# Supplementary material for: Rapid generation of sequence-diverse terminator libraries and their parameterization using quantitative Term-Seq
Source: Synth Biol (Oxf). 2019 Oct 29;4(1):ysz026. doi: 10.1093/synbio/ysz026 (PMC7445774; doi:10.1093/synbio/ysz026)
Supplement: ysz026_Supplementary_Data [file ysz026_supplementary_data.zip]

Archive with 17 entries (17 files):
- Supplemental Table 4D - TermSeq Differential Temperature Data_21degC.csv
- Supplemental Table 4E - TermSeq Differential Temperature Data_30degC.csv
- Supplemental Table 4F - TermSeq Differential Temperature Data_37degC.csv
- Supplemental Table 4G - TermSeq Differential Temperature Data_significantdeltaTE.csv
- Terminator Library Manuscript - Supplementary Figures and Notes.docx
- Supplemental Table 1 - Oligonucleotides used in this study.pdf
- Supplemental Table 2 - Flow Cytometry Data.csv
- Supplemental Table 3A - TermSeq FACS Binning Data_allover200reads.csv
- Supplemental Table 3B - TermSeq FACS Binning Data_all.csv
- Supplemental Table 3C - TermSeq FACS Binning Data_bin1.csv
- Supplemental Table 3D - TermSeq FACS Binning Data_bin2.csv
- Supplemental Table 3E - TermSeq FACS Binning Data_bin3.csv
- Supplemental Table 3F - TermSeq FACS Binning Data_bin4.csv
- Supplemental Table 3G - TermSeq FACS Binning Data_reversecomplement.csv
- Supplemental Table 4A - TermSeq Differential Temperature Data_allover200reads.csv
- Supplemental Table 4B - TermSeq Differential Temperature Data_all.csv
- Supplemental Table 4C - TermSeq Differential Temperature Data_14degC.csv
