# Supplementary material for: Rapid generation of sequence-diverse terminator libraries and their parameterization using quantitative Term-Seq
Source: Synth Biol (Oxf). 2019 Oct 29;4(1):ysz026. doi: 10.1093/synbio/ysz026 (PMC7445774; doi:10.1093/synbio/ysz026)
Supplement: ysz026_Supplementary_Data [file ysz026_supplementary_data.zip › Supplemental Table 4D - TermSeq Differential Temperature Data_21degC.csv]

Term ID	Terminator Sequence (5' to 3')	Total Hits	Terminated	Readthrough	%T termination	Total Hits	Terminated	Readthrough	%T termination	Total Hits	Terminated	Readthrough	%T termination
T1	AAAAAAAAGGTTAGTTCAGTGCTTTCGCACTGAACTAACCTTTTTTTT	42	42	0	100.00%	26	26	0	100.00%	34	34	0	100.00%
T2	AAAAAAAAGGCCTCCGCAGTGCGAAAGCACTGGGGGGACGTTTTTTTT	68	66	2	97.06%	63	62	1	98.41%	56	55	1	98.21%
T3	AAAAAAAACGTTGGCACAGTGCGAAAGCACTGATGGTAGCTTTTTTTT	51	7	44	13.73%	42	5	37	11.90%	41	11	30	26.83%
T4	AAAAAAAAGGTTAGTACAGTGCGAAAGCACTGTACTAACCTTTTTTTT	13	13	0	100.00%	14	14	0	100.00%	22	22	0	100.00%
T5	AAAAAAAAGGTTTGTTCAGTGCTTTCGCACTGAACAAACCTTTTTTTT	20	20	0	100.00%	16	15	1	93.75%	32	32	0	100.00%
T6	AAAAAAAAGGTTTCATCAGTGCGAAAGCACTGATGAAACCTTTTTTTT	19	19	0	100.00%	41	41	0	100.00%	42	42	0	100.00%
T7	AAAAAAAAGGTTTGTACAGTGCTTTCGCACTGTACAAACCTTTTTTTT	14	14	0	100.00%	17	17	0	100.00%	23	23	0	100.00%
T8	AAAAAAAAGGTTTATTCAGTGCGAAAGCACTGAATAAACCTTTTTTTT	21	21	0	100.00%	18	18	0	100.00%	19	19	0	100.00%
T9	AAAAAAAAGGTTAGTACAGTGCTTTCGCACTGTACTAACCTTTTTTTT	6	6	0	100.00%	15	15	0	100.00%	17	17	0	100.00%
T10	AAAAAAAAGGTCTGTACAGTGCTTTCGCACTGTACAGACCTTTTTTTT	33	33	0	100.00%	24	24	0	100.00%	41	41	0	100.00%
T11	AAAAAAAAGGTTGTTTCAGTGCTTTCGCACTGAAACAACCTTTTTTTT	54	52	2	96.30%	49	49	0	100.00%	47	46	1	97.87%
T12	AAAAAAAACGTGATGGCAGTGCGAAAGCACTGGACCATCCTTTTTTTT	38	37	1	97.37%	38	34	4	89.47%	44	35	9	79.55%
T13	AAAAAAAAGGTGTATACAGTGCGAAAGCACTGTATACACCTTTTTTTT	16	15	1	93.75%	10	10	0	100.00%	10	7	3	70.00%
T14	AAAAAAAACCGAGCGTCAGTGCGAAAGCACTGATGACGGCTTTTTTTT	121	108	13	89.26%	74	64	10	86.49%	114	100	14	87.72%
T15	AAAAAAAAGGTTTACTCAGTGCGAAAGCACTGAGTAAACCTTTTTTTT	25	24	1	96.00%	25	25	0	100.00%	25	25	0	100.00%
T16	AAAAAAAACGCATGGTCAGTGCGAAAGCACTGTCTCGCCGTTTTTTTT	32	20	12	62.50%	18	16	2	88.89%	18	17	1	94.44%
T17	AAAAAAAAGCTCATTACAGTGCGAAAGCACTGGCATGTGCTTTTTTTT	31	10	21	32.26%	33	9	24	27.27%	40	20	20	50.00%
T18	AAAAAAAACGTCGGCTCAGTGCGAAAGCACTGTGCGGACCTTTTTTTT	28	26	2	92.86%	21	16	5	76.19%	26	23	3	88.46%
T19	AAAAAAAAGGTTTAGTCAGTGCGAAAGCACTGACTAAACCTTTTTTTT	34	34	0	100.00%	20	19	1	95.00%	34	33	1	97.06%
T20	AAAAAAAAGGTTTACTCAGTGCTTTCGCACTGAGTAAACCTTTTTTTT	15	15	0	100.00%	10	10	0	100.00%	11	11	0	100.00%
T21	AAAAAAAAGGTTTGATCAGTGCGAAAGCACTGATCAAACCTTTTTTTT	38	38	0	100.00%	16	16	0	100.00%	20	20	0	100.00%
T22	AAAAAAAAGGTTATGACAGTGCGAAAGCACTGTCATAACCTTTTTTTT	18	18	0	100.00%	33	32	1	96.97%	26	26	0	100.00%
T23	AAAAAAAAGGTGTGTACAGTGCGAAAGCACTGTACACACCTTTTTTTT	16	16	0	100.00%	18	18	0	100.00%	15	15	0	100.00%
T24	AAAAAAAAGGTTTATGCAGTGCTTTCGCACTGCATAAACCTTTTTTTT	9	9	0	100.00%	15	15	0	100.00%	11	11	0	100.00%
T25	AAAAAAAAGGTTTGTTCAGTGCGAAAGCACTGAACAAACCTTTTTTTT	23	23	0	100.00%	25	25	0	100.00%	32	32	0	100.00%
T26	AAAAAAAAGGTAGTTGCAGTGCTTTCGCACTGCAACTACCTTTTTTTT	11	11	0	100.00%	4	4	0	100.00%	18	18	0	100.00%
T27	AAAAAAAAGCTCTATACAGTGCGAAAGCACTGGAAGGGCCTTTTTTTT	40	36	4	90.00%	33	32	1	96.97%	34	33	1	97.06%
T28	AAAAAAAACGGCGCGGCAGTGCGAAAGCACTGACGAGCCCTTTTTTTT	3	3	0	100.00%	5	4	1	80.00%	3	3	0	100.00%
T29	AAAAAAAAGGATTGTTCAGTGCTTTCGCACTGAACAATCCTTTTTTTT	52	43	9	82.69%	42	38	4	90.48%	28	24	4	85.71%
T30	AAAAAAAACGGCTTACCAGTGCGAAAGCACTGCCAGAAGCTTTTTTTT	45	16	29	35.56%	34	9	25	26.47%	36	15	21	41.67%
T31	AAAAAAAAGGAATTTACAGTGCTTTCGCACTGTAAATTCCTTTTTTTT	6	6	0	100.00%	6	6	0	100.00%	7	6	1	85.71%
T32	AAAAAAAAGGTTTAATCAGTGCGAAAGCACTGATTAAACCTTTTTTTT	25	25	0	100.00%	7	7	0	100.00%	6	6	0	100.00%
T33	AAAAAAAAGGTTGGTACAGTGCTTTCGCACTGTACCAACCTTTTTTTT	78	78	0	100.00%	48	48	0	100.00%	44	44	0	100.00%
T34	AAAAAAAAGGTTGTAACAGTGCTTTCGCACTGTTACAACCTTTTTTTT	11	11	0	100.00%	18	18	0	100.00%	10	10	0	100.00%
T35	AAAAAAAACGGGCAGTCAGTGCGAAAGCACTGCACCACCCTTTTTTTT	41	29	12	70.73%	31	18	13	58.06%	38	27	11	71.05%
T36	AAAAAAAAGGTTTACACAGTGCTTTCGCACTGTGTAAACCTTTTTTTT	9	9	0	100.00%	3	3	0	100.00%	10	10	0	100.00%
T37	AAAAAAAAGCTATATTCAGTGCGAAAGCACTGAATATAGCTTTTTTTT	18	18	0	100.00%	11	11	0	100.00%	18	16	2	88.89%
T38	AAAAAAAAGGTCTATACAGTGCTTTCGCACTGTATAGACCTTTTTTTT	7	7	0	100.00%	4	4	0	100.00%	7	7	0	100.00%
T39	AAAAAAAAGGTTAGAACAGTGCTTTCGCACTGTTCTAACCTTTTTTTT	18	18	0	100.00%	15	15	0	100.00%	12	12	0	100.00%
T40	AAAAAAAAGGTGTATTCAGTGCTTTCGCACTGAATACACCTTTTTTTT	18	18	0	100.00%	25	25	0	100.00%	8	8	0	100.00%
T41	AAAAAAAAGGGCTTGCCAGTGCGAAAGCACTGCCTGGACGTTTTTTTT	21	17	4	80.95%	17	13	4	76.47%	20	15	5	75.00%
T42	AAAAAAAAGGTGTGTTCAGTGCTTTCGCACTGAACACACCTTTTTTTT	33	33	0	100.00%	13	13	0	100.00%	27	27	0	100.00%
T43	AAAAAAAAGGTATGTTCAGTGCTTTCGCACTGAACATACCTTTTTTTT	15	15	0	100.00%	9	9	0	100.00%	10	10	0	100.00%
T44	AAAAAAAAGGTTAGATCAGTGCTTTCGCACTGATCTAACCTTTTTTTT	12	12	0	100.00%	21	21	0	100.00%	9	9	0	100.00%
T45	AAAAAAAAGGTTGTATCAGTGCGAAAGCACTGATACAACCTTTTTTTT	21	21	0	100.00%	26	26	0	100.00%	39	38	1	97.44%
T46	AAAAAAAAGGTTTATTCAGTGCTTTCGCACTGAATAAACCTTTTTTTT	22	22	0	100.00%	3	3	0	100.00%	9	9	0	100.00%
T47	AAAAAAAAGGAAGATGCAGTGCGAAAGCACTGTAACCCGGTTTTTTTT	19	4	15	21.05%	15	6	9	40.00%	26	3	23	11.54%
T48	AAAAAAAACCTAAAAACAGTGCGAAAGCACTGACTGAGGGTTTTTTTT	40	0	40	0.00%	37	0	37	0.00%	25	1	24	4.00%
T49	AAAAAAAAGCATTGTACAGTGCTTTCGCACTGTACAATGCTTTTTTTT	1	1	0	100.00%	0	0	0	I	1	1	0	100.00%
T50	AAAAAAAAGGTTTGCACAGTGCGAAAGCACTGTGCAAACCTTTTTTTT	14	14	0	100.00%	14	13	1	92.86%	15	15	0	100.00%
T51	AAAAAAAAGCGGTTACCAGTGCGAAAGCACTGCGACACCCTTTTTTTT	84	73	11	86.90%	76	71	5	93.42%	58	50	8	86.21%
T52	AAAAAAAAGGTATGTTCAGTGCGAAAGCACTGAACATACCTTTTTTTT	25	23	2	92.00%	14	14	0	100.00%	25	25	0	100.00%
T53	AAAAAAAAGGGTGTGTCAGTGCTTTCGCACTGCATACCGGTTTTTTTT	76	71	5	93.42%	82	69	13	84.15%	69	59	10	85.51%
T54	AAAAAAAAGCTATGTTCAGTGCGAAAGCACTGAACATAGCTTTTTTTT	35	34	1	97.14%	21	21	0	100.00%	22	22	0	100.00%
T55	AAAAAAAACGTTTGTTCAGTGCTTTCGCACTGAACAAACGTTTTTTTT	28	28	0	100.00%	21	21	0	100.00%	12	12	0	100.00%
T56	AAAAAAAAGGTTGTGACAGTGCTTTCGCACTGTCACAACCTTTTTTTT	13	13	0	100.00%	14	14	0	100.00%	16	16	0	100.00%
T57	AAAAAAAACCATTGTACAGTGCTTTCGCACTGTACAATGGTTTTTTTT	26	25	1	96.15%	22	22	0	100.00%	8	8	0	100.00%
T58	AAAAAAAACGGCATGTCAGTGCGAAAGCACTGCGTCAAGCTTTTTTTT	6	0	6	0.00%	5	0	5	0.00%	4	2	2	50.00%
T59	AAAAAAAACCGTTATGCAGTGCTTTCGCACTGCATAACGGTTTTTTTT	17	17	0	100.00%	11	10	1	90.91%	25	24	1	96.00%
T60	AAAAAAAAGGTAGATTCAGTGCGAAAGCACTGAATCTACCTTTTTTTT	29	27	2	93.10%	27	27	0	100.00%	16	16	0	100.00%
T61	AAAAAAAAGGTAGATACAGTGCTTTCGCACTGTATCTACCTTTTTTTT	14	13	1	92.86%	14	14	0	100.00%	14	13	1	92.86%
T62	AAAAAAAAGCCTGTGCCAGTGCGAAAGCACTGCGGGGCGGTTTTTTTT	38	34	4	89.47%	32	23	9	71.88%	37	24	13	64.86%
T63	AAAAAAAACGTTTATTCAGTGCTTTCGCACTGAATAAACGTTTTTTTT	10	10	0	100.00%	10	10	0	100.00%	10	10	0	100.00%
T64	AAAAAAAAGGTGACGGCAGTGCGAAAGCACTGAGCATCCCTTTTTTTT	52	20	32	38.46%	42	14	28	33.33%	41	10	31	24.39%
T65	AAAAAAAACCAAGCAACAGTGCGAAAGCACTGAGCATGCCTTTTTTTT	59	8	51	13.56%	63	4	59	6.35%	47	6	41	12.77%
T66	AAAAAAAACGTGCAGCCAGTGCGAAAGCACTGTGGGGTGCTTTTTTTT	43	38	5	88.37%	39	34	5	87.18%	36	24	12	66.67%
T67	AAAAAAAAGGTCAATACAGTGCGAAAGCACTGTATTGACCTTTTTTTT	22	22	0	100.00%	21	21	0	100.00%	21	21	0	100.00%
T68	AAAAAAAAGGTTTGTACAGTGCGAAAGCACTGTACAAACCTTTTTTTT	11	11	0	100.00%	5	5	0	100.00%	8	8	0	100.00%
T69	AAAAAAAAGGGTTTAGCAGTGCTTTCGCACTGCTAAACGCTTTTTTTT	24	23	1	95.83%	14	14	0	100.00%	14	12	2	85.71%
T70	AAAAAAAAGGTAGTATCAGTGCGAAAGCACTGATACTACCTTTTTTTT	22	22	0	100.00%	18	18	0	100.00%	20	19	1	95.00%
T71	AAAAAAAAGGTATGAACAGTGCTTTCGCACTGTTCATACCTTTTTTTT	8	8	0	100.00%	12	12	0	100.00%	6	6	0	100.00%
T72	AAAAAAAACGGTCAGTCAGTGCTTTCGCACTGACTGACCGTTTTTTTT	11	11	0	100.00%	17	17	0	100.00%	13	13	0	100.00%
T73	AAAAAAAAGCCTATTACAGTGCGAAAGCACTGTAATAGGGTTTTTTTT	35	33	2	94.29%	29	27	2	93.10%	52	49	3	94.23%
T74	AAAAAAAAGCATTGACCAGTGCGAAAGCACTGTTGCACCGTTTTTTTT	43	7	36	16.28%	37	2	35	5.41%	35	2	33	5.71%
T75	AAAAAAAAGGTATGCTCAGTGCTTTCGCACTGAGCATACCTTTTTTTT	20	19	1	95.00%	17	17	0	100.00%	16	16	0	100.00%
T76	AAAAAAAAGGTTTAAACAGTGCGAAAGCACTGTTTAAACCTTTTTTTT	13	13	0	100.00%	6	6	0	100.00%	11	11	0	100.00%
T77	AAAAAAAAGGTATACTCAGTGCGAAAGCACTGAGTATACCTTTTTTTT	8	8	0	100.00%	7	7	0	100.00%	6	6	0	100.00%
T78	AAAAAAAACCAACGGCCAGTGCGAAAGCACTGTCATTACCTTTTTTTT	43	1	42	2.33%	34	5	29	14.71%	29	2	27	6.90%
T79	AAAAAAAAGGTTAGCTCAGTGCGAAAGCACTGAGCTAACCTTTTTTTT	37	37	0	100.00%	37	37	0	100.00%	21	21	0	100.00%
T80	AAAAAAAAGGTATTGTCAGTGCGAAAGCACTGACAATACCTTTTTTTT	10	9	1	90.00%	5	5	0	100.00%	19	19	0	100.00%
T81	AAAAAAAAGGTAAATTCAGTGCGAAAGCACTGAATTTACCTTTTTTTT	18	18	0	100.00%	13	13	0	100.00%	17	17	0	100.00%
T82	AAAAAAAAGGTCTATTCAGTGCGAAAGCACTGAGGCTGCGTTTTTTTT	21	18	3	85.71%	12	9	3	75.00%	11	8	3	72.73%
T83	AAAAAAAAGGTTGGGACAGTGCGAAAGCACTGCGGCACGCTTTTTTTT	8	7	1	87.50%	2	2	0	100.00%	11	7	4	63.64%
T84	AAAAAAAAGGCACATTCAGTGCTTTCGCACTGCGTGCTGCTTTTTTTT	24	22	2	91.67%	19	17	2	89.47%	18	14	4	77.78%
T85	AAAAAAAAGCTGTGTCCAGTGCGAAAGCACTGCCAGACGGTTTTTTTT	9	5	4	55.56%	14	9	5	64.29%	17	9	8	52.94%
T86	AAAAAAAACGTTTCAGCAGTGCGAAAGCACTGGGCACTGGTTTTTTTT	11	11	0	100.00%	1	1	0	100.00%	3	3	0	100.00%
T87	AAAAAAAACGTTAATTCAGTGCGAAAGCACTGAATTAACGTTTTTTTT	12	12	0	100.00%	8	8	0	100.00%	15	14	1	93.33%
T88	AAAAAAAACGACCGTGCAGTGCGAAAGCACTGGGGTTGGCTTTTTTTT	43	9	34	20.93%	61	12	49	19.67%	58	9	49	15.52%
T89	AAAAAAAACGAGTGTGCAGTGCTTTCGCACTGTGCTCACCTTTTTTTT	63	13	50	20.63%	65	9	56	13.85%	60	7	53	11.67%
T90	AAAAAAAACGGGCTCTCAGTGCGAAAGCACTGGCAGTTGGTTTTTTTT	52	31	21	59.62%	45	26	19	57.78%	48	38	10	79.17%
T91	AAAAAAAAGGTCTACACAGTGCGAAAGCACTGTGTAGACCTTTTTTTT	21	21	0	100.00%	6	6	0	100.00%	21	20	1	95.24%
T92	AAAAAAAACGGGCTTTCAGTGCGAAAGCACTGTGTCTCGCTTTTTTTT	15	0	15	0.00%	17	0	17	0.00%	20	1	19	5.00%
T93	AAAAAAAAGGTTTAGTCAGTGCTTTCGCACTGACTAAACCTTTTTTTT	2	2	0	100.00%	9	9	0	100.00%	6	6	0	100.00%
T94	AAAAAAAAGCGTATTTCAGTGCGAAAGCACTGCCCCAGCCTTTTTTTT	75	7	68	9.33%	45	4	41	8.89%	53	14	39	26.42%
T95	AAAAAAAAGGAGTGTGCAGTGCGAAAGCACTGCATGCTCGTTTTTTTT	89	84	5	94.38%	47	44	3	93.62%	78	67	11	85.90%
T96	AAAAAAAAGGTTTGAACAGTGCTTTCGCACTGTTCAAACCTTTTTTTT	16	16	0	100.00%	9	9	0	100.00%	4	4	0	100.00%
T97	AAAAAAAAGGTCAGTACAGTGCTTTCGCACTGTACTGACCTTTTTTTT	18	17	1	94.44%	12	12	0	100.00%	14	14	0	100.00%
T98	AAAAAAAAGGTATTGACAGTGCGAAAGCACTGTCAATACCTTTTTTTT	3	3	0	100.00%	8	8	0	100.00%	5	5	0	100.00%
T99	AAAAAAAAGGTGTGTACAGTGCTTTCGCACTGTACACACCTTTTTTTT	4	4	0	100.00%	3	3	0	100.00%	12	12	0	100.00%
T100	AAAAAAAAGGTGTATGCAGTGCTTTCGCACTGCATACACCTTTTTTTT	11	11	0	100.00%	8	8	0	100.00%	17	17	0	100.00%
T101	AAAAAAAAGGAAGTTACAGTGCTTTCGCACTGTAACTTCCTTTTTTTT	11	11	0	100.00%	15	15	0	100.00%	17	17	0	100.00%
T102	AAAAAAAACGAGCCTTCAGTGCGAAAGCACTGTGCGTCCCTTTTTTTT	3	1	2	33.33%	5	3	2	60.00%	4	3	1	75.00%
T103	AAAAAAAAGCTAAAGACAGTGCGAAAGCACTGGAAGCACGTTTTTTTT	50	8	42	16.00%	58	2	56	3.45%	40	5	35	12.50%
T104	AAAAAAAAGCTTTAATCAGTGCGAAAGCACTGATTAAAGCTTTTTTTT	10	10	0	100.00%	16	16	0	100.00%	7	7	0	100.00%
T105	AAAAAAAACGTTGTATCAGTGCTTTCGCACTGATACAACGTTTTTTTT	16	16	0	100.00%	5	5	0	100.00%	7	7	0	100.00%
T106	AAAAAAAACGATTGTACAGTGCGAAAGCACTGGACGGACCTTTTTTTT	10	2	8	20.00%	12	9	3	75.00%	5	0	5	0.00%
T107	AAAAAAAAGGTCTGTTCAGTGCGAAAGCACTGAACAGACCTTTTTTTT	33	33	0	100.00%	8	8	0	100.00%	18	18	0	100.00%
T108	AAAAAAAAGCGTTATACAGTGCTTTCGCACTGTATAACGCTTTTTTTT	0	0	0	I	12	12	0	100.00%	8	8	0	100.00%
T109	AAAAAAAACGAGGCAGCAGTGCGAAAGCACTGACTGATCCTTTTTTTT	25	18	7	72.00%	20	14	6	70.00%	19	12	7	63.16%
T110	AAAAAAAAGGAGATTACAGTGCGAAAGCACTGACAGCTCGTTTTTTTT	38	2	36	5.26%	45	3	42	6.67%	47	4	43	8.51%
T111	AAAAAAAAGGAATTGTCAGTGCTTTCGCACTGACAATTCCTTTTTTTT	20	20	0	100.00%	16	16	0	100.00%	16	16	0	100.00%
T112	AAAAAAAAGGGATCTGCAGTGCGAAAGCACTGGACCTGCGTTTTTTTT	51	0	51	0.00%	34	0	34	0.00%	47	5	42	10.64%
T113	AAAAAAAACGTGGTGCCAGTGCTTTCGCACTGTACAGCGCTTTTTTTT	36	18	18	50.00%	48	20	28	41.67%	31	10	21	32.26%
T114	AAAAAAAAGGAAGGGACAGTGCGAAAGCACTGACCCCAGGTTTTTTTT	7	6	1	85.71%	9	8	1	88.89%	11	11	0	100.00%
T115	AAAAAAAAGGTTGATGCAGTGCGAAAGCACTGCATCAACCTTTTTTTT	20	20	0	100.00%	20	18	2	90.00%	23	23	0	100.00%
T116	AAAAAAAAGGGTATGGCAGTGCGAAAGCACTGATACTCCGTTTTTTTT	11	9	2	81.82%	5	2	3	40.00%	12	8	4	66.67%
T117	AAAAAAAACCGTTAGACAGTGCTTTCGCACTGTCTAACGGTTTTTTTT	13	13	0	100.00%	3	3	0	100.00%	17	17	0	100.00%
T118	AAAAAAAAGGTAGTTACAGTGCGAAAGCACTGTAACTACCTTTTTTTT	6	6	0	100.00%	11	11	0	100.00%	8	8	0	100.00%
T119	AAAAAAAACGTGATGCCAGTGCGAAAGCACTGAAAATGGGTTTTTTTT	49	0	49	0.00%	36	4	32	11.11%	46	4	42	8.70%
T120	AAAAAAAAGGTGTTGACAGTGCTTTCGCACTGTCAACACCTTTTTTTT	22	22	0	100.00%	19	18	1	94.74%	16	16	0	100.00%
T121	AAAAAAAACCGCGTTCCAGTGCGAAAGCACTGACTTAGGCTTTTTTTT	9	4	5	44.44%	5	4	1	80.00%	2	0	2	0.00%
T122	AAAAAAAAGCGGGATACAGTGCGAAAGCACTGCTAACCCGTTTTTTTT	25	17	8	68.00%	24	15	9	62.50%	35	32	3	91.43%
T123	AAAAAAAACGGCATATCAGTGCGAAAGCACTGTGCCTGGCTTTTTTTT	45	20	25	44.44%	42	19	23	45.24%	41	11	30	26.83%
T124	AAAAAAAAGGTTGTAACAGTGCGAAAGCACTGTTACAACCTTTTTTTT	18	18	0	100.00%	6	6	0	100.00%	8	8	0	100.00%
T125	AAAAAAAAGGTATATGCAGTGCGAAAGCACTGCATATACCTTTTTTTT	5	5	0	100.00%	13	13	0	100.00%	10	10	0	100.00%
T126	AAAAAAAAGGTAAATTCAGTGCTTTCGCACTGAATTTACCTTTTTTTT	6	6	0	100.00%	14	14	0	100.00%	10	10	0	100.00%
T127	AAAAAAAAGGGATGCACAGTGCGAAAGCACTGACCCCAGGTTTTTTTT	3	0	3	0.00%	3	1	2	33.33%	2	0	2	0.00%
T128	AAAAAAAACGGGAGTGCAGTGCGAAAGCACTGCCACACCCTTTTTTTT	75	1	74	1.33%	77	1	76	1.30%	60	0	60	0.00%
T129	AAAAAAAAGGTGCCCGCAGTGCGAAAGCACTGTAACGCGGTTTTTTTT	21	14	7	66.67%	31	16	15	51.61%	22	8	14	36.36%
T130	AAAAAAAAGGTCTGTGCAGTGCGAAAGCACTGCACAGACCTTTTTTTT	19	19	0	100.00%	17	16	1	94.12%	11	11	0	100.00%
T131	AAAAAAAAGGTTATTACAGTGCGAAAGCACTGTAATAACCTTTTTTTT	12	12	0	100.00%	8	8	0	100.00%	13	13	0	100.00%
T132	AAAAAAAAGCGCTTCTCAGTGCGAAAGCACTGTGATTCCGTTTTTTTT	25	21	4	84.00%	22	20	2	90.91%	32	30	2	93.75%
T133	AAAAAAAAGCTTTGTACAGTGCGAAAGCACTGTACAAAGCTTTTTTTT	13	13	0	100.00%	9	9	0	100.00%	8	8	0	100.00%
T134	AAAAAAAACGGTAGGCCAGTGCGAAAGCACTGCATGAACCTTTTTTTT	42	13	29	30.95%	48	8	40	16.67%	37	13	24	35.14%
T135	AAAAAAAAGCTTAGTACAGTGCGAAAGCACTGTACTAAGCTTTTTTTT	8	8	0	100.00%	2	2	0	100.00%	4	4	0	100.00%
T136	AAAAAAAACGATCCGCCAGTGCGAAAGCACTGCATGTGGGTTTTTTTT	5	5	0	100.00%	6	0	6	0.00%	6	1	5	16.67%
T137	AAAAAAAAGCTATGTACAGTGCGAAAGCACTGTACATAGCTTTTTTTT	6	5	1	83.33%	6	6	0	100.00%	8	8	0	100.00%
T138	AAAAAAAACGTGTGTACAGTGCTTTCGCACTGTACACACGTTTTTTTT	15	15	0	100.00%	14	14	0	100.00%	17	17	0	100.00%
T139	AAAAAAAACGGTCGTTCAGTGCGAAAGCACTGCACATTGCTTTTTTTT	28	1	27	3.57%	31	1	30	3.23%	41	0	41	0.00%
T140	AAAAAAAACCGTTATTCAGTGCTTTCGCACTGAATAACGGTTTTTTTT	27	27	0	100.00%	30	27	3	90.00%	16	15	1	93.75%
T141	AAAAAAAAGGAGTGTACAGTGCGAAAGCACTGACCGCCCCTTTTTTTT	43	10	33	23.26%	36	1	35	2.78%	16	3	13	18.75%
T142	AAAAAAAAGGTTGTTTCAGTGCGAAAGCACTGAAACAACCTTTTTTTT	15	14	1	93.33%	18	18	0	100.00%	15	14	1	93.33%
T143	AAAAAAAACCATTACACAGTGCTTTCGCACTGTGTAATGGTTTTTTTT	13	13	0	100.00%	5	5	0	100.00%	12	12	0	100.00%
T144	AAAAAAAAGCGTTAAACAGTGCTTTCGCACTGTTTAACGCTTTTTTTT	13	13	0	100.00%	12	12	0	100.00%	2	2	0	100.00%
T145	AAAAAAAACCAATGTTCAGTGCGAAAGCACTGAACATTGGTTTTTTTT	12	12	0	100.00%	17	17	0	100.00%	11	10	1	90.91%
T146	AAAAAAAAGGTCTGAACAGTGCGAAAGCACTGTTCAGACCTTTTTTTT	10	10	0	100.00%	10	10	0	100.00%	16	14	2	87.50%
T147	AAAAAAAAGGGTCAGTCAGTGCGAAAGCACTGCGCAACCCTTTTTTTT	2	1	1	50.00%	2	1	1	50.00%	14	3	11	21.43%
T148	AAAAAAAAGGTTCAGTCAGTGCGAAAGCACTGGTGAATCGTTTTTTTT	20	2	18	10.00%	25	5	20	20.00%	19	2	17	10.53%
T149	AAAAAAAAGGTTGTGACAGTGCGAAAGCACTGTCACAACCTTTTTTTT	12	12	0	100.00%	26	26	0	100.00%	26	26	0	100.00%
T150	AAAAAAAAGGAAGTTCCAGTGCGAAAGCACTGACACGGGGTTTTTTTT	35	15	20	42.86%	27	6	21	22.22%	27	8	19	29.63%
T151	AAAAAAAAGGTTTTGTCAGTGCGAAAGCACTGACAAAACCTTTTTTTT	3	3	0	100.00%	0	0	0	I	6	6	0	100.00%
T152	AAAAAAAAGGCAGGACCAGTGCGAAAGCACTGCCGCCTCGTTTTTTTT	6	4	2	66.67%	4	3	1	75.00%	10	8	2	80.00%
T153	AAAAAAAAGGTATGATCAGTGCTTTCGCACTGATCATACCTTTTTTTT	19	19	0	100.00%	7	7	0	100.00%	9	9	0	100.00%
T154	AAAAAAAACGTGGACGCAGTGCGAAAGCACTGTCAAGACCTTTTTTTT	52	16	36	30.77%	27	13	14	48.15%	32	14	18	43.75%
T155	AAAAAAAAGGCAGGGGCAGTGCGAAAGCACTGTTTGCGCGTTTTTTTT	15	15	0	100.00%	10	9	1	90.00%	15	12	3	80.00%
T156	AAAAAAAAGGTATAATCAGTGCTTTCGCACTGATTATACCTTTTTTTT	6	6	0	100.00%	4	4	0	100.00%	0	0	0	I
T157	AAAAAAAACCATATTACAGTGCGAAAGCACTGCGACAACCTTTTTTTT	19	4	15	21.05%	22	0	22	0.00%	15	1	14	6.67%
T158	AAAAAAAAGCTTAACACAGTGCTTTCGCACTGTGTTAAGCTTTTTTTT	1	1	0	100.00%	6	6	0	100.00%	10	10	0	100.00%
T159	AAAAAAAACCCGCGTACAGTGCGAAAGCACTGAATCGCCCTTTTTTTT	16	4	12	25.00%	17	5	12	29.41%	18	3	15	16.67%
T160	AAAAAAAAGGCTTCGTCAGTGCTTTCGCACTGTGATGCCGTTTTTTTT	43	17	26	39.53%	33	8	25	24.24%	30	9	21	30.00%
T161	AAAAAAAACGCACTACCAGTGCGAAAGCACTGACCCTCGGTTTTTTTT	26	10	16	38.46%	19	5	14	26.32%	20	3	17	15.00%
T162	AAAAAAAAGGACGGTACAGTGCTTTCGCACTGCTCAGAGGTTTTTTTT	9	6	3	66.67%	4	2	2	50.00%	6	6	0	100.00%
T163	AAAAAAAAGCTAAGTTCAGTGCTTTCGCACTGAACTTAGCTTTTTTTT	9	8	1	88.89%	11	11	0	100.00%	13	13	0	100.00%
T164	AAAAAAAAGCTTAATTCAGTGCGAAAGCACTGAATTAAGCTTTTTTTT	9	9	0	100.00%	6	6	0	100.00%	12	11	1	91.67%
T165	AAAAAAAAGGTGAATTCAGTGCGAAAGCACTGAATTCACCTTTTTTTT	17	17	0	100.00%	6	6	0	100.00%	16	15	1	93.75%
T166	AAAAAAAACGTCAATTCAGTGCGAAAGCACTGAATTGACGTTTTTTTT	21	19	2	90.48%	12	11	1	91.67%	6	6	0	100.00%
T167	AAAAAAAACGTTTTATCAGTGCTTTCGCACTGTACGGACCTTTTTTTT	21	7	14	33.33%	20	0	20	0.00%	23	4	19	17.39%
T168	AAAAAAAAGGTGCAATCAGTGCGAAAGCACTGGCCGGCGGTTTTTTTT	36	22	14	61.11%	19	15	4	78.95%	26	18	8	69.23%
T169	AAAAAAAAGCACGTAACAGTGCGAAAGCACTGTGTCGACGTTTTTTTT	40	7	33	17.50%	35	2	33	5.71%	36	2	34	5.56%
T170	AAAAAAAACGTTTCGGCAGTGCGAAAGCACTGGTAATCGCTTTTTTTT	36	3	33	8.33%	44	3	41	6.82%	38	10	28	26.32%
T171	AAAAAAAACGTCTACTCAGTGCGAAAGCACTGACCCGGGGTTTTTTTT	25	20	5	80.00%	16	11	5	68.75%	25	19	6	76.00%
T172	AAAAAAAACGTTTACGCAGTGCTTTCGCACTGCGTAAACGTTTTTTTT	17	17	0	100.00%	13	13	0	100.00%	26	26	0	100.00%
T173	AAAAAAAAGGTGAGTTCAGTGCTTTCGCACTGAACTCACCTTTTTTTT	6	6	0	100.00%	14	14	0	100.00%	20	20	0	100.00%
T174	AAAAAAAAGGTTGGCGCAGTGCGAAAGCACTGTAGTATCCTTTTTTTT	5	5	0	100.00%	12	8	4	66.67%	11	5	6	45.45%
T175	AAAAAAAAGGAATATACAGTGCTTTCGCACTGTATATTCCTTTTTTTT	1	1	0	100.00%	3	3	0	100.00%	6	6	0	100.00%
T176	AAAAAAAAGGGGAGGCCAGTGCGAAAGCACTGACCCCGCGTTTTTTTT	17	16	1	94.12%	9	8	1	88.89%	14	12	2	85.71%
T177	AAAAAAAACCGTTAATCAGTGCGAAAGCACTGATTAACGGTTTTTTTT	18	18	0	100.00%	17	17	0	100.00%	18	18	0	100.00%
T178	AAAAAAAACCATTCATCAGTGCTTTCGCACTGATGAATGGTTTTTTTT	7	7	0	100.00%	16	16	0	100.00%	16	15	1	93.75%
T179	AAAAAAAAGGTGTCATCAGTGCTTTCGCACTGGCTGCGGGTTTTTTTT	8	2	6	25.00%	3	0	3	0.00%	16	9	7	56.25%
T180	AAAAAAAACGTTCAATCAGTGCTTTCGCACTGATTGAACGTTTTTTTT	32	32	0	100.00%	20	20	0	100.00%	45	45	0	100.00%
T181	AAAAAAAACGTGAACACAGTGCGAAAGCACTGCTAATGGCTTTTTTTT	38	10	28	26.32%	35	4	31	11.43%	26	5	21	19.23%
T182	AAAAAAAAGGTAGTTTCAGTGCGAAAGCACTGCAACTCGGTTTTTTTT	50	26	24	52.00%	49	17	32	34.69%	31	10	21	32.26%
T183	AAAAAAAAGGAATTTTCAGTGCTTTCGCACTGAAAATTCCTTTTTTTT	2	2	0	100.00%	1	1	0	100.00%	4	4	0	100.00%
T184	AAAAAAAACCAACGATCAGTGCGAAAGCACTGTTGAGCCCTTTTTTTT	36	2	34	5.56%	45	3	42	6.67%	46	9	37	19.57%
T185	AAAAAAAAGGTGTACTCAGTGCGAAAGCACTGAGTACACCTTTTTTTT	28	28	0	100.00%	33	31	2	93.94%	45	44	1	97.78%
T186	AAAAAAAACCGACAGTCAGTGCGAAAGCACTGGAGATAGCTTTTTTTT	34	7	27	20.59%	43	6	37	13.95%	40	8	32	20.00%
T187	AAAAAAAAGGTTGATTCAGTGCGAAAGCACTGAATCAACCTTTTTTTT	12	12	0	100.00%	9	9	0	100.00%	18	17	1	94.44%
T188	AAAAAAAAGGTGGGGACAGTGCTTTCGCACTGGAACTACGTTTTTTTT	17	12	5	70.59%	5	3	2	60.00%	8	4	4	50.00%
T189	AAAAAAAACGATGGTCCAGTGCGAAAGCACTGGGAATCCCTTTTTTTT	30	15	15	50.00%	17	5	12	29.41%	14	4	10	28.57%
T190	AAAAAAAAGGTAGTGTCAGTGCTTTCGCACTGACACTACCTTTTTTTT	38	38	0	100.00%	15	15	0	100.00%	11	11	0	100.00%
T191	AAAAAAAAGGTGTAAACAGTGCTTTCGCACTGTTTACACCTTTTTTTT	7	7	0	100.00%	7	7	0	100.00%	10	10	0	100.00%
T192	AAAAAAAAGCAGTATACAGTGCTTTCGCACTGTATACTGCTTTTTTTT	6	6	0	100.00%	10	10	0	100.00%	8	8	0	100.00%
T193	AAAAAAAAGGTATCAACAGTGCGAAAGCACTGTTGATACCTTTTTTTT	14	14	0	100.00%	5	5	0	100.00%	5	5	0	100.00%
T194	AAAAAAAACGTTACCACAGTGCTTTCGCACTGTGGTAACGTTTTTTTT	10	10	0	100.00%	4	4	0	100.00%	10	10	0	100.00%
T195	AAAAAAAACGGGAGCCCAGTGCGAAAGCACTGACCTGAGCTTTTTTTT	38	7	31	18.42%	37	7	30	18.92%	28	9	19	32.14%
T196	AAAAAAAAGGGTCATCCAGTGCGAAAGCACTGTACAATCGTTTTTTTT	35	4	31	11.43%	37	0	37	0.00%	45	1	44	2.22%
T197	AAAAAAAAGGTATGTGCAGTGCTTTCGCACTGCACATACCTTTTTTTT	2	2	0	100.00%	10	10	0	100.00%	10	10	0	100.00%
T198	AAAAAAAAGGTCAGTACAGTGCGAAAGCACTGTACTGACCTTTTTTTT	14	14	0	100.00%	6	6	0	100.00%	9	9	0	100.00%
T199	AAAAAAAAGGGTTAGCCAGTGCGAAAGCACTGGGTCCTGGTTTTTTTT	30	24	6	80.00%	55	38	17	69.09%	25	15	10	60.00%
T200	AAAAAAAACCTTTATACAGTGCGAAAGCACTGAATACGGGTTTTTTTT	13	13	0	100.00%	11	10	1	90.91%	8	8	0	100.00%
T201	AAAAAAAACCTTTAGTCAGTGCGAAAGCACTGACTAAAGGTTTTTTTT	10	10	0	100.00%	11	11	0	100.00%	9	9	0	100.00%
T202	AAAAAAAAGCGGGATTCAGTGCGAAAGCACTGTTAACACGTTTTTTTT	19	17	2	89.47%	11	11	0	100.00%	13	13	0	100.00%
T203	AAAAAAAAGCACCTGTCAGTGCGAAAGCACTGACAGGTGGTTTTTTTT	34	26	8	76.47%	27	17	10	62.96%	40	23	17	57.50%
T204	AAAAAAAACGTCTATACAGTGCTTTCGCACTGTATAGACGTTTTTTTT	5	5	0	100.00%	3	3	0	100.00%	9	9	0	100.00%
T205	AAAAAAAACGTTAGACCAGTGCGAAAGCACTGCAACGACGTTTTTTTT	15	6	9	40.00%	10	3	7	30.00%	13	6	7	46.15%
T206	AAAAAAAAGGAGTACGCAGTGCGAAAGCACTGCGTACTGCTTTTTTTT	41	41	0	100.00%	41	38	3	92.68%	43	43	0	100.00%
T207	AAAAAAAACGGGGGTTCAGTGCTTTCGCACTGCTAAGCCCTTTTTTTT	18	4	14	22.22%	11	2	9	18.18%	6	0	6	0.00%
T208	AAAAAAAAGCTATATTCAGTGCTTTCGCACTGAATATAGCTTTTTTTT	6	6	0	100.00%	6	6	0	100.00%	3	3	0	100.00%
T209	AAAAAAAACCTAACAACAGTGCGAAAGCACTGCGCTTGGGTTTTTTTT	1	0	1	0.00%	3	2	1	66.67%	6	1	5	16.67%
T210	AAAAAAAAGGTGTGGTCAGTGCGAAAGCACTGCTCCCCGCTTTTTTTT	30	30	0	100.00%	20	18	2	90.00%	36	34	2	94.44%
T211	AAAAAAAACGTCGATGCAGTGCTTTCGCACTGGTGGACGCTTTTTTTT	31	8	23	25.81%	24	4	20	16.67%	29	4	25	13.79%
T212	AAAAAAAAGGCAAGCTCAGTGCGAAAGCACTGTTTATTCGTTTTTTTT	47	7	40	14.89%	26	1	25	3.85%	31	0	31	0.00%
T213	AAAAAAAAGCAAGTTGCAGTGCGAAAGCACTGCCTCGAGCTTTTTTTT	43	7	36	16.28%	43	18	25	41.86%	33	13	20	39.39%
T214	AAAAAAAACGTCGATTCAGTGCGAAAGCACTGCCAAGTGCTTTTTTTT	5	4	1	80.00%	8	4	4	50.00%	3	2	1	66.67%
T215	AAAAAAAAGGAGATGTCAGTGCTTTCGCACTGCTACCGGCTTTTTTTT	33	7	26	21.21%	33	2	31	6.06%	23	0	23	0.00%
T216	AAAAAAAACCGTTGCACAGTGCGAAAGCACTGTTCCAGCCTTTTTTTT	7	7	0	100.00%	7	6	1	85.71%	6	5	1	83.33%
T217	AAAAAAAACCGAGATTCAGTGCGAAAGCACTGTTCATTCCTTTTTTTT	35	1	34	2.86%	28	2	26	7.14%	22	2	20	9.09%
T218	AAAAAAAAGGTCTGGTCAGTGCGAAAGCACTGCGTGCTCGTTTTTTTT	29	3	26	10.34%	38	5	33	13.16%	26	3	23	11.54%
T219	AAAAAAAAGCTAAGTACAGTGCTTTCGCACTGTACTTAGCTTTTTTTT	0	0	0	I	7	7	0	100.00%	1	1	0	100.00%
T220	AAAAAAAACCTTAACACAGTGCTTTCGCACTGTGTTAAGGTTTTTTTT	12	12	0	100.00%	9	9	0	100.00%	8	8	0	100.00%
T221	AAAAAAAACGTGCATGCAGTGCGAAAGCACTGTACCCCGGTTTTTTTT	4	4	0	100.00%	17	16	1	94.12%	9	8	1	88.89%
T222	AAAAAAAAGGTCGGCGCAGTGCGAAAGCACTGGACACCCCTTTTTTTT	40	14	26	35.00%	38	8	30	21.05%	26	12	14	46.15%
T223	AAAAAAAAGGTTGCCTCAGTGCTTTCGCACTGCAATGGGGTTTTTTTT	43	0	43	0.00%	52	0	52	0.00%	34	2	32	5.88%
T224	AAAAAAAAGGGGTACGCAGTGCGAAAGCACTGTCCTCGGGTTTTTTTT	34	7	27	20.59%	43	9	34	20.93%	39	8	31	20.51%
T225	AAAAAAAACCCTAGGTCAGTGCGAAAGCACTGCCGACACCTTTTTTTT	22	1	21	4.55%	32	0	32	0.00%	28	3	25	10.71%
T226	AAAAAAAAGCTAGTTGCAGTGCTTTCGCACTGCAACTAGCTTTTTTTT	10	10	0	100.00%	5	5	0	100.00%	8	7	1	87.50%
T227	AAAAAAAAGGTTTCAACAGTGCTTTCGCACTGTTGAAACCTTTTTTTT	2	2	0	100.00%	6	6	0	100.00%	1	1	0	100.00%
T228	AAAAAAAAGGTCTATACAGTGCGAAAGCACTGTATAGACCTTTTTTTT	11	11	0	100.00%	2	2	0	100.00%	4	4	0	100.00%
T229	AAAAAAAACGACGGTACAGTGCGAAAGCACTGACCAGTGGTTTTTTTT	22	15	7	68.18%	19	16	3	84.21%	27	20	7	74.07%
T230	AAAAAAAACCGTTATGCAGTGCGAAAGCACTGAAATGGGCTTTTTTTT	30	4	26	13.33%	31	5	26	16.13%	24	5	19	20.83%
T231	AAAAAAAACCAATTATCAGTGCTTTCGCACTGATAATTGGTTTTTTTT	9	9	0	100.00%	1	1	0	100.00%	6	6	0	100.00%
T232	AAAAAAAAGCATCGCACAGTGCGAAAGCACTGCGTGATGGTTTTTTTT	47	27	20	57.45%	38	30	8	78.95%	38	28	10	73.68%
T233	AAAAAAAACGTAGGCCCAGTGCGAAAGCACTGAACTGCCCTTTTTTTT	39	7	32	17.95%	30	7	23	23.33%	16	5	11	31.25%
T234	AAAAAAAACCATTACACAGTGCGAAAGCACTGTGTAATGGTTTTTTTT	9	9	0	100.00%	7	7	0	100.00%	4	4	0	100.00%
T235	AAAAAAAAGGTTTCTACAGTGCGAAAGCACTGTAGAAACCTTTTTTTT	11	11	0	100.00%	12	12	0	100.00%	8	8	0	100.00%
T236	AAAAAAAAGCTTAGTACAGTGCTTTCGCACTGTACTAAGCTTTTTTTT	2	2	0	100.00%	4	4	0	100.00%	6	6	0	100.00%
T237	AAAAAAAACGTCGATGCAGTGCTTTCGCACTGCATCGACGTTTTTTTT	30	30	0	100.00%	22	22	0	100.00%	30	30	0	100.00%
T238	AAAAAAAACCCAAATACAGTGCTTTCGCACTGTATTTGGGTTTTTTTT	2	2	0	100.00%	8	8	0	100.00%	8	8	0	100.00%
T239	AAAAAAAAGGTCGATTCAGTGCGAAAGCACTGAGCGAACCTTTTTTTT	10	4	6	40.00%	12	9	3	75.00%	20	8	12	40.00%
T240	AAAAAAAACGTTTGTTCAGTGCGAAAGCACTGAACAAACGTTTTTTTT	0	0	0	I	7	7	0	100.00%	11	11	0	100.00%
T241	AAAAAAAAGCACGGGTCAGTGCGAAAGCACTGTATTCCCGTTTTTTTT	12	9	3	75.00%	14	10	4	71.43%	12	9	3	75.00%
T242	AAAAAAAACCAAAGTACAGTGCGAAAGCACTGGCCGTAGCTTTTTTTT	31	5	26	16.13%	25	8	17	32.00%	34	12	22	35.29%
T243	AAAAAAAAGCAGTTTACAGTGCGAAAGCACTGATGGCCCGTTTTTTTT	5	5	0	100.00%	1	1	0	100.00%	9	8	1	88.89%
T244	AAAAAAAACGTTATTGCAGTGCGAAAGCACTGCAATAACGTTTTTTTT	20	19	1	95.00%	14	14	0	100.00%	17	17	0	100.00%
T245	AAAAAAAACCGTTCGCCAGTGCGAAAGCACTGATACTTCGTTTTTTTT	45	0	45	0.00%	52	0	52	0.00%	34	0	34	0.00%
T246	AAAAAAAAGGATCGTGCAGTGCGAAAGCACTGACTTTTGCTTTTTTTT	3	2	1	66.67%	5	3	2	60.00%	4	3	1	75.00%
T247	AAAAAAAACGGAGGCTCAGTGCGAAAGCACTGTTAAAGCGTTTTTTTT	12	8	4	66.67%	10	4	6	40.00%	14	10	4	71.43%
T248	AAAAAAAAGCATTGCTCAGTGCGAAAGCACTGAAAAATGGTTTTTTTT	41	25	16	60.98%	50	24	26	48.00%	43	28	15	65.12%
T249	AAAAAAAACGTTTCGGCAGTGCTTTCGCACTGTAGTTACGTTTTTTTT	3	0	3	0.00%	1	0	1	0.00%	1	0	1	0.00%
T250	AAAAAAAAGGAATTAACAGTGCTTTCGCACTGTTAATTCCTTTTTTTT	2	2	0	100.00%	3	3	0	100.00%	5	5	0	100.00%
T251	AAAAAAAACCTACACGCAGTGCGAAAGCACTGTCTTGACGTTTTTTTT	25	18	7	72.00%	13	9	4	69.23%	19	16	3	84.21%
T252	AAAAAAAAGCGCTCGTCAGTGCGAAAGCACTGCATGAGGGTTTTTTTT	33	12	21	36.36%	32	14	18	43.75%	42	16	26	38.10%
T253	AAAAAAAACCGTTATACAGTGCTTTCGCACTGTATAACGGTTTTTTTT	2	2	0	100.00%	5	5	0	100.00%	0	0	0	I
T254	AAAAAAAACCATACAACAGTGCTTTCGCACTGTTGTATGGTTTTTTTT	2	2	0	100.00%	2	2	0	100.00%	16	16	0	100.00%
T255	AAAAAAAAGGTCGTTACAGTGCGAAAGCACTGTAACGACCTTTTTTTT	14	14	0	100.00%	21	21	0	100.00%	24	24	0	100.00%
T256	AAAAAAAAGGCGATCTCAGTGCGAAAGCACTGTCTTATCGTTTTTTTT	22	12	10	54.55%	33	18	15	54.55%	28	19	9	67.86%
T257	AAAAAAAAGGTCGATACAGTGCTTTCGCACTGTATCGACCTTTTTTTT	12	11	1	91.67%	11	11	0	100.00%	9	9	0	100.00%
T258	AAAAAAAACGTATGAACAGTGCTTTCGCACTGTTCATACGTTTTTTTT	1	1	0	100.00%	5	5	0	100.00%	6	6	0	100.00%
T259	AAAAAAAACGAGCGCGCAGTGCGAAAGCACTGAGTAGTCCTTTTTTTT	5	4	1	80.00%	6	5	1	83.33%	3	2	1	66.67%
T260	AAAAAAAAGCAATTTTCAGTGCTTTCGCACTGAAAATTGCTTTTTTTT	3	3	0	100.00%	4	4	0	100.00%	3	3	0	100.00%
T261	AAAAAAAAGGAATTATCAGTGCGAAAGCACTGCCACAAGCTTTTTTTT	2	0	2	0.00%	0	0	0	I	7	2	5	28.57%
T262	AAAAAAAAGGTTTTATCAGTGCGAAAGCACTGATAAAACCTTTTTTTT	4	4	0	100.00%	1	1	0	100.00%	2	2	0	100.00%
T263	AAAAAAAAGGTATCGACAGTGCGAAAGCACTGTCGATACCTTTTTTTT	10	10	0	100.00%	6	6	0	100.00%	14	13	1	92.86%
T264	AAAAAAAACGTTAAAACAGTGCTTTCGCACTGTTTTAACGTTTTTTTT	16	16	0	100.00%	22	22	0	100.00%	25	25	0	100.00%
T265	AAAAAAAACCTTACATCAGTGCGAAAGCACTGATGTAAGGTTTTTTTT	10	10	0	100.00%	8	8	0	100.00%	19	19	0	100.00%
T266	AAAAAAAAGGCTCGTACAGTGCGAAAGCACTGCATCCGGCTTTTTTTT	13	13	0	100.00%	14	14	0	100.00%	43	40	3	93.02%
T267	AAAAAAAACCTAAGTTCAGTGCTTTCGCACTGCGCGAAGCTTTTTTTT	34	1	33	2.94%	35	2	33	5.71%	35	3	32	8.57%
T268	AAAAAAAACCGAAGGTCAGTGCGAAAGCACTGTGGCTCCCTTTTTTTT	21	13	8	61.90%	16	6	10	37.50%	28	12	16	42.86%
T269	AAAAAAAAGGTTTGAACAGTGCGAAAGCACTGTTCAAACCTTTTTTTT	2	2	0	100.00%	7	7	0	100.00%	6	6	0	100.00%
T270	AAAAAAAAGCTGGGTGCAGTGCGAAAGCACTGAAGTGCCCTTTTTTTT	45	5	40	11.11%	29	1	28	3.45%	16	0	16	0.00%
T271	AAAAAAAACCATCCAGCAGTGCGAAAGCACTGTCGACGGCTTTTTTTT	39	10	29	25.64%	43	5	38	11.63%	20	0	20	0.00%
T272	AAAAAAAACGTACTTTCAGTGCGAAAGCACTGCCGTTGGCTTTTTTTT	3	1	2	33.33%	7	0	7	0.00%	1	0	1	0.00%
T273	AAAAAAAAGGCTGTATCAGTGCGAAAGCACTGACGGTGCGTTTTTTTT	33	14	19	42.42%	45	26	19	57.78%	18	4	14	22.22%
T274	AAAAAAAAGGGGATTGCAGTGCGAAAGCACTGAGAACGGGTTTTTTTT	22	3	19	13.64%	19	2	17	10.53%	21	2	19	9.52%
T275	AAAAAAAAGGACTGTACAGTGCTTTCGCACTGTACAGTCCTTTTTTTT	3	3	0	100.00%	5	5	0	100.00%	15	15	0	100.00%
T276	AAAAAAAACGCTGGTCCAGTGCTTTCGCACTGATTTGGGCTTTTTTTT	26	1	25	3.85%	36	3	33	8.33%	31	2	29	6.45%
T277	AAAAAAAACGGGGCTACAGTGCGAAAGCACTGCCCTAACCTTTTTTTT	29	21	8	72.41%	24	20	4	83.33%	27	24	3	88.89%
T278	AAAAAAAAGCTTAAGACAGTGCGAAAGCACTGATCACAGGTTTTTTTT	20	19	1	95.00%	7	7	0	100.00%	4	4	0	100.00%
T279	AAAAAAAAGCTCGTCGCAGTGCGAAAGCACTGTTCTGTCCTTTTTTTT	33	0	33	0.00%	31	0	31	0.00%	33	2	31	6.06%
T280	AAAAAAAAGCTAAGGCCAGTGCGAAAGCACTGAATGCCCGTTTTTTTT	12	1	11	8.33%	7	0	7	0.00%	14	3	11	21.43%
T281	AAAAAAAAGCACCTCACAGTGCGAAAGCACTGGAATCACGTTTTTTTT	33	2	31	6.06%	37	2	35	5.41%	35	2	33	5.71%
T282	AAAAAAAACCTGAACCCAGTGCGAAAGCACTGCTACAGCCTTTTTTTT	11	7	4	63.64%	23	17	6	73.91%	8	5	3	62.50%
T283	AAAAAAAACCGTTACGCAGTGCTTTCGCACTGCGTAACGGTTTTTTTT	18	18	0	100.00%	10	10	0	100.00%	13	13	0	100.00%
T284	AAAAAAAAGGTATAGTCAGTGCTTTCGCACTGACTATACCTTTTTTTT	2	2	0	100.00%	3	3	0	100.00%	5	5	0	100.00%
T285	AAAAAAAAGGTTTTAGCAGTGCTTTCGCACTGCTAAAACCTTTTTTTT	2	2	0	100.00%	5	3	2	60.00%	1	1	0	100.00%
T286	AAAAAAAACGTTGGAGCAGTGCGAAAGCACTGGGCAAACCTTTTTTTT	18	3	15	16.67%	10	0	10	0.00%	13	0	13	0.00%
T287	AAAAAAAACGCACACGCAGTGCGAAAGCACTGGCCCAAGCTTTTTTTT	27	11	16	40.74%	20	6	14	30.00%	24	6	18	25.00%
T288	AAAAAAAACCTTATGACAGTGCTTTCGCACTGTCATAAGGTTTTTTTT	12	12	0	100.00%	8	8	0	100.00%	9	9	0	100.00%
T289	AAAAAAAACGTTTTCACAGTGCGAAAGCACTGTGAAAACGTTTTTTTT	8	8	0	100.00%	1	1	0	100.00%	6	6	0	100.00%
T290	AAAAAAAACGTGAGTACAGTGCTTTCGCACTGTACTCACGTTTTTTTT	4	4	0	100.00%	7	6	1	85.71%	9	9	0	100.00%
T291	AAAAAAAACCGGTGTGCAGTGCGAAAGCACTGGGACGTCGTTTTTTTT	39	38	1	97.44%	13	13	0	100.00%	19	17	2	89.47%
T292	AAAAAAAACGTTGTAACAGTGCGAAAGCACTGTTACAACGTTTTTTTT	14	14	0	100.00%	14	14	0	100.00%	9	9	0	100.00%
T293	AAAAAAAAGCTATTAACAGTGCGAAAGCACTGTTAATAGCTTTTTTTT	5	5	0	100.00%	9	9	0	100.00%	11	11	0	100.00%
T294	AAAAAAAACGTTTCTGCAGTGCGAAAGCACTGCCACTCGCTTTTTTTT	34	0	34	0.00%	37	0	37	0.00%	41	0	41	0.00%
T295	AAAAAAAAGCGTTATTCAGTGCGAAAGCACTGCAGTCCGCTTTTTTTT	16	5	11	31.25%	8	3	5	37.50%	9	1	8	11.11%
T296	AAAAAAAACGTTAACACAGTGCTTTCGCACTGTGTTAACGTTTTTTTT	18	18	0	100.00%	7	7	0	100.00%	11	11	0	100.00%
T297	AAAAAAAACGGGGGGGCAGTGCTTTCGCACTGAACTCCGCTTTTTTTT	31	13	18	41.94%	16	6	10	37.50%	23	11	12	47.83%
T298	AAAAAAAAGGTCAACACAGTGCGAAAGCACTGAGACGCGGTTTTTTTT	32	9	23	28.13%	30	9	21	30.00%	27	10	17	37.04%
T299	AAAAAAAACGCTAGGACAGTGCGAAAGCACTGCTAAAACCTTTTTTTT	50	1	49	2.00%	24	2	22	8.33%	27	1	26	3.70%
T300	AAAAAAAAGGTTGGGCCAGTGCGAAAGCACTGCGATCCCGTTTTTTTT	31	1	30	3.23%	29	3	26	10.34%	25	8	17	32.00%
T301	AAAAAAAACGATCCTCCAGTGCGAAAGCACTGCGATTGGCTTTTTTTT	40	0	40	0.00%	39	6	33	15.38%	15	1	14	6.67%
T302	AAAAAAAACCTGAGCTCAGTGCGAAAGCACTGCCCAATCGTTTTTTTT	4	0	4	0.00%	2	2	0	100.00%	1	0	1	0.00%
T303	AAAAAAAACCGTGCAACAGTGCGAAAGCACTGGTATCACCTTTTTTTT	20	6	14	30.00%	11	6	5	54.55%	14	8	6	57.14%
T304	AAAAAAAAGGTGAAGTCAGTGCGAAAGCACTGTCCCCGCCTTTTTTTT	21	12	9	57.14%	12	10	2	83.33%	17	10	7	58.82%
T305	AAAAAAAAGGCGTAACCAGTGCGAAAGCACTGCTCCCCCGTTTTTTTT	17	0	17	0.00%	15	4	11	26.67%	20	0	20	0.00%
T306	AAAAAAAACGACGACACAGTGCGAAAGCACTGCCTAAAGCTTTTTTTT	24	1	23	4.17%	33	1	32	3.03%	27	0	27	0.00%
T307	AAAAAAAAGCATCACACAGTGCGAAAGCACTGCAACCGCGTTTTTTTT	27	8	19	29.63%	12	0	12	0.00%	24	3	21	12.50%
T308	AAAAAAAAGGTTAGTGCAGTGCTTTCGCACTGCACTAACCTTTTTTTT	3	3	0	100.00%	5	5	0	100.00%	13	13	0	100.00%
T309	AAAAAAAAGCGGCAGTCAGTGCGAAAGCACTGCGTCCACGTTTTTTTT	1	0	1	0.00%	2	0	2	0.00%	6	2	4	33.33%
T310	AAAAAAAACGTTGTAACAGTGCTTTCGCACTGTTACAACGTTTTTTTT	3	3	0	100.00%	1	1	0	100.00%	2	2	0	100.00%
T311	AAAAAAAACGTCGTTACAGTGCGAAAGCACTGTAACGACGTTTTTTTT	37	36	1	97.30%	22	22	0	100.00%	13	13	0	100.00%
T312	AAAAAAAACCGTTTGTCAGTGCGAAAGCACTGCACGCGCCTTTTTTTT	21	4	17	19.05%	25	5	20	20.00%	21	1	20	4.76%
T313	AAAAAAAAGGGTTATACAGTGCTTTCGCACTGGGCGTCCGTTTTTTTT	1	0	1	0.00%	0	0	0	I	3	0	3	0.00%
T314	AAAAAAAAGCATTCTCCAGTGCGAAAGCACTGGAGAATGGTTTTTTTT	11	11	0	100.00%	7	7	0	100.00%	9	8	1	88.89%
T315	AAAAAAAACGCTGGCCCAGTGCGAAAGCACTGCAACTCGGTTTTTTTT	24	11	13	45.83%	18	6	12	33.33%	8	3	5	37.50%
T316	AAAAAAAAGGTAGTTTCAGTGCTTTCGCACTGAAACTACCTTTTTTTT	12	12	0	100.00%	7	7	0	100.00%	9	9	0	100.00%
T317	AAAAAAAACGATCAGCCAGTGCGAAAGCACTGTAACAAGCTTTTTTTT	20	2	18	10.00%	45	3	42	6.67%	18	4	14	22.22%
T318	AAAAAAAAGCCATTGTCAGTGCTTTCGCACTGGTCCAACGTTTTTTTT	28	1	27	3.57%	31	2	29	6.45%	39	3	36	7.69%
T319	AAAAAAAACCCGGGTGCAGTGCGAAAGCACTGACTCGAGCTTTTTTTT	32	13	19	40.63%	37	18	19	48.65%	32	14	18	43.75%
T320	AAAAAAAACGTTAGTACAGTGCTTTCGCACTGTACTAACGTTTTTTTT	10	10	0	100.00%	4	4	0	100.00%	7	7	0	100.00%
T321	AAAAAAAACGGGTTTACAGTGCGAAAGCACTGCGTGCCCCTTTTTTTT	0	0	0	I	0	0	0	I	0	0	0	I
T322	AAAAAAAACCAGGTGGCAGTGCGAAAGCACTGTAATATGGTTTTTTTT	37	34	3	91.89%	21	17	4	80.95%	19	13	6	68.42%
T323	AAAAAAAACGTTCTACCAGTGCGAAAGCACTGTTACGGGCTTTTTTTT	22	2	20	9.09%	31	8	23	25.81%	39	11	28	28.21%
T324	AAAAAAAACCACACGTCAGTGCGAAAGCACTGGCTCGGCCTTTTTTTT	42	2	40	4.76%	23	6	17	26.09%	32	2	30	6.25%
T325	AAAAAAAAGGTCAATTCAGTGCTTTCGCACTGAATTGACCTTTTTTTT	5	5	0	100.00%	4	4	0	100.00%	9	9	0	100.00%
T326	AAAAAAAACGGCAGGTCAGTGCGAAAGCACTGCTTCCCGCTTTTTTTT	41	18	23	43.90%	28	13	15	46.43%	28	12	16	42.86%
T327	AAAAAAAAGCTATTGACAGTGCTTTCGCACTGTCAATAGCTTTTTTTT	8	8	0	100.00%	5	4	1	80.00%	4	4	0	100.00%
T328	AAAAAAAAGGTGGTTACAGTGCGAAAGCACTGGCCAAGCGTTTTTTTT	26	0	26	0.00%	36	4	32	11.11%	28	3	25	10.71%
T329	AAAAAAAACCTGTAAGCAGTGCGAAAGCACTGTGTACAGCTTTTTTTT	17	9	8	52.94%	17	8	9	47.06%	12	7	5	58.33%
T330	AAAAAAAACCAGGTTCCAGTGCTTTCGCACTGCTTGGCCCTTTTTTTT	35	1	34	2.86%	35	0	35	0.00%	23	0	23	0.00%
T331	AAAAAAAAGGAACTTACAGTGCGAAAGCACTGCTCTCTGGTTTTTTTT	27	7	20	25.93%	34	15	19	44.12%	38	10	28	26.32%
T332	AAAAAAAAGCTAAGTTCAGTGCGAAAGCACTGAACTTAGCTTTTTTTT	7	7	0	100.00%	6	6	0	100.00%	17	17	0	100.00%
T333	AAAAAAAACGTTTTATCAGTGCGAAAGCACTGATAAAACGTTTTTTTT	3	3	0	100.00%	7	7	0	100.00%	3	3	0	100.00%
T334	AAAAAAAAGCGGACGGCAGTGCTTTCGCACTGTGCTCCGGTTTTTTTT	19	1	18	5.26%	25	0	25	0.00%	32	3	29	9.38%
T335	AAAAAAAACGAGTACACAGTGCGAAAGCACTGATAGGTCCTTTTTTTT	11	9	2	81.82%	4	1	3	25.00%	6	4	2	66.67%
T336	AAAAAAAAGGTTATTACAGTGCTTTCGCACTGTAATAACCTTTTTTTT	3	3	0	100.00%	1	1	0	100.00%	3	3	0	100.00%
T337	AAAAAAAAGGTTAGCACAGTGCTTTCGCACTGTGCTAACCTTTTTTTT	5	5	0	100.00%	4	4	0	100.00%	5	5	0	100.00%
T338	AAAAAAAAGCTTTGAACAGTGCGAAAGCACTGTTCAAAGCTTTTTTTT	11	11	0	100.00%	7	7	0	100.00%	3	3	0	100.00%
T339	AAAAAAAAGCTGTAATCAGTGCGAAAGCACTGATTACAGCTTTTTTTT	5	5	0	100.00%	11	11	0	100.00%	4	4	0	100.00%
T340	AAAAAAAAGCATTGTACAGTGCGAAAGCACTGAACCCCCCTTTTTTTT	31	1	30	3.23%	28	0	28	0.00%	19	0	19	0.00%
T341	AAAAAAAACGGGTAAGCAGTGCGAAAGCACTGAAAGTAGCTTTTTTTT	12	1	11	8.33%	5	1	4	20.00%	7	0	7	0.00%
T342	AAAAAAAAGGAGGGAGCAGTGCGAAAGCACTGTACAGACCTTTTTTTT	29	2	27	6.90%	30	3	27	10.00%	20	0	20	0.00%
T343	AAAAAAAAGCTACGTTCAGTGCGAAAGCACTGGGTCCTCGTTTTTTTT	44	4	40	9.09%	37	5	32	13.51%	29	0	29	0.00%
T344	AAAAAAAACGAGTGCTCAGTGCGAAAGCACTGCCGATGCCTTTTTTTT	16	1	15	6.25%	16	3	13	18.75%	11	2	9	18.18%
T345	AAAAAAAACCGTTTGACAGTGCTTTCGCACTGTCAAACGGTTTTTTTT	2	2	0	100.00%	6	6	0	100.00%	1	1	0	100.00%
T346	AAAAAAAACCGGGCATCAGTGCTTTCGCACTGACGGTTCCTTTTTTTT	38	10	28	26.32%	45	2	43	4.44%	23	7	16	30.43%
T347	AAAAAAAAGGAGTCCTCAGTGCTTTCGCACTGCAACCGCGTTTTTTTT	35	0	35	0.00%	33	0	33	0.00%	38	0	38	0.00%
T348	AAAAAAAACCTTAGGTCAGTGCTTTCGCACTGACCTAAGGTTTTTTTT	10	10	0	100.00%	10	10	0	100.00%	4	4	0	100.00%
T349	AAAAAAAACCGTTATGCAGTGCGAAAGCACTGCATAACGGTTTTTTTT	20	17	3	85.00%	10	10	0	100.00%	11	11	0	100.00%
T350	AAAAAAAAGCACTGTCCAGTGCGAAAGCACTGGGTCCTGCTTTTTTTT	17	4	13	23.53%	20	7	13	35.00%	19	8	11	42.11%
T351	AAAAAAAAGCTTATATCAGTGCTTTCGCACTGGGCAGAGGTTTTTTTT	14	5	9	35.71%	23	4	19	17.39%	20	1	19	5.00%
T352	AAAAAAAACCATTTAACAGTGCTTTCGCACTGTTAAATGGTTTTTTTT	16	16	0	100.00%	8	8	0	100.00%	14	14	0	100.00%
T353	AAAAAAAAGGGATGGTCAGTGCTTTCGCACTGGCACCTGCTTTTTTTT	39	14	25	35.90%	26	5	21	19.23%	48	20	28	41.67%
T354	AAAAAAAAGGTAGATTCAGTGCGAAAGCACTGAGACTGCGTTTTTTTT	14	10	4	71.43%	27	15	12	55.56%	22	16	6	72.73%
T355	AAAAAAAAGGGTTGACCAGTGCGAAAGCACTGCAAGTTGCTTTTTTTT	22	2	20	9.09%	33	1	32	3.03%	38	6	32	15.79%
T356	AAAAAAAAGGAATGTTCAGTGCTTTCGCACTGAACATTCCTTTTTTTT	10	10	0	100.00%	9	9	0	100.00%	8	8	0	100.00%
T357	AAAAAAAACGTTAACTCAGTGCTTTCGCACTGAGTTAACGTTTTTTTT	21	21	0	100.00%	3	3	0	100.00%	15	15	0	100.00%
T358	AAAAAAAACGTTGTAGCAGTGCTTTCGCACTGCTACAACGTTTTTTTT	5	5	0	100.00%	7	7	0	100.00%	10	10	0	100.00%
T359	AAAAAAAACCCTCTGTCAGTGCGAAAGCACTGCACCTAGGTTTTTTTT	36	7	29	19.44%	22	1	21	4.55%	27	4	23	14.81%
T360	AAAAAAAAGGTCAGAACAGTGCGAAAGCACTGTTCTGACCTTTTTTTT	12	12	0	100.00%	12	12	0	100.00%	7	7	0	100.00%
T361	AAAAAAAACGCAGCTTCAGTGCGAAAGCACTGCACCATCCTTTTTTTT	21	5	16	23.81%	14	1	13	7.14%	20	0	20	0.00%
T362	AAAAAAAACCGGAGTACAGTGCTTTCGCACTGTTGGGGCCTTTTTTTT	48	2	46	4.17%	43	2	41	4.65%	33	3	30	9.09%
T363	AAAAAAAAGGTTAATGCAGTGCTTTCGCACTGCATTAACCTTTTTTTT	11	11	0	100.00%	5	5	0	100.00%	22	22	0	100.00%
T364	AAAAAAAAGCATTGATCAGTGCTTTCGCACTGATCAATGCTTTTTTTT	3	3	0	100.00%	4	4	0	100.00%	4	4	0	100.00%
T365	AAAAAAAACGTGTATCCAGTGCTTTCGCACTGGATACACGTTTTTTTT	8	7	1	87.50%	6	6	0	100.00%	12	12	0	100.00%
T366	AAAAAAAACCTTTCAGCAGTGCTTTCGCACTGCTGAAAGGTTTTTTTT	13	13	0	100.00%	10	10	0	100.00%	11	11	0	100.00%
T367	AAAAAAAAGGCTATGTCAGTGCGAAAGCACTGCCGGAAGGTTTTTTTT	19	12	7	63.16%	14	6	8	42.86%	19	6	13	31.58%
T368	AAAAAAAACGTTAGATCAGTGCGAAAGCACTGATCTAACGTTTTTTTT	10	10	0	100.00%	0	0	0	I	5	5	0	100.00%
T369	AAAAAAAAGGTGTTCTCAGTGCGAAAGCACTGCGAAGTGGTTTTTTTT	22	12	10	54.55%	22	16	6	72.73%	13	4	9	30.77%
T370	AAAAAAAAGGGTAACGCAGTGCTTTCGCACTGAAAGACGGTTTTTTTT	15	4	11	26.67%	28	8	20	28.57%	25	8	17	32.00%
T371	AAAAAAAAGGTTGTATCAGTGCTTTCGCACTGATACAACCTTTTTTTT	0	0	0	I	2	2	0	100.00%	4	4	0	100.00%
T372	AAAAAAAAGGCTGCTTCAGTGCTTTCGCACTGGGCCGTGGTTTTTTTT	1	0	1	0.00%	0	0	0	I	1	1	0	100.00%
T373	AAAAAAAACCTGTATACAGTGCGAAAGCACTGTATACAGGTTTTTTTT	3	3	0	100.00%	3	3	0	100.00%	13	13	0	100.00%
T374	AAAAAAAAGGTAGTCACAGTGCGAAAGCACTGTCCGGCCGTTTTTTTT	36	0	36	0.00%	15	0	15	0.00%	39	0	39	0.00%
T375	AAAAAAAAGGTAGAATCAGTGCTTTCGCACTGATTCTACCTTTTTTTT	20	20	0	100.00%	10	10	0	100.00%	7	7	0	100.00%
T376	AAAAAAAAGGTAACATCAGTGCTTTCGCACTGATGTTACCTTTTTTTT	12	12	0	100.00%	21	20	1	95.24%	11	11	0	100.00%
T377	AAAAAAAAGCTTTATACAGTGCTTTCGCACTGTATAAAGCTTTTTTTT	4	4	0	100.00%	2	2	0	100.00%	3	3	0	100.00%
T378	AAAAAAAAGCGTCAATCAGTGCGAAAGCACTGCGGTGTGGTTTTTTTT	25	4	21	16.00%	16	0	16	0.00%	14	1	13	7.14%
T379	AAAAAAAAGCTTTATGCAGTGCTTTCGCACTGCATAAAGCTTTTTTTT	15	15	0	100.00%	2	2	0	100.00%	6	6	0	100.00%
T380	AAAAAAAACGCGGAGACAGTGCGAAAGCACTGCTTAACCCTTTTTTTT	26	7	19	26.92%	24	2	22	8.33%	28	1	27	3.57%
T381	AAAAAAAACCTGTCTCCAGTGCGAAAGCACTGTGCACTCGTTTTTTTT	6	0	6	0.00%	6	5	1	83.33%	6	5	1	83.33%
T382	AAAAAAAACCGTTTCGCAGTGCGAAAGCACTGGAAAGGCGTTTTTTTT	24	22	2	91.67%	14	12	2	85.71%	21	19	2	90.48%
T383	AAAAAAAAGCGCCTGACAGTGCGAAAGCACTGACAAATCGTTTTTTTT	12	3	9	25.00%	24	6	18	25.00%	24	2	22	8.33%
T384	AAAAAAAACCCGATCACAGTGCGAAAGCACTGCAGACTCCTTTTTTTT	24	8	16	33.33%	17	3	14	17.65%	25	5	20	20.00%
T385	AAAAAAAACGGGGGTCCAGTGCGAAAGCACTGACGGAACGTTTTTTTT	12	0	12	0.00%	2	0	2	0.00%	1	0	1	0.00%
T386	AAAAAAAAGCTTGTAACAGTGCGAAAGCACTGTTACAAGCTTTTTTTT	3	3	0	100.00%	16	16	0	100.00%	5	5	0	100.00%
T387	AAAAAAAACGACACGTCAGTGCGAAAGCACTGGGTGCCGCTTTTTTTT	22	12	10	54.55%	14	4	10	28.57%	22	13	9	59.09%
T388	AAAAAAAAGGTTAACACAGTGCTTTCGCACTGTGTTAACCTTTTTTTT	4	4	0	100.00%	5	5	0	100.00%	1	1	0	100.00%
T389	AAAAAAAAGGTAATTACAGTGCTTTCGCACTGTAATTACCTTTTTTTT	2	2	0	100.00%	1	1	0	100.00%	3	3	0	100.00%
T390	AAAAAAAAGGTAAGCACAGTGCTTTCGCACTGTGCTTACCTTTTTTTT	6	6	0	100.00%	6	6	0	100.00%	11	9	2	81.82%
T391	AAAAAAAACCGAATATCAGTGCGAAAGCACTGAAAAGGCGTTTTTTTT	25	23	2	92.00%	22	22	0	100.00%	27	23	4	85.19%
T392	AAAAAAAACGATTTGTCAGTGCTTTCGCACTGACAAATCGTTTTTTTT	5	5	0	100.00%	4	4	0	100.00%	6	6	0	100.00%
T393	AAAAAAAACCATTGTTCAGTGCTTTCGCACTGAACAATGGTTTTTTTT	12	12	0	100.00%	3	2	1	66.67%	3	3	0	100.00%
T394	AAAAAAAAGCATCGCGCAGTGCGAAAGCACTGTTCCTGGGTTTTTTTT	7	7	0	100.00%	7	4	3	57.14%	3	3	0	100.00%
T395	AAAAAAAAGGTTGGTACAGTGCGAAAGCACTGTACCAACCTTTTTTTT	23	23	0	100.00%	20	20	0	100.00%	16	16	0	100.00%
T396	AAAAAAAAGGTGATGTCAGTGCTTTCGCACTGACATCACCTTTTTTTT	5	5	0	100.00%	9	9	0	100.00%	16	16	0	100.00%
T397	AAAAAAAAGGCTTTTCCAGTGCGAAAGCACTGCTAGTCGGTTTTTTTT	21	5	16	23.81%	35	8	27	22.86%	21	3	18	14.29%
T398	AAAAAAAAGCTGTTTGCAGTGCGAAAGCACTGTACGCCGGTTTTTTTT	21	18	3	85.71%	16	16	0	100.00%	9	8	1	88.89%
T399	AAAAAAAACGTCAAATCAGTGCGAAAGCACTGAGCCAGGCTTTTTTTT	22	9	13	40.91%	26	10	16	38.46%	22	5	17	22.73%
T400	AAAAAAAACCTTTAAACAGTGCGAAAGCACTGTTTAAAGGTTTTTTTT	4	4	0	100.00%	8	8	0	100.00%	1	1	0	100.00%
T401	AAAAAAAACCTTAGTGCAGTGCGAAAGCACTGCACTAAGGTTTTTTTT	6	6	0	100.00%	7	7	0	100.00%	3	3	0	100.00%
T402	AAAAAAAACCAATTGTCAGTGCGAAAGCACTGACAATTGGTTTTTTTT	7	7	0	100.00%	3	3	0	100.00%	13	12	1	92.31%
T403	AAAAAAAAGGTTGCAACAGTGCTTTCGCACTGGGTTACGCTTTTTTTT	47	8	39	17.02%	43	2	41	4.65%	29	4	25	13.79%
T404	AAAAAAAAGGTTATGTCAGTGCTTTCGCACTGACATAACCTTTTTTTT	3	3	0	100.00%	5	5	0	100.00%	0	0	0	I
T405	AAAAAAAAGCCAGTCTCAGTGCGAAAGCACTGAGCCCGCGTTTTTTTT	35	4	31	11.43%	33	8	25	24.24%	29	4	25	13.79%
T406	AAAAAAAACGTTACTTCAGTGCGAAAGCACTGAAGTAACGTTTTTTTT	20	20	0	100.00%	0	0	0	I	12	12	0	100.00%
T407	AAAAAAAACCAAAATTCAGTGCTTTCGCACTGAATTTTGGTTTTTTTT	14	14	0	100.00%	7	7	0	100.00%	14	14	0	100.00%
T408	AAAAAAAAGGTGTAATCAGTGCTTTCGCACTGATTACACCTTTTTTTT	8	8	0	100.00%	7	7	0	100.00%	8	7	1	87.50%
T409	AAAAAAAAGGGATTTCCAGTGCGAAAGCACTGCGACCAGGTTTTTTTT	20	1	19	5.00%	37	1	36	2.70%	21	5	16	23.81%
T410	AAAAAAAAGGATTATTCAGTGCTTTCGCACTGAATAATCCTTTTTTTT	14	14	0	100.00%	2	2	0	100.00%	7	7	0	100.00%
T411	AAAAAAAACGTGCTGTCAGTGCTTTCGCACTGATCCGTGCTTTTTTTT	26	6	20	23.08%	24	2	22	8.33%	38	2	36	5.26%
T412	AAAAAAAACGTGGGTGCAGTGCTTTCGCACTGTGCAAGCCTTTTTTTT	47	4	43	8.51%	25	5	20	20.00%	37	6	31	16.22%
T413	AAAAAAAACGATTTAACAGTGCGAAAGCACTGTTAAATCGTTTTTTTT	4	0	4	0.00%	10	5	5	50.00%	18	7	11	38.89%
T414	AAAAAAAACCATTTAACAGTGCTTTCGCACTGAGCGAGGCTTTTTTTT	37	3	34	8.11%	37	2	35	5.41%	33	0	33	0.00%
T415	AAAAAAAAGGGTTGAGCAGTGCTTTCGCACTGGGGCCCCGTTTTTTTT	1	0	1	0.00%	2	2	0	100.00%	0	0	0	I
T416	AAAAAAAACGCATTTTCAGTGCGAAAGCACTGCGCCCGGGTTTTTTTT	10	1	9	10.00%	12	1	11	8.33%	6	2	4	33.33%
T417	AAAAAAAAGGTTAAGCCAGTGCTTTCGCACTGCGCAGTGGTTTTTTTT	10	3	7	30.00%	13	2	11	15.38%	19	7	12	36.84%
T418	AAAAAAAAGGTATGATCAGTGCGAAAGCACTGATCATACCTTTTTTTT	3	3	0	100.00%	4	4	0	100.00%	1	1	0	100.00%
T419	AAAAAAAACGTTGATGCAGTGCTTTCGCACTGCATCAACGTTTTTTTT	8	8	0	100.00%	6	6	0	100.00%	9	9	0	100.00%
T420	AAAAAAAAGGAAAAGACAGTGCGAAAGCACTGAAGATGCCTTTTTTTT	24	5	19	20.83%	15	3	12	20.00%	11	1	10	9.09%
T421	AAAAAAAACGTTACTTCAGTGCTTTCGCACTGAAGTAACGTTTTTTTT	10	10	0	100.00%	10	10	0	100.00%	3	3	0	100.00%
T422	AAAAAAAACGATTGTTCAGTGCGAAAGCACTGTTGCCGGCTTTTTTTT	24	1	23	4.17%	31	2	29	6.45%	21	0	21	0.00%
T423	AAAAAAAACCGGTATTCAGTGCGAAAGCACTGGATAATCGTTTTTTTT	15	15	0	100.00%	23	22	1	95.65%	22	22	0	100.00%
T424	AAAAAAAAGCCCTGTCCAGTGCGAAAGCACTGTGTCGGCGTTTTTTTT	14	13	1	92.86%	11	11	0	100.00%	19	17	2	89.47%
T425	AAAAAAAAGGGATGAACAGTGCGAAAGCACTGCTGACGCGTTTTTTTT	12	5	7	41.67%	16	0	16	0.00%	17	3	14	17.65%
T426	AAAAAAAAGGCTGGTTCAGTGCGAAAGCACTGCGGTTTGGTTTTTTTT	31	5	26	16.13%	24	2	22	8.33%	21	4	17	19.05%
T427	AAAAAAAAGCTAGGTTCAGTGCGAAAGCACTGCCGTGACCTTTTTTTT	15	1	14	6.67%	22	1	21	4.55%	16	0	16	0.00%
T428	AAAAAAAAGCTATGTTCAGTGCTTTCGCACTGAACATAGCTTTTTTTT	16	16	0	100.00%	2	1	1	50.00%	5	5	0	100.00%
T429	AAAAAAAACGCATTGACAGTGCGAAAGCACTGAACCCCGCTTTTTTTT	43	2	41	4.65%	34	0	34	0.00%	21	0	21	0.00%
T430	AAAAAAAACCTTCTGGCAGTGCTTTCGCACTGTTAACGGCTTTTTTTT	1	0	1	0.00%	5	0	5	0.00%	1	0	1	0.00%
T431	AAAAAAAACCTAACTGCAGTGCTTTCGCACTGCAGTTAGGTTTTTTTT	1	1	0	100.00%	15	15	0	100.00%	25	23	2	92.00%
T432	AAAAAAAACCCTAGTTCAGTGCGAAAGCACTGCTCGCAGCTTTTTTTT	17	8	9	47.06%	20	6	14	30.00%	24	10	14	41.67%
T433	AAAAAAAACGTGTGTTCAGTGCTTTCGCACTGAACACACGTTTTTTTT	12	11	1	91.67%	13	13	0	100.00%	9	9	0	100.00%
T434	AAAAAAAACCAAGCGCCAGTGCGAAAGCACTGTACTTTGCTTTTTTTT	23	0	23	0.00%	18	0	18	0.00%	24	0	24	0.00%
T435	AAAAAAAAGGAGTGGACAGTGCGAAAGCACTGATCCGTCCTTTTTTTT	30	6	24	20.00%	40	4	36	10.00%	43	6	37	13.95%
T436	AAAAAAAAGGTTGCCTCAGTGCGAAAGCACTGCTCCCGGGTTTTTTTT	21	5	16	23.81%	29	2	27	6.90%	25	6	19	24.00%
T437	AAAAAAAACGTATATACAGTGCGAAAGCACTGTATATACGTTTTTTTT	5	5	0	100.00%	1	1	0	100.00%	0	0	0	I
T438	AAAAAAAACCGCTCGGCAGTGCTTTCGCACTGTTCGGCCCTTTTTTTT	19	13	6	68.42%	23	15	8	65.22%	14	7	7	50.00%
T439	AAAAAAAACCGAAGTACAGTGCGAAAGCACTGCATACCCCTTTTTTTT	15	1	14	6.67%	21	2	19	9.52%	19	3	16	15.79%
T440	AAAAAAAAGCTTATGTCAGTGCGAAAGCACTGACATAAGCTTTTTTTT	3	3	0	100.00%	3	3	0	100.00%	6	6	0	100.00%
T441	AAAAAAAAGGTACGAACAGTGCTTTCGCACTGTTCGTACCTTTTTTTT	6	6	0	100.00%	7	7	0	100.00%	8	8	0	100.00%
T442	AAAAAAAACGATAATTCAGTGCGAAAGCACTGGAAGCAGCTTTTTTTT	23	2	21	8.70%	35	4	31	11.43%	27	8	19	29.63%
T443	AAAAAAAAGGTGGTAGCAGTGCTTTCGCACTGCTACCACCTTTTTTTT	6	6	0	100.00%	16	15	1	93.75%	9	9	0	100.00%
T444	AAAAAAAAGGGTGCTTCAGTGCGAAAGCACTGCGCGATGGTTTTTTTT	29	7	22	24.14%	18	6	12	33.33%	34	16	18	47.06%
T445	AAAAAAAACCATCAAGCAGTGCTTTCGCACTGCTTGATGGTTTTTTTT	9	9	0	100.00%	25	25	0	100.00%	26	25	1	96.15%
T446	AAAAAAAAGGTGATGTCAGTGCGAAAGCACTGACATCACCTTTTTTTT	7	7	0	100.00%	10	10	0	100.00%	19	19	0	100.00%
T447	AAAAAAAAGCGTTAGGCAGTGCTTTCGCACTGGGTCGGGGTTTTTTTT	26	7	19	26.92%	23	6	17	26.09%	19	6	13	31.58%
T448	AAAAAAAACGGATGAACAGTGCGAAAGCACTGTTCATCGGTTTTTTTT	13	13	0	100.00%	15	14	1	93.33%	29	28	1	96.55%
T449	AAAAAAAAGCGTGGAGCAGTGCTTTCGCACTGCAACTTCGTTTTTTTT	33	2	31	6.06%	37	3	34	8.11%	36	4	32	11.11%
T450	AAAAAAAAGCTTTGTTCAGTGCTTTCGCACTGAACAAAGCTTTTTTTT	5	5	0	100.00%	1	1	0	100.00%	2	1	1	50.00%
T451	AAAAAAAACCTTAGAGCAGTGCGAAAGCACTGTGCCCGCGTTTTTTTT	8	2	6	25.00%	7	1	6	14.29%	10	5	5	50.00%
T452	AAAAAAAAGGTAGTAACAGTGCTTTCGCACTGTTACTACCTTTTTTTT	4	4	0	100.00%	2	2	0	100.00%	4	4	0	100.00%
T453	AAAAAAAAGCTTTACTCAGTGCTTTCGCACTGAGTAAAGCTTTTTTTT	1	1	0	100.00%	7	7	0	100.00%	4	4	0	100.00%
T454	AAAAAAAACGAGTGTACAGTGCGAAAGCACTGTACACTCGTTTTTTTT	3	3	0	100.00%	3	3	0	100.00%	5	5	0	100.00%
T455	AAAAAAAAGCTAGTGTCAGTGCGAAAGCACTGACACTAGGTTTTTTTT	4	1	3	25.00%	5	5	0	100.00%	3	3	0	100.00%
T456	AAAAAAAACGTTTCAACAGTGCTTTCGCACTGTTGAAACGTTTTTTTT	7	7	0	100.00%	7	7	0	100.00%	8	8	0	100.00%
T457	AAAAAAAAGGTTATCTCAGTGCTTTCGCACTGAGATAACCTTTTTTTT	3	3	0	100.00%	1	1	0	100.00%	1	1	0	100.00%
T458	AAAAAAAAGGTGTGTGCAGTGCTTTCGCACTGCACACACCTTTTTTTT	6	5	1	83.33%	5	5	0	100.00%	12	12	0	100.00%
T459	AAAAAAAAGGTCTGTGCAGTGCTTTCGCACTGCACAGACCTTTTTTTT	20	20	0	100.00%	6	6	0	100.00%	5	5	0	100.00%
T460	AAAAAAAAGGCACTTACAGTGCGAAAGCACTGCTGCTAGCTTTTTTTT	20	11	9	55.00%	17	6	11	35.29%	18	4	14	22.22%
T461	AAAAAAAAGCAGTATTCAGTGCTTTCGCACTGAATACTGCTTTTTTTT	2	2	0	100.00%	2	2	0	100.00%	6	6	0	100.00%
T462	AAAAAAAACGACGTGGCAGTGCGAAAGCACTGTCGAACGCTTTTTTTT	30	27	3	90.00%	28	27	1	96.43%	17	12	5	70.59%
T463	AAAAAAAAGGGTGTGGCAGTGCTTTCGCACTGCACTCCCGTTTTTTTT	37	30	7	81.08%	18	12	6	66.67%	47	35	12	74.47%
T464	AAAAAAAAGCATTATACAGTGCGAAAGCACTGTATAATGCTTTTTTTT	2	2	0	100.00%	1	1	0	100.00%	3	3	0	100.00%
T465	AAAAAAAACGGACGAACAGTGCTTTCGCACTGCGTCGTCGTTTTTTTT	15	11	4	73.33%	13	10	3	76.92%	5	3	2	60.00%
T466	AAAAAAAACCTTTTGTCAGTGCGAAAGCACTGACAAAAGGTTTTTTTT	4	4	0	100.00%	2	2	0	100.00%	0	0	0	I
T467	AAAAAAAACCGGGGGACAGTGCTTTCGCACTGCGAATCCCTTTTTTTT	1	0	1	0.00%	1	0	1	0.00%	1	0	1	0.00%
T468	AAAAAAAAGGTGGGAACAGTGCGAAAGCACTGTGTGGTGGTTTTTTTT	21	15	6	71.43%	15	12	3	80.00%	14	7	7	50.00%
T469	AAAAAAAACCATTTGGCAGTGCGAAAGCACTGCCAAATGGTTTTTTTT	7	7	0	100.00%	17	17	0	100.00%	20	20	0	100.00%
T470	AAAAAAAACGTGGATACAGTGCTTTCGCACTGACGTTTGGTTTTTTTT	14	1	13	7.14%	22	1	21	4.55%	13	2	11	15.38%
T471	AAAAAAAAGGTGGTTCCAGTGCGAAAGCACTGCTTCGCGGTTTTTTTT	37	6	31	16.22%	19	1	18	5.26%	34	9	25	26.47%
T472	AAAAAAAACCTTTGTTCAGTGCTTTCGCACTGAACAAAGGTTTTTTTT	8	8	0	100.00%	0	0	0	I	9	8	1	88.89%
T473	AAAAAAAACCTGTGTGCAGTGCTTTCGCACTGCACACAGGTTTTTTTT	7	7	0	100.00%	10	10	0	100.00%	11	11	0	100.00%
T474	AAAAAAAAGGTTGGTGCAGTGCTTTCGCACTGCACCAACCTTTTTTTT	17	17	0	100.00%	23	22	1	95.65%	25	25	0	100.00%
T475	AAAAAAAAGGTAATTTCAGTGCTTTCGCACTGAAATTACCTTTTTTTT	7	7	0	100.00%	6	6	0	100.00%	6	6	0	100.00%
T476	AAAAAAAAGGTTTTGACAGTGCTTTCGCACTGTCAAAACCTTTTTTTT	2	2	0	100.00%	6	6	0	100.00%	1	1	0	100.00%
T477	AAAAAAAACCCTTGTGCAGTGCTTTCGCACTGCACAAGGGTTTTTTTT	13	12	1	92.31%	6	6	0	100.00%	28	27	1	96.43%
T478	AAAAAAAACCCAGATTCAGTGCGAAAGCACTGCAAAGCGCTTTTTTTT	24	6	18	25.00%	24	9	15	37.50%	19	1	18	5.26%
T479	AAAAAAAAGGTTTTCGCAGTGCGAAAGCACTGCCATCACGTTTTTTTT	29	5	24	17.24%	22	2	20	9.09%	27	9	18	33.33%
T480	AAAAAAAAGGTCCTAACAGTGCGAAAGCACTGGATCAGCGTTTTTTTT	23	3	20	13.04%	15	1	14	6.67%	26	4	22	15.38%
T481	AAAAAAAACCTCATGTCAGTGCTTTCGCACTGACATGAGGTTTTTTTT	23	23	0	100.00%	16	16	0	100.00%	8	7	1	87.50%
T482	AAAAAAAACCATTAGTCAGTGCTTTCGCACTGACTAATGGTTTTTTTT	4	4	0	100.00%	6	6	0	100.00%	10	10	0	100.00%
T483	AAAAAAAAGCAGTGTACAGTGCTTTCGCACTGTACACTGCTTTTTTTT	8	8	0	100.00%	3	3	0	100.00%	4	4	0	100.00%
T484	AAAAAAAAGCTAGGAGCAGTGCGAAAGCACTGCATTTCCCTTTTTTTT	10	6	4	60.00%	9	9	0	100.00%	14	10	4	71.43%
T485	AAAAAAAACGTCGGTTCAGTGCTTTCGCACTGGTATTAGCTTTTTTTT	19	0	19	0.00%	29	1	28	3.45%	32	0	32	0.00%
T486	AAAAAAAAGGTAACAGCAGTGCGAAAGCACTGCCCCTCGGTTTTTTTT	0	0	0	I	3	0	3	0.00%	1	0	1	0.00%
T487	AAAAAAAAGGTTTTTACAGTGCGAAAGCACTGTAAAAACCTTTTTTTT	0	0	0	I	0	0	0	I	5	5	0	100.00%
T488	AAAAAAAACGAATGTTCAGTGCTTTCGCACTGAACATTCGTTTTTTTT	7	7	0	100.00%	4	1	3	25.00%	9	9	0	100.00%
T489	AAAAAAAACCATACGCCAGTGCGAAAGCACTGCTGCCCCGTTTTTTTT	13	2	11	15.38%	28	0	28	0.00%	11	4	7	36.36%
T490	AAAAAAAAGGGGGTTGCAGTGCTTTCGCACTGTGGATGCCTTTTTTTT	43	4	39	9.30%	18	1	17	5.56%	27	7	20	25.93%
T491	AAAAAAAAGGAGTGTTCAGTGCGAAAGCACTGGATTATGCTTTTTTTT	11	6	5	54.55%	3	1	2	33.33%	14	2	12	14.29%
T492	AAAAAAAACGGAAGAACAGTGCGAAAGCACTGCACCAACCTTTTTTTT	10	2	8	20.00%	17	6	11	35.29%	9	3	6	33.33%
T493	AAAAAAAACGCCGCTTCAGTGCTTTCGCACTGGCTAATGCTTTTTTTT	27	0	27	0.00%	32	0	32	0.00%	22	0	22	0.00%
T494	AAAAAAAAGCCCCTAGCAGTGCGAAAGCACTGAGCTACGGTTTTTTTT	5	4	1	80.00%	10	9	1	90.00%	3	3	0	100.00%
T495	AAAAAAAAGCAGAGAACAGTGCTTTCGCACTGAAATTCCGTTTTTTTT	25	3	22	12.00%	11	0	11	0.00%	21	2	19	9.52%
T496	AAAAAAAACCGGCTATCAGTGCGAAAGCACTGGCAACCCCTTTTTTTT	16	3	13	18.75%	13	5	8	38.46%	13	11	2	84.62%
T497	AAAAAAAAGCAGAGCGCAGTGCGAAAGCACTGGAATAACGTTTTTTTT	31	1	30	3.23%	18	2	16	11.11%	22	1	21	4.55%
T498	AAAAAAAAGCTATACTCAGTGCTTTCGCACTGAGTATAGCTTTTTTTT	2	2	0	100.00%	10	9	1	90.00%	8	8	0	100.00%
T499	AAAAAAAACGGCCTGACAGTGCGAAAGCACTGTACCTCCCTTTTTTTT	16	2	14	12.50%	11	1	10	9.09%	11	4	7	36.36%
T500	AAAAAAAACGATGTGACAGTGCGAAAGCACTGGTTACCGCTTTTTTTT	13	8	5	61.54%	12	7	5	58.33%	12	7	5	58.33%
T501	AAAAAAAACGAACATCCAGTGCGAAAGCACTGCATCCTGCTTTTTTTT	21	1	20	4.76%	29	3	26	10.34%	16	3	13	18.75%
T502	AAAAAAAACCATTTGACAGTGCGAAAGCACTGTCAAATGGTTTTTTTT	4	4	0	100.00%	1	1	0	100.00%	2	2	0	100.00%
T503	AAAAAAAAGGTGTTCGCAGTGCGAAAGCACTGGCAATCCGTTTTTTTT	23	0	23	0.00%	23	0	23	0.00%	24	0	24	0.00%
T504	AAAAAAAAGCTACTTTCAGTGCGAAAGCACTGGGATAAGGTTTTTTTT	8	8	0	100.00%	18	18	0	100.00%	15	15	0	100.00%
T505	AAAAAAAACGTGTGTACAGTGCGAAAGCACTGTACACACGTTTTTTTT	1	1	0	100.00%	5	5	0	100.00%	8	8	0	100.00%
T506	AAAAAAAAGGGCTCGTCAGTGCGAAAGCACTGGCCAAGGGTTTTTTTT	28	7	21	25.00%	14	5	9	35.71%	21	6	15	28.57%
T507	AAAAAAAAGCGTCCGGCAGTGCGAAAGCACTGACCACACGTTTTTTTT	22	22	0	100.00%	8	8	0	100.00%	17	16	1	94.12%
T508	AAAAAAAAGCGGTGAGCAGTGCGAAAGCACTGATCCCTCGTTTTTTTT	20	9	11	45.00%	29	11	18	37.93%	17	3	14	17.65%
T509	AAAAAAAACCGATTTGCAGTGCGAAAGCACTGACACCACCTTTTTTTT	34	2	32	5.88%	36	3	33	8.33%	22	1	21	4.55%
T510	AAAAAAAAGGTCAGTGCAGTGCTTTCGCACTGCACTGACCTTTTTTTT	7	6	1	85.71%	5	5	0	100.00%	3	3	0	100.00%
T511	AAAAAAAAGGAGCACTCAGTGCGAAAGCACTGTCCTTCCGTTTTTTTT	13	1	12	7.69%	17	7	10	41.18%	19	6	13	31.58%
T512	AAAAAAAACGGCACGACAGTGCGAAAGCACTGACTCTACCTTTTTTTT	31	4	27	12.90%	33	5	28	15.15%	22	1	21	4.55%
T513	AAAAAAAAGGTTTGTCCAGTGCTTTCGCACTGGACAAACCTTTTTTTT	8	8	0	100.00%	8	8	0	100.00%	14	14	0	100.00%
T514	AAAAAAAAGGTATTCTCAGTGCGAAAGCACTGGGAACACCTTTTTTTT	30	25	5	83.33%	8	8	0	100.00%	10	9	1	90.00%
T515	AAAAAAAACGTGTTGACAGTGCGAAAGCACTGTTCGAGCCTTTTTTTT	11	8	3	72.73%	9	9	0	100.00%	13	13	0	100.00%
T516	AAAAAAAACGGGACTTCAGTGCTTTCGCACTGCTTGGACCTTTTTTTT	23	3	20	13.04%	21	2	19	9.52%	13	0	13	0.00%
T517	AAAAAAAAGGTCGATTCAGTGCGAAAGCACTGAATCGACCTTTTTTTT	11	11	0	100.00%	12	12	0	100.00%	13	12	1	92.31%
T518	AAAAAAAACGTTTTGTCAGTGCGAAAGCACTGACAAAACGTTTTTTTT	10	9	1	90.00%	9	8	1	88.89%	0	0	0	I
T519	AAAAAAAACCTTTATTCAGTGCTTTCGCACTGAATAAAGGTTTTTTTT	10	9	1	90.00%	7	7	0	100.00%	8	6	2	75.00%
T520	AAAAAAAAGGGCTGAGCAGTGCGAAAGCACTGAACATGCGTTTTTTTT	12	7	5	58.33%	11	11	0	100.00%	13	13	0	100.00%
T521	AAAAAAAAGCAATAAACAGTGCTTTCGCACTGGCCCAGGCTTTTTTTT	33	0	33	0.00%	35	1	34	2.86%	27	3	24	11.11%
T522	AAAAAAAACGTGCAGGCAGTGCGAAAGCACTGCGGACGGGTTTTTTTT	7	5	2	71.43%	9	9	0	100.00%	5	4	1	80.00%
T523	AAAAAAAAGGTCGTTTCAGTGCGAAAGCACTGAAACGAGCTTTTTTTT	33	11	22	33.33%	27	18	9	66.67%	22	11	11	50.00%
T524	AAAAAAAACCTTAAAACAGTGCGAAAGCACTGTTTTAAGGTTTTTTTT	6	6	0	100.00%	8	8	0	100.00%	5	5	0	100.00%
T525	AAAAAAAAGGGGTGGTCAGTGCGAAAGCACTGCCTACTCGTTTTTTTT	30	25	5	83.33%	27	25	2	92.59%	38	35	3	92.11%
T526	AAAAAAAAGGGATATCCAGTGCGAAAGCACTGAAGTCAGGTTTTTTTT	17	4	13	23.53%	14	1	13	7.14%	13	2	11	15.38%
T527	AAAAAAAACGGGGCCGCAGTGCTTTCGCACTGTGCTAGGCTTTTTTTT	26	2	24	7.69%	42	3	39	7.14%	27	0	27	0.00%
T528	AAAAAAAACGGCTAGTCAGTGCGAAAGCACTGGTCAACGCTTTTTTTT	31	24	7	77.42%	35	19	16	54.29%	24	12	12	50.00%
T529	AAAAAAAACCGGTGTGCAGTGCTTTCGCACTGCCCCATGCTTTTTTTT	28	1	27	3.57%	33	4	29	12.12%	44	10	34	22.73%
T530	AAAAAAAAGGTAACTTCAGTGCGAAAGCACTGCAACAAGGTTTTTTTT	20	7	13	35.00%	36	10	26	27.78%	21	6	15	28.57%
T531	AAAAAAAAGCCTTACCCAGTGCGAAAGCACTGCGCGTACCTTTTTTTT	27	5	22	18.52%	31	1	30	3.23%	18	1	17	5.56%
T532	AAAAAAAAGCAATCGACAGTGCGAAAGCACTGAAGGCGGGTTTTTTTT	27	24	3	88.89%	6	4	2	66.67%	22	21	1	95.45%
T533	AAAAAAAACGTTTGAACAGTGCTTTCGCACTGTTCAAACGTTTTTTTT	4	4	0	100.00%	8	8	0	100.00%	11	11	0	100.00%
T534	AAAAAAAACGGGGATTCAGTGCGAAAGCACTGCCTCATCCTTTTTTTT	21	2	19	9.52%	21	3	18	14.29%	18	3	15	16.67%
T535	AAAAAAAAGGGCGCCACAGTGCGAAAGCACTGCATTGCCGTTTTTTTT	32	24	8	75.00%	40	32	8	80.00%	31	24	7	77.42%
T536	AAAAAAAAGGATATGACAGTGCGAAAGCACTGCCCGAGCGTTTTTTTT	5	3	2	60.00%	9	3	6	33.33%	8	4	4	50.00%
T537	AAAAAAAACGGTGTTACAGTGCTTTCGCACTGCCCAGTCCTTTTTTTT	25	1	24	4.00%	40	0	40	0.00%	29	0	29	0.00%
T538	AAAAAAAACGTTACGTCAGTGCTTTCGCACTGACGTAACGTTTTTTTT	8	8	0	100.00%	4	4	0	100.00%	22	22	0	100.00%
T539	AAAAAAAACCTTGGTGCAGTGCTTTCGCACTGACGTTCCCTTTTTTTT	34	0	34	0.00%	30	0	30	0.00%	38	3	35	7.89%
T540	AAAAAAAACCAATTTGCAGTGCGAAAGCACTGCAAATTGGTTTTTTTT	2	2	0	100.00%	1	1	0	100.00%	13	13	0	100.00%
T541	AAAAAAAAGGATTTTCCAGTGCGAAAGCACTGAAGGACCGTTTTTTTT	28	18	10	64.29%	19	12	7	63.16%	22	11	11	50.00%
T542	AAAAAAAAGCTTCTCACAGTGCGAAAGCACTGAGAAAGCCTTTTTTTT	7	3	4	42.86%	7	4	3	57.14%	9	3	6	33.33%
T543	AAAAAAAAGGTGGTTTCAGTGCTTTCGCACTGAAACCACCTTTTTTTT	11	11	0	100.00%	9	9	0	100.00%	12	12	0	100.00%
T544	AAAAAAAAGGGACTCACAGTGCGAAAGCACTGGAATACGCTTTTTTTT	26	0	26	0.00%	28	1	27	3.57%	35	0	35	0.00%
T545	AAAAAAAAGGCCGCTCCAGTGCGAAAGCACTGCATCCCGGTTTTTTTT	18	12	6	66.67%	11	4	7	36.36%	15	7	8	46.67%
T546	AAAAAAAAGCATACCACAGTGCGAAAGCACTGAGACCTCGTTTTTTTT	23	1	22	4.35%	17	2	15	11.76%	32	2	30	6.25%
T547	AAAAAAAACGTATGAACAGTGCGAAAGCACTGCCGCCAGCTTTTTTTT	14	0	14	0.00%	23	1	22	4.35%	21	7	14	33.33%
T548	AAAAAAAAGGTAGATGCAGTGCTTTCGCACTGCATCTACCTTTTTTTT	8	8	0	100.00%	7	7	0	100.00%	9	9	0	100.00%
T549	AAAAAAAAGCCAGCTACAGTGCGAAAGCACTGGAACCACGTTTTTTTT	2	2	0	100.00%	1	1	0	100.00%	1	1	0	100.00%
T550	AAAAAAAACGTACATTCAGTGCTTTCGCACTGAATGTACGTTTTTTTT	4	4	0	100.00%	11	11	0	100.00%	9	8	1	88.89%
T551	AAAAAAAACCGAGCCCCAGTGCGAAAGCACTGACATCACCTTTTTTTT	23	1	22	4.35%	26	2	24	7.69%	30	2	28	6.67%
T552	AAAAAAAAGGTGTGGTCAGTGCTTTCGCACTGACCACACCTTTTTTTT	5	5	0	100.00%	3	3	0	100.00%	3	3	0	100.00%
T553	AAAAAAAAGCTGTATACAGTGCGAAAGCACTGTATACAGCTTTTTTTT	4	4	0	100.00%	8	8	0	100.00%	4	4	0	100.00%
T554	AAAAAAAAGCCGTGCACAGTGCGAAAGCACTGGACCGACGTTTTTTTT	23	19	4	82.61%	33	25	8	75.76%	16	9	7	56.25%
T555	AAAAAAAACCTTTCAACAGTGCGAAAGCACTGTTGAAAGGTTTTTTTT	5	5	0	100.00%	1	1	0	100.00%	9	9	0	100.00%
T556	AAAAAAAACCTATCCACAGTGCGAAAGCACTGCTAATCCCTTTTTTTT	27	4	23	14.81%	23	2	21	8.70%	20	2	18	10.00%
T557	AAAAAAAAGGTCGAGCCAGTGCGAAAGCACTGAACCCCGGTTTTTTTT	3	3	0	100.00%	2	1	1	50.00%	5	2	3	40.00%
T558	AAAAAAAAGGTAGATACAGTGCGAAAGCACTGTATCTACCTTTTTTTT	6	6	0	100.00%	5	5	0	100.00%	4	4	0	100.00%
T559	AAAAAAAAGGCTGAAGCAGTGCGAAAGCACTGGATTCCCCTTTTTTTT	29	3	26	10.34%	30	10	20	33.33%	13	5	8	38.46%
T560	AAAAAAAACCTTTATACAGTGCGAAAGCACTGTATAAAGGTTTTTTTT	4	4	0	100.00%	0	0	0	I	3	3	0	100.00%
T561	AAAAAAAAGGTTTTCGCAGTGCGAAAGCACTGGCAAATGGTTTTTTTT	23	4	19	17.39%	7	2	5	28.57%	15	1	14	6.67%
T562	AAAAAAAACCGATATGCAGTGCTTTCGCACTGCATATCGGTTTTTTTT	24	24	0	100.00%	18	18	0	100.00%	13	12	1	92.31%
T563	AAAAAAAAGGGAGAGCCAGTGCTTTCGCACTGGATCCTCCTTTTTTTT	2	0	2	0.00%	0	0	0	I	1	0	1	0.00%
T564	AAAAAAAAGGTTTGTCCAGTGCGAAAGCACTGCCGTCCCGTTTTTTTT	28	13	15	46.43%	25	10	15	40.00%	27	9	18	33.33%
T565	AAAAAAAAGGTAGTGACAGTGCTTTCGCACTGTCACTACCTTTTTTTT	2	2	0	100.00%	8	8	0	100.00%	4	4	0	100.00%
T566	AAAAAAAAGGCCTAAACAGTGCGAAAGCACTGCCTGCTCGTTTTTTTT	24	4	20	16.67%	13	2	11	15.38%	23	10	13	43.48%
T567	AAAAAAAAGGACCGGACAGTGCGAAAGCACTGCACACTGGTTTTTTTT	30	10	20	33.33%	25	3	22	12.00%	18	3	15	16.67%
T568	AAAAAAAAGCCGCAGTCAGTGCGAAAGCACTGCTTTCACGTTTTTTTT	18	0	18	0.00%	19	1	18	5.26%	12	0	12	0.00%
T569	AAAAAAAAGCCCTAGGCAGTGCGAAAGCACTGAGACCACGTTTTTTTT	25	2	23	8.00%	21	2	19	9.52%	19	3	16	15.79%
T570	AAAAAAAACCTTTGTTCAGTGCGAAAGCACTGCACTCCCCTTTTTTTT	14	2	12	14.29%	13	4	9	30.77%	30	11	19	36.67%
T571	AAAAAAAAGCGGCGTGCAGTGCTTTCGCACTGTGATAGGCTTTTTTTT	24	0	24	0.00%	29	0	29	0.00%	40	0	40	0.00%
T572	AAAAAAAACGATTGCTCAGTGCGAAAGCACTGAGTAGGGCTTTTTTTT	21	9	12	42.86%	28	5	23	17.86%	25	5	20	20.00%
T573	AAAAAAAACCATAATTCAGTGCGAAAGCACTGAATTATGGTTTTTTTT	4	4	0	100.00%	1	1	0	100.00%	11	11	0	100.00%
T574	AAAAAAAAGGGCGTCCCAGTGCGAAAGCACTGATGCGTGGTTTTTTTT	11	11	0	100.00%	1	1	0	100.00%	2	2	0	100.00%
T575	AAAAAAAACGTTCATGCAGTGCGAAAGCACTGTATGTCCCTTTTTTTT	10	9	1	90.00%	7	5	2	71.43%	8	6	2	75.00%
T576	AAAAAAAACGATTGTTCAGTGCTTTCGCACTGAACAATCGTTTTTTTT	10	10	0	100.00%	8	8	0	100.00%	7	6	1	85.71%
T577	AAAAAAAAGCCGTAGTCAGTGCGAAAGCACTGCTAGATGGTTTTTTTT	24	13	11	54.17%	22	14	8	63.64%	18	9	9	50.00%
T578	AAAAAAAAGCGTTTGTCAGTGCTTTCGCACTGACAAACCCTTTTTTTT	10	3	7	30.00%	1	0	1	0.00%	10	3	7	30.00%
T579	AAAAAAAAGCGTGATACAGTGCGAAAGCACTGACTCCACGTTTTTTTT	16	7	9	43.75%	21	3	18	14.29%	14	6	8	42.86%
T580	AAAAAAAACGCACTCCCAGTGCGAAAGCACTGAATGCACCTTTTTTTT	18	1	17	5.56%	20	3	17	15.00%	30	3	27	10.00%
T581	AAAAAAAAGGTGTTGTCAGTGCGAAAGCACTGACAACACCTTTTTTTT	10	10	0	100.00%	5	5	0	100.00%	3	3	0	100.00%
T582	AAAAAAAACGTCAATTCAGTGCTTTCGCACTGAATTGACGTTTTTTTT	6	6	0	100.00%	17	17	0	100.00%	8	8	0	100.00%
T583	AAAAAAAACGTATGAACAGTGCGAAAGCACTGTTCATACGTTTTTTTT	3	3	0	100.00%	3	3	0	100.00%	3	3	0	100.00%
T584	AAAAAAAAGGTTTAGACAGTGCTTTCGCACTGTCTAAACCTTTTTTTT	9	9	0	100.00%	3	3	0	100.00%	1	1	0	100.00%
T585	AAAAAAAAGGTGGTGACAGTGCTTTCGCACTGTCACCACCTTTTTTTT	22	22	0	100.00%	17	17	0	100.00%	15	15	0	100.00%
T586	AAAAAAAAGGATGAATCAGTGCTTTCGCACTGTCCCTGGGTTTTTTTT	20	2	18	10.00%	41	0	41	0.00%	27	2	25	7.41%
T587	AAAAAAAACGTGAGTGCAGTGCTTTCGCACTGAAGGGTCCTTTTTTTT	26	3	23	11.54%	25	6	19	24.00%	18	5	13	27.78%
T588	AAAAAAAACCGCGTTTCAGTGCTTTCGCACTGAAACGCCCTTTTTTTT	19	19	0	100.00%	20	17	3	85.00%	13	13	0	100.00%
T589	AAAAAAAACCCTATGGCAGTGCTTTCGCACTGATCGCTGGTTTTTTTT	7	7	0	100.00%	8	8	0	100.00%	5	5	0	100.00%
T590	AAAAAAAAGGTCGTAGCAGTGCTTTCGCACTGCTACGACCTTTTTTTT	3	3	0	100.00%	6	5	1	83.33%	7	7	0	100.00%
T591	AAAAAAAAGGTATGGCCAGTGCGAAAGCACTGTTCAATCGTTTTTTTT	19	10	9	52.63%	30	16	14	53.33%	19	13	6	68.42%
T592	AAAAAAAAGGCAAGTTCAGTGCGAAAGCACTGCGAACAGGTTTTTTTT	18	4	14	22.22%	12	2	10	16.67%	22	4	18	18.18%
T593	AAAAAAAAGGACTGACCAGTGCGAAAGCACTGCCTCAACGTTTTTTTT	0	0	0	I	1	0	1	0.00%	0	0	0	I
T594	AAAAAAAAGCACTAATCAGTGCGAAAGCACTGATTAGTGGTTTTTTTT	2	2	0	100.00%	1	0	1	0.00%	3	0	3	0.00%
T595	AAAAAAAACCGTAATGCAGTGCTTTCGCACTGCATTACGGTTTTTTTT	1	0	1	0.00%	6	6	0	100.00%	17	17	0	100.00%
T596	AAAAAAAACCGGGGAGCAGTGCGAAAGCACTGTCTCTTCCTTTTTTTT	44	26	18	59.09%	24	10	14	41.67%	30	15	15	50.00%
T597	AAAAAAAACCGCGGAGCAGTGCGAAAGCACTGTGATGTGCTTTTTTTT	20	18	2	90.00%	12	11	1	91.67%	8	8	0	100.00%
T598	AAAAAAAACGTATACTCAGTGCTTTCGCACTGAGTATACGTTTTTTTT	6	6	0	100.00%	1	1	0	100.00%	10	10	0	100.00%
T599	AAAAAAAACGTACATCCAGTGCGAAAGCACTGGATGTACGTTTTTTTT	15	9	6	60.00%	4	4	0	100.00%	5	5	0	100.00%
T600	AAAAAAAACGCGGGGTCAGTGCTTTCGCACTGCGTCACCCTTTTTTTT	33	1	32	3.03%	33	2	31	6.06%	24	0	24	0.00%
T601	AAAAAAAACCAAGGTCCAGTGCTTTCGCACTGCGTGATCCTTTTTTTT	30	2	28	6.67%	33	0	33	0.00%	17	0	17	0.00%
T602	AAAAAAAAGCAAATTTCAGTGCGAAAGCACTGAAATTTGCTTTTTTTT	11	10	1	90.91%	3	3	0	100.00%	7	7	0	100.00%
T603	AAAAAAAACCGAAATTCAGTGCGAAAGCACTGGCCCCCCCTTTTTTTT	7	0	7	0.00%	12	3	9	25.00%	10	0	10	0.00%
T604	AAAAAAAACGCTCAGTCAGTGCGAAAGCACTGCTAACTGCTTTTTTTT	6	3	3	50.00%	12	7	5	58.33%	7	4	3	57.14%
T605	AAAAAAAACCTTGGACCAGTGCGAAAGCACTGTTTTGACCTTTTTTTT	12	7	5	58.33%	15	12	3	80.00%	18	12	6	66.67%
T606	AAAAAAAAGGAAAGACCAGTGCGAAAGCACTGCCCCCTGGTTTTTTTT	24	10	14	41.67%	34	16	18	47.06%	25	1	24	4.00%
T607	AAAAAAAACGTATCATCAGTGCGAAAGCACTGTTACCAGCTTTTTTTT	28	2	26	7.14%	18	0	18	0.00%	26	2	24	7.69%
T608	AAAAAAAACGGCTGAACAGTGCTTTCGCACTGCACTGGCGTTTTTTTT	1	0	1	0.00%	6	0	6	0.00%	1	0	1	0.00%
T609	AAAAAAAACGAATCCACAGTGCGAAAGCACTGGACAAAGGTTTTTTTT	19	0	19	0.00%	17	5	12	29.41%	14	2	12	14.29%
T610	AAAAAAAAGGTAAAGGCAGTGCTTTCGCACTGCCTTTAGCTTTTTTTT	17	17	0	100.00%	14	14	0	100.00%	21	21	0	100.00%
T611	AAAAAAAAGCTGTATTCAGTGCGAAAGCACTGAATACAGCTTTTTTTT	12	12	0	100.00%	9	9	0	100.00%	21	21	0	100.00%
T612	AAAAAAAAGCGAAAGTCAGTGCGAAAGCACTGTGAGACGGTTTTTTTT	8	1	7	12.50%	7	1	6	14.29%	18	5	13	27.78%
T613	AAAAAAAACCCGAGTTCAGTGCGAAAGCACTGGTCCCACCTTTTTTTT	10	1	9	10.00%	18	2	16	11.11%	13	1	12	7.69%
T614	AAAAAAAACGGTCCAGCAGTGCGAAAGCACTGGCCAGCCCTTTTTTTT	15	4	11	26.67%	2	0	2	0.00%	8	0	8	0.00%
T615	AAAAAAAACCTGTATACAGTGCGAAAGCACTGCGCGAACCTTTTTTTT	25	1	24	4.00%	13	0	13	0.00%	23	2	21	8.70%
T616	AAAAAAAACGGGTGATCAGTGCTTTCGCACTGCACTCGCCTTTTTTTT	38	13	25	34.21%	26	9	17	34.62%	33	13	20	39.39%
T617	AAAAAAAACGACAGACCAGTGCTTTCGCACTGAGCACTGGTTTTTTTT	11	8	3	72.73%	8	7	1	87.50%	10	9	1	90.00%
T618	AAAAAAAACCTTAGATCAGTGCGAAAGCACTGATCTAAGGTTTTTTTT	1	1	0	100.00%	5	3	2	60.00%	10	10	0	100.00%
T619	AAAAAAAACCTTTAGTCAGTGCTTTCGCACTGACTAAAGGTTTTTTTT	2	2	0	100.00%	5	5	0	100.00%	5	5	0	100.00%
T620	AAAAAAAAGCTACAATCAGTGCGAAAGCACTGTCGACTGGTTTTTTTT	26	16	10	61.54%	27	17	10	62.96%	14	7	7	50.00%
T621	AAAAAAAACGTTACTACAGTGCGAAAGCACTGTAGTAACGTTTTTTTT	10	10	0	100.00%	6	6	0	100.00%	3	3	0	100.00%
T622	AAAAAAAACGTGATTGCAGTGCTTTCGCACTGCAATCACGTTTTTTTT	4	2	2	50.00%	3	3	0	100.00%	5	5	0	100.00%
T623	AAAAAAAACGATTACTCAGTGCTTTCGCACTGAGTAATCGTTTTTTTT	8	8	0	100.00%	3	3	0	100.00%	10	9	1	90.00%
T624	AAAAAAAACCAGGGCGCAGTGCTTTCGCACTGTGTACAGCTTTTTTTT	24	2	22	8.33%	34	5	29	14.71%	25	3	22	12.00%
T625	AAAAAAAAGCAGCTGTCAGTGCGAAAGCACTGTTGAACGGTTTTTTTT	12	2	10	16.67%	16	9	7	56.25%	15	3	12	20.00%
T626	AAAAAAAACGAGGGGGCAGTGCTTTCGCACTGATGAATCCTTTTTTTT	4	0	4	0.00%	0	0	0	I	2	0	2	0.00%
T627	AAAAAAAAGGAGTGTACAGTGCTTTCGCACTGTACACTCCTTTTTTTT	0	0	0	I	3	3	0	100.00%	6	5	1	83.33%
T628	AAAAAAAAGCGTGGGGCAGTGCGAAAGCACTGACATCACGTTTTTTTT	13	13	0	100.00%	7	5	2	71.43%	10	10	0	100.00%
T629	AAAAAAAAGCATAGTGCAGTGCGAAAGCACTGTAAGCTGCTTTTTTTT	27	5	22	18.52%	28	8	20	28.57%	16	7	9	43.75%
T630	AAAAAAAACGTTTAGTCAGTGCTTTCGCACTGACTAAACGTTTTTTTT	17	17	0	100.00%	3	3	0	100.00%	4	4	0	100.00%
T631	AAAAAAAAGGTGCGGGCAGTGCTTTCGCACTGTTTTGACGTTTTTTTT	21	11	10	52.38%	18	3	15	16.67%	18	7	11	38.89%
T632	AAAAAAAACGTTTATGCAGTGCGAAAGCACTGCATAAACGTTTTTTTT	2	2	0	100.00%	6	6	0	100.00%	10	10	0	100.00%
T633	AAAAAAAACGTAGGTTCAGTGCTTTCGCACTGAACCTACGTTTTTTTT	9	9	0	100.00%	27	27	0	100.00%	12	12	0	100.00%
T634	AAAAAAAACGGTGGTGCAGTGCTTTCGCACTGGCGGTGCCTTTTTTTT	20	1	19	5.00%	27	2	25	7.41%	12	0	12	0.00%
T635	AAAAAAAAGGCCAGCTCAGTGCTTTCGCACTGGACAAAGGTTTTTTTT	19	3	16	15.79%	11	0	11	0.00%	19	1	18	5.26%
T636	AAAAAAAAGCTAGTATCAGTGCGAAAGCACTGCTCTTCGCTTTTTTTT	24	4	20	16.67%	28	6	22	21.43%	24	4	20	16.67%
T637	AAAAAAAACCTTTTGACAGTGCTTTCGCACTGTCAAAAGGTTTTTTTT	1	1	0	100.00%	7	7	0	100.00%	7	7	0	100.00%
T638	AAAAAAAAGGTGTGATCAGTGCGAAAGCACTGATCACACCTTTTTTTT	8	8	0	100.00%	2	2	0	100.00%	5	5	0	100.00%
T639	AAAAAAAAGCTTTGTGCAGTGCTTTCGCACTGCACAAAGCTTTTTTTT	3	3	0	100.00%	8	7	1	87.50%	4	4	0	100.00%
T640	AAAAAAAACGTAGACACAGTGCGAAAGCACTGACGACTCCTTTTTTTT	3	1	2	33.33%	4	3	1	75.00%	5	3	2	60.00%
T641	AAAAAAAAGCTATATGCAGTGCGAAAGCACTGCATATAGCTTTTTTTT	4	3	1	75.00%	1	1	0	100.00%	7	7	0	100.00%
T642	AAAAAAAACGTGTGGTCAGTGCTTTCGCACTGTGCCATGCTTTTTTTT	31	9	22	29.03%	25	3	22	12.00%	25	7	18	28.00%
T643	AAAAAAAACGCTTCCGCAGTGCTTTCGCACTGAGTTCGGCTTTTTTTT	14	0	14	0.00%	21	0	21	0.00%	22	0	22	0.00%
T644	AAAAAAAAGGATTGGGCAGTGCGAAAGCACTGAACACACGTTTTTTTT	23	0	23	0.00%	11	0	11	0.00%	16	1	15	6.25%
T645	AAAAAAAACGTGAGTCCAGTGCGAAAGCACTGTAACCTCCTTTTTTTT	13	9	4	69.23%	11	3	8	27.27%	13	8	5	61.54%
T646	AAAAAAAACGTCTATTCAGTGCGAAAGCACTGAATAGACGTTTTTTTT	8	8	0	100.00%	8	8	0	100.00%	0	0	0	I
T647	AAAAAAAACGTAGTGTCAGTGCTTTCGCACTGACACTACCTTTTTTTT	36	32	4	88.89%	29	29	0	100.00%	35	33	2	94.29%
T648	AAAAAAAACCGGTGCACAGTGCTTTCGCACTGTAGCGCCCTTTTTTTT	42	28	14	66.67%	25	17	8	68.00%	28	20	8	71.43%
T649	AAAAAAAAGGTGTCTGCAGTGCGAAAGCACTGCCCACAGGTTTTTTTT	15	2	13	13.33%	33	6	27	18.18%	32	3	29	9.38%
T650	AAAAAAAAGGGTGGTCCAGTGCTTTCGCACTGCAGCTGGGTTTTTTTT	37	2	35	5.41%	23	1	22	4.35%	33	0	33	0.00%
T651	AAAAAAAAGGGGGGTCCAGTGCGAAAGCACTGCATGGGGGTTTTTTTT	14	6	8	42.86%	12	5	7	41.67%	4	0	4	0.00%
T652	AAAAAAAAGGACCAAACAGTGCGAAAGCACTGCAGCCAGCTTTTTTTT	20	4	16	20.00%	10	2	8	20.00%	17	3	14	17.65%
T653	AAAAAAAAGCTATGGGCAGTGCGAAAGCACTGGATTCAGGTTTTTTTT	12	4	8	33.33%	3	2	1	66.67%	3	1	2	33.33%
T654	AAAAAAAACCTTTCAGCAGTGCGAAAGCACTGCTGAAAGGTTTTTTTT	8	8	0	100.00%	4	4	0	100.00%	19	19	0	100.00%
T655	AAAAAAAAGGTTTCTTCAGTGCTTTCGCACTGAAGAAACCTTTTTTTT	1	1	0	100.00%	3	3	0	100.00%	0	0	0	I
T656	AAAAAAAAGGTATGGTCAGTGCTTTCGCACTGACCATACCTTTTTTTT	4	4	0	100.00%	3	3	0	100.00%	11	11	0	100.00%
T657	AAAAAAAAGGGGGGCTCAGTGCTTTCGCACTGCTCATCCGTTTTTTTT	30	2	28	6.67%	26	0	26	0.00%	28	0	28	0.00%
T658	AAAAAAAAGCAGATAACAGTGCTTTCGCACTGTTATCTGCTTTTTTTT	8	8	0	100.00%	7	7	0	100.00%	10	9	1	90.00%
T659	AAAAAAAACCTTTACTCAGTGCTTTCGCACTGAGTAAAGGTTTTTTTT	6	6	0	100.00%	4	4	0	100.00%	2	2	0	100.00%
T660	AAAAAAAAGGTTGCTTCAGTGCTTTCGCACTGCGACATGGTTTTTTTT	21	4	17	19.05%	22	2	20	9.09%	21	5	16	23.81%
T661	AAAAAAAAGCAGCTGACAGTGCGAAAGCACTGCCCCCGCGTTTTTTTT	11	6	5	54.55%	14	13	1	92.86%	12	12	0	100.00%
T662	AAAAAAAACCACAGGGCAGTGCTTTCGCACTGTTTATGCCTTTTTTTT	22	2	20	9.09%	38	0	38	0.00%	25	1	24	4.00%
T663	AAAAAAAAGGTCCTTCCAGTGCGAAAGCACTGCACATAGGTTTTTTTT	25	15	10	60.00%	9	7	2	77.78%	10	10	0	100.00%
T664	AAAAAAAAGGTATGCACAGTGCTTTCGCACTGTGCATACCTTTTTTTT	0	0	0	I	0	0	0	I	5	5	0	100.00%
T665	AAAAAAAAGCTTACTACAGTGCGAAAGCACTGTAGTAAGCTTTTTTTT	0	0	0	I	2	2	0	100.00%	3	3	0	100.00%
T666	AAAAAAAAGCTGTGTGCAGTGCTTTCGCACTGCACACAGCTTTTTTTT	7	7	0	100.00%	7	7	0	100.00%	12	11	1	91.67%
T667	AAAAAAAACGTTCACCCAGTGCGAAAGCACTGAACAACCCTTTTTTTT	13	4	9	30.77%	3	0	3	0.00%	10	3	7	30.00%
T668	AAAAAAAACGGTCAATCAGTGCGAAAGCACTGAGTCCGCCTTTTTTTT	21	9	12	42.86%	20	11	9	55.00%	22	14	8	63.64%
T669	AAAAAAAACCTTCTCGCAGTGCGAAAGCACTGGCCCAGGCTTTTTTTT	9	3	6	33.33%	2	2	0	100.00%	5	4	1	80.00%
T670	AAAAAAAACCGTGTTCCAGTGCGAAAGCACTGACATTTGCTTTTTTTT	13	1	12	7.69%	6	1	5	16.67%	13	1	12	7.69%
T671	AAAAAAAAGGTTGAAACAGTGCGAAAGCACTGTTTCAACCTTTTTTTT	14	13	1	92.86%	6	5	1	83.33%	10	10	0	100.00%
T672	AAAAAAAAGGTAAAGTCAGTGCGAAAGCACTGTCCGCCCGTTTTTTTT	33	4	29	12.12%	23	5	18	21.74%	14	2	12	14.29%
T673	AAAAAAAAGGCCGAGTCAGTGCGAAAGCACTGCTTTTCGGTTTTTTTT	15	3	12	20.00%	13	2	11	15.38%	8	0	8	0.00%
T674	AAAAAAAAGCATGATGCAGTGCTTTCGCACTGCATCATCGTTTTTTTT	16	15	1	93.75%	27	23	4	85.19%	27	18	9	66.67%
T675	AAAAAAAAGCAAGTCTCAGTGCGAAAGCACTGTTCATTCGTTTTTTTT	14	1	13	7.14%	16	1	15	6.25%	11	0	11	0.00%
T676	AAAAAAAACCAAGATCCAGTGCGAAAGCACTGCGATACCCTTTTTTTT	16	2	14	12.50%	28	2	26	7.14%	18	2	16	11.11%
T677	AAAAAAAAGGTTTGCTCAGTGCGAAAGCACTGAGCAAACCTTTTTTTT	9	9	0	100.00%	7	6	1	85.71%	6	6	0	100.00%
T678	AAAAAAAAGGTGAATACAGTGCGAAAGCACTGTATTCACCTTTTTTTT	11	11	0	100.00%	5	4	1	80.00%	8	8	0	100.00%
T679	AAAAAAAAGCCATCTGCAGTGCGAAAGCACTGACACCCCGTTTTTTTT	27	2	25	7.41%	34	1	33	2.94%	27	0	27	0.00%
T680	AAAAAAAAGCCAGCGGCAGTGCTTTCGCACTGGGGGAAGGTTTTTTTT	1	0	1	0.00%	0	0	0	I	3	2	1	66.67%
T681	AAAAAAAACGTCTCTCCAGTGCTTTCGCACTGACTTGCCCTTTTTTTT	20	0	20	0.00%	27	1	26	3.70%	25	0	25	0.00%
T682	AAAAAAAACGATTTCACAGTGCGAAAGCACTGCAGACAGCTTTTTTTT	14	7	7	50.00%	7	3	4	42.86%	13	6	7	46.15%
T683	AAAAAAAACCTGTCATCAGTGCTTTCGCACTGGTGGCGGCTTTTTTTT	38	18	20	47.37%	26	10	16	38.46%	18	6	12	33.33%
T684	AAAAAAAAGGTGGTTACAGTGCTTTCGCACTGTACGGGGGTTTTTTTT	7	3	4	42.86%	18	4	14	22.22%	18	5	13	27.78%
T685	AAAAAAAAGGTATCATCAGTGCGAAAGCACTGATGATACCTTTTTTTT	11	11	0	100.00%	2	2	0	100.00%	6	6	0	100.00%
T686	AAAAAAAAGGTAGGTTCAGTGCTTTCGCACTGAACCTACCTTTTTTTT	13	13	0	100.00%	13	13	0	100.00%	9	9	0	100.00%
T687	AAAAAAAACGTTTTTACAGTGCGAAAGCACTGTAAAAACGTTTTTTTT	5	5	0	100.00%	2	2	0	100.00%	3	3	0	100.00%
T688	AAAAAAAACGGGGAAGCAGTGCTTTCGCACTGTCCTTGCCTTTTTTTT	38	0	38	0.00%	24	1	23	4.17%	33	0	33	0.00%
T689	AAAAAAAAGGCTGATGCAGTGCGAAAGCACTGGTCATAGGTTTTTTTT	10	4	6	40.00%	12	0	12	0.00%	16	4	12	25.00%
T690	AAAAAAAAGCAGTATACAGTGCGAAAGCACTGTATACTGCTTTTTTTT	5	5	0	100.00%	2	2	0	100.00%	5	4	1	80.00%
T691	AAAAAAAACCTTAAAGCAGTGCTTTCGCACTGCTTTAAGGTTTTTTTT	6	6	0	100.00%	9	8	1	88.89%	14	14	0	100.00%
T692	AAAAAAAAGCTGTCCCCAGTGCGAAAGCACTGTCAGTGGGTTTTTTTT	15	5	10	33.33%	11	2	9	18.18%	15	1	14	6.67%
T693	AAAAAAAAGCTGGGCGCAGTGCGAAAGCACTGTTCAGACGTTTTTTTT	11	7	4	63.64%	9	8	1	88.89%	5	4	1	80.00%
T694	AAAAAAAAGCTGGCGACAGTGCGAAAGCACTGAGATTGCCTTTTTTTT	14	10	4	71.43%	5	0	5	0.00%	9	3	6	33.33%
T695	AAAAAAAAGCATAGTACAGTGCGAAAGCACTGGCGTTCCGTTTTTTTT	11	0	11	0.00%	22	3	19	13.64%	14	0	14	0.00%
T696	AAAAAAAAGCAATAATCAGTGCGAAAGCACTGCACCAACGTTTTTTTT	18	2	16	11.11%	30	0	30	0.00%	12	1	11	8.33%
T697	AAAAAAAACCTTATATCAGTGCGAAAGCACTGATATAAGGTTTTTTTT	4	4	0	100.00%	1	1	0	100.00%	4	4	0	100.00%
T698	AAAAAAAACCTAAGTGCAGTGCGAAAGCACTGAGGATTGCTTTTTTTT	20	7	13	35.00%	29	3	26	10.34%	14	3	11	21.43%
T699	AAAAAAAACCGAATTGCAGTGCTTTCGCACTGCAATTCGGTTTTTTTT	3	3	0	100.00%	11	11	0	100.00%	16	16	0	100.00%
T700	AAAAAAAACCCTTGAGCAGTGCGAAAGCACTGTGGCTCCGTTTTTTTT	14	5	9	35.71%	12	2	10	16.67%	15	1	14	6.67%
T701	AAAAAAAAGGTGCTAACAGTGCGAAAGCACTGCGACCGGGTTTTTTTT	6	3	3	50.00%	15	3	12	20.00%	13	3	10	23.08%
T702	AAAAAAAAGGTCGAATCAGTGCGAAAGCACTGATTCGACCTTTTTTTT	34	33	1	97.06%	21	21	0	100.00%	39	38	1	97.44%
T703	AAAAAAAAGGGTTGGGCAGTGCGAAAGCACTGCGAACGCCTTTTTTTT	15	0	15	0.00%	28	0	28	0.00%	30	4	26	13.33%
T704	AAAAAAAAGCTAGGACCAGTGCGAAAGCACTGCGATCCCGTTTTTTTT	7	6	1	85.71%	7	4	3	57.14%	8	6	2	75.00%
T705	AAAAAAAAGCCGCATTCAGTGCGAAAGCACTGTTTTGTCCTTTTTTTT	24	1	23	4.17%	25	3	22	12.00%	23	4	19	17.39%
T706	AAAAAAAAGCACGACTCAGTGCGAAAGCACTGCCAGCTCGTTTTTTTT	7	4	3	57.14%	7	5	2	71.43%	8	5	3	62.50%
T707	AAAAAAAACGGGCTCACAGTGCGAAAGCACTGCAGGGCCCTTTTTTTT	19	19	0	100.00%	25	24	1	96.00%	11	10	1	90.91%
T708	AAAAAAAACCTCACTCCAGTGCTTTCGCACTGCGCCTCCCTTTTTTTT	24	3	21	12.50%	26	3	23	11.54%	19	2	17	10.53%
T709	AAAAAAAAGCTCCAATCAGTGCGAAAGCACTGTACCTCGCTTTTTTTT	11	1	10	9.09%	13	6	7	46.15%	12	1	11	8.33%
T710	AAAAAAAAGCGTGATCCAGTGCGAAAGCACTGCACCGACCTTTTTTTT	2	2	0	100.00%	0	0	0	I	2	2	0	100.00%
T711	AAAAAAAACGCTCATACAGTGCGAAAGCACTGCCAAGCCCTTTTTTTT	15	4	11	26.67%	20	3	17	15.00%	20	4	16	20.00%
T712	AAAAAAAACCAAAGCACAGTGCGAAAGCACTGGGAACACCTTTTTTTT	27	0	27	0.00%	26	2	24	7.69%	21	3	18	14.29%
T713	AAAAAAAAGGGGCTGGCAGTGCGAAAGCACTGGTACAAGCTTTTTTTT	20	0	20	0.00%	36	0	36	0.00%	18	0	18	0.00%
T714	AAAAAAAAGCGTGTTGCAGTGCTTTCGCACTGTAGGCCCGTTTTTTTT	3	1	2	33.33%	10	5	5	50.00%	4	0	4	0.00%
T715	AAAAAAAACGTTTAATCAGTGCTTTCGCACTGATTAAACGTTTTTTTT	3	3	0	100.00%	3	3	0	100.00%	6	5	1	83.33%
T716	AAAAAAAACGTCTGTGCAGTGCGAAAGCACTGCACAGACGTTTTTTTT	6	6	0	100.00%	16	16	0	100.00%	10	10	0	100.00%
T717	AAAAAAAACGTCGCGTCAGTGCGAAAGCACTGAGAAAACCTTTTTTTT	25	1	24	4.00%	24	5	19	20.83%	20	0	20	0.00%
T718	AAAAAAAAGGTATCATCAGTGCTTTCGCACTGATGATACCTTTTTTTT	9	9	0	100.00%	4	4	0	100.00%	4	4	0	100.00%
T719	AAAAAAAACCTTAAGTCAGTGCTTTCGCACTGACTTAAGGTTTTTTTT	0	0	0	I	1	1	0	100.00%	2	2	0	100.00%
T720	AAAAAAAACCGGGTAGCAGTGCGAAAGCACTGATAGTGCGTTTTTTTT	4	4	0	100.00%	4	3	1	75.00%	3	3	0	100.00%
T721	AAAAAAAAGGCGGGAACAGTGCGAAAGCACTGCGGCCGGGTTTTTTTT	8	2	6	25.00%	8	3	5	37.50%	7	4	3	57.14%
T722	AAAAAAAAGCGTACGCCAGTGCGAAAGCACTGCAAATCCGTTTTTTTT	14	1	13	7.14%	15	0	15	0.00%	10	0	10	0.00%
T723	AAAAAAAACGGGGGGTCAGTGCTTTCGCACTGTGAAAGCCTTTTTTTT	7	0	7	0.00%	16	0	16	0.00%	18	0	18	0.00%
T724	AAAAAAAACCTTGAAGCAGTGCTTTCGCACTGCTTCAAGGTTTTTTTT	8	8	0	100.00%	7	7	0	100.00%	13	13	0	100.00%
T725	AAAAAAAAGGAATGCTCAGTGCTTTCGCACTGAGCATTCCTTTTTTTT	6	6	0	100.00%	7	7	0	100.00%	3	3	0	100.00%
T726	AAAAAAAACCATAACACAGTGCTTTCGCACTGTGTTATGGTTTTTTTT	4	4	0	100.00%	6	5	1	83.33%	9	9	0	100.00%
T727	AAAAAAAACCAGCTTGCAGTGCGAAAGCACTGTCCGCCCCTTTTTTTT	16	2	14	12.50%	22	2	20	9.09%	16	1	15	6.25%
T728	AAAAAAAAGGAATGTACAGTGCTTTCGCACTGTACATTCCTTTTTTTT	1	1	0	100.00%	0	0	0	I	1	1	0	100.00%
T729	AAAAAAAAGCCATAAACAGTGCTTTCGCACTGTTTATGGCTTTTTTTT	1	1	0	100.00%	7	7	0	100.00%	1	1	0	100.00%
T730	AAAAAAAAGCAGACGACAGTGCTTTCGCACTGCTCAGAGCTTTTTTTT	22	4	18	18.18%	45	1	44	2.22%	25	2	23	8.00%
T731	AAAAAAAAGGTTTTGACAGTGCTTTCGCACTGGGCTAAGGTTTTTTTT	26	2	24	7.69%	30	1	29	3.33%	29	2	27	6.90%
T732	AAAAAAAAGGTGTCGGCAGTGCGAAAGCACTGGCCAACGGTTTTTTTT	31	3	28	9.68%	24	6	18	25.00%	17	5	12	29.41%
T733	AAAAAAAAGCCATAATCAGTGCGAAAGCACTGATTATGGCTTTTTTTT	9	8	1	88.89%	8	8	0	100.00%	8	8	0	100.00%
T734	AAAAAAAAGCAGGCCTCAGTGCGAAAGCACTGCCAAATGGTTTTTTTT	19	0	19	0.00%	10	0	10	0.00%	15	2	13	13.33%
T735	AAAAAAAACCGTTGAACAGTGCTTTCGCACTGTTCAACGGTTTTTTTT	5	5	0	100.00%	5	5	0	100.00%	7	7	0	100.00%
T736	AAAAAAAACCATGGTGCAGTGCGAAAGCACTGTGCCTGGCTTTTTTTT	24	17	7	70.83%	27	13	14	48.15%	27	20	7	74.07%
T737	AAAAAAAAGGTATTTACAGTGCGAAAGCACTGTAAATACCTTTTTTTT	2	2	0	100.00%	0	0	0	I	3	3	0	100.00%
T738	AAAAAAAAGCCGACTACAGTGCGAAAGCACTGACCAACCGTTTTTTTT	24	2	22	8.33%	22	2	20	9.09%	12	3	9	25.00%
T739	AAAAAAAACGTTGGCTCAGTGCTTTCGCACTGTGAAAGCGTTTTTTTT	26	2	24	7.69%	31	0	31	0.00%	19	0	19	0.00%
T740	AAAAAAAACCTTAATTCAGTGCTTTCGCACTGAATTAAGGTTTTTTTT	5	5	0	100.00%	3	3	0	100.00%	2	2	0	100.00%
T741	AAAAAAAACCATTGCTCAGTGCTTTCGCACTGAGCAATGGTTTTTTTT	2	2	0	100.00%	14	14	0	100.00%	6	6	0	100.00%
T742	AAAAAAAACCACTGTACAGTGCGAAAGCACTGTACAGTGGTTTTTTTT	9	9	0	100.00%	6	6	0	100.00%	1	1	0	100.00%
T743	AAAAAAAAGGGATGTACAGTGCTTTCGCACTGTACATCCCTTTTTTTT	4	4	0	100.00%	7	7	0	100.00%	16	16	0	100.00%
T744	AAAAAAAAGCCGGATGCAGTGCTTTCGCACTGCGGGACGGTTTTTTTT	31	6	25	19.35%	15	2	13	13.33%	27	5	22	18.52%
T745	AAAAAAAACGTTTCAGCAGTGCTTTCGCACTGCTGAAACGTTTTTTTT	17	17	0	100.00%	14	14	0	100.00%	13	13	0	100.00%
T746	AAAAAAAACGATTGTACAGTGCTTTCGCACTGTACAATCGTTTTTTTT	3	3	0	100.00%	5	5	0	100.00%	9	9	0	100.00%
T747	AAAAAAAACCGCGTCGCAGTGCTTTCGCACTGGTAAAGGGTTTTTTTT	25	2	23	8.00%	30	4	26	13.33%	24	1	23	4.17%
T748	AAAAAAAAGGTTTAGACAGTGCGAAAGCACTGTCTAAACCTTTTTTTT	0	0	0	I	1	1	0	100.00%	2	2	0	100.00%
T749	AAAAAAAAGGAATTTGCAGTGCTTTCGCACTGCAAATTCCTTTTTTTT	4	4	0	100.00%	4	4	0	100.00%	2	2	0	100.00%
T750	AAAAAAAAGCAATATTCAGTGCGAAAGCACTGAATATTGCTTTTTTTT	3	3	0	100.00%	8	8	0	100.00%	9	9	0	100.00%
T751	AAAAAAAACGTCTAGACAGTGCGAAAGCACTGCAGACAGCTTTTTTTT	27	4	23	14.81%	26	3	23	11.54%	25	1	24	4.00%
T752	AAAAAAAACCATTGTCCAGTGCTTTCGCACTGGACAATGGTTTTTTTT	7	7	0	100.00%	3	3	0	100.00%	4	4	0	100.00%
T753	AAAAAAAAGGATTACTCAGTGCTTTCGCACTGAGTAATCCTTTTTTTT	1	1	0	100.00%	3	3	0	100.00%	4	4	0	100.00%
T754	AAAAAAAAGGATAGTACAGTGCTTTCGCACTGTACTATCCTTTTTTTT	0	0	0	I	0	0	0	I	6	6	0	100.00%
T755	AAAAAAAAGCTTTAGTCAGTGCTTTCGCACTGACTAAAGCTTTTTTTT	1	1	0	100.00%	3	3	0	100.00%	5	5	0	100.00%
T756	AAAAAAAAGCATATTGCAGTGCGAAAGCACTGCAATATGGTTTTTTTT	6	4	2	66.67%	6	1	5	16.67%	7	6	1	85.71%
T757	AAAAAAAACCGGGATGCAGTGCTTTCGCACTGTACAGACGTTTTTTTT	21	6	15	28.57%	15	5	10	33.33%	24	10	14	41.67%
T758	AAAAAAAACCATCTTCCAGTGCGAAAGCACTGAGGCGCCGTTTTTTTT	12	1	11	8.33%	9	1	8	11.11%	8	2	6	25.00%
T759	AAAAAAAAGGGTATCCCAGTGCGAAAGCACTGGACCGTCCTTTTTTTT	10	9	1	90.00%	5	4	1	80.00%	2	2	0	100.00%
T760	AAAAAAAAGCAATATTCAGTGCTTTCGCACTGAATATTGCTTTTTTTT	4	4	0	100.00%	6	6	0	100.00%	8	8	0	100.00%
T761	AAAAAAAACGGGATCGCAGTGCGAAAGCACTGATGCTTCCTTTTTTTT	26	11	15	42.31%	17	4	13	23.53%	13	4	9	30.77%
T762	AAAAAAAACCTGTAATCAGTGCTTTCGCACTGATTACAGGTTTTTTTT	1	1	0	100.00%	11	11	0	100.00%	5	5	0	100.00%
T763	AAAAAAAACCTCAGCGCAGTGCGAAAGCACTGGATAGTCGTTTTTTTT	16	16	0	100.00%	33	30	3	90.91%	11	7	4	63.64%
T764	AAAAAAAACCGTACGGCAGTGCGAAAGCACTGAACAAAGCTTTTTTTT	20	9	11	45.00%	16	4	12	25.00%	19	6	13	31.58%
T765	AAAAAAAACCCTTATGCAGTGCTTTCGCACTGCATAAGGGTTTTTTTT	21	19	2	90.48%	7	7	0	100.00%	14	14	0	100.00%
T766	AAAAAAAACCTTGATACAGTGCGAAAGCACTGTATCAAGGTTTTTTTT	0	0	0	I	2	2	0	100.00%	11	11	0	100.00%
T767	AAAAAAAACCAGTTGCCAGTGCGAAAGCACTGAACTCGCCTTTTTTTT	25	1	24	4.00%	24	2	22	8.33%	21	0	21	0.00%
T768	AAAAAAAACCACATGTCAGTGCTTTCGCACTGACATGTGGTTTTTTTT	9	9	0	100.00%	6	6	0	100.00%	16	16	0	100.00%
T769	AAAAAAAAGGTAGTAGCAGTGCGAAAGCACTGCTACTACCTTTTTTTT	2	2	0	100.00%	7	7	0	100.00%	5	5	0	100.00%
T770	AAAAAAAAGGGATGACCAGTGCGAAAGCACTGACCCCTCGTTTTTTTT	13	8	5	61.54%	17	0	17	0.00%	19	1	18	5.26%
T771	AAAAAAAAGGGAACGTCAGTGCGAAAGCACTGCTGCCCGCTTTTTTTT	9	5	4	55.56%	12	4	8	33.33%	12	9	3	75.00%
T772	AAAAAAAAGCGCATGCCAGTGCGAAAGCACTGTTATGGCGTTTTTTTT	13	6	7	46.15%	9	7	2	77.78%	15	8	7	53.33%
T773	AAAAAAAACGGCTCCTCAGTGCGAAAGCACTGACCTTGGCTTTTTTTT	34	0	34	0.00%	18	0	18	0.00%	17	0	17	0.00%
T774	AAAAAAAACGACATTGCAGTGCTTTCGCACTGATCGATCCTTTTTTTT	33	0	33	0.00%	22	2	20	9.09%	20	3	17	15.00%
T775	AAAAAAAACCATAACACAGTGCGAAAGCACTGTGTTATGGTTTTTTTT	0	0	0	I	0	0	0	I	9	8	1	88.89%
T776	AAAAAAAAGGATCGACCAGTGCGAAAGCACTGCAATCAGCTTTTTTTT	24	0	24	0.00%	12	0	12	0.00%	24	1	23	4.17%
T777	AAAAAAAAGCTTTTCACAGTGCGAAAGCACTGTGAAAAGCTTTTTTTT	2	2	0	100.00%	4	4	0	100.00%	4	4	0	100.00%
T778	AAAAAAAAGCTAGATGCAGTGCTTTCGCACTGGATCACGGTTTTTTTT	24	2	22	8.33%	22	2	20	9.09%	30	2	28	6.67%
T779	AAAAAAAAGCGGGTTGCAGTGCTTTCGCACTGAGGATACGTTTTTTTT	23	2	21	8.70%	30	0	30	0.00%	26	2	24	7.69%
T780	AAAAAAAACGTTTTTACAGTGCGAAAGCACTGTTTATTCCTTTTTTTT	27	0	27	0.00%	37	0	37	0.00%	30	1	29	3.33%
T781	AAAAAAAACGTTTACTCAGTGCTTTCGCACTGAGTAAACGTTTTTTTT	10	10	0	100.00%	7	7	0	100.00%	2	2	0	100.00%
T782	AAAAAAAACGGCGTAGCAGTGCTTTCGCACTGTATGCCCCTTTTTTTT	12	10	2	83.33%	11	10	1	90.91%	16	14	2	87.50%
T783	AAAAAAAACGGAACTCCAGTGCGAAAGCACTGTCCTATGCTTTTTTTT	21	0	21	0.00%	16	0	16	0.00%	15	1	14	6.67%
T784	AAAAAAAACGCGCGAGCAGTGCTTTCGCACTGTTCCCTCCTTTTTTTT	45	2	43	4.44%	21	0	21	0.00%	31	1	30	3.23%
T785	AAAAAAAACGATAAATCAGTGCGAAAGCACTGATTTATCGTTTTTTTT	17	17	0	100.00%	8	8	0	100.00%	6	6	0	100.00%
T786	AAAAAAAAGGTATATTCAGTGCTTTCGCACTGAATATACCTTTTTTTT	1	1	0	100.00%	1	1	0	100.00%	0	0	0	I
T787	AAAAAAAACCCTAACGCAGTGCTTTCGCACTGCGTTAGGGTTTTTTTT	5	5	0	100.00%	9	9	0	100.00%	26	26	0	100.00%
T788	AAAAAAAAGGGGCAGACAGTGCTTTCGCACTGGGATTCCGTTTTTTTT	15	0	15	0.00%	13	0	13	0.00%	17	1	16	5.88%
T789	AAAAAAAAGCTCTGATCAGTGCGAAAGCACTGGCCCCGCGTTTTTTTT	21	4	17	19.05%	26	6	20	23.08%	11	2	9	18.18%
T790	AAAAAAAAGCTAGATGCAGTGCTTTCGCACTGCATCTAGCTTTTTTTT	0	0	0	I	13	12	1	92.31%	27	25	2	92.59%
T791	AAAAAAAACCTCAACACAGTGCTTTCGCACTGTGTTGAGGTTTTTTTT	9	9	0	100.00%	7	7	0	100.00%	8	8	0	100.00%
T792	AAAAAAAACCTATGAGCAGTGCTTTCGCACTGCTCATAGGTTTTTTTT	0	0	0	I	5	5	0	100.00%	3	3	0	100.00%
T793	AAAAAAAAGGTGGATCCAGTGCTTTCGCACTGCAGTGCCGTTTTTTTT	34	0	34	0.00%	40	0	40	0.00%	15	0	15	0.00%
T794	AAAAAAAAGGGGAGCACAGTGCTTTCGCACTGATTGACCGTTTTTTTT	24	0	24	0.00%	32	0	32	0.00%	21	0	21	0.00%
T795	AAAAAAAAGGCTGGTTCAGTGCTTTCGCACTGACTAGTCGTTTTTTTT	1	0	1	0.00%	0	0	0	I	2	1	1	50.00%
T796	AAAAAAAACGTCACTTCAGTGCGAAAGCACTGCGACACCCTTTTTTTT	24	0	24	0.00%	16	0	16	0.00%	16	2	14	12.50%
T797	AAAAAAAACGTACTATCAGTGCTTTCGCACTGGCCACTGCTTTTTTTT	22	0	22	0.00%	21	0	21	0.00%	27	1	26	3.70%
T798	AAAAAAAACGATAACTCAGTGCTTTCGCACTGCCAATCCCTTTTTTTT	27	0	27	0.00%	26	1	25	3.85%	22	0	22	0.00%
T799	AAAAAAAAGGTGTTGTCAGTGCTTTCGCACTGACAACACCTTTTTTTT	3	3	0	100.00%	7	7	0	100.00%	2	2	0	100.00%
T800	AAAAAAAAGGGGAATCCAGTGCGAAAGCACTGAGAGTTCCTTTTTTTT	20	5	15	25.00%	11	2	9	18.18%	12	5	7	41.67%
T801	AAAAAAAAGGACATGTCAGTGCTTTCGCACTGTTAAGACGTTTTTTTT	6	5	1	83.33%	4	4	0	100.00%	11	10	1	90.91%
T802	AAAAAAAAGCAGGCTACAGTGCGAAAGCACTGATCCACGCTTTTTTTT	9	0	9	0.00%	6	0	6	0.00%	8	0	8	0.00%
T803	AAAAAAAACCTCGGTTCAGTGCTTTCGCACTGCGAATAGCTTTTTTTT	15	0	15	0.00%	26	2	24	7.69%	22	0	22	0.00%
T804	AAAAAAAACCTCATCTCAGTGCGAAAGCACTGCAGAAACCTTTTTTTT	24	3	21	12.50%	24	0	24	0.00%	23	0	23	0.00%
T805	AAAAAAAACCTAATTGCAGTGCGAAAGCACTGCAATTAGGTTTTTTTT	4	4	0	100.00%	1	1	0	100.00%	1	1	0	100.00%
T806	AAAAAAAAGGTATTCACAGTGCTTTCGCACTGTGAATACCTTTTTTTT	1	1	0	100.00%	4	4	0	100.00%	1	1	0	100.00%
T807	AAAAAAAAGCGATATTCAGTGCGAAAGCACTGAATATCGCTTTTTTTT	9	9	0	100.00%	13	13	0	100.00%	19	19	0	100.00%
T808	AAAAAAAACGAGTACTCAGTGCGAAAGCACTGTCCAGCCCTTTTTTTT	22	2	20	9.09%	21	2	19	9.52%	14	1	13	7.14%
T809	AAAAAAAAGCTAAGGTCAGTGCTTTCGCACTGTGCGACGGTTTTTTTT	22	1	21	4.55%	20	4	16	20.00%	27	0	27	0.00%
T810	AAAAAAAACGTATGCACAGTGCTTTCGCACTGTGCATACGTTTTTTTT	7	7	0	100.00%	3	3	0	100.00%	6	6	0	100.00%
T811	AAAAAAAACCATTTTGCAGTGCGAAAGCACTGCAAAATGGTTTTTTTT	4	4	0	100.00%	3	3	0	100.00%	4	4	0	100.00%
T812	AAAAAAAAGGTTGTATCAGTGCGAAAGCACTGCCACGCGGTTTTTTTT	20	3	17	15.00%	12	4	8	33.33%	10	4	6	40.00%
T813	AAAAAAAAGGGGGGTTCAGTGCTTTCGCACTGGGTTCGGCTTTTTTTT	5	3	2	60.00%	11	6	5	54.55%	1	0	1	0.00%
T814	AAAAAAAAGCGATCATCAGTGCTTTCGCACTGCACCATGGTTTTTTTT	16	0	16	0.00%	14	0	14	0.00%	19	0	19	0.00%
T815	AAAAAAAACCTGAATTCAGTGCTTTCGCACTGAATTCAGGTTTTTTTT	5	5	0	100.00%	11	11	0	100.00%	21	21	0	100.00%
T816	AAAAAAAACCATTTCACAGTGCTTTCGCACTGTGAAATGGTTTTTTTT	15	15	0	100.00%	5	5	0	100.00%	6	6	0	100.00%
T817	AAAAAAAAGGTTTTCTCAGTGCGAAAGCACTGAGAAAACCTTTTTTTT	0	0	0	I	0	0	0	I	3	3	0	100.00%
T818	AAAAAAAAGGCGTACCCAGTGCGAAAGCACTGCGAGCAGGTTTTTTTT	19	3	16	15.79%	15	5	10	33.33%	11	2	9	18.18%
T819	AAAAAAAAGCTTTGTGCAGTGCGAAAGCACTGCACAAAGCTTTTTTTT	4	4	0	100.00%	12	12	0	100.00%	7	7	0	100.00%
T820	AAAAAAAACGTAGGGCCAGTGCGAAAGCACTGACCGTCCCTTTTTTTT	34	21	13	61.76%	19	10	9	52.63%	9	3	6	33.33%
T821	AAAAAAAAGGTGTTGACAGTGCGAAAGCACTGTCAACACCTTTTTTTT	10	10	0	100.00%	6	6	0	100.00%	7	7	0	100.00%
T822	AAAAAAAAGGGGGGGACAGTGCGAAAGCACTGAAGATACGTTTTTTTT	12	0	12	0.00%	9	0	9	0.00%	7	1	6	14.29%
T823	AAAAAAAAGCTTTCCACAGTGCGAAAGCACTGGTCTTACCTTTTTTTT	9	0	9	0.00%	13	2	11	15.38%	6	1	5	16.67%
T824	AAAAAAAAGCTTGAATCAGTGCGAAAGCACTGATTCAAGCTTTTTTTT	15	15	0	100.00%	14	14	0	100.00%	5	5	0	100.00%
T825	AAAAAAAAGCGATTGACAGTGCTTTCGCACTGCACCAACGTTTTTTTT	17	0	17	0.00%	25	0	25	0.00%	26	3	23	11.54%
T826	AAAAAAAACGTTATTTCAGTGCTTTCGCACTGTCTGAGCCTTTTTTTT	7	0	7	0.00%	17	0	17	0.00%	6	0	6	0.00%
T827	AAAAAAAACCTTGTTGCAGTGCTTTCGCACTGTGCTGGCCTTTTTTTT	22	0	22	0.00%	12	1	11	8.33%	15	0	15	0.00%
T828	AAAAAAAAGGTGAAAACAGTGCTTTCGCACTGTTTTCACCTTTTTTTT	7	7	0	100.00%	5	5	0	100.00%	10	10	0	100.00%
T829	AAAAAAAAGGATATTACAGTGCGAAAGCACTGTTTTGAGGTTTTTTTT	28	15	13	53.57%	17	10	7	58.82%	14	2	12	14.29%
T830	AAAAAAAACCGTGCAACAGTGCTTTCGCACTGCAACTACCTTTTTTTT	25	0	25	0.00%	29	2	27	6.90%	22	1	21	4.55%
T831	AAAAAAAACGAGATGTCAGTGCTTTCGCACTGTGGGCACCTTTTTTTT	23	3	20	13.04%	23	0	23	0.00%	31	7	24	22.58%
T832	AAAAAAAACCTTCACTCAGTGCTTTCGCACTGAGTGAAGGTTTTTTTT	7	7	0	100.00%	6	6	0	100.00%	5	5	0	100.00%
T833	AAAAAAAACCGTGGGGCAGTGCTTTCGCACTGTAAAATCCTTTTTTTT	6	0	6	0.00%	2	0	2	0.00%	1	0	1	0.00%
T834	AAAAAAAAGGGCCCGGCAGTGCGAAAGCACTGTGACTAGGTTTTTTTT	9	2	7	22.22%	10	1	9	10.00%	5	0	5	0.00%
T835	AAAAAAAACGTAGATTCAGTGCGAAAGCACTGAATCTACGTTTTTTTT	10	10	0	100.00%	19	19	0	100.00%	15	14	1	93.33%
T836	AAAAAAAACCTTTGGTCAGTGCTTTCGCACTGACCAAAGGTTTTTTTT	2	2	0	100.00%	3	3	0	100.00%	1	1	0	100.00%
T837	AAAAAAAAGGTAGGTTCAGTGCGAAAGCACTGAACCTACCTTTTTTTT	11	10	1	90.91%	12	12	0	100.00%	8	8	0	100.00%
T838	AAAAAAAAGGCTGGCTCAGTGCGAAAGCACTGGTACGTCGTTTTTTTT	9	2	7	22.22%	20	7	13	35.00%	18	1	17	5.56%
T839	AAAAAAAAGCTGGGGACAGTGCGAAAGCACTGCATGAACGTTTTTTTT	13	0	13	0.00%	28	5	23	17.86%	22	3	19	13.64%
T840	AAAAAAAAGCGCTCCCCAGTGCTTTCGCACTGCCGATTGGTTTTTTTT	31	0	31	0.00%	29	0	29	0.00%	17	0	17	0.00%
T841	AAAAAAAACGCTTAAACAGTGCTTTCGCACTGTTTAAGCGTTTTTTTT	2	2	0	100.00%	5	5	0	100.00%	4	4	0	100.00%
T842	AAAAAAAACGCATTCCCAGTGCGAAAGCACTGAAGTGTGCTTTTTTTT	13	2	11	15.38%	8	1	7	12.50%	13	7	6	53.85%
T843	AAAAAAAACGACTTTACAGTGCTTTCGCACTGTAAAGTCGTTTTTTTT	16	16	0	100.00%	10	10	0	100.00%	18	17	1	94.44%
T844	AAAAAAAACGAATTTACAGTGCGAAAGCACTGCAGTCACGTTTTTTTT	13	4	9	30.77%	7	0	7	0.00%	13	2	11	15.38%
T845	AAAAAAAACCTATGGACAGTGCTTTCGCACTGTCCATAGGTTTTTTTT	2	1	1	50.00%	7	7	0	100.00%	3	3	0	100.00%
T846	AAAAAAAACCAACATGCAGTGCTTTCGCACTGCATGTTGGTTTTTTTT	5	5	0	100.00%	22	21	1	95.45%	10	10	0	100.00%
T847	AAAAAAAAGGGGCACACAGTGCTTTCGCACTGCTAAAACCTTTTTTTT	18	0	18	0.00%	24	0	24	0.00%	38	0	38	0.00%
T848	AAAAAAAAGGATGTTTCAGTGCTTTCGCACTGTCATGAGGTTTTTTTT	22	0	22	0.00%	25	1	24	4.00%	19	2	17	10.53%
T849	AAAAAAAAGCGTGGCGCAGTGCTTTCGCACTGATGCCCCCTTTTTTTT	17	7	10	41.18%	26	9	17	34.62%	14	0	14	0.00%
T850	AAAAAAAACCACACGTCAGTGCTTTCGCACTGCATGCCGGTTTTTTTT	25	0	25	0.00%	25	3	22	12.00%	23	2	21	8.70%
T851	AAAAAAAAGGTTTACTCAGTGCGAAAGCACTGTGCGGCCCTTTTTTTT	5	5	0	100.00%	4	4	0	100.00%	1	1	0	100.00%
T852	AAAAAAAAGGTCTATGCAGTGCGAAAGCACTGTCGAAGCGTTTTTTTT	18	17	1	94.44%	6	2	4	33.33%	8	2	6	25.00%
T853	AAAAAAAAGCTTGTGTCAGTGCTTTCGCACTGACACAAGCTTTTTTTT	2	2	0	100.00%	8	8	0	100.00%	2	2	0	100.00%
T854	AAAAAAAAGCTGCTAACAGTGCTTTCGCACTGGCTCCGGGTTTTTTTT	13	0	13	0.00%	19	4	15	21.05%	18	5	13	27.78%
T855	AAAAAAAAGCTATATACAGTGCGAAAGCACTGTATATAGCTTTTTTTT	2	2	0	100.00%	2	2	0	100.00%	1	1	0	100.00%
T856	AAAAAAAAGCCCTGTACAGTGCGAAAGCACTGCAGCTACGTTTTTTTT	1	1	0	100.00%	0	0	0	I	2	2	0	100.00%
T857	AAAAAAAACGTCCCGACAGTGCTTTCGCACTGCCCCTCCCTTTTTTTT	8	0	8	0.00%	4	0	4	0.00%	6	0	6	0.00%
T858	AAAAAAAACCGTTAGACAGTGCGAAAGCACTGTCTAACGGTTTTTTTT	0	0	0	I	7	7	0	100.00%	1	0	1	0.00%
T859	AAAAAAAACCGGCGGACAGTGCTTTCGCACTGACGACTCGTTTTTTTT	31	1	30	3.23%	21	0	21	0.00%	15	0	15	0.00%
T860	AAAAAAAAGGTTACATCAGTGCGAAAGCACTGATGTAACCTTTTTTTT	4	4	0	100.00%	2	2	0	100.00%	9	9	0	100.00%
T861	AAAAAAAAGGGGGGGACAGTGCTTTCGCACTGTGTACCGCTTTTTTTT	20	1	19	5.00%	18	0	18	0.00%	35	2	33	5.71%
T862	AAAAAAAACGTTTGATCAGTGCTTTCGCACTGATCAAACGTTTTTTTT	7	7	0	100.00%	3	3	0	100.00%	4	4	0	100.00%
T863	AAAAAAAACGTCAGGGCAGTGCTTTCGCACTGATATCGGCTTTTTTTT	11	0	11	0.00%	26	0	26	0.00%	20	1	19	5.00%
T864	AAAAAAAACCGGGGGGCAGTGCTTTCGCACTGTGTTTCCCTTTTTTTT	29	7	22	24.14%	15	7	8	46.67%	28	17	11	60.71%
T865	AAAAAAAAGGTTGATTCAGTGCTTTCGCACTGAATCAACCTTTTTTTT	14	14	0	100.00%	12	11	1	91.67%	8	8	0	100.00%
T866	AAAAAAAAGGTGGACTCAGTGCGAAAGCACTGGACGAACGTTTTTTTT	11	7	4	63.64%	7	3	4	42.86%	4	1	3	25.00%
T867	AAAAAAAAGGTAGGGGCAGTGCGAAAGCACTGGATACAGGTTTTTTTT	13	4	9	30.77%	19	3	16	15.79%	15	2	13	13.33%
T868	AAAAAAAAGCGACATTCAGTGCGAAAGCACTGTGAGCACGTTTTTTTT	14	1	13	7.14%	21	5	16	23.81%	17	3	14	17.65%
T869	AAAAAAAACGTCGTTACAGTGCTTTCGCACTGTAACGACGTTTTTTTT	8	8	0	100.00%	11	11	0	100.00%	14	14	0	100.00%
T870	AAAAAAAACCACTGTGCAGTGCTTTCGCACTGTCCTTACCTTTTTTTT	6	1	5	16.67%	3	0	3	0.00%	13	0	13	0.00%
T871	AAAAAAAAGGTTTTTACAGTGCTTTCGCACTGTAAAAACCTTTTTTTT	2	2	0	100.00%	0	0	0	I	2	2	0	100.00%
T872	AAAAAAAAGGGAGGGACAGTGCTTTCGCACTGAGCCCAGGTTTTTTTT	25	1	24	4.00%	19	4	15	21.05%	20	1	19	5.00%
T873	AAAAAAAACGGTCGGACAGTGCGAAAGCACTGCACAGTGGTTTTTTTT	17	6	11	35.29%	12	6	6	50.00%	19	11	8	57.89%
T874	AAAAAAAACCGTTACTCAGTGCTTTCGCACTGAGTAACGGTTTTTTTT	2	2	0	100.00%	7	7	0	100.00%	0	0	0	I
T875	AAAAAAAAGGTGGAGGCAGTGCGAAAGCACTGACTATTGCTTTTTTTT	7	5	2	71.43%	12	12	0	100.00%	15	15	0	100.00%
T876	AAAAAAAAGCTTTATTCAGTGCTTTCGCACTGAATAAAGCTTTTTTTT	1	1	0	100.00%	3	2	1	66.67%	6	5	1	83.33%
T877	AAAAAAAACCTGTGTACAGTGCTTTCGCACTGTACACAGGTTTTTTTT	2	2	0	100.00%	6	5	1	83.33%	4	4	0	100.00%
T878	AAAAAAAACCGCTGTCCAGTGCTTTCGCACTGCGATTACGTTTTTTTT	33	4	29	12.12%	28	0	28	0.00%	24	0	24	0.00%
T879	AAAAAAAACCGATGTACAGTGCTTTCGCACTGTACATCGGTTTTTTTT	3	3	0	100.00%	11	11	0	100.00%	6	6	0	100.00%
T880	AAAAAAAACGATTTATCAGTGCGAAAGCACTGATAAATCGTTTTTTTT	0	0	0	I	1	1	0	100.00%	10	10	0	100.00%
T881	AAAAAAAACGATTATGCAGTGCTTTCGCACTGCATAATCGTTTTTTTT	11	11	0	100.00%	15	15	0	100.00%	15	13	2	86.67%
T882	AAAAAAAAGGCCGTTACAGTGCGAAAGCACTGCCTAGCGGTTTTTTTT	31	15	16	48.39%	21	7	14	33.33%	25	6	19	24.00%
T883	AAAAAAAAGCGTCGCGCAGTGCTTTCGCACTGACCCACCGTTTTTTTT	23	0	23	0.00%	22	0	22	0.00%	18	0	18	0.00%
T884	AAAAAAAACGGCAGTTCAGTGCGAAAGCACTGAGGAAACCTTTTTTTT	18	5	13	27.78%	10	1	9	10.00%	11	1	10	9.09%
T885	AAAAAAAAGGTCTGTTCAGTGCGAAAGCACTGGAACAGCGTTTTTTTT	15	2	13	13.33%	21	1	20	4.76%	29	3	26	10.34%
T886	AAAAAAAAGCCACGAGCAGTGCTTTCGCACTGAATGACCCTTTTTTTT	22	0	22	0.00%	26	0	26	0.00%	15	0	15	0.00%
T887	AAAAAAAAGGTTCAGGCAGTGCGAAAGCACTGATCTAGGCTTTTTTTT	17	17	0	100.00%	18	15	3	83.33%	8	7	1	87.50%
T888	AAAAAAAAGGCCCTTTCAGTGCGAAAGCACTGAATCGTGGTTTTTTTT	25	8	17	32.00%	17	10	7	58.82%	23	13	10	56.52%
T889	AAAAAAAAGGCCAAGTCAGTGCGAAAGCACTGGAACCCGGTTTTTTTT	16	1	15	6.25%	27	4	23	14.81%	21	1	20	4.76%
T890	AAAAAAAACGTTAAATCAGTGCTTTCGCACTGATTTAACGTTTTTTTT	10	10	0	100.00%	10	10	0	100.00%	21	20	1	95.24%
T891	AAAAAAAACGTCTATACAGTGCGAAAGCACTGTATAGACGTTTTTTTT	0	0	0	I	1	1	0	100.00%	0	0	0	I
T892	AAAAAAAACCTGCTCCCAGTGCGAAAGCACTGAGATCGGGTTTTTTTT	17	8	9	47.06%	24	5	19	20.83%	17	6	11	35.29%
T893	AAAAAAAACCGTTGTACAGTGCTTTCGCACTGTACAACGGTTTTTTTT	0	0	0	I	2	2	0	100.00%	3	3	0	100.00%
T894	AAAAAAAACCGTGCGGCAGTGCTTTCGCACTGACCGAAGCTTTTTTTT	15	1	14	6.67%	19	3	16	15.79%	6	1	5	16.67%
T895	AAAAAAAACGTGGTGGCAGTGCTTTCGCACTGATAAGCGGTTTTTTTT	12	0	12	0.00%	18	4	14	22.22%	21	0	21	0.00%
T896	AAAAAAAACGTGCAATCAGTGCTTTCGCACTGGACAATGGTTTTTTTT	15	7	8	46.67%	29	5	24	17.24%	16	1	15	6.25%
T897	AAAAAAAACGTCGATACAGTGCTTTCGCACTGTATCGACGTTTTTTTT	8	8	0	100.00%	2	2	0	100.00%	16	15	1	93.75%
T898	AAAAAAAACCGCGGTTCAGTGCTTTCGCACTGGTCAAACCTTTTTTTT	14	1	13	7.14%	11	1	10	9.09%	10	0	10	0.00%
T899	AAAAAAAAGGTGGCTTCAGTGCGAAAGCACTGAGTTGACGTTTTTTTT	22	9	13	40.91%	15	13	2	86.67%	21	7	14	33.33%
T900	AAAAAAAAGGGTAACACAGTGCTTTCGCACTGACGTCGGGTTTTTTTT	20	0	20	0.00%	22	1	21	4.55%	16	2	14	12.50%
T901	AAAAAAAAGGGGTAAGCAGTGCTTTCGCACTGTGATTGGCTTTTTTTT	22	5	17	22.73%	17	2	15	11.76%	26	0	26	0.00%
T902	AAAAAAAAGCTTTGCTCAGTGCTTTCGCACTGAGCAAAGCTTTTTTTT	4	4	0	100.00%	3	3	0	100.00%	2	2	0	100.00%
T903	AAAAAAAACGTTATTACAGTGCTTTCGCACTGTAATAACGTTTTTTTT	3	3	0	100.00%	3	3	0	100.00%	6	6	0	100.00%
T904	AAAAAAAACCCTAAATCAGTGCTTTCGCACTGATTTAGGGTTTTTTTT	9	8	1	88.89%	16	16	0	100.00%	10	10	0	100.00%
T905	AAAAAAAACCACTATACAGTGCTTTCGCACTGTATAGTGGTTTTTTTT	0	0	0	I	6	6	0	100.00%	5	5	0	100.00%
T906	AAAAAAAAGGTCTAGACAGTGCTTTCGCACTGTCTAGACCTTTTTTTT	1	1	0	100.00%	4	4	0	100.00%	5	5	0	100.00%
T907	AAAAAAAAGGTATTTACAGTGCTTTCGCACTGTAAATACCTTTTTTTT	5	1	4	20.00%	1	0	1	0.00%	0	0	0	I
T908	AAAAAAAAGCTGTAAACAGTGCTTTCGCACTGTTTACAGCTTTTTTTT	0	0	0	I	10	10	0	100.00%	4	4	0	100.00%
T909	AAAAAAAAGCGCCGAGCAGTGCGAAAGCACTGATCCTCGGTTTTTTTT	17	16	1	94.12%	6	4	2	66.67%	14	9	5	64.29%
T910	AAAAAAAACGGGGTACCAGTGCTTTCGCACTGAGCACAGCTTTTTTTT	15	0	15	0.00%	29	5	24	17.24%	25	0	25	0.00%
T911	AAAAAAAACGCCAGTTCAGTGCGAAAGCACTGCCGGAACCTTTTTTTT	10	0	10	0.00%	7	2	5	28.57%	6	1	5	16.67%
T912	AAAAAAAACCAAACGCCAGTGCGAAAGCACTGTTTATTCCTTTTTTTT	13	1	12	7.69%	13	1	12	7.69%	11	1	10	9.09%
T913	AAAAAAAAGGTTAGCTCAGTGCTTTCGCACTGAGCTAACCTTTTTTTT	0	0	0	I	0	0	0	I	1	1	0	100.00%
T914	AAAAAAAAGCACAGTACAGTGCTTTCGCACTGTACTGTGCTTTTTTTT	0	0	0	I	6	6	0	100.00%	1	1	0	100.00%
T915	AAAAAAAACCTACATGCAGTGCTTTCGCACTGCATGTAGGTTTTTTTT	0	0	0	I	2	2	0	100.00%	12	12	0	100.00%
T916	AAAAAAAACCGTTACACAGTGCTTTCGCACTGTGTAACGGTTTTTTTT	0	0	0	I	7	7	0	100.00%	2	2	0	100.00%
T917	AAAAAAAAGGTTTTAGCAGTGCGAAAGCACTGCTAAAACCTTTTTTTT	2	2	0	100.00%	2	2	0	100.00%	4	3	1	75.00%
T918	AAAAAAAAGGTTTGTCCAGTGCGAAAGCACTGATACTCGCTTTTTTTT	12	10	2	83.33%	16	15	1	93.75%	22	12	10	54.55%
T919	AAAAAAAAGGTAGTTTCAGTGCGAAAGCACTGAAACTACCTTTTTTTT	5	5	0	100.00%	7	7	0	100.00%	11	11	0	100.00%
T920	AAAAAAAAGGATGGGCCAGTGCGAAAGCACTGCTGCGTCGTTTTTTTT	8	0	8	0.00%	9	2	7	22.22%	6	2	4	33.33%
T921	AAAAAAAACGTTTCGACAGTGCTTTCGCACTGTCGAAACGTTTTTTTT	15	14	1	93.33%	12	12	0	100.00%	9	9	0	100.00%
T922	AAAAAAAACGTCCTATCAGTGCTTTCGCACTGTATGAGGCTTTTTTTT	30	0	30	0.00%	17	3	14	17.65%	15	1	14	6.67%
T923	AAAAAAAACCTTCAATCAGTGCTTTCGCACTGATTGAAGGTTTTTTTT	10	10	0	100.00%	10	9	1	90.00%	8	8	0	100.00%
T924	AAAAAAAAGGTCTAAACAGTGCGAAAGCACTGTTTAGACCTTTTTTTT	1	1	0	100.00%	2	2	0	100.00%	2	2	0	100.00%
T925	AAAAAAAAGGAGGCAACAGTGCGAAAGCACTGGCCGTACGTTTTTTTT	24	0	24	0.00%	20	0	20	0.00%	23	0	23	0.00%
T926	AAAAAAAACGTGGTCCCAGTGCTTTCGCACTGCTAGGTGCTTTTTTTT	19	0	19	0.00%	18	1	17	5.56%	17	1	16	5.88%
T927	AAAAAAAACGAGATTGCAGTGCGAAAGCACTGATCATTGCTTTTTTTT	10	1	9	10.00%	9	1	8	11.11%	7	0	7	0.00%
T928	AAAAAAAACCGTTTCACAGTGCTTTCGCACTGTGAAACGGTTTTTTTT	5	4	1	80.00%	5	5	0	100.00%	2	2	0	100.00%
T929	AAAAAAAACCCGCAGTCAGTGCTTTCGCACTGATTTTACCTTTTTTTT	15	1	14	6.67%	24	0	24	0.00%	14	1	13	7.14%
T930	AAAAAAAACCAGGGTTCAGTGCGAAAGCACTGCTCCCTCCTTTTTTTT	34	28	6	82.35%	18	15	3	83.33%	21	17	4	80.95%
T931	AAAAAAAAGGTCAATGCAGTGCTTTCGCACTGCATTGACCTTTTTTTT	8	6	2	75.00%	5	5	0	100.00%	16	16	0	100.00%
T932	AAAAAAAAGGGTGAGGCAGTGCTTTCGCACTGTACGTGCCTTTTTTTT	21	1	20	4.76%	10	2	8	20.00%	13	1	12	7.69%
T933	AAAAAAAAGGCCTGGGCAGTGCGAAAGCACTGAATCTCGCTTTTTTTT	11	3	8	27.27%	26	0	26	0.00%	14	0	14	0.00%
T934	AAAAAAAAGGAATCCCCAGTGCGAAAGCACTGCGAAGGCGTTTTTTTT	5	0	5	0.00%	14	3	11	21.43%	7	0	7	0.00%
T935	AAAAAAAAGCTAATCGCAGTGCTTTCGCACTGTTACCTGGTTTTTTTT	22	5	17	22.73%	12	2	10	16.67%	13	3	10	23.08%
T936	AAAAAAAACCATTATTCAGTGCTTTCGCACTGAATAATGGTTTTTTTT	0	0	0	I	15	15	0	100.00%	4	4	0	100.00%
T937	AAAAAAAACCACACGTCAGTGCGAAAGCACTGCTCCCCCGTTTTTTTT	17	3	14	17.65%	24	2	22	8.33%	18	2	16	11.11%
T938	AAAAAAAAGGTGTACTCAGTGCTTTCGCACTGAGTACACCTTTTTTTT	22	22	0	100.00%	7	7	0	100.00%	15	15	0	100.00%
T939	AAAAAAAAGGTCGATTCAGTGCTTTCGCACTGAATCGACCTTTTTTTT	7	7	0	100.00%	11	11	0	100.00%	8	8	0	100.00%
T940	AAAAAAAAGGGCCAATCAGTGCGAAAGCACTGTCCTTGCGTTTTTTTT	18	1	17	5.56%	19	5	14	26.32%	21	0	21	0.00%
T941	AAAAAAAAGCTACGCTCAGTGCTTTCGCACTGTCGAGTCGTTTTTTTT	25	0	25	0.00%	39	0	39	0.00%	22	1	21	4.55%
T942	AAAAAAAACCTTTGTGCAGTGCGAAAGCACTGCACAAAGGTTTTTTTT	9	9	0	100.00%	6	6	0	100.00%	4	4	0	100.00%
T943	AAAAAAAACCGCCCAACAGTGCGAAAGCACTGTTTATTCCTTTTTTTT	13	5	8	38.46%	7	2	5	28.57%	30	3	27	10.00%
T944	AAAAAAAAGGGTAATGCAGTGCTTTCGCACTGGAATAACGTTTTTTTT	21	1	20	4.76%	13	0	13	0.00%	19	1	18	5.26%
T945	AAAAAAAAGGGCTGTGCAGTGCTTTCGCACTGTTAGTGCGTTTTTTTT	32	0	32	0.00%	26	0	26	0.00%	19	0	19	0.00%
T946	AAAAAAAAGGGATCCACAGTGCGAAAGCACTGGTTCCGGCTTTTTTTT	25	1	24	4.00%	28	3	25	10.71%	28	4	24	14.29%
T947	AAAAAAAAGGAATTATCAGTGCGAAAGCACTGTCACCCCGTTTTTTTT	25	6	19	24.00%	20	4	16	20.00%	18	5	13	27.78%
T948	AAAAAAAAGCTTTCCTCAGTGCTTTCGCACTGCACGACCGTTTTTTTT	22	5	17	22.73%	4	0	4	0.00%	14	5	9	35.71%
T949	AAAAAAAAGCATGTGACAGTGCGAAAGCACTGTGAACCCGTTTTTTTT	22	0	22	0.00%	19	2	17	10.53%	11	1	10	9.09%
T950	AAAAAAAACGAGGGCGCAGTGCTTTCGCACTGGTTCGACCTTTTTTTT	24	1	23	4.17%	19	2	17	10.53%	15	0	15	0.00%
T951	AAAAAAAACCACTGAACAGTGCGAAAGCACTGGCCAGCCGTTTTTTTT	7	3	4	42.86%	12	5	7	41.67%	8	4	4	50.00%
T952	AAAAAAAAGGTGCAGGCAGTGCTTTCGCACTGTGAAGCCGTTTTTTTT	5	3	2	60.00%	4	1	3	25.00%	3	1	2	33.33%
T953	AAAAAAAAGGTAGAAACAGTGCTTTCGCACTGTTTCTACCTTTTTTTT	3	3	0	100.00%	3	2	1	66.67%	7	6	1	85.71%
T954	AAAAAAAAGGCTTGCCCAGTGCGAAAGCACTGCTCGAAGGTTTTTTTT	8	5	3	62.50%	15	13	2	86.67%	9	8	1	88.89%
T955	AAAAAAAAGGCATTGCCAGTGCTTTCGCACTGTGTGGACGTTTTTTTT	17	1	16	5.88%	10	0	10	0.00%	23	5	18	21.74%
T956	AAAAAAAACGTAACTACAGTGCGAAAGCACTGAGCGCCGCTTTTTTTT	9	0	9	0.00%	36	11	25	30.56%	16	4	12	25.00%
T957	AAAAAAAACCTGGTGGCAGTGCTTTCGCACTGTCGTATGCTTTTTTTT	13	2	11	15.38%	22	1	21	4.55%	12	3	9	25.00%
T958	AAAAAAAACCCTTGGTCAGTGCTTTCGCACTGTACGGTGCTTTTTTTT	22	8	14	36.36%	15	0	15	0.00%	21	0	21	0.00%
T959	AAAAAAAACCCTAACACAGTGCTTTCGCACTGCATACGCCTTTTTTTT	23	0	23	0.00%	27	3	24	11.11%	12	0	12	0.00%
T960	AAAAAAAAGGTTATCCCAGTGCTTTCGCACTGCTAGTTGGTTTTTTTT	29	0	29	0.00%	18	0	18	0.00%	20	0	20	0.00%
T961	AAAAAAAAGGGAGATCCAGTGCGAAAGCACTGTTTTCAGGTTTTTTTT	13	3	10	23.08%	22	1	21	4.55%	19	1	18	5.26%
T962	AAAAAAAAGCTGCGGGCAGTGCGAAAGCACTGCAGTTTGGTTTTTTTT	14	1	13	7.14%	28	2	26	7.14%	21	0	21	0.00%
T963	AAAAAAAAGCGATGTACAGTGCTTTCGCACTGTACATCGCTTTTTTTT	3	3	0	100.00%	8	7	1	87.50%	16	16	0	100.00%
T964	AAAAAAAACGTTGTTTCAGTGCTTTCGCACTGAAACAACGTTTTTTTT	5	3	2	60.00%	4	3	1	75.00%	3	3	0	100.00%
T965	AAAAAAAACGTTGTGGCAGTGCTTTCGCACTGTGACACCCTTTTTTTT	24	0	24	0.00%	30	0	30	0.00%	16	2	14	12.50%
T966	AAAAAAAACGTTACATCAGTGCTTTCGCACTGATGTAACGTTTTTTTT	10	10	0	100.00%	2	2	0	100.00%	1	1	0	100.00%
T967	AAAAAAAACGTAGAGCCAGTGCGAAAGCACTGCACCAACCTTTTTTTT	14	2	12	14.29%	20	5	15	25.00%	20	2	18	10.00%
T968	AAAAAAAACGGGAATACAGTGCGAAAGCACTGCATTGTCCTTTTTTTT	12	1	11	8.33%	13	1	12	7.69%	9	1	8	11.11%
T969	AAAAAAAACCCAAAGACAGTGCGAAAGCACTGACCGGACCTTTTTTTT	10	0	10	0.00%	13	0	13	0.00%	16	0	16	0.00%
T970	AAAAAAAACCAAGTAACAGTGCGAAAGCACTGCCCCCGCCTTTTTTTT	20	2	18	10.00%	23	4	19	17.39%	14	2	12	14.29%
T971	AAAAAAAAGGTTGCTTCAGTGCGAAAGCACTGAAGCAACCTTTTTTTT	15	15	0	100.00%	19	19	0	100.00%	13	12	1	92.31%
T972	AAAAAAAAGGGTAATACAGTGCGAAAGCACTGTATTACGCTTTTTTTT	13	8	5	61.54%	7	0	7	0.00%	15	9	6	60.00%
T973	AAAAAAAAGGATTATGCAGTGCGAAAGCACTGAGCCGCCGTTTTTTTT	8	3	5	37.50%	5	1	4	20.00%	10	4	6	40.00%
T974	AAAAAAAAGCTAACACCAGTGCTTTCGCACTGGCTAGCCGTTTTTTTT	22	1	21	4.55%	24	4	20	16.67%	19	4	15	21.05%
T975	AAAAAAAAGCAAGTTACAGTGCTTTCGCACTGTAACTTGCTTTTTTTT	10	10	0	100.00%	12	11	1	91.67%	4	4	0	100.00%
T976	AAAAAAAACGTTTGCTCAGTGCGAAAGCACTGAGCAAACGTTTTTTTT	23	21	2	91.30%	4	4	0	100.00%	12	12	0	100.00%
T977	AAAAAAAACGCTAATGCAGTGCTTTCGCACTGCATTAGCGTTTTTTTT	13	13	0	100.00%	9	9	0	100.00%	18	18	0	100.00%
T978	AAAAAAAACGATGATGCAGTGCTTTCGCACTGCATCATCGTTTTTTTT	8	8	0	100.00%	5	5	0	100.00%	5	5	0	100.00%
T979	AAAAAAAACCTTGTAGCAGTGCTTTCGCACTGCTACAAGGTTTTTTTT	7	7	0	100.00%	4	4	0	100.00%	3	1	2	33.33%
T980	AAAAAAAACCTAGTGTCAGTGCGAAAGCACTGCGCCTCCGTTTTTTTT	16	0	16	0.00%	17	3	14	17.65%	34	2	32	5.88%
T981	AAAAAAAACCGTATCACAGTGCTTTCGCACTGTGATACGGTTTTTTTT	2	2	0	100.00%	8	8	0	100.00%	3	3	0	100.00%
T982	AAAAAAAAGGTTGTCTCAGTGCTTTCGCACTGAGACAACCTTTTTTTT	11	11	0	100.00%	4	4	0	100.00%	13	13	0	100.00%
T983	AAAAAAAAGGTTGCGGCAGTGCTTTCGCACTGAAGTGAGCTTTTTTTT	31	0	31	0.00%	19	1	18	5.26%	16	2	14	12.50%
T984	AAAAAAAAGGTGAATTCAGTGCTTTCGCACTGAATTCACCTTTTTTTT	15	15	0	100.00%	8	8	0	100.00%	12	12	0	100.00%
T985	AAAAAAAAGCTAGTAACAGTGCTTTCGCACTGTTACTAGCTTTTTTTT	5	5	0	100.00%	7	7	0	100.00%	3	3	0	100.00%
T986	AAAAAAAACGTTACAACAGTGCTTTCGCACTGTTGTAACGTTTTTTTT	4	4	0	100.00%	0	0	0	I	3	3	0	100.00%
T987	AAAAAAAACGCGTGAACAGTGCTTTCGCACTGCACAATCCTTTTTTTT	17	0	17	0.00%	27	0	27	0.00%	15	3	12	20.00%
T988	AAAAAAAACGAGGGGACAGTGCGAAAGCACTGAGACAACCTTTTTTTT	3	0	3	0.00%	12	3	9	25.00%	13	1	12	7.69%
T989	AAAAAAAACCACATAACAGTGCTTTCGCACTGTTATGTGGTTTTTTTT	4	4	0	100.00%	0	0	0	I	5	5	0	100.00%
T990	AAAAAAAAGGGTTAAACAGTGCGAAAGCACTGTCCCCCCGTTTTTTTT	15	4	11	26.67%	21	11	10	52.38%	17	8	9	47.06%
T991	AAAAAAAAGGCGTTCGCAGTGCGAAAGCACTGGTTCGTGGTTTTTTTT	9	0	9	0.00%	7	0	7	0.00%	15	2	13	13.33%
T992	AAAAAAAAGGCAGTTGCAGTGCGAAAGCACTGGACGACCGTTTTTTTT	19	16	3	84.21%	23	14	9	60.87%	26	14	12	53.85%
T993	AAAAAAAAGGACCCATCAGTGCGAAAGCACTGTACAGTGGTTTTTTTT	12	1	11	8.33%	21	1	20	4.76%	9	0	9	0.00%
T994	AAAAAAAACGTGTTCCCAGTGCGAAAGCACTGCGCATCCCTTTTTTTT	0	0	0	I	7	3	4	42.86%	7	1	6	14.29%
T995	AAAAAAAACGACAGTACAGTGCTTTCGCACTGTACTGTCGTTTTTTTT	9	8	1	88.89%	8	8	0	100.00%	14	14	0	100.00%
T996	AAAAAAAACCTCAATGCAGTGCTTTCGCACTGCATTGAGGTTTTTTTT	15	15	0	100.00%	14	14	0	100.00%	16	16	0	100.00%
T997	AAAAAAAACCAAAAATCAGTGCGAAAGCACTGATTTTTGGTTTTTTTT	15	15	0	100.00%	9	9	0	100.00%	27	26	1	96.30%
T998	AAAAAAAAGGTGATTTCAGTGCGAAAGCACTGAAATCACCTTTTTTTT	2	2	0	100.00%	4	4	0	100.00%	5	5	0	100.00%
T999	AAAAAAAAGCTATTGTCAGTGCTTTCGCACTGACAATAGCTTTTTTTT	0	0	0	I	3	3	0	100.00%	10	10	0	100.00%
T1000	AAAAAAAAGCCCGCTGCAGTGCGAAAGCACTGTCCCGACGTTTTTTTT	13	4	9	30.77%	11	5	6	45.45%	9	3	6	33.33%
T1001	AAAAAAAACGGTAGAACAGTGCTTTCGCACTGCCTCCGGCTTTTTTTT	10	3	7	30.00%	15	3	12	20.00%	21	3	18	14.29%
T1002	AAAAAAAACGGGAGACCAGTGCTTTCGCACTGCGGGCACCTTTTTTTT	20	2	18	10.00%	20	1	19	5.00%	29	1	28	3.45%
T1003	AAAAAAAACCTGTGATCAGTGCGAAAGCACTGATCACAGGTTTTTTTT	13	13	0	100.00%	10	10	0	100.00%	4	4	0	100.00%
T1004	AAAAAAAACCTGCGTCCAGTGCGAAAGCACTGCCAATCCCTTTTTTTT	6	2	4	33.33%	6	0	6	0.00%	7	2	5	28.57%
T1005	AAAAAAAAGGTTGTGTCAGTGCTTTCGCACTGACACAACCTTTTTTTT	2	2	0	100.00%	0	0	0	I	5	5	0	100.00%
T1006	AAAAAAAAGGGTAGCTCAGTGCGAAAGCACTGTAACCCGGTTTTTTTT	21	2	19	9.52%	30	2	28	6.67%	9	4	5	44.44%
T1007	AAAAAAAACCTCTACACAGTGCGAAAGCACTGCCATTACCTTTTTTTT	16	4	12	25.00%	12	4	8	33.33%	14	1	13	7.14%
T1008	AAAAAAAACCTATATACAGTGCTTTCGCACTGTATATAGGTTTTTTTT	0	0	0	I	2	2	0	100.00%	2	2	0	100.00%
T1009	AAAAAAAACCGGGGCGCAGTGCGAAAGCACTGAAGATTGCTTTTTTTT	24	8	16	33.33%	16	9	7	56.25%	13	2	11	15.38%
T1010	AAAAAAAACCGACATCCAGTGCGAAAGCACTGCTCGCTCCTTTTTTTT	15	0	15	0.00%	16	2	14	12.50%	7	0	7	0.00%
T1011	AAAAAAAACCCGACCGCAGTGCGAAAGCACTGACCAAAGCTTTTTTTT	13	2	11	15.38%	7	2	5	28.57%	7	0	7	0.00%
T1012	AAAAAAAAGGTTTCGACAGTGCTTTCGCACTGTCGAAACCTTTTTTTT	8	8	0	100.00%	1	1	0	100.00%	4	4	0	100.00%
T1013	AAAAAAAAGGTGACATCAGTGCGAAAGCACTGTACCTAGGTTTTTTTT	14	2	12	14.29%	11	3	8	27.27%	17	2	15	11.76%
T1014	AAAAAAAAGGATAGAACAGTGCTTTCGCACTGTTCTATCCTTTTTTTT	0	0	0	I	3	3	0	100.00%	2	2	0	100.00%
T1015	AAAAAAAAGCGCTCATCAGTGCTTTCGCACTGCCAGGTCGTTTTTTTT	26	0	26	0.00%	14	0	14	0.00%	29	0	29	0.00%
T1016	AAAAAAAAGCAATGTTCAGTGCGAAAGCACTGAACATTGCTTTTTTTT	4	4	0	100.00%	15	14	1	93.33%	16	16	0	100.00%
T1017	AAAAAAAACGTTAGTTCAGTGCTTTCGCACTGAACTAACGTTTTTTTT	7	7	0	100.00%	3	3	0	100.00%	1	1	0	100.00%
T1018	AAAAAAAACGTGTGAACAGTGCTTTCGCACTGTTCACACGTTTTTTTT	1	1	0	100.00%	0	0	0	I	0	0	0	I
T1019	AAAAAAAACGTGGAGGCAGTGCGAAAGCACTGAATGAGGCTTTTTTTT	16	3	13	18.75%	15	1	14	6.67%	16	2	14	12.50%
T1020	AAAAAAAACGGACTCGCAGTGCGAAAGCACTGCACCGGGCTTTTTTTT	26	3	23	11.54%	12	1	11	8.33%	21	1	20	4.76%
T1021	AAAAAAAACGCGGTGCCAGTGCGAAAGCACTGTCCCATGCTTTTTTTT	13	11	2	84.62%	12	7	5	58.33%	21	6	15	28.57%
T1022	AAAAAAAACCTTTACACAGTGCTTTCGCACTGTGTAAAGGTTTTTTTT	2	2	0	100.00%	0	0	0	I	3	3	0	100.00%
T1023	AAAAAAAAGGTATTCTCAGTGCTTTCGCACTGAGAATACCTTTTTTTT	4	4	0	100.00%	3	3	0	100.00%	1	1	0	100.00%
T1024	AAAAAAAAGGGTTTATCAGTGCGAAAGCACTGGACACTGGTTTTTTTT	12	6	6	50.00%	12	3	9	25.00%	10	6	4	60.00%
T1025	AAAAAAAACGTTTAGTCAGTGCGAAAGCACTGACTAAACGTTTTTTTT	10	10	0	100.00%	12	11	1	91.67%	11	11	0	100.00%
T1026	AAAAAAAACGTTATCACAGTGCGAAAGCACTGTGATAACGTTTTTTTT	0	0	0	I	2	2	0	100.00%	5	5	0	100.00%
T1027	AAAAAAAACGGTGGAGCAGTGCTTTCGCACTGGCCCCAGCTTTTTTTT	20	4	16	20.00%	28	2	26	7.14%	15	2	13	13.33%
T1028	AAAAAAAACGCGTTTTCAGTGCGAAAGCACTGTCCGGGCGTTTTTTTT	25	1	24	4.00%	19	0	19	0.00%	23	0	23	0.00%
T1029	AAAAAAAACCTTGCTGCAGTGCGAAAGCACTGGACACGCCTTTTTTTT	17	0	17	0.00%	19	0	19	0.00%	21	3	18	14.29%
T1030	AAAAAAAACCGCCTGGCAGTGCGAAAGCACTGGGGGATGCTTTTTTTT	9	5	4	55.56%	6	1	5	16.67%	14	7	7	50.00%
T1031	AAAAAAAAGGTAGTACCAGTGCTTTCGCACTGGTACTACCTTTTTTTT	1	1	0	100.00%	5	5	0	100.00%	8	8	0	100.00%
T1032	AAAAAAAAGGGTCGCGCAGTGCGAAAGCACTGATCACGGCTTTTTTTT	2	0	2	0.00%	1	0	1	0.00%	1	0	1	0.00%
T1033	AAAAAAAAGCGCTGTCCAGTGCGAAAGCACTGCAATTTGGTTTTTTTT	24	4	20	16.67%	18	5	13	27.78%	11	1	10	9.09%
T1034	AAAAAAAAGCCCAGGACAGTGCTTTCGCACTGGAGCCGCGTTTTTTTT	30	4	26	13.33%	24	4	20	16.67%	20	2	18	10.00%
T1035	AAAAAAAACGCGAACCCAGTGCGAAAGCACTGCGATGCCCTTTTTTTT	4	3	1	75.00%	8	2	6	25.00%	7	0	7	0.00%
T1036	AAAAAAAACGATTGTACAGTGCGAAAGCACTGTACAATCGTTTTTTTT	1	1	0	100.00%	0	0	0	I	3	3	0	100.00%
T1037	AAAAAAAACCTTATTGCAGTGCTTTCGCACTGCAATAAGGTTTTTTTT	3	3	0	100.00%	2	2	0	100.00%	6	5	1	83.33%
T1038	AAAAAAAACCTCGCGGCAGTGCGAAAGCACTGTAGGTCGGTTTTTTTT	12	2	10	16.67%	7	0	7	0.00%	7	1	6	14.29%
T1039	AAAAAAAACCGATACACAGTGCTTTCGCACTGTGTATCGGTTTTTTTT	1	1	0	100.00%	4	4	0	100.00%	9	9	0	100.00%
T1040	AAAAAAAAGGAGTATTCAGTGCTTTCGCACTGAATACTCCTTTTTTTT	1	1	0	100.00%	2	2	0	100.00%	8	8	0	100.00%
T1041	AAAAAAAAGCTGTATGCAGTGCGAAAGCACTGCATACAGCTTTTTTTT	2	2	0	100.00%	9	9	0	100.00%	10	10	0	100.00%
T1042	AAAAAAAAGCGAGACACAGTGCGAAAGCACTGATCTAACCTTTTTTTT	14	3	11	21.43%	26	6	20	23.08%	12	5	7	41.67%
T1043	AAAAAAAACGTTTTCTCAGTGCTTTCGCACTGAGAAAACGTTTTTTTT	0	0	0	I	0	0	0	I	1	1	0	100.00%
T1044	AAAAAAAACGTTCTGACAGTGCTTTCGCACTGTCAGAACGTTTTTTTT	0	0	0	I	2	2	0	100.00%	0	0	0	I
T1045	AAAAAAAACGTCAATACAGTGCTTTCGCACTGTATTGACGTTTTTTTT	17	17	0	100.00%	6	5	1	83.33%	9	9	0	100.00%
T1046	AAAAAAAACCAATCTACAGTGCTTTCGCACTGTAGATTGGTTTTTTTT	9	8	1	88.89%	9	8	1	88.89%	11	11	0	100.00%
T1047	AAAAAAAAGGTCGTGTCAGTGCGAAAGCACTGACACGACCTTTTTTTT	11	11	0	100.00%	9	9	0	100.00%	6	6	0	100.00%
T1048	AAAAAAAAGGTCGTGACAGTGCTTTCGCACTGTCACGACCTTTTTTTT	0	0	0	I	11	11	0	100.00%	4	4	0	100.00%
T1049	AAAAAAAAGGCGTGGCCAGTGCGAAAGCACTGCTTCATGCTTTTTTTT	6	4	2	66.67%	5	4	1	80.00%	7	4	3	57.14%
T1050	AAAAAAAAGCGGTGGTCAGTGCGAAAGCACTGCAAGTAGGTTTTTTTT	22	5	17	22.73%	11	6	5	54.55%	11	2	9	18.18%
T1051	AAAAAAAAGCCATGTACAGTGCGAAAGCACTGTACATGGCTTTTTTTT	7	7	0	100.00%	9	9	0	100.00%	14	14	0	100.00%
T1052	AAAAAAAACCTCGGTTCAGTGCGAAAGCACTGCCAGCTGCTTTTTTTT	0	0	0	I	0	0	0	I	0	0	0	I
T1053	AAAAAAAACCTAACGTCAGTGCTTTCGCACTGACGTTAGGTTTTTTTT	0	0	0	I	5	4	1	80.00%	5	5	0	100.00%
T1054	AAAAAAAAGGCATGAACAGTGCTTTCGCACTGTTCATGCCTTTTTTTT	3	3	0	100.00%	3	3	0	100.00%	6	6	0	100.00%
T1055	AAAAAAAAGCATGTAACAGTGCTTTCGCACTGTTACATGCTTTTTTTT	0	0	0	I	3	3	0	100.00%	5	5	0	100.00%
T1056	AAAAAAAAGCAGCGCTCAGTGCGAAAGCACTGAAACGACGTTTTTTTT	15	10	5	66.67%	16	8	8	50.00%	12	8	4	66.67%
T1057	AAAAAAAAGCAAAGGACAGTGCGAAAGCACTGCGAATTCGTTTTTTTT	10	3	7	30.00%	17	2	15	11.76%	24	5	19	20.83%
T1058	AAAAAAAACGGTTTTACAGTGCTTTCGCACTGTAAAACCGTTTTTTTT	6	6	0	100.00%	5	5	0	100.00%	8	8	0	100.00%
T1059	AAAAAAAACGGTTGGGCAGTGCTTTCGCACTGTGCGGACCTTTTTTTT	17	7	10	41.18%	21	12	9	57.14%	13	8	5	61.54%
T1060	AAAAAAAACGAGTTGACAGTGCGAAAGCACTGACCACACCTTTTTTTT	2	1	1	50.00%	6	4	2	66.67%	4	2	2	50.00%
T1061	AAAAAAAACCGGGTGGCAGTGCTTTCGCACTGGTCATTCCTTTTTTTT	29	4	25	13.79%	17	0	17	0.00%	24	3	21	12.50%
T1062	AAAAAAAACCACATGTCAGTGCGAAAGCACTGACATGTGGTTTTTTTT	2	2	0	100.00%	12	12	0	100.00%	3	3	0	100.00%
T1063	AAAAAAAAGGTGGGGGCAGTGCTTTCGCACTGTGTTCTGGTTTTTTTT	14	2	12	14.29%	21	0	21	0.00%	14	1	13	7.14%
T1064	AAAAAAAAGGAAATTTCAGTGCGAAAGCACTGAAATTTCCTTTTTTTT	6	5	1	83.33%	4	4	0	100.00%	4	4	0	100.00%
T1065	AAAAAAAAGCTGGTGTCAGTGCTTTCGCACTGAGGTCCGGTTTTTTTT	19	10	9	52.63%	9	0	9	0.00%	18	3	15	16.67%
T1066	AAAAAAAAGCATAACGCAGTGCTTTCGCACTGACACACCGTTTTTTTT	18	1	17	5.56%	17	0	17	0.00%	16	1	15	6.25%
T1067	AAAAAAAAGCAGGATACAGTGCTTTCGCACTGTCATCACCTTTTTTTT	32	1	31	3.13%	28	0	28	0.00%	18	3	15	16.67%
T1068	AAAAAAAACGGGGGTACAGTGCTTTCGCACTGGCTGTCCCTTTTTTTT	19	4	15	21.05%	31	2	29	6.45%	12	2	10	16.67%
T1069	AAAAAAAAGGTTGCTACAGTGCTTTCGCACTGCACAAAGCTTTTTTTT	36	0	36	0.00%	19	0	19	0.00%	22	2	20	9.09%
T1070	AAAAAAAAGGTGGTCGCAGTGCTTTCGCACTGAACTGCGCTTTTTTTT	2	0	2	0.00%	2	0	2	0.00%	4	0	4	0.00%
T1071	AAAAAAAAGCTTTGAACAGTGCTTTCGCACTGTTCAAAGCTTTTTTTT	4	4	0	100.00%	0	0	0	I	4	4	0	100.00%
T1072	AAAAAAAAGCTTACTACAGTGCGAAAGCACTGCCCCCACCTTTTTTTT	28	0	28	0.00%	27	0	27	0.00%	21	2	19	9.52%
T1073	AAAAAAAAGCTGGGGTCAGTGCTTTCGCACTGCATATCCCTTTTTTTT	12	2	10	16.67%	6	3	3	50.00%	11	4	7	36.36%
T1074	AAAAAAAAGCAGTTGTCAGTGCTTTCGCACTGCTGCGCGGTTTTTTTT	25	0	25	0.00%	25	4	21	16.00%	27	0	27	0.00%
T1075	AAAAAAAACGTAATTTCAGTGCGAAAGCACTGAAATTACGTTTTTTTT	5	5	0	100.00%	5	5	0	100.00%	4	4	0	100.00%
T1076	AAAAAAAACGGCACCGCAGTGCGAAAGCACTGACTTCTGCTTTTTTTT	26	0	26	0.00%	20	0	20	0.00%	31	0	31	0.00%
T1077	AAAAAAAACGAGTATACAGTGCTTTCGCACTGTATACTCGTTTTTTTT	3	3	0	100.00%	6	5	1	83.33%	6	6	0	100.00%
T1078	AAAAAAAACGACAGGTCAGTGCGAAAGCACTGAAAGACGGTTTTTTTT	20	8	12	40.00%	8	6	2	75.00%	5	2	3	40.00%
T1079	AAAAAAAACCCCGTGTCAGTGCGAAAGCACTGCGCACACCTTTTTTTT	10	4	6	40.00%	15	0	15	0.00%	11	4	7	36.36%
T1080	AAAAAAAAGGTCAATACAGTGCGAAAGCACTGCCAGCACGTTTTTTTT	12	0	12	0.00%	12	0	12	0.00%	18	2	16	11.11%
T1081	AAAAAAAAGGGACTAGCAGTGCGAAAGCACTGGAACGAGGTTTTTTTT	10	3	7	30.00%	12	2	10	16.67%	16	1	15	6.25%
T1082	AAAAAAAAGGCGTACGCAGTGCGAAAGCACTGTCCGTTCGTTTTTTTT	14	2	12	14.29%	22	2	20	9.09%	14	1	13	7.14%
T1083	AAAAAAAAGCATGACGCAGTGCGAAAGCACTGACCCTCGGTTTTTTTT	2	0	2	0.00%	0	0	0	I	2	0	2	0.00%
T1084	AAAAAAAACGTTTTGTCAGTGCTTTCGCACTGACAAAACGTTTTTTTT	5	5	0	100.00%	3	3	0	100.00%	2	2	0	100.00%
T1085	AAAAAAAACGTGGAAACAGTGCGAAAGCACTGACCGTAGCTTTTTTTT	10	0	10	0.00%	13	0	13	0.00%	10	0	10	0.00%
T1086	AAAAAAAACCTTCTGACAGTGCGAAAGCACTGCCCACCGCTTTTTTTT	18	4	14	22.22%	16	4	12	25.00%	19	0	19	0.00%
T1087	AAAAAAAACCATATTGCAGTGCTTTCGCACTGCAATATGGTTTTTTTT	0	0	0	I	7	7	0	100.00%	14	14	0	100.00%
T1088	AAAAAAAACCACCTCGCAGTGCTTTCGCACTGTGCAAACGTTTTTTTT	24	8	16	33.33%	19	0	19	0.00%	9	2	7	22.22%
T1089	AAAAAAAAGGTAGTGTCAGTGCGAAAGCACTGCGCCCTGCTTTTTTTT	12	12	0	100.00%	10	9	1	90.00%	7	6	1	85.71%
T1090	AAAAAAAAGGTAATGGCAGTGCGAAAGCACTGGACCTCGGTTTTTTTT	10	2	8	20.00%	24	3	21	12.50%	13	1	12	7.69%
T1091	AAAAAAAAGGGTAATTCAGTGCGAAAGCACTGCACGCCGCTTTTTTTT	7	7	0	100.00%	2	2	0	100.00%	6	6	0	100.00%
T1092	AAAAAAAAGCTTAGAACAGTGCTTTCGCACTGTTCTAAGCTTTTTTTT	1	1	0	100.00%	0	0	0	I	2	2	0	100.00%
T1093	AAAAAAAACGTGGGAGCAGTGCTTTCGCACTGGAAGTTGCTTTTTTTT	29	8	21	27.59%	20	0	20	0.00%	23	0	23	0.00%
T1094	AAAAAAAACCTTAATCCAGTGCGAAAGCACTGGATTAAGGTTTTTTTT	1	1	0	100.00%	6	6	0	100.00%	3	3	0	100.00%
T1095	AAAAAAAAGGTTGACTCAGTGCTTTCGCACTGAGTCAACCTTTTTTTT	12	12	0	100.00%	6	6	0	100.00%	11	11	0	100.00%
T1096	AAAAAAAAGGAATTTTCAGTGCGAAAGCACTGAAAATTCCTTTTTTTT	2	2	0	100.00%	0	0	0	I	1	1	0	100.00%
T1097	AAAAAAAAGCAAAGGACAGTGCTTTCGCACTGGAAACGGCTTTTTTTT	22	2	20	9.09%	14	0	14	0.00%	19	2	17	10.53%
T1098	AAAAAAAACGCCACGGCAGTGCTTTCGCACTGAGAAGAGCTTTTTTTT	22	0	22	0.00%	24	0	24	0.00%	15	0	15	0.00%
T1099	AAAAAAAACGACCTCTCAGTGCGAAAGCACTGTTACTTGGTTTTTTTT	9	7	2	77.78%	5	3	2	60.00%	5	4	1	80.00%
T1100	AAAAAAAACCTTATACCAGTGCGAAAGCACTGGTATAAGGTTTTTTTT	1	1	0	100.00%	0	0	0	I	6	6	0	100.00%
T1101	AAAAAAAACCTCCAACCAGTGCGAAAGCACTGATAGTGGCTTTTTTTT	13	8	5	61.54%	6	5	1	83.33%	10	6	4	60.00%
T1102	AAAAAAAAGGTGGTTGCAGTGCGAAAGCACTGCAACCACCTTTTTTTT	8	8	0	100.00%	5	5	0	100.00%	9	8	1	88.89%
T1103	AAAAAAAAGGGCAATACAGTGCTTTCGCACTGGGACATCGTTTTTTTT	18	1	17	5.56%	24	0	24	0.00%	20	0	20	0.00%
T1104	AAAAAAAACGAAAGTTCAGTGCTTTCGCACTGAACTTTCGTTTTTTTT	0	0	0	I	0	0	0	I	1	1	0	100.00%
T1105	AAAAAAAACCGACTTGCAGTGCGAAAGCACTGAGCATTCCTTTTTTTT	9	0	9	0.00%	12	2	10	16.67%	16	2	14	12.50%
T1106	AAAAAAAACCCACGAACAGTGCTTTCGCACTGGGGACAGCTTTTTTTT	4	1	3	25.00%	8	4	4	50.00%	3	0	3	0.00%
T1107	AAAAAAAACCAGCGGTCAGTGCGAAAGCACTGCTATTGCCTTTTTTTT	12	2	10	16.67%	12	0	12	0.00%	14	2	12	14.29%
T1108	AAAAAAAAGGTGTGTGCAGTGCGAAAGCACTGCACACACCTTTTTTTT	9	9	0	100.00%	2	2	0	100.00%	3	3	0	100.00%
T1109	AAAAAAAAGGCTAGGGCAGTGCGAAAGCACTGCTCGTGGCTTTTTTTT	37	23	14	62.16%	18	11	7	61.11%	22	13	9	59.09%
T1110	AAAAAAAAGCAGGTGCCAGTGCTTTCGCACTGAATGTCCGTTTTTTTT	17	0	17	0.00%	13	0	13	0.00%	21	0	21	0.00%
T1111	AAAAAAAAGGGTCGATCAGTGCTTTCGCACTGCGGCACGGTTTTTTTT	16	0	16	0.00%	16	2	14	12.50%	16	1	15	6.25%
T1112	AAAAAAAAGGCTTAGGCAGTGCTTTCGCACTGTCCGAGGGTTTTTTTT	13	1	12	7.69%	31	11	20	35.48%	15	7	8	46.67%
T1113	AAAAAAAAGGCAGGAACAGTGCGAAAGCACTGCACACTCGTTTTTTTT	5	0	5	0.00%	13	4	9	30.77%	5	0	5	0.00%
T1114	AAAAAAAAGCGTTTAGCAGTGCGAAAGCACTGATTTCCGCTTTTTTTT	24	2	22	8.33%	15	2	13	13.33%	12	2	10	16.67%
T1115	AAAAAAAACGTTTTTTCAGTGCGAAAGCACTGCACCGCGCTTTTTTTT	27	1	26	3.70%	17	3	14	17.65%	8	0	8	0.00%
T1116	AAAAAAAACGTTTCGTCAGTGCGAAAGCACTGACGAAACGTTTTTTTT	8	8	0	100.00%	10	9	1	90.00%	6	6	0	100.00%
T1117	AAAAAAAACGGAGTGGCAGTGCTTTCGCACTGTGTAAACCTTTTTTTT	14	3	11	21.43%	30	2	28	6.67%	14	0	14	0.00%
T1118	AAAAAAAACGCGGGTCCAGTGCGAAAGCACTGTCTTGCCCTTTTTTTT	15	10	5	66.67%	12	6	6	50.00%	5	1	4	20.00%
T1119	AAAAAAAACGAATATCCAGTGCGAAAGCACTGTGGGCTCCTTTTTTTT	11	11	0	100.00%	10	6	4	60.00%	10	5	5	50.00%
T1120	AAAAAAAACCGGGCTGCAGTGCGAAAGCACTGGACGATCCTTTTTTTT	28	0	28	0.00%	22	0	22	0.00%	21	1	20	4.76%
T1121	AAAAAAAACCCGGGGTCAGTGCGAAAGCACTGTTTCTGGCTTTTTTTT	23	11	12	47.83%	19	11	8	57.89%	21	12	9	57.14%
T1122	AAAAAAAAGGTGGCGCCAGTGCGAAAGCACTGCTACGAGGTTTTTTTT	22	9	13	40.91%	16	10	6	62.50%	12	6	6	50.00%
T1123	AAAAAAAAGGTCGCGTCAGTGCTTTCGCACTGCGGTTTCGTTTTTTTT	27	3	24	11.11%	22	0	22	0.00%	17	0	17	0.00%
T1124	AAAAAAAAGGATTTATCAGTGCTTTCGCACTGATAAATCCTTTTTTTT	1	1	0	100.00%	0	0	0	I	1	1	0	100.00%
T1125	AAAAAAAAGGAAACCCCAGTGCGAAAGCACTGCCCAGTGGTTTTTTTT	20	4	16	20.00%	15	0	15	0.00%	15	2	13	13.33%
T1126	AAAAAAAAGCTGTTTCCAGTGCTTTCGCACTGCCTGTCCGTTTTTTTT	16	0	16	0.00%	27	0	27	0.00%	12	0	12	0.00%
T1127	AAAAAAAAGCTGAAGTCAGTGCGAAAGCACTGTGAAGTCGTTTTTTTT	8	0	8	0.00%	14	3	11	21.43%	14	4	10	28.57%
T1128	AAAAAAAAGCTCCTTACAGTGCGAAAGCACTGTCGCGACCTTTTTTTT	14	4	10	28.57%	16	1	15	6.25%	20	2	18	10.00%
T1129	AAAAAAAAGCTATCTTCAGTGCGAAAGCACTGCTGAACGGTTTTTTTT	13	6	7	46.15%	16	9	7	56.25%	15	7	8	46.67%
T1130	AAAAAAAACGCTGAGTCAGTGCTTTCGCACTGACTCAGCGTTTTTTTT	6	6	0	100.00%	9	9	0	100.00%	10	10	0	100.00%
T1131	AAAAAAAACGATCTCTCAGTGCGAAAGCACTGCACCTCCGTTTTTTTT	16	0	16	0.00%	12	0	12	0.00%	9	2	7	22.22%
T1132	AAAAAAAACCTGTGTTCAGTGCGAAAGCACTGAACACAGGTTTTTTTT	22	22	0	100.00%	6	6	0	100.00%	9	9	0	100.00%
T1133	AAAAAAAACCTATTGTCAGTGCGAAAGCACTGACAATAGGTTTTTTTT	3	3	0	100.00%	3	3	0	100.00%	5	5	0	100.00%
T1134	AAAAAAAACCTAGACCCAGTGCGAAAGCACTGGAAACTCGTTTTTTTT	11	4	7	36.36%	23	12	11	52.17%	10	4	6	40.00%
T1135	AAAAAAAACCGTGGCGCAGTGCTTTCGCACTGAACGTCCCTTTTTTTT	7	1	6	14.29%	10	2	8	20.00%	14	3	11	21.43%
T1136	AAAAAAAAGGTTTACTCAGTGCTTTCGCACTGGACGAGCCTTTTTTTT	16	2	14	12.50%	14	0	14	0.00%	17	0	17	0.00%
T1137	AAAAAAAAGGTATCGTCAGTGCGAAAGCACTGACGATACCTTTTTTTT	8	8	0	100.00%	7	7	0	100.00%	12	12	0	100.00%
T1138	AAAAAAAAGGGCCGATCAGTGCGAAAGCACTGTAGCTACGTTTTTTTT	0	0	0	I	2	0	2	0.00%	2	0	2	0.00%
T1139	AAAAAAAAGCGGCGGGCAGTGCGAAAGCACTGAGCAAACGTTTTTTTT	3	0	3	0.00%	9	0	9	0.00%	9	0	9	0.00%
T1140	AAAAAAAACGCGTGCCCAGTGCTTTCGCACTGAAGGAAGCTTTTTTTT	15	0	15	0.00%	14	0	14	0.00%	24	0	24	0.00%
T1141	AAAAAAAACGCCTGTTCAGTGCGAAAGCACTGAATCCAGCTTTTTTTT	11	0	11	0.00%	21	0	21	0.00%	25	0	25	0.00%
T1142	AAAAAAAACCTTTTAGCAGTGCGAAAGCACTGCTAAAAGGTTTTTTTT	2	2	0	100.00%	2	2	0	100.00%	2	2	0	100.00%
T1143	AAAAAAAACCTGCTTGCAGTGCGAAAGCACTGGGGTTCCGTTTTTTTT	15	2	13	13.33%	7	0	7	0.00%	14	0	14	0.00%
T1144	AAAAAAAAGGTCATTGCAGTGCGAAAGCACTGTCCACCGGTTTTTTTT	0	0	0	I	1	0	1	0.00%	0	0	0	I
T1145	AAAAAAAACCTATGATCAGTGCTTTCGCACTGATCATAGGTTTTTTTT	4	4	0	100.00%	7	7	0	100.00%	4	4	0	100.00%
T1146	AAAAAAAACCGGGGGGCAGTGCTTTCGCACTGTCTGAAGCTTTTTTTT	7	1	6	14.29%	17	3	14	17.65%	8	1	7	12.50%
T1147	AAAAAAAACCAGGATGCAGTGCTTTCGCACTGGCGAAACCTTTTTTTT	26	1	25	3.85%	22	0	22	0.00%	14	1	13	7.14%
T1148	AAAAAAAAGGTTTTTGCAGTGCGAAAGCACTGTTACACGCTTTTTTTT	7	4	3	57.14%	2	0	2	0.00%	4	3	1	75.00%
T1149	AAAAAAAAGGTCAGTTCAGTGCGAAAGCACTGTTGCCCCCTTTTTTTT	9	2	7	22.22%	10	0	10	0.00%	8	1	7	12.50%
T1150	AAAAAAAACGTATTTGCAGTGCTTTCGCACTGCAAATACGTTTTTTTT	4	3	1	75.00%	2	2	0	100.00%	4	4	0	100.00%
T1151	AAAAAAAACGGGAGTGCAGTGCTTTCGCACTGCACTCCCGTTTTTTTT	2	2	0	100.00%	5	5	0	100.00%	2	2	0	100.00%
T1152	AAAAAAAACGATGTTACAGTGCGAAAGCACTGACGACCCCTTTTTTTT	14	8	6	57.14%	5	2	3	40.00%	5	2	3	40.00%
T1153	AAAAAAAACCGGAACACAGTGCGAAAGCACTGCGTCACCCTTTTTTTT	26	7	19	26.92%	13	3	10	23.08%	21	2	19	9.52%
T1154	AAAAAAAAGGTGCTTGCAGTGCTTTCGCACTGTGGAATCCTTTTTTTT	19	3	16	15.79%	17	4	13	23.53%	27	6	21	22.22%
T1155	AAAAAAAAGGGCATACCAGTGCGAAAGCACTGCGTTTTGGTTTTTTTT	26	1	25	3.85%	23	0	23	0.00%	18	0	18	0.00%
T1156	AAAAAAAAGGAATATTCAGTGCGAAAGCACTGAATATTCCTTTTTTTT	1	1	0	100.00%	1	1	0	100.00%	3	3	0	100.00%
T1157	AAAAAAAAGCTTTGTTCAGTGCGAAAGCACTGATCACTGGTTTTTTTT	14	10	4	71.43%	12	9	3	75.00%	15	10	5	66.67%
T1158	AAAAAAAAGCTCTCGCCAGTGCTTTCGCACTGTGTCCGGGTTTTTTTT	24	1	23	4.17%	14	1	13	7.14%	22	1	21	4.55%
T1159	AAAAAAAAGCCTTAAGCAGTGCGAAAGCACTGGCCCCCGCTTTTTTTT	24	5	19	20.83%	11	1	10	9.09%	15	1	14	6.67%
T1160	AAAAAAAAGCAATGTACAGTGCGAAAGCACTGTACATTGCTTTTTTTT	8	8	0	100.00%	3	3	0	100.00%	4	4	0	100.00%
T1161	AAAAAAAAGCAACTCCCAGTGCGAAAGCACTGCGCTACCGTTTTTTTT	8	0	8	0.00%	17	3	14	17.65%	11	0	11	0.00%
T1162	AAAAAAAACGTTTTTGCAGTGCGAAAGCACTGCAAAAACGTTTTTTTT	3	3	0	100.00%	0	0	0	I	4	4	0	100.00%
T1163	AAAAAAAACGTTCTTACAGTGCGAAAGCACTGTAAGAACGTTTTTTTT	3	3	0	100.00%	1	1	0	100.00%	0	0	0	I
T1164	AAAAAAAACCTCGGTGCAGTGCTTTCGCACTGAAACGTCCTTTTTTTT	26	0	26	0.00%	16	0	16	0.00%	12	3	9	25.00%
T1165	AAAAAAAACCGACTATCAGTGCGAAAGCACTGCGCAAACCTTTTTTTT	14	2	12	14.29%	10	1	9	10.00%	13	0	13	0.00%
T1166	AAAAAAAACCATTCCTCAGTGCGAAAGCACTGACGCGTCCTTTTTTTT	8	0	8	0.00%	9	2	7	22.22%	4	2	2	50.00%
T1167	AAAAAAAAGGTATGCTCAGTGCGAAAGCACTGAGCATAGCTTTTTTTT	15	15	0	100.00%	7	7	0	100.00%	11	10	1	90.91%
T1168	AAAAAAAAGGTAGATGCAGTGCGAAAGCACTGCATCTACCTTTTTTTT	7	7	0	100.00%	1	1	0	100.00%	4	4	0	100.00%
T1169	AAAAAAAAGGGGGTGCCAGTGCTTTCGCACTGCTCTCCGCTTTTTTTT	17	0	17	0.00%	12	0	12	0.00%	19	0	19	0.00%
T1170	AAAAAAAAGGGAAAGGCAGTGCTTTCGCACTGGAGTGGCCTTTTTTTT	24	0	24	0.00%	21	1	20	4.76%	20	0	20	0.00%
T1171	AAAAAAAAGGATTTAACAGTGCTTTCGCACTGTTAAATCCTTTTTTTT	7	7	0	100.00%	4	4	0	100.00%	0	0	0	I
T1172	AAAAAAAAGCTCGTCCCAGTGCGAAAGCACTGAAAAGGCCTTTTTTTT	2	0	2	0.00%	3	0	3	0.00%	5	0	5	0.00%
T1173	AAAAAAAAGCGTGGCGCAGTGCTTTCGCACTGTATCCTCGTTTTTTTT	29	5	24	17.24%	22	0	22	0.00%	17	4	13	23.53%
T1174	AAAAAAAAGCAATATTCAGTGCGAAAGCACTGTCTCTCGCTTTTTTTT	15	0	15	0.00%	16	0	16	0.00%	9	1	8	11.11%
T1175	AAAAAAAACGGTTTGTCAGTGCGAAAGCACTGCGTCGAGCTTTTTTTT	18	16	2	88.89%	14	13	1	92.86%	14	10	4	71.43%
T1176	AAAAAAAACGGGTTGGCAGTGCTTTCGCACTGTGAACAGCTTTTTTTT	12	2	10	16.67%	21	0	21	0.00%	25	1	24	4.00%
T1177	AAAAAAAACGGATTGACAGTGCTTTCGCACTGTCAATCCGTTTTTTTT	0	0	0	I	0	0	0	I	1	1	0	100.00%
T1178	AAAAAAAAGGTGGGTGCAGTGCTTTCGCACTGGGTTATCCTTTTTTTT	9	7	2	77.78%	3	3	0	100.00%	12	9	3	75.00%
T1179	AAAAAAAAGGGCTTTGCAGTGCTTTCGCACTGGATGAACGTTTTTTTT	9	0	9	0.00%	20	1	19	5.00%	14	0	14	0.00%
T1180	AAAAAAAAGCTTAGCTCAGTGCTTTCGCACTGAGCTAAGCTTTTTTTT	4	4	0	100.00%	0	0	0	I	1	1	0	100.00%
T1181	AAAAAAAACGTTATCGCAGTGCTTTCGCACTGCGATAACGTTTTTTTT	6	6	0	100.00%	7	7	0	100.00%	6	6	0	100.00%
T1182	AAAAAAAACGTAGATTCAGTGCTTTCGCACTGAATCTAGGTTTTTTTT	15	14	1	93.33%	5	4	1	80.00%	2	2	0	100.00%
T1183	AAAAAAAACGCATGTACAGTGCTTTCGCACTGTACATGCGTTTTTTTT	9	9	0	100.00%	9	9	0	100.00%	10	10	0	100.00%
T1184	AAAAAAAACCTTAAGACAGTGCGAAAGCACTGACATGACCTTTTTTTT	13	3	10	23.08%	14	4	10	28.57%	7	1	6	14.29%
T1185	AAAAAAAACCACATCACAGTGCGAAAGCACTGTGATGTCGTTTTTTTT	27	26	1	96.30%	13	11	2	84.62%	17	17	0	100.00%
T1186	AAAAAAAAGGTGTGTGCAGTGCTTTCGCACTGTGATGCCGTTTTTTTT	19	1	18	5.26%	36	10	26	27.78%	29	8	21	27.59%
T1187	AAAAAAAAGGTGAATACAGTGCTTTCGCACTGTATTCACCTTTTTTTT	5	5	0	100.00%	5	5	0	100.00%	7	7	0	100.00%
T1188	AAAAAAAAGGTCGTGTCAGTGCTTTCGCACTGACACGACCTTTTTTTT	11	11	0	100.00%	4	4	0	100.00%	3	3	0	100.00%
T1189	AAAAAAAAGGTAATGTCAGTGCGAAAGCACTGACATTACCTTTTTTTT	10	10	0	100.00%	2	2	0	100.00%	12	11	1	91.67%
T1190	AAAAAAAAGGCAGTCACAGTGCTTTCGCACTGGCATAGCGTTTTTTTT	16	3	13	18.75%	18	0	18	0.00%	20	2	18	10.00%
T1191	AAAAAAAAGCTTGCCCCAGTGCGAAAGCACTGTACTCTCGTTTTTTTT	0	0	0	I	1	1	0	100.00%	0	0	0	I
T1192	AAAAAAAAGCTACTACCAGTGCTTTCGCACTGTCGAGGGGTTTTTTTT	21	0	21	0.00%	25	1	24	4.00%	20	1	19	5.00%
T1193	AAAAAAAAGCGATCCGCAGTGCGAAAGCACTGAGAGCCCGTTTTTTTT	9	0	9	0.00%	14	0	14	0.00%	12	0	12	0.00%
T1194	AAAAAAAAGCCGAGTGCAGTGCTTTCGCACTGAGAACTCGTTTTTTTT	12	0	12	0.00%	25	2	23	8.00%	8	1	7	12.50%
T1195	AAAAAAAACGCTCACGCAGTGCGAAAGCACTGAACACACGTTTTTTTT	13	3	10	23.08%	14	0	14	0.00%	5	0	5	0.00%
T1196	AAAAAAAAGGCTACAACAGTGCGAAAGCACTGCCTGCCGGTTTTTTTT	16	6	10	37.50%	21	9	12	42.86%	9	1	8	11.11%
T1197	AAAAAAAAGCTTGTAGCAGTGCGAAAGCACTGCTACAAGCTTTTTTTT	7	7	0	100.00%	0	0	0	I	2	2	0	100.00%
T1198	AAAAAAAACGGTCCTTCAGTGCTTTCGCACTGTCCCTAGCTTTTTTTT	19	0	19	0.00%	34	0	34	0.00%	26	2	24	7.69%
T1199	AAAAAAAACGGGGTATCAGTGCTTTCGCACTGGGCAATGCTTTTTTTT	12	0	12	0.00%	22	1	21	4.55%	13	1	12	7.69%
T1200	AAAAAAAAGGTGCAGGCAGTGCTTTCGCACTGCAACGTGGTTTTTTTT	9	0	9	0.00%	32	8	24	25.00%	12	9	3	75.00%
T1201	AAAAAAAAGGCTTTAACAGTGCGAAAGCACTGCACACTCGTTTTTTTT	8	0	8	0.00%	10	1	9	10.00%	7	0	7	0.00%
T1202	AAAAAAAAGGCTCCTTCAGTGCTTTCGCACTGACCAATCGTTTTTTTT	30	1	29	3.33%	20	0	20	0.00%	11	0	11	0.00%
T1203	AAAAAAAAGGAGAGGACAGTGCGAAAGCACTGGACCTTGGTTTTTTTT	14	4	10	28.57%	12	7	5	58.33%	6	1	5	16.67%
T1204	AAAAAAAAGCCTATCTCAGTGCGAAAGCACTGTTCGGACGTTTTTTTT	8	6	2	75.00%	17	12	5	70.59%	3	2	1	66.67%
T1205	AAAAAAAACGTTTCGTCAGTGCGAAAGCACTGCACTAGCCTTTTTTTT	27	18	9	66.67%	7	3	4	42.86%	15	12	3	80.00%
T1206	AAAAAAAACGTTTCGACAGTGCTTTCGCACTGCAGAAAGCTTTTTTTT	4	2	2	50.00%	11	6	5	54.55%	15	0	15	0.00%
T1207	AAAAAAAACGTCTGGGCAGTGCTTTCGCACTGTAGCGTGCTTTTTTTT	13	1	12	7.69%	16	0	16	0.00%	9	1	8	11.11%
T1208	AAAAAAAACGTCGTCACAGTGCTTTCGCACTGCCCATTGCTTTTTTTT	16	2	14	12.50%	25	0	25	0.00%	26	0	26	0.00%
T1209	AAAAAAAACGGGGTAACAGTGCTTTCGCACTGGTATAGCCTTTTTTTT	31	0	31	0.00%	20	0	20	0.00%	23	0	23	0.00%
T1210	AAAAAAAACGGGGCTCCAGTGCTTTCGCACTGAAAAGGCCTTTTTTTT	8	1	7	12.50%	14	2	12	14.29%	18	8	10	44.44%
T1211	AAAAAAAACGCTGTAGCAGTGCGAAAGCACTGTTAATAGCTTTTTTTT	7	4	3	57.14%	2	1	1	50.00%	3	2	1	66.67%
T1212	AAAAAAAACCCTAGTACAGTGCTTTCGCACTGTACTAGGGTTTTTTTT	2	2	0	100.00%	2	2	0	100.00%	10	9	1	90.00%
T1213	AAAAAAAACCCATCGACAGTGCGAAAGCACTGGCAGGCCCTTTTTTTT	8	2	6	25.00%	4	1	3	25.00%	2	0	2	0.00%
T1214	AAAAAAAAGGTTGAATCAGTGCGAAAGCACTGATTCAACCTTTTTTTT	5	5	0	100.00%	10	10	0	100.00%	6	6	0	100.00%
T1215	AAAAAAAAGGTTAGTGCAGTGCGAAAGCACTGTCCCCAGGTTTTTTTT	9	4	5	44.44%	8	4	4	50.00%	6	3	3	50.00%
T1216	AAAAAAAAGGGCTCATCAGTGCGAAAGCACTGCCCCCCCGTTTTTTTT	7	0	7	0.00%	9	1	8	11.11%	8	2	6	25.00%
T1217	AAAAAAAAGGATAGTTCAGTGCGAAAGCACTGAACTATCCTTTTTTTT	4	4	0	100.00%	2	2	0	100.00%	6	6	0	100.00%
T1218	AAAAAAAAGGACGATACAGTGCGAAAGCACTGCACTCAGGTTTTTTTT	16	3	13	18.75%	17	1	16	5.88%	15	0	15	0.00%
T1219	AAAAAAAAGCTTATAACAGTGCTTTCGCACTGTTATAAGCTTTTTTTT	4	4	0	100.00%	6	6	0	100.00%	6	6	0	100.00%
T1220	AAAAAAAAGCAGGGCGCAGTGCGAAAGCACTGTCTGTAGGTTTTTTTT	28	4	24	14.29%	17	1	16	5.88%	18	1	17	5.56%
T1221	AAAAAAAACGGAGGGGCAGTGCTTTCGCACTGGTCGATGGTTTTTTTT	14	6	8	42.86%	19	0	19	0.00%	15	2	13	13.33%
T1222	AAAAAAAACGAGATGTCAGTGCTTTCGCACTGCGACAAGCTTTTTTTT	17	1	16	5.88%	19	0	19	0.00%	18	1	17	5.56%
T1223	AAAAAAAACGAAGTTACAGTGCGAAAGCACTGCGTGCCCCTTTTTTTT	4	1	3	25.00%	2	0	2	0.00%	6	0	6	0.00%
T1224	AAAAAAAACCTTAATGCAGTGCGAAAGCACTGCATTAAGGTTTTTTTT	1	1	0	100.00%	3	3	0	100.00%	1	1	0	100.00%
T1225	AAAAAAAACCAATTTGCAGTGCTTTCGCACTGCAAATTGGTTTTTTTT	0	0	0	I	0	0	0	I	1	1	0	100.00%
T1226	AAAAAAAAGGTTCTCGCAGTGCGAAAGCACTGGTCTCCGGTTTTTTTT	10	3	7	30.00%	14	6	8	42.86%	7	2	5	28.57%
T1227	AAAAAAAAGGTCTGAACAGTGCTTTCGCACTGTTCAGACCTTTTTTTT	5	5	0	100.00%	2	2	0	100.00%	4	4	0	100.00%
T1228	AAAAAAAAGGAGTGTGCAGTGCTTTCGCACTGCACACTCCTTTTTTTT	2	2	0	100.00%	1	1	0	100.00%	10	10	0	100.00%
T1229	AAAAAAAAGGACGTTCCAGTGCTTTCGCACTGTGCAACCGTTTTTTTT	5	0	5	0.00%	9	1	8	11.11%	16	5	11	31.25%
T1230	AAAAAAAAGCTTTTCCCAGTGCGAAAGCACTGGGAAAAGGTTTTTTTT	3	3	0	100.00%	0	0	0	I	0	0	0	I
T1231	AAAAAAAACGGTGCCTCAGTGCTTTCGCACTGCGATCTCCTTTTTTTT	25	5	20	20.00%	16	2	14	12.50%	20	0	20	0.00%
T1232	AAAAAAAACGCATGGACAGTGCGAAAGCACTGACCTCCGCTTTTTTTT	22	6	16	27.27%	17	1	16	5.88%	14	2	12	14.29%
T1233	AAAAAAAACCGTAACACAGTGCTTTCGCACTGTGTTACGGTTTTTTTT	1	1	0	100.00%	2	2	0	100.00%	11	11	0	100.00%
T1234	AAAAAAAACCCATTGGCAGTGCGAAAGCACTGACTACACGTTTTTTTT	5	1	4	20.00%	5	3	2	60.00%	0	0	0	I
T1235	AAAAAAAACCAATTGACAGTGCTTTCGCACTGTCAATTGGTTTTTTTT	1	1	0	100.00%	2	2	0	100.00%	7	7	0	100.00%
T1236	AAAAAAAAGGTCGGGACAGTGCTTTCGCACTGGTTTCTGCTTTTTTTT	0	0	0	I	4	1	3	25.00%	2	2	0	100.00%
T1237	AAAAAAAAGGTAAGGACAGTGCGAAAGCACTGCCACCCCCTTTTTTTT	7	4	3	57.14%	2	0	2	0.00%	8	5	3	62.50%
T1238	AAAAAAAAGGAGAGCTCAGTGCGAAAGCACTGGTTGTAGGTTTTTTTT	12	2	10	16.67%	14	4	10	28.57%	15	5	10	33.33%
T1239	AAAAAAAACGAGGGACCAGTGCTTTCGCACTGCACGAAGCTTTTTTTT	6	0	6	0.00%	1	1	0	100.00%	5	0	5	0.00%
T1240	AAAAAAAACCTACCTACAGTGCGAAAGCACTGTAGGTACGTTTTTTTT	30	28	2	93.33%	5	2	3	40.00%	16	10	6	62.50%
T1241	AAAAAAAACCGCGTCTCAGTGCGAAAGCACTGTGCCGTCCTTTTTTTT	15	5	10	33.33%	13	1	12	7.69%	7	0	7	0.00%
T1242	AAAAAAAACCATCATGCAGTGCGAAAGCACTGCATGATGGTTTTTTTT	13	13	0	100.00%	7	7	0	100.00%	5	5	0	100.00%
T1243	AAAAAAAAGGTGTCGGCAGTGCGAAAGCACTGCACATCCGTTTTTTTT	21	21	0	100.00%	16	16	0	100.00%	15	15	0	100.00%
T1244	AAAAAAAAGCGCTGCCCAGTGCGAAAGCACTGATGGTGGGTTTTTTTT	8	0	8	0.00%	17	4	13	23.53%	14	2	12	14.29%
T1245	AAAAAAAAGCCCCGGACAGTGCGAAAGCACTGAAGATACGTTTTTTTT	9	1	8	11.11%	18	1	17	5.56%	16	0	16	0.00%
T1246	AAAAAAAACGTTTAAGCAGTGCTTTCGCACTGAGTACTGCTTTTTTTT	24	4	20	16.67%	19	5	14	26.32%	8	4	4	50.00%
T1247	AAAAAAAACGCATAATCAGTGCGAAAGCACTGAACCCACCTTTTTTTT	13	1	12	7.69%	16	5	11	31.25%	14	2	12	14.29%
T1248	AAAAAAAACGATTTCCCAGTGCGAAAGCACTGGACCTGGCTTTTTTTT	12	0	12	0.00%	17	5	12	29.41%	15	1	14	6.67%
T1249	AAAAAAAACCTTTACCCAGTGCTTTCGCACTGGGTAAAGGTTTTTTTT	0	0	0	I	2	2	0	100.00%	0	0	0	I
T1250	AAAAAAAACCACGTTACAGTGCTTTCGCACTGGGTTCACCTTTTTTTT	25	3	22	12.00%	20	2	18	10.00%	12	0	12	0.00%
T1251	AAAAAAAAGGTTACCGCAGTGCTTTCGCACTGACAGTGGGTTTTTTTT	22	5	17	22.73%	9	1	8	11.11%	25	3	22	12.00%
T1252	AAAAAAAAGGTGTGGACAGTGCTTTCGCACTGTCCACACCTTTTTTTT	7	7	0	100.00%	0	0	0	I	6	6	0	100.00%
T1253	AAAAAAAAGGAGTGTACAGTGCGAAAGCACTGTACACTCCTTTTTTTT	0	0	0	I	1	1	0	100.00%	5	5	0	100.00%
T1254	AAAAAAAAGGAGAGGGCAGTGCGAAAGCACTGAAGCCCGCTTTTTTTT	1	1	0	100.00%	9	9	0	100.00%	4	2	2	50.00%
T1255	AAAAAAAAGGAATTATCAGTGCGAAAGCACTGATAATTCCTTTTTTTT	0	0	0	I	3	3	0	100.00%	3	3	0	100.00%
T1256	AAAAAAAAGCGTGTAGCAGTGCGAAAGCACTGTAGAATGGTTTTTTTT	8	6	2	75.00%	14	10	4	71.43%	5	4	1	80.00%
T1257	AAAAAAAAGCCTTATGCAGTGCGAAAGCACTGCATAAGGCTTTTTTTT	8	8	0	100.00%	5	5	0	100.00%	9	9	0	100.00%
T1258	AAAAAAAACGAATTTACAGTGCGAAAGCACTGTAAATTCGTTTTTTTT	2	2	0	100.00%	8	8	0	100.00%	5	5	0	100.00%
T1259	AAAAAAAACCTTAATCCAGTGCTTTCGCACTGGATTAAGGTTTTTTTT	4	4	0	100.00%	8	8	0	100.00%	2	2	0	100.00%
T1260	AAAAAAAACCAGTGTTCAGTGCTTTCGCACTGAACACTGGTTTTTTTT	4	4	0	100.00%	3	3	0	100.00%	4	4	0	100.00%
T1261	AAAAAAAAGGGGCGTGCAGTGCTTTCGCACTGTGTCCTGGTTTTTTTT	22	5	17	22.73%	15	2	13	13.33%	16	2	14	12.50%
T1262	AAAAAAAAGGAATGTACAGTGCGAAAGCACTGCGCAAGGGTTTTTTTT	16	1	15	6.25%	13	1	12	7.69%	15	2	13	13.33%
T1263	AAAAAAAAGGAATCCTCAGTGCGAAAGCACTGTACTAAGGTTTTTTTT	11	0	11	0.00%	9	0	9	0.00%	6	0	6	0.00%
T1264	AAAAAAAAGGAAAAATCAGTGCTTTCGCACTGATTTTTCCTTTTTTTT	12	12	0	100.00%	14	14	0	100.00%	12	12	0	100.00%
T1265	AAAAAAAAGCTGTGGACAGTGCTTTCGCACTGATAGGACGTTTTTTTT	0	0	0	I	2	0	2	0.00%	1	0	1	0.00%
T1266	AAAAAAAAGCAGAGTACAGTGCTTTCGCACTGAGCACAGGTTTTTTTT	29	2	27	6.90%	13	0	13	0.00%	15	0	15	0.00%
T1267	AAAAAAAACCTTTACGCAGTGCGAAAGCACTGCGTAAAGGTTTTTTTT	9	9	0	100.00%	3	3	0	100.00%	5	5	0	100.00%
T1268	AAAAAAAACCGATCTGCAGTGCTTTCGCACTGGGCTCTGCTTTTTTTT	18	4	14	22.22%	19	3	16	15.79%	12	3	9	25.00%
T1269	AAAAAAAACCGACTGACAGTGCTTTCGCACTGGACCTACCTTTTTTTT	5	0	5	0.00%	0	0	0	I	2	1	1	50.00%
T1270	AAAAAAAACCAGGGCCCAGTGCGAAAGCACTGGAACGTGCTTTTTTTT	7	5	2	71.43%	16	11	5	68.75%	5	3	2	60.00%
T1271	AAAAAAAAGGTGAGTGCAGTGCTTTCGCACTGCACTCACCTTTTTTTT	4	4	0	100.00%	2	2	0	100.00%	10	10	0	100.00%
T1272	AAAAAAAAGGATTTCTCAGTGCGAAAGCACTGAATCGGGGTTTTTTTT	11	7	4	63.64%	13	4	9	30.77%	10	1	9	10.00%
T1273	AAAAAAAAGGAGAGAGCAGTGCGAAAGCACTGAACACCGGTTTTTTTT	9	0	9	0.00%	12	1	11	8.33%	10	3	7	30.00%
T1274	AAAAAAAAGCATGAGGCAGTGCTTTCGCACTGTCCCCACGTTTTTTTT	22	2	20	9.09%	21	1	20	4.76%	18	1	17	5.56%
T1275	AAAAAAAAGCAAATGTCAGTGCTTTCGCACTGGGCCCTGGTTTTTTTT	15	0	15	0.00%	15	0	15	0.00%	24	1	23	4.17%
T1276	AAAAAAAACGTTAGTTCAGTGCGAAAGCACTGAACTAACGTTTTTTTT	6	6	0	100.00%	3	2	1	66.67%	5	5	0	100.00%
T1277	AAAAAAAACGGGGAGGCAGTGCTTTCGCACTGACCCTACCTTTTTTTT	22	0	22	0.00%	21	0	21	0.00%	19	0	19	0.00%
T1278	AAAAAAAACGCTTAGACAGTGCTTTCGCACTGTCTAAGCGTTTTTTTT	7	7	0	100.00%	12	12	0	100.00%	5	5	0	100.00%
T1279	AAAAAAAACCAGGTGACAGTGCTTTCGCACTGCCTACGCCTTTTTTTT	19	0	19	0.00%	21	1	20	4.76%	18	0	18	0.00%
T1280	AAAAAAAAGGTTTCGTCAGTGCGAAAGCACTGCACCTAGGTTTTTTTT	3	3	0	100.00%	3	2	1	66.67%	4	2	2	50.00%
T1281	AAAAAAAAGGTTGGTGCAGTGCTTTCGCACTGTGGAATCGTTTTTTTT	10	3	7	30.00%	10	5	5	50.00%	18	6	12	33.33%
T1282	AAAAAAAAGGTGGATTCAGTGCTTTCGCACTGAATCCACCTTTTTTTT	16	16	0	100.00%	10	9	1	90.00%	13	13	0	100.00%
T1283	AAAAAAAAGGCGGGGACAGTGCTTTCGCACTGCTTTCGCGTTTTTTTT	25	4	21	16.00%	14	0	14	0.00%	29	3	26	10.34%
T1284	AAAAAAAAGGCGCGAGCAGTGCTTTCGCACTGAAGTAAGGTTTTTTTT	23	3	20	13.04%	20	1	19	5.00%	14	1	13	7.14%
T1285	AAAAAAAACGTAGGGACAGTGCTTTCGCACTGAATCAACGTTTTTTTT	8	1	7	12.50%	8	1	7	12.50%	11	1	10	9.09%
T1286	AAAAAAAACCTTTGATCAGTGCGAAAGCACTGATCAAAGGTTTTTTTT	2	2	0	100.00%	10	10	0	100.00%	6	6	0	100.00%
T1287	AAAAAAAACCGTTTAGCAGTGCTTTCGCACTGCTAAACGGTTTTTTTT	9	9	0	100.00%	7	7	0	100.00%	7	7	0	100.00%
T1288	AAAAAAAACCATTATCCAGTGCGAAAGCACTGAGGGAACCTTTTTTTT	11	5	6	45.45%	7	0	7	0.00%	11	1	10	9.09%
T1289	AAAAAAAAGGTAATATCAGTGCTTTCGCACTGATATTACCTTTTTTTT	5	5	0	100.00%	0	0	0	I	0	0	0	I
T1290	AAAAAAAAGCGCAGAGCAGTGCTTTCGCACTGAGACCTGCTTTTTTTT	11	1	10	9.09%	11	0	11	0.00%	10	4	6	40.00%
T1291	AAAAAAAAGCGACCTTCAGTGCGAAAGCACTGAGAAAACGTTTTTTTT	7	3	4	42.86%	15	8	7	53.33%	9	0	9	0.00%
T1292	AAAAAAAACGTGAAATCAGTGCGAAAGCACTGATTTCACGTTTTTTTT	16	16	0	100.00%	11	11	0	100.00%	16	16	0	100.00%
T1293	AAAAAAAACGGGTGGTCAGTGCTTTCGCACTGGGGGGACCTTTTTTTT	12	1	11	8.33%	14	0	14	0.00%	16	0	16	0.00%
T1294	AAAAAAAACGGGTAGGCAGTGCTTTCGCACTGTATGAGGCTTTTTTTT	26	6	20	23.08%	27	1	26	3.70%	20	5	15	25.00%
T1295	AAAAAAAACCTTTAACCAGTGCGAAAGCACTGGTTAAAGGTTTTTTTT	6	6	0	100.00%	4	4	0	100.00%	4	4	0	100.00%
T1296	AAAAAAAACCTTACGTCAGTGCTTTCGCACTGACGTAAGGTTTTTTTT	4	4	0	100.00%	0	0	0	I	3	3	0	100.00%
T1297	AAAAAAAAGGTTTCCCCAGTGCGAAAGCACTGACAACACGTTTTTTTT	7	2	5	28.57%	16	4	12	25.00%	10	2	8	20.00%
T1298	AAAAAAAAGGTATGATCAGTGCGAAAGCACTGAAACCCCCTTTTTTTT	21	12	9	57.14%	23	10	13	43.48%	16	4	12	25.00%
T1299	AAAAAAAAGGGTCATACAGTGCTTTCGCACTGAAGCTGCGTTTTTTTT	6	6	0	100.00%	1	1	0	100.00%	0	0	0	I
T1300	AAAAAAAAGCGGGCTACAGTGCGAAAGCACTGCTACGAGGTTTTTTTT	16	6	10	37.50%	15	6	9	40.00%	6	4	2	66.67%
T1301	AAAAAAAAGCGCATCACAGTGCGAAAGCACTGGAACGAGCTTTTTTTT	21	0	21	0.00%	13	1	12	7.69%	13	0	13	0.00%
T1302	AAAAAAAAGCGCAGTGCAGTGCGAAAGCACTGGTTATGGGTTTTTTTT	9	2	7	22.22%	8	0	8	0.00%	6	0	6	0.00%
T1303	AAAAAAAAGCCTCATCCAGTGCTTTCGCACTGACCTAACCTTTTTTTT	1	0	1	0.00%	1	0	1	0.00%	1	0	1	0.00%
T1304	AAAAAAAAGCAATAGTCAGTGCTTTCGCACTGACTATTGCTTTTTTTT	3	3	0	100.00%	1	1	0	100.00%	15	15	0	100.00%
T1305	AAAAAAAACGTTCAATCAGTGCTTTCGCACTGCGGAGAGCTTTTTTTT	16	2	14	12.50%	11	0	11	0.00%	13	0	13	0.00%
T1306	AAAAAAAACCCAAAAACAGTGCTTTCGCACTGTTTTTGGGTTTTTTTT	10	10	0	100.00%	20	20	0	100.00%	11	11	0	100.00%
T1307	AAAAAAAACCAGTGCACAGTGCTTTCGCACTGGTTTGACCTTTTTTTT	19	3	16	15.79%	24	0	24	0.00%	7	0	7	0.00%
T1308	AAAAAAAAGGTTGAAGCAGTGCTTTCGCACTGCTTCAACCTTTTTTTT	13	13	0	100.00%	12	12	0	100.00%	8	8	0	100.00%
T1309	AAAAAAAAGGTAGATCCAGTGCTTTCGCACTGGATCTACCTTTTTTTT	5	5	0	100.00%	6	6	0	100.00%	1	1	0	100.00%
T1310	AAAAAAAAGGTAATTGCAGTGCTTTCGCACTGCAATTACCTTTTTTTT	2	2	0	100.00%	2	2	0	100.00%	8	8	0	100.00%
T1311	AAAAAAAAGGCATTAGCAGTGCTTTCGCACTGTCTCACGGTTTTTTTT	17	0	17	0.00%	12	1	11	8.33%	15	0	15	0.00%
T1312	AAAAAAAAGCAATTTGCAGTGCGAAAGCACTGCAAATTGCTTTTTTTT	2	2	0	100.00%	4	4	0	100.00%	3	3	0	100.00%
T1313	AAAAAAAACGTGCGTCCAGTGCGAAAGCACTGCGAAAACCTTTTTTTT	6	3	3	50.00%	13	11	2	84.62%	6	5	1	83.33%
T1314	AAAAAAAACGTCGTAACAGTGCGAAAGCACTGTTACGACGTTTTTTTT	10	10	0	100.00%	11	10	1	90.91%	10	9	1	90.00%
T1315	AAAAAAAACGTATTCTCAGTGCGAAAGCACTGAGAATACGTTTTTTTT	2	2	0	100.00%	6	6	0	100.00%	4	3	1	75.00%
T1316	AAAAAAAACCTCAAATCAGTGCGAAAGCACTGATTTGAGGTTTTTTTT	10	10	0	100.00%	6	6	0	100.00%	11	10	1	90.91%
T1317	AAAAAAAACCGGGGTGCAGTGCGAAAGCACTGACATCTCCTTTTTTTT	15	6	9	40.00%	18	8	10	44.44%	13	9	4	69.23%
T1318	AAAAAAAACCCCTCGTCAGTGCTTTCGCACTGACGAGGCGTTTTTTTT	10	8	2	80.00%	9	5	4	55.56%	12	11	1	91.67%
T1319	AAAAAAAACCACATTACAGTGCGAAAGCACTGGCAATTCCTTTTTTTT	15	0	15	0.00%	9	0	9	0.00%	9	1	8	11.11%
T1320	AAAAAAAAGGCTGGTACAGTGCTTTCGCACTGACCCAACGTTTTTTTT	25	3	22	12.00%	13	2	11	15.38%	20	3	17	15.00%
T1321	AAAAAAAAGGATGGCGCAGTGCTTTCGCACTGGGCACACGTTTTTTTT	19	0	19	0.00%	22	1	21	4.55%	14	1	13	7.14%
T1322	AAAAAAAACGTAAGGGCAGTGCGAAAGCACTGTTTGGTGGTTTTTTTT	13	3	10	23.08%	11	2	9	18.18%	14	6	8	42.86%
T1323	AAAAAAAACGTAACGTCAGTGCTTTCGCACTGACGTTACGTTTTTTTT	7	7	0	100.00%	3	3	0	100.00%	8	8	0	100.00%
T1324	AAAAAAAACGGGGGCGCAGTGCTTTCGCACTGTAAATAGCTTTTTTTT	7	0	7	0.00%	24	0	24	0.00%	11	0	11	0.00%
T1325	AAAAAAAACGGGGCTGCAGTGCTTTCGCACTGGACCATGCTTTTTTTT	12	1	11	8.33%	17	2	15	11.76%	31	2	29	6.45%
T1326	AAAAAAAACGGAGTGGCAGTGCTTTCGCACTGAAGGCAGCTTTTTTTT	20	1	19	5.00%	22	0	22	0.00%	17	0	17	0.00%
T1327	AAAAAAAACGATGTTTCAGTGCGAAAGCACTGTCCCCCCCTTTTTTTT	12	0	12	0.00%	7	1	6	14.29%	13	0	13	0.00%
T1328	AAAAAAAACCTTTATACAGTGCTTTCGCACTGTATAAAGGTTTTTTTT	1	1	0	100.00%	2	2	0	100.00%	1	1	0	100.00%
T1329	AAAAAAAACCAATTTTCAGTGCGAAAGCACTGTCCCCGGCTTTTTTTT	18	0	18	0.00%	22	3	19	13.64%	11	1	10	9.09%
T1330	AAAAAAAAGGTGTGAGCAGTGCTTTCGCACTGCTCACACCTTTTTTTT	3	3	0	100.00%	1	1	0	100.00%	2	2	0	100.00%
T1331	AAAAAAAAGGTGTATGCAGTGCGAAAGCACTGCATACACCTTTTTTTT	7	7	0	100.00%	6	6	0	100.00%	8	8	0	100.00%
T1332	AAAAAAAAGGTGCGTACAGTGCGAAAGCACTGCTTCAGGGTTTTTTTT	13	12	1	92.31%	5	2	3	40.00%	5	2	3	40.00%
T1333	AAAAAAAAGGGTTGATCAGTGCGAAAGCACTGCTAAGTGGTTTTTTTT	9	2	7	22.22%	7	3	4	42.86%	8	2	6	25.00%
T1334	AAAAAAAAGGATTACTCAGTGCGAAAGCACTGTCTGACCCTTTTTTTT	3	3	0	100.00%	3	3	0	100.00%	1	0	1	0.00%
T1335	AAAAAAAAGCTGTATGCAGTGCTTTCGCACTGCATACAGCTTTTTTTT	3	3	0	100.00%	6	6	0	100.00%	6	6	0	100.00%
T1336	AAAAAAAAGCGGGGTTCAGTGCTTTCGCACTGCCGTAGGGTTTTTTTT	17	0	17	0.00%	12	0	12	0.00%	23	2	21	8.70%
T1337	AAAAAAAAGCATAGTGCAGTGCTTTCGCACTGCACTATGCTTTTTTTT	2	2	0	100.00%	0	0	0	I	2	2	0	100.00%
T1338	AAAAAAAACGTCTGGTCAGTGCGAAAGCACTGTCTATAGCTTTTTTTT	6	0	6	0.00%	7	0	7	0.00%	11	5	6	45.45%
T1339	AAAAAAAACGTAGTATCAGTGCTTTCGCACTGATACTACGTTTTTTTT	8	8	0	100.00%	5	5	0	100.00%	13	13	0	100.00%
T1340	AAAAAAAACGGCCTAACAGTGCTTTCGCACTGCACACTGCTTTTTTTT	20	6	14	30.00%	18	0	18	0.00%	15	2	13	13.33%
T1341	AAAAAAAACGCGTAATCAGTGCTTTCGCACTGAGTACGGCTTTTTTTT	11	7	4	63.64%	3	2	1	66.67%	8	7	1	87.50%
T1342	AAAAAAAACGATTCTACAGTGCGAAAGCACTGAATTCCCCTTTTTTTT	8	4	4	50.00%	8	1	7	12.50%	3	0	3	0.00%
T1343	AAAAAAAACCGTGTTGCAGTGCGAAAGCACTGGCCCGGCCTTTTTTTT	3	3	0	100.00%	6	6	0	100.00%	2	2	0	100.00%
T1344	AAAAAAAACCCTGAGCCAGTGCGAAAGCACTGAGGATGGCTTTTTTTT	19	9	10	47.37%	22	16	6	72.73%	15	9	6	60.00%
T1345	AAAAAAAACCATTCGACAGTGCGAAAGCACTGCATGTGCCTTTTTTTT	1	1	0	100.00%	0	0	0	I	0	0	0	I
T1346	AAAAAAAAGGGCAAGTCAGTGCGAAAGCACTGTCAACCCGTTTTTTTT	1	1	0	100.00%	9	6	3	66.67%	3	3	0	100.00%
T1347	AAAAAAAAGGCCCGTTCAGTGCTTTCGCACTGACCAAAGGTTTTTTTT	17	0	17	0.00%	18	1	17	5.56%	25	0	25	0.00%
T1348	AAAAAAAAGGAAAGTTCAGTGCGAAAGCACTGAACTTTCCTTTTTTTT	0	0	0	I	4	4	0	100.00%	6	6	0	100.00%
T1349	AAAAAAAAGCTTTTTTCAGTGCGAAAGCACTGCTCCCCCGTTTTTTTT	1	0	1	0.00%	0	0	0	I	0	0	0	I
T1350	AAAAAAAACGTTGAAGCAGTGCGAAAGCACTGCTTCAACGTTTTTTTT	6	6	0	100.00%	11	11	0	100.00%	9	9	0	100.00%
T1351	AAAAAAAACGTTCAAGCAGTGCGAAAGCACTGAACTAAGCTTTTTTTT	14	10	4	71.43%	5	3	2	60.00%	5	4	1	80.00%
T1352	AAAAAAAACCTGGAAACAGTGCGAAAGCACTGGTATTGGCTTTTTTTT	5	0	5	0.00%	12	0	12	0.00%	6	1	5	16.67%
T1353	AAAAAAAACCTATTTTCAGTGCTTTCGCACTGTGGTAACCTTTTTTTT	14	4	10	28.57%	18	0	18	0.00%	23	1	22	4.35%
T1354	AAAAAAAAGGTTTACGCAGTGCGAAAGCACTGCGTAAACCTTTTTTTT	0	0	0	I	5	5	0	100.00%	3	3	0	100.00%
T1355	AAAAAAAAGGTGGAGGCAGTGCTTTCGCACTGAGCTTGCCTTTTTTTT	21	1	20	4.76%	16	2	14	12.50%	14	0	14	0.00%
T1356	AAAAAAAAGGGAGTGCCAGTGCGAAAGCACTGGGCCATGGTTTTTTTT	14	3	11	21.43%	27	2	25	7.41%	15	3	12	20.00%
T1357	AAAAAAAAGCTAGGTTCAGTGCTTTCGCACTGAACCTAGCTTTTTTTT	2	0	2	0.00%	14	11	3	78.57%	11	10	1	90.91%
T1358	AAAAAAAAGCGCAACACAGTGCGAAAGCACTGCCCCAACGTTTTTTTT	13	0	13	0.00%	26	0	26	0.00%	7	0	7	0.00%
T1359	AAAAAAAAGCCGAAGACAGTGCTTTCGCACTGGATCTGCCTTTTTTTT	22	0	22	0.00%	15	3	12	20.00%	7	0	7	0.00%
T1360	AAAAAAAACGCCGATGCAGTGCGAAAGCACTGTCGCCTCCTTTTTTTT	7	7	0	100.00%	4	2	2	50.00%	3	2	1	66.67%
T1361	AAAAAAAACGCATACTCAGTGCGAAAGCACTGCATACTCCTTTTTTTT	14	3	11	21.43%	7	2	5	28.57%	14	6	8	42.86%
T1362	AAAAAAAACGAATTGACAGTGCTTTCGCACTGTCAATTCGTTTTTTTT	5	5	0	100.00%	5	5	0	100.00%	10	10	0	100.00%
T1363	AAAAAAAACCTGGGGTCAGTGCTTTCGCACTGTGCACTGCTTTTTTTT	16	0	16	0.00%	13	1	12	7.69%	18	0	18	0.00%
T1364	AAAAAAAACCGTAATTCAGTGCGAAAGCACTGCTCGTCCCTTTTTTTT	12	3	9	25.00%	23	3	20	13.04%	20	3	17	15.00%
T1365	AAAAAAAACCCGTGGCCAGTGCTTTCGCACTGTTAAGCCCTTTTTTTT	16	1	15	6.25%	23	0	23	0.00%	17	0	17	0.00%
T1366	AAAAAAAACCATACGGCAGTGCTTTCGCACTGTCAACACCTTTTTTTT	1	0	1	0.00%	2	0	2	0.00%	0	0	0	I
T1367	AAAAAAAACCACTGTACAGTGCTTTCGCACTGTACAGTGGTTTTTTTT	2	2	0	100.00%	0	0	0	I	4	4	0	100.00%
T1368	AAAAAAAAGGTTTCGGCAGTGCGAAAGCACTGCACTGAGGTTTTTTTT	23	6	17	26.09%	14	2	12	14.29%	10	0	10	0.00%
T1369	AAAAAAAAGGTGCTCTCAGTGCGAAAGCACTGCACCCCCGTTTTTTTT	16	1	15	6.25%	14	0	14	0.00%	10	0	10	0.00%
T1370	AAAAAAAAGGACCAACCAGTGCGAAAGCACTGAATCCCCCTTTTTTTT	9	0	9	0.00%	14	1	13	7.14%	15	0	15	0.00%
T1371	AAAAAAAAGCCTGCGCCAGTGCGAAAGCACTGCTGACGCGTTTTTTTT	4	4	0	100.00%	7	3	4	42.86%	4	4	0	100.00%
T1372	AAAAAAAACGTATTGACAGTGCTTTCGCACTGTCAATACGTTTTTTTT	4	4	0	100.00%	6	6	0	100.00%	1	1	0	100.00%
T1373	AAAAAAAACGAGCTTACAGTGCGAAAGCACTGCACTAGGCTTTTTTTT	1	0	1	0.00%	2	0	2	0.00%	0	0	0	I
T1374	AAAAAAAACCTATGCTCAGTGCTTTCGCACTGAGCATAGGTTTTTTTT	4	4	0	100.00%	4	4	0	100.00%	3	3	0	100.00%
T1375	AAAAAAAACCGGCCTTCAGTGCTTTCGCACTGTCCACGCGTTTTTTTT	22	3	19	13.64%	11	2	9	18.18%	17	0	17	0.00%
T1376	AAAAAAAAGGTTTTATCAGTGCGAAAGCACTGTCCTCCGCTTTTTTTT	17	8	9	47.06%	11	3	8	27.27%	10	5	5	50.00%
T1377	AAAAAAAAGGGTCGACCAGTGCGAAAGCACTGCCCCCCGGTTTTTTTT	8	0	8	0.00%	11	1	10	9.09%	10	4	6	40.00%
T1378	AAAAAAAAGGAGTTTTCAGTGCGAAAGCACTGCCCCTGGCTTTTTTTT	9	5	4	55.56%	10	5	5	50.00%	7	3	4	42.86%
T1379	AAAAAAAAGCTTGTATCAGTGCTTTCGCACTGATACAAGCTTTTTTTT	0	0	0	I	0	0	0	I	6	6	0	100.00%
T1380	AAAAAAAAGCGGCAGTCAGTGCTTTCGCACTGCGTTCTCCTTTTTTTT	16	1	15	6.25%	14	0	14	0.00%	17	0	17	0.00%
T1381	AAAAAAAAGCATTGATCAGTGCGAAAGCACTGATCAATGCTTTTTTTT	2	2	0	100.00%	6	6	0	100.00%	4	4	0	100.00%
T1382	AAAAAAAAGCACTGATCAGTGCGAAAGCACTGTGCCTCCGTTTTTTTT	11	2	9	18.18%	9	0	9	0.00%	12	1	11	8.33%
T1383	AAAAAAAACGTGGGCTCAGTGCTTTCGCACTGGGAGTTGGTTTTTTTT	16	2	14	12.50%	20	2	18	10.00%	14	2	12	14.29%
T1384	AAAAAAAACGGCTGGGCAGTGCTTTCGCACTGAATTACGCTTTTTTTT	29	2	27	6.90%	20	1	19	5.00%	9	0	9	0.00%
T1385	AAAAAAAACCTCGGTTCAGTGCTTTCGCACTGTCCATTCCTTTTTTTT	34	4	30	11.76%	13	0	13	0.00%	11	0	11	0.00%
T1386	AAAAAAAACCGTTCTGCAGTGCTTTCGCACTGCAGAACGGTTTTTTTT	2	2	0	100.00%	8	8	0	100.00%	22	21	1	95.45%
T1387	AAAAAAAAGGTGTATGCAGTGCTTTCGCACTGATCATCGCTTTTTTTT	17	0	17	0.00%	20	0	20	0.00%	11	2	9	18.18%
T1388	AAAAAAAAGGTCTTGTCAGTGCTTTCGCACTGCTCTCCGGTTTTTTTT	24	0	24	0.00%	14	0	14	0.00%	17	0	17	0.00%
T1389	AAAAAAAAGGGATCTACAGTGCGAAAGCACTGCCCCCACGTTTTTTTT	19	4	15	21.05%	13	5	8	38.46%	18	1	17	5.56%
T1390	AAAAAAAAGCGGACATCAGTGCTTTCGCACTGTCTTGGGGTTTTTTTT	9	0	9	0.00%	22	0	22	0.00%	19	3	16	15.79%
T1391	AAAAAAAAGCAATATCCAGTGCGAAAGCACTGAACCCCCGTTTTTTTT	3	0	3	0.00%	1	0	1	0.00%	2	0	2	0.00%
T1392	AAAAAAAACGTGATACCAGTGCTTTCGCACTGGTATCACGTTTTTTTT	7	7	0	100.00%	3	3	0	100.00%	4	4	0	100.00%
T1393	AAAAAAAACGTAACTTCAGTGCTTTCGCACTGAAGTTACGTTTTTTTT	6	6	0	100.00%	8	8	0	100.00%	11	11	0	100.00%
T1394	AAAAAAAAGGTGAGTCCAGTGCGAAAGCACTGACTATAGGTTTTTTTT	8	1	7	12.50%	5	3	2	60.00%	7	1	6	14.29%
T1395	AAAAAAAAGGTCTGATCAGTGCTTTCGCACTGATCAGACCTTTTTTTT	4	4	0	100.00%	1	1	0	100.00%	1	1	0	100.00%
T1396	AAAAAAAAGGTATATTCAGTGCTTTCGCACTGAATATAGCTTTTTTTT	10	10	0	100.00%	8	5	3	62.50%	3	3	0	100.00%
T1397	AAAAAAAACGTTAAGTCAGTGCTTTCGCACTGACTTAACGTTTTTTTT	12	12	0	100.00%	11	9	2	81.82%	11	11	0	100.00%
T1398	AAAAAAAACGTAGTTACAGTGCGAAAGCACTGTAACTACGTTTTTTTT	3	3	0	100.00%	5	5	0	100.00%	1	1	0	100.00%
T1399	AAAAAAAACCTTCGTCCAGTGCGAAAGCACTGAGAGAACCTTTTTTTT	14	0	14	0.00%	14	0	14	0.00%	11	0	11	0.00%
T1400	AAAAAAAACCTAAAACCAGTGCGAAAGCACTGCTAATCGCTTTTTTTT	13	9	4	69.23%	13	2	11	15.38%	5	1	4	20.00%
T1401	AAAAAAAACCGGGGTGCAGTGCGAAAGCACTGTGCTGAGCTTTTTTTT	15	7	8	46.67%	14	8	6	57.14%	9	5	4	55.56%
T1402	AAAAAAAACCATTTGTCAGTGCGAAAGCACTGACAAATGGTTTTTTTT	3	3	0	100.00%	8	8	0	100.00%	5	5	0	100.00%
T1403	AAAAAAAAGGTGTCTGCAGTGCTTTCGCACTGCAGACACCTTTTTTTT	8	8	0	100.00%	9	9	0	100.00%	13	13	0	100.00%
T1404	AAAAAAAAGGTAAAATCAGTGCTTTCGCACTGATTTTACCTTTTTTTT	9	9	0	100.00%	8	8	0	100.00%	6	6	0	100.00%
T1405	AAAAAAAAGCTGCTTGCAGTGCTTTCGCACTGACTAGACGTTTTTTTT	36	6	30	16.67%	16	8	8	50.00%	15	1	14	6.67%
T1406	AAAAAAAAGCGTATAACAGTGCTTTCGCACTGTTATACGCTTTTTTTT	5	5	0	100.00%	1	1	0	100.00%	0	0	0	I
T1407	AAAAAAAAGCGCACTTCAGTGCGAAAGCACTGCAAGTCCGTTTTTTTT	6	6	0	100.00%	1	1	0	100.00%	6	6	0	100.00%
T1408	AAAAAAAACGTGTGCTCAGTGCGAAAGCACTGAACCGGCCTTTTTTTT	3	1	2	33.33%	8	5	3	62.50%	12	7	5	58.33%
T1409	AAAAAAAACCGTTACGCAGTGCGAAAGCACTGGAAAATCCTTTTTTTT	13	0	13	0.00%	10	2	8	20.00%	16	1	15	6.25%
T1410	AAAAAAAACCGGGGGGCAGTGCTTTCGCACTGGACTCTCCTTTTTTTT	22	7	15	31.82%	15	1	14	6.67%	11	0	11	0.00%
T1411	AAAAAAAACCCAATGACAGTGCTTTCGCACTGTCATTGGGTTTTTTTT	15	14	1	93.33%	3	3	0	100.00%	2	2	0	100.00%
T1412	AAAAAAAACCACATACCAGTGCGAAAGCACTGGTATGTGGTTTTTTTT	6	6	0	100.00%	12	11	1	91.67%	10	10	0	100.00%
T1413	AAAAAAAAGGTGAAATCAGTGCGAAAGCACTGAGATGTGGTTTTTTTT	6	3	3	50.00%	5	2	3	40.00%	6	2	4	33.33%
T1414	AAAAAAAAGGTAGTCGCAGTGCGAAAGCACTGACACCGCGTTTTTTTT	10	5	5	50.00%	20	10	10	50.00%	7	7	0	100.00%
T1415	AAAAAAAAGGCTTATGCAGTGCTTTCGCACTGTCTCAAGGTTTTTTTT	9	0	9	0.00%	16	2	14	12.50%	21	0	21	0.00%
T1416	AAAAAAAAGCTCCGATCAGTGCTTTCGCACTGTGCAAAGGTTTTTTTT	7	1	6	14.29%	16	0	16	0.00%	14	5	9	35.71%
T1417	AAAAAAAAGCCTTCTGCAGTGCGAAAGCACTGGTACGCCGTTTTTTTT	19	7	12	36.84%	8	0	8	0.00%	18	1	17	5.56%
T1418	AAAAAAAACGTCAAAGCAGTGCTTTCGCACTGAAGCGTGGTTTTTTTT	11	3	8	27.27%	9	4	5	44.44%	16	6	10	37.50%
T1419	AAAAAAAACGTAAAAACAGTGCGAAAGCACTGCTCCCCGCTTTTTTTT	22	2	20	9.09%	16	1	15	6.25%	19	0	19	0.00%
T1420	AAAAAAAACGCCTAGGCAGTGCGAAAGCACTGGTCCAGCCTTTTTTTT	19	7	12	36.84%	12	6	6	50.00%	11	1	10	9.09%
T1421	AAAAAAAACCTGTGCACAGTGCTTTCGCACTGTGCACAGGTTTTTTTT	9	9	0	100.00%	1	1	0	100.00%	1	1	0	100.00%
T1422	AAAAAAAACCTGCGTACAGTGCTTTCGCACTGCCCACCCCTTTTTTTT	0	0	0	I	0	0	0	I	0	0	0	I
T1423	AAAAAAAACCGTGTGACAGTGCGAAAGCACTGGATCTTGCTTTTTTTT	4	2	2	50.00%	14	12	2	85.71%	13	8	5	61.54%
T1424	AAAAAAAACCGCGTTTCAGTGCGAAAGCACTGGCAAAGCCTTTTTTTT	19	4	15	21.05%	8	0	8	0.00%	8	1	7	12.50%
T1425	AAAAAAAACCCTTGTACAGTGCTTTCGCACTGTACAAGGGTTTTTTTT	3	3	0	100.00%	3	3	0	100.00%	8	8	0	100.00%
T1426	AAAAAAAACCAGCTTGCAGTGCTTTCGCACTGCCCCGTCCTTTTTTTT	19	2	17	10.53%	13	0	13	0.00%	22	0	22	0.00%
T1427	AAAAAAAACCAATATACAGTGCGAAAGCACTGTATATTGGTTTTTTTT	2	2	0	100.00%	8	8	0	100.00%	2	2	0	100.00%
T1428	AAAAAAAAGGTGTTATCAGTGCGAAAGCACTGATAACACCTTTTTTTT	7	7	0	100.00%	2	2	0	100.00%	4	4	0	100.00%
T1429	AAAAAAAAGGGGTCGGCAGTGCGAAAGCACTGGAAAGTGGTTTTTTTT	7	2	5	28.57%	10	3	7	30.00%	7	1	6	14.29%
T1430	AAAAAAAAGGGGGCTCCAGTGCTTTCGCACTGACGAGTGGTTTTTTTT	22	4	18	18.18%	20	3	17	15.00%	10	3	7	30.00%
T1431	AAAAAAAAGGGGAGTTCAGTGCGAAAGCACTGTGCATCCCTTTTTTTT	17	7	10	41.18%	12	0	12	0.00%	15	9	6	60.00%
T1432	AAAAAAAAGCTGTATACAGTGCGAAAGCACTGCCCCTCCGTTTTTTTT	24	5	19	20.83%	22	0	22	0.00%	16	2	14	12.50%
T1433	AAAAAAAAGCTAGTGTCAGTGCGAAAGCACTGACACTAGCTTTTTTTT	9	9	0	100.00%	6	6	0	100.00%	13	13	0	100.00%
T1434	AAAAAAAACGTTGACACAGTGCTTTCGCACTGTGTCAACGTTTTTTTT	2	2	0	100.00%	3	3	0	100.00%	0	0	0	I
T1435	AAAAAAAACGAACGGCCAGTGCTTTCGCACTGCGTTTAGCTTTTTTTT	13	0	13	0.00%	11	0	11	0.00%	13	0	13	0.00%
T1436	AAAAAAAACCGTATGACAGTGCTTTCGCACTGTCATACGGTTTTTTTT	6	6	0	100.00%	2	2	0	100.00%	12	12	0	100.00%
T1437	AAAAAAAACCATGAAGCAGTGCTTTCGCACTGCTTCATGGTTTTTTTT	4	4	0	100.00%	10	10	0	100.00%	16	16	0	100.00%
T1438	AAAAAAAAGGTTCTTTCAGTGCTTTCGCACTGCGAATGCGTTTTTTTT	5	2	3	40.00%	4	2	2	50.00%	2	1	1	50.00%
T1439	AAAAAAAAGCATTGTACAGTGCGAAAGCACTGTACAATGCTTTTTTTT	1	1	0	100.00%	0	0	0	I	2	2	0	100.00%
T1440	AAAAAAAACGTCGTCTCAGTGCGAAAGCACTGTCCATGGCTTTTTTTT	11	4	7	36.36%	14	2	12	14.29%	10	5	5	50.00%
T1441	AAAAAAAACGTCAAATCAGTGCGAAAGCACTGATTTGACGTTTTTTTT	10	10	0	100.00%	5	5	0	100.00%	19	19	0	100.00%
T1442	AAAAAAAACGGGGGGTCAGTGCTTTCGCACTGAGCGAACCTTTTTTTT	3	0	3	0.00%	3	0	3	0.00%	0	0	0	I
T1443	AAAAAAAACCCATCGTCAGTGCGAAAGCACTGTGTACTGCTTTTTTTT	10	3	7	30.00%	22	9	13	40.91%	14	7	7	50.00%
T1444	AAAAAAAAGCGTGATTCAGTGCGAAAGCACTGCCGCCTGCTTTTTTTT	11	0	11	0.00%	15	0	15	0.00%	10	0	10	0.00%
T1445	AAAAAAAAGCATTTATCAGTGCGAAAGCACTGAACGCACCTTTTTTTT	19	0	19	0.00%	14	0	14	0.00%	16	2	14	12.50%
T1446	AAAAAAAACGTTAGCTCAGTGCGAAAGCACTGAGCTAACGTTTTTTTT	7	7	0	100.00%	3	3	0	100.00%	7	7	0	100.00%
T1447	AAAAAAAACCCTCGGTCAGTGCGAAAGCACTGTGTAAAGCTTTTTTTT	22	7	15	31.82%	12	9	3	75.00%	9	4	5	44.44%
T1448	AAAAAAAACCATTGGTCAGTGCGAAAGCACTGACCAATGGTTTTTTTT	7	4	3	57.14%	6	6	0	100.00%	11	11	0	100.00%
T1449	AAAAAAAAGGTTTGTCCAGTGCGAAAGCACTGGACAAACCTTTTTTTT	14	12	2	85.71%	11	11	0	100.00%	10	10	0	100.00%
T1450	AAAAAAAAGGTAAGTGCAGTGCTTTCGCACTGCACTTACCTTTTTTTT	0	0	0	I	1	1	0	100.00%	5	5	0	100.00%
T1451	AAAAAAAAGGGTGATTCAGTGCTTTCGCACTGCATGCACGTTTTTTTT	6	0	6	0.00%	6	1	5	16.67%	19	3	16	15.79%
T1452	AAAAAAAAGGGAACGTCAGTGCGAAAGCACTGCCTTCAGGTTTTTTTT	10	1	9	10.00%	18	7	11	38.89%	13	1	12	7.69%
T1453	AAAAAAAAGGATCGACCAGTGCGAAAGCACTGATACTCGGTTTTTTTT	11	0	11	0.00%	11	0	11	0.00%	14	0	14	0.00%
T1454	AAAAAAAAGCTTTGCACAGTGCGAAAGCACTGTGCAAAGCTTTTTTTT	5	5	0	100.00%	5	5	0	100.00%	2	2	0	100.00%
T1455	AAAAAAAAGCATGGCTCAGTGCTTTCGCACTGGTAATCCGTTTTTTTT	39	0	39	0.00%	18	0	18	0.00%	11	0	11	0.00%
T1456	AAAAAAAACGTTTGTACAGTGCTTTCGCACTGCATGAACGTTTTTTTT	5	1	4	20.00%	1	1	0	100.00%	13	6	7	46.15%
T1457	AAAAAAAACGGGGGCGCAGTGCGAAAGCACTGATTCACGCTTTTTTTT	23	6	17	26.09%	6	0	6	0.00%	3	0	3	0.00%
T1458	AAAAAAAACGGGGCGCCAGTGCGAAAGCACTGAATCATGCTTTTTTTT	15	1	14	6.67%	17	1	16	5.88%	16	1	15	6.25%
T1459	AAAAAAAACGGAAGGGCAGTGCTTTCGCACTGAAAATTGCTTTTTTTT	12	1	11	8.33%	15	0	15	0.00%	6	0	6	0.00%
T1460	AAAAAAAACCTGAACTCAGTGCGAAAGCACTGCTTCTCCCTTTTTTTT	13	0	13	0.00%	21	3	18	14.29%	9	0	9	0.00%
T1461	AAAAAAAACCGTGATGCAGTGCTTTCGCACTGCATCACGGTTTTTTTT	4	4	0	100.00%	8	8	0	100.00%	14	14	0	100.00%
T1462	AAAAAAAAGGTTTCCACAGTGCTTTCGCACTGCATGAGGGTTTTTTTT	12	3	9	25.00%	16	0	16	0.00%	10	4	6	40.00%
T1463	AAAAAAAAGGTCCTAACAGTGCGAAAGCACTGCGATCTCGTTTTTTTT	7	1	6	14.29%	7	1	6	14.29%	3	0	3	0.00%
T1464	AAAAAAAAGGGGTACCCAGTGCGAAAGCACTGCCACAACGTTTTTTTT	16	1	15	6.25%	18	0	18	0.00%	20	0	20	0.00%
T1465	AAAAAAAAGGACCCCTCAGTGCGAAAGCACTGCCGCTCGGTTTTTTTT	14	0	14	0.00%	17	0	17	0.00%	13	1	12	7.69%
T1466	AAAAAAAAGCTTTGTTCAGTGCGAAAGCACTGAACAAAGCTTTTTTTT	5	5	0	100.00%	1	1	0	100.00%	5	5	0	100.00%
T1467	AAAAAAAAGCTATGTGCAGTGCTTTCGCACTGCACATAGCTTTTTTTT	3	3	0	100.00%	2	2	0	100.00%	0	0	0	I
T1468	AAAAAAAAGCGGTGTTCAGTGCGAAAGCACTGCCGGCCCGTTTTTTTT	21	0	21	0.00%	19	0	19	0.00%	10	0	10	0.00%
T1469	AAAAAAAAGCCAGGCTCAGTGCTTTCGCACTGTCTATTCGTTTTTTTT	22	0	22	0.00%	13	0	13	0.00%	19	0	19	0.00%
T1470	AAAAAAAAGCAGTGCGCAGTGCTTTCGCACTGTGATCAGCTTTTTTTT	3	0	3	0.00%	3	0	3	0.00%	6	0	6	0.00%
T1471	AAAAAAAAGCAAGTAGCAGTGCGAAAGCACTGTCGTTCCGTTTTTTTT	13	0	13	0.00%	17	2	15	11.76%	19	5	14	26.32%
T1472	AAAAAAAACGTGTAATCAGTGCTTTCGCACTGATTACACGTTTTTTTT	13	13	0	100.00%	0	0	0	I	0	0	0	I
T1473	AAAAAAAACGCATGCTCAGTGCGAAAGCACTGTTCTGGGCTTTTTTTT	4	3	1	75.00%	4	4	0	100.00%	17	13	4	76.47%
T1474	AAAAAAAACCAAACATCAGTGCTTTCGCACTGATGTTTGGTTTTTTTT	6	6	0	100.00%	10	10	0	100.00%	7	7	0	100.00%
T1475	AAAAAAAAGGACGCCCCAGTGCTTTCGCACTGTCGAACGCTTTTTTTT	19	1	18	5.26%	31	0	31	0.00%	13	0	13	0.00%
T1476	AAAAAAAAGCAATTATCAGTGCGAAAGCACTGATAATTGCTTTTTTTT	8	7	1	87.50%	5	5	0	100.00%	3	3	0	100.00%
T1477	AAAAAAAACGTCATGTCAGTGCTTTCGCACTGACATGACGTTTTTTTT	7	7	0	100.00%	9	9	0	100.00%	6	6	0	100.00%
T1478	AAAAAAAACGTATTGACAGTGCGAAAGCACTGTCAATACGTTTTTTTT	2	2	0	100.00%	0	0	0	I	3	2	1	66.67%
T1479	AAAAAAAACGCTCTCACAGTGCTTTCGCACTGCGTGCCGGTTTTTTTT	12	0	12	0.00%	15	3	12	20.00%	17	0	17	0.00%
T1480	AAAAAAAACCTTAACGCAGTGCGAAAGCACTGCGTTAAGGTTTTTTTT	5	5	0	100.00%	13	12	1	92.31%	21	21	0	100.00%
T1481	AAAAAAAACCTGTCAACAGTGCTTTCGCACTGAGGAATCGTTTTTTTT	20	4	16	20.00%	25	5	20	20.00%	13	0	13	0.00%
T1482	AAAAAAAAGGTAAGTTCAGTGCGAAAGCACTGAACTTACCTTTTTTTT	1	1	0	100.00%	0	0	0	I	0	0	0	I
T1483	AAAAAAAAGGGCTTCGCAGTGCTTTCGCACTGAAAGAAGGTTTTTTTT	11	0	11	0.00%	6	0	6	0.00%	19	0	19	0.00%
T1484	AAAAAAAAGGCATGTTCAGTGCTTTCGCACTGAACATGCCTTTTTTTT	0	0	0	I	5	5	0	100.00%	7	7	0	100.00%
T1485	AAAAAAAACCTTTTGTCAGTGCTTTCGCACTGACAAAAGGTTTTTTTT	7	7	0	100.00%	0	0	0	I	1	1	0	100.00%
T1486	AAAAAAAACCTCCGCTCAGTGCGAAAGCACTGTGGTACCCTTTTTTTT	11	0	11	0.00%	15	1	14	6.67%	16	5	11	31.25%
T1487	AAAAAAAACCGGTGGCCAGTGCTTTCGCACTGAAGGTTGCTTTTTTTT	17	0	17	0.00%	24	2	22	8.33%	24	2	22	8.33%
T1488	AAAAAAAACCGAGTTGCAGTGCGAAAGCACTGATCAATGCTTTTTTTT	7	0	7	0.00%	6	2	4	33.33%	6	0	6	0.00%
T1489	AAAAAAAACCCGGGTCCAGTGCTTTCGCACTGCTGAGACGTTTTTTTT	18	0	18	0.00%	31	2	29	6.45%	16	0	16	0.00%
T1490	AAAAAAAACCCAAAAGCAGTGCGAAAGCACTGTATGCACCTTTTTTTT	16	2	14	12.50%	21	0	21	0.00%	12	0	12	0.00%
T1491	AAAAAAAACCAAATTACAGTGCGAAAGCACTGTAATTTGGTTTTTTTT	0	0	0	I	5	5	0	100.00%	1	1	0	100.00%
T1492	AAAAAAAAGGTAGTGTCAGTGCGAAAGCACTGACACTACCTTTTTTTT	3	3	0	100.00%	9	9	0	100.00%	17	17	0	100.00%
T1493	AAAAAAAAGGGGCATGCAGTGCGAAAGCACTGGCAAAAGGTTTTTTTT	5	1	4	20.00%	5	2	3	40.00%	4	2	2	50.00%
T1494	AAAAAAAAGGCTAGTGCAGTGCTTTCGCACTGCACTAGCCTTTTTTTT	0	0	0	I	0	0	0	I	3	3	0	100.00%
T1495	AAAAAAAAGGCGTGCGCAGTGCGAAAGCACTGTAGTATGGTTTTTTTT	19	7	12	36.84%	10	5	5	50.00%	12	7	5	58.33%
T1496	AAAAAAAAGGCAAACGCAGTGCTTTCGCACTGGACACCCGTTTTTTTT	25	0	25	0.00%	14	0	14	0.00%	16	0	16	0.00%
T1497	AAAAAAAAGCGTTACACAGTGCTTTCGCACTGTGTAACGCTTTTTTTT	1	1	0	100.00%	1	1	0	100.00%	6	5	1	83.33%
T1498	AAAAAAAAGCGGGATTCAGTGCGAAAGCACTGTTCGGCGGTTTTTTTT	10	2	8	20.00%	14	5	9	35.71%	5	0	5	0.00%
T1499	AAAAAAAAGCACTGATCAGTGCGAAAGCACTGCCCATCGGTTTTTTTT	2	1	1	50.00%	0	0	0	I	12	7	5	58.33%
T1500	AAAAAAAACGTTCACTCAGTGCTTTCGCACTGAGTGAACGTTTTTTTT	8	8	0	100.00%	1	1	0	100.00%	5	5	0	100.00%
T1501	AAAAAAAACGTGGCTTCAGTGCTTTCGCACTGTTATTCCCTTTTTTTT	17	0	17	0.00%	24	0	24	0.00%	21	0	21	0.00%
T1502	AAAAAAAACGGCGTCTCAGTGCTTTCGCACTGCAACAAGGTTTTTTTT	12	8	4	66.67%	14	11	3	78.57%	15	9	6	60.00%
T1503	AAAAAAAACGCACTGACAGTGCTTTCGCACTGGGCACAGCTTTTTTTT	18	0	18	0.00%	18	0	18	0.00%	14	0	14	0.00%
T1504	AAAAAAAACCTCTATTCAGTGCGAAAGCACTGAGGCCTCCTTTTTTTT	19	8	11	42.11%	24	12	12	50.00%	10	4	6	40.00%
T1505	AAAAAAAACCGTCTCGCAGTGCTTTCGCACTGTACGTACGTTTTTTTT	24	4	20	16.67%	16	1	15	6.25%	21	0	21	0.00%
T1506	AAAAAAAACCCGGTAGCAGTGCGAAAGCACTGGCATTTCCTTTTTTTT	22	0	22	0.00%	18	0	18	0.00%	16	0	16	0.00%
T1507	AAAAAAAACCCATGTGCAGTGCTTTCGCACTGAAACCCCCTTTTTTTT	20	0	20	0.00%	16	1	15	6.25%	19	0	19	0.00%
T1508	AAAAAAAAGGTTTTGGCAGTGCTTTCGCACTGTTGCCGGGTTTTTTTT	19	1	18	5.26%	13	1	12	7.69%	15	0	15	0.00%
T1509	AAAAAAAAGGTCGTTTCAGTGCTTTCGCACTGCCTACTGCTTTTTTTT	22	0	22	0.00%	17	0	17	0.00%	12	0	12	0.00%
T1510	AAAAAAAAGGTACTTCCAGTGCGAAAGCACTGGAAGTAGCTTTTTTTT	3	2	1	66.67%	2	2	0	100.00%	1	1	0	100.00%
T1511	AAAAAAAAGGTAATGACAGTGCTTTCGCACTGTCATTACCTTTTTTTT	7	7	0	100.00%	0	0	0	I	6	6	0	100.00%
T1512	AAAAAAAAGGGCCATTCAGTGCTTTCGCACTGTGAATCGGTTTTTTTT	19	0	19	0.00%	16	0	16	0.00%	18	0	18	0.00%
T1513	AAAAAAAAGCGGGGGCCAGTGCGAAAGCACTGTTAACGGGTTTTTTTT	4	1	3	25.00%	1	0	1	0.00%	0	0	0	I
T1514	AAAAAAAAGCCGGCACCAGTGCGAAAGCACTGTTCTTGCGTTTTTTTT	19	0	19	0.00%	15	3	12	20.00%	12	0	12	0.00%
T1515	AAAAAAAACGTAATTCCAGTGCTTTCGCACTGGAATTACGTTTTTTTT	5	4	1	80.00%	3	3	0	100.00%	1	1	0	100.00%
T1516	AAAAAAAACGGATCACCAGTGCGAAAGCACTGCCACCGGGTTTTTTTT	17	5	12	29.41%	12	0	12	0.00%	16	4	12	25.00%
T1517	AAAAAAAACCTACTCACAGTGCTTTCGCACTGTCATCTGCTTTTTTTT	5	0	5	0.00%	10	1	9	10.00%	15	2	13	13.33%
T1518	AAAAAAAACCCAATCTCAGTGCTTTCGCACTGACCCCCCCTTTTTTTT	10	0	10	0.00%	21	4	17	19.05%	20	1	19	5.00%
T1519	AAAAAAAAGGAAATCGCAGTGCTTTCGCACTGGAGAACGGTTTTTTTT	14	2	12	14.29%	19	0	19	0.00%	16	1	15	6.25%
T1520	AAAAAAAAGCAAGTGTCAGTGCGAAAGCACTGACACTTGGTTTTTTTT	16	16	0	100.00%	10	8	2	80.00%	14	10	4	71.43%
T1521	AAAAAAAACGGTGTCGCAGTGCTTTCGCACTGTAAAGTGGTTTTTTTT	12	3	9	25.00%	24	3	21	12.50%	14	4	10	28.57%
T1522	AAAAAAAACGGTCTCGCAGTGCTTTCGCACTGGAACCAGGTTTTTTTT	9	2	7	22.22%	13	0	13	0.00%	20	1	19	5.00%
T1523	AAAAAAAACGAGGAGCCAGTGCTTTCGCACTGTCAATACGTTTTTTTT	26	0	26	0.00%	13	0	13	0.00%	17	0	17	0.00%
T1524	AAAAAAAACCTGGTTGCAGTGCGAAAGCACTGAAGGATGCTTTTTTTT	22	0	22	0.00%	13	0	13	0.00%	18	0	18	0.00%
T1525	AAAAAAAACCTGGCGGCAGTGCTTTCGCACTGAACTGACCTTTTTTTT	20	0	20	0.00%	13	0	13	0.00%	21	0	21	0.00%
T1526	AAAAAAAACCCCCGCTCAGTGCGAAAGCACTGTCGTGCCCTTTTTTTT	5	0	5	0.00%	11	2	9	18.18%	6	1	5	16.67%
T1527	AAAAAAAACCCCATGGCAGTGCGAAAGCACTGAATGAACCTTTTTTTT	21	0	21	0.00%	4	0	4	0.00%	15	1	14	6.67%
T1528	AAAAAAAAGGGTCATCCAGTGCGAAAGCACTGAGATTGCGTTTTTTTT	9	3	6	33.33%	5	0	5	0.00%	4	2	2	50.00%
T1529	AAAAAAAAGGAACTGGCAGTGCGAAAGCACTGGTCCCCCGTTTTTTTT	11	5	6	45.45%	8	2	6	25.00%	4	3	1	75.00%
T1530	AAAAAAAAGCTTTAGTCAGTGCGAAAGCACTGCTCCGTCGTTTTTTTT	15	1	14	6.67%	25	3	22	12.00%	11	3	8	27.27%
T1531	AAAAAAAAGCGCACGGCAGTGCTTTCGCACTGCGAACAGGTTTTTTTT	12	2	10	16.67%	4	0	4	0.00%	12	2	10	16.67%
T1532	AAAAAAAAGCAGTTATCAGTGCGAAAGCACTGGGAGAGCGTTTTTTTT	12	2	10	16.67%	18	0	18	0.00%	9	0	9	0.00%
T1533	AAAAAAAACGTTGTGGCAGTGCTTTCGCACTGTGTCCAGCTTTTTTTT	11	2	9	18.18%	18	0	18	0.00%	14	0	14	0.00%
T1534	AAAAAAAACGATCGTACAGTGCGAAAGCACTGCTGCATGCTTTTTTTT	8	0	8	0.00%	8	1	7	12.50%	11	4	7	36.36%
T1535	AAAAAAAACCTTTGAGCAGTGCTTTCGCACTGCTCAAAGGTTTTTTTT	8	8	0	100.00%	5	5	0	100.00%	3	3	0	100.00%
T1536	AAAAAAAACCTGTGTGCAGTGCGAAAGCACTGGTCTCTCGTTTTTTTT	14	2	12	14.29%	14	6	8	42.86%	12	1	11	8.33%
T1537	AAAAAAAACCATTTGACAGTGCGAAAGCACTGACCACAGCTTTTTTTT	11	1	10	9.09%	13	5	8	38.46%	6	1	5	16.67%
T1538	AAAAAAAAGGTGTCGGCAGTGCTTTCGCACTGATGCCACGTTTTTTTT	18	0	18	0.00%	20	0	20	0.00%	16	0	16	0.00%
T1539	AAAAAAAAGGTAGGTGCAGTGCTTTCGCACTGCACCTACCTTTTTTTT	2	2	0	100.00%	1	1	0	100.00%	3	3	0	100.00%
T1540	AAAAAAAAGGGGCATACAGTGCGAAAGCACTGCAGAGCGGTTTTTTTT	5	1	4	20.00%	6	4	2	66.67%	18	7	11	38.89%
T1541	AAAAAAAAGGCACATTCAGTGCGAAAGCACTGCACCCGGGTTTTTTTT	13	5	8	38.46%	5	1	4	20.00%	12	4	8	33.33%
T1542	AAAAAAAAGGAAGTGCCAGTGCGAAAGCACTGCGAACGGGTTTTTTTT	2	0	2	0.00%	4	0	4	0.00%	1	1	0	100.00%
T1543	AAAAAAAAGCTAGTAACAGTGCGAAAGCACTGTTACTAGCTTTTTTTT	1	1	0	100.00%	10	10	0	100.00%	5	5	0	100.00%
T1544	AAAAAAAAGCCCACAACAGTGCGAAAGCACTGCCCCCCGCTTTTTTTT	25	7	18	28.00%	14	6	8	42.86%	14	4	10	28.57%
T1545	AAAAAAAAGCATCGCGCAGTGCTTTCGCACTGACGTGCCCTTTTTTTT	3	0	3	0.00%	2	0	2	0.00%	3	1	2	33.33%
T1546	AAAAAAAAGCAATTGTCAGTGCTTTCGCACTGACAATTGCTTTTTTTT	3	3	0	100.00%	2	2	0	100.00%	4	4	0	100.00%
T1547	AAAAAAAACCTTTATTCAGTGCGAAAGCACTGAATAAAGGTTTTTTTT	2	2	0	100.00%	4	4	0	100.00%	1	1	0	100.00%
T1548	AAAAAAAACCGGTCTACAGTGCGAAAGCACTGAGAACGCCTTTTTTTT	8	2	6	25.00%	24	13	11	54.17%	21	5	16	23.81%
T1549	AAAAAAAACCGGGGTTCAGTGCGAAAGCACTGAAAACCCGTTTTTTTT	17	5	12	29.41%	8	3	5	37.50%	6	3	3	50.00%
T1550	AAAAAAAACCATTGTTCAGTGCTTTCGCACTGGTAAATCCTTTTTTTT	17	2	15	11.76%	15	2	13	13.33%	18	0	18	0.00%
T1551	AAAAAAAAGGTTGTGTCAGTGCGAAAGCACTGAGGACTCGTTTTTTTT	6	1	5	16.67%	6	3	3	50.00%	13	1	12	7.69%
T1552	AAAAAAAAGGTCAGCACAGTGCTTTCGCACTGTGCTGACCTTTTTTTT	0	0	0	I	3	3	0	100.00%	2	2	0	100.00%
T1553	AAAAAAAAGCTTGTATCAGTGCGAAAGCACTGATACAAGCTTTTTTTT	2	2	0	100.00%	2	2	0	100.00%	5	5	0	100.00%
T1554	AAAAAAAAGCTTATGTCAGTGCTTTCGCACTGACATAAGCTTTTTTTT	1	1	0	100.00%	2	2	0	100.00%	1	1	0	100.00%
T1555	AAAAAAAACGTCAAATCAGTGCTTTCGCACTGATTTGACGTTTTTTTT	9	9	0	100.00%	6	6	0	100.00%	12	12	0	100.00%
T1556	AAAAAAAACGCGGTGTCAGTGCGAAAGCACTGTAATATCGTTTTTTTT	24	1	23	4.17%	18	0	18	0.00%	6	0	6	0.00%
T1557	AAAAAAAACGACCACGCAGTGCTTTCGCACTGAATGAGGGTTTTTTTT	17	0	17	0.00%	21	4	17	19.05%	18	0	18	0.00%
T1558	AAAAAAAACGACAGAGCAGTGCGAAAGCACTGAACCCAGCTTTTTTTT	14	0	14	0.00%	17	4	13	23.53%	9	0	9	0.00%
T1559	AAAAAAAACGAATCTACAGTGCTTTCGCACTGTAGATTCGTTTTTTTT	11	11	0	100.00%	9	8	1	88.89%	7	7	0	100.00%
T1560	AAAAAAAACCATCGATCAGTGCTTTCGCACTGTACAGCCCTTTTTTTT	23	1	22	4.35%	22	0	22	0.00%	19	1	18	5.26%
T1561	AAAAAAAAGGTTGTTACAGTGCGAAAGCACTGAATCCGCGTTTTTTTT	13	0	13	0.00%	14	3	11	21.43%	18	1	17	5.56%
T1562	AAAAAAAAGGTTACATCAGTGCTTTCGCACTGATGTAACCTTTTTTTT	0	0	0	I	3	3	0	100.00%	3	3	0	100.00%
T1563	AAAAAAAAGGTGGTTGCAGTGCTTTCGCACTGTTAGTCCGTTTTTTTT	28	0	28	0.00%	17	1	16	5.88%	14	0	14	0.00%
T1564	AAAAAAAAGCTAGACCCAGTGCTTTCGCACTGAATGGCCCTTTTTTTT	20	3	17	15.00%	17	0	17	0.00%	24	2	22	8.33%
T1565	AAAAAAAACGTTTACCCAGTGCGAAAGCACTGCGAGAAGCTTTTTTTT	2	1	1	50.00%	2	2	0	100.00%	2	2	0	100.00%
T1566	AAAAAAAACGTCGGTGCAGTGCTTTCGCACTGTCGAATCCTTTTTTTT	18	2	16	11.11%	9	0	9	0.00%	10	1	9	10.00%
T1567	AAAAAAAACCGTAGTGCAGTGCGAAAGCACTGTCCCTCCGTTTTTTTT	19	0	19	0.00%	35	0	35	0.00%	18	3	15	16.67%
T1568	AAAAAAAACCGGTTTTCAGTGCGAAAGCACTGCGGGATCGTTTTTTTT	6	6	0	100.00%	6	6	0	100.00%	6	6	0	100.00%
T1569	AAAAAAAACCAGCAAACAGTGCGAAAGCACTGACCGCACCTTTTTTTT	0	0	0	I	0	0	0	I	1	0	1	0.00%
T1570	AAAAAAAAGGTTAGTTCAGTGCGAAAGCACTGAACTAACCTTTTTTTT	0	0	0	I	0	0	0	I	0	0	0	I
T1571	AAAAAAAAGGAGTATACAGTGCTTTCGCACTGGACGTGCCTTTTTTTT	19	0	19	0.00%	21	0	21	0.00%	16	0	16	0.00%
T1572	AAAAAAAAGGAAGGTCCAGTGCGAAAGCACTGCCCGCACGTTTTTTTT	20	13	7	65.00%	14	4	10	28.57%	7	2	5	28.57%
T1573	AAAAAAAACGTTCTCACAGTGCGAAAGCACTGTGAGAACGTTTTTTTT	9	9	0	100.00%	1	1	0	100.00%	3	3	0	100.00%
T1574	AAAAAAAACGCAAATTCAGTGCTTTCGCACTGAATTTGCGTTTTTTTT	20	18	2	90.00%	9	9	0	100.00%	21	21	0	100.00%
T1575	AAAAAAAACCTACTTGCAGTGCGAAAGCACTGAGCACCCCTTTTTTTT	18	5	13	27.78%	18	2	16	11.11%	16	2	14	12.50%
T1576	AAAAAAAAGGTGTCTCCAGTGCGAAAGCACTGTTCCCGCGTTTTTTTT	7	3	4	42.86%	8	4	4	50.00%	5	2	3	40.00%
T1577	AAAAAAAAGGTGAGTGCAGTGCGAAAGCACTGCACTCACCTTTTTTTT	6	6	0	100.00%	6	6	0	100.00%	9	9	0	100.00%
T1578	AAAAAAAAGGTAGCTTCAGTGCTTTCGCACTGAAGCTACCTTTTTTTT	7	7	0	100.00%	12	12	0	100.00%	10	10	0	100.00%
T1579	AAAAAAAAGGTAATGGCAGTGCGAAAGCACTGGATAGTCGTTTTTTTT	11	0	11	0.00%	9	0	9	0.00%	8	0	8	0.00%
T1580	AAAAAAAAGGGTGGGCCAGTGCTTTCGCACTGACAAGTGGTTTTTTTT	19	2	17	10.53%	26	0	26	0.00%	24	1	23	4.17%
T1581	AAAAAAAAGGGTAGTACAGTGCTTTCGCACTGTACTACCCTTTTTTTT	2	2	0	100.00%	5	5	0	100.00%	1	1	0	100.00%
T1582	AAAAAAAAGGCGGGTGCAGTGCGAAAGCACTGAATAACGGTTTTTTTT	14	0	14	0.00%	18	1	17	5.56%	14	0	14	0.00%
T1583	AAAAAAAAGGATACGTCAGTGCGAAAGCACTGCGCTCTGCTTTTTTTT	9	4	5	44.44%	8	6	2	75.00%	10	4	6	40.00%
T1584	AAAAAAAAGCTTGTAGCAGTGCTTTCGCACTGCTACAAGCTTTTTTTT	7	7	0	100.00%	1	1	0	100.00%	2	2	0	100.00%
T1585	AAAAAAAAGCTCATCCCAGTGCGAAAGCACTGAGCCGGGGTTTTTTTT	15	9	6	60.00%	13	10	3	76.92%	24	12	12	50.00%
T1586	AAAAAAAAGCCTCATTCAGTGCGAAAGCACTGCTCATCGGTTTTTTTT	8	1	7	12.50%	17	3	14	17.65%	8	0	8	0.00%
T1587	AAAAAAAAGCACTACGCAGTGCGAAAGCACTGGGCTTCCGTTTTTTTT	10	5	5	50.00%	12	0	12	0.00%	10	0	10	0.00%
T1588	AAAAAAAACGTTATGCCAGTGCTTTCGCACTGGCATAACGTTTTTTTT	1	1	0	100.00%	14	14	0	100.00%	12	12	0	100.00%
T1589	AAAAAAAACGAGGGCTCAGTGCTTTCGCACTGACAAAAGGTTTTTTTT	13	0	13	0.00%	10	0	10	0.00%	9	0	9	0.00%
T1590	AAAAAAAACCTTCATGCAGTGCTTTCGCACTGCATGAAGGTTTTTTTT	8	8	0	100.00%	3	3	0	100.00%	5	5	0	100.00%
T1591	AAAAAAAACCTGGTGGCAGTGCGAAAGCACTGCGATTCCGTTTTTTTT	6	1	5	16.67%	13	10	3	76.92%	16	12	4	75.00%
T1592	AAAAAAAACCTGGGCTCAGTGCGAAAGCACTGTGCTGACGTTTTTTTT	11	5	6	45.45%	14	7	7	50.00%	9	3	6	33.33%
T1593	AAAAAAAACCAGCCGGCAGTGCGAAAGCACTGGAAATACCTTTTTTTT	21	0	21	0.00%	20	0	20	0.00%	13	0	13	0.00%
T1594	AAAAAAAAGGTGGAAACAGTGCTTTCGCACTGTTTCCACCTTTTTTTT	7	7	0	100.00%	5	5	0	100.00%	5	5	0	100.00%
T1595	AAAAAAAAGGTCAATACAGTGCTTTCGCACTGTATTGACCTTTTTTTT	3	3	0	100.00%	3	3	0	100.00%	2	2	0	100.00%
T1596	AAAAAAAAGGTATTTGCAGTGCGAAAGCACTGCAAATACCTTTTTTTT	1	1	0	100.00%	4	4	0	100.00%	1	1	0	100.00%
T1597	AAAAAAAAGGTACGAACAGTGCGAAAGCACTGCCCCCCCGTTTTTTTT	12	0	12	0.00%	9	4	5	44.44%	12	1	11	8.33%
T1598	AAAAAAAAGGGGTGGGCAGTGCGAAAGCACTGGATTGCCGTTTTTTTT	8	7	1	87.50%	12	11	1	91.67%	8	6	2	75.00%
T1599	AAAAAAAAGGCATGTACAGTGCGAAAGCACTGTACATGCCTTTTTTTT	12	12	0	100.00%	4	4	0	100.00%	10	10	0	100.00%
T1600	AAAAAAAAGCTTCTTCCAGTGCGAAAGCACTGCATTCCGGTTTTTTTT	20	13	7	65.00%	9	9	0	100.00%	13	8	5	61.54%
T1601	AAAAAAAAGCCGGAAACAGTGCTTTCGCACTGGCTGACCGTTTTTTTT	10	2	8	20.00%	6	0	6	0.00%	5	0	5	0.00%
T1602	AAAAAAAACGTTAGTGCAGTGCTTTCGCACTGCACTAACGTTTTTTTT	0	0	0	I	2	2	0	100.00%	7	7	0	100.00%
T1603	AAAAAAAACGCGCCTACAGTGCGAAAGCACTGGCAACCCCTTTTTTTT	14	0	14	0.00%	6	0	6	0.00%	10	1	9	10.00%
T1604	AAAAAAAACCTGTGTACAGTGCGAAAGCACTGGCGCTCGCTTTTTTTT	13	1	12	7.69%	12	0	12	0.00%	3	0	3	0.00%
T1605	AAAAAAAACCGGTGGGCAGTGCTTTCGCACTGGGCGTAGCTTTTTTTT	21	2	19	9.52%	16	0	16	0.00%	20	6	14	30.00%
T1606	AAAAAAAAGGTTAAAACAGTGCGAAAGCACTGTTTTAACCTTTTTTTT	11	11	0	100.00%	10	10	0	100.00%	10	10	0	100.00%
T1607	AAAAAAAAGGTGCTAACAGTGCTTTCGCACTGAGAGAGCCTTTTTTTT	10	4	6	40.00%	16	1	15	6.25%	15	3	12	20.00%
T1608	AAAAAAAAGGTATGTGCAGTGCGAAAGCACTGGCCAGCCGTTTTTTTT	24	7	17	29.17%	27	5	22	18.52%	12	5	7	41.67%
T1609	AAAAAAAAGGTACGACCAGTGCGAAAGCACTGACAAGAGGTTTTTTTT	12	5	7	41.67%	11	5	6	45.45%	13	4	9	30.77%
T1610	AAAAAAAAGGAGGGGCCAGTGCGAAAGCACTGAAAGCCGGTTTTTTTT	13	4	9	30.77%	19	3	16	15.79%	7	1	6	14.29%
T1611	AAAAAAAAGCGATATACAGTGCTTTCGCACTGTATATCGCTTTTTTTT	1	1	0	100.00%	0	0	0	I	3	3	0	100.00%
T1612	AAAAAAAAGCCATGTACAGTGCTTTCGCACTGGCCAACGGTTTTTTTT	18	2	16	11.11%	14	0	14	0.00%	10	0	10	0.00%
T1613	AAAAAAAACGTCTATGCAGTGCTTTCGCACTGCATAGACGTTTTTTTT	2	2	0	100.00%	21	21	0	100.00%	9	9	0	100.00%
T1614	AAAAAAAACGTAGATTCAGTGCGAAAGCACTGTCGGCCCGTTTTTTTT	6	5	1	83.33%	7	5	2	71.43%	3	2	1	66.67%
T1615	AAAAAAAACGTACGTCCAGTGCGAAAGCACTGAGCTGCCCTTTTTTTT	18	5	13	27.78%	9	3	6	33.33%	2	2	0	100.00%
T1616	AAAAAAAACGGTCTACCAGTGCGAAAGCACTGCCTTTACCTTTTTTTT	2	1	1	50.00%	0	0	0	I	0	0	0	I
T1617	AAAAAAAACCTTATCTCAGTGCTTTCGCACTGAGATAAGGTTTTTTTT	6	6	0	100.00%	0	0	0	I	1	1	0	100.00%
T1618	AAAAAAAAGGTCATGCCAGTGCGAAAGCACTGCCCCCAGGTTTTTTTT	1	0	1	0.00%	0	0	0	I	1	0	1	0.00%
T1619	AAAAAAAAGGTCAACGCAGTGCGAAAGCACTGACCTTACGTTTTTTTT	20	8	12	40.00%	13	8	5	61.54%	7	1	6	14.29%
T1620	AAAAAAAAGGGCAGCACAGTGCGAAAGCACTGTGACATGGTTTTTTTT	6	1	5	16.67%	13	1	12	7.69%	14	1	13	7.14%
T1621	AAAAAAAAGCTGTGTGCAGTGCTTTCGCACTGACGGATGCTTTTTTTT	28	0	28	0.00%	9	0	9	0.00%	21	0	21	0.00%
T1622	AAAAAAAAGCTCTGTACAGTGCTTTCGCACTGTACAGAGCTTTTTTTT	2	2	0	100.00%	0	0	0	I	9	9	0	100.00%
T1623	AAAAAAAAGCAGAGGGCAGTGCGAAAGCACTGTGCCGCGGTTTTTTTT	10	6	4	60.00%	16	8	8	50.00%	23	13	10	56.52%
T1624	AAAAAAAACGTATGCACAGTGCTTTCGCACTGTAACGCGGTTTTTTTT	20	2	18	10.00%	21	0	21	0.00%	8	1	7	12.50%
T1625	AAAAAAAACCTTGGAACAGTGCGAAAGCACTGCCTTACCCTTTTTTTT	8	0	8	0.00%	3	0	3	0.00%	12	0	12	0.00%
T1626	AAAAAAAACCTTAGGGCAGTGCTTTCGCACTGAGCATCGCTTTTTTTT	9	0	9	0.00%	16	0	16	0.00%	17	2	15	11.76%
T1627	AAAAAAAAGGTTTGAGCAGTGCTTTCGCACTGCTCAAACCTTTTTTTT	8	8	0	100.00%	10	10	0	100.00%	5	5	0	100.00%
T1628	AAAAAAAAGGTTATCGCAGTGCGAAAGCACTGCGATAACCTTTTTTTT	2	2	0	100.00%	4	4	0	100.00%	3	3	0	100.00%
T1629	AAAAAAAAGGCTTTCACAGTGCGAAAGCACTGCTACCCCGTTTTTTTT	10	3	7	30.00%	9	3	6	33.33%	12	2	10	16.67%
T1630	AAAAAAAAGGATGCAGCAGTGCGAAAGCACTGTCTCGGGGTTTTTTTT	12	5	7	41.67%	13	7	6	53.85%	13	7	6	53.85%
T1631	AAAAAAAAGCAGTAATCAGTGCTTTCGCACTGATTACTGCTTTTTTTT	0	0	0	I	9	9	0	100.00%	6	6	0	100.00%
T1632	AAAAAAAAGCAGCTAACAGTGCTTTCGCACTGTGCAACGGTTTTTTTT	18	1	17	5.56%	18	0	18	0.00%	19	0	19	0.00%
T1633	AAAAAAAACGTTGTCACAGTGCTTTCGCACTGTGACAACGTTTTTTTT	0	0	0	I	3	3	0	100.00%	7	5	2	71.43%
T1634	AAAAAAAACGTGCCTACAGTGCTTTCGCACTGAACAAGGCTTTTTTTT	5	0	5	0.00%	10	0	10	0.00%	3	0	3	0.00%
T1635	AAAAAAAACGTATCATCAGTGCGAAAGCACTGATGATACGTTTTTTTT	8	7	1	87.50%	1	1	0	100.00%	3	3	0	100.00%
T1636	AAAAAAAACGTAGTCGCAGTGCGAAAGCACTGAGTATCGGTTTTTTTT	18	0	18	0.00%	22	2	20	9.09%	12	0	12	0.00%
T1637	AAAAAAAACCATTCGTCAGTGCGAAAGCACTGACGAATGGTTTTTTTT	4	4	0	100.00%	5	4	1	80.00%	3	3	0	100.00%
T1638	AAAAAAAACCACTAGTCAGTGCGAAAGCACTGAGCCCCCCTTTTTTTT	12	1	11	8.33%	10	1	9	10.00%	14	1	13	7.14%
T1639	AAAAAAAAGGTGTCTGCAGTGCTTTCGCACTGTTCGAGCGTTTTTTTT	10	5	5	50.00%	9	3	6	33.33%	10	3	7	30.00%
T1640	AAAAAAAAGGTGGGTGCAGTGCTTTCGCACTGGGCGATCGTTTTTTTT	12	0	12	0.00%	9	0	9	0.00%	19	6	13	31.58%
T1641	AAAAAAAAGGGAACAACAGTGCGAAAGCACTGCTCCGGGGTTTTTTTT	9	4	5	44.44%	12	11	1	91.67%	16	10	6	62.50%
T1642	AAAAAAAAGGCGTGCGCAGTGCTTTCGCACTGACCTGTGGTTTTTTTT	22	2	20	9.09%	12	0	12	0.00%	11	0	11	0.00%
T1643	AAAAAAAAGGATCATACAGTGCGAAAGCACTGCTTCCGCGTTTTTTTT	9	1	8	11.11%	8	1	7	12.50%	9	1	8	11.11%
T1644	AAAAAAAAGCTCTCAACAGTGCGAAAGCACTGGTGTGCCCTTTTTTTT	6	6	0	100.00%	1	1	0	100.00%	0	0	0	I
T1645	AAAAAAAAGCCTATGGCAGTGCGAAAGCACTGCCATAGGGTTTTTTTT	6	4	2	66.67%	7	5	2	71.43%	5	4	1	80.00%
T1646	AAAAAAAAGCCGCTAGCAGTGCGAAAGCACTGGCCCCCCGTTTTTTTT	16	3	13	18.75%	19	1	18	5.26%	18	1	17	5.56%
T1647	AAAAAAAAGCCAGGTTCAGTGCGAAAGCACTGGCCAGACCTTTTTTTT	12	6	6	50.00%	20	4	16	20.00%	20	9	11	45.00%
T1648	AAAAAAAAGCAGCTTGCAGTGCTTTCGCACTGACGTGACGTTTTTTTT	15	2	13	13.33%	7	1	6	14.29%	9	0	9	0.00%
T1649	AAAAAAAAGCAACGGTCAGTGCGAAAGCACTGCAAACCCGTTTTTTTT	10	2	8	20.00%	19	0	19	0.00%	11	0	11	0.00%
T1650	AAAAAAAACGTTTTGACAGTGCTTTCGCACTGTCAAAACGTTTTTTTT	3	3	0	100.00%	0	0	0	I	0	0	0	I
T1651	AAAAAAAACGTTAATACAGTGCGAAAGCACTGTATTAACGTTTTTTTT	13	13	0	100.00%	3	3	0	100.00%	4	4	0	100.00%
T1652	AAAAAAAACCTTTATGCAGTGCTTTCGCACTGCATAAAGGTTTTTTTT	0	0	0	I	0	0	0	I	0	0	0	I
T1653	AAAAAAAACCTTATGTCAGTGCGAAAGCACTGACATAAGGTTTTTTTT	0	0	0	I	0	0	0	I	1	1	0	100.00%
T1654	AAAAAAAACCTATGTGCAGTGCGAAAGCACTGCACATAGGTTTTTTTT	1	1	0	100.00%	1	1	0	100.00%	8	8	0	100.00%
T1655	AAAAAAAACCGTGCAACAGTGCGAAAGCACTGCATTCCCCTTTTTTTT	8	1	7	12.50%	9	0	9	0.00%	15	2	13	13.33%
T1656	AAAAAAAACCGGTACTCAGTGCGAAAGCACTGCACCAACCTTTTTTTT	9	0	9	0.00%	15	0	15	0.00%	4	1	3	25.00%
T1657	AAAAAAAACCCGCCGTCAGTGCTTTCGCACTGTCATACCGTTTTTTTT	21	1	20	4.76%	10	0	10	0.00%	20	0	20	0.00%
T1658	AAAAAAAAGGCTCGCCCAGTGCTTTCGCACTGTAAGCAGGTTTTTTTT	17	0	17	0.00%	15	0	15	0.00%	28	0	28	0.00%
T1659	AAAAAAAAGGCGAGTTCAGTGCTTTCGCACTGCGCCCACGTTTTTTTT	8	4	4	50.00%	8	5	3	62.50%	4	0	4	0.00%
T1660	AAAAAAAAGGAGTACTCAGTGCTTTCGCACTGAGTACTCCTTTTTTTT	8	8	0	100.00%	3	3	0	100.00%	5	5	0	100.00%
T1661	AAAAAAAAGGAATGCCCAGTGCGAAAGCACTGACTGCGGCTTTTTTTT	5	3	2	60.00%	1	0	1	0.00%	4	1	3	25.00%
T1662	AAAAAAAAGCGCCATTCAGTGCGAAAGCACTGAATGGCCCTTTTTTTT	17	15	2	88.24%	11	10	1	90.91%	19	8	11	42.11%
T1663	AAAAAAAAGCATAGTTCAGTGCGAAAGCACTGAACTATGCTTTTTTTT	5	4	1	80.00%	0	0	0	I	4	3	1	75.00%
T1664	AAAAAAAAGCACAAGACAGTGCTTTCGCACTGTCTTGTGCTTTTTTTT	3	3	0	100.00%	0	0	0	I	1	1	0	100.00%
T1665	AAAAAAAAGCAATGTGCAGTGCGAAAGCACTGCACATTGCTTTTTTTT	6	5	1	83.33%	7	7	0	100.00%	4	4	0	100.00%
T1666	AAAAAAAAGCAATCGTCAGTGCTTTCGCACTGTGCCCGGGTTTTTTTT	10	1	9	10.00%	9	0	9	0.00%	12	0	12	0.00%
T1667	AAAAAAAACGTTTCTACAGTGCTTTCGCACTGTAGAAACGTTTTTTTT	5	5	0	100.00%	5	5	0	100.00%	3	3	0	100.00%
T1668	AAAAAAAACGTTTATCCAGTGCGAAAGCACTGGATAAACGTTTTTTTT	3	3	0	100.00%	1	1	0	100.00%	0	0	0	I
T1669	AAAAAAAACGTCTTTACAGTGCGAAAGCACTGGCGCAACCTTTTTTTT	5	4	1	80.00%	8	5	3	62.50%	8	6	2	75.00%
T1670	AAAAAAAACGGTGGGGCAGTGCTTTCGCACTGAATGTGCCTTTTTTTT	26	0	26	0.00%	15	1	14	6.67%	12	0	12	0.00%
T1671	AAAAAAAACGGTAGTGCAGTGCTTTCGCACTGAGACATCCTTTTTTTT	18	3	15	16.67%	17	2	15	11.76%	11	0	11	0.00%
T1672	AAAAAAAACGCTTAAACAGTGCGAAAGCACTGTTTAAGCGTTTTTTTT	10	10	0	100.00%	0	0	0	I	4	4	0	100.00%
T1673	AAAAAAAACGCGGTTCCAGTGCGAAAGCACTGCAGTCCCGTTTTTTTT	22	0	22	0.00%	14	0	14	0.00%	9	0	9	0.00%
T1674	AAAAAAAACGAGGGCCCAGTGCGAAAGCACTGACCTACGCTTTTTTTT	12	1	11	8.33%	16	0	16	0.00%	13	1	12	7.69%
T1675	AAAAAAAACCGCATAGCAGTGCTTTCGCACTGGTACTGCCTTTTTTTT	23	0	23	0.00%	14	0	14	0.00%	15	0	15	0.00%
T1676	AAAAAAAACCAAGTAACAGTGCTTTCGCACTGTTACTTGGTTTTTTTT	0	0	0	I	2	2	0	100.00%	1	1	0	100.00%
T1677	AAAAAAAACCAAATATCAGTGCGAAAGCACTGTACAACGCTTTTTTTT	7	0	7	0.00%	7	1	6	14.29%	10	0	10	0.00%
T1678	AAAAAAAAGGTTATTTCAGTGCTTTCGCACTGAAATAACCTTTTTTTT	3	3	0	100.00%	0	0	0	I	2	1	1	50.00%
T1679	AAAAAAAAGGTAATTGCAGTGCGAAAGCACTGCAATTACCTTTTTTTT	0	0	0	I	1	1	0	100.00%	0	0	0	I
T1680	AAAAAAAAGGGGGAAGCAGTGCTTTCGCACTGGAAAGACCTTTTTTTT	15	3	12	20.00%	7	0	7	0.00%	12	0	12	0.00%
T1681	AAAAAAAAGGGACGATCAGTGCGAAAGCACTGGGCTAGGCTTTTTTTT	5	4	1	80.00%	1	1	0	100.00%	5	5	0	100.00%
T1682	AAAAAAAAGGCTTCACCAGTGCTTTCGCACTGCCCGGGCCTTTTTTTT	20	0	20	0.00%	18	0	18	0.00%	16	0	16	0.00%
T1683	AAAAAAAAGGCATTTTCAGTGCGAAAGCACTGACTCGCGGTTTTTTTT	8	2	6	25.00%	11	6	5	54.55%	24	5	19	20.83%
T1684	AAAAAAAAGCGTCTGTCAGTGCGAAAGCACTGGTAACTCCTTTTTTTT	18	17	1	94.44%	29	29	0	100.00%	17	16	1	94.12%
T1685	AAAAAAAACGTTTCTGCAGTGCGAAAGCACTGCAGAAACGTTTTTTTT	1	1	0	100.00%	2	2	0	100.00%	4	4	0	100.00%
T1686	AAAAAAAACGGGCTTGCAGTGCTTTCGCACTGAATATGCCTTTTTTTT	18	1	17	5.56%	11	0	11	0.00%	12	0	12	0.00%
T1687	AAAAAAAACCTTGTGGCAGTGCTTTCGCACTGCCACAAGGTTTTTTTT	3	3	0	100.00%	11	10	1	90.91%	3	3	0	100.00%
T1688	AAAAAAAACCTATTCACAGTGCTTTCGCACTGTGAATAGGTTTTTTTT	0	0	0	I	6	6	0	100.00%	5	5	0	100.00%
T1689	AAAAAAAAGGAAATTACAGTGCTTTCGCACTGTAATTTCCTTTTTTTT	1	1	0	100.00%	2	2	0	100.00%	3	3	0	100.00%
T1690	AAAAAAAAGCTATCAACAGTGCTTTCGCACTGTTGATAGCTTTTTTTT	1	1	0	100.00%	5	5	0	100.00%	7	7	0	100.00%
T1691	AAAAAAAAGCTACAATCAGTGCGAAAGCACTGATTGTAGCTTTTTTTT	1	1	0	100.00%	0	0	0	I	0	0	0	I
T1692	AAAAAAAACGTTGGTGCAGTGCTTTCGCACTGCACCAACGTTTTTTTT	9	9	0	100.00%	8	8	0	100.00%	11	11	0	100.00%
T1693	AAAAAAAACGTTAAATCAGTGCGAAAGCACTGATTTAACGTTTTTTTT	0	0	0	I	6	6	0	100.00%	5	5	0	100.00%
T1694	AAAAAAAACGTAAACACAGTGCTTTCGCACTGTGTTTACGTTTTTTTT	10	9	1	90.00%	3	3	0	100.00%	8	8	0	100.00%
T1695	AAAAAAAACGGGATTGCAGTGCTTTCGCACTGGGCACACCTTTTTTTT	17	1	16	5.88%	17	2	15	11.76%	20	0	20	0.00%
T1696	AAAAAAAACGGCTCATCAGTGCGAAAGCACTGGACTTAGCTTTTTTTT	11	0	11	0.00%	20	0	20	0.00%	13	3	10	23.08%
T1697	AAAAAAAACGGATGAGCAGTGCTTTCGCACTGTAGTGCGCTTTTTTTT	15	6	9	40.00%	9	1	8	11.11%	7	1	6	14.29%
T1698	AAAAAAAACGGAACGTCAGTGCTTTCGCACTGGTCATGGCTTTTTTTT	18	0	18	0.00%	18	0	18	0.00%	13	2	11	15.38%
T1699	AAAAAAAACGCGCTCACAGTGCGAAAGCACTGCGCAAAGGTTTTTTTT	2	0	2	0.00%	2	0	2	0.00%	8	3	5	37.50%
T1700	AAAAAAAACGACTACTCAGTGCTTTCGCACTGAGTAGTCGTTTTTTTT	3	3	0	100.00%	4	4	0	100.00%	6	6	0	100.00%
T1701	AAAAAAAACCGTTAATCAGTGCTTTCGCACTGATTAACGGTTTTTTTT	4	4	0	100.00%	3	3	0	100.00%	14	14	0	100.00%
T1702	AAAAAAAACCGATCTACAGTGCGAAAGCACTGGCAACACCTTTTTTTT	9	4	5	44.44%	24	9	15	37.50%	7	1	6	14.29%
T1703	AAAAAAAAGGTTTATCCAGTGCTTTCGCACTGGATAAACCTTTTTTTT	0	0	0	I	2	2	0	100.00%	5	5	0	100.00%
T1704	AAAAAAAAGGTTCATTCAGTGCGAAAGCACTGAATGAACCTTTTTTTT	3	3	0	100.00%	6	6	0	100.00%	9	9	0	100.00%
T1705	AAAAAAAAGGTTATTGCAGTGCTTTCGCACTGCAATAACCTTTTTTTT	0	0	0	I	0	0	0	I	0	0	0	I
T1706	AAAAAAAAGGCTGTGGCAGTGCTTTCGCACTGTGATGGGGTTTTTTTT	11	0	11	0.00%	22	6	16	27.27%	15	1	14	6.67%
T1707	AAAAAAAAGCTGTAACCAGTGCGAAAGCACTGCCTCCCCCTTTTTTTT	5	0	5	0.00%	1	0	1	0.00%	1	0	1	0.00%
T1708	AAAAAAAAGCGTTATTCAGTGCGAAAGCACTGAATAACGCTTTTTTTT	1	1	0	100.00%	0	0	0	I	3	3	0	100.00%
T1709	AAAAAAAAGCGCTCCTCAGTGCGAAAGCACTGTGCTATCGTTTTTTTT	7	2	5	28.57%	16	5	11	31.25%	13	0	13	0.00%
T1710	AAAAAAAAGCGATAAACAGTGCGAAAGCACTGTTTATCGCTTTTTTTT	9	9	0	100.00%	4	4	0	100.00%	5	5	0	100.00%
T1711	AAAAAAAACGTTCATGCAGTGCGAAAGCACTGCATGAACGTTTTTTTT	5	5	0	100.00%	3	3	0	100.00%	1	1	0	100.00%
T1712	AAAAAAAACGTTATTACAGTGCGAAAGCACTGTAATAACGTTTTTTTT	3	3	0	100.00%	0	0	0	I	0	0	0	I
T1713	AAAAAAAACGGAATAGCAGTGCGAAAGCACTGGGACCTGCTTTTTTTT	17	2	15	11.76%	10	0	10	0.00%	15	1	14	6.67%
T1714	AAAAAAAACGCGCAGGCAGTGCTTTCGCACTGTACGGAGCTTTTTTTT	19	0	19	0.00%	22	0	22	0.00%	16	0	16	0.00%
T1715	AAAAAAAACCCATTCACAGTGCTTTCGCACTGACCTATCCTTTTTTTT	9	1	8	11.11%	14	0	14	0.00%	8	0	8	0.00%
T1716	AAAAAAAAGGGGGTGCCAGTGCTTTCGCACTGTCAGCTGCTTTTTTTT	22	1	21	4.55%	7	0	7	0.00%	17	0	17	0.00%
T1717	AAAAAAAAGGGGGCGGCAGTGCGAAAGCACTGATGCGCGCTTTTTTTT	6	4	2	66.67%	13	3	10	23.08%	7	4	3	57.14%
T1718	AAAAAAAAGGGATGTGCAGTGCTTTCGCACTGTGTCGGGGTTTTTTTT	18	2	16	11.11%	16	0	16	0.00%	11	1	10	9.09%
T1719	AAAAAAAAGGGATGGTCAGTGCTTTCGCACTGATCCTAGGTTTTTTTT	9	0	9	0.00%	18	4	14	22.22%	11	1	10	9.09%
T1720	AAAAAAAAGGCGTGGCCAGTGCGAAAGCACTGTACCTTCCTTTTTTTT	29	7	22	24.14%	9	1	8	11.11%	18	1	17	5.56%
T1721	AAAAAAAAGGACATGTCAGTGCTTTCGCACTGGGAGAACGTTTTTTTT	22	1	21	4.55%	17	0	17	0.00%	16	0	16	0.00%
T1722	AAAAAAAAGCGCACTTCAGTGCGAAAGCACTGAAGTGCGGTTTTTTTT	10	10	0	100.00%	3	3	0	100.00%	10	10	0	100.00%
T1723	AAAAAAAAGCGAGCTCCAGTGCGAAAGCACTGATCCGCGGTTTTTTTT	7	7	0	100.00%	6	3	3	50.00%	5	4	1	80.00%
T1724	AAAAAAAAGCAATGTGCAGTGCTTTCGCACTGTGCCACGGTTTTTTTT	20	0	20	0.00%	17	0	17	0.00%	12	2	10	16.67%
T1725	AAAAAAAAGCAAGATTCAGTGCGAAAGCACTGAATCTTGCTTTTTTTT	9	9	0	100.00%	3	3	0	100.00%	4	4	0	100.00%
T1726	AAAAAAAACGTTTGTGCAGTGCTTTCGCACTGCACAAACGTTTTTTTT	10	10	0	100.00%	5	5	0	100.00%	6	6	0	100.00%
T1727	AAAAAAAACGTTTGGGCAGTGCTTTCGCACTGGAGTATCCTTTTTTTT	12	1	11	8.33%	18	0	18	0.00%	14	1	13	7.14%
T1728	AAAAAAAACGTGATATCAGTGCGAAAGCACTGATATCACGTTTTTTTT	3	3	0	100.00%	3	3	0	100.00%	0	0	0	I
T1729	AAAAAAAACGGGCATGCAGTGCTTTCGCACTGTGCATAGCTTTTTTTT	17	0	17	0.00%	23	0	23	0.00%	17	0	17	0.00%
T1730	AAAAAAAACGGATTGCCAGTGCTTTCGCACTGGACTTAGGTTTTTTTT	10	2	8	20.00%	12	0	12	0.00%	17	3	14	17.65%
T1731	AAAAAAAACCTTTGTTCAGTGCGAAAGCACTGAACAAAGGTTTTTTTT	0	0	0	I	0	0	0	I	1	0	1	0.00%
T1732	AAAAAAAACCCAGCGCCAGTGCGAAAGCACTGAAATGGGGTTTTTTTT	16	8	8	50.00%	14	4	10	28.57%	10	8	2	80.00%
T1733	AAAAAAAAGGGTGGGTCAGTGCGAAAGCACTGTGCTCAGGTTTTTTTT	13	1	12	7.69%	9	0	9	0.00%	20	3	17	15.00%
T1734	AAAAAAAAGGGCGGTGCAGTGCGAAAGCACTGGAGATGCCTTTTTTTT	13	8	5	61.54%	9	5	4	55.56%	5	1	4	20.00%
T1735	AAAAAAAAGCTACATTCAGTGCTTTCGCACTGAATGTAGCTTTTTTTT	3	3	0	100.00%	3	3	0	100.00%	11	11	0	100.00%
T1736	AAAAAAAAGCCCGTCACAGTGCGAAAGCACTGAGCATACGTTTTTTTT	11	2	9	18.18%	12	0	12	0.00%	13	2	11	15.38%
T1737	AAAAAAAACGGCATGCCAGTGCGAAAGCACTGTCGGTCGGTTTTTTTT	7	0	7	0.00%	10	2	8	20.00%	8	1	7	12.50%
T1738	AAAAAAAACGGCAGCTCAGTGCTTTCGCACTGTGAATACCTTTTTTTT	10	0	10	0.00%	10	0	10	0.00%	14	0	14	0.00%
T1739	AAAAAAAACGGAGACTCAGTGCGAAAGCACTGTAACTCCCTTTTTTTT	14	9	5	64.29%	14	9	5	64.29%	12	9	3	75.00%
T1740	AAAAAAAACGAGTTGCCAGTGCGAAAGCACTGAATAGGCGTTTTTTTT	20	1	19	5.00%	13	0	13	0.00%	14	3	11	21.43%
T1741	AAAAAAAACCTAGCCACAGTGCGAAAGCACTGCTTCTCGCTTTTTTTT	0	0	0	I	0	0	0	I	0	0	0	I
T1742	AAAAAAAACCGAGTTGCAGTGCGAAAGCACTGTGAAACCGTTTTTTTT	18	4	14	22.22%	13	3	10	23.08%	15	2	13	13.33%
T1743	AAAAAAAACCCGATGACAGTGCTTTCGCACTGCTTCAACGTTTTTTTT	16	2	14	12.50%	15	3	12	20.00%	12	0	12	0.00%
T1744	AAAAAAAACCATAATTCAGTGCTTTCGCACTGAATTATGGTTTTTTTT	4	4	0	100.00%	0	0	0	I	1	1	0	100.00%
T1745	AAAAAAAACCAAGGTACAGTGCTTTCGCACTGTACCTTGGTTTTTTTT	8	8	0	100.00%	2	2	0	100.00%	9	8	1	88.89%
T1746	AAAAAAAAGGTGCTGTCAGTGCTTTCGCACTGCTCCCTGGTTTTTTTT	16	0	16	0.00%	18	0	18	0.00%	19	0	19	0.00%
T1747	AAAAAAAAGGGCTGAGCAGTGCTTTCGCACTGACAATTGCTTTTTTTT	13	0	13	0.00%	14	0	14	0.00%	15	0	15	0.00%
T1748	AAAAAAAAGGGCCGGGCAGTGCGAAAGCACTGTTAACAGGTTTTTTTT	8	1	7	12.50%	14	2	12	14.29%	6	1	5	16.67%
T1749	AAAAAAAAGGCGGTGGCAGTGCTTTCGCACTGATCCCAGGTTTTTTTT	11	2	9	18.18%	20	2	18	10.00%	12	1	11	8.33%
T1750	AAAAAAAAGCTCTATACAGTGCGAAAGCACTGTATAGAGCTTTTTTTT	0	0	0	I	5	5	0	100.00%	3	3	0	100.00%
T1751	AAAAAAAACGTACTTGCAGTGCGAAAGCACTGCAAGTACGTTTTTTTT	3	3	0	100.00%	0	0	0	I	3	3	0	100.00%
T1752	AAAAAAAACGCGGGACCAGTGCTTTCGCACTGCGTTGACCTTTTTTTT	12	0	12	0.00%	10	0	10	0.00%	10	0	10	0.00%
T1753	AAAAAAAACGATATCACAGTGCTTTCGCACTGTGATATCGTTTTTTTT	4	4	0	100.00%	2	2	0	100.00%	5	5	0	100.00%
T1754	AAAAAAAACCTTCATACAGTGCGAAAGCACTGTATGAAGGTTTTTTTT	2	1	1	50.00%	0	0	0	I	10	10	0	100.00%
T1755	AAAAAAAACCTCAAATCAGTGCTTTCGCACTGATTTGAGGTTTTTTTT	2	2	0	100.00%	1	1	0	100.00%	2	2	0	100.00%
T1756	AAAAAAAACCGGGCTGCAGTGCTTTCGCACTGATCTAGCCTTTTTTTT	19	0	19	0.00%	16	1	15	6.25%	14	1	13	7.14%
T1757	AAAAAAAACCATTAATCAGTGCTTTCGCACTGATTAATGGTTTTTTTT	0	0	0	I	5	5	0	100.00%	1	1	0	100.00%
T1758	AAAAAAAAGGTTCGTTCAGTGCGAAAGCACTGAACGAACCTTTTTTTT	9	9	0	100.00%	17	17	0	100.00%	14	14	0	100.00%
T1759	AAAAAAAAGGTTCCCGCAGTGCGAAAGCACTGTCCTGGGGTTTTTTTT	12	5	7	41.67%	5	2	3	40.00%	2	2	0	100.00%
T1760	AAAAAAAAGGTGGTGACAGTGCGAAAGCACTGATTCTTCGTTTTTTTT	11	2	9	18.18%	14	3	11	21.43%	15	2	13	13.33%
T1761	AAAAAAAAGGTATAAGCAGTGCGAAAGCACTGCTTATACCTTTTTTTT	1	1	0	100.00%	5	5	0	100.00%	4	4	0	100.00%
T1762	AAAAAAAAGGGTTTGCCAGTGCGAAAGCACTGAATAGGGGTTTTTTTT	4	1	3	25.00%	0	0	0	I	4	2	2	50.00%
T1763	AAAAAAAAGCTTGTTGCAGTGCTTTCGCACTGCAACAAGCTTTTTTTT	0	0	0	I	3	3	0	100.00%	1	1	0	100.00%
T1764	AAAAAAAAGCGGACGCCAGTGCTTTCGCACTGAATGAAGGTTTTTTTT	9	3	6	33.33%	6	1	5	16.67%	9	1	8	11.11%
T1765	AAAAAAAACGTTCTTCCAGTGCTTTCGCACTGAGAGCGGCTTTTTTTT	9	5	4	55.56%	28	18	10	64.29%	8	5	3	62.50%
T1766	AAAAAAAACGTACTGACAGTGCTTTCGCACTGCGTAGCCCTTTTTTTT	5	3	2	60.00%	12	1	11	8.33%	13	2	11	15.38%
T1767	AAAAAAAACCTAATGACAGTGCGAAAGCACTGTACCTGGCTTTTTTTT	14	2	12	14.29%	8	0	8	0.00%	15	7	8	46.67%
T1768	AAAAAAAACCCGCTGGCAGTGCTTTCGCACTGTACGAACGTTTTTTTT	17	0	17	0.00%	14	2	12	14.29%	15	0	15	0.00%
T1769	AAAAAAAACCCCAAAGCAGTGCGAAAGCACTGTGGCTTCCTTTTTTTT	13	2	11	15.38%	7	2	5	28.57%	17	2	15	11.76%
T1770	AAAAAAAACCATCACGCAGTGCGAAAGCACTGCGTGATGGTTTTTTTT	5	5	0	100.00%	7	7	0	100.00%	8	8	0	100.00%
T1771	AAAAAAAAGGTTGATTCAGTGCTTTCGCACTGCGTCGCGCTTTTTTTT	7	2	5	28.57%	4	1	3	25.00%	12	9	3	75.00%
T1772	AAAAAAAAGGTCAGTTCAGTGCGAAAGCACTGAACTGACCTTTTTTTT	0	0	0	I	3	3	0	100.00%	2	2	0	100.00%
T1773	AAAAAAAAGGCTCATTCAGTGCGAAAGCACTGCCCCCCGCTTTTTTTT	11	3	8	27.27%	12	8	4	66.67%	7	0	7	0.00%
T1774	AAAAAAAAGCTGTTATCAGTGCGAAAGCACTGATAACAGGTTTTTTTT	5	2	3	40.00%	3	3	0	100.00%	13	3	10	23.08%
T1775	AAAAAAAAGCTGCTTTCAGTGCGAAAGCACTGCTCTACGGTTTTTTTT	13	4	9	30.77%	8	2	6	25.00%	8	2	6	25.00%
T1776	AAAAAAAAGCGGCATCCAGTGCGAAAGCACTGTGAAAAGGTTTTTTTT	13	2	11	15.38%	10	2	8	20.00%	14	0	14	0.00%
T1777	AAAAAAAACGTTTTACCAGTGCGAAAGCACTGCTAACCGGTTTTTTTT	15	6	9	40.00%	19	1	18	5.26%	16	1	15	6.25%
T1778	AAAAAAAACGGACCTTCAGTGCTTTCGCACTGTGTATCGCTTTTTTTT	8	1	7	12.50%	22	0	22	0.00%	7	0	7	0.00%
T1779	AAAAAAAACGCTTGGGCAGTGCGAAAGCACTGTCTTACGCTTTTTTTT	18	11	7	61.11%	10	7	3	70.00%	20	13	7	65.00%
T1780	AAAAAAAACGATTATTCAGTGCGAAAGCACTGGCCCCTCCTTTTTTTT	14	7	7	50.00%	13	5	8	38.46%	16	8	8	50.00%
T1781	AAAAAAAACCTGAAACCAGTGCTTTCGCACTGAACAGTCCTTTTTTTT	25	0	25	0.00%	9	0	9	0.00%	18	0	18	0.00%
T1782	AAAAAAAACCGTTTTGCAGTGCGAAAGCACTGTCCTCTGCTTTTTTTT	7	0	7	0.00%	21	1	20	4.76%	15	3	12	20.00%
T1783	AAAAAAAAGGTCGTGGCAGTGCTTTCGCACTGAGAATCGGTTTTTTTT	12	1	11	8.33%	20	0	20	0.00%	15	0	15	0.00%
T1784	AAAAAAAAGGGTGCAGCAGTGCTTTCGCACTGTAGATGGGTTTTTTTT	19	1	18	5.26%	13	3	10	23.08%	17	1	16	5.88%
T1785	AAAAAAAAGGGTGAAACAGTGCTTTCGCACTGGCCTGCGGTTTTTTTT	16	3	13	18.75%	8	2	6	25.00%	16	4	12	25.00%
T1786	AAAAAAAAGGCTCGTGCAGTGCGAAAGCACTGCACGAGGCTTTTTTTT	21	21	0	100.00%	13	12	1	92.31%	16	15	1	93.75%
T1787	AAAAAAAAGGCGTCAGCAGTGCGAAAGCACTGTATGTTCGTTTTTTTT	14	11	3	78.57%	11	7	4	63.64%	16	13	3	81.25%
T1788	AAAAAAAAGGATGGGGCAGTGCTTTCGCACTGAACTGAGGTTTTTTTT	30	6	24	20.00%	15	0	15	0.00%	11	1	10	9.09%
T1789	AAAAAAAAGCTTGCTGCAGTGCTTTCGCACTGCTCAACCGTTTTTTTT	20	11	9	55.00%	12	7	5	58.33%	8	4	4	50.00%
T1790	AAAAAAAAGCGATATGCAGTGCTTTCGCACTGCATATCGCTTTTTTTT	0	0	0	I	1	1	0	100.00%	4	4	0	100.00%
T1791	AAAAAAAAGCAGCGGGCAGTGCGAAAGCACTGAGAATACGTTTTTTTT	23	0	23	0.00%	14	0	14	0.00%	13	0	13	0.00%
T1792	AAAAAAAACGTGGTCTCAGTGCGAAAGCACTGACCTAAGGTTTTTTTT	11	3	8	27.27%	10	0	10	0.00%	21	2	19	9.52%
T1793	AAAAAAAACGTCTAGTCAGTGCTTTCGCACTGACTAGACGTTTTTTTT	4	4	0	100.00%	9	8	1	88.89%	11	11	0	100.00%
T1794	AAAAAAAACGGGCTGTCAGTGCTTTCGCACTGCCTGATGCTTTTTTTT	6	1	5	16.67%	16	2	14	12.50%	8	1	7	12.50%
T1795	AAAAAAAACCCTATCACAGTGCTTTCGCACTGCCCCTCGCTTTTTTTT	13	0	13	0.00%	13	0	13	0.00%	9	0	9	0.00%
T1796	AAAAAAAACCCGTTTACAGTGCGAAAGCACTGTGGAGTCCTTTTTTTT	12	7	5	58.33%	10	2	8	20.00%	10	6	4	60.00%
T1797	AAAAAAAACCCGCTCACAGTGCGAAAGCACTGGTGACCCGTTTTTTTT	11	3	8	27.27%	17	8	9	47.06%	18	6	12	33.33%
T1798	AAAAAAAACCATTTCACAGTGCGAAAGCACTGTGAAATGGTTTTTTTT	0	0	0	I	0	0	0	I	1	1	0	100.00%
T1799	AAAAAAAACCAATGGGCAGTGCTTTCGCACTGCAGGTACCTTTTTTTT	23	7	16	30.43%	14	0	14	0.00%	13	2	11	15.38%
T1800	AAAAAAAAGGTATCACCAGTGCGAAAGCACTGGTGATACGTTTTTTTT	7	7	0	100.00%	14	12	2	85.71%	10	10	0	100.00%
T1801	AAAAAAAAGGTACCGACAGTGCGAAAGCACTGAACCGCGCTTTTTTTT	18	0	18	0.00%	12	0	12	0.00%	8	0	8	0.00%
T1802	AAAAAAAAGGTAAGATCAGTGCGAAAGCACTGATCTTACCTTTTTTTT	1	1	0	100.00%	5	5	0	100.00%	0	0	0	I
T1803	AAAAAAAAGCGTGGTCCAGTGCTTTCGCACTGTCAAGCGGTTTTTTTT	20	0	20	0.00%	19	0	19	0.00%	12	0	12	0.00%
T1804	AAAAAAAAGCGTAACGCAGTGCTTTCGCACTGGACAAGCCTTTTTTTT	14	1	13	7.14%	18	0	18	0.00%	14	0	14	0.00%
T1805	AAAAAAAAGCCTTATTCAGTGCGAAAGCACTGTCTCGCCGTTTTTTTT	9	0	9	0.00%	11	2	9	18.18%	14	5	9	35.71%
T1806	AAAAAAAACGTTAATGCAGTGCGAAAGCACTGAGACTCCCTTTTTTTT	14	7	7	50.00%	10	1	9	10.00%	17	5	12	29.41%
T1807	AAAAAAAACGTGTGTTCAGTGCGAAAGCACTGAACACACGTTTTTTTT	10	10	0	100.00%	6	6	0	100.00%	3	3	0	100.00%
T1808	AAAAAAAACGTGTACTCAGTGCGAAAGCACTGTCTCGACCTTTTTTTT	7	4	3	57.14%	2	1	1	50.00%	0	0	0	I
T1809	AAAAAAAACGTAATTACAGTGCGAAAGCACTGTAATTACGTTTTTTTT	4	4	0	100.00%	5	5	0	100.00%	0	0	0	I
T1810	AAAAAAAACGAAGATTCAGTGCTTTCGCACTGGAACTGGCTTTTTTTT	17	9	8	52.94%	13	3	10	23.08%	12	3	9	25.00%
T1811	AAAAAAAACCTAATTTCAGTGCTTTCGCACTGAAATTAGGTTTTTTTT	2	2	0	100.00%	3	3	0	100.00%	2	2	0	100.00%
T1812	AAAAAAAACCCTTACCCAGTGCGAAAGCACTGCTTCCCCCTTTTTTTT	8	1	7	12.50%	17	0	17	0.00%	8	0	8	0.00%
T1813	AAAAAAAACCATTTGTCAGTGCTTTCGCACTGACAAATGGTTTTTTTT	9	9	0	100.00%	0	0	0	I	7	7	0	100.00%
T1814	AAAAAAAACCATTGTTCAGTGCGAAAGCACTGAACAATGGTTTTTTTT	3	3	0	100.00%	4	3	1	75.00%	0	0	0	I
T1815	AAAAAAAACCAGGGTACAGTGCTTTCGCACTGTCGAAGCCTTTTTTTT	8	0	8	0.00%	11	0	11	0.00%	15	0	15	0.00%
T1816	AAAAAAAAGGTTAAGTCAGTGCTTTCGCACTGACTTAACCTTTTTTTT	4	4	0	100.00%	3	3	0	100.00%	6	6	0	100.00%
T1817	AAAAAAAAGGTGTTATCAGTGCTTTCGCACTGATAACACCTTTTTTTT	6	6	0	100.00%	6	6	0	100.00%	4	4	0	100.00%
T1818	AAAAAAAAGGTCAAAACAGTGCTTTCGCACTGTTTTGACCTTTTTTTT	8	7	1	87.50%	8	8	0	100.00%	4	4	0	100.00%
T1819	AAAAAAAAGGCACGAACAGTGCTTTCGCACTGCAGGCCCGTTTTTTTT	11	0	11	0.00%	17	0	17	0.00%	16	1	15	6.25%
T1820	AAAAAAAAGGATTCTGCAGTGCGAAAGCACTGGACCAGCGTTTTTTTT	4	1	3	25.00%	10	0	10	0.00%	2	0	2	0.00%
T1821	AAAAAAAAGGATACAGCAGTGCGAAAGCACTGTCGCACCGTTTTTTTT	6	4	2	66.67%	6	6	0	100.00%	7	3	4	42.86%
T1822	AAAAAAAAGGAGATTTCAGTGCGAAAGCACTGCCTTCCCGTTTTTTTT	20	15	5	75.00%	13	11	2	84.62%	8	5	3	62.50%
T1823	AAAAAAAAGCTTAGTTCAGTGCTTTCGCACTGCACGCCCCTTTTTTTT	17	4	13	23.53%	15	0	15	0.00%	11	0	11	0.00%
T1824	AAAAAAAAGCTGTGTTCAGTGCGAAAGCACTGAACACAGCTTTTTTTT	7	7	0	100.00%	10	10	0	100.00%	5	5	0	100.00%
T1825	AAAAAAAAGCTATTATCAGTGCGAAAGCACTGATAATAGCTTTTTTTT	7	7	0	100.00%	1	1	0	100.00%	1	1	0	100.00%
T1826	AAAAAAAAGCACTGTACAGTGCGAAAGCACTGTACAGTGCTTTTTTTT	1	1	0	100.00%	1	1	0	100.00%	1	1	0	100.00%
T1827	AAAAAAAACGGGGGACCAGTGCGAAAGCACTGTCCGTGCGTTTTTTTT	8	0	8	0.00%	8	0	8	0.00%	5	0	5	0.00%
T1828	AAAAAAAACGCTAATGCAGTGCGAAAGCACTGCATTAGCGTTTTTTTT	11	11	0	100.00%	8	8	0	100.00%	9	9	0	100.00%
T1829	AAAAAAAACCATTCTGCAGTGCTTTCGCACTGCAGAATGGTTTTTTTT	4	4	0	100.00%	0	0	0	I	8	8	0	100.00%
T1830	AAAAAAAACCATCGTGCAGTGCTTTCGCACTGTGGGACGCTTTTTTTT	11	3	8	27.27%	16	0	16	0.00%	11	1	10	9.09%
T1831	AAAAAAAACCACCAAACAGTGCTTTCGCACTGCGCGCACGTTTTTTTT	11	4	7	36.36%	3	2	1	66.67%	4	1	3	25.00%
T1832	AAAAAAAAGCGCAGATCAGTGCGAAAGCACTGCCTGCCCGTTTTTTTT	14	11	3	78.57%	4	4	0	100.00%	12	12	0	100.00%
T1833	AAAAAAAACGACGGAGCAGTGCTTTCGCACTGAGTAACCCTTTTTTTT	19	0	19	0.00%	20	3	17	15.00%	13	2	11	15.38%
T1834	AAAAAAAACCTTTTACCAGTGCTTTCGCACTGGTAAAAGGTTTTTTTT	3	3	0	100.00%	0	0	0	I	11	11	0	100.00%
T1835	AAAAAAAACCATAATCCAGTGCGAAAGCACTGCATAAACGTTTTTTTT	5	0	5	0.00%	8	0	8	0.00%	6	1	5	16.67%
T1836	AAAAAAAAGGTCGGTACAGTGCTTTCGCACTGTACCGACCTTTTTTTT	6	6	0	100.00%	11	11	0	100.00%	8	8	0	100.00%
T1837	AAAAAAAAGGTATCTGCAGTGCGAAAGCACTGCAGATACCTTTTTTTT	3	3	0	100.00%	2	2	0	100.00%	3	3	0	100.00%
T1838	AAAAAAAAGGGTGGGGCAGTGCTTTCGCACTGAATACACGTTTTTTTT	13	0	13	0.00%	8	0	8	0.00%	6	0	6	0.00%
T1839	AAAAAAAAGGCGCGCGCAGTGCGAAAGCACTGAACATTGGTTTTTTTT	11	1	10	9.09%	13	1	12	7.69%	14	1	13	7.14%
T1840	AAAAAAAAGGAGAGGACAGTGCGAAAGCACTGCGTGATGCTTTTTTTT	1	1	0	100.00%	1	1	0	100.00%	0	0	0	I
T1841	AAAAAAAAGCGGTCCGCAGTGCTTTCGCACTGAGTTTAGGTTTTTTTT	28	1	27	3.57%	14	0	14	0.00%	18	0	18	0.00%
T1842	AAAAAAAAGCCTAACACAGTGCTTTCGCACTGGTCGCGCGTTTTTTTT	20	7	13	35.00%	24	3	21	12.50%	18	5	13	27.78%
T1843	AAAAAAAACGTTAAGACAGTGCTTTCGCACTGTCTTAACGTTTTTTTT	20	16	4	80.00%	2	2	0	100.00%	3	3	0	100.00%
T1844	AAAAAAAACGTGTAATCAGTGCGAAAGCACTGATTACACGTTTTTTTT	14	14	0	100.00%	1	1	0	100.00%	1	1	0	100.00%
T1845	AAAAAAAACGCCGGATCAGTGCTTTCGCACTGAGTGACGGTTTTTTTT	14	4	10	28.57%	17	5	12	29.41%	14	5	9	35.71%
T1846	AAAAAAAACGCAATATCAGTGCTTTCGCACTGATATTGCCTTTTTTTT	23	17	6	73.91%	19	16	3	84.21%	14	11	3	78.57%
T1847	AAAAAAAACGATTCTTCAGTGCTTTCGCACTGAGCAACGCTTTTTTTT	7	0	7	0.00%	9	0	9	0.00%	11	2	9	18.18%
T1848	AAAAAAAACGATTACGCAGTGCTTTCGCACTGCGTAATCGTTTTTTTT	3	3	0	100.00%	5	5	0	100.00%	2	2	0	100.00%
T1849	AAAAAAAACGAGGTCCCAGTGCTTTCGCACTGCTCGGCGGTTTTTTTT	13	0	13	0.00%	17	2	15	11.76%	14	2	12	14.29%
T1850	AAAAAAAACCTTTTCTCAGTGCTTTCGCACTGAGAAAAGGTTTTTTTT	0	0	0	I	3	3	0	100.00%	3	3	0	100.00%
T1851	AAAAAAAACCTTTATCCAGTGCTTTCGCACTGGATAAAGGTTTTTTTT	1	1	0	100.00%	5	5	0	100.00%	4	4	0	100.00%
T1852	AAAAAAAACCTTGTATCAGTGCTTTCGCACTGATACAAGGTTTTTTTT	2	2	0	100.00%	5	5	0	100.00%	5	5	0	100.00%
T1853	AAAAAAAACCTTAGGTCAGTGCTTTCGCACTGCGTTACCCTTTTTTTT	26	7	19	26.92%	15	3	12	20.00%	15	1	14	6.67%
T1854	AAAAAAAACCGCTGGTCAGTGCTTTCGCACTGCTCTAGGCTTTTTTTT	12	1	11	8.33%	12	2	10	16.67%	24	3	21	12.50%
T1855	AAAAAAAACCCCGGCGCAGTGCTTTCGCACTGGGCACACCTTTTTTTT	7	0	7	0.00%	21	1	20	4.76%	20	4	16	20.00%
T1856	AAAAAAAACCACAATGCAGTGCTTTCGCACTGTTCAGGCCTTTTTTTT	26	0	26	0.00%	24	1	23	4.17%	15	0	15	0.00%
T1857	AAAAAAAAGGTTGGATCAGTGCGAAAGCACTGATCCAACCTTTTTTTT	15	14	1	93.33%	7	7	0	100.00%	10	10	0	100.00%
T1858	AAAAAAAAGGTGACTACAGTGCGAAAGCACTGTAGTCACCTTTTTTTT	4	4	0	100.00%	5	5	0	100.00%	4	4	0	100.00%
T1859	AAAAAAAAGGTAGCATCAGTGCTTTCGCACTGATGCTACCTTTTTTTT	8	8	0	100.00%	11	11	0	100.00%	10	10	0	100.00%
T1860	AAAAAAAAGGGTTACTCAGTGCGAAAGCACTGCTGCGCGGTTTTTTTT	1	1	0	100.00%	7	6	1	85.71%	6	5	1	83.33%
T1861	AAAAAAAAGGGGTGGGCAGTGCTTTCGCACTGTATATACGTTTTTTTT	14	0	14	0.00%	11	1	10	9.09%	14	1	13	7.14%
T1862	AAAAAAAAGCTTGATACAGTGCTTTCGCACTGTATCAAGCTTTTTTTT	10	10	0	100.00%	0	0	0	I	7	7	0	100.00%
T1863	AAAAAAAAGCTCTAGCCAGTGCTTTCGCACTGTTCGTCCGTTTTTTTT	18	0	18	0.00%	13	0	13	0.00%	21	0	21	0.00%
T1864	AAAAAAAAGCGGGGGGCAGTGCTTTCGCACTGTAGGACGGTTTTTTTT	11	0	11	0.00%	19	1	18	5.26%	9	1	8	11.11%
T1865	AAAAAAAAGCGAATGGCAGTGCTTTCGCACTGCAGACGGGTTTTTTTT	9	4	5	44.44%	21	3	18	14.29%	21	1	20	4.76%
T1866	AAAAAAAAGCATTACACAGTGCGAAAGCACTGTGTAATGCTTTTTTTT	9	9	0	100.00%	3	3	0	100.00%	6	6	0	100.00%
T1867	AAAAAAAACGTTTGTCCAGTGCTTTCGCACTGGACAAACGTTTTTTTT	10	10	0	100.00%	5	5	0	100.00%	11	11	0	100.00%
T1868	AAAAAAAACGTCAGTGCAGTGCTTTCGCACTGAGATACGCTTTTTTTT	18	1	17	5.56%	13	0	13	0.00%	9	0	9	0.00%
T1869	AAAAAAAACGGCCGTGCAGTGCTTTCGCACTGTACAAACCTTTTTTTT	12	1	11	8.33%	19	0	19	0.00%	13	0	13	0.00%
T1870	AAAAAAAACGACTATGCAGTGCTTTCGCACTGCATAGTCGTTTTTTTT	16	15	1	93.75%	7	7	0	100.00%	15	15	0	100.00%
T1871	AAAAAAAACCTGGTGCCAGTGCTTTCGCACTGGATTTCGCTTTTTTTT	10	3	7	30.00%	5	0	5	0.00%	11	2	9	18.18%
T1872	AAAAAAAAGGTCGGTACAGTGCGAAAGCACTGTACCGACCTTTTTTTT	10	10	0	100.00%	6	6	0	100.00%	4	3	1	75.00%
T1873	AAAAAAAAGGGGTTGCCAGTGCTTTCGCACTGTACCCGGGTTTTTTTT	13	3	10	23.08%	21	19	2	90.48%	5	1	4	20.00%
T1874	AAAAAAAAGGGGTCGGCAGTGCTTTCGCACTGGACATAGGTTTTTTTT	19	1	18	5.26%	12	0	12	0.00%	6	0	6	0.00%
T1875	AAAAAAAAGGGAGTGTCAGTGCTTTCGCACTGTACTAACCTTTTTTTT	14	1	13	7.14%	11	0	11	0.00%	15	1	14	6.67%
T1876	AAAAAAAAGGCTCTCTCAGTGCGAAAGCACTGCTCTGAGGTTTTTTTT	5	4	1	80.00%	2	2	0	100.00%	8	8	0	100.00%
T1877	AAAAAAAAGGATCTCTCAGTGCGAAAGCACTGAACTGACGTTTTTTTT	12	4	8	33.33%	8	0	8	0.00%	13	4	9	30.77%
T1878	AAAAAAAAGGAATGTGCAGTGCTTTCGCACTGCACATTCCTTTTTTTT	0	0	0	I	1	1	0	100.00%	2	2	0	100.00%
T1879	AAAAAAAAGCGAGTAACAGTGCTTTCGCACTGCGGGCAGGTTTTTTTT	11	0	11	0.00%	6	0	6	0.00%	21	1	20	4.76%
T1880	AAAAAAAAGCCTAAGGCAGTGCGAAAGCACTGAGTAACCGTTTTTTTT	7	0	7	0.00%	19	0	19	0.00%	13	0	13	0.00%
T1881	AAAAAAAAGCCGGGCACAGTGCGAAAGCACTGCTGAGTCGTTTTTTTT	1	0	1	0.00%	3	0	3	0.00%	6	3	3	50.00%
T1882	AAAAAAAAGCATATCGCAGTGCTTTCGCACTGTTGAGCCGTTTTTTTT	13	1	12	7.69%	8	0	8	0.00%	13	0	13	0.00%
T1883	AAAAAAAAGCACTAATCAGTGCGAAAGCACTGCTACTTGCTTTTTTTT	2	0	2	0.00%	5	2	3	40.00%	3	3	0	100.00%
T1884	AAAAAAAACCTCATTTCAGTGCGAAAGCACTGCGTGTCCCTTTTTTTT	7	2	5	28.57%	6	0	6	0.00%	4	1	3	25.00%
T1885	AAAAAAAACCGGGTGGCAGTGCTTTCGCACTGTCGACACCTTTTTTTT	7	2	5	28.57%	12	1	11	8.33%	15	0	15	0.00%
T1886	AAAAAAAAGGTTGCTTCAGTGCTTTCGCACTGAAGCAACCTTTTTTTT	12	12	0	100.00%	13	13	0	100.00%	10	10	0	100.00%
T1887	AAAAAAAAGGTATTTGCAGTGCTTTCGCACTGCAAATACCTTTTTTTT	1	1	0	100.00%	1	1	0	100.00%	0	0	0	I
T1888	AAAAAAAAGGTAACCACAGTGCTTTCGCACTGTGGTTACCTTTTTTTT	5	5	0	100.00%	6	6	0	100.00%	18	18	0	100.00%
T1889	AAAAAAAAGGCTTATTCAGTGCGAAAGCACTGCGTACACGTTTTTTTT	5	4	1	80.00%	4	2	2	50.00%	5	2	3	40.00%
T1890	AAAAAAAAGCGTTTATCAGTGCGAAAGCACTGATAAACGGTTTTTTTT	3	1	2	33.33%	1	1	0	100.00%	4	3	1	75.00%
T1891	AAAAAAAAGCATTAGTCAGTGCTTTCGCACTGACTAATGCTTTTTTTT	0	0	0	I	1	1	0	100.00%	1	1	0	100.00%
T1892	AAAAAAAACGTTTGTCCAGTGCGAAAGCACTGGACAAACGTTTTTTTT	7	7	0	100.00%	3	3	0	100.00%	7	7	0	100.00%
T1893	AAAAAAAACGTGTTCGCAGTGCTTTCGCACTGACCATGGCTTTTTTTT	19	1	18	5.26%	13	1	12	7.69%	9	1	8	11.11%
T1894	AAAAAAAACGTGGTAACAGTGCGAAAGCACTGAGTACAGCTTTTTTTT	13	6	7	46.15%	11	2	9	18.18%	7	2	5	28.57%
T1895	AAAAAAAACGTGGGTGCAGTGCTTTCGCACTGTATTCACCTTTTTTTT	13	1	12	7.69%	19	4	15	21.05%	22	2	20	9.09%
T1896	AAAAAAAACGTAGTTACAGTGCTTTCGCACTGTAACTACGTTTTTTTT	4	4	0	100.00%	0	0	0	I	3	3	0	100.00%
T1897	AAAAAAAACGATATTGCAGTGCGAAAGCACTGCAATATCGTTTTTTTT	21	12	9	57.14%	14	6	8	42.86%	14	3	11	21.43%
T1898	AAAAAAAACGACTCCTCAGTGCTTTCGCACTGTTACAGCCTTTTTTTT	5	1	4	20.00%	18	2	16	11.11%	15	0	15	0.00%
T1899	AAAAAAAACCTCACTTCAGTGCTTTCGCACTGCACCTTCCTTTTTTTT	13	5	8	38.46%	16	0	16	0.00%	7	0	7	0.00%
T1900	AAAAAAAACCAATGGGCAGTGCTTTCGCACTGCATGAGGCTTTTTTTT	10	0	10	0.00%	8	0	8	0.00%	14	1	13	7.14%
T1901	AAAAAAAAGGGGGCTTCAGTGCTTTCGCACTGCTACGCGGTTTTTTTT	21	0	21	0.00%	16	0	16	0.00%	8	0	8	0.00%
T1902	AAAAAAAAGGGAGGACCAGTGCGAAAGCACTGCTGTGCGGTTTTTTTT	14	3	11	21.43%	21	3	18	14.29%	14	5	9	35.71%
T1903	AAAAAAAACGTAAAGGCAGTGCTTTCGCACTGACTGACGCTTTTTTTT	14	0	14	0.00%	12	0	12	0.00%	11	0	11	0.00%
T1904	AAAAAAAACGATCTATCAGTGCGAAAGCACTGCCCCCCGCTTTTTTTT	6	1	5	16.67%	14	0	14	0.00%	5	1	4	20.00%
T1905	AAAAAAAACCTACAAGCAGTGCTTTCGCACTGCTTGTAGGTTTTTTTT	16	16	0	100.00%	3	2	1	66.67%	3	3	0	100.00%
T1906	AAAAAAAACCGCGAGCCAGTGCTTTCGCACTGAAGACACCTTTTTTTT	20	0	20	0.00%	22	0	22	0.00%	15	0	15	0.00%
T1907	AAAAAAAACCCTAAGTCAGTGCTTTCGCACTGACTTAGGGTTTTTTTT	12	8	4	66.67%	6	6	0	100.00%	8	8	0	100.00%
T1908	AAAAAAAACCACAATGCAGTGCGAAAGCACTGCATTGTGGTTTTTTTT	13	13	0	100.00%	4	4	0	100.00%	4	4	0	100.00%
T1909	AAAAAAAACCAACATTCAGTGCGAAAGCACTGTAAGGTCGTTTTTTTT	5	5	0	100.00%	10	8	2	80.00%	10	8	2	80.00%
T1910	AAAAAAAAGGTTAAGTCAGTGCGAAAGCACTGACTTAACCTTTTTTTT	7	7	0	100.00%	5	5	0	100.00%	4	4	0	100.00%
T1911	AAAAAAAAGGTCTTGACAGTGCGAAAGCACTGCCGTTCGGTTTTTTTT	8	5	3	62.50%	7	3	4	42.86%	3	2	1	66.67%
T1912	AAAAAAAAGGATATTACAGTGCTTTCGCACTGTAATATCCTTTTTTTT	1	1	0	100.00%	4	4	0	100.00%	2	2	0	100.00%
T1913	AAAAAAAAGGAGTTATCAGTGCTTTCGCACTGATAACTGCTTTTTTTT	1	1	0	100.00%	4	4	0	100.00%	2	0	2	0.00%
T1914	AAAAAAAAGCTGTAGGCAGTGCTTTCGCACTGTGGGTAGCTTTTTTTT	7	0	7	0.00%	16	1	15	6.25%	13	0	13	0.00%
T1915	AAAAAAAAGCTAAATACAGTGCGAAAGCACTGTATTTAGCTTTTTTTT	4	4	0	100.00%	4	4	0	100.00%	6	6	0	100.00%
T1916	AAAAAAAAGCGTTCCGCAGTGCGAAAGCACTGAGTGGGCCTTTTTTTT	7	5	2	71.43%	2	0	2	0.00%	10	3	7	30.00%
T1917	AAAAAAAAGCGAACGGCAGTGCTTTCGCACTGTTATGTGGTTTTTTTT	12	0	12	0.00%	15	4	11	26.67%	10	0	10	0.00%
T1918	AAAAAAAAGCCATTTACAGTGCTTTCGCACTGGCACTCCGTTTTTTTT	23	0	23	0.00%	19	0	19	0.00%	16	0	16	0.00%
T1919	AAAAAAAAGCATTACGCAGTGCTTTCGCACTGCGTAATGCTTTTTTTT	1	1	0	100.00%	3	3	0	100.00%	4	4	0	100.00%
T1920	AAAAAAAAGCATGAATCAGTGCGAAAGCACTGCGCCTTCGTTTTTTTT	12	0	12	0.00%	17	0	17	0.00%	13	0	13	0.00%
T1921	AAAAAAAACGTTGCTTCAGTGCTTTCGCACTGAAGCAACGTTTTTTTT	16	16	0	100.00%	6	6	0	100.00%	13	13	0	100.00%
T1922	AAAAAAAACGTGATCACAGTGCTTTCGCACTGTGATCACGTTTTTTTT	13	13	0	100.00%	8	7	1	87.50%	7	7	0	100.00%
T1923	AAAAAAAACGATAACACAGTGCGAAAGCACTGAGCCCCGCTTTTTTTT	13	1	12	7.69%	13	3	10	23.08%	9	1	8	11.11%
T1924	AAAAAAAACGAAGATGCAGTGCGAAAGCACTGGGGCACCCTTTTTTTT	3	0	3	0.00%	15	4	11	26.67%	8	2	6	25.00%
T1925	AAAAAAAACCTTTATGCAGTGCGAAAGCACTGGCCTGTCCTTTTTTTT	10	1	9	10.00%	4	1	3	25.00%	8	3	5	37.50%
T1926	AAAAAAAACCCACATACAGTGCTTTCGCACTGCACTCGCGTTTTTTTT	7	4	3	57.14%	2	2	0	100.00%	7	5	2	71.43%
T1927	AAAAAAAAGGTCAAAACAGTGCGAAAGCACTGTTTTGACCTTTTTTTT	5	5	0	100.00%	3	3	0	100.00%	1	1	0	100.00%
T1928	AAAAAAAAGGGTGTGCCAGTGCGAAAGCACTGACCGGGCGTTTTTTTT	12	5	7	41.67%	12	10	2	83.33%	12	4	8	33.33%
T1929	AAAAAAAAGGGGTCAGCAGTGCGAAAGCACTGCTCCCCGGTTTTTTTT	14	13	1	92.86%	13	7	6	53.85%	12	10	2	83.33%
T1930	AAAAAAAAGGGGGGTTCAGTGCTTTCGCACTGGTGCCCGGTTTTTTTT	9	2	7	22.22%	12	4	8	33.33%	9	4	5	44.44%
T1931	AAAAAAAAGGCGAGTACAGTGCTTTCGCACTGTACTCGCCTTTTTTTT	12	11	1	91.67%	6	6	0	100.00%	16	16	0	100.00%
T1932	AAAAAAAAGGACATTCCAGTGCGAAAGCACTGATGACACGTTTTTTTT	11	1	10	9.09%	8	0	8	0.00%	10	1	9	10.00%
T1933	AAAAAAAAGCTATCGTCAGTGCTTTCGCACTGCGAAGACGTTTTTTTT	4	2	2	50.00%	3	3	0	100.00%	7	5	2	71.43%
T1934	AAAAAAAACGTTTGTGCAGTGCTTTCGCACTGAACGGAGCTTTTTTTT	16	0	16	0.00%	20	0	20	0.00%	15	1	14	6.67%
T1935	AAAAAAAACGTGTCAACAGTGCGAAAGCACTGGCCACCCCTTTTTTTT	13	2	11	15.38%	16	1	15	6.25%	10	1	9	10.00%
T1936	AAAAAAAACGTGGCGACAGTGCTTTCGCACTGGATTAACCTTTTTTTT	13	0	13	0.00%	24	0	24	0.00%	9	1	8	11.11%
T1937	AAAAAAAACGTGAGGTCAGTGCTTTCGCACTGGAATGACGTTTTTTTT	3	3	0	100.00%	0	0	0	I	4	0	4	0.00%
T1938	AAAAAAAACGTGACATCAGTGCTTTCGCACTGGATTCCCCTTTTTTTT	16	2	14	12.50%	13	1	12	7.69%	12	0	12	0.00%
T1939	AAAAAAAACGCTTACTCAGTGCTTTCGCACTGAGTAAGCGTTTTTTTT	1	1	0	100.00%	2	2	0	100.00%	5	5	0	100.00%
T1940	AAAAAAAACGCACACACAGTGCGAAAGCACTGCCCATCCCTTTTTTTT	23	0	23	0.00%	16	0	16	0.00%	10	0	10	0.00%
T1941	AAAAAAAACGAGATCGCAGTGCGAAAGCACTGCGATCTGGTTTTTTTT	14	14	0	100.00%	8	6	2	75.00%	9	4	5	44.44%
T1942	AAAAAAAACCGTAATTCAGTGCGAAAGCACTGCCAACACCTTTTTTTT	15	2	13	13.33%	17	0	17	0.00%	20	0	20	0.00%
T1943	AAAAAAAACCGCGTGGCAGTGCGAAAGCACTGAGAATAGCTTTTTTTT	17	0	17	0.00%	10	1	9	10.00%	4	0	4	0.00%
T1944	AAAAAAAACCGCAGTTCAGTGCTTTCGCACTGGATCGACCTTTTTTTT	20	0	20	0.00%	10	0	10	0.00%	20	1	19	5.00%
T1945	AAAAAAAAGGGTGGGGCAGTGCTTTCGCACTGGGCAGAGGTTTTTTTT	16	7	9	43.75%	8	7	1	87.50%	15	11	4	73.33%
T1946	AAAAAAAAGCTGGAGACAGTGCTTTCGCACTGAGATGAGCTTTTTTTT	18	0	18	0.00%	15	0	15	0.00%	13	0	13	0.00%
T1947	AAAAAAAAGCAGTGTTCAGTGCGAAAGCACTGAACACTGCTTTTTTTT	0	0	0	I	4	4	0	100.00%	2	2	0	100.00%
T1948	AAAAAAAACGTTGTACCAGTGCTTTCGCACTGGTACAACGTTTTTTTT	3	2	1	66.67%	4	4	0	100.00%	1	1	0	100.00%
T1949	AAAAAAAACGTTCCTACAGTGCTTTCGCACTGACATCGGCTTTTTTTT	13	0	13	0.00%	11	0	11	0.00%	6	0	6	0.00%
T1950	AAAAAAAACGTGATTGCAGTGCTTTCGCACTGGACTTGCCTTTTTTTT	15	7	8	46.67%	15	7	8	46.67%	10	1	9	10.00%
T1951	AAAAAAAACGCATTTGCAGTGCGAAAGCACTGTTATAACGTTTTTTTT	11	1	10	9.09%	24	4	20	16.67%	13	2	11	15.38%
T1952	AAAAAAAACGATTACTCAGTGCGAAAGCACTGGATCACGGTTTTTTTT	14	0	14	0.00%	13	0	13	0.00%	7	1	6	14.29%
T1953	AAAAAAAACCTGTTATCAGTGCGAAAGCACTGCCCTCGCGTTTTTTTT	9	1	8	11.11%	10	1	9	10.00%	7	1	6	14.29%
T1954	AAAAAAAACCTGTCTCCAGTGCGAAAGCACTGCCCCTGCCTTTTTTTT	10	2	8	20.00%	8	0	8	0.00%	9	0	9	0.00%
T1955	AAAAAAAACCCTCTAGCAGTGCTTTCGCACTGCTAGAGGCTTTTTTTT	11	6	5	54.55%	3	1	2	33.33%	4	3	1	75.00%
T1956	AAAAAAAACCCTCATTCAGTGCGAAAGCACTGGCTACAGCTTTTTTTT	3	1	2	33.33%	8	6	2	75.00%	7	0	7	0.00%
T1957	AAAAAAAACCCGGGGGCAGTGCTTTCGCACTGCGAAGTCGTTTTTTTT	13	3	10	23.08%	18	3	15	16.67%	4	0	4	0.00%
T1958	AAAAAAAACCATTTCGCAGTGCGAAAGCACTGCGAAATGGTTTTTTTT	0	0	0	I	5	5	0	100.00%	3	3	0	100.00%
T1959	AAAAAAAAGGTGGTTACAGTGCTTTCGCACTGCGGCCTGGTTTTTTTT	6	4	2	66.67%	7	2	5	28.57%	14	8	6	57.14%
T1960	AAAAAAAAGGTAAATCCAGTGCGAAAGCACTGGGCTCCCGTTTTTTTT	10	5	5	50.00%	4	2	2	50.00%	10	5	5	50.00%
T1961	AAAAAAAAGGGTGAGGCAGTGCGAAAGCACTGAGAGCTGGTTTTTTTT	4	4	0	100.00%	9	8	1	88.89%	3	1	2	33.33%
T1962	AAAAAAAAGCTTAATCCAGTGCGAAAGCACTGACACATCGTTTTTTTT	14	0	14	0.00%	10	0	10	0.00%	24	3	21	12.50%
T1963	AAAAAAAAGCTAAATTCAGTGCTTTCGCACTGAATTTAGCTTTTTTTT	4	4	0	100.00%	8	8	0	100.00%	8	8	0	100.00%
T1964	AAAAAAAAGCGGTGTACAGTGCTTTCGCACTGTACACCGCTTTTTTTT	4	4	0	100.00%	7	7	0	100.00%	6	6	0	100.00%
T1965	AAAAAAAAGCCGTATACAGTGCGAAAGCACTGTATACGCCTTTTTTTT	10	6	4	60.00%	21	14	7	66.67%	8	6	2	75.00%
T1966	AAAAAAAAGCCCTATGCAGTGCGAAAGCACTGCATAGGGGTTTTTTTT	3	3	0	100.00%	4	4	0	100.00%	6	6	0	100.00%
T1967	AAAAAAAAGCATTGAACAGTGCGAAAGCACTGTTCAATGCTTTTTTTT	10	10	0	100.00%	6	6	0	100.00%	8	8	0	100.00%
T1968	AAAAAAAACGGGGGCGCAGTGCTTTCGCACTGACCAACCCTTTTTTTT	21	3	18	14.29%	17	1	16	5.88%	11	4	7	36.36%
T1969	AAAAAAAACGGCGTTTCAGTGCTTTCGCACTGCATGTTCCTTTTTTTT	14	2	12	14.29%	17	0	17	0.00%	9	1	8	11.11%
T1970	AAAAAAAACCGGGGCGCAGTGCTTTCGCACTGTTGTGACCTTTTTTTT	12	0	12	0.00%	7	0	7	0.00%	13	0	13	0.00%
T1971	AAAAAAAACCCGAGAGCAGTGCTTTCGCACTGACTTTCCCTTTTTTTT	15	0	15	0.00%	21	0	21	0.00%	20	0	20	0.00%
T1972	AAAAAAAAGGTGACTCCAGTGCGAAAGCACTGCGTGACGCTTTTTTTT	12	11	1	91.67%	4	4	0	100.00%	5	4	1	80.00%
T1973	AAAAAAAAGGTACTATCAGTGCGAAAGCACTGCCCACCCCTTTTTTTT	1	1	0	100.00%	3	3	0	100.00%	0	0	0	I
T1974	AAAAAAAAGGGTGTGCCAGTGCTTTCGCACTGACCGGCGGTTTTTTTT	4	1	3	25.00%	7	0	7	0.00%	8	0	8	0.00%
T1975	AAAAAAAAGGGGGAAGCAGTGCTTTCGCACTGAGAACAGCTTTTTTTT	12	0	12	0.00%	8	0	8	0.00%	20	0	20	0.00%
T1976	AAAAAAAAGGGACGGGCAGTGCTTTCGCACTGTCGAACGCTTTTTTTT	22	11	11	50.00%	23	4	19	17.39%	18	5	13	27.78%
T1977	AAAAAAAAGCTGGGGCCAGTGCTTTCGCACTGAAAACCCCTTTTTTTT	16	1	15	6.25%	10	0	10	0.00%	14	1	13	7.14%
T1978	AAAAAAAAGCTAGGCTCAGTGCGAAAGCACTGCGACGCCGTTTTTTTT	20	0	20	0.00%	9	0	9	0.00%	22	3	19	13.64%
T1979	AAAAAAAAGCGTTTCACAGTGCTTTCGCACTGTGAAACGCTTTTTTTT	5	5	0	100.00%	0	0	0	I	5	5	0	100.00%
T1980	AAAAAAAAGCCTGAATCAGTGCTTTCGCACTGGGACGCCGTTTTTTTT	20	0	20	0.00%	13	0	13	0.00%	17	0	17	0.00%
T1981	AAAAAAAAGCACGTTTCAGTGCGAAAGCACTGCGACACCGTTTTTTTT	10	0	10	0.00%	7	2	5	28.57%	5	2	3	40.00%
T1982	AAAAAAAAGCACCAATCAGTGCGAAAGCACTGGGTCAGGGTTTTTTTT	1	1	0	100.00%	1	1	0	100.00%	3	3	0	100.00%
T1983	AAAAAAAACGTGCCGTCAGTGCTTTCGCACTGTTCAAAGCTTTTTTTT	14	0	14	0.00%	16	0	16	0.00%	14	0	14	0.00%
T1984	AAAAAAAACGATAATACAGTGCGAAAGCACTGTATTATCGTTTTTTTT	5	5	0	100.00%	6	6	0	100.00%	6	6	0	100.00%
T1985	AAAAAAAACCTGTATACAGTGCTTTCGCACTGTATACAGGTTTTTTTT	7	7	0	100.00%	3	3	0	100.00%	1	1	0	100.00%
T1986	AAAAAAAACCATTATACAGTGCTTTCGCACTGTATAATGGTTTTTTTT	1	0	1	0.00%	0	0	0	I	0	0	0	I
T1987	AAAAAAAACCACAGTACAGTGCTTTCGCACTGTACTGTGGTTTTTTTT	5	5	0	100.00%	2	2	0	100.00%	0	0	0	I
T1988	AAAAAAAACCAAGGCACAGTGCGAAAGCACTGCCGGAAGCTTTTTTTT	10	0	10	0.00%	12	5	7	41.67%	10	2	8	20.00%
T1989	AAAAAAAAGGTCAGTTCAGTGCGAAAGCACTGCTAAAAGGTTTTTTTT	1	0	1	0.00%	0	0	0	I	2	1	1	50.00%
T1990	AAAAAAAAGGAGAATACAGTGCTTTCGCACTGTATTCTCCTTTTTTTT	1	1	0	100.00%	2	2	0	100.00%	3	3	0	100.00%
T1991	AAAAAAAAGGAATATGCAGTGCTTTCGCACTGCATATTCCTTTTTTTT	4	4	0	100.00%	1	1	0	100.00%	2	2	0	100.00%
T1992	AAAAAAAAGCTTGTATCAGTGCTTTCGCACTGTTGGTCGGTTTTTTTT	7	4	3	57.14%	7	5	2	71.43%	7	1	6	14.29%
T1993	AAAAAAAAGCTACTTTCAGTGCGAAAGCACTGCGCCCACGTTTTTTTT	7	0	7	0.00%	7	3	4	42.86%	4	1	3	25.00%
T1994	AAAAAAAAGCCCATCACAGTGCGAAAGCACTGCGCGCTCCTTTTTTTT	14	1	13	7.14%	15	6	9	40.00%	12	2	10	16.67%
T1995	AAAAAAAAGCATCATTCAGTGCGAAAGCACTGCGAGTACGTTTTTTTT	8	1	7	12.50%	8	5	3	62.50%	7	4	3	57.14%
T1996	AAAAAAAAGCAGTTGCCAGTGCTTTCGCACTGTATCGACGTTTTTTTT	12	0	12	0.00%	11	0	11	0.00%	12	0	12	0.00%
T1997	AAAAAAAACGTTTGTGCAGTGCGAAAGCACTGCACAAACGTTTTTTTT	9	9	0	100.00%	5	5	0	100.00%	3	3	0	100.00%
T1998	AAAAAAAACGTTGTTGCAGTGCTTTCGCACTGCAACAACGTTTTTTTT	6	6	0	100.00%	3	3	0	100.00%	2	2	0	100.00%
T1999	AAAAAAAACCTTTTCGCAGTGCTTTCGCACTGCGAAAAGGTTTTTTTT	3	3	0	100.00%	2	2	0	100.00%	6	5	1	83.33%
[truncated: 4 more rows]
