# Supplementary material for: Rapid generation of sequence-diverse terminator libraries and their parameterization using quantitative Term-Seq
Source: Synth Biol (Oxf). 2019 Oct 29;4(1):ysz026. doi: 10.1093/synbio/ysz026 (PMC7445774; doi:10.1093/synbio/ysz026)
Supplement: ysz026_Supplementary_Data [file ysz026_supplementary_data.zip › Supplemental Table 4E - TermSeq Differential Temperature Data_30degC.csv]

Term ID	Terminator Sequence (5' to 3')	Total Hits	Terminated	Readthrough	%T termination	Total Hits	Terminated	Readthrough	%T termination	Total Hits	Terminated	Readthrough	%T termination
T1	AAAAAAAAGGTTAGTTCAGTGCTTTCGCACTGAACTAACCTTTTTTTT	51	51	0	100.00%	38	38	0	100.00%	45	45	0	100.00%
T2	AAAAAAAAGGCCTCCGCAGTGCGAAAGCACTGGGGGGACGTTTTTTTT	44	44	0	100.00%	33	33	0	100.00%	42	42	0	100.00%
T3	AAAAAAAACGTTGGCACAGTGCGAAAGCACTGATGGTAGCTTTTTTTT	44	9	35	20.45%	28	3	25	10.71%	36	4	32	11.11%
T4	AAAAAAAAGGTTAGTACAGTGCGAAAGCACTGTACTAACCTTTTTTTT	27	27	0	100.00%	13	13	0	100.00%	35	34	1	97.14%
T5	AAAAAAAAGGTTTGTTCAGTGCTTTCGCACTGAACAAACCTTTTTTTT	35	35	0	100.00%	46	46	0	100.00%	20	20	0	100.00%
T6	AAAAAAAAGGTTTCATCAGTGCGAAAGCACTGATGAAACCTTTTTTTT	69	69	0	100.00%	49	49	0	100.00%	37	37	0	100.00%
T7	AAAAAAAAGGTTTGTACAGTGCTTTCGCACTGTACAAACCTTTTTTTT	28	28	0	100.00%	18	18	0	100.00%	20	20	0	100.00%
T8	AAAAAAAAGGTTTATTCAGTGCGAAAGCACTGAATAAACCTTTTTTTT	19	19	0	100.00%	34	34	0	100.00%	19	19	0	100.00%
T9	AAAAAAAAGGTTAGTACAGTGCTTTCGCACTGTACTAACCTTTTTTTT	28	28	0	100.00%	18	18	0	100.00%	23	23	0	100.00%
T10	AAAAAAAAGGTCTGTACAGTGCTTTCGCACTGTACAGACCTTTTTTTT	33	33	0	100.00%	30	30	0	100.00%	30	30	0	100.00%
T11	AAAAAAAAGGTTGTTTCAGTGCTTTCGCACTGAAACAACCTTTTTTTT	73	73	0	100.00%	59	57	2	96.61%	40	40	0	100.00%
T12	AAAAAAAACGTGATGGCAGTGCGAAAGCACTGGACCATCCTTTTTTTT	38	36	2	94.74%	19	15	4	78.95%	36	28	8	77.78%
T13	AAAAAAAAGGTGTATACAGTGCGAAAGCACTGTATACACCTTTTTTTT	31	31	0	100.00%	22	22	0	100.00%	22	22	0	100.00%
T14	AAAAAAAACCGAGCGTCAGTGCGAAAGCACTGATGACGGCTTTTTTTT	56	34	22	60.71%	42	32	10	76.19%	95	75	20	78.95%
T15	AAAAAAAAGGTTTACTCAGTGCGAAAGCACTGAGTAAACCTTTTTTTT	22	22	0	100.00%	23	23	0	100.00%	17	17	0	100.00%
T16	AAAAAAAACGCATGGTCAGTGCGAAAGCACTGTCTCGCCGTTTTTTTT	16	15	1	93.75%	16	13	3	81.25%	21	14	7	66.67%
T17	AAAAAAAAGCTCATTACAGTGCGAAAGCACTGGCATGTGCTTTTTTTT	36	6	30	16.67%	28	5	23	17.86%	37	5	32	13.51%
T18	AAAAAAAACGTCGGCTCAGTGCGAAAGCACTGTGCGGACCTTTTTTTT	21	17	4	80.95%	20	18	2	90.00%	25	20	5	80.00%
T19	AAAAAAAAGGTTTAGTCAGTGCGAAAGCACTGACTAAACCTTTTTTTT	31	31	0	100.00%	24	24	0	100.00%	31	31	0	100.00%
T20	AAAAAAAAGGTTTACTCAGTGCTTTCGCACTGAGTAAACCTTTTTTTT	16	16	0	100.00%	13	13	0	100.00%	9	9	0	100.00%
T21	AAAAAAAAGGTTTGATCAGTGCGAAAGCACTGATCAAACCTTTTTTTT	29	29	0	100.00%	29	29	0	100.00%	26	26	0	100.00%
T22	AAAAAAAAGGTTATGACAGTGCGAAAGCACTGTCATAACCTTTTTTTT	53	53	0	100.00%	32	32	0	100.00%	36	36	0	100.00%
T23	AAAAAAAAGGTGTGTACAGTGCGAAAGCACTGTACACACCTTTTTTTT	46	46	0	100.00%	48	48	0	100.00%	28	28	0	100.00%
T24	AAAAAAAAGGTTTATGCAGTGCTTTCGCACTGCATAAACCTTTTTTTT	11	11	0	100.00%	18	18	0	100.00%	10	10	0	100.00%
T25	AAAAAAAAGGTTTGTTCAGTGCGAAAGCACTGAACAAACCTTTTTTTT	28	28	0	100.00%	24	24	0	100.00%	23	23	0	100.00%
T26	AAAAAAAAGGTAGTTGCAGTGCTTTCGCACTGCAACTACCTTTTTTTT	23	23	0	100.00%	15	15	0	100.00%	12	12	0	100.00%
T27	AAAAAAAAGCTCTATACAGTGCGAAAGCACTGGAAGGGCCTTTTTTTT	40	36	4	90.00%	32	30	2	93.75%	38	36	2	94.74%
T28	AAAAAAAACGGCGCGGCAGTGCGAAAGCACTGACGAGCCCTTTTTTTT	6	6	0	100.00%	5	4	1	80.00%	7	6	1	85.71%
T29	AAAAAAAAGGATTGTTCAGTGCTTTCGCACTGAACAATCCTTTTTTTT	40	38	2	95.00%	29	29	0	100.00%	41	41	0	100.00%
T30	AAAAAAAACGGCTTACCAGTGCGAAAGCACTGCCAGAAGCTTTTTTTT	46	14	32	30.43%	45	8	37	17.78%	49	8	41	16.33%
T31	AAAAAAAAGGAATTTACAGTGCTTTCGCACTGTAAATTCCTTTTTTTT	8	8	0	100.00%	9	9	0	100.00%	11	11	0	100.00%
T32	AAAAAAAAGGTTTAATCAGTGCGAAAGCACTGATTAAACCTTTTTTTT	22	22	0	100.00%	13	13	0	100.00%	12	12	0	100.00%
T33	AAAAAAAAGGTTGGTACAGTGCTTTCGCACTGTACCAACCTTTTTTTT	77	77	0	100.00%	96	95	1	98.96%	67	65	2	97.01%
T34	AAAAAAAAGGTTGTAACAGTGCTTTCGCACTGTTACAACCTTTTTTTT	22	21	1	95.45%	19	18	1	94.74%	26	26	0	100.00%
T35	AAAAAAAACGGGCAGTCAGTGCGAAAGCACTGCACCACCCTTTTTTTT	32	13	19	40.63%	13	9	4	69.23%	22	17	5	77.27%
T36	AAAAAAAAGGTTTACACAGTGCTTTCGCACTGTGTAAACCTTTTTTTT	9	9	0	100.00%	3	3	0	100.00%	4	4	0	100.00%
T37	AAAAAAAAGCTATATTCAGTGCGAAAGCACTGAATATAGCTTTTTTTT	9	9	0	100.00%	7	7	0	100.00%	4	4	0	100.00%
T38	AAAAAAAAGGTCTATACAGTGCTTTCGCACTGTATAGACCTTTTTTTT	18	15	3	83.33%	17	16	1	94.12%	14	14	0	100.00%
T39	AAAAAAAAGGTTAGAACAGTGCTTTCGCACTGTTCTAACCTTTTTTTT	15	15	0	100.00%	11	11	0	100.00%	29	29	0	100.00%
T40	AAAAAAAAGGTGTATTCAGTGCTTTCGCACTGAATACACCTTTTTTTT	46	45	1	97.83%	19	19	0	100.00%	31	30	1	96.77%
T41	AAAAAAAAGGGCTTGCCAGTGCGAAAGCACTGCCTGGACGTTTTTTTT	14	12	2	85.71%	13	10	3	76.92%	11	10	1	90.91%
T42	AAAAAAAAGGTGTGTTCAGTGCTTTCGCACTGAACACACCTTTTTTTT	21	21	0	100.00%	26	26	0	100.00%	28	28	0	100.00%
T43	AAAAAAAAGGTATGTTCAGTGCTTTCGCACTGAACATACCTTTTTTTT	24	24	0	100.00%	18	18	0	100.00%	18	18	0	100.00%
T44	AAAAAAAAGGTTAGATCAGTGCTTTCGCACTGATCTAACCTTTTTTTT	20	20	0	100.00%	23	23	0	100.00%	10	10	0	100.00%
T45	AAAAAAAAGGTTGTATCAGTGCGAAAGCACTGATACAACCTTTTTTTT	34	34	0	100.00%	36	35	1	97.22%	25	25	0	100.00%
T46	AAAAAAAAGGTTTATTCAGTGCTTTCGCACTGAATAAACCTTTTTTTT	20	20	0	100.00%	12	12	0	100.00%	14	14	0	100.00%
T47	AAAAAAAAGGAAGATGCAGTGCGAAAGCACTGTAACCCGGTTTTTTTT	24	7	17	29.17%	20	3	17	15.00%	24	4	20	16.67%
T48	AAAAAAAACCTAAAAACAGTGCGAAAGCACTGACTGAGGGTTTTTTTT	37	1	36	2.70%	29	0	29	0.00%	35	1	34	2.86%
T49	AAAAAAAAGCATTGTACAGTGCTTTCGCACTGTACAATGCTTTTTTTT	5	5	0	100.00%	7	7	0	100.00%	6	6	0	100.00%
T50	AAAAAAAAGGTTTGCACAGTGCGAAAGCACTGTGCAAACCTTTTTTTT	19	19	0	100.00%	20	20	0	100.00%	29	29	0	100.00%
T51	AAAAAAAAGCGGTTACCAGTGCGAAAGCACTGCGACACCCTTTTTTTT	88	80	8	90.91%	42	34	8	80.95%	91	80	11	87.91%
T52	AAAAAAAAGGTATGTTCAGTGCGAAAGCACTGAACATACCTTTTTTTT	20	19	1	95.00%	21	20	1	95.24%	13	13	0	100.00%
T53	AAAAAAAAGGGTGTGTCAGTGCTTTCGCACTGCATACCGGTTTTTTTT	61	58	3	95.08%	50	42	8	84.00%	60	52	8	86.67%
T54	AAAAAAAAGCTATGTTCAGTGCGAAAGCACTGAACATAGCTTTTTTTT	30	30	0	100.00%	16	16	0	100.00%	29	29	0	100.00%
T55	AAAAAAAACGTTTGTTCAGTGCTTTCGCACTGAACAAACGTTTTTTTT	22	22	0	100.00%	10	10	0	100.00%	8	8	0	100.00%
T56	AAAAAAAAGGTTGTGACAGTGCTTTCGCACTGTCACAACCTTTTTTTT	18	18	0	100.00%	16	16	0	100.00%	22	22	0	100.00%
T57	AAAAAAAACCATTGTACAGTGCTTTCGCACTGTACAATGGTTTTTTTT	12	11	1	91.67%	11	11	0	100.00%	17	16	1	94.12%
T58	AAAAAAAACGGCATGTCAGTGCGAAAGCACTGCGTCAAGCTTTTTTTT	3	1	2	33.33%	10	1	9	10.00%	6	1	5	16.67%
T59	AAAAAAAACCGTTATGCAGTGCTTTCGCACTGCATAACGGTTTTTTTT	24	24	0	100.00%	8	8	0	100.00%	34	34	0	100.00%
T60	AAAAAAAAGGTAGATTCAGTGCGAAAGCACTGAATCTACCTTTTTTTT	33	32	1	96.97%	38	38	0	100.00%	18	18	0	100.00%
T61	AAAAAAAAGGTAGATACAGTGCTTTCGCACTGTATCTACCTTTTTTTT	25	25	0	100.00%	18	18	0	100.00%	16	16	0	100.00%
T62	AAAAAAAAGCCTGTGCCAGTGCGAAAGCACTGCGGGGCGGTTTTTTTT	17	14	3	82.35%	16	10	6	62.50%	19	14	5	73.68%
T63	AAAAAAAACGTTTATTCAGTGCTTTCGCACTGAATAAACGTTTTTTTT	10	10	0	100.00%	10	10	0	100.00%	5	5	0	100.00%
T64	AAAAAAAAGGTGACGGCAGTGCGAAAGCACTGAGCATCCCTTTTTTTT	55	10	45	18.18%	61	8	53	13.11%	39	13	26	33.33%
T65	AAAAAAAACCAAGCAACAGTGCGAAAGCACTGAGCATGCCTTTTTTTT	62	5	57	8.06%	37	2	35	5.41%	44	1	43	2.27%
T66	AAAAAAAACGTGCAGCCAGTGCGAAAGCACTGTGGGGTGCTTTTTTTT	19	9	10	47.37%	15	11	4	73.33%	28	21	7	75.00%
T67	AAAAAAAAGGTCAATACAGTGCGAAAGCACTGTATTGACCTTTTTTTT	20	18	2	90.00%	16	16	0	100.00%	27	27	0	100.00%
T68	AAAAAAAAGGTTTGTACAGTGCGAAAGCACTGTACAAACCTTTTTTTT	7	7	0	100.00%	11	11	0	100.00%	5	5	0	100.00%
T69	AAAAAAAAGGGTTTAGCAGTGCTTTCGCACTGCTAAACGCTTTTTTTT	10	10	0	100.00%	9	9	0	100.00%	9	9	0	100.00%
T70	AAAAAAAAGGTAGTATCAGTGCGAAAGCACTGATACTACCTTTTTTTT	24	24	0	100.00%	19	19	0	100.00%	17	17	0	100.00%
T71	AAAAAAAAGGTATGAACAGTGCTTTCGCACTGTTCATACCTTTTTTTT	19	19	0	100.00%	15	15	0	100.00%	18	18	0	100.00%
T72	AAAAAAAACGGTCAGTCAGTGCTTTCGCACTGACTGACCGTTTTTTTT	15	15	0	100.00%	19	19	0	100.00%	17	17	0	100.00%
T73	AAAAAAAAGCCTATTACAGTGCGAAAGCACTGTAATAGGGTTTTTTTT	52	51	1	98.08%	25	23	2	92.00%	35	35	0	100.00%
T74	AAAAAAAAGCATTGACCAGTGCGAAAGCACTGTTGCACCGTTTTTTTT	57	3	54	5.26%	60	7	53	11.67%	60	0	60	0.00%
T75	AAAAAAAAGGTATGCTCAGTGCTTTCGCACTGAGCATACCTTTTTTTT	26	26	0	100.00%	24	24	0	100.00%	19	19	0	100.00%
T76	AAAAAAAAGGTTTAAACAGTGCGAAAGCACTGTTTAAACCTTTTTTTT	12	12	0	100.00%	8	8	0	100.00%	6	6	0	100.00%
T77	AAAAAAAAGGTATACTCAGTGCGAAAGCACTGAGTATACCTTTTTTTT	15	15	0	100.00%	13	13	0	100.00%	9	9	0	100.00%
T78	AAAAAAAACCAACGGCCAGTGCGAAAGCACTGTCATTACCTTTTTTTT	36	1	35	2.78%	44	1	43	2.27%	37	2	35	5.41%
T79	AAAAAAAAGGTTAGCTCAGTGCGAAAGCACTGAGCTAACCTTTTTTTT	53	52	1	98.11%	34	34	0	100.00%	46	46	0	100.00%
T80	AAAAAAAAGGTATTGTCAGTGCGAAAGCACTGACAATACCTTTTTTTT	18	18	0	100.00%	17	17	0	100.00%	14	14	0	100.00%
T81	AAAAAAAAGGTAAATTCAGTGCGAAAGCACTGAATTTACCTTTTTTTT	27	27	0	100.00%	23	23	0	100.00%	19	19	0	100.00%
T82	AAAAAAAAGGTCTATTCAGTGCGAAAGCACTGAGGCTGCGTTTTTTTT	10	7	3	70.00%	8	2	6	25.00%	10	10	0	100.00%
T83	AAAAAAAAGGTTGGGACAGTGCGAAAGCACTGCGGCACGCTTTTTTTT	6	3	3	50.00%	10	6	4	60.00%	12	11	1	91.67%
T84	AAAAAAAAGGCACATTCAGTGCTTTCGCACTGCGTGCTGCTTTTTTTT	21	19	2	90.48%	18	16	2	88.89%	25	20	5	80.00%
T85	AAAAAAAAGCTGTGTCCAGTGCGAAAGCACTGCCAGACGGTTTTTTTT	6	4	2	66.67%	15	6	9	40.00%	8	8	0	100.00%
T86	AAAAAAAACGTTTCAGCAGTGCGAAAGCACTGGGCACTGGTTTTTTTT	2	2	0	100.00%	7	4	3	57.14%	5	4	1	80.00%
T87	AAAAAAAACGTTAATTCAGTGCGAAAGCACTGAATTAACGTTTTTTTT	14	14	0	100.00%	12	12	0	100.00%	7	7	0	100.00%
T88	AAAAAAAACGACCGTGCAGTGCGAAAGCACTGGGGTTGGCTTTTTTTT	60	5	55	8.33%	50	3	47	6.00%	46	6	40	13.04%
T89	AAAAAAAACGAGTGTGCAGTGCTTTCGCACTGTGCTCACCTTTTTTTT	77	4	73	5.19%	83	8	75	9.64%	94	9	85	9.57%
T90	AAAAAAAACGGGCTCTCAGTGCGAAAGCACTGGCAGTTGGTTTTTTTT	74	57	17	77.03%	37	21	16	56.76%	57	43	14	75.44%
T91	AAAAAAAAGGTCTACACAGTGCGAAAGCACTGTGTAGACCTTTTTTTT	34	34	0	100.00%	17	17	0	100.00%	10	10	0	100.00%
T92	AAAAAAAACGGGCTTTCAGTGCGAAAGCACTGTGTCTCGCTTTTTTTT	19	0	19	0.00%	29	0	29	0.00%	18	0	18	0.00%
T93	AAAAAAAAGGTTTAGTCAGTGCTTTCGCACTGACTAAACCTTTTTTTT	5	5	0	100.00%	7	6	1	85.71%	4	4	0	100.00%
T94	AAAAAAAAGCGTATTTCAGTGCGAAAGCACTGCCCCAGCCTTTTTTTT	72	0	72	0.00%	60	4	56	6.67%	84	6	78	7.14%
T95	AAAAAAAAGGAGTGTGCAGTGCGAAAGCACTGCATGCTCGTTTTTTTT	59	58	1	98.31%	45	44	1	97.78%	75	72	3	96.00%
T96	AAAAAAAAGGTTTGAACAGTGCTTTCGCACTGTTCAAACCTTTTTTTT	14	14	0	100.00%	9	9	0	100.00%	5	5	0	100.00%
T97	AAAAAAAAGGTCAGTACAGTGCTTTCGCACTGTACTGACCTTTTTTTT	16	16	0	100.00%	7	7	0	100.00%	8	8	0	100.00%
T98	AAAAAAAAGGTATTGACAGTGCGAAAGCACTGTCAATACCTTTTTTTT	8	8	0	100.00%	8	8	0	100.00%	9	9	0	100.00%
T99	AAAAAAAAGGTGTGTACAGTGCTTTCGCACTGTACACACCTTTTTTTT	13	12	1	92.31%	9	9	0	100.00%	2	2	0	100.00%
T100	AAAAAAAAGGTGTATGCAGTGCTTTCGCACTGCATACACCTTTTTTTT	23	23	0	100.00%	19	19	0	100.00%	21	21	0	100.00%
T101	AAAAAAAAGGAAGTTACAGTGCTTTCGCACTGTAACTTCCTTTTTTTT	20	20	0	100.00%	23	23	0	100.00%	8	8	0	100.00%
T102	AAAAAAAACGAGCCTTCAGTGCGAAAGCACTGTGCGTCCCTTTTTTTT	4	3	1	75.00%	3	1	2	33.33%	5	3	2	60.00%
T103	AAAAAAAAGCTAAAGACAGTGCGAAAGCACTGGAAGCACGTTTTTTTT	50	3	47	6.00%	39	7	32	17.95%	61	6	55	9.84%
T104	AAAAAAAAGCTTTAATCAGTGCGAAAGCACTGATTAAAGCTTTTTTTT	13	12	1	92.31%	12	11	1	91.67%	5	5	0	100.00%
T105	AAAAAAAACGTTGTATCAGTGCTTTCGCACTGATACAACGTTTTTTTT	12	11	1	91.67%	13	11	2	84.62%	11	11	0	100.00%
T106	AAAAAAAACGATTGTACAGTGCGAAAGCACTGGACGGACCTTTTTTTT	22	1	21	4.55%	11	1	10	9.09%	11	0	11	0.00%
T107	AAAAAAAAGGTCTGTTCAGTGCGAAAGCACTGAACAGACCTTTTTTTT	20	20	0	100.00%	30	30	0	100.00%	18	18	0	100.00%
T108	AAAAAAAAGCGTTATACAGTGCTTTCGCACTGTATAACGCTTTTTTTT	7	7	0	100.00%	3	3	0	100.00%	5	4	1	80.00%
T109	AAAAAAAACGAGGCAGCAGTGCGAAAGCACTGACTGATCCTTTTTTTT	18	8	10	44.44%	17	9	8	52.94%	13	10	3	76.92%
T110	AAAAAAAAGGAGATTACAGTGCGAAAGCACTGACAGCTCGTTTTTTTT	56	3	53	5.36%	46	1	45	2.17%	52	6	46	11.54%
T111	AAAAAAAAGGAATTGTCAGTGCTTTCGCACTGACAATTCCTTTTTTTT	23	23	0	100.00%	14	14	0	100.00%	14	14	0	100.00%
T112	AAAAAAAAGGGATCTGCAGTGCGAAAGCACTGGACCTGCGTTTTTTTT	44	0	44	0.00%	40	0	40	0.00%	33	0	33	0.00%
T113	AAAAAAAACGTGGTGCCAGTGCTTTCGCACTGTACAGCGCTTTTTTTT	63	15	48	23.81%	48	7	41	14.58%	56	9	47	16.07%
T114	AAAAAAAAGGAAGGGACAGTGCGAAAGCACTGACCCCAGGTTTTTTTT	4	4	0	100.00%	8	8	0	100.00%	5	4	1	80.00%
T115	AAAAAAAAGGTTGATGCAGTGCGAAAGCACTGCATCAACCTTTTTTTT	35	35	0	100.00%	29	29	0	100.00%	21	21	0	100.00%
T116	AAAAAAAAGGGTATGGCAGTGCGAAAGCACTGATACTCCGTTTTTTTT	11	7	4	63.64%	7	7	0	100.00%	10	9	1	90.00%
T117	AAAAAAAACCGTTAGACAGTGCTTTCGCACTGTCTAACGGTTTTTTTT	24	24	0	100.00%	10	10	0	100.00%	16	16	0	100.00%
T118	AAAAAAAAGGTAGTTACAGTGCGAAAGCACTGTAACTACCTTTTTTTT	17	16	1	94.12%	24	24	0	100.00%	7	7	0	100.00%
T119	AAAAAAAACGTGATGCCAGTGCGAAAGCACTGAAAATGGGTTTTTTTT	38	0	38	0.00%	43	1	42	2.33%	61	1	60	1.64%
T120	AAAAAAAAGGTGTTGACAGTGCTTTCGCACTGTCAACACCTTTTTTTT	37	37	0	100.00%	23	23	0	100.00%	22	22	0	100.00%
T121	AAAAAAAACCGCGTTCCAGTGCGAAAGCACTGACTTAGGCTTTTTTTT	12	3	9	25.00%	2	0	2	0.00%	7	2	5	28.57%
T122	AAAAAAAAGCGGGATACAGTGCGAAAGCACTGCTAACCCGTTTTTTTT	21	17	4	80.95%	15	13	2	86.67%	25	18	7	72.00%
T123	AAAAAAAACGGCATATCAGTGCGAAAGCACTGTGCCTGGCTTTTTTTT	45	20	25	44.44%	29	11	18	37.93%	42	11	31	26.19%
T124	AAAAAAAAGGTTGTAACAGTGCGAAAGCACTGTTACAACCTTTTTTTT	20	20	0	100.00%	18	18	0	100.00%	14	14	0	100.00%
T125	AAAAAAAAGGTATATGCAGTGCGAAAGCACTGCATATACCTTTTTTTT	33	33	0	100.00%	20	20	0	100.00%	25	25	0	100.00%
T126	AAAAAAAAGGTAAATTCAGTGCTTTCGCACTGAATTTACCTTTTTTTT	7	7	0	100.00%	8	8	0	100.00%	15	15	0	100.00%
T127	AAAAAAAAGGGATGCACAGTGCGAAAGCACTGACCCCAGGTTTTTTTT	2	1	1	50.00%	3	1	2	33.33%	4	1	3	25.00%
T128	AAAAAAAACGGGAGTGCAGTGCGAAAGCACTGCCACACCCTTTTTTTT	68	2	66	2.94%	73	0	73	0.00%	88	0	88	0.00%
T129	AAAAAAAAGGTGCCCGCAGTGCGAAAGCACTGTAACGCGGTTTTTTTT	35	6	29	17.14%	20	6	14	30.00%	19	12	7	63.16%
T130	AAAAAAAAGGTCTGTGCAGTGCGAAAGCACTGCACAGACCTTTTTTTT	24	24	0	100.00%	13	12	1	92.31%	14	14	0	100.00%
T131	AAAAAAAAGGTTATTACAGTGCGAAAGCACTGTAATAACCTTTTTTTT	6	6	0	100.00%	10	10	0	100.00%	9	9	0	100.00%
T132	AAAAAAAAGCGCTTCTCAGTGCGAAAGCACTGTGATTCCGTTTTTTTT	17	13	4	76.47%	17	13	4	76.47%	14	11	3	78.57%
T133	AAAAAAAAGCTTTGTACAGTGCGAAAGCACTGTACAAAGCTTTTTTTT	10	10	0	100.00%	9	9	0	100.00%	14	14	0	100.00%
T134	AAAAAAAACGGTAGGCCAGTGCGAAAGCACTGCATGAACCTTTTTTTT	67	15	52	22.39%	38	11	27	28.95%	40	9	31	22.50%
T135	AAAAAAAAGCTTAGTACAGTGCGAAAGCACTGTACTAAGCTTTTTTTT	7	7	0	100.00%	8	8	0	100.00%	2	1	1	50.00%
T136	AAAAAAAACGATCCGCCAGTGCGAAAGCACTGCATGTGGGTTTTTTTT	1	1	0	100.00%	5	2	3	40.00%	5	2	3	40.00%
T137	AAAAAAAAGCTATGTACAGTGCGAAAGCACTGTACATAGCTTTTTTTT	16	16	0	100.00%	13	13	0	100.00%	11	10	1	90.91%
T138	AAAAAAAACGTGTGTACAGTGCTTTCGCACTGTACACACGTTTTTTTT	8	8	0	100.00%	14	14	0	100.00%	28	28	0	100.00%
T139	AAAAAAAACGGTCGTTCAGTGCGAAAGCACTGCACATTGCTTTTTTTT	45	0	45	0.00%	36	0	36	0.00%	44	2	42	4.55%
T140	AAAAAAAACCGTTATTCAGTGCTTTCGCACTGAATAACGGTTTTTTTT	20	20	0	100.00%	23	23	0	100.00%	25	25	0	100.00%
T141	AAAAAAAAGGAGTGTACAGTGCGAAAGCACTGACCGCCCCTTTTTTTT	30	2	28	6.67%	25	1	24	4.00%	40	3	37	7.50%
T142	AAAAAAAAGGTTGTTTCAGTGCGAAAGCACTGAAACAACCTTTTTTTT	25	25	0	100.00%	22	22	0	100.00%	16	16	0	100.00%
T143	AAAAAAAACCATTACACAGTGCTTTCGCACTGTGTAATGGTTTTTTTT	6	6	0	100.00%	7	7	0	100.00%	10	10	0	100.00%
T144	AAAAAAAAGCGTTAAACAGTGCTTTCGCACTGTTTAACGCTTTTTTTT	27	27	0	100.00%	18	18	0	100.00%	12	12	0	100.00%
T145	AAAAAAAACCAATGTTCAGTGCGAAAGCACTGAACATTGGTTTTTTTT	19	19	0	100.00%	9	9	0	100.00%	16	16	0	100.00%
T146	AAAAAAAAGGTCTGAACAGTGCGAAAGCACTGTTCAGACCTTTTTTTT	11	11	0	100.00%	7	7	0	100.00%	26	26	0	100.00%
T147	AAAAAAAAGGGTCAGTCAGTGCGAAAGCACTGCGCAACCCTTTTTTTT	3	0	3	0.00%	2	0	2	0.00%	3	0	3	0.00%
T148	AAAAAAAAGGTTCAGTCAGTGCGAAAGCACTGGTGAATCGTTTTTTTT	25	0	25	0.00%	26	2	24	7.69%	24	4	20	16.67%
T149	AAAAAAAAGGTTGTGACAGTGCGAAAGCACTGTCACAACCTTTTTTTT	38	38	0	100.00%	26	26	0	100.00%	25	24	1	96.00%
T150	AAAAAAAAGGAAGTTCCAGTGCGAAAGCACTGACACGGGGTTTTTTTT	44	8	36	18.18%	36	8	28	22.22%	27	12	15	44.44%
T151	AAAAAAAAGGTTTTGTCAGTGCGAAAGCACTGACAAAACCTTTTTTTT	4	4	0	100.00%	6	6	0	100.00%	6	6	0	100.00%
T152	AAAAAAAAGGCAGGACCAGTGCGAAAGCACTGCCGCCTCGTTTTTTTT	6	6	0	100.00%	7	6	1	85.71%	5	4	1	80.00%
T153	AAAAAAAAGGTATGATCAGTGCTTTCGCACTGATCATACCTTTTTTTT	5	5	0	100.00%	22	22	0	100.00%	6	6	0	100.00%
T154	AAAAAAAACGTGGACGCAGTGCGAAAGCACTGTCAAGACCTTTTTTTT	32	10	22	31.25%	22	8	14	36.36%	24	13	11	54.17%
T155	AAAAAAAAGGCAGGGGCAGTGCGAAAGCACTGTTTGCGCGTTTTTTTT	5	4	1	80.00%	5	3	2	60.00%	7	7	0	100.00%
T156	AAAAAAAAGGTATAATCAGTGCTTTCGCACTGATTATACCTTTTTTTT	5	5	0	100.00%	1	1	0	100.00%	2	2	0	100.00%
T157	AAAAAAAACCATATTACAGTGCGAAAGCACTGCGACAACCTTTTTTTT	32	0	32	0.00%	24	1	23	4.17%	32	3	29	9.38%
T158	AAAAAAAAGCTTAACACAGTGCTTTCGCACTGTGTTAAGCTTTTTTTT	8	8	0	100.00%	5	5	0	100.00%	13	13	0	100.00%
T159	AAAAAAAACCCGCGTACAGTGCGAAAGCACTGAATCGCCCTTTTTTTT	28	2	26	7.14%	34	3	31	8.82%	31	10	21	32.26%
T160	AAAAAAAAGGCTTCGTCAGTGCTTTCGCACTGTGATGCCGTTTTTTTT	39	5	34	12.82%	23	2	21	8.70%	22	10	12	45.45%
T161	AAAAAAAACGCACTACCAGTGCGAAAGCACTGACCCTCGGTTTTTTTT	22	11	11	50.00%	21	5	16	23.81%	31	8	23	25.81%
T162	AAAAAAAAGGACGGTACAGTGCTTTCGCACTGCTCAGAGGTTTTTTTT	4	4	0	100.00%	2	1	1	50.00%	4	4	0	100.00%
T163	AAAAAAAAGCTAAGTTCAGTGCTTTCGCACTGAACTTAGCTTTTTTTT	18	18	0	100.00%	6	6	0	100.00%	9	9	0	100.00%
T164	AAAAAAAAGCTTAATTCAGTGCGAAAGCACTGAATTAAGCTTTTTTTT	15	15	0	100.00%	3	3	0	100.00%	6	6	0	100.00%
T165	AAAAAAAAGGTGAATTCAGTGCGAAAGCACTGAATTCACCTTTTTTTT	30	30	0	100.00%	14	14	0	100.00%	19	18	1	94.74%
T166	AAAAAAAACGTCAATTCAGTGCGAAAGCACTGAATTGACGTTTTTTTT	14	14	0	100.00%	13	13	0	100.00%	12	12	0	100.00%
T167	AAAAAAAACGTTTTATCAGTGCTTTCGCACTGTACGGACCTTTTTTTT	26	3	23	11.54%	22	5	17	22.73%	32	4	28	12.50%
T168	AAAAAAAAGGTGCAATCAGTGCGAAAGCACTGGCCGGCGGTTTTTTTT	29	18	11	62.07%	16	10	6	62.50%	16	9	7	56.25%
T169	AAAAAAAAGCACGTAACAGTGCGAAAGCACTGTGTCGACGTTTTTTTT	48	6	42	12.50%	40	4	36	10.00%	45	8	37	17.78%
T170	AAAAAAAACGTTTCGGCAGTGCGAAAGCACTGGTAATCGCTTTTTTTT	39	3	36	7.69%	43	0	43	0.00%	44	2	42	4.55%
T171	AAAAAAAACGTCTACTCAGTGCGAAAGCACTGACCCGGGGTTTTTTTT	16	6	10	37.50%	19	7	12	36.84%	21	8	13	38.10%
T172	AAAAAAAACGTTTACGCAGTGCTTTCGCACTGCGTAAACGTTTTTTTT	26	26	0	100.00%	20	20	0	100.00%	19	19	0	100.00%
T173	AAAAAAAAGGTGAGTTCAGTGCTTTCGCACTGAACTCACCTTTTTTTT	21	21	0	100.00%	18	18	0	100.00%	19	19	0	100.00%
T174	AAAAAAAAGGTTGGCGCAGTGCGAAAGCACTGTAGTATCCTTTTTTTT	9	5	4	55.56%	10	3	7	30.00%	7	4	3	57.14%
T175	AAAAAAAAGGAATATACAGTGCTTTCGCACTGTATATTCCTTTTTTTT	1	1	0	100.00%	4	4	0	100.00%	3	3	0	100.00%
T176	AAAAAAAAGGGGAGGCCAGTGCGAAAGCACTGACCCCGCGTTTTTTTT	8	7	1	87.50%	6	6	0	100.00%	6	5	1	83.33%
T177	AAAAAAAACCGTTAATCAGTGCGAAAGCACTGATTAACGGTTTTTTTT	28	27	1	96.43%	14	13	1	92.86%	11	10	1	90.91%
T178	AAAAAAAACCATTCATCAGTGCTTTCGCACTGATGAATGGTTTTTTTT	2	2	0	100.00%	2	2	0	100.00%	13	13	0	100.00%
T179	AAAAAAAAGGTGTCATCAGTGCTTTCGCACTGGCTGCGGGTTTTTTTT	2	1	1	50.00%	7	4	3	57.14%	12	9	3	75.00%
T180	AAAAAAAACGTTCAATCAGTGCTTTCGCACTGATTGAACGTTTTTTTT	19	19	0	100.00%	14	14	0	100.00%	17	16	1	94.12%
T181	AAAAAAAACGTGAACACAGTGCGAAAGCACTGCTAATGGCTTTTTTTT	23	1	22	4.35%	32	2	30	6.25%	36	5	31	13.89%
T182	AAAAAAAAGGTAGTTTCAGTGCGAAAGCACTGCAACTCGGTTTTTTTT	50	14	36	28.00%	35	4	31	11.43%	40	8	32	20.00%
T183	AAAAAAAAGGAATTTTCAGTGCTTTCGCACTGAAAATTCCTTTTTTTT	2	2	0	100.00%	4	4	0	100.00%	7	7	0	100.00%
T184	AAAAAAAACCAACGATCAGTGCGAAAGCACTGTTGAGCCCTTTTTTTT	48	11	37	22.92%	39	1	38	2.56%	59	8	51	13.56%
T185	AAAAAAAAGGTGTACTCAGTGCGAAAGCACTGAGTACACCTTTTTTTT	57	56	1	98.25%	36	36	0	100.00%	39	38	1	97.44%
T186	AAAAAAAACCGACAGTCAGTGCGAAAGCACTGGAGATAGCTTTTTTTT	41	7	34	17.07%	22	0	22	0.00%	42	8	34	19.05%
T187	AAAAAAAAGGTTGATTCAGTGCGAAAGCACTGAATCAACCTTTTTTTT	34	34	0	100.00%	18	18	0	100.00%	9	9	0	100.00%
T188	AAAAAAAAGGTGGGGACAGTGCTTTCGCACTGGAACTACGTTTTTTTT	4	1	3	25.00%	8	3	5	37.50%	11	6	5	54.55%
T189	AAAAAAAACGATGGTCCAGTGCGAAAGCACTGGGAATCCCTTTTTTTT	34	13	21	38.24%	19	5	14	26.32%	32	10	22	31.25%
T190	AAAAAAAAGGTAGTGTCAGTGCTTTCGCACTGACACTACCTTTTTTTT	21	21	0	100.00%	36	36	0	100.00%	16	16	0	100.00%
T191	AAAAAAAAGGTGTAAACAGTGCTTTCGCACTGTTTACACCTTTTTTTT	18	17	1	94.44%	11	11	0	100.00%	15	15	0	100.00%
T192	AAAAAAAAGCAGTATACAGTGCTTTCGCACTGTATACTGCTTTTTTTT	8	8	0	100.00%	5	5	0	100.00%	9	9	0	100.00%
T193	AAAAAAAAGGTATCAACAGTGCGAAAGCACTGTTGATACCTTTTTTTT	8	8	0	100.00%	13	13	0	100.00%	15	15	0	100.00%
T194	AAAAAAAACGTTACCACAGTGCTTTCGCACTGTGGTAACGTTTTTTTT	12	11	1	91.67%	5	5	0	100.00%	7	7	0	100.00%
T195	AAAAAAAACGGGAGCCCAGTGCGAAAGCACTGACCTGAGCTTTTTTTT	46	14	32	30.43%	32	2	30	6.25%	48	14	34	29.17%
T196	AAAAAAAAGGGTCATCCAGTGCGAAAGCACTGTACAATCGTTTTTTTT	34	1	33	2.94%	46	1	45	2.17%	54	6	48	11.11%
T197	AAAAAAAAGGTATGTGCAGTGCTTTCGCACTGCACATACCTTTTTTTT	12	12	0	100.00%	8	8	0	100.00%	8	8	0	100.00%
T198	AAAAAAAAGGTCAGTACAGTGCGAAAGCACTGTACTGACCTTTTTTTT	3	3	0	100.00%	10	10	0	100.00%	4	4	0	100.00%
T199	AAAAAAAAGGGTTAGCCAGTGCGAAAGCACTGGGTCCTGGTTTTTTTT	27	14	13	51.85%	34	20	14	58.82%	22	16	6	72.73%
T200	AAAAAAAACCTTTATACAGTGCGAAAGCACTGAATACGGGTTTTTTTT	15	15	0	100.00%	9	7	2	77.78%	8	8	0	100.00%
T201	AAAAAAAACCTTTAGTCAGTGCGAAAGCACTGACTAAAGGTTTTTTTT	4	4	0	100.00%	9	9	0	100.00%	7	7	0	100.00%
T202	AAAAAAAAGCGGGATTCAGTGCGAAAGCACTGTTAACACGTTTTTTTT	19	19	0	100.00%	14	14	0	100.00%	12	11	1	91.67%
T203	AAAAAAAAGCACCTGTCAGTGCGAAAGCACTGACAGGTGGTTTTTTTT	70	62	8	88.57%	62	52	10	83.87%	70	68	2	97.14%
T204	AAAAAAAACGTCTATACAGTGCTTTCGCACTGTATAGACGTTTTTTTT	5	5	0	100.00%	2	2	0	100.00%	3	3	0	100.00%
T205	AAAAAAAACGTTAGACCAGTGCGAAAGCACTGCAACGACGTTTTTTTT	3	1	2	33.33%	6	3	3	50.00%	10	1	9	10.00%
T206	AAAAAAAAGGAGTACGCAGTGCGAAAGCACTGCGTACTGCTTTTTTTT	52	51	1	98.08%	38	38	0	100.00%	46	41	5	89.13%
T207	AAAAAAAACGGGGGTTCAGTGCTTTCGCACTGCTAAGCCCTTTTTTTT	6	2	4	33.33%	6	1	5	16.67%	7	0	7	0.00%
T208	AAAAAAAAGCTATATTCAGTGCTTTCGCACTGAATATAGCTTTTTTTT	10	10	0	100.00%	7	7	0	100.00%	5	5	0	100.00%
T209	AAAAAAAACCTAACAACAGTGCGAAAGCACTGCGCTTGGGTTTTTTTT	1	0	1	0.00%	5	0	5	0.00%	3	1	2	33.33%
T210	AAAAAAAAGGTGTGGTCAGTGCGAAAGCACTGCTCCCCGCTTTTTTTT	24	21	3	87.50%	18	16	2	88.89%	23	20	3	86.96%
T211	AAAAAAAACGTCGATGCAGTGCTTTCGCACTGGTGGACGCTTTTTTTT	26	1	25	3.85%	18	2	16	11.11%	19	3	16	15.79%
T212	AAAAAAAAGGCAAGCTCAGTGCGAAAGCACTGTTTATTCGTTTTTTTT	46	0	46	0.00%	41	1	40	2.44%	42	0	42	0.00%
T213	AAAAAAAAGCAAGTTGCAGTGCGAAAGCACTGCCTCGAGCTTTTTTTT	30	11	19	36.67%	31	8	23	25.81%	30	13	17	43.33%
T214	AAAAAAAACGTCGATTCAGTGCGAAAGCACTGCCAAGTGCTTTTTTTT	5	4	1	80.00%	9	7	2	77.78%	4	1	3	25.00%
T215	AAAAAAAAGGAGATGTCAGTGCTTTCGCACTGCTACCGGCTTTTTTTT	42	0	42	0.00%	34	0	34	0.00%	53	0	53	0.00%
T216	AAAAAAAACCGTTGCACAGTGCGAAAGCACTGTTCCAGCCTTTTTTTT	3	3	0	100.00%	8	0	8	0.00%	7	5	2	71.43%
T217	AAAAAAAACCGAGATTCAGTGCGAAAGCACTGTTCATTCCTTTTTTTT	37	2	35	5.41%	40	1	39	2.50%	32	1	31	3.13%
T218	AAAAAAAAGGTCTGGTCAGTGCGAAAGCACTGCGTGCTCGTTTTTTTT	47	2	45	4.26%	39	0	39	0.00%	37	2	35	5.41%
T219	AAAAAAAAGCTAAGTACAGTGCTTTCGCACTGTACTTAGCTTTTTTTT	7	7	0	100.00%	9	9	0	100.00%	12	12	0	100.00%
T220	AAAAAAAACCTTAACACAGTGCTTTCGCACTGTGTTAAGGTTTTTTTT	12	12	0	100.00%	1	1	0	100.00%	7	7	0	100.00%
T221	AAAAAAAACGTGCATGCAGTGCGAAAGCACTGTACCCCGGTTTTTTTT	6	6	0	100.00%	3	1	2	33.33%	10	6	4	60.00%
T222	AAAAAAAAGGTCGGCGCAGTGCGAAAGCACTGGACACCCCTTTTTTTT	25	6	19	24.00%	37	8	29	21.62%	25	11	14	44.00%
T223	AAAAAAAAGGTTGCCTCAGTGCTTTCGCACTGCAATGGGGTTTTTTTT	54	1	53	1.85%	39	0	39	0.00%	34	2	32	5.88%
T224	AAAAAAAAGGGGTACGCAGTGCGAAAGCACTGTCCTCGGGTTTTTTTT	32	6	26	18.75%	31	7	24	22.58%	41	10	31	24.39%
T225	AAAAAAAACCCTAGGTCAGTGCGAAAGCACTGCCGACACCTTTTTTTT	27	0	27	0.00%	36	6	30	16.67%	33	2	31	6.06%
T226	AAAAAAAAGCTAGTTGCAGTGCTTTCGCACTGCAACTAGCTTTTTTTT	23	23	0	100.00%	14	14	0	100.00%	5	5	0	100.00%
T227	AAAAAAAAGGTTTCAACAGTGCTTTCGCACTGTTGAAACCTTTTTTTT	9	9	0	100.00%	2	2	0	100.00%	4	4	0	100.00%
T228	AAAAAAAAGGTCTATACAGTGCGAAAGCACTGTATAGACCTTTTTTTT	8	8	0	100.00%	4	4	0	100.00%	5	5	0	100.00%
T229	AAAAAAAACGACGGTACAGTGCGAAAGCACTGACCAGTGGTTTTTTTT	23	16	7	69.57%	11	10	1	90.91%	17	11	6	64.71%
T230	AAAAAAAACCGTTATGCAGTGCGAAAGCACTGAAATGGGCTTTTTTTT	37	4	33	10.81%	29	1	28	3.45%	30	4	26	13.33%
T231	AAAAAAAACCAATTATCAGTGCTTTCGCACTGATAATTGGTTTTTTTT	5	5	0	100.00%	8	8	0	100.00%	5	5	0	100.00%
T232	AAAAAAAAGCATCGCACAGTGCGAAAGCACTGCGTGATGGTTTTTTTT	61	36	25	59.02%	40	25	15	62.50%	43	32	11	74.42%
T233	AAAAAAAACGTAGGCCCAGTGCGAAAGCACTGAACTGCCCTTTTTTTT	28	4	24	14.29%	30	1	29	3.33%	30	5	25	16.67%
T234	AAAAAAAACCATTACACAGTGCGAAAGCACTGTGTAATGGTTTTTTTT	13	13	0	100.00%	7	7	0	100.00%	5	5	0	100.00%
T235	AAAAAAAAGGTTTCTACAGTGCGAAAGCACTGTAGAAACCTTTTTTTT	8	8	0	100.00%	7	6	1	85.71%	7	7	0	100.00%
T236	AAAAAAAAGCTTAGTACAGTGCTTTCGCACTGTACTAAGCTTTTTTTT	0	0	0	I	4	4	0	100.00%	3	3	0	100.00%
T237	AAAAAAAACGTCGATGCAGTGCTTTCGCACTGCATCGACGTTTTTTTT	21	21	0	100.00%	21	20	1	95.24%	9	9	0	100.00%
T238	AAAAAAAACCCAAATACAGTGCTTTCGCACTGTATTTGGGTTTTTTTT	3	3	0	100.00%	0	0	0	I	7	7	0	100.00%
T239	AAAAAAAAGGTCGATTCAGTGCGAAAGCACTGAGCGAACCTTTTTTTT	27	17	10	62.96%	14	5	9	35.71%	24	11	13	45.83%
T240	AAAAAAAACGTTTGTTCAGTGCGAAAGCACTGAACAAACGTTTTTTTT	18	18	0	100.00%	4	4	0	100.00%	8	8	0	100.00%
T241	AAAAAAAAGCACGGGTCAGTGCGAAAGCACTGTATTCCCGTTTTTTTT	10	4	6	40.00%	8	4	4	50.00%	13	7	6	53.85%
T242	AAAAAAAACCAAAGTACAGTGCGAAAGCACTGGCCGTAGCTTTTTTTT	27	8	19	29.63%	26	5	21	19.23%	41	12	29	29.27%
T243	AAAAAAAAGCAGTTTACAGTGCGAAAGCACTGATGGCCCGTTTTTTTT	5	5	0	100.00%	10	9	1	90.00%	5	3	2	60.00%
T244	AAAAAAAACGTTATTGCAGTGCGAAAGCACTGCAATAACGTTTTTTTT	10	10	0	100.00%	10	10	0	100.00%	4	4	0	100.00%
T245	AAAAAAAACCGTTCGCCAGTGCGAAAGCACTGATACTTCGTTTTTTTT	35	1	34	2.86%	24	0	24	0.00%	32	0	32	0.00%
T246	AAAAAAAAGGATCGTGCAGTGCGAAAGCACTGACTTTTGCTTTTTTTT	3	1	2	33.33%	4	0	4	0.00%	3	1	2	33.33%
T247	AAAAAAAACGGAGGCTCAGTGCGAAAGCACTGTTAAAGCGTTTTTTTT	9	7	2	77.78%	9	5	4	55.56%	10	5	5	50.00%
T248	AAAAAAAAGCATTGCTCAGTGCGAAAGCACTGAAAAATGGTTTTTTTT	17	11	6	64.71%	21	8	13	38.10%	34	23	11	67.65%
T249	AAAAAAAACGTTTCGGCAGTGCTTTCGCACTGTAGTTACGTTTTTTTT	1	0	1	0.00%	5	2	3	40.00%	6	0	6	0.00%
T250	AAAAAAAAGGAATTAACAGTGCTTTCGCACTGTTAATTCCTTTTTTTT	7	7	0	100.00%	4	4	0	100.00%	2	2	0	100.00%
T251	AAAAAAAACCTACACGCAGTGCGAAAGCACTGTCTTGACGTTTTTTTT	24	12	12	50.00%	18	8	10	44.44%	12	5	7	41.67%
T252	AAAAAAAAGCGCTCGTCAGTGCGAAAGCACTGCATGAGGGTTTTTTTT	38	13	25	34.21%	24	7	17	29.17%	45	19	26	42.22%
T253	AAAAAAAACCGTTATACAGTGCTTTCGCACTGTATAACGGTTTTTTTT	1	1	0	100.00%	7	7	0	100.00%	1	1	0	100.00%
T254	AAAAAAAACCATACAACAGTGCTTTCGCACTGTTGTATGGTTTTTTTT	6	6	0	100.00%	11	8	3	72.73%	7	7	0	100.00%
T255	AAAAAAAAGGTCGTTACAGTGCGAAAGCACTGTAACGACCTTTTTTTT	20	20	0	100.00%	16	16	0	100.00%	25	24	1	96.00%
T256	AAAAAAAAGGCGATCTCAGTGCGAAAGCACTGTCTTATCGTTTTTTTT	20	12	8	60.00%	22	16	6	72.73%	26	19	7	73.08%
T257	AAAAAAAAGGTCGATACAGTGCTTTCGCACTGTATCGACCTTTTTTTT	25	25	0	100.00%	8	8	0	100.00%	12	12	0	100.00%
T258	AAAAAAAACGTATGAACAGTGCTTTCGCACTGTTCATACGTTTTTTTT	12	11	1	91.67%	4	4	0	100.00%	10	10	0	100.00%
T259	AAAAAAAACGAGCGCGCAGTGCGAAAGCACTGAGTAGTCCTTTTTTTT	12	8	4	66.67%	0	0	0	I	4	2	2	50.00%
T260	AAAAAAAAGCAATTTTCAGTGCTTTCGCACTGAAAATTGCTTTTTTTT	9	9	0	100.00%	4	4	0	100.00%	5	5	0	100.00%
T261	AAAAAAAAGGAATTATCAGTGCGAAAGCACTGCCACAAGCTTTTTTTT	2	0	2	0.00%	0	0	0	I	2	1	1	50.00%
T262	AAAAAAAAGGTTTTATCAGTGCGAAAGCACTGATAAAACCTTTTTTTT	2	2	0	100.00%	1	1	0	100.00%	2	2	0	100.00%
T263	AAAAAAAAGGTATCGACAGTGCGAAAGCACTGTCGATACCTTTTTTTT	12	12	0	100.00%	8	8	0	100.00%	8	8	0	100.00%
T264	AAAAAAAACGTTAAAACAGTGCTTTCGCACTGTTTTAACGTTTTTTTT	18	18	0	100.00%	12	12	0	100.00%	24	24	0	100.00%
T265	AAAAAAAACCTTACATCAGTGCGAAAGCACTGATGTAAGGTTTTTTTT	12	12	0	100.00%	2	2	0	100.00%	8	6	2	75.00%
T266	AAAAAAAAGGCTCGTACAGTGCGAAAGCACTGCATCCGGCTTTTTTTT	31	29	2	93.55%	28	27	1	96.43%	25	24	1	96.00%
T267	AAAAAAAACCTAAGTTCAGTGCTTTCGCACTGCGCGAAGCTTTTTTTT	43	1	42	2.33%	36	1	35	2.78%	34	1	33	2.94%
T268	AAAAAAAACCGAAGGTCAGTGCGAAAGCACTGTGGCTCCCTTTTTTTT	29	6	23	20.69%	24	3	21	12.50%	25	6	19	24.00%
T269	AAAAAAAAGGTTTGAACAGTGCGAAAGCACTGTTCAAACCTTTTTTTT	10	10	0	100.00%	7	7	0	100.00%	7	7	0	100.00%
T270	AAAAAAAAGCTGGGTGCAGTGCGAAAGCACTGAAGTGCCCTTTTTTTT	23	1	22	4.35%	9	1	8	11.11%	18	0	18	0.00%
T271	AAAAAAAACCATCCAGCAGTGCGAAAGCACTGTCGACGGCTTTTTTTT	23	1	22	4.35%	23	3	20	13.04%	31	4	27	12.90%
T272	AAAAAAAACGTACTTTCAGTGCGAAAGCACTGCCGTTGGCTTTTTTTT	6	0	6	0.00%	3	0	3	0.00%	0	0	0	I
T273	AAAAAAAAGGCTGTATCAGTGCGAAAGCACTGACGGTGCGTTTTTTTT	35	16	19	45.71%	19	7	12	36.84%	20	9	11	45.00%
T274	AAAAAAAAGGGGATTGCAGTGCGAAAGCACTGAGAACGGGTTTTTTTT	15	5	10	33.33%	15	2	13	13.33%	18	2	16	11.11%
T275	AAAAAAAAGGACTGTACAGTGCTTTCGCACTGTACAGTCCTTTTTTTT	14	14	0	100.00%	7	7	0	100.00%	10	10	0	100.00%
T276	AAAAAAAACGCTGGTCCAGTGCTTTCGCACTGATTTGGGCTTTTTTTT	41	1	40	2.44%	31	0	31	0.00%	26	2	24	7.69%
T277	AAAAAAAACGGGGCTACAGTGCGAAAGCACTGCCCTAACCTTTTTTTT	40	36	4	90.00%	30	23	7	76.67%	46	39	7	84.78%
T278	AAAAAAAAGCTTAAGACAGTGCGAAAGCACTGATCACAGGTTTTTTTT	6	3	3	50.00%	4	3	1	75.00%	13	12	1	92.31%
T279	AAAAAAAAGCTCGTCGCAGTGCGAAAGCACTGTTCTGTCCTTTTTTTT	18	3	15	16.67%	29	8	21	27.59%	22	2	20	9.09%
T280	AAAAAAAAGCTAAGGCCAGTGCGAAAGCACTGAATGCCCGTTTTTTTT	6	0	6	0.00%	12	0	12	0.00%	8	1	7	12.50%
T281	AAAAAAAAGCACCTCACAGTGCGAAAGCACTGGAATCACGTTTTTTTT	39	1	38	2.56%	26	1	25	3.85%	36	0	36	0.00%
T282	AAAAAAAACCTGAACCCAGTGCGAAAGCACTGCTACAGCCTTTTTTTT	13	11	2	84.62%	11	5	6	45.45%	7	3	4	42.86%
T283	AAAAAAAACCGTTACGCAGTGCTTTCGCACTGCGTAACGGTTTTTTTT	13	13	0	100.00%	10	10	0	100.00%	10	10	0	100.00%
T284	AAAAAAAAGGTATAGTCAGTGCTTTCGCACTGACTATACCTTTTTTTT	7	7	0	100.00%	6	6	0	100.00%	8	7	1	87.50%
T285	AAAAAAAAGGTTTTAGCAGTGCTTTCGCACTGCTAAAACCTTTTTTTT	2	2	0	100.00%	2	2	0	100.00%	2	2	0	100.00%
T286	AAAAAAAACGTTGGAGCAGTGCGAAAGCACTGGGCAAACCTTTTTTTT	23	1	22	4.35%	17	0	17	0.00%	19	2	17	10.53%
T287	AAAAAAAACGCACACGCAGTGCGAAAGCACTGGCCCAAGCTTTTTTTT	23	2	21	8.70%	25	7	18	28.00%	20	9	11	45.00%
T288	AAAAAAAACCTTATGACAGTGCTTTCGCACTGTCATAAGGTTTTTTTT	12	12	0	100.00%	12	12	0	100.00%	6	6	0	100.00%
T289	AAAAAAAACGTTTTCACAGTGCGAAAGCACTGTGAAAACGTTTTTTTT	7	7	0	100.00%	3	3	0	100.00%	2	2	0	100.00%
T290	AAAAAAAACGTGAGTACAGTGCTTTCGCACTGTACTCACGTTTTTTTT	18	18	0	100.00%	5	5	0	100.00%	3	3	0	100.00%
T291	AAAAAAAACCGGTGTGCAGTGCGAAAGCACTGGGACGTCGTTTTTTTT	10	10	0	100.00%	26	23	3	88.46%	5	4	1	80.00%
T292	AAAAAAAACGTTGTAACAGTGCGAAAGCACTGTTACAACGTTTTTTTT	22	22	0	100.00%	10	10	0	100.00%	11	11	0	100.00%
T293	AAAAAAAAGCTATTAACAGTGCGAAAGCACTGTTAATAGCTTTTTTTT	4	4	0	100.00%	10	10	0	100.00%	5	5	0	100.00%
T294	AAAAAAAACGTTTCTGCAGTGCGAAAGCACTGCCACTCGCTTTTTTTT	37	0	37	0.00%	38	0	38	0.00%	46	0	46	0.00%
T295	AAAAAAAAGCGTTATTCAGTGCGAAAGCACTGCAGTCCGCTTTTTTTT	8	0	8	0.00%	13	2	11	15.38%	10	1	9	10.00%
T296	AAAAAAAACGTTAACACAGTGCTTTCGCACTGTGTTAACGTTTTTTTT	4	4	0	100.00%	10	10	0	100.00%	9	9	0	100.00%
T297	AAAAAAAACGGGGGGGCAGTGCTTTCGCACTGAACTCCGCTTTTTTTT	22	4	18	18.18%	25	3	22	12.00%	32	9	23	28.13%
T298	AAAAAAAAGGTCAACACAGTGCGAAAGCACTGAGACGCGGTTTTTTTT	33	8	25	24.24%	32	4	28	12.50%	31	10	21	32.26%
T299	AAAAAAAACGCTAGGACAGTGCGAAAGCACTGCTAAAACCTTTTTTTT	28	1	27	3.57%	25	0	25	0.00%	29	0	29	0.00%
T300	AAAAAAAAGGTTGGGCCAGTGCGAAAGCACTGCGATCCCGTTTTTTTT	33	2	31	6.06%	22	1	21	4.55%	17	0	17	0.00%
T301	AAAAAAAACGATCCTCCAGTGCGAAAGCACTGCGATTGGCTTTTTTTT	35	0	35	0.00%	29	0	29	0.00%	42	0	42	0.00%
T302	AAAAAAAACCTGAGCTCAGTGCGAAAGCACTGCCCAATCGTTTTTTTT	5	0	5	0.00%	2	0	2	0.00%	3	3	0	100.00%
T303	AAAAAAAACCGTGCAACAGTGCGAAAGCACTGGTATCACCTTTTTTTT	25	12	13	48.00%	26	9	17	34.62%	24	13	11	54.17%
T304	AAAAAAAAGGTGAAGTCAGTGCGAAAGCACTGTCCCCGCCTTTTTTTT	20	14	6	70.00%	17	11	6	64.71%	14	11	3	78.57%
T305	AAAAAAAAGGCGTAACCAGTGCGAAAGCACTGCTCCCCCGTTTTTTTT	32	0	32	0.00%	36	1	35	2.78%	25	4	21	16.00%
T306	AAAAAAAACGACGACACAGTGCGAAAGCACTGCCTAAAGCTTTTTTTT	36	0	36	0.00%	19	0	19	0.00%	27	2	25	7.41%
T307	AAAAAAAAGCATCACACAGTGCGAAAGCACTGCAACCGCGTTTTTTTT	23	8	15	34.78%	20	4	16	20.00%	20	0	20	0.00%
T308	AAAAAAAAGGTTAGTGCAGTGCTTTCGCACTGCACTAACCTTTTTTTT	12	12	0	100.00%	14	14	0	100.00%	10	10	0	100.00%
T309	AAAAAAAAGCGGCAGTCAGTGCGAAAGCACTGCGTCCACGTTTTTTTT	6	1	5	16.67%	8	0	8	0.00%	6	1	5	16.67%
T310	AAAAAAAACGTTGTAACAGTGCTTTCGCACTGTTACAACGTTTTTTTT	4	4	0	100.00%	6	6	0	100.00%	1	1	0	100.00%
T311	AAAAAAAACGTCGTTACAGTGCGAAAGCACTGTAACGACGTTTTTTTT	23	21	2	91.30%	21	20	1	95.24%	15	15	0	100.00%
T312	AAAAAAAACCGTTTGTCAGTGCGAAAGCACTGCACGCGCCTTTTTTTT	33	4	29	12.12%	11	2	9	18.18%	27	3	24	11.11%
T313	AAAAAAAAGGGTTATACAGTGCTTTCGCACTGGGCGTCCGTTTTTTTT	6	3	3	50.00%	4	3	1	75.00%	0	0	0	I
T314	AAAAAAAAGCATTCTCCAGTGCGAAAGCACTGGAGAATGGTTTTTTTT	15	13	2	86.67%	12	12	0	100.00%	11	11	0	100.00%
T315	AAAAAAAACGCTGGCCCAGTGCGAAAGCACTGCAACTCGGTTTTTTTT	35	22	13	62.86%	29	16	13	55.17%	38	12	26	31.58%
T316	AAAAAAAAGGTAGTTTCAGTGCTTTCGCACTGAAACTACCTTTTTTTT	21	21	0	100.00%	19	17	2	89.47%	27	26	1	96.30%
T317	AAAAAAAACGATCAGCCAGTGCGAAAGCACTGTAACAAGCTTTTTTTT	32	5	27	15.63%	26	4	22	15.38%	20	2	18	10.00%
T318	AAAAAAAAGCCATTGTCAGTGCTTTCGCACTGGTCCAACGTTTTTTTT	57	3	54	5.26%	45	0	45	0.00%	29	0	29	0.00%
T319	AAAAAAAACCCGGGTGCAGTGCGAAAGCACTGACTCGAGCTTTTTTTT	16	3	13	18.75%	9	6	3	66.67%	14	7	7	50.00%
T320	AAAAAAAACGTTAGTACAGTGCTTTCGCACTGTACTAACGTTTTTTTT	7	7	0	100.00%	9	9	0	100.00%	3	3	0	100.00%
T321	AAAAAAAACGGGTTTACAGTGCGAAAGCACTGCGTGCCCCTTTTTTTT	0	0	0	I	1	1	0	100.00%	3	3	0	100.00%
T322	AAAAAAAACCAGGTGGCAGTGCGAAAGCACTGTAATATGGTTTTTTTT	22	15	7	68.18%	17	12	5	70.59%	24	22	2	91.67%
T323	AAAAAAAACGTTCTACCAGTGCGAAAGCACTGTTACGGGCTTTTTTTT	36	6	30	16.67%	25	4	21	16.00%	25	5	20	20.00%
T324	AAAAAAAACCACACGTCAGTGCGAAAGCACTGGCTCGGCCTTTTTTTT	39	5	34	12.82%	42	6	36	14.29%	36	3	33	8.33%
T325	AAAAAAAAGGTCAATTCAGTGCTTTCGCACTGAATTGACCTTTTTTTT	12	12	0	100.00%	3	3	0	100.00%	7	7	0	100.00%
T326	AAAAAAAACGGCAGGTCAGTGCGAAAGCACTGCTTCCCGCTTTTTTTT	19	5	14	26.32%	17	1	16	5.88%	25	8	17	32.00%
T327	AAAAAAAAGCTATTGACAGTGCTTTCGCACTGTCAATAGCTTTTTTTT	4	4	0	100.00%	7	7	0	100.00%	5	5	0	100.00%
T328	AAAAAAAAGGTGGTTACAGTGCGAAAGCACTGGCCAAGCGTTTTTTTT	30	1	29	3.33%	23	1	22	4.35%	35	1	34	2.86%
T329	AAAAAAAACCTGTAAGCAGTGCGAAAGCACTGTGTACAGCTTTTTTTT	15	10	5	66.67%	13	6	7	46.15%	8	5	3	62.50%
T330	AAAAAAAACCAGGTTCCAGTGCTTTCGCACTGCTTGGCCCTTTTTTTT	52	1	51	1.92%	44	0	44	0.00%	54	3	51	5.56%
T331	AAAAAAAAGGAACTTACAGTGCGAAAGCACTGCTCTCTGGTTTTTTTT	22	11	11	50.00%	16	2	14	12.50%	31	13	18	41.94%
T332	AAAAAAAAGCTAAGTTCAGTGCGAAAGCACTGAACTTAGCTTTTTTTT	17	17	0	100.00%	9	9	0	100.00%	11	10	1	90.91%
T333	AAAAAAAACGTTTTATCAGTGCGAAAGCACTGATAAAACGTTTTTTTT	1	1	0	100.00%	1	1	0	100.00%	1	1	0	100.00%
T334	AAAAAAAAGCGGACGGCAGTGCTTTCGCACTGTGCTCCGGTTTTTTTT	27	0	27	0.00%	25	2	23	8.00%	31	4	27	12.90%
T335	AAAAAAAACGAGTACACAGTGCGAAAGCACTGATAGGTCCTTTTTTTT	3	0	3	0.00%	5	3	2	60.00%	6	2	4	33.33%
T336	AAAAAAAAGGTTATTACAGTGCTTTCGCACTGTAATAACCTTTTTTTT	1	1	0	100.00%	4	4	0	100.00%	6	6	0	100.00%
T337	AAAAAAAAGGTTAGCACAGTGCTTTCGCACTGTGCTAACCTTTTTTTT	13	13	0	100.00%	5	5	0	100.00%	5	5	0	100.00%
T338	AAAAAAAAGCTTTGAACAGTGCGAAAGCACTGTTCAAAGCTTTTTTTT	16	12	4	75.00%	6	6	0	100.00%	9	9	0	100.00%
T339	AAAAAAAAGCTGTAATCAGTGCGAAAGCACTGATTACAGCTTTTTTTT	10	9	1	90.00%	7	7	0	100.00%	7	7	0	100.00%
T340	AAAAAAAAGCATTGTACAGTGCGAAAGCACTGAACCCCCCTTTTTTTT	21	1	20	4.76%	27	0	27	0.00%	24	3	21	12.50%
T341	AAAAAAAACGGGTAAGCAGTGCGAAAGCACTGAAAGTAGCTTTTTTTT	8	0	8	0.00%	5	0	5	0.00%	10	3	7	30.00%
T342	AAAAAAAAGGAGGGAGCAGTGCGAAAGCACTGTACAGACCTTTTTTTT	26	2	24	7.69%	22	3	19	13.64%	29	0	29	0.00%
T343	AAAAAAAAGCTACGTTCAGTGCGAAAGCACTGGGTCCTCGTTTTTTTT	51	3	48	5.88%	32	1	31	3.13%	20	1	19	5.00%
T344	AAAAAAAACGAGTGCTCAGTGCGAAAGCACTGCCGATGCCTTTTTTTT	16	1	15	6.25%	22	0	22	0.00%	19	3	16	15.79%
T345	AAAAAAAACCGTTTGACAGTGCTTTCGCACTGTCAAACGGTTTTTTTT	5	5	0	100.00%	3	3	0	100.00%	4	4	0	100.00%
T346	AAAAAAAACCGGGCATCAGTGCTTTCGCACTGACGGTTCCTTTTTTTT	23	2	21	8.70%	30	5	25	16.67%	39	7	32	17.95%
T347	AAAAAAAAGGAGTCCTCAGTGCTTTCGCACTGCAACCGCGTTTTTTTT	48	2	46	4.17%	35	3	32	8.57%	23	5	18	21.74%
T348	AAAAAAAACCTTAGGTCAGTGCTTTCGCACTGACCTAAGGTTTTTTTT	20	20	0	100.00%	9	9	0	100.00%	6	5	1	83.33%
T349	AAAAAAAACCGTTATGCAGTGCGAAAGCACTGCATAACGGTTTTTTTT	12	12	0	100.00%	13	12	1	92.31%	9	9	0	100.00%
T350	AAAAAAAAGCACTGTCCAGTGCGAAAGCACTGGGTCCTGCTTTTTTTT	20	11	9	55.00%	29	19	10	65.52%	15	10	5	66.67%
T351	AAAAAAAAGCTTATATCAGTGCTTTCGCACTGGGCAGAGGTTTTTTTT	36	0	36	0.00%	41	1	40	2.44%	36	0	36	0.00%
T352	AAAAAAAACCATTTAACAGTGCTTTCGCACTGTTAAATGGTTTTTTTT	7	7	0	100.00%	4	4	0	100.00%	7	7	0	100.00%
T353	AAAAAAAAGGGATGGTCAGTGCTTTCGCACTGGCACCTGCTTTTTTTT	39	13	26	33.33%	29	7	22	24.14%	59	20	39	33.90%
T354	AAAAAAAAGGTAGATTCAGTGCGAAAGCACTGAGACTGCGTTTTTTTT	7	2	5	28.57%	19	7	12	36.84%	17	6	11	35.29%
T355	AAAAAAAAGGGTTGACCAGTGCGAAAGCACTGCAAGTTGCTTTTTTTT	18	0	18	0.00%	26	4	22	15.38%	31	5	26	16.13%
T356	AAAAAAAAGGAATGTTCAGTGCTTTCGCACTGAACATTCCTTTTTTTT	5	5	0	100.00%	14	14	0	100.00%	8	7	1	87.50%
T357	AAAAAAAACGTTAACTCAGTGCTTTCGCACTGAGTTAACGTTTTTTTT	21	21	0	100.00%	12	12	0	100.00%	11	11	0	100.00%
T358	AAAAAAAACGTTGTAGCAGTGCTTTCGCACTGCTACAACGTTTTTTTT	5	5	0	100.00%	5	5	0	100.00%	3	3	0	100.00%
T359	AAAAAAAACCCTCTGTCAGTGCGAAAGCACTGCACCTAGGTTTTTTTT	29	1	28	3.45%	20	2	18	10.00%	20	0	20	0.00%
T360	AAAAAAAAGGTCAGAACAGTGCGAAAGCACTGTTCTGACCTTTTTTTT	13	13	0	100.00%	11	11	0	100.00%	11	11	0	100.00%
T361	AAAAAAAACGCAGCTTCAGTGCGAAAGCACTGCACCATCCTTTTTTTT	14	2	12	14.29%	22	4	18	18.18%	24	2	22	8.33%
T362	AAAAAAAACCGGAGTACAGTGCTTTCGCACTGTTGGGGCCTTTTTTTT	39	6	33	15.38%	24	5	19	20.83%	37	5	32	13.51%
T363	AAAAAAAAGGTTAATGCAGTGCTTTCGCACTGCATTAACCTTTTTTTT	25	25	0	100.00%	14	14	0	100.00%	25	25	0	100.00%
T364	AAAAAAAAGCATTGATCAGTGCTTTCGCACTGATCAATGCTTTTTTTT	3	3	0	100.00%	3	3	0	100.00%	1	1	0	100.00%
T365	AAAAAAAACGTGTATCCAGTGCTTTCGCACTGGATACACGTTTTTTTT	8	8	0	100.00%	11	11	0	100.00%	6	6	0	100.00%
T366	AAAAAAAACCTTTCAGCAGTGCTTTCGCACTGCTGAAAGGTTTTTTTT	5	5	0	100.00%	7	7	0	100.00%	6	6	0	100.00%
T367	AAAAAAAAGGCTATGTCAGTGCGAAAGCACTGCCGGAAGGTTTTTTTT	20	8	12	40.00%	21	3	18	14.29%	24	16	8	66.67%
T368	AAAAAAAACGTTAGATCAGTGCGAAAGCACTGATCTAACGTTTTTTTT	4	4	0	100.00%	6	6	0	100.00%	1	1	0	100.00%
T369	AAAAAAAAGGTGTTCTCAGTGCGAAAGCACTGCGAAGTGGTTTTTTTT	18	8	10	44.44%	17	9	8	52.94%	22	7	15	31.82%
T370	AAAAAAAAGGGTAACGCAGTGCTTTCGCACTGAAAGACGGTTTTTTTT	32	2	30	6.25%	18	1	17	5.56%	46	11	35	23.91%
T371	AAAAAAAAGGTTGTATCAGTGCTTTCGCACTGATACAACCTTTTTTTT	3	3	0	100.00%	9	9	0	100.00%	3	3	0	100.00%
T372	AAAAAAAAGGCTGCTTCAGTGCTTTCGCACTGGGCCGTGGTTTTTTTT	2	1	1	50.00%	3	0	3	0.00%	7	3	4	42.86%
T373	AAAAAAAACCTGTATACAGTGCGAAAGCACTGTATACAGGTTTTTTTT	1	1	0	100.00%	6	6	0	100.00%	5	5	0	100.00%
T374	AAAAAAAAGGTAGTCACAGTGCGAAAGCACTGTCCGGCCGTTTTTTTT	26	0	26	0.00%	19	1	18	5.26%	22	2	20	9.09%
T375	AAAAAAAAGGTAGAATCAGTGCTTTCGCACTGATTCTACCTTTTTTTT	12	12	0	100.00%	11	11	0	100.00%	15	12	3	80.00%
T376	AAAAAAAAGGTAACATCAGTGCTTTCGCACTGATGTTACCTTTTTTTT	19	19	0	100.00%	14	14	0	100.00%	18	18	0	100.00%
T377	AAAAAAAAGCTTTATACAGTGCTTTCGCACTGTATAAAGCTTTTTTTT	4	4	0	100.00%	5	5	0	100.00%	1	1	0	100.00%
T378	AAAAAAAAGCGTCAATCAGTGCGAAAGCACTGCGGTGTGGTTTTTTTT	27	1	26	3.70%	19	1	18	5.26%	26	5	21	19.23%
T379	AAAAAAAAGCTTTATGCAGTGCTTTCGCACTGCATAAAGCTTTTTTTT	9	9	0	100.00%	9	8	1	88.89%	14	14	0	100.00%
T380	AAAAAAAACGCGGAGACAGTGCGAAAGCACTGCTTAACCCTTTTTTTT	36	1	35	2.78%	20	2	18	10.00%	19	0	19	0.00%
T381	AAAAAAAACCTGTCTCCAGTGCGAAAGCACTGTGCACTCGTTTTTTTT	10	10	0	100.00%	1	1	0	100.00%	10	6	4	60.00%
T382	AAAAAAAACCGTTTCGCAGTGCGAAAGCACTGGAAAGGCGTTTTTTTT	10	8	2	80.00%	9	9	0	100.00%	14	12	2	85.71%
T383	AAAAAAAAGCGCCTGACAGTGCGAAAGCACTGACAAATCGTTTTTTTT	18	1	17	5.56%	23	0	23	0.00%	25	1	24	4.00%
T384	AAAAAAAACCCGATCACAGTGCGAAAGCACTGCAGACTCCTTTTTTTT	22	0	22	0.00%	23	2	21	8.70%	11	2	9	18.18%
T385	AAAAAAAACGGGGGTCCAGTGCGAAAGCACTGACGGAACGTTTTTTTT	6	2	4	33.33%	6	1	5	16.67%	7	2	5	28.57%
T386	AAAAAAAAGCTTGTAACAGTGCGAAAGCACTGTTACAAGCTTTTTTTT	12	12	0	100.00%	6	6	0	100.00%	7	7	0	100.00%
T387	AAAAAAAACGACACGTCAGTGCGAAAGCACTGGGTGCCGCTTTTTTTT	14	7	7	50.00%	14	10	4	71.43%	16	11	5	68.75%
T388	AAAAAAAAGGTTAACACAGTGCTTTCGCACTGTGTTAACCTTTTTTTT	3	3	0	100.00%	3	3	0	100.00%	2	2	0	100.00%
T389	AAAAAAAAGGTAATTACAGTGCTTTCGCACTGTAATTACCTTTTTTTT	11	9	2	81.82%	7	7	0	100.00%	4	4	0	100.00%
T390	AAAAAAAAGGTAAGCACAGTGCTTTCGCACTGTGCTTACCTTTTTTTT	7	7	0	100.00%	2	2	0	100.00%	9	9	0	100.00%
T391	AAAAAAAACCGAATATCAGTGCGAAAGCACTGAAAAGGCGTTTTTTTT	30	29	1	96.67%	21	19	2	90.48%	30	26	4	86.67%
T392	AAAAAAAACGATTTGTCAGTGCTTTCGCACTGACAAATCGTTTTTTTT	3	3	0	100.00%	1	0	1	0.00%	6	6	0	100.00%
T393	AAAAAAAACCATTGTTCAGTGCTTTCGCACTGAACAATGGTTTTTTTT	4	4	0	100.00%	6	6	0	100.00%	7	7	0	100.00%
T394	AAAAAAAAGCATCGCGCAGTGCGAAAGCACTGTTCCTGGGTTTTTTTT	6	4	2	66.67%	7	3	4	42.86%	8	6	2	75.00%
T395	AAAAAAAAGGTTGGTACAGTGCGAAAGCACTGTACCAACCTTTTTTTT	25	24	1	96.00%	10	10	0	100.00%	30	29	1	96.67%
T396	AAAAAAAAGGTGATGTCAGTGCTTTCGCACTGACATCACCTTTTTTTT	19	19	0	100.00%	11	11	0	100.00%	13	13	0	100.00%
T397	AAAAAAAAGGCTTTTCCAGTGCGAAAGCACTGCTAGTCGGTTTTTTTT	15	0	15	0.00%	21	0	21	0.00%	27	6	21	22.22%
T398	AAAAAAAAGCTGTTTGCAGTGCGAAAGCACTGTACGCCGGTTTTTTTT	8	7	1	87.50%	12	9	3	75.00%	4	3	1	75.00%
T399	AAAAAAAACGTCAAATCAGTGCGAAAGCACTGAGCCAGGCTTTTTTTT	36	9	27	25.00%	26	4	22	15.38%	25	4	21	16.00%
T400	AAAAAAAACCTTTAAACAGTGCGAAAGCACTGTTTAAAGGTTTTTTTT	3	3	0	100.00%	2	2	0	100.00%	1	1	0	100.00%
T401	AAAAAAAACCTTAGTGCAGTGCGAAAGCACTGCACTAAGGTTTTTTTT	9	9	0	100.00%	12	12	0	100.00%	6	6	0	100.00%
T402	AAAAAAAACCAATTGTCAGTGCGAAAGCACTGACAATTGGTTTTTTTT	9	9	0	100.00%	9	9	0	100.00%	2	2	0	100.00%
T403	AAAAAAAAGGTTGCAACAGTGCTTTCGCACTGGGTTACGCTTTTTTTT	44	4	40	9.09%	28	3	25	10.71%	24	4	20	16.67%
T404	AAAAAAAAGGTTATGTCAGTGCTTTCGCACTGACATAACCTTTTTTTT	7	6	1	85.71%	1	1	0	100.00%	5	5	0	100.00%
T405	AAAAAAAAGCCAGTCTCAGTGCGAAAGCACTGAGCCCGCGTTTTTTTT	39	3	36	7.69%	22	4	18	18.18%	26	2	24	7.69%
T406	AAAAAAAACGTTACTTCAGTGCGAAAGCACTGAAGTAACGTTTTTTTT	23	23	0	100.00%	20	20	0	100.00%	13	12	1	92.31%
T407	AAAAAAAACCAAAATTCAGTGCTTTCGCACTGAATTTTGGTTTTTTTT	12	12	0	100.00%	2	2	0	100.00%	7	7	0	100.00%
T408	AAAAAAAAGGTGTAATCAGTGCTTTCGCACTGATTACACCTTTTTTTT	9	8	1	88.89%	2	2	0	100.00%	3	3	0	100.00%
T409	AAAAAAAAGGGATTTCCAGTGCGAAAGCACTGCGACCAGGTTTTTTTT	26	5	21	19.23%	26	0	26	0.00%	21	7	14	33.33%
T410	AAAAAAAAGGATTATTCAGTGCTTTCGCACTGAATAATCCTTTTTTTT	7	6	1	85.71%	6	6	0	100.00%	4	4	0	100.00%
T411	AAAAAAAACGTGCTGTCAGTGCTTTCGCACTGATCCGTGCTTTTTTTT	52	6	46	11.54%	34	4	30	11.76%	34	8	26	23.53%
T412	AAAAAAAACGTGGGTGCAGTGCTTTCGCACTGTGCAAGCCTTTTTTTT	35	4	31	11.43%	28	5	23	17.86%	24	5	19	20.83%
T413	AAAAAAAACGATTTAACAGTGCGAAAGCACTGTTAAATCGTTTTTTTT	21	6	15	28.57%	11	6	5	54.55%	17	6	11	35.29%
T414	AAAAAAAACCATTTAACAGTGCTTTCGCACTGAGCGAGGCTTTTTTTT	31	4	27	12.90%	15	0	15	0.00%	35	3	32	8.57%
T415	AAAAAAAAGGGTTGAGCAGTGCTTTCGCACTGGGGCCCCGTTTTTTTT	3	1	2	33.33%	2	1	1	50.00%	2	0	2	0.00%
T416	AAAAAAAACGCATTTTCAGTGCGAAAGCACTGCGCCCGGGTTTTTTTT	13	1	12	7.69%	8	2	6	25.00%	8	1	7	12.50%
T417	AAAAAAAAGGTTAAGCCAGTGCTTTCGCACTGCGCAGTGGTTTTTTTT	32	2	30	6.25%	23	3	20	13.04%	13	0	13	0.00%
T418	AAAAAAAAGGTATGATCAGTGCGAAAGCACTGATCATACCTTTTTTTT	10	10	0	100.00%	10	10	0	100.00%	7	7	0	100.00%
T419	AAAAAAAACGTTGATGCAGTGCTTTCGCACTGCATCAACGTTTTTTTT	12	12	0	100.00%	10	10	0	100.00%	9	9	0	100.00%
T420	AAAAAAAAGGAAAAGACAGTGCGAAAGCACTGAAGATGCCTTTTTTTT	10	1	9	10.00%	15	0	15	0.00%	9	3	6	33.33%
T421	AAAAAAAACGTTACTTCAGTGCTTTCGCACTGAAGTAACGTTTTTTTT	14	14	0	100.00%	5	5	0	100.00%	6	6	0	100.00%
T422	AAAAAAAACGATTGTTCAGTGCGAAAGCACTGTTGCCGGCTTTTTTTT	28	2	26	7.14%	28	0	28	0.00%	33	5	28	15.15%
T423	AAAAAAAACCGGTATTCAGTGCGAAAGCACTGGATAATCGTTTTTTTT	15	15	0	100.00%	9	8	1	88.89%	14	14	0	100.00%
T424	AAAAAAAAGCCCTGTCCAGTGCGAAAGCACTGTGTCGGCGTTTTTTTT	5	5	0	100.00%	6	4	2	66.67%	7	6	1	85.71%
T425	AAAAAAAAGGGATGAACAGTGCGAAAGCACTGCTGACGCGTTTTTTTT	16	3	13	18.75%	14	2	12	14.29%	22	7	15	31.82%
T426	AAAAAAAAGGCTGGTTCAGTGCGAAAGCACTGCGGTTTGGTTTTTTTT	34	4	30	11.76%	15	0	15	0.00%	22	4	18	18.18%
T427	AAAAAAAAGCTAGGTTCAGTGCGAAAGCACTGCCGTGACCTTTTTTTT	24	6	18	25.00%	22	5	17	22.73%	22	3	19	13.64%
T428	AAAAAAAAGCTATGTTCAGTGCTTTCGCACTGAACATAGCTTTTTTTT	11	11	0	100.00%	4	4	0	100.00%	4	4	0	100.00%
T429	AAAAAAAACGCATTGACAGTGCGAAAGCACTGAACCCCGCTTTTTTTT	43	0	43	0.00%	34	1	33	2.94%	30	1	29	3.33%
T430	AAAAAAAACCTTCTGGCAGTGCTTTCGCACTGTTAACGGCTTTTTTTT	1	0	1	0.00%	1	0	1	0.00%	3	1	2	33.33%
T431	AAAAAAAACCTAACTGCAGTGCTTTCGCACTGCAGTTAGGTTTTTTTT	15	15	0	100.00%	14	14	0	100.00%	7	6	1	85.71%
T432	AAAAAAAACCCTAGTTCAGTGCGAAAGCACTGCTCGCAGCTTTTTTTT	18	7	11	38.89%	17	5	12	29.41%	25	11	14	44.00%
T433	AAAAAAAACGTGTGTTCAGTGCTTTCGCACTGAACACACGTTTTTTTT	15	15	0	100.00%	15	15	0	100.00%	7	7	0	100.00%
T434	AAAAAAAACCAAGCGCCAGTGCGAAAGCACTGTACTTTGCTTTTTTTT	33	0	33	0.00%	25	0	25	0.00%	33	2	31	6.06%
T435	AAAAAAAAGGAGTGGACAGTGCGAAAGCACTGATCCGTCCTTTTTTTT	33	2	31	6.06%	31	4	27	12.90%	29	4	25	13.79%
T436	AAAAAAAAGGTTGCCTCAGTGCGAAAGCACTGCTCCCGGGTTTTTTTT	25	12	13	48.00%	19	6	13	31.58%	16	1	15	6.25%
T437	AAAAAAAACGTATATACAGTGCGAAAGCACTGTATATACGTTTTTTTT	2	2	0	100.00%	3	3	0	100.00%	10	10	0	100.00%
T438	AAAAAAAACCGCTCGGCAGTGCTTTCGCACTGTTCGGCCCTTTTTTTT	12	6	6	50.00%	11	6	5	54.55%	11	10	1	90.91%
T439	AAAAAAAACCGAAGTACAGTGCGAAAGCACTGCATACCCCTTTTTTTT	23	1	22	4.35%	20	1	19	5.00%	17	0	17	0.00%
T440	AAAAAAAAGCTTATGTCAGTGCGAAAGCACTGACATAAGCTTTTTTTT	16	15	1	93.75%	9	9	0	100.00%	7	7	0	100.00%
T441	AAAAAAAAGGTACGAACAGTGCTTTCGCACTGTTCGTACCTTTTTTTT	6	6	0	100.00%	10	10	0	100.00%	6	6	0	100.00%
T442	AAAAAAAACGATAATTCAGTGCGAAAGCACTGGAAGCAGCTTTTTTTT	22	4	18	18.18%	31	3	28	9.68%	30	2	28	6.67%
T443	AAAAAAAAGGTGGTAGCAGTGCTTTCGCACTGCTACCACCTTTTTTTT	29	29	0	100.00%	19	19	0	100.00%	17	17	0	100.00%
T444	AAAAAAAAGGGTGCTTCAGTGCGAAAGCACTGCGCGATGGTTTTTTTT	27	13	14	48.15%	24	11	13	45.83%	19	10	9	52.63%
T445	AAAAAAAACCATCAAGCAGTGCTTTCGCACTGCTTGATGGTTTTTTTT	25	25	0	100.00%	5	5	0	100.00%	21	21	0	100.00%
T446	AAAAAAAAGGTGATGTCAGTGCGAAAGCACTGACATCACCTTTTTTTT	28	28	0	100.00%	18	18	0	100.00%	20	20	0	100.00%
T447	AAAAAAAAGCGTTAGGCAGTGCTTTCGCACTGGGTCGGGGTTTTTTTT	26	1	25	3.85%	26	5	21	19.23%	17	1	16	5.88%
T448	AAAAAAAACGGATGAACAGTGCGAAAGCACTGTTCATCGGTTTTTTTT	25	21	4	84.00%	16	16	0	100.00%	26	25	1	96.15%
T449	AAAAAAAAGCGTGGAGCAGTGCTTTCGCACTGCAACTTCGTTTTTTTT	36	0	36	0.00%	36	4	32	11.11%	26	3	23	11.54%
T450	AAAAAAAAGCTTTGTTCAGTGCTTTCGCACTGAACAAAGCTTTTTTTT	5	5	0	100.00%	4	4	0	100.00%	0	0	0	I
T451	AAAAAAAACCTTAGAGCAGTGCGAAAGCACTGTGCCCGCGTTTTTTTT	6	0	6	0.00%	3	0	3	0.00%	15	5	10	33.33%
T452	AAAAAAAAGGTAGTAACAGTGCTTTCGCACTGTTACTACCTTTTTTTT	6	6	0	100.00%	5	5	0	100.00%	11	10	1	90.91%
T453	AAAAAAAAGCTTTACTCAGTGCTTTCGCACTGAGTAAAGCTTTTTTTT	9	9	0	100.00%	0	0	0	I	3	3	0	100.00%
T454	AAAAAAAACGAGTGTACAGTGCGAAAGCACTGTACACTCGTTTTTTTT	7	7	0	100.00%	5	5	0	100.00%	11	9	2	81.82%
T455	AAAAAAAAGCTAGTGTCAGTGCGAAAGCACTGACACTAGGTTTTTTTT	5	4	1	80.00%	3	3	0	100.00%	0	0	0	I
T456	AAAAAAAACGTTTCAACAGTGCTTTCGCACTGTTGAAACGTTTTTTTT	6	5	1	83.33%	4	4	0	100.00%	3	3	0	100.00%
T457	AAAAAAAAGGTTATCTCAGTGCTTTCGCACTGAGATAACCTTTTTTTT	4	4	0	100.00%	3	3	0	100.00%	6	6	0	100.00%
T458	AAAAAAAAGGTGTGTGCAGTGCTTTCGCACTGCACACACCTTTTTTTT	6	6	0	100.00%	6	6	0	100.00%	8	8	0	100.00%
T459	AAAAAAAAGGTCTGTGCAGTGCTTTCGCACTGCACAGACCTTTTTTTT	17	17	0	100.00%	13	13	0	100.00%	17	17	0	100.00%
T460	AAAAAAAAGGCACTTACAGTGCGAAAGCACTGCTGCTAGCTTTTTTTT	10	4	6	40.00%	15	5	10	33.33%	17	1	16	5.88%
T461	AAAAAAAAGCAGTATTCAGTGCTTTCGCACTGAATACTGCTTTTTTTT	12	11	1	91.67%	13	12	1	92.31%	9	9	0	100.00%
T462	AAAAAAAACGACGTGGCAGTGCGAAAGCACTGTCGAACGCTTTTTTTT	20	19	1	95.00%	19	14	5	73.68%	20	17	3	85.00%
T463	AAAAAAAAGGGTGTGGCAGTGCTTTCGCACTGCACTCCCGTTTTTTTT	23	19	4	82.61%	15	11	4	73.33%	20	13	7	65.00%
T464	AAAAAAAAGCATTATACAGTGCGAAAGCACTGTATAATGCTTTTTTTT	4	4	0	100.00%	0	0	0	I	4	4	0	100.00%
T465	AAAAAAAACGGACGAACAGTGCTTTCGCACTGCGTCGTCGTTTTTTTT	8	5	3	62.50%	12	7	5	58.33%	15	11	4	73.33%
T466	AAAAAAAACCTTTTGTCAGTGCGAAAGCACTGACAAAAGGTTTTTTTT	1	1	0	100.00%	1	0	1	0.00%	3	3	0	100.00%
T467	AAAAAAAACCGGGGGACAGTGCTTTCGCACTGCGAATCCCTTTTTTTT	3	0	3	0.00%	0	0	0	I	2	2	0	100.00%
T468	AAAAAAAAGGTGGGAACAGTGCGAAAGCACTGTGTGGTGGTTTTTTTT	19	7	12	36.84%	17	12	5	70.59%	16	8	8	50.00%
T469	AAAAAAAACCATTTGGCAGTGCGAAAGCACTGCCAAATGGTTTTTTTT	9	7	2	77.78%	7	7	0	100.00%	15	15	0	100.00%
T470	AAAAAAAACGTGGATACAGTGCTTTCGCACTGACGTTTGGTTTTTTTT	38	2	36	5.26%	22	2	20	9.09%	29	3	26	10.34%
T471	AAAAAAAAGGTGGTTCCAGTGCGAAAGCACTGCTTCGCGGTTTTTTTT	27	5	22	18.52%	20	4	16	20.00%	28	10	18	35.71%
T472	AAAAAAAACCTTTGTTCAGTGCTTTCGCACTGAACAAAGGTTTTTTTT	6	6	0	100.00%	3	3	0	100.00%	3	3	0	100.00%
T473	AAAAAAAACCTGTGTGCAGTGCTTTCGCACTGCACACAGGTTTTTTTT	8	7	1	87.50%	9	8	1	88.89%	10	10	0	100.00%
T474	AAAAAAAAGGTTGGTGCAGTGCTTTCGCACTGCACCAACCTTTTTTTT	32	32	0	100.00%	31	31	0	100.00%	20	20	0	100.00%
T475	AAAAAAAAGGTAATTTCAGTGCTTTCGCACTGAAATTACCTTTTTTTT	12	12	0	100.00%	5	5	0	100.00%	5	5	0	100.00%
T476	AAAAAAAAGGTTTTGACAGTGCTTTCGCACTGTCAAAACCTTTTTTTT	1	1	0	100.00%	1	1	0	100.00%	7	7	0	100.00%
T477	AAAAAAAACCCTTGTGCAGTGCTTTCGCACTGCACAAGGGTTTTTTTT	14	14	0	100.00%	7	7	0	100.00%	14	14	0	100.00%
T478	AAAAAAAACCCAGATTCAGTGCGAAAGCACTGCAAAGCGCTTTTTTTT	30	7	23	23.33%	19	0	19	0.00%	26	5	21	19.23%
T479	AAAAAAAAGGTTTTCGCAGTGCGAAAGCACTGCCATCACGTTTTTTTT	25	3	22	12.00%	20	1	19	5.00%	18	0	18	0.00%
T480	AAAAAAAAGGTCCTAACAGTGCGAAAGCACTGGATCAGCGTTTTTTTT	20	1	19	5.00%	25	0	25	0.00%	20	2	18	10.00%
T481	AAAAAAAACCTCATGTCAGTGCTTTCGCACTGACATGAGGTTTTTTTT	6	6	0	100.00%	9	9	0	100.00%	7	7	0	100.00%
T482	AAAAAAAACCATTAGTCAGTGCTTTCGCACTGACTAATGGTTTTTTTT	11	11	0	100.00%	6	6	0	100.00%	7	6	1	85.71%
T483	AAAAAAAAGCAGTGTACAGTGCTTTCGCACTGTACACTGCTTTTTTTT	2	2	0	100.00%	7	7	0	100.00%	11	11	0	100.00%
T484	AAAAAAAAGCTAGGAGCAGTGCGAAAGCACTGCATTTCCCTTTTTTTT	11	6	5	54.55%	5	4	1	80.00%	7	5	2	71.43%
T485	AAAAAAAACGTCGGTTCAGTGCTTTCGCACTGGTATTAGCTTTTTTTT	44	0	44	0.00%	35	2	33	5.71%	26	0	26	0.00%
T486	AAAAAAAAGGTAACAGCAGTGCGAAAGCACTGCCCCTCGGTTTTTTTT	4	0	4	0.00%	1	0	1	0.00%	0	0	0	I
T487	AAAAAAAAGGTTTTTACAGTGCGAAAGCACTGTAAAAACCTTTTTTTT	6	6	0	100.00%	0	0	0	I	6	6	0	100.00%
T488	AAAAAAAACGAATGTTCAGTGCTTTCGCACTGAACATTCGTTTTTTTT	6	6	0	100.00%	11	11	0	100.00%	5	5	0	100.00%
T489	AAAAAAAACCATACGCCAGTGCGAAAGCACTGCTGCCCCGTTTTTTTT	16	0	16	0.00%	20	2	18	10.00%	18	2	16	11.11%
T490	AAAAAAAAGGGGGTTGCAGTGCTTTCGCACTGTGGATGCCTTTTTTTT	27	0	27	0.00%	36	4	32	11.11%	35	3	32	8.57%
T491	AAAAAAAAGGAGTGTTCAGTGCGAAAGCACTGGATTATGCTTTTTTTT	10	0	10	0.00%	10	0	10	0.00%	12	2	10	16.67%
T492	AAAAAAAACGGAAGAACAGTGCGAAAGCACTGCACCAACCTTTTTTTT	19	6	13	31.58%	8	1	7	12.50%	13	7	6	53.85%
T493	AAAAAAAACGCCGCTTCAGTGCTTTCGCACTGGCTAATGCTTTTTTTT	32	0	32	0.00%	39	0	39	0.00%	25	0	25	0.00%
T494	AAAAAAAAGCCCCTAGCAGTGCGAAAGCACTGAGCTACGGTTTTTTTT	8	4	4	50.00%	9	6	3	66.67%	8	3	5	37.50%
T495	AAAAAAAAGCAGAGAACAGTGCTTTCGCACTGAAATTCCGTTTTTTTT	34	0	34	0.00%	37	0	37	0.00%	33	4	29	12.12%
T496	AAAAAAAACCGGCTATCAGTGCGAAAGCACTGGCAACCCCTTTTTTTT	21	6	15	28.57%	10	2	8	20.00%	11	7	4	63.64%
T497	AAAAAAAAGCAGAGCGCAGTGCGAAAGCACTGGAATAACGTTTTTTTT	23	1	22	4.35%	19	1	18	5.26%	38	1	37	2.63%
T498	AAAAAAAAGCTATACTCAGTGCTTTCGCACTGAGTATAGCTTTTTTTT	12	12	0	100.00%	2	2	0	100.00%	11	10	1	90.91%
T499	AAAAAAAACGGCCTGACAGTGCGAAAGCACTGTACCTCCCTTTTTTTT	10	4	6	40.00%	4	2	2	50.00%	11	4	7	36.36%
T500	AAAAAAAACGATGTGACAGTGCGAAAGCACTGGTTACCGCTTTTTTTT	15	8	7	53.33%	8	4	4	50.00%	14	11	3	78.57%
T501	AAAAAAAACGAACATCCAGTGCGAAAGCACTGCATCCTGCTTTTTTTT	26	1	25	3.85%	17	2	15	11.76%	27	2	25	7.41%
T502	AAAAAAAACCATTTGACAGTGCGAAAGCACTGTCAAATGGTTTTTTTT	12	12	0	100.00%	7	7	0	100.00%	7	7	0	100.00%
T503	AAAAAAAAGGTGTTCGCAGTGCGAAAGCACTGGCAATCCGTTTTTTTT	33	0	33	0.00%	23	1	22	4.35%	35	0	35	0.00%
T504	AAAAAAAAGCTACTTTCAGTGCGAAAGCACTGGGATAAGGTTTTTTTT	13	11	2	84.62%	7	7	0	100.00%	12	12	0	100.00%
T505	AAAAAAAACGTGTGTACAGTGCGAAAGCACTGTACACACGTTTTTTTT	11	10	1	90.91%	15	15	0	100.00%	5	5	0	100.00%
T506	AAAAAAAAGGGCTCGTCAGTGCGAAAGCACTGGCCAAGGGTTTTTTTT	19	9	10	47.37%	15	4	11	26.67%	19	10	9	52.63%
T507	AAAAAAAAGCGTCCGGCAGTGCGAAAGCACTGACCACACGTTTTTTTT	15	13	2	86.67%	4	4	0	100.00%	19	19	0	100.00%
T508	AAAAAAAAGCGGTGAGCAGTGCGAAAGCACTGATCCCTCGTTTTTTTT	41	13	28	31.71%	27	7	20	25.93%	23	6	17	26.09%
T509	AAAAAAAACCGATTTGCAGTGCGAAAGCACTGACACCACCTTTTTTTT	23	2	21	8.70%	22	0	22	0.00%	30	1	29	3.33%
T510	AAAAAAAAGGTCAGTGCAGTGCTTTCGCACTGCACTGACCTTTTTTTT	12	11	1	91.67%	12	12	0	100.00%	11	11	0	100.00%
T511	AAAAAAAAGGAGCACTCAGTGCGAAAGCACTGTCCTTCCGTTTTTTTT	20	7	13	35.00%	16	5	11	31.25%	24	9	15	37.50%
T512	AAAAAAAACGGCACGACAGTGCGAAAGCACTGACTCTACCTTTTTTTT	32	3	29	9.38%	17	1	16	5.88%	32	2	30	6.25%
T513	AAAAAAAAGGTTTGTCCAGTGCTTTCGCACTGGACAAACCTTTTTTTT	23	22	1	95.65%	19	19	0	100.00%	11	11	0	100.00%
T514	AAAAAAAAGGTATTCTCAGTGCGAAAGCACTGGGAACACCTTTTTTTT	30	29	1	96.67%	20	20	0	100.00%	32	25	7	78.13%
T515	AAAAAAAACGTGTTGACAGTGCGAAAGCACTGTTCGAGCCTTTTTTTT	5	4	1	80.00%	2	2	0	100.00%	9	6	3	66.67%
T516	AAAAAAAACGGGACTTCAGTGCTTTCGCACTGCTTGGACCTTTTTTTT	31	4	27	12.90%	22	0	22	0.00%	24	2	22	8.33%
T517	AAAAAAAAGGTCGATTCAGTGCGAAAGCACTGAATCGACCTTTTTTTT	22	21	1	95.45%	16	16	0	100.00%	13	13	0	100.00%
T518	AAAAAAAACGTTTTGTCAGTGCGAAAGCACTGACAAAACGTTTTTTTT	5	5	0	100.00%	6	6	0	100.00%	6	6	0	100.00%
T519	AAAAAAAACCTTTATTCAGTGCTTTCGCACTGAATAAAGGTTTTTTTT	5	5	0	100.00%	3	3	0	100.00%	4	4	0	100.00%
T520	AAAAAAAAGGGCTGAGCAGTGCGAAAGCACTGAACATGCGTTTTTTTT	4	2	2	50.00%	10	4	6	40.00%	9	4	5	44.44%
T521	AAAAAAAAGCAATAAACAGTGCTTTCGCACTGGCCCAGGCTTTTTTTT	31	0	31	0.00%	34	0	34	0.00%	25	2	23	8.00%
T522	AAAAAAAACGTGCAGGCAGTGCGAAAGCACTGCGGACGGGTTTTTTTT	2	2	0	100.00%	6	3	3	50.00%	3	2	1	66.67%
T523	AAAAAAAAGGTCGTTTCAGTGCGAAAGCACTGAAACGAGCTTTTTTTT	33	13	20	39.39%	31	17	14	54.84%	24	14	10	58.33%
T524	AAAAAAAACCTTAAAACAGTGCGAAAGCACTGTTTTAAGGTTTTTTTT	5	5	0	100.00%	7	7	0	100.00%	6	6	0	100.00%
T525	AAAAAAAAGGGGTGGTCAGTGCGAAAGCACTGCCTACTCGTTTTTTTT	19	19	0	100.00%	22	22	0	100.00%	30	27	3	90.00%
T526	AAAAAAAAGGGATATCCAGTGCGAAAGCACTGAAGTCAGGTTTTTTTT	16	5	11	31.25%	22	5	17	22.73%	18	2	16	11.11%
T527	AAAAAAAACGGGGCCGCAGTGCTTTCGCACTGTGCTAGGCTTTTTTTT	27	1	26	3.70%	28	1	27	3.57%	15	0	15	0.00%
T528	AAAAAAAACGGCTAGTCAGTGCGAAAGCACTGGTCAACGCTTTTTTTT	29	13	16	44.83%	6	3	3	50.00%	23	12	11	52.17%
T529	AAAAAAAACCGGTGTGCAGTGCTTTCGCACTGCCCCATGCTTTTTTTT	29	7	22	24.14%	33	11	22	33.33%	25	3	22	12.00%
T530	AAAAAAAAGGTAACTTCAGTGCGAAAGCACTGCAACAAGGTTTTTTTT	25	3	22	12.00%	18	0	18	0.00%	17	3	14	17.65%
T531	AAAAAAAAGCCTTACCCAGTGCGAAAGCACTGCGCGTACCTTTTTTTT	33	7	26	21.21%	19	1	18	5.26%	22	1	21	4.55%
T532	AAAAAAAAGCAATCGACAGTGCGAAAGCACTGAAGGCGGGTTTTTTTT	3	1	2	33.33%	9	7	2	77.78%	8	5	3	62.50%
T533	AAAAAAAACGTTTGAACAGTGCTTTCGCACTGTTCAAACGTTTTTTTT	25	24	1	96.00%	8	6	2	75.00%	6	6	0	100.00%
T534	AAAAAAAACGGGGATTCAGTGCGAAAGCACTGCCTCATCCTTTTTTTT	25	1	24	4.00%	16	0	16	0.00%	20	2	18	10.00%
T535	AAAAAAAAGGGCGCCACAGTGCGAAAGCACTGCATTGCCGTTTTTTTT	26	15	11	57.69%	16	14	2	87.50%	34	28	6	82.35%
T536	AAAAAAAAGGATATGACAGTGCGAAAGCACTGCCCGAGCGTTTTTTTT	10	5	5	50.00%	3	1	2	33.33%	3	1	2	33.33%
T537	AAAAAAAACGGTGTTACAGTGCTTTCGCACTGCCCAGTCCTTTTTTTT	32	0	32	0.00%	19	0	19	0.00%	28	0	28	0.00%
T538	AAAAAAAACGTTACGTCAGTGCTTTCGCACTGACGTAACGTTTTTTTT	22	21	1	95.45%	9	9	0	100.00%	10	10	0	100.00%
T539	AAAAAAAACCTTGGTGCAGTGCTTTCGCACTGACGTTCCCTTTTTTTT	23	1	22	4.35%	22	1	21	4.55%	25	4	21	16.00%
T540	AAAAAAAACCAATTTGCAGTGCGAAAGCACTGCAAATTGGTTTTTTTT	7	7	0	100.00%	7	7	0	100.00%	10	10	0	100.00%
T541	AAAAAAAAGGATTTTCCAGTGCGAAAGCACTGAAGGACCGTTTTTTTT	18	10	8	55.56%	12	5	7	41.67%	19	13	6	68.42%
T542	AAAAAAAAGCTTCTCACAGTGCGAAAGCACTGAGAAAGCCTTTTTTTT	9	2	7	22.22%	4	2	2	50.00%	11	3	8	27.27%
T543	AAAAAAAAGGTGGTTTCAGTGCTTTCGCACTGAAACCACCTTTTTTTT	22	22	0	100.00%	16	16	0	100.00%	23	23	0	100.00%
T544	AAAAAAAAGGGACTCACAGTGCGAAAGCACTGGAATACGCTTTTTTTT	25	0	25	0.00%	28	1	27	3.57%	29	0	29	0.00%
T545	AAAAAAAAGGCCGCTCCAGTGCGAAAGCACTGCATCCCGGTTTTTTTT	24	9	15	37.50%	15	8	7	53.33%	22	14	8	63.64%
T546	AAAAAAAAGCATACCACAGTGCGAAAGCACTGAGACCTCGTTTTTTTT	27	4	23	14.81%	19	2	17	10.53%	29	9	20	31.03%
T547	AAAAAAAACGTATGAACAGTGCGAAAGCACTGCCGCCAGCTTTTTTTT	23	3	20	13.04%	20	2	18	10.00%	29	3	26	10.34%
T548	AAAAAAAAGGTAGATGCAGTGCTTTCGCACTGCATCTACCTTTTTTTT	15	15	0	100.00%	6	6	0	100.00%	13	13	0	100.00%
T549	AAAAAAAAGCCAGCTACAGTGCGAAAGCACTGGAACCACGTTTTTTTT	3	2	1	66.67%	2	2	0	100.00%	0	0	0	I
T550	AAAAAAAACGTACATTCAGTGCTTTCGCACTGAATGTACGTTTTTTTT	11	10	1	90.91%	13	12	1	92.31%	21	19	2	90.48%
T551	AAAAAAAACCGAGCCCCAGTGCGAAAGCACTGACATCACCTTTTTTTT	21	1	20	4.76%	17	0	17	0.00%	23	2	21	8.70%
T552	AAAAAAAAGGTGTGGTCAGTGCTTTCGCACTGACCACACCTTTTTTTT	7	7	0	100.00%	12	12	0	100.00%	16	15	1	93.75%
T553	AAAAAAAAGCTGTATACAGTGCGAAAGCACTGTATACAGCTTTTTTTT	8	8	0	100.00%	13	13	0	100.00%	12	12	0	100.00%
T554	AAAAAAAAGCCGTGCACAGTGCGAAAGCACTGGACCGACGTTTTTTTT	15	11	4	73.33%	14	7	7	50.00%	13	9	4	69.23%
T555	AAAAAAAACCTTTCAACAGTGCGAAAGCACTGTTGAAAGGTTTTTTTT	10	10	0	100.00%	2	2	0	100.00%	6	6	0	100.00%
T556	AAAAAAAACCTATCCACAGTGCGAAAGCACTGCTAATCCCTTTTTTTT	29	0	29	0.00%	18	2	16	11.11%	25	2	23	8.00%
T557	AAAAAAAAGGTCGAGCCAGTGCGAAAGCACTGAACCCCGGTTTTTTTT	3	1	2	33.33%	4	1	3	25.00%	4	2	2	50.00%
T558	AAAAAAAAGGTAGATACAGTGCGAAAGCACTGTATCTACCTTTTTTTT	8	8	0	100.00%	4	4	0	100.00%	3	3	0	100.00%
T559	AAAAAAAAGGCTGAAGCAGTGCGAAAGCACTGGATTCCCCTTTTTTTT	24	7	17	29.17%	21	1	20	4.76%	20	2	18	10.00%
T560	AAAAAAAACCTTTATACAGTGCGAAAGCACTGTATAAAGGTTTTTTTT	2	2	0	100.00%	1	1	0	100.00%	1	1	0	100.00%
T561	AAAAAAAAGGTTTTCGCAGTGCGAAAGCACTGGCAAATGGTTTTTTTT	6	2	4	33.33%	5	0	5	0.00%	3	1	2	33.33%
T562	AAAAAAAACCGATATGCAGTGCTTTCGCACTGCATATCGGTTTTTTTT	10	9	1	90.00%	7	7	0	100.00%	11	11	0	100.00%
T563	AAAAAAAAGGGAGAGCCAGTGCTTTCGCACTGGATCCTCCTTTTTTTT	0	0	0	I	2	0	2	0.00%	4	0	4	0.00%
T564	AAAAAAAAGGTTTGTCCAGTGCGAAAGCACTGCCGTCCCGTTTTTTTT	27	10	17	37.04%	15	3	12	20.00%	23	9	14	39.13%
T565	AAAAAAAAGGTAGTGACAGTGCTTTCGCACTGTCACTACCTTTTTTTT	3	3	0	100.00%	7	7	0	100.00%	8	8	0	100.00%
T566	AAAAAAAAGGCCTAAACAGTGCGAAAGCACTGCCTGCTCGTTTTTTTT	20	5	15	25.00%	22	7	15	31.82%	30	6	24	20.00%
T567	AAAAAAAAGGACCGGACAGTGCGAAAGCACTGCACACTGGTTTTTTTT	22	2	20	9.09%	20	1	19	5.00%	20	3	17	15.00%
T568	AAAAAAAAGCCGCAGTCAGTGCGAAAGCACTGCTTTCACGTTTTTTTT	24	1	23	4.17%	15	0	15	0.00%	15	0	15	0.00%
T569	AAAAAAAAGCCCTAGGCAGTGCGAAAGCACTGAGACCACGTTTTTTTT	16	3	13	18.75%	22	1	21	4.55%	13	2	11	15.38%
T570	AAAAAAAACCTTTGTTCAGTGCGAAAGCACTGCACTCCCCTTTTTTTT	30	8	22	26.67%	22	4	18	18.18%	30	5	25	16.67%
T571	AAAAAAAAGCGGCGTGCAGTGCTTTCGCACTGTGATAGGCTTTTTTTT	36	0	36	0.00%	25	0	25	0.00%	27	0	27	0.00%
T572	AAAAAAAACGATTGCTCAGTGCGAAAGCACTGAGTAGGGCTTTTTTTT	28	0	28	0.00%	23	4	19	17.39%	28	1	27	3.57%
T573	AAAAAAAACCATAATTCAGTGCGAAAGCACTGAATTATGGTTTTTTTT	6	6	0	100.00%	3	3	0	100.00%	13	11	2	84.62%
T574	AAAAAAAAGGGCGTCCCAGTGCGAAAGCACTGATGCGTGGTTTTTTTT	4	4	0	100.00%	2	2	0	100.00%	9	7	2	77.78%
T575	AAAAAAAACGTTCATGCAGTGCGAAAGCACTGTATGTCCCTTTTTTTT	8	8	0	100.00%	8	7	1	87.50%	6	5	1	83.33%
T576	AAAAAAAACGATTGTTCAGTGCTTTCGCACTGAACAATCGTTTTTTTT	9	9	0	100.00%	8	8	0	100.00%	11	11	0	100.00%
T577	AAAAAAAAGCCGTAGTCAGTGCGAAAGCACTGCTAGATGGTTTTTTTT	28	7	21	25.00%	13	7	6	53.85%	23	10	13	43.48%
T578	AAAAAAAAGCGTTTGTCAGTGCTTTCGCACTGACAAACCCTTTTTTTT	9	7	2	77.78%	5	0	5	0.00%	8	6	2	75.00%
T579	AAAAAAAAGCGTGATACAGTGCGAAAGCACTGACTCCACGTTTTTTTT	12	2	10	16.67%	18	3	15	16.67%	16	9	7	56.25%
T580	AAAAAAAACGCACTCCCAGTGCGAAAGCACTGAATGCACCTTTTTTTT	19	1	18	5.26%	28	3	25	10.71%	20	3	17	15.00%
T581	AAAAAAAAGGTGTTGTCAGTGCGAAAGCACTGACAACACCTTTTTTTT	3	3	0	100.00%	16	15	1	93.75%	7	7	0	100.00%
T582	AAAAAAAACGTCAATTCAGTGCTTTCGCACTGAATTGACGTTTTTTTT	12	12	0	100.00%	12	12	0	100.00%	13	13	0	100.00%
T583	AAAAAAAACGTATGAACAGTGCGAAAGCACTGTTCATACGTTTTTTTT	12	12	0	100.00%	4	4	0	100.00%	4	4	0	100.00%
T584	AAAAAAAAGGTTTAGACAGTGCTTTCGCACTGTCTAAACCTTTTTTTT	4	4	0	100.00%	2	2	0	100.00%	7	7	0	100.00%
T585	AAAAAAAAGGTGGTGACAGTGCTTTCGCACTGTCACCACCTTTTTTTT	21	21	0	100.00%	24	24	0	100.00%	11	11	0	100.00%
T586	AAAAAAAAGGATGAATCAGTGCTTTCGCACTGTCCCTGGGTTTTTTTT	25	2	23	8.00%	24	0	24	0.00%	27	4	23	14.81%
T587	AAAAAAAACGTGAGTGCAGTGCTTTCGCACTGAAGGGTCCTTTTTTTT	53	2	51	3.77%	31	8	23	25.81%	23	0	23	0.00%
T588	AAAAAAAACCGCGTTTCAGTGCTTTCGCACTGAAACGCCCTTTTTTTT	22	21	1	95.45%	9	9	0	100.00%	22	21	1	95.45%
T589	AAAAAAAACCCTATGGCAGTGCTTTCGCACTGATCGCTGGTTTTTTTT	4	3	1	75.00%	5	4	1	80.00%	7	7	0	100.00%
T590	AAAAAAAAGGTCGTAGCAGTGCTTTCGCACTGCTACGACCTTTTTTTT	15	15	0	100.00%	4	4	0	100.00%	2	2	0	100.00%
T591	AAAAAAAAGGTATGGCCAGTGCGAAAGCACTGTTCAATCGTTTTTTTT	20	5	15	25.00%	17	7	10	41.18%	18	8	10	44.44%
T592	AAAAAAAAGGCAAGTTCAGTGCGAAAGCACTGCGAACAGGTTTTTTTT	23	1	22	4.35%	16	0	16	0.00%	27	2	25	7.41%
T593	AAAAAAAAGGACTGACCAGTGCGAAAGCACTGCCTCAACGTTTTTTTT	0	0	0	I	0	0	0	I	3	3	0	100.00%
T594	AAAAAAAAGCACTAATCAGTGCGAAAGCACTGATTAGTGGTTTTTTTT	8	4	4	50.00%	3	2	1	66.67%	5	4	1	80.00%
T595	AAAAAAAACCGTAATGCAGTGCTTTCGCACTGCATTACGGTTTTTTTT	2	2	0	100.00%	7	7	0	100.00%	9	9	0	100.00%
T596	AAAAAAAACCGGGGAGCAGTGCGAAAGCACTGTCTCTTCCTTTTTTTT	36	11	25	30.56%	28	12	16	42.86%	28	7	21	25.00%
T597	AAAAAAAACCGCGGAGCAGTGCGAAAGCACTGTGATGTGCTTTTTTTT	9	9	0	100.00%	17	16	1	94.12%	5	4	1	80.00%
T598	AAAAAAAACGTATACTCAGTGCTTTCGCACTGAGTATACGTTTTTTTT	4	4	0	100.00%	5	5	0	100.00%	2	2	0	100.00%
T599	AAAAAAAACGTACATCCAGTGCGAAAGCACTGGATGTACGTTTTTTTT	20	20	0	100.00%	7	7	0	100.00%	18	16	2	88.89%
T600	AAAAAAAACGCGGGGTCAGTGCTTTCGCACTGCGTCACCCTTTTTTTT	35	2	33	5.71%	26	1	25	3.85%	29	0	29	0.00%
T601	AAAAAAAACCAAGGTCCAGTGCTTTCGCACTGCGTGATCCTTTTTTTT	34	6	28	17.65%	26	2	24	7.69%	21	2	19	9.52%
T602	AAAAAAAAGCAAATTTCAGTGCGAAAGCACTGAAATTTGCTTTTTTTT	4	4	0	100.00%	5	5	0	100.00%	5	5	0	100.00%
T603	AAAAAAAACCGAAATTCAGTGCGAAAGCACTGGCCCCCCCTTTTTTTT	19	4	15	21.05%	12	0	12	0.00%	17	2	15	11.76%
T604	AAAAAAAACGCTCAGTCAGTGCGAAAGCACTGCTAACTGCTTTTTTTT	22	5	17	22.73%	15	3	12	20.00%	17	9	8	52.94%
T605	AAAAAAAACCTTGGACCAGTGCGAAAGCACTGTTTTGACCTTTTTTTT	16	8	8	50.00%	6	4	2	66.67%	13	10	3	76.92%
T606	AAAAAAAAGGAAAGACCAGTGCGAAAGCACTGCCCCCTGGTTTTTTTT	17	2	15	11.76%	14	1	13	7.14%	20	5	15	25.00%
T607	AAAAAAAACGTATCATCAGTGCGAAAGCACTGTTACCAGCTTTTTTTT	20	0	20	0.00%	26	1	25	3.85%	30	7	23	23.33%
T608	AAAAAAAACGGCTGAACAGTGCTTTCGCACTGCACTGGCGTTTTTTTT	3	0	3	0.00%	1	0	1	0.00%	1	0	1	0.00%
T609	AAAAAAAACGAATCCACAGTGCGAAAGCACTGGACAAAGGTTTTTTTT	20	1	19	5.00%	22	4	18	18.18%	25	6	19	24.00%
T610	AAAAAAAAGGTAAAGGCAGTGCTTTCGCACTGCCTTTAGCTTTTTTTT	46	46	0	100.00%	34	34	0	100.00%	55	52	3	94.55%
T611	AAAAAAAAGCTGTATTCAGTGCGAAAGCACTGAATACAGCTTTTTTTT	20	20	0	100.00%	6	6	0	100.00%	11	11	0	100.00%
T612	AAAAAAAAGCGAAAGTCAGTGCGAAAGCACTGTGAGACGGTTTTTTTT	17	6	11	35.29%	17	3	14	17.65%	13	7	6	53.85%
T613	AAAAAAAACCCGAGTTCAGTGCGAAAGCACTGGTCCCACCTTTTTTTT	23	3	20	13.04%	25	0	25	0.00%	23	3	20	13.04%
T614	AAAAAAAACGGTCCAGCAGTGCGAAAGCACTGGCCAGCCCTTTTTTTT	9	2	7	22.22%	5	0	5	0.00%	12	0	12	0.00%
T615	AAAAAAAACCTGTATACAGTGCGAAAGCACTGCGCGAACCTTTTTTTT	24	1	23	4.17%	25	4	21	16.00%	18	1	17	5.56%
T616	AAAAAAAACGGGTGATCAGTGCTTTCGCACTGCACTCGCCTTTTTTTT	21	6	15	28.57%	10	4	6	40.00%	24	13	11	54.17%
T617	AAAAAAAACGACAGACCAGTGCTTTCGCACTGAGCACTGGTTTTTTTT	4	3	1	75.00%	11	10	1	90.91%	17	14	3	82.35%
T618	AAAAAAAACCTTAGATCAGTGCGAAAGCACTGATCTAAGGTTTTTTTT	8	8	0	100.00%	11	11	0	100.00%	3	3	0	100.00%
T619	AAAAAAAACCTTTAGTCAGTGCTTTCGCACTGACTAAAGGTTTTTTTT	6	6	0	100.00%	0	0	0	I	3	3	0	100.00%
T620	AAAAAAAAGCTACAATCAGTGCGAAAGCACTGTCGACTGGTTTTTTTT	24	9	15	37.50%	23	6	17	26.09%	22	6	16	27.27%
T621	AAAAAAAACGTTACTACAGTGCGAAAGCACTGTAGTAACGTTTTTTTT	16	16	0	100.00%	10	10	0	100.00%	12	12	0	100.00%
T622	AAAAAAAACGTGATTGCAGTGCTTTCGCACTGCAATCACGTTTTTTTT	10	10	0	100.00%	10	10	0	100.00%	11	11	0	100.00%
T623	AAAAAAAACGATTACTCAGTGCTTTCGCACTGAGTAATCGTTTTTTTT	10	8	2	80.00%	8	7	1	87.50%	8	6	2	75.00%
T624	AAAAAAAACCAGGGCGCAGTGCTTTCGCACTGTGTACAGCTTTTTTTT	33	1	32	3.03%	26	3	23	11.54%	27	4	23	14.81%
T625	AAAAAAAAGCAGCTGTCAGTGCGAAAGCACTGTTGAACGGTTTTTTTT	25	3	22	12.00%	24	2	22	8.33%	21	8	13	38.10%
T626	AAAAAAAACGAGGGGGCAGTGCTTTCGCACTGATGAATCCTTTTTTTT	1	0	1	0.00%	2	0	2	0.00%	0	0	0	I
T627	AAAAAAAAGGAGTGTACAGTGCTTTCGCACTGTACACTCCTTTTTTTT	9	9	0	100.00%	6	6	0	100.00%	4	4	0	100.00%
T628	AAAAAAAAGCGTGGGGCAGTGCGAAAGCACTGACATCACGTTTTTTTT	4	4	0	100.00%	6	6	0	100.00%	10	10	0	100.00%
T629	AAAAAAAAGCATAGTGCAGTGCGAAAGCACTGTAAGCTGCTTTTTTTT	41	3	38	7.32%	17	4	13	23.53%	16	3	13	18.75%
T630	AAAAAAAACGTTTAGTCAGTGCTTTCGCACTGACTAAACGTTTTTTTT	15	15	0	100.00%	11	11	0	100.00%	12	12	0	100.00%
T631	AAAAAAAAGGTGCGGGCAGTGCTTTCGCACTGTTTTGACGTTTTTTTT	15	1	14	6.67%	26	6	20	23.08%	16	4	12	25.00%
T632	AAAAAAAACGTTTATGCAGTGCGAAAGCACTGCATAAACGTTTTTTTT	5	5	0	100.00%	8	7	1	87.50%	11	11	0	100.00%
T633	AAAAAAAACGTAGGTTCAGTGCTTTCGCACTGAACCTACGTTTTTTTT	14	13	1	92.86%	8	8	0	100.00%	8	8	0	100.00%
T634	AAAAAAAACGGTGGTGCAGTGCTTTCGCACTGGCGGTGCCTTTTTTTT	18	0	18	0.00%	22	1	21	4.55%	19	0	19	0.00%
T635	AAAAAAAAGGCCAGCTCAGTGCTTTCGCACTGGACAAAGGTTTTTTTT	22	1	21	4.55%	20	2	18	10.00%	21	0	21	0.00%
T636	AAAAAAAAGCTAGTATCAGTGCGAAAGCACTGCTCTTCGCTTTTTTTT	15	0	15	0.00%	18	0	18	0.00%	36	4	32	11.11%
T637	AAAAAAAACCTTTTGACAGTGCTTTCGCACTGTCAAAAGGTTTTTTTT	3	3	0	100.00%	2	2	0	100.00%	5	5	0	100.00%
T638	AAAAAAAAGGTGTGATCAGTGCGAAAGCACTGATCACACCTTTTTTTT	7	7	0	100.00%	1	1	0	100.00%	0	0	0	I
T639	AAAAAAAAGCTTTGTGCAGTGCTTTCGCACTGCACAAAGCTTTTTTTT	1	1	0	100.00%	5	5	0	100.00%	7	7	0	100.00%
T640	AAAAAAAACGTAGACACAGTGCGAAAGCACTGACGACTCCTTTTTTTT	5	3	2	60.00%	9	8	1	88.89%	6	6	0	100.00%
T641	AAAAAAAAGCTATATGCAGTGCGAAAGCACTGCATATAGCTTTTTTTT	11	11	0	100.00%	9	9	0	100.00%	3	3	0	100.00%
T642	AAAAAAAACGTGTGGTCAGTGCTTTCGCACTGTGCCATGCTTTTTTTT	35	2	33	5.71%	26	2	24	7.69%	27	4	23	14.81%
T643	AAAAAAAACGCTTCCGCAGTGCTTTCGCACTGAGTTCGGCTTTTTTTT	33	0	33	0.00%	36	0	36	0.00%	39	7	32	17.95%
T644	AAAAAAAAGGATTGGGCAGTGCGAAAGCACTGAACACACGTTTTTTTT	34	4	30	11.76%	26	1	25	3.85%	25	2	23	8.00%
T645	AAAAAAAACGTGAGTCCAGTGCGAAAGCACTGTAACCTCCTTTTTTTT	16	10	6	62.50%	20	9	11	45.00%	10	4	6	40.00%
T646	AAAAAAAACGTCTATTCAGTGCGAAAGCACTGAATAGACGTTTTTTTT	8	7	1	87.50%	5	4	1	80.00%	10	9	1	90.00%
T647	AAAAAAAACGTAGTGTCAGTGCTTTCGCACTGACACTACCTTTTTTTT	28	27	1	96.43%	21	21	0	100.00%	25	24	1	96.00%
T648	AAAAAAAACCGGTGCACAGTGCTTTCGCACTGTAGCGCCCTTTTTTTT	26	13	13	50.00%	17	12	5	70.59%	20	11	9	55.00%
T649	AAAAAAAAGGTGTCTGCAGTGCGAAAGCACTGCCCACAGGTTTTTTTT	26	2	24	7.69%	27	0	27	0.00%	16	0	16	0.00%
T650	AAAAAAAAGGGTGGTCCAGTGCTTTCGCACTGCAGCTGGGTTTTTTTT	27	1	26	3.70%	18	1	17	5.56%	18	4	14	22.22%
T651	AAAAAAAAGGGGGGTCCAGTGCGAAAGCACTGCATGGGGGTTTTTTTT	8	3	5	37.50%	6	1	5	16.67%	7	3	4	42.86%
T652	AAAAAAAAGGACCAAACAGTGCGAAAGCACTGCAGCCAGCTTTTTTTT	23	7	16	30.43%	17	5	12	29.41%	19	5	14	26.32%
T653	AAAAAAAAGCTATGGGCAGTGCGAAAGCACTGGATTCAGGTTTTTTTT	4	2	2	50.00%	5	3	2	60.00%	6	1	5	16.67%
T654	AAAAAAAACCTTTCAGCAGTGCGAAAGCACTGCTGAAAGGTTTTTTTT	7	7	0	100.00%	7	7	0	100.00%	8	8	0	100.00%
T655	AAAAAAAAGGTTTCTTCAGTGCTTTCGCACTGAAGAAACCTTTTTTTT	1	1	0	100.00%	7	7	0	100.00%	5	5	0	100.00%
T656	AAAAAAAAGGTATGGTCAGTGCTTTCGCACTGACCATACCTTTTTTTT	4	4	0	100.00%	13	13	0	100.00%	13	13	0	100.00%
T657	AAAAAAAAGGGGGGCTCAGTGCTTTCGCACTGCTCATCCGTTTTTTTT	19	2	17	10.53%	22	0	22	0.00%	19	0	19	0.00%
T658	AAAAAAAAGCAGATAACAGTGCTTTCGCACTGTTATCTGCTTTTTTTT	8	8	0	100.00%	3	3	0	100.00%	19	19	0	100.00%
T659	AAAAAAAACCTTTACTCAGTGCTTTCGCACTGAGTAAAGGTTTTTTTT	6	6	0	100.00%	4	4	0	100.00%	3	3	0	100.00%
T660	AAAAAAAAGGTTGCTTCAGTGCTTTCGCACTGCGACATGGTTTTTTTT	17	2	15	11.76%	15	1	14	6.67%	11	1	10	9.09%
T661	AAAAAAAAGCAGCTGACAGTGCGAAAGCACTGCCCCCGCGTTTTTTTT	13	11	2	84.62%	6	6	0	100.00%	13	12	1	92.31%
T662	AAAAAAAACCACAGGGCAGTGCTTTCGCACTGTTTATGCCTTTTTTTT	27	0	27	0.00%	25	1	24	4.00%	11	0	11	0.00%
T663	AAAAAAAAGGTCCTTCCAGTGCGAAAGCACTGCACATAGGTTTTTTTT	14	13	1	92.86%	10	4	6	40.00%	20	12	8	60.00%
T664	AAAAAAAAGGTATGCACAGTGCTTTCGCACTGTGCATACCTTTTTTTT	0	0	0	I	0	0	0	I	1	1	0	100.00%
T665	AAAAAAAAGCTTACTACAGTGCGAAAGCACTGTAGTAAGCTTTTTTTT	0	0	0	I	0	0	0	I	1	1	0	100.00%
T666	AAAAAAAAGCTGTGTGCAGTGCTTTCGCACTGCACACAGCTTTTTTTT	24	24	0	100.00%	16	15	1	93.75%	8	8	0	100.00%
T667	AAAAAAAACGTTCACCCAGTGCGAAAGCACTGAACAACCCTTTTTTTT	15	3	12	20.00%	8	0	8	0.00%	12	1	11	8.33%
T668	AAAAAAAACGGTCAATCAGTGCGAAAGCACTGAGTCCGCCTTTTTTTT	21	9	12	42.86%	15	4	11	26.67%	18	10	8	55.56%
T669	AAAAAAAACCTTCTCGCAGTGCGAAAGCACTGGCCCAGGCTTTTTTTT	8	7	1	87.50%	0	0	0	I	10	4	6	40.00%
T670	AAAAAAAACCGTGTTCCAGTGCGAAAGCACTGACATTTGCTTTTTTTT	10	2	8	20.00%	10	0	10	0.00%	14	2	12	14.29%
T671	AAAAAAAAGGTTGAAACAGTGCGAAAGCACTGTTTCAACCTTTTTTTT	23	23	0	100.00%	20	20	0	100.00%	29	29	0	100.00%
T672	AAAAAAAAGGTAAAGTCAGTGCGAAAGCACTGTCCGCCCGTTTTTTTT	24	8	16	33.33%	11	1	10	9.09%	31	12	19	38.71%
T673	AAAAAAAAGGCCGAGTCAGTGCGAAAGCACTGCTTTTCGGTTTTTTTT	15	2	13	13.33%	20	6	14	30.00%	16	8	8	50.00%
T674	AAAAAAAAGCATGATGCAGTGCTTTCGCACTGCATCATCGTTTTTTTT	35	33	2	94.29%	23	20	3	86.96%	21	21	0	100.00%
T675	AAAAAAAAGCAAGTCTCAGTGCGAAAGCACTGTTCATTCGTTTTTTTT	22	1	21	4.55%	17	1	16	5.88%	30	0	30	0.00%
T676	AAAAAAAACCAAGATCCAGTGCGAAAGCACTGCGATACCCTTTTTTTT	33	4	29	12.12%	18	1	17	5.56%	28	4	24	14.29%
T677	AAAAAAAAGGTTTGCTCAGTGCGAAAGCACTGAGCAAACCTTTTTTTT	18	18	0	100.00%	8	8	0	100.00%	9	9	0	100.00%
T678	AAAAAAAAGGTGAATACAGTGCGAAAGCACTGTATTCACCTTTTTTTT	4	4	0	100.00%	5	5	0	100.00%	5	5	0	100.00%
T679	AAAAAAAAGCCATCTGCAGTGCGAAAGCACTGACACCCCGTTTTTTTT	24	1	23	4.17%	20	2	18	10.00%	16	0	16	0.00%
T680	AAAAAAAAGCCAGCGGCAGTGCTTTCGCACTGGGGGAAGGTTTTTTTT	4	3	1	75.00%	2	0	2	0.00%	1	1	0	100.00%
T681	AAAAAAAACGTCTCTCCAGTGCTTTCGCACTGACTTGCCCTTTTTTTT	38	0	38	0.00%	37	0	37	0.00%	35	0	35	0.00%
T682	AAAAAAAACGATTTCACAGTGCGAAAGCACTGCAGACAGCTTTTTTTT	9	5	4	55.56%	7	4	3	57.14%	10	4	6	40.00%
T683	AAAAAAAACCTGTCATCAGTGCTTTCGCACTGGTGGCGGCTTTTTTTT	31	13	18	41.94%	22	7	15	31.82%	27	13	14	48.15%
T684	AAAAAAAAGGTGGTTACAGTGCTTTCGCACTGTACGGGGGTTTTTTTT	11	0	11	0.00%	8	0	8	0.00%	7	2	5	28.57%
T685	AAAAAAAAGGTATCATCAGTGCGAAAGCACTGATGATACCTTTTTTTT	7	7	0	100.00%	8	8	0	100.00%	2	2	0	100.00%
T686	AAAAAAAAGGTAGGTTCAGTGCTTTCGCACTGAACCTACCTTTTTTTT	23	23	0	100.00%	12	12	0	100.00%	24	24	0	100.00%
T687	AAAAAAAACGTTTTTACAGTGCGAAAGCACTGTAAAAACGTTTTTTTT	4	4	0	100.00%	3	3	0	100.00%	4	4	0	100.00%
T688	AAAAAAAACGGGGAAGCAGTGCTTTCGCACTGTCCTTGCCTTTTTTTT	32	2	30	6.25%	27	0	27	0.00%	26	0	26	0.00%
T689	AAAAAAAAGGCTGATGCAGTGCGAAAGCACTGGTCATAGGTTTTTTTT	14	0	14	0.00%	10	0	10	0.00%	20	4	16	20.00%
T690	AAAAAAAAGCAGTATACAGTGCGAAAGCACTGTATACTGCTTTTTTTT	7	7	0	100.00%	11	11	0	100.00%	7	7	0	100.00%
T691	AAAAAAAACCTTAAAGCAGTGCTTTCGCACTGCTTTAAGGTTTTTTTT	22	22	0	100.00%	13	12	1	92.31%	10	10	0	100.00%
T692	AAAAAAAAGCTGTCCCCAGTGCGAAAGCACTGTCAGTGGGTTTTTTTT	18	3	15	16.67%	21	3	18	14.29%	12	3	9	25.00%
T693	AAAAAAAAGCTGGGCGCAGTGCGAAAGCACTGTTCAGACGTTTTTTTT	5	2	3	40.00%	7	6	1	85.71%	12	8	4	66.67%
T694	AAAAAAAAGCTGGCGACAGTGCGAAAGCACTGAGATTGCCTTTTTTTT	7	2	5	28.57%	8	3	5	37.50%	8	0	8	0.00%
T695	AAAAAAAAGCATAGTACAGTGCGAAAGCACTGGCGTTCCGTTTTTTTT	15	1	14	6.67%	14	0	14	0.00%	17	0	17	0.00%
T696	AAAAAAAAGCAATAATCAGTGCGAAAGCACTGCACCAACGTTTTTTTT	15	1	14	6.67%	22	0	22	0.00%	17	5	12	29.41%
T697	AAAAAAAACCTTATATCAGTGCGAAAGCACTGATATAAGGTTTTTTTT	3	3	0	100.00%	2	2	0	100.00%	7	7	0	100.00%
T698	AAAAAAAACCTAAGTGCAGTGCGAAAGCACTGAGGATTGCTTTTTTTT	15	1	14	6.67%	21	2	19	9.52%	24	8	16	33.33%
T699	AAAAAAAACCGAATTGCAGTGCTTTCGCACTGCAATTCGGTTTTTTTT	16	16	0	100.00%	6	6	0	100.00%	0	0	0	I
T700	AAAAAAAACCCTTGAGCAGTGCGAAAGCACTGTGGCTCCGTTTTTTTT	18	2	16	11.11%	9	0	9	0.00%	19	2	17	10.53%
T701	AAAAAAAAGGTGCTAACAGTGCGAAAGCACTGCGACCGGGTTTTTTTT	13	5	8	38.46%	16	3	13	18.75%	26	8	18	30.77%
T702	AAAAAAAAGGTCGAATCAGTGCGAAAGCACTGATTCGACCTTTTTTTT	26	26	0	100.00%	20	20	0	100.00%	22	22	0	100.00%
T703	AAAAAAAAGGGTTGGGCAGTGCGAAAGCACTGCGAACGCCTTTTTTTT	21	0	21	0.00%	20	3	17	15.00%	25	1	24	4.00%
T704	AAAAAAAAGCTAGGACCAGTGCGAAAGCACTGCGATCCCGTTTTTTTT	9	5	4	55.56%	6	6	0	100.00%	6	6	0	100.00%
T705	AAAAAAAAGCCGCATTCAGTGCGAAAGCACTGTTTTGTCCTTTTTTTT	18	1	17	5.56%	20	1	19	5.00%	19	1	18	5.26%
T706	AAAAAAAAGCACGACTCAGTGCGAAAGCACTGCCAGCTCGTTTTTTTT	15	7	8	46.67%	4	1	3	25.00%	13	12	1	92.31%
T707	AAAAAAAACGGGCTCACAGTGCGAAAGCACTGCAGGGCCCTTTTTTTT	29	29	0	100.00%	32	32	0	100.00%	24	24	0	100.00%
T708	AAAAAAAACCTCACTCCAGTGCTTTCGCACTGCGCCTCCCTTTTTTTT	26	0	26	0.00%	24	1	23	4.17%	37	4	33	10.81%
T709	AAAAAAAAGCTCCAATCAGTGCGAAAGCACTGTACCTCGCTTTTTTTT	19	1	18	5.26%	21	0	21	0.00%	9	2	7	22.22%
T710	AAAAAAAAGCGTGATCCAGTGCGAAAGCACTGCACCGACCTTTTTTTT	2	0	2	0.00%	1	1	0	100.00%	2	1	1	50.00%
T711	AAAAAAAACGCTCATACAGTGCGAAAGCACTGCCAAGCCCTTTTTTTT	16	2	14	12.50%	19	2	17	10.53%	19	5	14	26.32%
T712	AAAAAAAACCAAAGCACAGTGCGAAAGCACTGGGAACACCTTTTTTTT	24	0	24	0.00%	21	2	19	9.52%	18	5	13	27.78%
T713	AAAAAAAAGGGGCTGGCAGTGCGAAAGCACTGGTACAAGCTTTTTTTT	25	0	25	0.00%	18	0	18	0.00%	16	0	16	0.00%
T714	AAAAAAAAGCGTGTTGCAGTGCTTTCGCACTGTAGGCCCGTTTTTTTT	3	0	3	0.00%	6	0	6	0.00%	9	4	5	44.44%
T715	AAAAAAAACGTTTAATCAGTGCTTTCGCACTGATTAAACGTTTTTTTT	2	2	0	100.00%	0	0	0	I	1	1	0	100.00%
T716	AAAAAAAACGTCTGTGCAGTGCGAAAGCACTGCACAGACGTTTTTTTT	9	9	0	100.00%	10	10	0	100.00%	15	15	0	100.00%
T717	AAAAAAAACGTCGCGTCAGTGCGAAAGCACTGAGAAAACCTTTTTTTT	11	2	9	18.18%	16	1	15	6.25%	8	1	7	12.50%
T718	AAAAAAAAGGTATCATCAGTGCTTTCGCACTGATGATACCTTTTTTTT	7	7	0	100.00%	14	14	0	100.00%	7	7	0	100.00%
T719	AAAAAAAACCTTAAGTCAGTGCTTTCGCACTGACTTAAGGTTTTTTTT	6	5	1	83.33%	1	1	0	100.00%	8	6	2	75.00%
T720	AAAAAAAACCGGGTAGCAGTGCGAAAGCACTGATAGTGCGTTTTTTTT	3	2	1	66.67%	2	2	0	100.00%	6	6	0	100.00%
T721	AAAAAAAAGGCGGGAACAGTGCGAAAGCACTGCGGCCGGGTTTTTTTT	5	2	3	40.00%	5	1	4	20.00%	7	6	1	85.71%
T722	AAAAAAAAGCGTACGCCAGTGCGAAAGCACTGCAAATCCGTTTTTTTT	18	0	18	0.00%	20	0	20	0.00%	14	0	14	0.00%
T723	AAAAAAAACGGGGGGTCAGTGCTTTCGCACTGTGAAAGCCTTTTTTTT	17	0	17	0.00%	10	0	10	0.00%	11	0	11	0.00%
T724	AAAAAAAACCTTGAAGCAGTGCTTTCGCACTGCTTCAAGGTTTTTTTT	20	20	0	100.00%	11	11	0	100.00%	6	5	1	83.33%
T725	AAAAAAAAGGAATGCTCAGTGCTTTCGCACTGAGCATTCCTTTTTTTT	14	14	0	100.00%	14	14	0	100.00%	6	5	1	83.33%
T726	AAAAAAAACCATAACACAGTGCTTTCGCACTGTGTTATGGTTTTTTTT	2	2	0	100.00%	2	2	0	100.00%	5	5	0	100.00%
T727	AAAAAAAACCAGCTTGCAGTGCGAAAGCACTGTCCGCCCCTTTTTTTT	11	3	8	27.27%	21	5	16	23.81%	22	6	16	27.27%
T728	AAAAAAAAGGAATGTACAGTGCTTTCGCACTGTACATTCCTTTTTTTT	8	8	0	100.00%	7	7	0	100.00%	2	2	0	100.00%
T729	AAAAAAAAGCCATAAACAGTGCTTTCGCACTGTTTATGGCTTTTTTTT	2	2	0	100.00%	4	3	1	75.00%	4	3	1	75.00%
T730	AAAAAAAAGCAGACGACAGTGCTTTCGCACTGCTCAGAGCTTTTTTTT	31	4	27	12.90%	21	2	19	9.52%	18	1	17	5.56%
T731	AAAAAAAAGGTTTTGACAGTGCTTTCGCACTGGGCTAAGGTTTTTTTT	21	0	21	0.00%	18	2	16	11.11%	14	2	12	14.29%
T732	AAAAAAAAGGTGTCGGCAGTGCGAAAGCACTGGCCAACGGTTTTTTTT	28	5	23	17.86%	17	8	9	47.06%	29	9	20	31.03%
T733	AAAAAAAAGCCATAATCAGTGCGAAAGCACTGATTATGGCTTTTTTTT	24	24	0	100.00%	7	7	0	100.00%	11	11	0	100.00%
T734	AAAAAAAAGCAGGCCTCAGTGCGAAAGCACTGCCAAATGGTTTTTTTT	19	0	19	0.00%	11	1	10	9.09%	13	0	13	0.00%
T735	AAAAAAAACCGTTGAACAGTGCTTTCGCACTGTTCAACGGTTTTTTTT	13	13	0	100.00%	7	6	1	85.71%	1	1	0	100.00%
T736	AAAAAAAACCATGGTGCAGTGCGAAAGCACTGTGCCTGGCTTTTTTTT	36	32	4	88.89%	30	29	1	96.67%	31	24	7	77.42%
T737	AAAAAAAAGGTATTTACAGTGCGAAAGCACTGTAAATACCTTTTTTTT	6	5	1	83.33%	4	3	1	75.00%	3	3	0	100.00%
T738	AAAAAAAAGCCGACTACAGTGCGAAAGCACTGACCAACCGTTTTTTTT	22	0	22	0.00%	13	0	13	0.00%	18	1	17	5.56%
T739	AAAAAAAACGTTGGCTCAGTGCTTTCGCACTGTGAAAGCGTTTTTTTT	29	8	21	27.59%	14	0	14	0.00%	15	0	15	0.00%
T740	AAAAAAAACCTTAATTCAGTGCTTTCGCACTGAATTAAGGTTTTTTTT	3	3	0	100.00%	3	2	1	66.67%	3	2	1	66.67%
T741	AAAAAAAACCATTGCTCAGTGCTTTCGCACTGAGCAATGGTTTTTTTT	13	12	1	92.31%	8	8	0	100.00%	10	10	0	100.00%
T742	AAAAAAAACCACTGTACAGTGCGAAAGCACTGTACAGTGGTTTTTTTT	7	6	1	85.71%	5	5	0	100.00%	4	4	0	100.00%
T743	AAAAAAAAGGGATGTACAGTGCTTTCGCACTGTACATCCCTTTTTTTT	7	7	0	100.00%	4	4	0	100.00%	1	1	0	100.00%
T744	AAAAAAAAGCCGGATGCAGTGCTTTCGCACTGCGGGACGGTTTTTTTT	21	3	18	14.29%	8	2	6	25.00%	18	2	16	11.11%
T745	AAAAAAAACGTTTCAGCAGTGCTTTCGCACTGCTGAAACGTTTTTTTT	18	17	1	94.44%	5	5	0	100.00%	6	6	0	100.00%
T746	AAAAAAAACGATTGTACAGTGCTTTCGCACTGTACAATCGTTTTTTTT	10	10	0	100.00%	1	1	0	100.00%	4	4	0	100.00%
T747	AAAAAAAACCGCGTCGCAGTGCTTTCGCACTGGTAAAGGGTTTTTTTT	30	0	30	0.00%	29	0	29	0.00%	23	0	23	0.00%
T748	AAAAAAAAGGTTTAGACAGTGCGAAAGCACTGTCTAAACCTTTTTTTT	8	8	0	100.00%	8	8	0	100.00%	1	1	0	100.00%
T749	AAAAAAAAGGAATTTGCAGTGCTTTCGCACTGCAAATTCCTTTTTTTT	3	2	1	66.67%	4	4	0	100.00%	1	1	0	100.00%
T750	AAAAAAAAGCAATATTCAGTGCGAAAGCACTGAATATTGCTTTTTTTT	17	17	0	100.00%	6	6	0	100.00%	7	7	0	100.00%
T751	AAAAAAAACGTCTAGACAGTGCGAAAGCACTGCAGACAGCTTTTTTTT	25	1	24	4.00%	17	2	15	11.76%	28	3	25	10.71%
T752	AAAAAAAACCATTGTCCAGTGCTTTCGCACTGGACAATGGTTTTTTTT	11	11	0	100.00%	5	5	0	100.00%	4	4	0	100.00%
T753	AAAAAAAAGGATTACTCAGTGCTTTCGCACTGAGTAATCCTTTTTTTT	5	5	0	100.00%	1	1	0	100.00%	6	6	0	100.00%
T754	AAAAAAAAGGATAGTACAGTGCTTTCGCACTGTACTATCCTTTTTTTT	2	2	0	100.00%	2	2	0	100.00%	6	4	2	66.67%
T755	AAAAAAAAGCTTTAGTCAGTGCTTTCGCACTGACTAAAGCTTTTTTTT	6	6	0	100.00%	3	3	0	100.00%	3	3	0	100.00%
T756	AAAAAAAAGCATATTGCAGTGCGAAAGCACTGCAATATGGTTTTTTTT	4	4	0	100.00%	7	7	0	100.00%	4	3	1	75.00%
T757	AAAAAAAACCGGGATGCAGTGCTTTCGCACTGTACAGACGTTTTTTTT	32	3	29	9.38%	20	3	17	15.00%	19	3	16	15.79%
T758	AAAAAAAACCATCTTCCAGTGCGAAAGCACTGAGGCGCCGTTTTTTTT	4	0	4	0.00%	11	5	6	45.45%	9	4	5	44.44%
T759	AAAAAAAAGGGTATCCCAGTGCGAAAGCACTGGACCGTCCTTTTTTTT	7	4	3	57.14%	0	0	0	I	2	1	1	50.00%
T760	AAAAAAAAGCAATATTCAGTGCTTTCGCACTGAATATTGCTTTTTTTT	3	2	1	66.67%	9	9	0	100.00%	6	5	1	83.33%
T761	AAAAAAAACGGGATCGCAGTGCGAAAGCACTGATGCTTCCTTTTTTTT	24	4	20	16.67%	10	1	9	10.00%	14	4	10	28.57%
T762	AAAAAAAACCTGTAATCAGTGCTTTCGCACTGATTACAGGTTTTTTTT	14	14	0	100.00%	8	8	0	100.00%	8	8	0	100.00%
T763	AAAAAAAACCTCAGCGCAGTGCGAAAGCACTGGATAGTCGTTTTTTTT	13	9	4	69.23%	5	4	1	80.00%	9	7	2	77.78%
T764	AAAAAAAACCGTACGGCAGTGCGAAAGCACTGAACAAAGCTTTTTTTT	23	2	21	8.70%	10	2	8	20.00%	18	8	10	44.44%
T765	AAAAAAAACCCTTATGCAGTGCTTTCGCACTGCATAAGGGTTTTTTTT	10	10	0	100.00%	3	3	0	100.00%	9	9	0	100.00%
T766	AAAAAAAACCTTGATACAGTGCGAAAGCACTGTATCAAGGTTTTTTTT	6	6	0	100.00%	2	2	0	100.00%	4	4	0	100.00%
T767	AAAAAAAACCAGTTGCCAGTGCGAAAGCACTGAACTCGCCTTTTTTTT	24	1	23	4.17%	22	0	22	0.00%	20	1	19	5.00%
T768	AAAAAAAACCACATGTCAGTGCTTTCGCACTGACATGTGGTTTTTTTT	11	11	0	100.00%	4	4	0	100.00%	8	8	0	100.00%
T769	AAAAAAAAGGTAGTAGCAGTGCGAAAGCACTGCTACTACCTTTTTTTT	4	4	0	100.00%	4	4	0	100.00%	3	3	0	100.00%
T770	AAAAAAAAGGGATGACCAGTGCGAAAGCACTGACCCCTCGTTTTTTTT	20	2	18	10.00%	20	0	20	0.00%	14	2	12	14.29%
T771	AAAAAAAAGGGAACGTCAGTGCGAAAGCACTGCTGCCCGCTTTTTTTT	17	4	13	23.53%	9	3	6	33.33%	8	4	4	50.00%
T772	AAAAAAAAGCGCATGCCAGTGCGAAAGCACTGTTATGGCGTTTTTTTT	15	5	10	33.33%	6	4	2	66.67%	10	7	3	70.00%
T773	AAAAAAAACGGCTCCTCAGTGCGAAAGCACTGACCTTGGCTTTTTTTT	14	0	14	0.00%	17	0	17	0.00%	9	0	9	0.00%
T774	AAAAAAAACGACATTGCAGTGCTTTCGCACTGATCGATCCTTTTTTTT	21	1	20	4.76%	35	0	35	0.00%	26	0	26	0.00%
T775	AAAAAAAACCATAACACAGTGCGAAAGCACTGTGTTATGGTTTTTTTT	2	2	0	100.00%	4	4	0	100.00%	0	0	0	I
T776	AAAAAAAAGGATCGACCAGTGCGAAAGCACTGCAATCAGCTTTTTTTT	17	0	17	0.00%	15	0	15	0.00%	19	2	17	10.53%
T777	AAAAAAAAGCTTTTCACAGTGCGAAAGCACTGTGAAAAGCTTTTTTTT	3	3	0	100.00%	0	0	0	I	6	6	0	100.00%
T778	AAAAAAAAGCTAGATGCAGTGCTTTCGCACTGGATCACGGTTTTTTTT	29	0	29	0.00%	27	1	26	3.70%	17	0	17	0.00%
T779	AAAAAAAAGCGGGTTGCAGTGCTTTCGCACTGAGGATACGTTTTTTTT	22	0	22	0.00%	19	1	18	5.26%	22	1	21	4.55%
T780	AAAAAAAACGTTTTTACAGTGCGAAAGCACTGTTTATTCCTTTTTTTT	21	0	21	0.00%	19	0	19	0.00%	16	1	15	6.25%
T781	AAAAAAAACGTTTACTCAGTGCTTTCGCACTGAGTAAACGTTTTTTTT	1	1	0	100.00%	0	0	0	I	7	7	0	100.00%
T782	AAAAAAAACGGCGTAGCAGTGCTTTCGCACTGTATGCCCCTTTTTTTT	13	8	5	61.54%	9	8	1	88.89%	14	12	2	85.71%
T783	AAAAAAAACGGAACTCCAGTGCGAAAGCACTGTCCTATGCTTTTTTTT	24	1	23	4.17%	25	4	21	16.00%	34	0	34	0.00%
T784	AAAAAAAACGCGCGAGCAGTGCTTTCGCACTGTTCCCTCCTTTTTTTT	18	1	17	5.56%	18	2	16	11.11%	25	6	19	24.00%
T785	AAAAAAAACGATAAATCAGTGCGAAAGCACTGATTTATCGTTTTTTTT	15	15	0	100.00%	21	21	0	100.00%	7	7	0	100.00%
T786	AAAAAAAAGGTATATTCAGTGCTTTCGCACTGAATATACCTTTTTTTT	1	1	0	100.00%	5	5	0	100.00%	4	4	0	100.00%
T787	AAAAAAAACCCTAACGCAGTGCTTTCGCACTGCGTTAGGGTTTTTTTT	6	5	1	83.33%	3	3	0	100.00%	6	6	0	100.00%
T788	AAAAAAAAGGGGCAGACAGTGCTTTCGCACTGGGATTCCGTTTTTTTT	45	1	44	2.22%	24	1	23	4.17%	26	1	25	3.85%
T789	AAAAAAAAGCTCTGATCAGTGCGAAAGCACTGGCCCCGCGTTTTTTTT	16	0	16	0.00%	21	2	19	9.52%	19	6	13	31.58%
T790	AAAAAAAAGCTAGATGCAGTGCTTTCGCACTGCATCTAGCTTTTTTTT	12	11	1	91.67%	8	8	0	100.00%	8	8	0	100.00%
T791	AAAAAAAACCTCAACACAGTGCTTTCGCACTGTGTTGAGGTTTTTTTT	22	21	1	95.45%	17	17	0	100.00%	9	9	0	100.00%
T792	AAAAAAAACCTATGAGCAGTGCTTTCGCACTGCTCATAGGTTTTTTTT	9	9	0	100.00%	4	4	0	100.00%	7	7	0	100.00%
T793	AAAAAAAAGGTGGATCCAGTGCTTTCGCACTGCAGTGCCGTTTTTTTT	27	2	25	7.41%	17	0	17	0.00%	18	1	17	5.56%
T794	AAAAAAAAGGGGAGCACAGTGCTTTCGCACTGATTGACCGTTTTTTTT	19	0	19	0.00%	21	0	21	0.00%	19	0	19	0.00%
T795	AAAAAAAAGGCTGGTTCAGTGCTTTCGCACTGACTAGTCGTTTTTTTT	1	1	0	100.00%	0	0	0	I	3	1	2	33.33%
T796	AAAAAAAACGTCACTTCAGTGCGAAAGCACTGCGACACCCTTTTTTTT	21	3	18	14.29%	14	0	14	0.00%	26	3	23	11.54%
T797	AAAAAAAACGTACTATCAGTGCTTTCGCACTGGCCACTGCTTTTTTTT	33	3	30	9.09%	17	0	17	0.00%	22	1	21	4.55%
T798	AAAAAAAACGATAACTCAGTGCTTTCGCACTGCCAATCCCTTTTTTTT	26	1	25	3.85%	17	0	17	0.00%	36	2	34	5.56%
T799	AAAAAAAAGGTGTTGTCAGTGCTTTCGCACTGACAACACCTTTTTTTT	6	6	0	100.00%	17	17	0	100.00%	13	13	0	100.00%
T800	AAAAAAAAGGGGAATCCAGTGCGAAAGCACTGAGAGTTCCTTTTTTTT	20	5	15	25.00%	4	0	4	0.00%	14	4	10	28.57%
T801	AAAAAAAAGGACATGTCAGTGCTTTCGCACTGTTAAGACGTTTTTTTT	6	6	0	100.00%	7	6	1	85.71%	10	10	0	100.00%
T802	AAAAAAAAGCAGGCTACAGTGCGAAAGCACTGATCCACGCTTTTTTTT	7	0	7	0.00%	6	2	4	33.33%	17	0	17	0.00%
T803	AAAAAAAACCTCGGTTCAGTGCTTTCGCACTGCGAATAGCTTTTTTTT	29	2	27	6.90%	30	3	27	10.00%	31	3	28	9.68%
T804	AAAAAAAACCTCATCTCAGTGCGAAAGCACTGCAGAAACCTTTTTTTT	13	1	12	7.69%	17	0	17	0.00%	20	1	19	5.00%
T805	AAAAAAAACCTAATTGCAGTGCGAAAGCACTGCAATTAGGTTTTTTTT	6	6	0	100.00%	2	2	0	100.00%	1	1	0	100.00%
T806	AAAAAAAAGGTATTCACAGTGCTTTCGCACTGTGAATACCTTTTTTTT	3	3	0	100.00%	1	1	0	100.00%	2	2	0	100.00%
T807	AAAAAAAAGCGATATTCAGTGCGAAAGCACTGAATATCGCTTTTTTTT	12	12	0	100.00%	3	3	0	100.00%	17	17	0	100.00%
T808	AAAAAAAACGAGTACTCAGTGCGAAAGCACTGTCCAGCCCTTTTTTTT	18	1	17	5.56%	23	3	20	13.04%	24	2	22	8.33%
T809	AAAAAAAAGCTAAGGTCAGTGCTTTCGCACTGTGCGACGGTTTTTTTT	20	1	19	5.00%	23	1	22	4.35%	17	1	16	5.88%
T810	AAAAAAAACGTATGCACAGTGCTTTCGCACTGTGCATACGTTTTTTTT	3	3	0	100.00%	9	7	2	77.78%	6	6	0	100.00%
T811	AAAAAAAACCATTTTGCAGTGCGAAAGCACTGCAAAATGGTTTTTTTT	6	5	1	83.33%	1	1	0	100.00%	10	10	0	100.00%
T812	AAAAAAAAGGTTGTATCAGTGCGAAAGCACTGCCACGCGGTTTTTTTT	10	0	10	0.00%	10	0	10	0.00%	20	5	15	25.00%
T813	AAAAAAAAGGGGGGTTCAGTGCTTTCGCACTGGGTTCGGCTTTTTTTT	4	2	2	50.00%	4	3	1	75.00%	3	1	2	33.33%
T814	AAAAAAAAGCGATCATCAGTGCTTTCGCACTGCACCATGGTTTTTTTT	28	0	28	0.00%	19	0	19	0.00%	30	4	26	13.33%
T815	AAAAAAAACCTGAATTCAGTGCTTTCGCACTGAATTCAGGTTTTTTTT	4	4	0	100.00%	10	10	0	100.00%	16	16	0	100.00%
T816	AAAAAAAACCATTTCACAGTGCTTTCGCACTGTGAAATGGTTTTTTTT	9	9	0	100.00%	4	4	0	100.00%	3	3	0	100.00%
T817	AAAAAAAAGGTTTTCTCAGTGCGAAAGCACTGAGAAAACCTTTTTTTT	2	2	0	100.00%	4	4	0	100.00%	1	1	0	100.00%
T818	AAAAAAAAGGCGTACCCAGTGCGAAAGCACTGCGAGCAGGTTTTTTTT	17	2	15	11.76%	20	2	18	10.00%	16	6	10	37.50%
T819	AAAAAAAAGCTTTGTGCAGTGCGAAAGCACTGCACAAAGCTTTTTTTT	26	26	0	100.00%	14	14	0	100.00%	15	15	0	100.00%
T820	AAAAAAAACGTAGGGCCAGTGCGAAAGCACTGACCGTCCCTTTTTTTT	19	2	17	10.53%	9	4	5	44.44%	6	1	5	16.67%
T821	AAAAAAAAGGTGTTGACAGTGCGAAAGCACTGTCAACACCTTTTTTTT	23	22	1	95.65%	13	12	1	92.31%	18	18	0	100.00%
T822	AAAAAAAAGGGGGGGACAGTGCGAAAGCACTGAAGATACGTTTTTTTT	16	0	16	0.00%	10	0	10	0.00%	8	0	8	0.00%
T823	AAAAAAAAGCTTTCCACAGTGCGAAAGCACTGGTCTTACCTTTTTTTT	17	2	15	11.76%	10	4	6	40.00%	14	4	10	28.57%
T824	AAAAAAAAGCTTGAATCAGTGCGAAAGCACTGATTCAAGCTTTTTTTT	14	14	0	100.00%	12	12	0	100.00%	6	6	0	100.00%
T825	AAAAAAAAGCGATTGACAGTGCTTTCGCACTGCACCAACGTTTTTTTT	27	0	27	0.00%	13	0	13	0.00%	26	1	25	3.85%
T826	AAAAAAAACGTTATTTCAGTGCTTTCGCACTGTCTGAGCCTTTTTTTT	23	2	21	8.70%	14	0	14	0.00%	18	0	18	0.00%
T827	AAAAAAAACCTTGTTGCAGTGCTTTCGCACTGTGCTGGCCTTTTTTTT	33	4	29	12.12%	19	1	18	5.26%	16	5	11	31.25%
T828	AAAAAAAAGGTGAAAACAGTGCTTTCGCACTGTTTTCACCTTTTTTTT	33	32	1	96.97%	14	14	0	100.00%	11	11	0	100.00%
T829	AAAAAAAAGGATATTACAGTGCGAAAGCACTGTTTTGAGGTTTTTTTT	24	2	22	8.33%	19	4	15	21.05%	15	4	11	26.67%
T830	AAAAAAAACCGTGCAACAGTGCTTTCGCACTGCAACTACCTTTTTTTT	25	0	25	0.00%	26	0	26	0.00%	26	0	26	0.00%
T831	AAAAAAAACGAGATGTCAGTGCTTTCGCACTGTGGGCACCTTTTTTTT	39	1	38	2.56%	25	1	24	4.00%	28	1	27	3.57%
T832	AAAAAAAACCTTCACTCAGTGCTTTCGCACTGAGTGAAGGTTTTTTTT	4	4	0	100.00%	7	7	0	100.00%	7	7	0	100.00%
T833	AAAAAAAACCGTGGGGCAGTGCTTTCGCACTGTAAAATCCTTTTTTTT	3	0	3	0.00%	0	0	0	I	0	0	0	I
T834	AAAAAAAAGGGCCCGGCAGTGCGAAAGCACTGTGACTAGGTTTTTTTT	14	1	13	7.14%	9	0	9	0.00%	7	2	5	28.57%
T835	AAAAAAAACGTAGATTCAGTGCGAAAGCACTGAATCTACGTTTTTTTT	7	7	0	100.00%	13	12	1	92.31%	11	11	0	100.00%
T836	AAAAAAAACCTTTGGTCAGTGCTTTCGCACTGACCAAAGGTTTTTTTT	0	0	0	I	3	3	0	100.00%	7	7	0	100.00%
T837	AAAAAAAAGGTAGGTTCAGTGCGAAAGCACTGAACCTACCTTTTTTTT	20	20	0	100.00%	21	21	0	100.00%	9	9	0	100.00%
T838	AAAAAAAAGGCTGGCTCAGTGCGAAAGCACTGGTACGTCGTTTTTTTT	13	0	13	0.00%	13	0	13	0.00%	21	1	20	4.76%
T839	AAAAAAAAGCTGGGGACAGTGCGAAAGCACTGCATGAACGTTTTTTTT	33	3	30	9.09%	7	1	6	14.29%	14	0	14	0.00%
T840	AAAAAAAAGCGCTCCCCAGTGCTTTCGCACTGCCGATTGGTTTTTTTT	31	0	31	0.00%	30	0	30	0.00%	33	1	32	3.03%
T841	AAAAAAAACGCTTAAACAGTGCTTTCGCACTGTTTAAGCGTTTTTTTT	11	11	0	100.00%	5	5	0	100.00%	1	1	0	100.00%
T842	AAAAAAAACGCATTCCCAGTGCGAAAGCACTGAAGTGTGCTTTTTTTT	3	1	2	33.33%	8	2	6	25.00%	8	2	6	25.00%
T843	AAAAAAAACGACTTTACAGTGCTTTCGCACTGTAAAGTCGTTTTTTTT	7	7	0	100.00%	13	13	0	100.00%	14	14	0	100.00%
T844	AAAAAAAACGAATTTACAGTGCGAAAGCACTGCAGTCACGTTTTTTTT	13	3	10	23.08%	6	1	5	16.67%	9	0	9	0.00%
T845	AAAAAAAACCTATGGACAGTGCTTTCGCACTGTCCATAGGTTTTTTTT	9	9	0	100.00%	1	1	0	100.00%	4	4	0	100.00%
T846	AAAAAAAACCAACATGCAGTGCTTTCGCACTGCATGTTGGTTTTTTTT	13	13	0	100.00%	19	19	0	100.00%	11	11	0	100.00%
T847	AAAAAAAAGGGGCACACAGTGCTTTCGCACTGCTAAAACCTTTTTTTT	25	0	25	0.00%	28	0	28	0.00%	21	0	21	0.00%
T848	AAAAAAAAGGATGTTTCAGTGCTTTCGCACTGTCATGAGGTTTTTTTT	23	1	22	4.35%	16	1	15	6.25%	12	1	11	8.33%
T849	AAAAAAAAGCGTGGCGCAGTGCTTTCGCACTGATGCCCCCTTTTTTTT	27	3	24	11.11%	15	1	14	6.67%	29	8	21	27.59%
T850	AAAAAAAACCACACGTCAGTGCTTTCGCACTGCATGCCGGTTTTTTTT	29	0	29	0.00%	16	0	16	0.00%	19	2	17	10.53%
T851	AAAAAAAAGGTTTACTCAGTGCGAAAGCACTGTGCGGCCCTTTTTTTT	2	2	0	100.00%	1	1	0	100.00%	0	0	0	I
T852	AAAAAAAAGGTCTATGCAGTGCGAAAGCACTGTCGAAGCGTTTTTTTT	12	4	8	33.33%	7	5	2	71.43%	8	4	4	50.00%
T853	AAAAAAAAGCTTGTGTCAGTGCTTTCGCACTGACACAAGCTTTTTTTT	6	6	0	100.00%	0	0	0	I	3	3	0	100.00%
T854	AAAAAAAAGCTGCTAACAGTGCTTTCGCACTGGCTCCGGGTTTTTTTT	24	4	20	16.67%	19	6	13	31.58%	22	4	18	18.18%
T855	AAAAAAAAGCTATATACAGTGCGAAAGCACTGTATATAGCTTTTTTTT	2	2	0	100.00%	0	0	0	I	4	4	0	100.00%
T856	AAAAAAAAGCCCTGTACAGTGCGAAAGCACTGCAGCTACGTTTTTTTT	1	1	0	100.00%	0	0	0	I	1	1	0	100.00%
T857	AAAAAAAACGTCCCGACAGTGCTTTCGCACTGCCCCTCCCTTTTTTTT	13	0	13	0.00%	16	0	16	0.00%	7	0	7	0.00%
T858	AAAAAAAACCGTTAGACAGTGCGAAAGCACTGTCTAACGGTTTTTTTT	3	3	0	100.00%	2	2	0	100.00%	2	2	0	100.00%
T859	AAAAAAAACCGGCGGACAGTGCTTTCGCACTGACGACTCGTTTTTTTT	37	0	37	0.00%	27	0	27	0.00%	28	1	27	3.57%
T860	AAAAAAAAGGTTACATCAGTGCGAAAGCACTGATGTAACCTTTTTTTT	19	19	0	100.00%	8	8	0	100.00%	7	7	0	100.00%
T861	AAAAAAAAGGGGGGGACAGTGCTTTCGCACTGTGTACCGCTTTTTTTT	33	1	32	3.03%	12	0	12	0.00%	32	7	25	21.88%
T862	AAAAAAAACGTTTGATCAGTGCTTTCGCACTGATCAAACGTTTTTTTT	3	3	0	100.00%	2	2	0	100.00%	6	6	0	100.00%
T863	AAAAAAAACGTCAGGGCAGTGCTTTCGCACTGATATCGGCTTTTTTTT	24	0	24	0.00%	26	0	26	0.00%	13	0	13	0.00%
T864	AAAAAAAACCGGGGGGCAGTGCTTTCGCACTGTGTTTCCCTTTTTTTT	19	1	18	5.26%	20	12	8	60.00%	21	15	6	71.43%
T865	AAAAAAAAGGTTGATTCAGTGCTTTCGCACTGAATCAACCTTTTTTTT	12	12	0	100.00%	10	10	0	100.00%	10	9	1	90.00%
T866	AAAAAAAAGGTGGACTCAGTGCGAAAGCACTGGACGAACGTTTTTTTT	9	4	5	44.44%	12	8	4	66.67%	7	3	4	42.86%
T867	AAAAAAAAGGTAGGGGCAGTGCGAAAGCACTGGATACAGGTTTTTTTT	34	8	26	23.53%	17	2	15	11.76%	13	0	13	0.00%
T868	AAAAAAAAGCGACATTCAGTGCGAAAGCACTGTGAGCACGTTTTTTTT	23	0	23	0.00%	18	2	16	11.11%	25	5	20	20.00%
T869	AAAAAAAACGTCGTTACAGTGCTTTCGCACTGTAACGACGTTTTTTTT	8	8	0	100.00%	3	3	0	100.00%	13	12	1	92.31%
T870	AAAAAAAACCACTGTGCAGTGCTTTCGCACTGTCCTTACCTTTTTTTT	11	0	11	0.00%	14	0	14	0.00%	13	0	13	0.00%
T871	AAAAAAAAGGTTTTTACAGTGCTTTCGCACTGTAAAAACCTTTTTTTT	3	3	0	100.00%	1	0	1	0.00%	2	2	0	100.00%
T872	AAAAAAAAGGGAGGGACAGTGCTTTCGCACTGAGCCCAGGTTTTTTTT	27	4	23	14.81%	21	3	18	14.29%	20	2	18	10.00%
T873	AAAAAAAACGGTCGGACAGTGCGAAAGCACTGCACAGTGGTTTTTTTT	9	1	8	11.11%	10	3	7	30.00%	15	10	5	66.67%
T874	AAAAAAAACCGTTACTCAGTGCTTTCGCACTGAGTAACGGTTTTTTTT	8	8	0	100.00%	0	0	0	I	5	5	0	100.00%
T875	AAAAAAAAGGTGGAGGCAGTGCGAAAGCACTGACTATTGCTTTTTTTT	6	5	1	83.33%	5	5	0	100.00%	8	8	0	100.00%
T876	AAAAAAAAGCTTTATTCAGTGCTTTCGCACTGAATAAAGCTTTTTTTT	4	4	0	100.00%	2	2	0	100.00%	0	0	0	I
T877	AAAAAAAACCTGTGTACAGTGCTTTCGCACTGTACACAGGTTTTTTTT	10	9	1	90.00%	5	5	0	100.00%	5	5	0	100.00%
T878	AAAAAAAACCGCTGTCCAGTGCTTTCGCACTGCGATTACGTTTTTTTT	31	1	30	3.23%	22	2	20	9.09%	16	1	15	6.25%
T879	AAAAAAAACCGATGTACAGTGCTTTCGCACTGTACATCGGTTTTTTTT	4	4	0	100.00%	2	2	0	100.00%	6	6	0	100.00%
T880	AAAAAAAACGATTTATCAGTGCGAAAGCACTGATAAATCGTTTTTTTT	2	1	1	50.00%	2	2	0	100.00%	8	8	0	100.00%
T881	AAAAAAAACGATTATGCAGTGCTTTCGCACTGCATAATCGTTTTTTTT	5	4	1	80.00%	10	9	1	90.00%	6	6	0	100.00%
T882	AAAAAAAAGGCCGTTACAGTGCGAAAGCACTGCCTAGCGGTTTTTTTT	19	5	14	26.32%	18	7	11	38.89%	23	11	12	47.83%
T883	AAAAAAAAGCGTCGCGCAGTGCTTTCGCACTGACCCACCGTTTTTTTT	26	0	26	0.00%	18	0	18	0.00%	17	0	17	0.00%
T884	AAAAAAAACGGCAGTTCAGTGCGAAAGCACTGAGGAAACCTTTTTTTT	13	0	13	0.00%	19	4	15	21.05%	19	3	16	15.79%
T885	AAAAAAAAGGTCTGTTCAGTGCGAAAGCACTGGAACAGCGTTTTTTTT	15	0	15	0.00%	15	4	11	26.67%	26	2	24	7.69%
T886	AAAAAAAAGCCACGAGCAGTGCTTTCGCACTGAATGACCCTTTTTTTT	33	0	33	0.00%	30	1	29	3.33%	32	0	32	0.00%
T887	AAAAAAAAGGTTCAGGCAGTGCGAAAGCACTGATCTAGGCTTTTTTTT	9	8	1	88.89%	14	14	0	100.00%	13	13	0	100.00%
T888	AAAAAAAAGGCCCTTTCAGTGCGAAAGCACTGAATCGTGGTTTTTTTT	18	5	13	27.78%	14	7	7	50.00%	13	5	8	38.46%
T889	AAAAAAAAGGCCAAGTCAGTGCGAAAGCACTGGAACCCGGTTTTTTTT	17	1	16	5.88%	18	2	16	11.11%	12	2	10	16.67%
T890	AAAAAAAACGTTAAATCAGTGCTTTCGCACTGATTTAACGTTTTTTTT	9	8	1	88.89%	14	14	0	100.00%	5	5	0	100.00%
T891	AAAAAAAACGTCTATACAGTGCGAAAGCACTGTATAGACGTTTTTTTT	1	1	0	100.00%	3	3	0	100.00%	0	0	0	I
T892	AAAAAAAACCTGCTCCCAGTGCGAAAGCACTGAGATCGGGTTTTTTTT	32	16	16	50.00%	25	13	12	52.00%	30	10	20	33.33%
T893	AAAAAAAACCGTTGTACAGTGCTTTCGCACTGTACAACGGTTTTTTTT	5	5	0	100.00%	1	1	0	100.00%	2	2	0	100.00%
T894	AAAAAAAACCGTGCGGCAGTGCTTTCGCACTGACCGAAGCTTTTTTTT	13	0	13	0.00%	13	0	13	0.00%	11	3	8	27.27%
T895	AAAAAAAACGTGGTGGCAGTGCTTTCGCACTGATAAGCGGTTTTTTTT	22	0	22	0.00%	21	0	21	0.00%	15	0	15	0.00%
T896	AAAAAAAACGTGCAATCAGTGCTTTCGCACTGGACAATGGTTTTTTTT	40	0	40	0.00%	26	1	25	3.85%	18	1	17	5.56%
T897	AAAAAAAACGTCGATACAGTGCTTTCGCACTGTATCGACGTTTTTTTT	9	9	0	100.00%	5	5	0	100.00%	3	3	0	100.00%
T898	AAAAAAAACCGCGGTTCAGTGCTTTCGCACTGGTCAAACCTTTTTTTT	15	0	15	0.00%	20	0	20	0.00%	25	0	25	0.00%
T899	AAAAAAAAGGTGGCTTCAGTGCGAAAGCACTGAGTTGACGTTTTTTTT	11	10	1	90.91%	7	1	6	14.29%	10	6	4	60.00%
T900	AAAAAAAAGGGTAACACAGTGCTTTCGCACTGACGTCGGGTTTTTTTT	23	5	18	21.74%	22	4	18	18.18%	12	1	11	8.33%
T901	AAAAAAAAGGGGTAAGCAGTGCTTTCGCACTGTGATTGGCTTTTTTTT	31	2	29	6.45%	20	0	20	0.00%	23	0	23	0.00%
T902	AAAAAAAAGCTTTGCTCAGTGCTTTCGCACTGAGCAAAGCTTTTTTTT	0	0	0	I	6	6	0	100.00%	6	6	0	100.00%
T903	AAAAAAAACGTTATTACAGTGCTTTCGCACTGTAATAACGTTTTTTTT	6	6	0	100.00%	3	2	1	66.67%	8	8	0	100.00%
T904	AAAAAAAACCCTAAATCAGTGCTTTCGCACTGATTTAGGGTTTTTTTT	14	14	0	100.00%	3	3	0	100.00%	6	6	0	100.00%
T905	AAAAAAAACCACTATACAGTGCTTTCGCACTGTATAGTGGTTTTTTTT	3	3	0	100.00%	5	5	0	100.00%	3	3	0	100.00%
T906	AAAAAAAAGGTCTAGACAGTGCTTTCGCACTGTCTAGACCTTTTTTTT	3	3	0	100.00%	3	3	0	100.00%	3	3	0	100.00%
T907	AAAAAAAAGGTATTTACAGTGCTTTCGCACTGTAAATACCTTTTTTTT	5	0	5	0.00%	5	1	4	20.00%	2	1	1	50.00%
T908	AAAAAAAAGCTGTAAACAGTGCTTTCGCACTGTTTACAGCTTTTTTTT	0	0	0	I	6	6	0	100.00%	1	1	0	100.00%
T909	AAAAAAAAGCGCCGAGCAGTGCGAAAGCACTGATCCTCGGTTTTTTTT	8	7	1	87.50%	10	6	4	60.00%	8	6	2	75.00%
T910	AAAAAAAACGGGGTACCAGTGCTTTCGCACTGAGCACAGCTTTTTTTT	32	0	32	0.00%	14	0	14	0.00%	32	0	32	0.00%
T911	AAAAAAAACGCCAGTTCAGTGCGAAAGCACTGCCGGAACCTTTTTTTT	10	1	9	10.00%	12	3	9	25.00%	19	3	16	15.79%
T912	AAAAAAAACCAAACGCCAGTGCGAAAGCACTGTTTATTCCTTTTTTTT	13	0	13	0.00%	14	0	14	0.00%	15	2	13	13.33%
T913	AAAAAAAAGGTTAGCTCAGTGCTTTCGCACTGAGCTAACCTTTTTTTT	5	5	0	100.00%	9	9	0	100.00%	5	5	0	100.00%
T914	AAAAAAAAGCACAGTACAGTGCTTTCGCACTGTACTGTGCTTTTTTTT	4	4	0	100.00%	6	6	0	100.00%	5	5	0	100.00%
T915	AAAAAAAACCTACATGCAGTGCTTTCGCACTGCATGTAGGTTTTTTTT	6	6	0	100.00%	4	4	0	100.00%	2	2	0	100.00%
T916	AAAAAAAACCGTTACACAGTGCTTTCGCACTGTGTAACGGTTTTTTTT	6	6	0	100.00%	3	3	0	100.00%	4	4	0	100.00%
T917	AAAAAAAAGGTTTTAGCAGTGCGAAAGCACTGCTAAAACCTTTTTTTT	3	3	0	100.00%	1	1	0	100.00%	2	2	0	100.00%
T918	AAAAAAAAGGTTTGTCCAGTGCGAAAGCACTGATACTCGCTTTTTTTT	10	7	3	70.00%	11	10	1	90.91%	13	8	5	61.54%
T919	AAAAAAAAGGTAGTTTCAGTGCGAAAGCACTGAAACTACCTTTTTTTT	17	17	0	100.00%	5	5	0	100.00%	7	7	0	100.00%
T920	AAAAAAAAGGATGGGCCAGTGCGAAAGCACTGCTGCGTCGTTTTTTTT	9	0	9	0.00%	10	0	10	0.00%	10	3	7	30.00%
T921	AAAAAAAACGTTTCGACAGTGCTTTCGCACTGTCGAAACGTTTTTTTT	11	11	0	100.00%	8	8	0	100.00%	3	3	0	100.00%
T922	AAAAAAAACGTCCTATCAGTGCTTTCGCACTGTATGAGGCTTTTTTTT	21	0	21	0.00%	23	3	20	13.04%	12	2	10	16.67%
T923	AAAAAAAACCTTCAATCAGTGCTTTCGCACTGATTGAAGGTTTTTTTT	11	11	0	100.00%	13	13	0	100.00%	7	7	0	100.00%
T924	AAAAAAAAGGTCTAAACAGTGCGAAAGCACTGTTTAGACCTTTTTTTT	6	6	0	100.00%	0	0	0	I	2	2	0	100.00%
T925	AAAAAAAAGGAGGCAACAGTGCGAAAGCACTGGCCGTACGTTTTTTTT	23	0	23	0.00%	23	0	23	0.00%	24	0	24	0.00%
T926	AAAAAAAACGTGGTCCCAGTGCTTTCGCACTGCTAGGTGCTTTTTTTT	29	0	29	0.00%	19	0	19	0.00%	21	0	21	0.00%
T927	AAAAAAAACGAGATTGCAGTGCGAAAGCACTGATCATTGCTTTTTTTT	12	0	12	0.00%	16	0	16	0.00%	7	0	7	0.00%
T928	AAAAAAAACCGTTTCACAGTGCTTTCGCACTGTGAAACGGTTTTTTTT	1	1	0	100.00%	3	3	0	100.00%	1	1	0	100.00%
T929	AAAAAAAACCCGCAGTCAGTGCTTTCGCACTGATTTTACCTTTTTTTT	24	0	24	0.00%	20	0	20	0.00%	13	0	13	0.00%
T930	AAAAAAAACCAGGGTTCAGTGCGAAAGCACTGCTCCCTCCTTTTTTTT	12	10	2	83.33%	20	17	3	85.00%	23	16	7	69.57%
T931	AAAAAAAAGGTCAATGCAGTGCTTTCGCACTGCATTGACCTTTTTTTT	32	30	2	93.75%	17	17	0	100.00%	16	16	0	100.00%
T932	AAAAAAAAGGGTGAGGCAGTGCTTTCGCACTGTACGTGCCTTTTTTTT	25	7	18	28.00%	13	3	10	23.08%	10	1	9	10.00%
T933	AAAAAAAAGGCCTGGGCAGTGCGAAAGCACTGAATCTCGCTTTTTTTT	14	1	13	7.14%	13	1	12	7.69%	18	3	15	16.67%
T934	AAAAAAAAGGAATCCCCAGTGCGAAAGCACTGCGAAGGCGTTTTTTTT	7	1	6	14.29%	10	4	6	40.00%	7	1	6	14.29%
T935	AAAAAAAAGCTAATCGCAGTGCTTTCGCACTGTTACCTGGTTTTTTTT	26	5	21	19.23%	19	2	17	10.53%	17	7	10	41.18%
T936	AAAAAAAACCATTATTCAGTGCTTTCGCACTGAATAATGGTTTTTTTT	1	1	0	100.00%	3	3	0	100.00%	4	4	0	100.00%
T937	AAAAAAAACCACACGTCAGTGCGAAAGCACTGCTCCCCCGTTTTTTTT	21	1	20	4.76%	8	0	8	0.00%	13	1	12	7.69%
T938	AAAAAAAAGGTGTACTCAGTGCTTTCGCACTGAGTACACCTTTTTTTT	19	19	0	100.00%	10	10	0	100.00%	13	13	0	100.00%
T939	AAAAAAAAGGTCGATTCAGTGCTTTCGCACTGAATCGACCTTTTTTTT	10	10	0	100.00%	11	11	0	100.00%	12	12	0	100.00%
T940	AAAAAAAAGGGCCAATCAGTGCGAAAGCACTGTCCTTGCGTTTTTTTT	6	0	6	0.00%	13	0	13	0.00%	14	2	12	14.29%
T941	AAAAAAAAGCTACGCTCAGTGCTTTCGCACTGTCGAGTCGTTTTTTTT	16	0	16	0.00%	24	0	24	0.00%	12	1	11	8.33%
T942	AAAAAAAACCTTTGTGCAGTGCGAAAGCACTGCACAAAGGTTTTTTTT	6	6	0	100.00%	8	8	0	100.00%	3	3	0	100.00%
T943	AAAAAAAACCGCCCAACAGTGCGAAAGCACTGTTTATTCCTTTTTTTT	35	7	28	20.00%	14	1	13	7.14%	30	8	22	26.67%
T944	AAAAAAAAGGGTAATGCAGTGCTTTCGCACTGGAATAACGTTTTTTTT	32	0	32	0.00%	21	1	20	4.76%	20	0	20	0.00%
T945	AAAAAAAAGGGCTGTGCAGTGCTTTCGCACTGTTAGTGCGTTTTTTTT	26	0	26	0.00%	26	1	25	3.85%	22	0	22	0.00%
T946	AAAAAAAAGGGATCCACAGTGCGAAAGCACTGGTTCCGGCTTTTTTTT	18	0	18	0.00%	18	0	18	0.00%	16	2	14	12.50%
T947	AAAAAAAAGGAATTATCAGTGCGAAAGCACTGTCACCCCGTTTTTTTT	9	0	9	0.00%	13	3	10	23.08%	8	1	7	12.50%
T948	AAAAAAAAGCTTTCCTCAGTGCTTTCGCACTGCACGACCGTTTTTTTT	12	1	11	8.33%	13	2	11	15.38%	14	1	13	7.14%
T949	AAAAAAAAGCATGTGACAGTGCGAAAGCACTGTGAACCCGTTTTTTTT	25	2	23	8.00%	21	1	20	4.76%	19	2	17	10.53%
T950	AAAAAAAACGAGGGCGCAGTGCTTTCGCACTGGTTCGACCTTTTTTTT	35	1	34	2.86%	20	1	19	5.00%	20	2	18	10.00%
T951	AAAAAAAACCACTGAACAGTGCGAAAGCACTGGCCAGCCGTTTTTTTT	12	10	2	83.33%	13	7	6	53.85%	13	7	6	53.85%
T952	AAAAAAAAGGTGCAGGCAGTGCTTTCGCACTGTGAAGCCGTTTTTTTT	4	1	3	25.00%	5	1	4	20.00%	15	4	11	26.67%
T953	AAAAAAAAGGTAGAAACAGTGCTTTCGCACTGTTTCTACCTTTTTTTT	7	7	0	100.00%	8	8	0	100.00%	6	6	0	100.00%
T954	AAAAAAAAGGCTTGCCCAGTGCGAAAGCACTGCTCGAAGGTTTTTTTT	14	9	5	64.29%	11	9	2	81.82%	11	9	2	81.82%
T955	AAAAAAAAGGCATTGCCAGTGCTTTCGCACTGTGTGGACGTTTTTTTT	25	1	24	4.00%	14	1	13	7.14%	26	2	24	7.69%
T956	AAAAAAAACGTAACTACAGTGCGAAAGCACTGAGCGCCGCTTTTTTTT	21	4	17	19.05%	14	2	12	14.29%	15	1	14	6.67%
T957	AAAAAAAACCTGGTGGCAGTGCTTTCGCACTGTCGTATGCTTTTTTTT	19	3	16	15.79%	13	0	13	0.00%	24	0	24	0.00%
T958	AAAAAAAACCCTTGGTCAGTGCTTTCGCACTGTACGGTGCTTTTTTTT	18	0	18	0.00%	15	2	13	13.33%	12	2	10	16.67%
T959	AAAAAAAACCCTAACACAGTGCTTTCGCACTGCATACGCCTTTTTTTT	26	0	26	0.00%	18	1	17	5.56%	17	0	17	0.00%
T960	AAAAAAAAGGTTATCCCAGTGCTTTCGCACTGCTAGTTGGTTTTTTTT	34	0	34	0.00%	17	0	17	0.00%	18	0	18	0.00%
T961	AAAAAAAAGGGAGATCCAGTGCGAAAGCACTGTTTTCAGGTTTTTTTT	13	1	12	7.69%	15	1	14	6.67%	22	3	19	13.64%
T962	AAAAAAAAGCTGCGGGCAGTGCGAAAGCACTGCAGTTTGGTTTTTTTT	28	1	27	3.57%	16	2	14	12.50%	21	1	20	4.76%
T963	AAAAAAAAGCGATGTACAGTGCTTTCGCACTGTACATCGCTTTTTTTT	14	14	0	100.00%	7	7	0	100.00%	12	12	0	100.00%
T964	AAAAAAAACGTTGTTTCAGTGCTTTCGCACTGAAACAACGTTTTTTTT	7	7	0	100.00%	4	3	1	75.00%	6	6	0	100.00%
T965	AAAAAAAACGTTGTGGCAGTGCTTTCGCACTGTGACACCCTTTTTTTT	27	0	27	0.00%	15	0	15	0.00%	22	1	21	4.55%
T966	AAAAAAAACGTTACATCAGTGCTTTCGCACTGATGTAACGTTTTTTTT	6	6	0	100.00%	6	6	0	100.00%	3	3	0	100.00%
T967	AAAAAAAACGTAGAGCCAGTGCGAAAGCACTGCACCAACCTTTTTTTT	23	6	17	26.09%	8	2	6	25.00%	18	13	5	72.22%
T968	AAAAAAAACGGGAATACAGTGCGAAAGCACTGCATTGTCCTTTTTTTT	19	4	15	21.05%	14	2	12	14.29%	26	7	19	26.92%
T969	AAAAAAAACCCAAAGACAGTGCGAAAGCACTGACCGGACCTTTTTTTT	8	0	8	0.00%	13	0	13	0.00%	16	0	16	0.00%
T970	AAAAAAAACCAAGTAACAGTGCGAAAGCACTGCCCCCGCCTTTTTTTT	19	1	18	5.26%	17	2	15	11.76%	23	1	22	4.35%
T971	AAAAAAAAGGTTGCTTCAGTGCGAAAGCACTGAAGCAACCTTTTTTTT	13	13	0	100.00%	22	22	0	100.00%	23	22	1	95.65%
T972	AAAAAAAAGGGTAATACAGTGCGAAAGCACTGTATTACGCTTTTTTTT	14	7	7	50.00%	5	3	2	60.00%	9	7	2	77.78%
T973	AAAAAAAAGGATTATGCAGTGCGAAAGCACTGAGCCGCCGTTTTTTTT	10	3	7	30.00%	7	3	4	42.86%	6	3	3	50.00%
T974	AAAAAAAAGCTAACACCAGTGCTTTCGCACTGGCTAGCCGTTTTTTTT	21	0	21	0.00%	15	2	13	13.33%	10	4	6	40.00%
T975	AAAAAAAAGCAAGTTACAGTGCTTTCGCACTGTAACTTGCTTTTTTTT	9	9	0	100.00%	17	16	1	94.12%	17	17	0	100.00%
T976	AAAAAAAACGTTTGCTCAGTGCGAAAGCACTGAGCAAACGTTTTTTTT	25	23	2	92.00%	13	13	0	100.00%	8	8	0	100.00%
T977	AAAAAAAACGCTAATGCAGTGCTTTCGCACTGCATTAGCGTTTTTTTT	20	19	1	95.00%	13	13	0	100.00%	12	12	0	100.00%
T978	AAAAAAAACGATGATGCAGTGCTTTCGCACTGCATCATCGTTTTTTTT	16	16	0	100.00%	6	6	0	100.00%	6	6	0	100.00%
T979	AAAAAAAACCTTGTAGCAGTGCTTTCGCACTGCTACAAGGTTTTTTTT	8	8	0	100.00%	0	0	0	I	1	1	0	100.00%
T980	AAAAAAAACCTAGTGTCAGTGCGAAAGCACTGCGCCTCCGTTTTTTTT	22	0	22	0.00%	9	0	9	0.00%	20	3	17	15.00%
T981	AAAAAAAACCGTATCACAGTGCTTTCGCACTGTGATACGGTTTTTTTT	6	6	0	100.00%	3	3	0	100.00%	1	1	0	100.00%
T982	AAAAAAAAGGTTGTCTCAGTGCTTTCGCACTGAGACAACCTTTTTTTT	8	8	0	100.00%	9	8	1	88.89%	13	13	0	100.00%
T983	AAAAAAAAGGTTGCGGCAGTGCTTTCGCACTGAAGTGAGCTTTTTTTT	25	0	25	0.00%	20	0	20	0.00%	10	0	10	0.00%
T984	AAAAAAAAGGTGAATTCAGTGCTTTCGCACTGAATTCACCTTTTTTTT	16	16	0	100.00%	10	10	0	100.00%	17	17	0	100.00%
T985	AAAAAAAAGCTAGTAACAGTGCTTTCGCACTGTTACTAGCTTTTTTTT	6	6	0	100.00%	7	7	0	100.00%	9	9	0	100.00%
T986	AAAAAAAACGTTACAACAGTGCTTTCGCACTGTTGTAACGTTTTTTTT	12	11	1	91.67%	5	5	0	100.00%	3	3	0	100.00%
T987	AAAAAAAACGCGTGAACAGTGCTTTCGCACTGCACAATCCTTTTTTTT	22	4	18	18.18%	16	2	14	12.50%	19	4	15	21.05%
T988	AAAAAAAACGAGGGGACAGTGCGAAAGCACTGAGACAACCTTTTTTTT	15	0	15	0.00%	8	1	7	12.50%	20	3	17	15.00%
T989	AAAAAAAACCACATAACAGTGCTTTCGCACTGTTATGTGGTTTTTTTT	9	9	0	100.00%	2	2	0	100.00%	7	7	0	100.00%
T990	AAAAAAAAGGGTTAAACAGTGCGAAAGCACTGTCCCCCCGTTTTTTTT	22	8	14	36.36%	8	0	8	0.00%	17	7	10	41.18%
T991	AAAAAAAAGGCGTTCGCAGTGCGAAAGCACTGGTTCGTGGTTTTTTTT	16	0	16	0.00%	22	0	22	0.00%	28	4	24	14.29%
T992	AAAAAAAAGGCAGTTGCAGTGCGAAAGCACTGGACGACCGTTTTTTTT	14	11	3	78.57%	17	10	7	58.82%	23	15	8	65.22%
T993	AAAAAAAAGGACCCATCAGTGCGAAAGCACTGTACAGTGGTTTTTTTT	17	0	17	0.00%	15	2	13	13.33%	13	1	12	7.69%
T994	AAAAAAAACGTGTTCCCAGTGCGAAAGCACTGCGCATCCCTTTTTTTT	1	0	1	0.00%	1	0	1	0.00%	8	3	5	37.50%
T995	AAAAAAAACGACAGTACAGTGCTTTCGCACTGTACTGTCGTTTTTTTT	14	14	0	100.00%	7	7	0	100.00%	9	9	0	100.00%
T996	AAAAAAAACCTCAATGCAGTGCTTTCGCACTGCATTGAGGTTTTTTTT	9	7	2	77.78%	16	16	0	100.00%	14	14	0	100.00%
T997	AAAAAAAACCAAAAATCAGTGCGAAAGCACTGATTTTTGGTTTTTTTT	26	26	0	100.00%	8	6	2	75.00%	18	17	1	94.44%
T998	AAAAAAAAGGTGATTTCAGTGCGAAAGCACTGAAATCACCTTTTTTTT	9	9	0	100.00%	7	6	1	85.71%	8	8	0	100.00%
T999	AAAAAAAAGCTATTGTCAGTGCTTTCGCACTGACAATAGCTTTTTTTT	1	1	0	100.00%	2	2	0	100.00%	8	8	0	100.00%
T1000	AAAAAAAAGCCCGCTGCAGTGCGAAAGCACTGTCCCGACGTTTTTTTT	13	1	12	7.69%	8	3	5	37.50%	21	7	14	33.33%
T1001	AAAAAAAACGGTAGAACAGTGCTTTCGCACTGCCTCCGGCTTTTTTTT	18	0	18	0.00%	38	0	38	0.00%	17	1	16	5.88%
T1002	AAAAAAAACGGGAGACCAGTGCTTTCGCACTGCGGGCACCTTTTTTTT	24	0	24	0.00%	25	0	25	0.00%	18	0	18	0.00%
T1003	AAAAAAAACCTGTGATCAGTGCGAAAGCACTGATCACAGGTTTTTTTT	11	10	1	90.91%	4	4	0	100.00%	14	14	0	100.00%
T1004	AAAAAAAACCTGCGTCCAGTGCGAAAGCACTGCCAATCCCTTTTTTTT	19	1	18	5.26%	12	0	12	0.00%	8	0	8	0.00%
T1005	AAAAAAAAGGTTGTGTCAGTGCTTTCGCACTGACACAACCTTTTTTTT	8	8	0	100.00%	8	8	0	100.00%	6	6	0	100.00%
T1006	AAAAAAAAGGGTAGCTCAGTGCGAAAGCACTGTAACCCGGTTTTTTTT	14	4	10	28.57%	19	4	15	21.05%	17	7	10	41.18%
T1007	AAAAAAAACCTCTACACAGTGCGAAAGCACTGCCATTACCTTTTTTTT	9	0	9	0.00%	10	0	10	0.00%	7	0	7	0.00%
T1008	AAAAAAAACCTATATACAGTGCTTTCGCACTGTATATAGGTTTTTTTT	0	0	0	I	1	1	0	100.00%	5	5	0	100.00%
T1009	AAAAAAAACCGGGGCGCAGTGCGAAAGCACTGAAGATTGCTTTTTTTT	18	2	16	11.11%	11	2	9	18.18%	10	0	10	0.00%
T1010	AAAAAAAACCGACATCCAGTGCGAAAGCACTGCTCGCTCCTTTTTTTT	15	3	12	20.00%	16	4	12	25.00%	16	4	12	25.00%
T1011	AAAAAAAACCCGACCGCAGTGCGAAAGCACTGACCAAAGCTTTTTTTT	15	1	14	6.67%	11	1	10	9.09%	10	0	10	0.00%
T1012	AAAAAAAAGGTTTCGACAGTGCTTTCGCACTGTCGAAACCTTTTTTTT	3	3	0	100.00%	1	1	0	100.00%	0	0	0	I
T1013	AAAAAAAAGGTGACATCAGTGCGAAAGCACTGTACCTAGGTTTTTTTT	22	4	18	18.18%	17	0	17	0.00%	20	10	10	50.00%
T1014	AAAAAAAAGGATAGAACAGTGCTTTCGCACTGTTCTATCCTTTTTTTT	0	0	0	I	1	1	0	100.00%	2	2	0	100.00%
T1015	AAAAAAAAGCGCTCATCAGTGCTTTCGCACTGCCAGGTCGTTTTTTTT	28	0	28	0.00%	12	0	12	0.00%	17	0	17	0.00%
T1016	AAAAAAAAGCAATGTTCAGTGCGAAAGCACTGAACATTGCTTTTTTTT	13	13	0	100.00%	11	11	0	100.00%	5	5	0	100.00%
T1017	AAAAAAAACGTTAGTTCAGTGCTTTCGCACTGAACTAACGTTTTTTTT	1	1	0	100.00%	7	7	0	100.00%	4	4	0	100.00%
T1018	AAAAAAAACGTGTGAACAGTGCTTTCGCACTGTTCACACGTTTTTTTT	0	0	0	I	6	6	0	100.00%	2	2	0	100.00%
T1019	AAAAAAAACGTGGAGGCAGTGCGAAAGCACTGAATGAGGCTTTTTTTT	15	4	11	26.67%	11	1	10	9.09%	29	4	25	13.79%
T1020	AAAAAAAACGGACTCGCAGTGCGAAAGCACTGCACCGGGCTTTTTTTT	18	1	17	5.56%	9	0	9	0.00%	22	5	17	22.73%
T1021	AAAAAAAACGCGGTGCCAGTGCGAAAGCACTGTCCCATGCTTTTTTTT	10	3	7	30.00%	7	0	7	0.00%	12	4	8	33.33%
T1022	AAAAAAAACCTTTACACAGTGCTTTCGCACTGTGTAAAGGTTTTTTTT	3	2	1	66.67%	5	5	0	100.00%	1	1	0	100.00%
T1023	AAAAAAAAGGTATTCTCAGTGCTTTCGCACTGAGAATACCTTTTTTTT	1	1	0	100.00%	3	3	0	100.00%	1	1	0	100.00%
T1024	AAAAAAAAGGGTTTATCAGTGCGAAAGCACTGGACACTGGTTTTTTTT	22	1	21	4.55%	10	0	10	0.00%	16	3	13	18.75%
T1025	AAAAAAAACGTTTAGTCAGTGCGAAAGCACTGACTAAACGTTTTTTTT	9	9	0	100.00%	8	8	0	100.00%	4	4	0	100.00%
T1026	AAAAAAAACGTTATCACAGTGCGAAAGCACTGTGATAACGTTTTTTTT	12	12	0	100.00%	9	9	0	100.00%	3	3	0	100.00%
T1027	AAAAAAAACGGTGGAGCAGTGCTTTCGCACTGGCCCCAGCTTTTTTTT	26	1	25	3.85%	16	1	15	6.25%	24	9	15	37.50%
T1028	AAAAAAAACGCGTTTTCAGTGCGAAAGCACTGTCCGGGCGTTTTTTTT	20	0	20	0.00%	18	0	18	0.00%	28	1	27	3.57%
T1029	AAAAAAAACCTTGCTGCAGTGCGAAAGCACTGGACACGCCTTTTTTTT	14	1	13	7.14%	19	0	19	0.00%	14	1	13	7.14%
T1030	AAAAAAAACCGCCTGGCAGTGCGAAAGCACTGGGGGATGCTTTTTTTT	11	1	10	9.09%	15	2	13	13.33%	5	2	3	40.00%
T1031	AAAAAAAAGGTAGTACCAGTGCTTTCGCACTGGTACTACCTTTTTTTT	17	17	0	100.00%	4	4	0	100.00%	8	8	0	100.00%
T1032	AAAAAAAAGGGTCGCGCAGTGCGAAAGCACTGATCACGGCTTTTTTTT	1	0	1	0.00%	2	0	2	0.00%	1	0	1	0.00%
T1033	AAAAAAAAGCGCTGTCCAGTGCGAAAGCACTGCAATTTGGTTTTTTTT	16	4	12	25.00%	8	1	7	12.50%	14	3	11	21.43%
T1034	AAAAAAAAGCCCAGGACAGTGCTTTCGCACTGGAGCCGCGTTTTTTTT	34	5	29	14.71%	18	1	17	5.56%	18	2	16	11.11%
T1035	AAAAAAAACGCGAACCCAGTGCGAAAGCACTGCGATGCCCTTTTTTTT	12	1	11	8.33%	12	5	7	41.67%	12	2	10	16.67%
T1036	AAAAAAAACGATTGTACAGTGCGAAAGCACTGTACAATCGTTTTTTTT	3	3	0	100.00%	2	2	0	100.00%	1	1	0	100.00%
T1037	AAAAAAAACCTTATTGCAGTGCTTTCGCACTGCAATAAGGTTTTTTTT	8	8	0	100.00%	2	2	0	100.00%	6	6	0	100.00%
T1038	AAAAAAAACCTCGCGGCAGTGCGAAAGCACTGTAGGTCGGTTTTTTTT	12	0	12	0.00%	7	2	5	28.57%	13	6	7	46.15%
T1039	AAAAAAAACCGATACACAGTGCTTTCGCACTGTGTATCGGTTTTTTTT	4	4	0	100.00%	8	8	0	100.00%	5	5	0	100.00%
T1040	AAAAAAAAGGAGTATTCAGTGCTTTCGCACTGAATACTCCTTTTTTTT	1	1	0	100.00%	0	0	0	I	8	8	0	100.00%
T1041	AAAAAAAAGCTGTATGCAGTGCGAAAGCACTGCATACAGCTTTTTTTT	22	21	1	95.45%	5	5	0	100.00%	11	11	0	100.00%
T1042	AAAAAAAAGCGAGACACAGTGCGAAAGCACTGATCTAACCTTTTTTTT	10	1	9	10.00%	12	1	11	8.33%	9	1	8	11.11%
T1043	AAAAAAAACGTTTTCTCAGTGCTTTCGCACTGAGAAAACGTTTTTTTT	0	0	0	I	5	5	0	100.00%	0	0	0	I
T1044	AAAAAAAACGTTCTGACAGTGCTTTCGCACTGTCAGAACGTTTTTTTT	7	7	0	100.00%	4	4	0	100.00%	5	5	0	100.00%
T1045	AAAAAAAACGTCAATACAGTGCTTTCGCACTGTATTGACGTTTTTTTT	4	4	0	100.00%	8	8	0	100.00%	2	2	0	100.00%
T1046	AAAAAAAACCAATCTACAGTGCTTTCGCACTGTAGATTGGTTTTTTTT	3	3	0	100.00%	4	3	1	75.00%	1	1	0	100.00%
T1047	AAAAAAAAGGTCGTGTCAGTGCGAAAGCACTGACACGACCTTTTTTTT	18	18	0	100.00%	19	19	0	100.00%	21	21	0	100.00%
T1048	AAAAAAAAGGTCGTGACAGTGCTTTCGCACTGTCACGACCTTTTTTTT	9	9	0	100.00%	10	10	0	100.00%	5	5	0	100.00%
T1049	AAAAAAAAGGCGTGGCCAGTGCGAAAGCACTGCTTCATGCTTTTTTTT	11	4	7	36.36%	19	16	3	84.21%	8	7	1	87.50%
T1050	AAAAAAAAGCGGTGGTCAGTGCGAAAGCACTGCAAGTAGGTTTTTTTT	8	2	6	25.00%	19	7	12	36.84%	7	2	5	28.57%
T1051	AAAAAAAAGCCATGTACAGTGCGAAAGCACTGTACATGGCTTTTTTTT	12	12	0	100.00%	8	8	0	100.00%	12	12	0	100.00%
T1052	AAAAAAAACCTCGGTTCAGTGCGAAAGCACTGCCAGCTGCTTTTTTTT	5	3	2	60.00%	3	0	3	0.00%	2	1	1	50.00%
T1053	AAAAAAAACCTAACGTCAGTGCTTTCGCACTGACGTTAGGTTTTTTTT	6	6	0	100.00%	2	2	0	100.00%	5	5	0	100.00%
T1054	AAAAAAAAGGCATGAACAGTGCTTTCGCACTGTTCATGCCTTTTTTTT	13	13	0	100.00%	5	5	0	100.00%	10	10	0	100.00%
T1055	AAAAAAAAGCATGTAACAGTGCTTTCGCACTGTTACATGCTTTTTTTT	2	2	0	100.00%	4	4	0	100.00%	0	0	0	I
T1056	AAAAAAAAGCAGCGCTCAGTGCGAAAGCACTGAAACGACGTTTTTTTT	10	3	7	30.00%	15	7	8	46.67%	13	8	5	61.54%
T1057	AAAAAAAAGCAAAGGACAGTGCGAAAGCACTGCGAATTCGTTTTTTTT	19	3	16	15.79%	17	2	15	11.76%	25	3	22	12.00%
T1058	AAAAAAAACGGTTTTACAGTGCTTTCGCACTGTAAAACCGTTTTTTTT	8	8	0	100.00%	10	10	0	100.00%	0	0	0	I
T1059	AAAAAAAACGGTTGGGCAGTGCTTTCGCACTGTGCGGACCTTTTTTTT	11	6	5	54.55%	12	4	8	33.33%	14	7	7	50.00%
T1060	AAAAAAAACGAGTTGACAGTGCGAAAGCACTGACCACACCTTTTTTTT	2	0	2	0.00%	3	2	1	66.67%	7	2	5	28.57%
T1061	AAAAAAAACCGGGTGGCAGTGCTTTCGCACTGGTCATTCCTTTTTTTT	14	0	14	0.00%	13	1	12	7.69%	15	0	15	0.00%
T1062	AAAAAAAACCACATGTCAGTGCGAAAGCACTGACATGTGGTTTTTTTT	3	3	0	100.00%	3	3	0	100.00%	8	8	0	100.00%
T1063	AAAAAAAAGGTGGGGGCAGTGCTTTCGCACTGTGTTCTGGTTTTTTTT	27	0	27	0.00%	17	1	16	5.88%	22	4	18	18.18%
T1064	AAAAAAAAGGAAATTTCAGTGCGAAAGCACTGAAATTTCCTTTTTTTT	2	2	0	100.00%	5	5	0	100.00%	3	3	0	100.00%
T1065	AAAAAAAAGCTGGTGTCAGTGCTTTCGCACTGAGGTCCGGTTTTTTTT	24	7	17	29.17%	11	2	9	18.18%	15	1	14	6.67%
T1066	AAAAAAAAGCATAACGCAGTGCTTTCGCACTGACACACCGTTTTTTTT	26	0	26	0.00%	29	2	27	6.90%	27	0	27	0.00%
T1067	AAAAAAAAGCAGGATACAGTGCTTTCGCACTGTCATCACCTTTTTTTT	21	0	21	0.00%	16	0	16	0.00%	12	0	12	0.00%
T1068	AAAAAAAACGGGGGTACAGTGCTTTCGCACTGGCTGTCCCTTTTTTTT	12	0	12	0.00%	14	3	11	21.43%	5	0	5	0.00%
T1069	AAAAAAAAGGTTGCTACAGTGCTTTCGCACTGCACAAAGCTTTTTTTT	20	0	20	0.00%	12	0	12	0.00%	13	0	13	0.00%
T1070	AAAAAAAAGGTGGTCGCAGTGCTTTCGCACTGAACTGCGCTTTTTTTT	2	0	2	0.00%	1	0	1	0.00%	0	0	0	I
T1071	AAAAAAAAGCTTTGAACAGTGCTTTCGCACTGTTCAAAGCTTTTTTTT	5	5	0	100.00%	3	3	0	100.00%	2	2	0	100.00%
T1072	AAAAAAAAGCTTACTACAGTGCGAAAGCACTGCCCCCACCTTTTTTTT	27	1	26	3.70%	7	0	7	0.00%	20	2	18	10.00%
T1073	AAAAAAAAGCTGGGGTCAGTGCTTTCGCACTGCATATCCCTTTTTTTT	5	3	2	60.00%	6	0	6	0.00%	10	5	5	50.00%
T1074	AAAAAAAAGCAGTTGTCAGTGCTTTCGCACTGCTGCGCGGTTTTTTTT	22	0	22	0.00%	15	2	13	13.33%	20	1	19	5.00%
T1075	AAAAAAAACGTAATTTCAGTGCGAAAGCACTGAAATTACGTTTTTTTT	2	2	0	100.00%	8	8	0	100.00%	7	7	0	100.00%
T1076	AAAAAAAACGGCACCGCAGTGCGAAAGCACTGACTTCTGCTTTTTTTT	21	0	21	0.00%	17	0	17	0.00%	12	1	11	8.33%
T1077	AAAAAAAACGAGTATACAGTGCTTTCGCACTGTATACTCGTTTTTTTT	3	3	0	100.00%	4	4	0	100.00%	2	2	0	100.00%
T1078	AAAAAAAACGACAGGTCAGTGCGAAAGCACTGAAAGACGGTTTTTTTT	15	6	9	40.00%	12	5	7	41.67%	12	6	6	50.00%
T1079	AAAAAAAACCCCGTGTCAGTGCGAAAGCACTGCGCACACCTTTTTTTT	23	1	22	4.35%	14	2	12	14.29%	13	2	11	15.38%
T1080	AAAAAAAAGGTCAATACAGTGCGAAAGCACTGCCAGCACGTTTTTTTT	25	0	25	0.00%	6	0	6	0.00%	17	0	17	0.00%
T1081	AAAAAAAAGGGACTAGCAGTGCGAAAGCACTGGAACGAGGTTTTTTTT	21	6	15	28.57%	10	2	8	20.00%	17	6	11	35.29%
T1082	AAAAAAAAGGCGTACGCAGTGCGAAAGCACTGTCCGTTCGTTTTTTTT	26	6	20	23.08%	13	0	13	0.00%	15	5	10	33.33%
T1083	AAAAAAAAGCATGACGCAGTGCGAAAGCACTGACCCTCGGTTTTTTTT	2	0	2	0.00%	1	0	1	0.00%	0	0	0	I
T1084	AAAAAAAACGTTTTGTCAGTGCTTTCGCACTGACAAAACGTTTTTTTT	2	2	0	100.00%	3	3	0	100.00%	9	9	0	100.00%
T1085	AAAAAAAACGTGGAAACAGTGCGAAAGCACTGACCGTAGCTTTTTTTT	13	0	13	0.00%	11	0	11	0.00%	9	1	8	11.11%
T1086	AAAAAAAACCTTCTGACAGTGCGAAAGCACTGCCCACCGCTTTTTTTT	22	2	20	9.09%	20	1	19	5.00%	14	0	14	0.00%
T1087	AAAAAAAACCATATTGCAGTGCTTTCGCACTGCAATATGGTTTTTTTT	4	4	0	100.00%	2	2	0	100.00%	8	7	1	87.50%
T1088	AAAAAAAACCACCTCGCAGTGCTTTCGCACTGTGCAAACGTTTTTTTT	34	0	34	0.00%	19	0	19	0.00%	29	2	27	6.90%
T1089	AAAAAAAAGGTAGTGTCAGTGCGAAAGCACTGCGCCCTGCTTTTTTTT	9	8	1	88.89%	2	2	0	100.00%	3	3	0	100.00%
T1090	AAAAAAAAGGTAATGGCAGTGCGAAAGCACTGGACCTCGGTTTTTTTT	18	2	16	11.11%	15	2	13	13.33%	13	2	11	15.38%
T1091	AAAAAAAAGGGTAATTCAGTGCGAAAGCACTGCACGCCGCTTTTTTTT	6	6	0	100.00%	10	9	1	90.00%	12	11	1	91.67%
T1092	AAAAAAAAGCTTAGAACAGTGCTTTCGCACTGTTCTAAGCTTTTTTTT	6	6	0	100.00%	6	6	0	100.00%	6	6	0	100.00%
T1093	AAAAAAAACGTGGGAGCAGTGCTTTCGCACTGGAAGTTGCTTTTTTTT	20	0	20	0.00%	23	3	20	13.04%	27	1	26	3.70%
T1094	AAAAAAAACCTTAATCCAGTGCGAAAGCACTGGATTAAGGTTTTTTTT	2	2	0	100.00%	3	3	0	100.00%	6	5	1	83.33%
T1095	AAAAAAAAGGTTGACTCAGTGCTTTCGCACTGAGTCAACCTTTTTTTT	21	21	0	100.00%	18	18	0	100.00%	15	14	1	93.33%
T1096	AAAAAAAAGGAATTTTCAGTGCGAAAGCACTGAAAATTCCTTTTTTTT	4	4	0	100.00%	0	0	0	I	0	0	0	I
T1097	AAAAAAAAGCAAAGGACAGTGCTTTCGCACTGGAAACGGCTTTTTTTT	27	1	26	3.70%	24	2	22	8.33%	14	0	14	0.00%
T1098	AAAAAAAACGCCACGGCAGTGCTTTCGCACTGAGAAGAGCTTTTTTTT	17	0	17	0.00%	25	0	25	0.00%	17	0	17	0.00%
T1099	AAAAAAAACGACCTCTCAGTGCGAAAGCACTGTTACTTGGTTTTTTTT	1	1	0	100.00%	3	3	0	100.00%	13	10	3	76.92%
T1100	AAAAAAAACCTTATACCAGTGCGAAAGCACTGGTATAAGGTTTTTTTT	2	2	0	100.00%	4	4	0	100.00%	2	2	0	100.00%
T1101	AAAAAAAACCTCCAACCAGTGCGAAAGCACTGATAGTGGCTTTTTTTT	7	3	4	42.86%	10	5	5	50.00%	13	7	6	53.85%
T1102	AAAAAAAAGGTGGTTGCAGTGCGAAAGCACTGCAACCACCTTTTTTTT	12	12	0	100.00%	10	10	0	100.00%	15	15	0	100.00%
T1103	AAAAAAAAGGGCAATACAGTGCTTTCGCACTGGGACATCGTTTTTTTT	30	1	29	3.33%	18	2	16	11.11%	21	0	21	0.00%
T1104	AAAAAAAACGAAAGTTCAGTGCTTTCGCACTGAACTTTCGTTTTTTTT	4	4	0	100.00%	5	5	0	100.00%	2	2	0	100.00%
T1105	AAAAAAAACCGACTTGCAGTGCGAAAGCACTGAGCATTCCTTTTTTTT	20	2	18	10.00%	14	0	14	0.00%	12	3	9	25.00%
T1106	AAAAAAAACCCACGAACAGTGCTTTCGCACTGGGGACAGCTTTTTTTT	2	0	2	0.00%	7	1	6	14.29%	6	1	5	16.67%
T1107	AAAAAAAACCAGCGGTCAGTGCGAAAGCACTGCTATTGCCTTTTTTTT	9	2	7	22.22%	10	0	10	0.00%	26	7	19	26.92%
T1108	AAAAAAAAGGTGTGTGCAGTGCGAAAGCACTGCACACACCTTTTTTTT	9	9	0	100.00%	12	12	0	100.00%	2	2	0	100.00%
T1109	AAAAAAAAGGCTAGGGCAGTGCGAAAGCACTGCTCGTGGCTTTTTTTT	21	7	14	33.33%	24	10	14	41.67%	13	4	9	30.77%
T1110	AAAAAAAAGCAGGTGCCAGTGCTTTCGCACTGAATGTCCGTTTTTTTT	8	1	7	12.50%	13	0	13	0.00%	16	0	16	0.00%
T1111	AAAAAAAAGGGTCGATCAGTGCTTTCGCACTGCGGCACGGTTTTTTTT	10	2	8	20.00%	11	0	11	0.00%	16	1	15	6.25%
T1112	AAAAAAAAGGCTTAGGCAGTGCTTTCGCACTGTCCGAGGGTTTTTTTT	17	7	10	41.18%	24	6	18	25.00%	18	7	11	38.89%
T1113	AAAAAAAAGGCAGGAACAGTGCGAAAGCACTGCACACTCGTTTTTTTT	17	1	16	5.88%	8	0	8	0.00%	11	1	10	9.09%
T1114	AAAAAAAAGCGTTTAGCAGTGCGAAAGCACTGATTTCCGCTTTTTTTT	21	5	16	23.81%	9	1	8	11.11%	17	4	13	23.53%
T1115	AAAAAAAACGTTTTTTCAGTGCGAAAGCACTGCACCGCGCTTTTTTTT	8	1	7	12.50%	7	2	5	28.57%	13	2	11	15.38%
T1116	AAAAAAAACGTTTCGTCAGTGCGAAAGCACTGACGAAACGTTTTTTTT	10	10	0	100.00%	15	15	0	100.00%	9	9	0	100.00%
T1117	AAAAAAAACGGAGTGGCAGTGCTTTCGCACTGTGTAAACCTTTTTTTT	22	1	21	4.55%	15	1	14	6.67%	13	0	13	0.00%
T1118	AAAAAAAACGCGGGTCCAGTGCGAAAGCACTGTCTTGCCCTTTTTTTT	7	3	4	42.86%	1	0	1	0.00%	4	2	2	50.00%
T1119	AAAAAAAACGAATATCCAGTGCGAAAGCACTGTGGGCTCCTTTTTTTT	15	13	2	86.67%	8	6	2	75.00%	11	8	3	72.73%
T1120	AAAAAAAACCGGGCTGCAGTGCGAAAGCACTGGACGATCCTTTTTTTT	12	0	12	0.00%	23	0	23	0.00%	18	0	18	0.00%
T1121	AAAAAAAACCCGGGGTCAGTGCGAAAGCACTGTTTCTGGCTTTTTTTT	12	4	8	33.33%	8	5	3	62.50%	16	11	5	68.75%
T1122	AAAAAAAAGGTGGCGCCAGTGCGAAAGCACTGCTACGAGGTTTTTTTT	13	2	11	15.38%	15	4	11	26.67%	11	6	5	54.55%
T1123	AAAAAAAAGGTCGCGTCAGTGCTTTCGCACTGCGGTTTCGTTTTTTTT	20	1	19	5.00%	14	0	14	0.00%	18	0	18	0.00%
T1124	AAAAAAAAGGATTTATCAGTGCTTTCGCACTGATAAATCCTTTTTTTT	0	0	0	I	1	1	0	100.00%	3	3	0	100.00%
T1125	AAAAAAAAGGAAACCCCAGTGCGAAAGCACTGCCCAGTGGTTTTTTTT	18	0	18	0.00%	16	0	16	0.00%	13	0	13	0.00%
T1126	AAAAAAAAGCTGTTTCCAGTGCTTTCGCACTGCCTGTCCGTTTTTTTT	21	0	21	0.00%	18	0	18	0.00%	13	0	13	0.00%
T1127	AAAAAAAAGCTGAAGTCAGTGCGAAAGCACTGTGAAGTCGTTTTTTTT	24	5	19	20.83%	24	5	19	20.83%	18	2	16	11.11%
T1128	AAAAAAAAGCTCCTTACAGTGCGAAAGCACTGTCGCGACCTTTTTTTT	18	1	17	5.56%	19	1	18	5.26%	13	1	12	7.69%
T1129	AAAAAAAAGCTATCTTCAGTGCGAAAGCACTGCTGAACGGTTTTTTTT	11	6	5	54.55%	13	4	9	30.77%	18	10	8	55.56%
T1130	AAAAAAAACGCTGAGTCAGTGCTTTCGCACTGACTCAGCGTTTTTTTT	4	4	0	100.00%	3	3	0	100.00%	10	10	0	100.00%
T1131	AAAAAAAACGATCTCTCAGTGCGAAAGCACTGCACCTCCGTTTTTTTT	17	3	14	17.65%	12	1	11	8.33%	19	0	19	0.00%
T1132	AAAAAAAACCTGTGTTCAGTGCGAAAGCACTGAACACAGGTTTTTTTT	12	12	0	100.00%	8	8	0	100.00%	7	5	2	71.43%
T1133	AAAAAAAACCTATTGTCAGTGCGAAAGCACTGACAATAGGTTTTTTTT	0	0	0	I	4	3	1	75.00%	0	0	0	I
T1134	AAAAAAAACCTAGACCCAGTGCGAAAGCACTGGAAACTCGTTTTTTTT	18	6	12	33.33%	15	6	9	40.00%	10	3	7	30.00%
T1135	AAAAAAAACCGTGGCGCAGTGCTTTCGCACTGAACGTCCCTTTTTTTT	12	0	12	0.00%	26	1	25	3.85%	12	0	12	0.00%
T1136	AAAAAAAAGGTTTACTCAGTGCTTTCGCACTGGACGAGCCTTTTTTTT	3	1	2	33.33%	7	0	7	0.00%	9	1	8	11.11%
T1137	AAAAAAAAGGTATCGTCAGTGCGAAAGCACTGACGATACCTTTTTTTT	7	7	0	100.00%	13	13	0	100.00%	12	12	0	100.00%
T1138	AAAAAAAAGGGCCGATCAGTGCGAAAGCACTGTAGCTACGTTTTTTTT	1	0	1	0.00%	1	0	1	0.00%	1	0	1	0.00%
T1139	AAAAAAAAGCGGCGGGCAGTGCGAAAGCACTGAGCAAACGTTTTTTTT	8	0	8	0.00%	9	0	9	0.00%	6	0	6	0.00%
T1140	AAAAAAAACGCGTGCCCAGTGCTTTCGCACTGAAGGAAGCTTTTTTTT	36	0	36	0.00%	22	0	22	0.00%	27	0	27	0.00%
T1141	AAAAAAAACGCCTGTTCAGTGCGAAAGCACTGAATCCAGCTTTTTTTT	19	0	19	0.00%	16	0	16	0.00%	17	0	17	0.00%
T1142	AAAAAAAACCTTTTAGCAGTGCGAAAGCACTGCTAAAAGGTTTTTTTT	4	3	1	75.00%	0	0	0	I	2	1	1	50.00%
T1143	AAAAAAAACCTGCTTGCAGTGCGAAAGCACTGGGGTTCCGTTTTTTTT	15	0	15	0.00%	7	0	7	0.00%	21	4	17	19.05%
T1144	AAAAAAAAGGTCATTGCAGTGCGAAAGCACTGTCCACCGGTTTTTTTT	1	0	1	0.00%	3	1	2	33.33%	1	0	1	0.00%
T1145	AAAAAAAACCTATGATCAGTGCTTTCGCACTGATCATAGGTTTTTTTT	1	0	1	0.00%	0	0	0	I	2	2	0	100.00%
T1146	AAAAAAAACCGGGGGGCAGTGCTTTCGCACTGTCTGAAGCTTTTTTTT	20	1	19	5.00%	19	1	18	5.26%	18	0	18	0.00%
T1147	AAAAAAAACCAGGATGCAGTGCTTTCGCACTGGCGAAACCTTTTTTTT	22	1	21	4.55%	21	0	21	0.00%	25	0	25	0.00%
T1148	AAAAAAAAGGTTTTTGCAGTGCGAAAGCACTGTTACACGCTTTTTTTT	4	1	3	25.00%	3	1	2	33.33%	11	6	5	54.55%
T1149	AAAAAAAAGGTCAGTTCAGTGCGAAAGCACTGTTGCCCCCTTTTTTTT	11	0	11	0.00%	13	1	12	7.69%	8	1	7	12.50%
T1150	AAAAAAAACGTATTTGCAGTGCTTTCGCACTGCAAATACGTTTTTTTT	6	6	0	100.00%	1	1	0	100.00%	7	7	0	100.00%
T1151	AAAAAAAACGGGAGTGCAGTGCTTTCGCACTGCACTCCCGTTTTTTTT	6	6	0	100.00%	3	3	0	100.00%	10	10	0	100.00%
T1152	AAAAAAAACGATGTTACAGTGCGAAAGCACTGACGACCCCTTTTTTTT	13	5	8	38.46%	13	3	10	23.08%	14	6	8	42.86%
T1153	AAAAAAAACCGGAACACAGTGCGAAAGCACTGCGTCACCCTTTTTTTT	18	4	14	22.22%	19	1	18	5.26%	16	0	16	0.00%
T1154	AAAAAAAAGGTGCTTGCAGTGCTTTCGCACTGTGGAATCCTTTTTTTT	27	2	25	7.41%	13	1	12	7.69%	22	6	16	27.27%
T1155	AAAAAAAAGGGCATACCAGTGCGAAAGCACTGCGTTTTGGTTTTTTTT	20	2	18	10.00%	14	0	14	0.00%	15	1	14	6.67%
T1156	AAAAAAAAGGAATATTCAGTGCGAAAGCACTGAATATTCCTTTTTTTT	4	4	0	100.00%	1	1	0	100.00%	0	0	0	I
T1157	AAAAAAAAGCTTTGTTCAGTGCGAAAGCACTGATCACTGGTTTTTTTT	18	9	9	50.00%	8	4	4	50.00%	18	7	11	38.89%
T1158	AAAAAAAAGCTCTCGCCAGTGCTTTCGCACTGTGTCCGGGTTTTTTTT	11	0	11	0.00%	12	0	12	0.00%	18	0	18	0.00%
T1159	AAAAAAAAGCCTTAAGCAGTGCGAAAGCACTGGCCCCCGCTTTTTTTT	7	1	6	14.29%	16	0	16	0.00%	11	1	10	9.09%
T1160	AAAAAAAAGCAATGTACAGTGCGAAAGCACTGTACATTGCTTTTTTTT	8	8	0	100.00%	2	2	0	100.00%	7	7	0	100.00%
T1161	AAAAAAAAGCAACTCCCAGTGCGAAAGCACTGCGCTACCGTTTTTTTT	22	1	21	4.55%	10	0	10	0.00%	18	0	18	0.00%
T1162	AAAAAAAACGTTTTTGCAGTGCGAAAGCACTGCAAAAACGTTTTTTTT	0	0	0	I	4	4	0	100.00%	5	5	0	100.00%
T1163	AAAAAAAACGTTCTTACAGTGCGAAAGCACTGTAAGAACGTTTTTTTT	0	0	0	I	2	2	0	100.00%	1	1	0	100.00%
T1164	AAAAAAAACCTCGGTGCAGTGCTTTCGCACTGAAACGTCCTTTTTTTT	18	2	16	11.11%	22	0	22	0.00%	18	0	18	0.00%
T1165	AAAAAAAACCGACTATCAGTGCGAAAGCACTGCGCAAACCTTTTTTTT	17	4	13	23.53%	13	2	11	15.38%	10	0	10	0.00%
T1166	AAAAAAAACCATTCCTCAGTGCGAAAGCACTGACGCGTCCTTTTTTTT	10	3	7	30.00%	12	3	9	25.00%	10	4	6	40.00%
T1167	AAAAAAAAGGTATGCTCAGTGCGAAAGCACTGAGCATAGCTTTTTTTT	25	23	2	92.00%	32	32	0	100.00%	27	27	0	100.00%
T1168	AAAAAAAAGGTAGATGCAGTGCGAAAGCACTGCATCTACCTTTTTTTT	6	5	1	83.33%	7	7	0	100.00%	6	6	0	100.00%
T1169	AAAAAAAAGGGGGTGCCAGTGCTTTCGCACTGCTCTCCGCTTTTTTTT	15	0	15	0.00%	12	0	12	0.00%	19	1	18	5.26%
T1170	AAAAAAAAGGGAAAGGCAGTGCTTTCGCACTGGAGTGGCCTTTTTTTT	29	2	27	6.90%	23	0	23	0.00%	18	0	18	0.00%
T1171	AAAAAAAAGGATTTAACAGTGCTTTCGCACTGTTAAATCCTTTTTTTT	1	1	0	100.00%	0	0	0	I	1	1	0	100.00%
T1172	AAAAAAAAGCTCGTCCCAGTGCGAAAGCACTGAAAAGGCCTTTTTTTT	11	3	8	27.27%	5	0	5	0.00%	2	0	2	0.00%
T1173	AAAAAAAAGCGTGGCGCAGTGCTTTCGCACTGTATCCTCGTTTTTTTT	12	0	12	0.00%	11	1	10	9.09%	17	2	15	11.76%
T1174	AAAAAAAAGCAATATTCAGTGCGAAAGCACTGTCTCTCGCTTTTTTTT	11	2	9	18.18%	11	0	11	0.00%	7	2	5	28.57%
T1175	AAAAAAAACGGTTTGTCAGTGCGAAAGCACTGCGTCGAGCTTTTTTTT	15	13	2	86.67%	9	5	4	55.56%	11	7	4	63.64%
T1176	AAAAAAAACGGGTTGGCAGTGCTTTCGCACTGTGAACAGCTTTTTTTT	27	0	27	0.00%	25	0	25	0.00%	25	0	25	0.00%
T1177	AAAAAAAACGGATTGACAGTGCTTTCGCACTGTCAATCCGTTTTTTTT	0	0	0	I	2	2	0	100.00%	3	3	0	100.00%
T1178	AAAAAAAAGGTGGGTGCAGTGCTTTCGCACTGGGTTATCCTTTTTTTT	1	1	0	100.00%	2	2	0	100.00%	5	1	4	20.00%
T1179	AAAAAAAAGGGCTTTGCAGTGCTTTCGCACTGGATGAACGTTTTTTTT	31	3	28	9.68%	10	0	10	0.00%	20	1	19	5.00%
T1180	AAAAAAAAGCTTAGCTCAGTGCTTTCGCACTGAGCTAAGCTTTTTTTT	0	0	0	I	2	2	0	100.00%	7	7	0	100.00%
T1181	AAAAAAAACGTTATCGCAGTGCTTTCGCACTGCGATAACGTTTTTTTT	4	4	0	100.00%	7	7	0	100.00%	5	5	0	100.00%
T1182	AAAAAAAACGTAGATTCAGTGCTTTCGCACTGAATCTAGGTTTTTTTT	8	8	0	100.00%	6	5	1	83.33%	10	9	1	90.00%
T1183	AAAAAAAACGCATGTACAGTGCTTTCGCACTGTACATGCGTTTTTTTT	4	4	0	100.00%	2	2	0	100.00%	7	7	0	100.00%
T1184	AAAAAAAACCTTAAGACAGTGCGAAAGCACTGACATGACCTTTTTTTT	22	7	15	31.82%	17	3	14	17.65%	17	3	14	17.65%
T1185	AAAAAAAACCACATCACAGTGCGAAAGCACTGTGATGTCGTTTTTTTT	32	31	1	96.88%	27	27	0	100.00%	23	22	1	95.65%
T1186	AAAAAAAAGGTGTGTGCAGTGCTTTCGCACTGTGATGCCGTTTTTTTT	15	3	12	20.00%	5	1	4	20.00%	13	4	9	30.77%
T1187	AAAAAAAAGGTGAATACAGTGCTTTCGCACTGTATTCACCTTTTTTTT	7	7	0	100.00%	0	0	0	I	8	8	0	100.00%
T1188	AAAAAAAAGGTCGTGTCAGTGCTTTCGCACTGACACGACCTTTTTTTT	10	10	0	100.00%	6	6	0	100.00%	5	5	0	100.00%
T1189	AAAAAAAAGGTAATGTCAGTGCGAAAGCACTGACATTACCTTTTTTTT	26	26	0	100.00%	19	19	0	100.00%	17	17	0	100.00%
T1190	AAAAAAAAGGCAGTCACAGTGCTTTCGCACTGGCATAGCGTTTTTTTT	23	1	22	4.35%	16	1	15	6.25%	9	0	9	0.00%
T1191	AAAAAAAAGCTTGCCCCAGTGCGAAAGCACTGTACTCTCGTTTTTTTT	2	0	2	0.00%	0	0	0	I	1	0	1	0.00%
T1192	AAAAAAAAGCTACTACCAGTGCTTTCGCACTGTCGAGGGGTTTTTTTT	19	0	19	0.00%	8	0	8	0.00%	10	1	9	10.00%
T1193	AAAAAAAAGCGATCCGCAGTGCGAAAGCACTGAGAGCCCGTTTTTTTT	17	3	14	17.65%	16	1	15	6.25%	14	1	13	7.14%
T1194	AAAAAAAAGCCGAGTGCAGTGCTTTCGCACTGAGAACTCGTTTTTTTT	20	0	20	0.00%	6	0	6	0.00%	9	0	9	0.00%
T1195	AAAAAAAACGCTCACGCAGTGCGAAAGCACTGAACACACGTTTTTTTT	12	1	11	8.33%	20	1	19	5.00%	17	0	17	0.00%
T1196	AAAAAAAAGGCTACAACAGTGCGAAAGCACTGCCTGCCGGTTTTTTTT	20	3	17	15.00%	16	5	11	31.25%	19	7	12	36.84%
T1197	AAAAAAAAGCTTGTAGCAGTGCGAAAGCACTGCTACAAGCTTTTTTTT	9	8	1	88.89%	4	4	0	100.00%	4	4	0	100.00%
T1198	AAAAAAAACGGTCCTTCAGTGCTTTCGCACTGTCCCTAGCTTTTTTTT	24	0	24	0.00%	18	0	18	0.00%	14	0	14	0.00%
T1199	AAAAAAAACGGGGTATCAGTGCTTTCGCACTGGGCAATGCTTTTTTTT	32	0	32	0.00%	20	0	20	0.00%	35	1	34	2.86%
T1200	AAAAAAAAGGTGCAGGCAGTGCTTTCGCACTGCAACGTGGTTTTTTTT	33	1	32	3.03%	12	6	6	50.00%	19	4	15	21.05%
T1201	AAAAAAAAGGCTTTAACAGTGCGAAAGCACTGCACACTCGTTTTTTTT	13	0	13	0.00%	13	0	13	0.00%	12	0	12	0.00%
T1202	AAAAAAAAGGCTCCTTCAGTGCTTTCGCACTGACCAATCGTTTTTTTT	20	0	20	0.00%	22	0	22	0.00%	13	0	13	0.00%
T1203	AAAAAAAAGGAGAGGACAGTGCGAAAGCACTGGACCTTGGTTTTTTTT	11	3	8	27.27%	3	1	2	33.33%	10	4	6	40.00%
T1204	AAAAAAAAGCCTATCTCAGTGCGAAAGCACTGTTCGGACGTTTTTTTT	8	5	3	62.50%	5	3	2	60.00%	12	8	4	66.67%
T1205	AAAAAAAACGTTTCGTCAGTGCGAAAGCACTGCACTAGCCTTTTTTTT	5	2	3	40.00%	8	5	3	62.50%	12	10	2	83.33%
T1206	AAAAAAAACGTTTCGACAGTGCTTTCGCACTGCAGAAAGCTTTTTTTT	19	0	19	0.00%	29	2	27	6.90%	23	1	22	4.35%
T1207	AAAAAAAACGTCTGGGCAGTGCTTTCGCACTGTAGCGTGCTTTTTTTT	19	2	17	10.53%	14	0	14	0.00%	14	0	14	0.00%
T1208	AAAAAAAACGTCGTCACAGTGCTTTCGCACTGCCCATTGCTTTTTTTT	18	0	18	0.00%	19	0	19	0.00%	18	1	17	5.56%
T1209	AAAAAAAACGGGGTAACAGTGCTTTCGCACTGGTATAGCCTTTTTTTT	18	0	18	0.00%	21	2	19	9.52%	11	0	11	0.00%
T1210	AAAAAAAACGGGGCTCCAGTGCTTTCGCACTGAAAAGGCCTTTTTTTT	9	0	9	0.00%	9	0	9	0.00%	12	0	12	0.00%
T1211	AAAAAAAACGCTGTAGCAGTGCGAAAGCACTGTTAATAGCTTTTTTTT	6	2	4	33.33%	3	0	3	0.00%	10	4	6	40.00%
T1212	AAAAAAAACCCTAGTACAGTGCTTTCGCACTGTACTAGGGTTTTTTTT	8	7	1	87.50%	3	3	0	100.00%	0	0	0	I
T1213	AAAAAAAACCCATCGACAGTGCGAAAGCACTGGCAGGCCCTTTTTTTT	3	3	0	100.00%	3	1	2	33.33%	2	0	2	0.00%
T1214	AAAAAAAAGGTTGAATCAGTGCGAAAGCACTGATTCAACCTTTTTTTT	16	16	0	100.00%	14	14	0	100.00%	11	11	0	100.00%
T1215	AAAAAAAAGGTTAGTGCAGTGCGAAAGCACTGTCCCCAGGTTTTTTTT	11	4	7	36.36%	4	2	2	50.00%	7	5	2	71.43%
T1216	AAAAAAAAGGGCTCATCAGTGCGAAAGCACTGCCCCCCCGTTTTTTTT	10	2	8	20.00%	9	3	6	33.33%	5	4	1	80.00%
T1217	AAAAAAAAGGATAGTTCAGTGCGAAAGCACTGAACTATCCTTTTTTTT	4	4	0	100.00%	4	4	0	100.00%	3	3	0	100.00%
T1218	AAAAAAAAGGACGATACAGTGCGAAAGCACTGCACTCAGGTTTTTTTT	13	1	12	7.69%	15	0	15	0.00%	18	0	18	0.00%
T1219	AAAAAAAAGCTTATAACAGTGCTTTCGCACTGTTATAAGCTTTTTTTT	5	5	0	100.00%	13	13	0	100.00%	6	6	0	100.00%
T1220	AAAAAAAAGCAGGGCGCAGTGCGAAAGCACTGTCTGTAGGTTTTTTTT	25	2	23	8.00%	15	0	15	0.00%	23	6	17	26.09%
T1221	AAAAAAAACGGAGGGGCAGTGCTTTCGCACTGGTCGATGGTTTTTTTT	28	1	27	3.57%	27	1	26	3.70%	25	0	25	0.00%
T1222	AAAAAAAACGAGATGTCAGTGCTTTCGCACTGCGACAAGCTTTTTTTT	30	0	30	0.00%	22	1	21	4.55%	15	1	14	6.67%
T1223	AAAAAAAACGAAGTTACAGTGCGAAAGCACTGCGTGCCCCTTTTTTTT	10	4	6	40.00%	10	0	10	0.00%	1	0	1	0.00%
T1224	AAAAAAAACCTTAATGCAGTGCGAAAGCACTGCATTAAGGTTTTTTTT	5	5	0	100.00%	11	11	0	100.00%	3	3	0	100.00%
T1225	AAAAAAAACCAATTTGCAGTGCTTTCGCACTGCAAATTGGTTTTTTTT	1	1	0	100.00%	0	0	0	I	1	1	0	100.00%
T1226	AAAAAAAAGGTTCTCGCAGTGCGAAAGCACTGGTCTCCGGTTTTTTTT	12	4	8	33.33%	13	2	11	15.38%	9	3	6	33.33%
T1227	AAAAAAAAGGTCTGAACAGTGCTTTCGCACTGTTCAGACCTTTTTTTT	6	6	0	100.00%	6	5	1	83.33%	4	4	0	100.00%
T1228	AAAAAAAAGGAGTGTGCAGTGCTTTCGCACTGCACACTCCTTTTTTTT	5	5	0	100.00%	2	2	0	100.00%	8	8	0	100.00%
T1229	AAAAAAAAGGACGTTCCAGTGCTTTCGCACTGTGCAACCGTTTTTTTT	34	0	34	0.00%	29	0	29	0.00%	25	3	22	12.00%
T1230	AAAAAAAAGCTTTTCCCAGTGCGAAAGCACTGGGAAAAGGTTTTTTTT	1	1	0	100.00%	2	2	0	100.00%	3	3	0	100.00%
T1231	AAAAAAAACGGTGCCTCAGTGCTTTCGCACTGCGATCTCCTTTTTTTT	15	1	14	6.67%	10	0	10	0.00%	23	5	18	21.74%
T1232	AAAAAAAACGCATGGACAGTGCGAAAGCACTGACCTCCGCTTTTTTTT	13	1	12	7.69%	16	1	15	6.25%	21	1	20	4.76%
T1233	AAAAAAAACCGTAACACAGTGCTTTCGCACTGTGTTACGGTTTTTTTT	0	0	0	I	0	0	0	I	10	9	1	90.00%
T1234	AAAAAAAACCCATTGGCAGTGCGAAAGCACTGACTACACGTTTTTTTT	2	1	1	50.00%	0	0	0	I	1	0	1	0.00%
T1235	AAAAAAAACCAATTGACAGTGCTTTCGCACTGTCAATTGGTTTTTTTT	6	6	0	100.00%	3	3	0	100.00%	2	2	0	100.00%
T1236	AAAAAAAAGGTCGGGACAGTGCTTTCGCACTGGTTTCTGCTTTTTTTT	2	2	0	100.00%	0	0	0	I	3	1	2	33.33%
T1237	AAAAAAAAGGTAAGGACAGTGCGAAAGCACTGCCACCCCCTTTTTTTT	2	2	0	100.00%	0	0	0	I	5	3	2	60.00%
T1238	AAAAAAAAGGAGAGCTCAGTGCGAAAGCACTGGTTGTAGGTTTTTTTT	13	1	12	7.69%	15	1	14	6.67%	14	3	11	21.43%
T1239	AAAAAAAACGAGGGACCAGTGCTTTCGCACTGCACGAAGCTTTTTTTT	7	0	7	0.00%	4	2	2	50.00%	7	0	7	0.00%
T1240	AAAAAAAACCTACCTACAGTGCGAAAGCACTGTAGGTACGTTTTTTTT	12	12	0	100.00%	12	10	2	83.33%	14	11	3	78.57%
T1241	AAAAAAAACCGCGTCTCAGTGCGAAAGCACTGTGCCGTCCTTTTTTTT	8	0	8	0.00%	7	1	6	14.29%	21	4	17	19.05%
T1242	AAAAAAAACCATCATGCAGTGCGAAAGCACTGCATGATGGTTTTTTTT	7	7	0	100.00%	6	6	0	100.00%	2	2	0	100.00%
T1243	AAAAAAAAGGTGTCGGCAGTGCGAAAGCACTGCACATCCGTTTTTTTT	14	11	3	78.57%	6	5	1	83.33%	5	5	0	100.00%
T1244	AAAAAAAAGCGCTGCCCAGTGCGAAAGCACTGATGGTGGGTTTTTTTT	5	0	5	0.00%	9	4	5	44.44%	10	0	10	0.00%
T1245	AAAAAAAAGCCCCGGACAGTGCGAAAGCACTGAAGATACGTTTTTTTT	18	2	16	11.11%	18	2	16	11.11%	11	2	9	18.18%
T1246	AAAAAAAACGTTTAAGCAGTGCTTTCGCACTGAGTACTGCTTTTTTTT	9	1	8	11.11%	7	1	6	14.29%	16	2	14	12.50%
T1247	AAAAAAAACGCATAATCAGTGCGAAAGCACTGAACCCACCTTTTTTTT	16	2	14	12.50%	19	0	19	0.00%	17	2	15	11.76%
T1248	AAAAAAAACGATTTCCCAGTGCGAAAGCACTGGACCTGGCTTTTTTTT	18	1	17	5.56%	14	2	12	14.29%	18	2	16	11.11%
T1249	AAAAAAAACCTTTACCCAGTGCTTTCGCACTGGGTAAAGGTTTTTTTT	7	7	0	100.00%	4	4	0	100.00%	4	4	0	100.00%
T1250	AAAAAAAACCACGTTACAGTGCTTTCGCACTGGGTTCACCTTTTTTTT	23	7	16	30.43%	19	1	18	5.26%	14	0	14	0.00%
T1251	AAAAAAAAGGTTACCGCAGTGCTTTCGCACTGACAGTGGGTTTTTTTT	15	3	12	20.00%	13	0	13	0.00%	21	1	20	4.76%
T1252	AAAAAAAAGGTGTGGACAGTGCTTTCGCACTGTCCACACCTTTTTTTT	4	4	0	100.00%	5	4	1	80.00%	5	5	0	100.00%
T1253	AAAAAAAAGGAGTGTACAGTGCGAAAGCACTGTACACTCCTTTTTTTT	6	6	0	100.00%	1	1	0	100.00%	5	5	0	100.00%
T1254	AAAAAAAAGGAGAGGGCAGTGCGAAAGCACTGAAGCCCGCTTTTTTTT	4	1	3	25.00%	2	2	0	100.00%	1	1	0	100.00%
T1255	AAAAAAAAGGAATTATCAGTGCGAAAGCACTGATAATTCCTTTTTTTT	6	6	0	100.00%	1	1	0	100.00%	2	2	0	100.00%
T1256	AAAAAAAAGCGTGTAGCAGTGCGAAAGCACTGTAGAATGGTTTTTTTT	13	9	4	69.23%	10	7	3	70.00%	10	8	2	80.00%
T1257	AAAAAAAAGCCTTATGCAGTGCGAAAGCACTGCATAAGGCTTTTTTTT	7	7	0	100.00%	7	7	0	100.00%	14	14	0	100.00%
T1258	AAAAAAAACGAATTTACAGTGCGAAAGCACTGTAAATTCGTTTTTTTT	7	7	0	100.00%	2	2	0	100.00%	10	10	0	100.00%
T1259	AAAAAAAACCTTAATCCAGTGCTTTCGCACTGGATTAAGGTTTTTTTT	2	2	0	100.00%	9	9	0	100.00%	5	5	0	100.00%
T1260	AAAAAAAACCAGTGTTCAGTGCTTTCGCACTGAACACTGGTTTTTTTT	4	4	0	100.00%	8	8	0	100.00%	9	8	1	88.89%
T1261	AAAAAAAAGGGGCGTGCAGTGCTTTCGCACTGTGTCCTGGTTTTTTTT	15	2	13	13.33%	9	0	9	0.00%	22	4	18	18.18%
T1262	AAAAAAAAGGAATGTACAGTGCGAAAGCACTGCGCAAGGGTTTTTTTT	16	2	14	12.50%	18	2	16	11.11%	15	5	10	33.33%
T1263	AAAAAAAAGGAATCCTCAGTGCGAAAGCACTGTACTAAGGTTTTTTTT	13	2	11	15.38%	6	0	6	0.00%	10	6	4	60.00%
T1264	AAAAAAAAGGAAAAATCAGTGCTTTCGCACTGATTTTTCCTTTTTTTT	26	23	3	88.46%	13	13	0	100.00%	13	13	0	100.00%
T1265	AAAAAAAAGCTGTGGACAGTGCTTTCGCACTGATAGGACGTTTTTTTT	0	0	0	I	2	0	2	0.00%	1	1	0	100.00%
T1266	AAAAAAAAGCAGAGTACAGTGCTTTCGCACTGAGCACAGGTTTTTTTT	21	1	20	4.76%	15	1	14	6.67%	22	0	22	0.00%
T1267	AAAAAAAACCTTTACGCAGTGCGAAAGCACTGCGTAAAGGTTTTTTTT	4	4	0	100.00%	7	7	0	100.00%	4	4	0	100.00%
T1268	AAAAAAAACCGATCTGCAGTGCTTTCGCACTGGGCTCTGCTTTTTTTT	13	2	11	15.38%	15	2	13	13.33%	13	0	13	0.00%
T1269	AAAAAAAACCGACTGACAGTGCTTTCGCACTGGACCTACCTTTTTTTT	1	0	1	0.00%	0	0	0	I	2	2	0	100.00%
T1270	AAAAAAAACCAGGGCCCAGTGCGAAAGCACTGGAACGTGCTTTTTTTT	22	17	5	77.27%	7	4	3	57.14%	9	6	3	66.67%
T1271	AAAAAAAAGGTGAGTGCAGTGCTTTCGCACTGCACTCACCTTTTTTTT	7	7	0	100.00%	9	8	1	88.89%	3	3	0	100.00%
T1272	AAAAAAAAGGATTTCTCAGTGCGAAAGCACTGAATCGGGGTTTTTTTT	10	3	7	30.00%	12	7	5	58.33%	10	4	6	40.00%
T1273	AAAAAAAAGGAGAGAGCAGTGCGAAAGCACTGAACACCGGTTTTTTTT	13	0	13	0.00%	13	2	11	15.38%	10	4	6	40.00%
T1274	AAAAAAAAGCATGAGGCAGTGCTTTCGCACTGTCCCCACGTTTTTTTT	24	0	24	0.00%	19	1	18	5.26%	12	1	11	8.33%
T1275	AAAAAAAAGCAAATGTCAGTGCTTTCGCACTGGGCCCTGGTTTTTTTT	24	0	24	0.00%	19	3	16	15.79%	21	1	20	4.76%
T1276	AAAAAAAACGTTAGTTCAGTGCGAAAGCACTGAACTAACGTTTTTTTT	5	5	0	100.00%	6	6	0	100.00%	2	2	0	100.00%
T1277	AAAAAAAACGGGGAGGCAGTGCTTTCGCACTGACCCTACCTTTTTTTT	26	0	26	0.00%	16	0	16	0.00%	22	0	22	0.00%
T1278	AAAAAAAACGCTTAGACAGTGCTTTCGCACTGTCTAAGCGTTTTTTTT	11	10	1	90.91%	8	8	0	100.00%	8	8	0	100.00%
T1279	AAAAAAAACCAGGTGACAGTGCTTTCGCACTGCCTACGCCTTTTTTTT	21	1	20	4.76%	13	1	12	7.69%	7	0	7	0.00%
T1280	AAAAAAAAGGTTTCGTCAGTGCGAAAGCACTGCACCTAGGTTTTTTTT	2	0	2	0.00%	1	1	0	100.00%	3	2	1	66.67%
T1281	AAAAAAAAGGTTGGTGCAGTGCTTTCGCACTGTGGAATCGTTTTTTTT	33	6	27	18.18%	17	6	11	35.29%	20	3	17	15.00%
T1282	AAAAAAAAGGTGGATTCAGTGCTTTCGCACTGAATCCACCTTTTTTTT	16	16	0	100.00%	10	10	0	100.00%	12	12	0	100.00%
T1283	AAAAAAAAGGCGGGGACAGTGCTTTCGCACTGCTTTCGCGTTTTTTTT	21	0	21	0.00%	9	0	9	0.00%	8	0	8	0.00%
T1284	AAAAAAAAGGCGCGAGCAGTGCTTTCGCACTGAAGTAAGGTTTTTTTT	17	2	15	11.76%	28	0	28	0.00%	27	1	26	3.70%
T1285	AAAAAAAACGTAGGGACAGTGCTTTCGCACTGAATCAACGTTTTTTTT	4	0	4	0.00%	10	0	10	0.00%	6	1	5	16.67%
T1286	AAAAAAAACCTTTGATCAGTGCGAAAGCACTGATCAAAGGTTTTTTTT	5	5	0	100.00%	5	5	0	100.00%	2	2	0	100.00%
T1287	AAAAAAAACCGTTTAGCAGTGCTTTCGCACTGCTAAACGGTTTTTTTT	4	4	0	100.00%	0	0	0	I	4	4	0	100.00%
T1288	AAAAAAAACCATTATCCAGTGCGAAAGCACTGAGGGAACCTTTTTTTT	16	1	15	6.25%	9	3	6	33.33%	26	5	21	19.23%
T1289	AAAAAAAAGGTAATATCAGTGCTTTCGCACTGATATTACCTTTTTTTT	5	5	0	100.00%	5	5	0	100.00%	0	0	0	I
T1290	AAAAAAAAGCGCAGAGCAGTGCTTTCGCACTGAGACCTGCTTTTTTTT	16	3	13	18.75%	8	0	8	0.00%	15	2	13	13.33%
T1291	AAAAAAAAGCGACCTTCAGTGCGAAAGCACTGAGAAAACGTTTTTTTT	4	1	3	25.00%	5	1	4	20.00%	7	4	3	57.14%
T1292	AAAAAAAACGTGAAATCAGTGCGAAAGCACTGATTTCACGTTTTTTTT	17	16	1	94.12%	20	20	0	100.00%	17	17	0	100.00%
T1293	AAAAAAAACGGGTGGTCAGTGCTTTCGCACTGGGGGGACCTTTTTTTT	19	1	18	5.26%	19	0	19	0.00%	21	1	20	4.76%
T1294	AAAAAAAACGGGTAGGCAGTGCTTTCGCACTGTATGAGGCTTTTTTTT	17	1	16	5.88%	9	1	8	11.11%	17	1	16	5.88%
T1295	AAAAAAAACCTTTAACCAGTGCGAAAGCACTGGTTAAAGGTTTTTTTT	6	6	0	100.00%	2	2	0	100.00%	4	4	0	100.00%
T1296	AAAAAAAACCTTACGTCAGTGCTTTCGCACTGACGTAAGGTTTTTTTT	2	2	0	100.00%	9	9	0	100.00%	5	5	0	100.00%
T1297	AAAAAAAAGGTTTCCCCAGTGCGAAAGCACTGACAACACGTTTTTTTT	16	5	11	31.25%	13	4	9	30.77%	10	2	8	20.00%
T1298	AAAAAAAAGGTATGATCAGTGCGAAAGCACTGAAACCCCCTTTTTTTT	12	4	8	33.33%	5	1	4	20.00%	9	5	4	55.56%
T1299	AAAAAAAAGGGTCATACAGTGCTTTCGCACTGAAGCTGCGTTTTTTTT	2	0	2	0.00%	1	1	0	100.00%	6	5	1	83.33%
T1300	AAAAAAAAGCGGGCTACAGTGCGAAAGCACTGCTACGAGGTTTTTTTT	13	3	10	23.08%	9	0	9	0.00%	11	3	8	27.27%
T1301	AAAAAAAAGCGCATCACAGTGCGAAAGCACTGGAACGAGCTTTTTTTT	10	0	10	0.00%	13	1	12	7.69%	7	2	5	28.57%
T1302	AAAAAAAAGCGCAGTGCAGTGCGAAAGCACTGGTTATGGGTTTTTTTT	4	0	4	0.00%	2	0	2	0.00%	18	1	17	5.56%
T1303	AAAAAAAAGCCTCATCCAGTGCTTTCGCACTGACCTAACCTTTTTTTT	3	0	3	0.00%	1	0	1	0.00%	1	0	1	0.00%
T1304	AAAAAAAAGCAATAGTCAGTGCTTTCGCACTGACTATTGCTTTTTTTT	32	32	0	100.00%	9	9	0	100.00%	7	7	0	100.00%
T1305	AAAAAAAACGTTCAATCAGTGCTTTCGCACTGCGGAGAGCTTTTTTTT	14	4	10	28.57%	17	1	16	5.88%	10	3	7	30.00%
T1306	AAAAAAAACCCAAAAACAGTGCTTTCGCACTGTTTTTGGGTTTTTTTT	11	11	0	100.00%	6	6	0	100.00%	1	1	0	100.00%
T1307	AAAAAAAACCAGTGCACAGTGCTTTCGCACTGGTTTGACCTTTTTTTT	25	1	24	4.00%	15	0	15	0.00%	23	2	21	8.70%
T1308	AAAAAAAAGGTTGAAGCAGTGCTTTCGCACTGCTTCAACCTTTTTTTT	29	29	0	100.00%	12	12	0	100.00%	15	15	0	100.00%
T1309	AAAAAAAAGGTAGATCCAGTGCTTTCGCACTGGATCTACCTTTTTTTT	7	7	0	100.00%	6	5	1	83.33%	6	6	0	100.00%
T1310	AAAAAAAAGGTAATTGCAGTGCTTTCGCACTGCAATTACCTTTTTTTT	6	6	0	100.00%	7	7	0	100.00%	3	3	0	100.00%
T1311	AAAAAAAAGGCATTAGCAGTGCTTTCGCACTGTCTCACGGTTTTTTTT	28	0	28	0.00%	19	0	19	0.00%	23	0	23	0.00%
T1312	AAAAAAAAGCAATTTGCAGTGCGAAAGCACTGCAAATTGCTTTTTTTT	2	2	0	100.00%	1	1	0	100.00%	12	11	1	91.67%
T1313	AAAAAAAACGTGCGTCCAGTGCGAAAGCACTGCGAAAACCTTTTTTTT	15	10	5	66.67%	12	7	5	58.33%	14	11	3	78.57%
T1314	AAAAAAAACGTCGTAACAGTGCGAAAGCACTGTTACGACGTTTTTTTT	13	12	1	92.31%	21	21	0	100.00%	15	14	1	93.33%
T1315	AAAAAAAACGTATTCTCAGTGCGAAAGCACTGAGAATACGTTTTTTTT	4	4	0	100.00%	2	2	0	100.00%	1	1	0	100.00%
T1316	AAAAAAAACCTCAAATCAGTGCGAAAGCACTGATTTGAGGTTTTTTTT	9	9	0	100.00%	4	4	0	100.00%	3	3	0	100.00%
T1317	AAAAAAAACCGGGGTGCAGTGCGAAAGCACTGACATCTCCTTTTTTTT	22	5	17	22.73%	12	0	12	0.00%	25	8	17	32.00%
T1318	AAAAAAAACCCCTCGTCAGTGCTTTCGCACTGACGAGGCGTTTTTTTT	27	25	2	92.59%	25	25	0	100.00%	12	9	3	75.00%
T1319	AAAAAAAACCACATTACAGTGCGAAAGCACTGGCAATTCCTTTTTTTT	13	2	11	15.38%	31	2	29	6.45%	16	0	16	0.00%
T1320	AAAAAAAAGGCTGGTACAGTGCTTTCGCACTGACCCAACGTTTTTTTT	15	2	13	13.33%	15	3	12	20.00%	6	0	6	0.00%
T1321	AAAAAAAAGGATGGCGCAGTGCTTTCGCACTGGGCACACGTTTTTTTT	21	3	18	14.29%	15	0	15	0.00%	15	8	7	53.33%
T1322	AAAAAAAACGTAAGGGCAGTGCGAAAGCACTGTTTGGTGGTTTTTTTT	12	7	5	58.33%	11	3	8	27.27%	20	10	10	50.00%
T1323	AAAAAAAACGTAACGTCAGTGCTTTCGCACTGACGTTACGTTTTTTTT	16	16	0	100.00%	15	15	0	100.00%	7	7	0	100.00%
T1324	AAAAAAAACGGGGGCGCAGTGCTTTCGCACTGTAAATAGCTTTTTTTT	31	0	31	0.00%	24	0	24	0.00%	20	0	20	0.00%
T1325	AAAAAAAACGGGGCTGCAGTGCTTTCGCACTGGACCATGCTTTTTTTT	33	1	32	3.03%	21	1	20	4.76%	13	2	11	15.38%
T1326	AAAAAAAACGGAGTGGCAGTGCTTTCGCACTGAAGGCAGCTTTTTTTT	24	1	23	4.17%	18	0	18	0.00%	18	0	18	0.00%
T1327	AAAAAAAACGATGTTTCAGTGCGAAAGCACTGTCCCCCCCTTTTTTTT	10	0	10	0.00%	17	0	17	0.00%	8	0	8	0.00%
T1328	AAAAAAAACCTTTATACAGTGCTTTCGCACTGTATAAAGGTTTTTTTT	0	0	0	I	0	0	0	I	1	1	0	100.00%
T1329	AAAAAAAACCAATTTTCAGTGCGAAAGCACTGTCCCCGGCTTTTTTTT	10	2	8	20.00%	8	1	7	12.50%	10	2	8	20.00%
T1330	AAAAAAAAGGTGTGAGCAGTGCTTTCGCACTGCTCACACCTTTTTTTT	10	9	1	90.00%	2	2	0	100.00%	5	5	0	100.00%
T1331	AAAAAAAAGGTGTATGCAGTGCGAAAGCACTGCATACACCTTTTTTTT	8	8	0	100.00%	4	4	0	100.00%	5	5	0	100.00%
T1332	AAAAAAAAGGTGCGTACAGTGCGAAAGCACTGCTTCAGGGTTTTTTTT	6	3	3	50.00%	2	1	1	50.00%	5	4	1	80.00%
T1333	AAAAAAAAGGGTTGATCAGTGCGAAAGCACTGCTAAGTGGTTTTTTTT	2	0	2	0.00%	6	1	5	16.67%	1	1	0	100.00%
T1334	AAAAAAAAGGATTACTCAGTGCGAAAGCACTGTCTGACCCTTTTTTTT	2	0	2	0.00%	0	0	0	I	10	7	3	70.00%
T1335	AAAAAAAAGCTGTATGCAGTGCTTTCGCACTGCATACAGCTTTTTTTT	13	13	0	100.00%	14	14	0	100.00%	2	2	0	100.00%
T1336	AAAAAAAAGCGGGGTTCAGTGCTTTCGCACTGCCGTAGGGTTTTTTTT	26	0	26	0.00%	22	0	22	0.00%	14	0	14	0.00%
T1337	AAAAAAAAGCATAGTGCAGTGCTTTCGCACTGCACTATGCTTTTTTTT	5	5	0	100.00%	8	8	0	100.00%	3	3	0	100.00%
T1338	AAAAAAAACGTCTGGTCAGTGCGAAAGCACTGTCTATAGCTTTTTTTT	15	4	11	26.67%	12	4	8	33.33%	18	7	11	38.89%
T1339	AAAAAAAACGTAGTATCAGTGCTTTCGCACTGATACTACGTTTTTTTT	7	7	0	100.00%	5	5	0	100.00%	3	3	0	100.00%
T1340	AAAAAAAACGGCCTAACAGTGCTTTCGCACTGCACACTGCTTTTTTTT	16	1	15	6.25%	20	1	19	5.00%	13	0	13	0.00%
T1341	AAAAAAAACGCGTAATCAGTGCTTTCGCACTGAGTACGGCTTTTTTTT	1	0	1	0.00%	4	2	2	50.00%	4	4	0	100.00%
T1342	AAAAAAAACGATTCTACAGTGCGAAAGCACTGAATTCCCCTTTTTTTT	9	0	9	0.00%	12	2	10	16.67%	9	1	8	11.11%
T1343	AAAAAAAACCGTGTTGCAGTGCGAAAGCACTGGCCCGGCCTTTTTTTT	3	1	2	33.33%	5	2	3	40.00%	2	1	1	50.00%
T1344	AAAAAAAACCCTGAGCCAGTGCGAAAGCACTGAGGATGGCTTTTTTTT	6	3	3	50.00%	7	3	4	42.86%	12	4	8	33.33%
T1345	AAAAAAAACCATTCGACAGTGCGAAAGCACTGCATGTGCCTTTTTTTT	0	0	0	I	0	0	0	I	1	0	1	0.00%
T1346	AAAAAAAAGGGCAAGTCAGTGCGAAAGCACTGTCAACCCGTTTTTTTT	5	2	3	40.00%	7	3	4	42.86%	2	2	0	100.00%
T1347	AAAAAAAAGGCCCGTTCAGTGCTTTCGCACTGACCAAAGGTTTTTTTT	22	1	21	4.55%	10	1	9	10.00%	15	0	15	0.00%
T1348	AAAAAAAAGGAAAGTTCAGTGCGAAAGCACTGAACTTTCCTTTTTTTT	16	16	0	100.00%	9	9	0	100.00%	7	7	0	100.00%
T1349	AAAAAAAAGCTTTTTTCAGTGCGAAAGCACTGCTCCCCCGTTTTTTTT	1	0	1	0.00%	0	0	0	I	0	0	0	I
T1350	AAAAAAAACGTTGAAGCAGTGCGAAAGCACTGCTTCAACGTTTTTTTT	16	16	0	100.00%	16	16	0	100.00%	13	12	1	92.31%
T1351	AAAAAAAACGTTCAAGCAGTGCGAAAGCACTGAACTAAGCTTTTTTTT	9	6	3	66.67%	7	7	0	100.00%	4	3	1	75.00%
T1352	AAAAAAAACCTGGAAACAGTGCGAAAGCACTGGTATTGGCTTTTTTTT	3	1	2	33.33%	15	6	9	40.00%	7	2	5	28.57%
T1353	AAAAAAAACCTATTTTCAGTGCTTTCGCACTGTGGTAACCTTTTTTTT	21	0	21	0.00%	13	0	13	0.00%	15	2	13	13.33%
T1354	AAAAAAAAGGTTTACGCAGTGCGAAAGCACTGCGTAAACCTTTTTTTT	8	8	0	100.00%	3	3	0	100.00%	0	0	0	I
T1355	AAAAAAAAGGTGGAGGCAGTGCTTTCGCACTGAGCTTGCCTTTTTTTT	9	1	8	11.11%	14	1	13	7.14%	7	1	6	14.29%
T1356	AAAAAAAAGGGAGTGCCAGTGCGAAAGCACTGGGCCATGGTTTTTTTT	18	6	12	33.33%	16	4	12	25.00%	17	2	15	11.76%
T1357	AAAAAAAAGCTAGGTTCAGTGCTTTCGCACTGAACCTAGCTTTTTTTT	7	6	1	85.71%	19	18	1	94.74%	8	8	0	100.00%
T1358	AAAAAAAAGCGCAACACAGTGCGAAAGCACTGCCCCAACGTTTTTTTT	13	0	13	0.00%	9	0	9	0.00%	12	0	12	0.00%
T1359	AAAAAAAAGCCGAAGACAGTGCTTTCGCACTGGATCTGCCTTTTTTTT	14	0	14	0.00%	18	2	16	11.11%	21	0	21	0.00%
T1360	AAAAAAAACGCCGATGCAGTGCGAAAGCACTGTCGCCTCCTTTTTTTT	6	5	1	83.33%	6	6	0	100.00%	2	2	0	100.00%
T1361	AAAAAAAACGCATACTCAGTGCGAAAGCACTGCATACTCCTTTTTTTT	10	4	6	40.00%	15	6	9	40.00%	13	3	10	23.08%
T1362	AAAAAAAACGAATTGACAGTGCTTTCGCACTGTCAATTCGTTTTTTTT	14	14	0	100.00%	10	10	0	100.00%	1	1	0	100.00%
T1363	AAAAAAAACCTGGGGTCAGTGCTTTCGCACTGTGCACTGCTTTTTTTT	14	0	14	0.00%	22	0	22	0.00%	24	1	23	4.17%
T1364	AAAAAAAACCGTAATTCAGTGCGAAAGCACTGCTCGTCCCTTTTTTTT	11	2	9	18.18%	12	4	8	33.33%	9	0	9	0.00%
T1365	AAAAAAAACCCGTGGCCAGTGCTTTCGCACTGTTAAGCCCTTTTTTTT	22	0	22	0.00%	14	0	14	0.00%	18	2	16	11.11%
T1366	AAAAAAAACCATACGGCAGTGCTTTCGCACTGTCAACACCTTTTTTTT	3	0	3	0.00%	3	0	3	0.00%	4	0	4	0.00%
T1367	AAAAAAAACCACTGTACAGTGCTTTCGCACTGTACAGTGGTTTTTTTT	4	4	0	100.00%	5	5	0	100.00%	4	4	0	100.00%
T1368	AAAAAAAAGGTTTCGGCAGTGCGAAAGCACTGCACTGAGGTTTTTTTT	29	4	25	13.79%	14	0	14	0.00%	23	0	23	0.00%
T1369	AAAAAAAAGGTGCTCTCAGTGCGAAAGCACTGCACCCCCGTTTTTTTT	11	3	8	27.27%	10	0	10	0.00%	4	0	4	0.00%
T1370	AAAAAAAAGGACCAACCAGTGCGAAAGCACTGAATCCCCCTTTTTTTT	10	0	10	0.00%	19	0	19	0.00%	13	0	13	0.00%
T1371	AAAAAAAAGCCTGCGCCAGTGCGAAAGCACTGCTGACGCGTTTTTTTT	4	1	3	25.00%	2	1	1	50.00%	8	7	1	87.50%
T1372	AAAAAAAACGTATTGACAGTGCTTTCGCACTGTCAATACGTTTTTTTT	3	3	0	100.00%	2	2	0	100.00%	4	4	0	100.00%
T1373	AAAAAAAACGAGCTTACAGTGCGAAAGCACTGCACTAGGCTTTTTTTT	1	1	0	100.00%	1	1	0	100.00%	4	2	2	50.00%
T1374	AAAAAAAACCTATGCTCAGTGCTTTCGCACTGAGCATAGGTTTTTTTT	13	11	2	84.62%	5	5	0	100.00%	5	5	0	100.00%
T1375	AAAAAAAACCGGCCTTCAGTGCTTTCGCACTGTCCACGCGTTTTTTTT	20	0	20	0.00%	15	0	15	0.00%	14	0	14	0.00%
T1376	AAAAAAAAGGTTTTATCAGTGCGAAAGCACTGTCCTCCGCTTTTTTTT	11	8	3	72.73%	14	7	7	50.00%	10	6	4	60.00%
T1377	AAAAAAAAGGGTCGACCAGTGCGAAAGCACTGCCCCCCGGTTTTTTTT	9	4	5	44.44%	9	3	6	33.33%	11	2	9	18.18%
T1378	AAAAAAAAGGAGTTTTCAGTGCGAAAGCACTGCCCCTGGCTTTTTTTT	6	1	5	16.67%	7	1	6	14.29%	7	4	3	57.14%
T1379	AAAAAAAAGCTTGTATCAGTGCTTTCGCACTGATACAAGCTTTTTTTT	7	7	0	100.00%	3	3	0	100.00%	1	1	0	100.00%
T1380	AAAAAAAAGCGGCAGTCAGTGCTTTCGCACTGCGTTCTCCTTTTTTTT	19	0	19	0.00%	23	0	23	0.00%	14	0	14	0.00%
T1381	AAAAAAAAGCATTGATCAGTGCGAAAGCACTGATCAATGCTTTTTTTT	6	6	0	100.00%	0	0	0	I	3	3	0	100.00%
T1382	AAAAAAAAGCACTGATCAGTGCGAAAGCACTGTGCCTCCGTTTTTTTT	14	2	12	14.29%	13	1	12	7.69%	12	0	12	0.00%
T1383	AAAAAAAACGTGGGCTCAGTGCTTTCGCACTGGGAGTTGGTTTTTTTT	24	6	18	25.00%	14	1	13	7.14%	14	0	14	0.00%
T1384	AAAAAAAACGGCTGGGCAGTGCTTTCGCACTGAATTACGCTTTTTTTT	24	0	24	0.00%	16	1	15	6.25%	18	0	18	0.00%
T1385	AAAAAAAACCTCGGTTCAGTGCTTTCGCACTGTCCATTCCTTTTTTTT	20	0	20	0.00%	12	1	11	8.33%	17	2	15	11.76%
T1386	AAAAAAAACCGTTCTGCAGTGCTTTCGCACTGCAGAACGGTTTTTTTT	10	10	0	100.00%	8	8	0	100.00%	10	9	1	90.00%
T1387	AAAAAAAAGGTGTATGCAGTGCTTTCGCACTGATCATCGCTTTTTTTT	29	0	29	0.00%	10	0	10	0.00%	18	0	18	0.00%
T1388	AAAAAAAAGGTCTTGTCAGTGCTTTCGCACTGCTCTCCGGTTTTTTTT	22	0	22	0.00%	15	0	15	0.00%	19	2	17	10.53%
T1389	AAAAAAAAGGGATCTACAGTGCGAAAGCACTGCCCCCACGTTTTTTTT	7	0	7	0.00%	9	3	6	33.33%	11	3	8	27.27%
T1390	AAAAAAAAGCGGACATCAGTGCTTTCGCACTGTCTTGGGGTTTTTTTT	25	1	24	4.00%	8	1	7	12.50%	15	2	13	13.33%
T1391	AAAAAAAAGCAATATCCAGTGCGAAAGCACTGAACCCCCGTTTTTTTT	2	0	2	0.00%	0	0	0	I	3	2	1	66.67%
T1392	AAAAAAAACGTGATACCAGTGCTTTCGCACTGGTATCACGTTTTTTTT	4	4	0	100.00%	6	6	0	100.00%	2	2	0	100.00%
T1393	AAAAAAAACGTAACTTCAGTGCTTTCGCACTGAAGTTACGTTTTTTTT	10	10	0	100.00%	2	2	0	100.00%	10	10	0	100.00%
T1394	AAAAAAAAGGTGAGTCCAGTGCGAAAGCACTGACTATAGGTTTTTTTT	14	7	7	50.00%	6	2	4	33.33%	17	6	11	35.29%
T1395	AAAAAAAAGGTCTGATCAGTGCTTTCGCACTGATCAGACCTTTTTTTT	9	9	0	100.00%	3	2	1	66.67%	5	5	0	100.00%
T1396	AAAAAAAAGGTATATTCAGTGCTTTCGCACTGAATATAGCTTTTTTTT	7	6	1	85.71%	7	5	2	71.43%	9	7	2	77.78%
T1397	AAAAAAAACGTTAAGTCAGTGCTTTCGCACTGACTTAACGTTTTTTTT	15	15	0	100.00%	8	8	0	100.00%	8	8	0	100.00%
T1398	AAAAAAAACGTAGTTACAGTGCGAAAGCACTGTAACTACGTTTTTTTT	4	4	0	100.00%	5	5	0	100.00%	0	0	0	I
T1399	AAAAAAAACCTTCGTCCAGTGCGAAAGCACTGAGAGAACCTTTTTTTT	21	0	21	0.00%	15	0	15	0.00%	27	1	26	3.70%
T1400	AAAAAAAACCTAAAACCAGTGCGAAAGCACTGCTAATCGCTTTTTTTT	8	2	6	25.00%	15	0	15	0.00%	14	3	11	21.43%
T1401	AAAAAAAACCGGGGTGCAGTGCGAAAGCACTGTGCTGAGCTTTTTTTT	5	0	5	0.00%	12	2	10	16.67%	20	9	11	45.00%
T1402	AAAAAAAACCATTTGTCAGTGCGAAAGCACTGACAAATGGTTTTTTTT	3	2	1	66.67%	1	1	0	100.00%	0	0	0	I
T1403	AAAAAAAAGGTGTCTGCAGTGCTTTCGCACTGCAGACACCTTTTTTTT	7	6	1	85.71%	7	7	0	100.00%	9	9	0	100.00%
T1404	AAAAAAAAGGTAAAATCAGTGCTTTCGCACTGATTTTACCTTTTTTTT	4	4	0	100.00%	3	3	0	100.00%	4	4	0	100.00%
T1405	AAAAAAAAGCTGCTTGCAGTGCTTTCGCACTGACTAGACGTTTTTTTT	14	1	13	7.14%	12	6	6	50.00%	15	1	14	6.67%
T1406	AAAAAAAAGCGTATAACAGTGCTTTCGCACTGTTATACGCTTTTTTTT	9	9	0	100.00%	4	4	0	100.00%	3	3	0	100.00%
T1407	AAAAAAAAGCGCACTTCAGTGCGAAAGCACTGCAAGTCCGTTTTTTTT	6	5	1	83.33%	8	8	0	100.00%	13	13	0	100.00%
T1408	AAAAAAAACGTGTGCTCAGTGCGAAAGCACTGAACCGGCCTTTTTTTT	11	4	7	36.36%	17	11	6	64.71%	6	5	1	83.33%
T1409	AAAAAAAACCGTTACGCAGTGCGAAAGCACTGGAAAATCCTTTTTTTT	11	0	11	0.00%	19	2	17	10.53%	12	2	10	16.67%
T1410	AAAAAAAACCGGGGGGCAGTGCTTTCGCACTGGACTCTCCTTTTTTTT	19	7	12	36.84%	8	3	5	37.50%	11	0	11	0.00%
T1411	AAAAAAAACCCAATGACAGTGCTTTCGCACTGTCATTGGGTTTTTTTT	5	5	0	100.00%	2	2	0	100.00%	1	1	0	100.00%
T1412	AAAAAAAACCACATACCAGTGCGAAAGCACTGGTATGTGGTTTTTTTT	18	18	0	100.00%	10	10	0	100.00%	11	11	0	100.00%
T1413	AAAAAAAAGGTGAAATCAGTGCGAAAGCACTGAGATGTGGTTTTTTTT	14	4	10	28.57%	14	4	10	28.57%	10	7	3	70.00%
T1414	AAAAAAAAGGTAGTCGCAGTGCGAAAGCACTGACACCGCGTTTTTTTT	9	6	3	66.67%	10	6	4	60.00%	4	2	2	50.00%
T1415	AAAAAAAAGGCTTATGCAGTGCTTTCGCACTGTCTCAAGGTTTTTTTT	15	0	15	0.00%	11	0	11	0.00%	16	0	16	0.00%
T1416	AAAAAAAAGCTCCGATCAGTGCTTTCGCACTGTGCAAAGGTTTTTTTT	13	1	12	7.69%	16	2	14	12.50%	17	6	11	35.29%
T1417	AAAAAAAAGCCTTCTGCAGTGCGAAAGCACTGGTACGCCGTTTTTTTT	18	2	16	11.11%	11	1	10	9.09%	19	1	18	5.26%
T1418	AAAAAAAACGTCAAAGCAGTGCTTTCGCACTGAAGCGTGGTTTTTTTT	5	0	5	0.00%	5	1	4	20.00%	8	1	7	12.50%
T1419	AAAAAAAACGTAAAAACAGTGCGAAAGCACTGCTCCCCGCTTTTTTTT	14	0	14	0.00%	14	0	14	0.00%	15	1	14	6.67%
T1420	AAAAAAAACGCCTAGGCAGTGCGAAAGCACTGGTCCAGCCTTTTTTTT	4	4	0	100.00%	9	0	9	0.00%	4	2	2	50.00%
T1421	AAAAAAAACCTGTGCACAGTGCTTTCGCACTGTGCACAGGTTTTTTTT	16	15	1	93.75%	4	4	0	100.00%	9	8	1	88.89%
T1422	AAAAAAAACCTGCGTACAGTGCTTTCGCACTGCCCACCCCTTTTTTTT	1	0	1	0.00%	0	0	0	I	1	0	1	0.00%
T1423	AAAAAAAACCGTGTGACAGTGCGAAAGCACTGGATCTTGCTTTTTTTT	8	3	5	37.50%	5	4	1	80.00%	2	0	2	0.00%
T1424	AAAAAAAACCGCGTTTCAGTGCGAAAGCACTGGCAAAGCCTTTTTTTT	10	0	10	0.00%	13	3	10	23.08%	5	0	5	0.00%
T1425	AAAAAAAACCCTTGTACAGTGCTTTCGCACTGTACAAGGGTTTTTTTT	10	9	1	90.00%	5	5	0	100.00%	7	7	0	100.00%
T1426	AAAAAAAACCAGCTTGCAGTGCTTTCGCACTGCCCCGTCCTTTTTTTT	24	2	22	8.33%	11	1	10	9.09%	5	2	3	40.00%
T1427	AAAAAAAACCAATATACAGTGCGAAAGCACTGTATATTGGTTTTTTTT	3	3	0	100.00%	4	4	0	100.00%	0	0	0	I
T1428	AAAAAAAAGGTGTTATCAGTGCGAAAGCACTGATAACACCTTTTTTTT	4	4	0	100.00%	10	10	0	100.00%	8	8	0	100.00%
T1429	AAAAAAAAGGGGTCGGCAGTGCGAAAGCACTGGAAAGTGGTTTTTTTT	11	4	7	36.36%	13	4	9	30.77%	5	0	5	0.00%
T1430	AAAAAAAAGGGGGCTCCAGTGCTTTCGCACTGACGAGTGGTTTTTTTT	17	1	16	5.88%	15	2	13	13.33%	21	1	20	4.76%
T1431	AAAAAAAAGGGGAGTTCAGTGCGAAAGCACTGTGCATCCCTTTTTTTT	14	6	8	42.86%	15	8	7	53.33%	16	9	7	56.25%
T1432	AAAAAAAAGCTGTATACAGTGCGAAAGCACTGCCCCTCCGTTTTTTTT	13	0	13	0.00%	22	0	22	0.00%	20	1	19	5.00%
T1433	AAAAAAAAGCTAGTGTCAGTGCGAAAGCACTGACACTAGCTTTTTTTT	16	16	0	100.00%	8	8	0	100.00%	15	15	0	100.00%
T1434	AAAAAAAACGTTGACACAGTGCTTTCGCACTGTGTCAACGTTTTTTTT	3	3	0	100.00%	6	5	1	83.33%	7	7	0	100.00%
T1435	AAAAAAAACGAACGGCCAGTGCTTTCGCACTGCGTTTAGCTTTTTTTT	19	0	19	0.00%	13	0	13	0.00%	23	1	22	4.35%
T1436	AAAAAAAACCGTATGACAGTGCTTTCGCACTGTCATACGGTTTTTTTT	6	6	0	100.00%	11	10	1	90.91%	6	5	1	83.33%
T1437	AAAAAAAACCATGAAGCAGTGCTTTCGCACTGCTTCATGGTTTTTTTT	8	8	0	100.00%	2	2	0	100.00%	12	12	0	100.00%
T1438	AAAAAAAAGGTTCTTTCAGTGCTTTCGCACTGCGAATGCGTTTTTTTT	7	1	6	14.29%	7	5	2	71.43%	4	1	3	25.00%
T1439	AAAAAAAAGCATTGTACAGTGCGAAAGCACTGTACAATGCTTTTTTTT	2	2	0	100.00%	4	4	0	100.00%	1	1	0	100.00%
T1440	AAAAAAAACGTCGTCTCAGTGCGAAAGCACTGTCCATGGCTTTTTTTT	5	0	5	0.00%	6	2	4	33.33%	19	3	16	15.79%
T1441	AAAAAAAACGTCAAATCAGTGCGAAAGCACTGATTTGACGTTTTTTTT	11	11	0	100.00%	17	17	0	100.00%	15	15	0	100.00%
T1442	AAAAAAAACGGGGGGTCAGTGCTTTCGCACTGAGCGAACCTTTTTTTT	6	0	6	0.00%	3	0	3	0.00%	1	0	1	0.00%
T1443	AAAAAAAACCCATCGTCAGTGCGAAAGCACTGTGTACTGCTTTTTTTT	17	6	11	35.29%	12	1	11	8.33%	11	0	11	0.00%
T1444	AAAAAAAAGCGTGATTCAGTGCGAAAGCACTGCCGCCTGCTTTTTTTT	8	0	8	0.00%	13	0	13	0.00%	18	0	18	0.00%
T1445	AAAAAAAAGCATTTATCAGTGCGAAAGCACTGAACGCACCTTTTTTTT	18	4	14	22.22%	13	2	11	15.38%	11	0	11	0.00%
T1446	AAAAAAAACGTTAGCTCAGTGCGAAAGCACTGAGCTAACGTTTTTTTT	10	10	0	100.00%	5	5	0	100.00%	6	6	0	100.00%
T1447	AAAAAAAACCCTCGGTCAGTGCGAAAGCACTGTGTAAAGCTTTTTTTT	18	4	14	22.22%	11	4	7	36.36%	5	3	2	60.00%
T1448	AAAAAAAACCATTGGTCAGTGCGAAAGCACTGACCAATGGTTTTTTTT	11	11	0	100.00%	3	3	0	100.00%	6	6	0	100.00%
T1449	AAAAAAAAGGTTTGTCCAGTGCGAAAGCACTGGACAAACCTTTTTTTT	16	16	0	100.00%	10	10	0	100.00%	10	10	0	100.00%
T1450	AAAAAAAAGGTAAGTGCAGTGCTTTCGCACTGCACTTACCTTTTTTTT	4	4	0	100.00%	7	7	0	100.00%	3	3	0	100.00%
T1451	AAAAAAAAGGGTGATTCAGTGCTTTCGCACTGCATGCACGTTTTTTTT	27	3	24	11.11%	18	2	16	11.11%	26	3	23	11.54%
T1452	AAAAAAAAGGGAACGTCAGTGCGAAAGCACTGCCTTCAGGTTTTTTTT	14	2	12	14.29%	7	0	7	0.00%	11	0	11	0.00%
T1453	AAAAAAAAGGATCGACCAGTGCGAAAGCACTGATACTCGGTTTTTTTT	10	0	10	0.00%	11	1	10	9.09%	7	0	7	0.00%
T1454	AAAAAAAAGCTTTGCACAGTGCGAAAGCACTGTGCAAAGCTTTTTTTT	3	2	1	66.67%	4	4	0	100.00%	5	5	0	100.00%
T1455	AAAAAAAAGCATGGCTCAGTGCTTTCGCACTGGTAATCCGTTTTTTTT	26	0	26	0.00%	18	0	18	0.00%	9	0	9	0.00%
T1456	AAAAAAAACGTTTGTACAGTGCTTTCGCACTGCATGAACGTTTTTTTT	10	6	4	60.00%	6	4	2	66.67%	5	3	2	60.00%
T1457	AAAAAAAACGGGGGCGCAGTGCGAAAGCACTGATTCACGCTTTTTTTT	8	1	7	12.50%	7	1	6	14.29%	8	0	8	0.00%
T1458	AAAAAAAACGGGGCGCCAGTGCGAAAGCACTGAATCATGCTTTTTTTT	17	2	15	11.76%	16	0	16	0.00%	23	2	21	8.70%
T1459	AAAAAAAACGGAAGGGCAGTGCTTTCGCACTGAAAATTGCTTTTTTTT	9	0	9	0.00%	23	2	21	8.70%	6	0	6	0.00%
T1460	AAAAAAAACCTGAACTCAGTGCGAAAGCACTGCTTCTCCCTTTTTTTT	16	3	13	18.75%	20	1	19	5.00%	14	0	14	0.00%
T1461	AAAAAAAACCGTGATGCAGTGCTTTCGCACTGCATCACGGTTTTTTTT	9	9	0	100.00%	5	5	0	100.00%	7	6	1	85.71%
T1462	AAAAAAAAGGTTTCCACAGTGCTTTCGCACTGCATGAGGGTTTTTTTT	24	3	21	12.50%	21	0	21	0.00%	20	0	20	0.00%
T1463	AAAAAAAAGGTCCTAACAGTGCGAAAGCACTGCGATCTCGTTTTTTTT	5	1	4	20.00%	3	1	2	33.33%	1	1	0	100.00%
T1464	AAAAAAAAGGGGTACCCAGTGCGAAAGCACTGCCACAACGTTTTTTTT	15	0	15	0.00%	17	1	16	5.88%	13	0	13	0.00%
T1465	AAAAAAAAGGACCCCTCAGTGCGAAAGCACTGCCGCTCGGTTTTTTTT	11	0	11	0.00%	8	2	6	25.00%	14	5	9	35.71%
T1466	AAAAAAAAGCTTTGTTCAGTGCGAAAGCACTGAACAAAGCTTTTTTTT	1	1	0	100.00%	1	1	0	100.00%	0	0	0	I
T1467	AAAAAAAAGCTATGTGCAGTGCTTTCGCACTGCACATAGCTTTTTTTT	10	10	0	100.00%	5	5	0	100.00%	0	0	0	I
T1468	AAAAAAAAGCGGTGTTCAGTGCGAAAGCACTGCCGGCCCGTTTTTTTT	18	0	18	0.00%	11	1	10	9.09%	13	0	13	0.00%
T1469	AAAAAAAAGCCAGGCTCAGTGCTTTCGCACTGTCTATTCGTTTTTTTT	29	2	27	6.90%	16	0	16	0.00%	20	0	20	0.00%
T1470	AAAAAAAAGCAGTGCGCAGTGCTTTCGCACTGTGATCAGCTTTTTTTT	7	0	7	0.00%	11	0	11	0.00%	11	0	11	0.00%
T1471	AAAAAAAAGCAAGTAGCAGTGCGAAAGCACTGTCGTTCCGTTTTTTTT	28	2	26	7.14%	12	1	11	8.33%	10	0	10	0.00%
T1472	AAAAAAAACGTGTAATCAGTGCTTTCGCACTGATTACACGTTTTTTTT	3	3	0	100.00%	7	7	0	100.00%	6	3	3	50.00%
T1473	AAAAAAAACGCATGCTCAGTGCGAAAGCACTGTTCTGGGCTTTTTTTT	7	6	1	85.71%	6	5	1	83.33%	6	6	0	100.00%
T1474	AAAAAAAACCAAACATCAGTGCTTTCGCACTGATGTTTGGTTTTTTTT	6	6	0	100.00%	6	5	1	83.33%	9	9	0	100.00%
T1475	AAAAAAAAGGACGCCCCAGTGCTTTCGCACTGTCGAACGCTTTTTTTT	21	0	21	0.00%	17	0	17	0.00%	16	3	13	18.75%
T1476	AAAAAAAAGCAATTATCAGTGCGAAAGCACTGATAATTGCTTTTTTTT	3	3	0	100.00%	7	7	0	100.00%	5	5	0	100.00%
T1477	AAAAAAAACGTCATGTCAGTGCTTTCGCACTGACATGACGTTTTTTTT	3	3	0	100.00%	9	9	0	100.00%	3	2	1	66.67%
T1478	AAAAAAAACGTATTGACAGTGCGAAAGCACTGTCAATACGTTTTTTTT	3	3	0	100.00%	8	8	0	100.00%	2	2	0	100.00%
T1479	AAAAAAAACGCTCTCACAGTGCTTTCGCACTGCGTGCCGGTTTTTTTT	16	0	16	0.00%	15	4	11	26.67%	14	0	14	0.00%
T1480	AAAAAAAACCTTAACGCAGTGCGAAAGCACTGCGTTAAGGTTTTTTTT	9	9	0	100.00%	7	7	0	100.00%	9	9	0	100.00%
T1481	AAAAAAAACCTGTCAACAGTGCTTTCGCACTGAGGAATCGTTTTTTTT	16	1	15	6.25%	21	0	21	0.00%	13	1	12	7.69%
T1482	AAAAAAAAGGTAAGTTCAGTGCGAAAGCACTGAACTTACCTTTTTTTT	4	4	0	100.00%	5	5	0	100.00%	5	5	0	100.00%
T1483	AAAAAAAAGGGCTTCGCAGTGCTTTCGCACTGAAAGAAGGTTTTTTTT	27	2	25	7.41%	9	0	9	0.00%	13	2	11	15.38%
T1484	AAAAAAAAGGCATGTTCAGTGCTTTCGCACTGAACATGCCTTTTTTTT	5	5	0	100.00%	11	11	0	100.00%	8	8	0	100.00%
T1485	AAAAAAAACCTTTTGTCAGTGCTTTCGCACTGACAAAAGGTTTTTTTT	3	3	0	100.00%	4	4	0	100.00%	1	1	0	100.00%
T1486	AAAAAAAACCTCCGCTCAGTGCGAAAGCACTGTGGTACCCTTTTTTTT	7	0	7	0.00%	10	0	10	0.00%	10	3	7	30.00%
T1487	AAAAAAAACCGGTGGCCAGTGCTTTCGCACTGAAGGTTGCTTTTTTTT	10	0	10	0.00%	19	0	19	0.00%	9	0	9	0.00%
T1488	AAAAAAAACCGAGTTGCAGTGCGAAAGCACTGATCAATGCTTTTTTTT	8	1	7	12.50%	7	3	4	42.86%	10	0	10	0.00%
T1489	AAAAAAAACCCGGGTCCAGTGCTTTCGCACTGCTGAGACGTTTTTTTT	15	1	14	6.67%	11	0	11	0.00%	10	1	9	10.00%
T1490	AAAAAAAACCCAAAAGCAGTGCGAAAGCACTGTATGCACCTTTTTTTT	9	0	9	0.00%	15	0	15	0.00%	13	2	11	15.38%
T1491	AAAAAAAACCAAATTACAGTGCGAAAGCACTGTAATTTGGTTTTTTTT	8	8	0	100.00%	5	3	2	60.00%	3	3	0	100.00%
T1492	AAAAAAAAGGTAGTGTCAGTGCGAAAGCACTGACACTACCTTTTTTTT	12	12	0	100.00%	5	5	0	100.00%	9	9	0	100.00%
T1493	AAAAAAAAGGGGCATGCAGTGCGAAAGCACTGGCAAAAGGTTTTTTTT	5	2	3	40.00%	0	0	0	I	2	2	0	100.00%
T1494	AAAAAAAAGGCTAGTGCAGTGCTTTCGCACTGCACTAGCCTTTTTTTT	2	2	0	100.00%	2	2	0	100.00%	3	3	0	100.00%
T1495	AAAAAAAAGGCGTGCGCAGTGCGAAAGCACTGTAGTATGGTTTTTTTT	19	13	6	68.42%	17	6	11	35.29%	10	9	1	90.00%
T1496	AAAAAAAAGGCAAACGCAGTGCTTTCGCACTGGACACCCGTTTTTTTT	17	0	17	0.00%	19	0	19	0.00%	14	0	14	0.00%
T1497	AAAAAAAAGCGTTACACAGTGCTTTCGCACTGTGTAACGCTTTTTTTT	0	0	0	I	2	2	0	100.00%	5	5	0	100.00%
T1498	AAAAAAAAGCGGGATTCAGTGCGAAAGCACTGTTCGGCGGTTTTTTTT	9	0	9	0.00%	8	2	6	25.00%	11	1	10	9.09%
T1499	AAAAAAAAGCACTGATCAGTGCGAAAGCACTGCCCATCGGTTTTTTTT	7	4	3	57.14%	3	1	2	33.33%	7	2	5	28.57%
T1500	AAAAAAAACGTTCACTCAGTGCTTTCGCACTGAGTGAACGTTTTTTTT	4	4	0	100.00%	8	7	1	87.50%	8	8	0	100.00%
T1501	AAAAAAAACGTGGCTTCAGTGCTTTCGCACTGTTATTCCCTTTTTTTT	24	0	24	0.00%	23	0	23	0.00%	12	1	11	8.33%
T1502	AAAAAAAACGGCGTCTCAGTGCTTTCGCACTGCAACAAGGTTTTTTTT	21	17	4	80.95%	10	5	5	50.00%	8	5	3	62.50%
T1503	AAAAAAAACGCACTGACAGTGCTTTCGCACTGGGCACAGCTTTTTTTT	24	1	23	4.17%	14	0	14	0.00%	19	1	18	5.26%
T1504	AAAAAAAACCTCTATTCAGTGCGAAAGCACTGAGGCCTCCTTTTTTTT	16	6	10	37.50%	3	1	2	33.33%	19	9	10	47.37%
T1505	AAAAAAAACCGTCTCGCAGTGCTTTCGCACTGTACGTACGTTTTTTTT	16	0	16	0.00%	7	2	5	28.57%	21	2	19	9.52%
T1506	AAAAAAAACCCGGTAGCAGTGCGAAAGCACTGGCATTTCCTTTTTTTT	12	0	12	0.00%	7	0	7	0.00%	15	3	12	20.00%
T1507	AAAAAAAACCCATGTGCAGTGCTTTCGCACTGAAACCCCCTTTTTTTT	9	0	9	0.00%	13	0	13	0.00%	19	1	18	5.26%
T1508	AAAAAAAAGGTTTTGGCAGTGCTTTCGCACTGTTGCCGGGTTTTTTTT	19	2	17	10.53%	10	0	10	0.00%	12	0	12	0.00%
T1509	AAAAAAAAGGTCGTTTCAGTGCTTTCGCACTGCCTACTGCTTTTTTTT	32	0	32	0.00%	19	0	19	0.00%	17	0	17	0.00%
T1510	AAAAAAAAGGTACTTCCAGTGCGAAAGCACTGGAAGTAGCTTTTTTTT	6	6	0	100.00%	3	3	0	100.00%	1	1	0	100.00%
T1511	AAAAAAAAGGTAATGACAGTGCTTTCGCACTGTCATTACCTTTTTTTT	6	6	0	100.00%	8	8	0	100.00%	4	4	0	100.00%
T1512	AAAAAAAAGGGCCATTCAGTGCTTTCGCACTGTGAATCGGTTTTTTTT	25	0	25	0.00%	16	0	16	0.00%	26	4	22	15.38%
T1513	AAAAAAAAGCGGGGGCCAGTGCGAAAGCACTGTTAACGGGTTTTTTTT	1	1	0	100.00%	1	1	0	100.00%	1	0	1	0.00%
T1514	AAAAAAAAGCCGGCACCAGTGCGAAAGCACTGTTCTTGCGTTTTTTTT	18	2	16	11.11%	11	1	10	9.09%	12	0	12	0.00%
T1515	AAAAAAAACGTAATTCCAGTGCTTTCGCACTGGAATTACGTTTTTTTT	6	6	0	100.00%	9	9	0	100.00%	9	8	1	88.89%
T1516	AAAAAAAACGGATCACCAGTGCGAAAGCACTGCCACCGGGTTTTTTTT	15	2	13	13.33%	15	6	9	40.00%	9	1	8	11.11%
T1517	AAAAAAAACCTACTCACAGTGCTTTCGCACTGTCATCTGCTTTTTTTT	33	0	33	0.00%	16	2	14	12.50%	14	0	14	0.00%
T1518	AAAAAAAACCCAATCTCAGTGCTTTCGCACTGACCCCCCCTTTTTTTT	23	2	21	8.70%	14	0	14	0.00%	21	2	19	9.52%
T1519	AAAAAAAAGGAAATCGCAGTGCTTTCGCACTGGAGAACGGTTTTTTTT	22	1	21	4.55%	17	2	15	11.76%	16	1	15	6.25%
T1520	AAAAAAAAGCAAGTGTCAGTGCGAAAGCACTGACACTTGGTTTTTTTT	32	32	0	100.00%	18	18	0	100.00%	17	16	1	94.12%
T1521	AAAAAAAACGGTGTCGCAGTGCTTTCGCACTGTAAAGTGGTTTTTTTT	13	0	13	0.00%	8	2	6	25.00%	20	2	18	10.00%
T1522	AAAAAAAACGGTCTCGCAGTGCTTTCGCACTGGAACCAGGTTTTTTTT	21	0	21	0.00%	13	0	13	0.00%	24	4	20	16.67%
T1523	AAAAAAAACGAGGAGCCAGTGCTTTCGCACTGTCAATACGTTTTTTTT	11	0	11	0.00%	14	0	14	0.00%	15	0	15	0.00%
T1524	AAAAAAAACCTGGTTGCAGTGCGAAAGCACTGAAGGATGCTTTTTTTT	21	0	21	0.00%	9	3	6	33.33%	21	0	21	0.00%
T1525	AAAAAAAACCTGGCGGCAGTGCTTTCGCACTGAACTGACCTTTTTTTT	19	0	19	0.00%	14	0	14	0.00%	10	0	10	0.00%
T1526	AAAAAAAACCCCCGCTCAGTGCGAAAGCACTGTCGTGCCCTTTTTTTT	5	2	3	40.00%	8	0	8	0.00%	10	1	9	10.00%
T1527	AAAAAAAACCCCATGGCAGTGCGAAAGCACTGAATGAACCTTTTTTTT	8	0	8	0.00%	15	0	15	0.00%	22	0	22	0.00%
T1528	AAAAAAAAGGGTCATCCAGTGCGAAAGCACTGAGATTGCGTTTTTTTT	3	1	2	33.33%	12	9	3	75.00%	9	5	4	55.56%
T1529	AAAAAAAAGGAACTGGCAGTGCGAAAGCACTGGTCCCCCGTTTTTTTT	10	3	7	30.00%	12	4	8	33.33%	9	3	6	33.33%
T1530	AAAAAAAAGCTTTAGTCAGTGCGAAAGCACTGCTCCGTCGTTTTTTTT	17	0	17	0.00%	5	1	4	20.00%	19	2	17	10.53%
T1531	AAAAAAAAGCGCACGGCAGTGCTTTCGCACTGCGAACAGGTTTTTTTT	7	1	6	14.29%	2	0	2	0.00%	8	3	5	37.50%
T1532	AAAAAAAAGCAGTTATCAGTGCGAAAGCACTGGGAGAGCGTTTTTTTT	16	0	16	0.00%	9	0	9	0.00%	12	2	10	16.67%
T1533	AAAAAAAACGTTGTGGCAGTGCTTTCGCACTGTGTCCAGCTTTTTTTT	10	1	9	10.00%	21	0	21	0.00%	17	0	17	0.00%
T1534	AAAAAAAACGATCGTACAGTGCGAAAGCACTGCTGCATGCTTTTTTTT	16	0	16	0.00%	7	1	6	14.29%	16	0	16	0.00%
T1535	AAAAAAAACCTTTGAGCAGTGCTTTCGCACTGCTCAAAGGTTTTTTTT	4	4	0	100.00%	4	4	0	100.00%	6	6	0	100.00%
T1536	AAAAAAAACCTGTGTGCAGTGCGAAAGCACTGGTCTCTCGTTTTTTTT	8	3	5	37.50%	13	1	12	7.69%	8	1	7	12.50%
T1537	AAAAAAAACCATTTGACAGTGCGAAAGCACTGACCACAGCTTTTTTTT	8	1	7	12.50%	17	2	15	11.76%	15	4	11	26.67%
T1538	AAAAAAAAGGTGTCGGCAGTGCTTTCGCACTGATGCCACGTTTTTTTT	18	0	18	0.00%	11	1	10	9.09%	10	1	9	10.00%
T1539	AAAAAAAAGGTAGGTGCAGTGCTTTCGCACTGCACCTACCTTTTTTTT	5	5	0	100.00%	4	4	0	100.00%	5	5	0	100.00%
T1540	AAAAAAAAGGGGCATACAGTGCGAAAGCACTGCAGAGCGGTTTTTTTT	2	1	1	50.00%	3	1	2	33.33%	11	4	7	36.36%
T1541	AAAAAAAAGGCACATTCAGTGCGAAAGCACTGCACCCGGGTTTTTTTT	12	5	7	41.67%	4	2	2	50.00%	9	4	5	44.44%
T1542	AAAAAAAAGGAAGTGCCAGTGCGAAAGCACTGCGAACGGGTTTTTTTT	3	0	3	0.00%	0	0	0	I	2	0	2	0.00%
T1543	AAAAAAAAGCTAGTAACAGTGCGAAAGCACTGTTACTAGCTTTTTTTT	10	10	0	100.00%	6	6	0	100.00%	6	6	0	100.00%
T1544	AAAAAAAAGCCCACAACAGTGCGAAAGCACTGCCCCCCGCTTTTTTTT	13	4	9	30.77%	11	1	10	9.09%	19	4	15	21.05%
T1545	AAAAAAAAGCATCGCGCAGTGCTTTCGCACTGACGTGCCCTTTTTTTT	3	2	1	66.67%	0	0	0	I	1	0	1	0.00%
T1546	AAAAAAAAGCAATTGTCAGTGCTTTCGCACTGACAATTGCTTTTTTTT	5	5	0	100.00%	1	1	0	100.00%	14	14	0	100.00%
T1547	AAAAAAAACCTTTATTCAGTGCGAAAGCACTGAATAAAGGTTTTTTTT	0	0	0	I	0	0	0	I	7	7	0	100.00%
T1548	AAAAAAAACCGGTCTACAGTGCGAAAGCACTGAGAACGCCTTTTTTTT	21	1	20	4.76%	20	3	17	15.00%	18	1	17	5.56%
T1549	AAAAAAAACCGGGGTTCAGTGCGAAAGCACTGAAAACCCGTTTTTTTT	12	8	4	66.67%	9	3	6	33.33%	16	11	5	68.75%
T1550	AAAAAAAACCATTGTTCAGTGCTTTCGCACTGGTAAATCCTTTTTTTT	19	0	19	0.00%	9	3	6	33.33%	12	0	12	0.00%
T1551	AAAAAAAAGGTTGTGTCAGTGCGAAAGCACTGAGGACTCGTTTTTTTT	9	2	7	22.22%	21	2	19	9.52%	8	4	4	50.00%
T1552	AAAAAAAAGGTCAGCACAGTGCTTTCGCACTGTGCTGACCTTTTTTTT	8	8	0	100.00%	6	6	0	100.00%	14	14	0	100.00%
T1553	AAAAAAAAGCTTGTATCAGTGCGAAAGCACTGATACAAGCTTTTTTTT	2	2	0	100.00%	7	7	0	100.00%	4	4	0	100.00%
T1554	AAAAAAAAGCTTATGTCAGTGCTTTCGCACTGACATAAGCTTTTTTTT	2	2	0	100.00%	2	2	0	100.00%	4	4	0	100.00%
T1555	AAAAAAAACGTCAAATCAGTGCTTTCGCACTGATTTGACGTTTTTTTT	1	1	0	100.00%	14	13	1	92.86%	3	3	0	100.00%
T1556	AAAAAAAACGCGGTGTCAGTGCGAAAGCACTGTAATATCGTTTTTTTT	22	0	22	0.00%	16	0	16	0.00%	18	0	18	0.00%
T1557	AAAAAAAACGACCACGCAGTGCTTTCGCACTGAATGAGGGTTTTTTTT	17	0	17	0.00%	14	0	14	0.00%	11	2	9	18.18%
T1558	AAAAAAAACGACAGAGCAGTGCGAAAGCACTGAACCCAGCTTTTTTTT	14	0	14	0.00%	16	1	15	6.25%	23	1	22	4.35%
T1559	AAAAAAAACGAATCTACAGTGCTTTCGCACTGTAGATTCGTTTTTTTT	13	12	1	92.31%	8	8	0	100.00%	3	3	0	100.00%
T1560	AAAAAAAACCATCGATCAGTGCTTTCGCACTGTACAGCCCTTTTTTTT	13	1	12	7.69%	20	0	20	0.00%	11	0	11	0.00%
T1561	AAAAAAAAGGTTGTTACAGTGCGAAAGCACTGAATCCGCGTTTTTTTT	17	1	16	5.88%	15	0	15	0.00%	14	0	14	0.00%
T1562	AAAAAAAAGGTTACATCAGTGCTTTCGCACTGATGTAACCTTTTTTTT	5	5	0	100.00%	1	1	0	100.00%	1	1	0	100.00%
T1563	AAAAAAAAGGTGGTTGCAGTGCTTTCGCACTGTTAGTCCGTTTTTTTT	22	0	22	0.00%	17	0	17	0.00%	14	1	13	7.14%
T1564	AAAAAAAAGCTAGACCCAGTGCTTTCGCACTGAATGGCCCTTTTTTTT	22	0	22	0.00%	12	0	12	0.00%	13	0	13	0.00%
T1565	AAAAAAAACGTTTACCCAGTGCGAAAGCACTGCGAGAAGCTTTTTTTT	2	1	1	50.00%	1	0	1	0.00%	3	1	2	33.33%
T1566	AAAAAAAACGTCGGTGCAGTGCTTTCGCACTGTCGAATCCTTTTTTTT	24	0	24	0.00%	13	0	13	0.00%	28	2	26	7.14%
T1567	AAAAAAAACCGTAGTGCAGTGCGAAAGCACTGTCCCTCCGTTTTTTTT	20	0	20	0.00%	12	0	12	0.00%	12	0	12	0.00%
T1568	AAAAAAAACCGGTTTTCAGTGCGAAAGCACTGCGGGATCGTTTTTTTT	8	7	1	87.50%	4	4	0	100.00%	3	3	0	100.00%
T1569	AAAAAAAACCAGCAAACAGTGCGAAAGCACTGACCGCACCTTTTTTTT	3	0	3	0.00%	0	0	0	I	0	0	0	I
T1570	AAAAAAAAGGTTAGTTCAGTGCGAAAGCACTGAACTAACCTTTTTTTT	1	1	0	100.00%	0	0	0	I	4	4	0	100.00%
T1571	AAAAAAAAGGAGTATACAGTGCTTTCGCACTGGACGTGCCTTTTTTTT	21	2	19	9.52%	11	0	11	0.00%	8	0	8	0.00%
T1572	AAAAAAAAGGAAGGTCCAGTGCGAAAGCACTGCCCGCACGTTTTTTTT	7	7	0	100.00%	9	2	7	22.22%	9	5	4	55.56%
T1573	AAAAAAAACGTTCTCACAGTGCGAAAGCACTGTGAGAACGTTTTTTTT	4	4	0	100.00%	1	1	0	100.00%	6	6	0	100.00%
T1574	AAAAAAAACGCAAATTCAGTGCTTTCGCACTGAATTTGCGTTTTTTTT	6	6	0	100.00%	1	0	1	0.00%	12	12	0	100.00%
T1575	AAAAAAAACCTACTTGCAGTGCGAAAGCACTGAGCACCCCTTTTTTTT	21	1	20	4.76%	12	2	10	16.67%	9	0	9	0.00%
T1576	AAAAAAAAGGTGTCTCCAGTGCGAAAGCACTGTTCCCGCGTTTTTTTT	6	3	3	50.00%	8	0	8	0.00%	8	2	6	25.00%
T1577	AAAAAAAAGGTGAGTGCAGTGCGAAAGCACTGCACTCACCTTTTTTTT	12	12	0	100.00%	10	10	0	100.00%	11	11	0	100.00%
T1578	AAAAAAAAGGTAGCTTCAGTGCTTTCGCACTGAAGCTACCTTTTTTTT	22	22	0	100.00%	11	11	0	100.00%	14	14	0	100.00%
T1579	AAAAAAAAGGTAATGGCAGTGCGAAAGCACTGGATAGTCGTTTTTTTT	15	0	15	0.00%	18	0	18	0.00%	12	0	12	0.00%
T1580	AAAAAAAAGGGTGGGCCAGTGCTTTCGCACTGACAAGTGGTTTTTTTT	19	4	15	21.05%	14	0	14	0.00%	14	0	14	0.00%
T1581	AAAAAAAAGGGTAGTACAGTGCTTTCGCACTGTACTACCCTTTTTTTT	7	7	0	100.00%	3	3	0	100.00%	5	5	0	100.00%
T1582	AAAAAAAAGGCGGGTGCAGTGCGAAAGCACTGAATAACGGTTTTTTTT	14	1	13	7.14%	11	0	11	0.00%	20	0	20	0.00%
T1583	AAAAAAAAGGATACGTCAGTGCGAAAGCACTGCGCTCTGCTTTTTTTT	10	4	6	40.00%	6	6	0	100.00%	3	2	1	66.67%
T1584	AAAAAAAAGCTTGTAGCAGTGCTTTCGCACTGCTACAAGCTTTTTTTT	3	3	0	100.00%	2	2	0	100.00%	8	8	0	100.00%
T1585	AAAAAAAAGCTCATCCCAGTGCGAAAGCACTGAGCCGGGGTTTTTTTT	9	4	5	44.44%	15	9	6	60.00%	17	13	4	76.47%
T1586	AAAAAAAAGCCTCATTCAGTGCGAAAGCACTGCTCATCGGTTTTTTTT	4	0	4	0.00%	18	0	18	0.00%	13	2	11	15.38%
T1587	AAAAAAAAGCACTACGCAGTGCGAAAGCACTGGGCTTCCGTTTTTTTT	15	3	12	20.00%	5	0	5	0.00%	14	0	14	0.00%
T1588	AAAAAAAACGTTATGCCAGTGCTTTCGCACTGGCATAACGTTTTTTTT	19	19	0	100.00%	13	13	0	100.00%	24	24	0	100.00%
T1589	AAAAAAAACGAGGGCTCAGTGCTTTCGCACTGACAAAAGGTTTTTTTT	19	1	18	5.26%	24	0	24	0.00%	25	0	25	0.00%
T1590	AAAAAAAACCTTCATGCAGTGCTTTCGCACTGCATGAAGGTTTTTTTT	3	3	0	100.00%	9	9	0	100.00%	3	3	0	100.00%
T1591	AAAAAAAACCTGGTGGCAGTGCGAAAGCACTGCGATTCCGTTTTTTTT	10	6	4	60.00%	10	7	3	70.00%	14	12	2	85.71%
T1592	AAAAAAAACCTGGGCTCAGTGCGAAAGCACTGTGCTGACGTTTTTTTT	12	3	9	25.00%	3	2	1	66.67%	11	3	8	27.27%
T1593	AAAAAAAACCAGCCGGCAGTGCGAAAGCACTGGAAATACCTTTTTTTT	17	0	17	0.00%	18	0	18	0.00%	11	0	11	0.00%
T1594	AAAAAAAAGGTGGAAACAGTGCTTTCGCACTGTTTCCACCTTTTTTTT	13	12	1	92.31%	12	12	0	100.00%	15	15	0	100.00%
T1595	AAAAAAAAGGTCAATACAGTGCTTTCGCACTGTATTGACCTTTTTTTT	3	3	0	100.00%	3	3	0	100.00%	6	6	0	100.00%
T1596	AAAAAAAAGGTATTTGCAGTGCGAAAGCACTGCAAATACCTTTTTTTT	3	3	0	100.00%	3	3	0	100.00%	3	3	0	100.00%
T1597	AAAAAAAAGGTACGAACAGTGCGAAAGCACTGCCCCCCCGTTTTTTTT	9	4	5	44.44%	2	1	1	50.00%	15	3	12	20.00%
T1598	AAAAAAAAGGGGTGGGCAGTGCGAAAGCACTGGATTGCCGTTTTTTTT	7	7	0	100.00%	4	4	0	100.00%	5	5	0	100.00%
T1599	AAAAAAAAGGCATGTACAGTGCGAAAGCACTGTACATGCCTTTTTTTT	2	2	0	100.00%	6	6	0	100.00%	7	7	0	100.00%
T1600	AAAAAAAAGCTTCTTCCAGTGCGAAAGCACTGCATTCCGGTTTTTTTT	17	10	7	58.82%	7	5	2	71.43%	15	9	6	60.00%
T1601	AAAAAAAAGCCGGAAACAGTGCTTTCGCACTGGCTGACCGTTTTTTTT	7	0	7	0.00%	4	0	4	0.00%	6	0	6	0.00%
T1602	AAAAAAAACGTTAGTGCAGTGCTTTCGCACTGCACTAACGTTTTTTTT	3	3	0	100.00%	6	6	0	100.00%	6	6	0	100.00%
T1603	AAAAAAAACGCGCCTACAGTGCGAAAGCACTGGCAACCCCTTTTTTTT	7	0	7	0.00%	11	0	11	0.00%	15	5	10	33.33%
T1604	AAAAAAAACCTGTGTACAGTGCGAAAGCACTGGCGCTCGCTTTTTTTT	11	1	10	9.09%	8	1	7	12.50%	19	2	17	10.53%
T1605	AAAAAAAACCGGTGGGCAGTGCTTTCGCACTGGGCGTAGCTTTTTTTT	18	0	18	0.00%	13	0	13	0.00%	14	0	14	0.00%
T1606	AAAAAAAAGGTTAAAACAGTGCGAAAGCACTGTTTTAACCTTTTTTTT	11	11	0	100.00%	20	20	0	100.00%	18	17	1	94.44%
T1607	AAAAAAAAGGTGCTAACAGTGCTTTCGCACTGAGAGAGCCTTTTTTTT	13	0	13	0.00%	10	2	8	20.00%	11	2	9	18.18%
T1608	AAAAAAAAGGTATGTGCAGTGCGAAAGCACTGGCCAGCCGTTTTTTTT	9	4	5	44.44%	14	10	4	71.43%	20	7	13	35.00%
T1609	AAAAAAAAGGTACGACCAGTGCGAAAGCACTGACAAGAGGTTTTTTTT	12	2	10	16.67%	14	1	13	7.14%	10	5	5	50.00%
T1610	AAAAAAAAGGAGGGGCCAGTGCGAAAGCACTGAAAGCCGGTTTTTTTT	14	2	12	14.29%	6	2	4	33.33%	19	3	16	15.79%
T1611	AAAAAAAAGCGATATACAGTGCTTTCGCACTGTATATCGCTTTTTTTT	0	0	0	I	7	7	0	100.00%	4	4	0	100.00%
T1612	AAAAAAAAGCCATGTACAGTGCTTTCGCACTGGCCAACGGTTTTTTTT	17	0	17	0.00%	6	0	6	0.00%	14	0	14	0.00%
T1613	AAAAAAAACGTCTATGCAGTGCTTTCGCACTGCATAGACGTTTTTTTT	4	4	0	100.00%	5	5	0	100.00%	5	5	0	100.00%
T1614	AAAAAAAACGTAGATTCAGTGCGAAAGCACTGTCGGCCCGTTTTTTTT	6	5	1	83.33%	6	4	2	66.67%	3	1	2	33.33%
T1615	AAAAAAAACGTACGTCCAGTGCGAAAGCACTGAGCTGCCCTTTTTTTT	7	1	6	14.29%	10	2	8	20.00%	9	3	6	33.33%
T1616	AAAAAAAACGGTCTACCAGTGCGAAAGCACTGCCTTTACCTTTTTTTT	1	1	0	100.00%	0	0	0	I	2	2	0	100.00%
T1617	AAAAAAAACCTTATCTCAGTGCTTTCGCACTGAGATAAGGTTTTTTTT	3	3	0	100.00%	4	4	0	100.00%	3	2	1	66.67%
T1618	AAAAAAAAGGTCATGCCAGTGCGAAAGCACTGCCCCCAGGTTTTTTTT	2	2	0	100.00%	4	3	1	75.00%	0	0	0	I
T1619	AAAAAAAAGGTCAACGCAGTGCGAAAGCACTGACCTTACGTTTTTTTT	12	3	9	25.00%	7	4	3	57.14%	10	4	6	40.00%
T1620	AAAAAAAAGGGCAGCACAGTGCGAAAGCACTGTGACATGGTTTTTTTT	18	0	18	0.00%	12	0	12	0.00%	17	6	11	35.29%
T1621	AAAAAAAAGCTGTGTGCAGTGCTTTCGCACTGACGGATGCTTTTTTTT	23	1	22	4.35%	18	1	17	5.56%	17	2	15	11.76%
T1622	AAAAAAAAGCTCTGTACAGTGCTTTCGCACTGTACAGAGCTTTTTTTT	4	4	0	100.00%	3	3	0	100.00%	4	4	0	100.00%
T1623	AAAAAAAAGCAGAGGGCAGTGCGAAAGCACTGTGCCGCGGTTTTTTTT	17	10	7	58.82%	13	9	4	69.23%	13	4	9	30.77%
T1624	AAAAAAAACGTATGCACAGTGCTTTCGCACTGTAACGCGGTTTTTTTT	19	1	18	5.26%	19	0	19	0.00%	22	0	22	0.00%
T1625	AAAAAAAACCTTGGAACAGTGCGAAAGCACTGCCTTACCCTTTTTTTT	16	0	16	0.00%	18	1	17	5.56%	10	0	10	0.00%
T1626	AAAAAAAACCTTAGGGCAGTGCTTTCGCACTGAGCATCGCTTTTTTTT	27	0	27	0.00%	25	0	25	0.00%	28	0	28	0.00%
T1627	AAAAAAAAGGTTTGAGCAGTGCTTTCGCACTGCTCAAACCTTTTTTTT	8	8	0	100.00%	4	4	0	100.00%	9	9	0	100.00%
T1628	AAAAAAAAGGTTATCGCAGTGCGAAAGCACTGCGATAACCTTTTTTTT	3	3	0	100.00%	4	4	0	100.00%	2	2	0	100.00%
T1629	AAAAAAAAGGCTTTCACAGTGCGAAAGCACTGCTACCCCGTTTTTTTT	12	1	11	8.33%	4	1	3	25.00%	17	1	16	5.88%
T1630	AAAAAAAAGGATGCAGCAGTGCGAAAGCACTGTCTCGGGGTTTTTTTT	13	8	5	61.54%	6	2	4	33.33%	7	4	3	57.14%
T1631	AAAAAAAAGCAGTAATCAGTGCTTTCGCACTGATTACTGCTTTTTTTT	3	3	0	100.00%	4	4	0	100.00%	4	4	0	100.00%
T1632	AAAAAAAAGCAGCTAACAGTGCTTTCGCACTGTGCAACGGTTTTTTTT	11	0	11	0.00%	17	0	17	0.00%	19	3	16	15.79%
T1633	AAAAAAAACGTTGTCACAGTGCTTTCGCACTGTGACAACGTTTTTTTT	4	4	0	100.00%	4	4	0	100.00%	3	3	0	100.00%
T1634	AAAAAAAACGTGCCTACAGTGCTTTCGCACTGAACAAGGCTTTTTTTT	7	0	7	0.00%	4	1	3	25.00%	1	0	1	0.00%
T1635	AAAAAAAACGTATCATCAGTGCGAAAGCACTGATGATACGTTTTTTTT	14	14	0	100.00%	4	4	0	100.00%	8	8	0	100.00%
T1636	AAAAAAAACGTAGTCGCAGTGCGAAAGCACTGAGTATCGGTTTTTTTT	17	0	17	0.00%	11	0	11	0.00%	10	4	6	40.00%
T1637	AAAAAAAACCATTCGTCAGTGCGAAAGCACTGACGAATGGTTTTTTTT	1	1	0	100.00%	3	3	0	100.00%	4	4	0	100.00%
T1638	AAAAAAAACCACTAGTCAGTGCGAAAGCACTGAGCCCCCCTTTTTTTT	14	1	13	7.14%	7	0	7	0.00%	11	2	9	18.18%
T1639	AAAAAAAAGGTGTCTGCAGTGCTTTCGCACTGTTCGAGCGTTTTTTTT	12	1	11	8.33%	12	2	10	16.67%	9	2	7	22.22%
T1640	AAAAAAAAGGTGGGTGCAGTGCTTTCGCACTGGGCGATCGTTTTTTTT	19	2	17	10.53%	8	0	8	0.00%	7	2	5	28.57%
T1641	AAAAAAAAGGGAACAACAGTGCGAAAGCACTGCTCCGGGGTTTTTTTT	13	7	6	53.85%	8	5	3	62.50%	10	6	4	60.00%
T1642	AAAAAAAAGGCGTGCGCAGTGCTTTCGCACTGACCTGTGGTTTTTTTT	18	1	17	5.56%	14	0	14	0.00%	12	0	12	0.00%
T1643	AAAAAAAAGGATCATACAGTGCGAAAGCACTGCTTCCGCGTTTTTTTT	10	1	9	10.00%	4	0	4	0.00%	8	0	8	0.00%
T1644	AAAAAAAAGCTCTCAACAGTGCGAAAGCACTGGTGTGCCCTTTTTTTT	0	0	0	I	1	0	1	0.00%	1	1	0	100.00%
T1645	AAAAAAAAGCCTATGGCAGTGCGAAAGCACTGCCATAGGGTTTTTTTT	22	20	2	90.91%	11	11	0	100.00%	11	10	1	90.91%
T1646	AAAAAAAAGCCGCTAGCAGTGCGAAAGCACTGGCCCCCCGTTTTTTTT	15	1	14	6.67%	9	1	8	11.11%	12	0	12	0.00%
T1647	AAAAAAAAGCCAGGTTCAGTGCGAAAGCACTGGCCAGACCTTTTTTTT	9	2	7	22.22%	16	3	13	18.75%	13	2	11	15.38%
T1648	AAAAAAAAGCAGCTTGCAGTGCTTTCGCACTGACGTGACGTTTTTTTT	27	1	26	3.70%	13	0	13	0.00%	21	3	18	14.29%
T1649	AAAAAAAAGCAACGGTCAGTGCGAAAGCACTGCAAACCCGTTTTTTTT	15	0	15	0.00%	8	0	8	0.00%	12	1	11	8.33%
T1650	AAAAAAAACGTTTTGACAGTGCTTTCGCACTGTCAAAACGTTTTTTTT	0	0	0	I	4	4	0	100.00%	3	3	0	100.00%
T1651	AAAAAAAACGTTAATACAGTGCGAAAGCACTGTATTAACGTTTTTTTT	6	6	0	100.00%	1	1	0	100.00%	4	4	0	100.00%
T1652	AAAAAAAACCTTTATGCAGTGCTTTCGCACTGCATAAAGGTTTTTTTT	2	2	0	100.00%	5	5	0	100.00%	1	1	0	100.00%
T1653	AAAAAAAACCTTATGTCAGTGCGAAAGCACTGACATAAGGTTTTTTTT	0	0	0	I	1	1	0	100.00%	0	0	0	I
T1654	AAAAAAAACCTATGTGCAGTGCGAAAGCACTGCACATAGGTTTTTTTT	2	2	0	100.00%	0	0	0	I	4	4	0	100.00%
T1655	AAAAAAAACCGTGCAACAGTGCGAAAGCACTGCATTCCCCTTTTTTTT	14	4	10	28.57%	10	4	6	40.00%	10	2	8	20.00%
T1656	AAAAAAAACCGGTACTCAGTGCGAAAGCACTGCACCAACCTTTTTTTT	12	1	11	8.33%	8	0	8	0.00%	10	0	10	0.00%
T1657	AAAAAAAACCCGCCGTCAGTGCTTTCGCACTGTCATACCGTTTTTTTT	14	1	13	7.14%	21	0	21	0.00%	10	1	9	10.00%
T1658	AAAAAAAAGGCTCGCCCAGTGCTTTCGCACTGTAAGCAGGTTTTTTTT	22	0	22	0.00%	16	0	16	0.00%	12	0	12	0.00%
T1659	AAAAAAAAGGCGAGTTCAGTGCTTTCGCACTGCGCCCACGTTTTTTTT	8	3	5	37.50%	10	3	7	30.00%	3	0	3	0.00%
T1660	AAAAAAAAGGAGTACTCAGTGCTTTCGCACTGAGTACTCCTTTTTTTT	11	11	0	100.00%	15	15	0	100.00%	10	10	0	100.00%
T1661	AAAAAAAAGGAATGCCCAGTGCGAAAGCACTGACTGCGGCTTTTTTTT	3	1	2	33.33%	5	2	3	40.00%	3	0	3	0.00%
T1662	AAAAAAAAGCGCCATTCAGTGCGAAAGCACTGAATGGCCCTTTTTTTT	20	19	1	95.00%	7	6	1	85.71%	20	17	3	85.00%
T1663	AAAAAAAAGCATAGTTCAGTGCGAAAGCACTGAACTATGCTTTTTTTT	4	4	0	100.00%	2	2	0	100.00%	2	2	0	100.00%
T1664	AAAAAAAAGCACAAGACAGTGCTTTCGCACTGTCTTGTGCTTTTTTTT	0	0	0	I	1	1	0	100.00%	1	1	0	100.00%
T1665	AAAAAAAAGCAATGTGCAGTGCGAAAGCACTGCACATTGCTTTTTTTT	28	27	1	96.43%	20	20	0	100.00%	15	15	0	100.00%
T1666	AAAAAAAAGCAATCGTCAGTGCTTTCGCACTGTGCCCGGGTTTTTTTT	27	0	27	0.00%	16	0	16	0.00%	17	1	16	5.88%
T1667	AAAAAAAACGTTTCTACAGTGCTTTCGCACTGTAGAAACGTTTTTTTT	5	4	1	80.00%	5	5	0	100.00%	1	1	0	100.00%
T1668	AAAAAAAACGTTTATCCAGTGCGAAAGCACTGGATAAACGTTTTTTTT	3	3	0	100.00%	0	0	0	I	2	2	0	100.00%
T1669	AAAAAAAACGTCTTTACAGTGCGAAAGCACTGGCGCAACCTTTTTTTT	14	8	6	57.14%	12	8	4	66.67%	8	5	3	62.50%
T1670	AAAAAAAACGGTGGGGCAGTGCTTTCGCACTGAATGTGCCTTTTTTTT	10	0	10	0.00%	8	0	8	0.00%	23	1	22	4.35%
T1671	AAAAAAAACGGTAGTGCAGTGCTTTCGCACTGAGACATCCTTTTTTTT	21	0	21	0.00%	11	0	11	0.00%	13	0	13	0.00%
T1672	AAAAAAAACGCTTAAACAGTGCGAAAGCACTGTTTAAGCGTTTTTTTT	6	6	0	100.00%	8	8	0	100.00%	2	2	0	100.00%
T1673	AAAAAAAACGCGGTTCCAGTGCGAAAGCACTGCAGTCCCGTTTTTTTT	22	0	22	0.00%	11	0	11	0.00%	10	1	9	10.00%
T1674	AAAAAAAACGAGGGCCCAGTGCGAAAGCACTGACCTACGCTTTTTTTT	12	0	12	0.00%	9	1	8	11.11%	11	0	11	0.00%
T1675	AAAAAAAACCGCATAGCAGTGCTTTCGCACTGGTACTGCCTTTTTTTT	21	0	21	0.00%	16	0	16	0.00%	16	0	16	0.00%
T1676	AAAAAAAACCAAGTAACAGTGCTTTCGCACTGTTACTTGGTTTTTTTT	6	6	0	100.00%	5	5	0	100.00%	0	0	0	I
T1677	AAAAAAAACCAAATATCAGTGCGAAAGCACTGTACAACGCTTTTTTTT	20	0	20	0.00%	16	2	14	12.50%	23	1	22	4.35%
T1678	AAAAAAAAGGTTATTTCAGTGCTTTCGCACTGAAATAACCTTTTTTTT	1	1	0	100.00%	2	2	0	100.00%	0	0	0	I
T1679	AAAAAAAAGGTAATTGCAGTGCGAAAGCACTGCAATTACCTTTTTTTT	5	5	0	100.00%	1	1	0	100.00%	6	6	0	100.00%
T1680	AAAAAAAAGGGGGAAGCAGTGCTTTCGCACTGGAAAGACCTTTTTTTT	20	0	20	0.00%	13	0	13	0.00%	22	0	22	0.00%
T1681	AAAAAAAAGGGACGATCAGTGCGAAAGCACTGGGCTAGGCTTTTTTTT	5	5	0	100.00%	9	9	0	100.00%	11	8	3	72.73%
T1682	AAAAAAAAGGCTTCACCAGTGCTTTCGCACTGCCCGGGCCTTTTTTTT	22	0	22	0.00%	15	3	12	20.00%	13	2	11	15.38%
T1683	AAAAAAAAGGCATTTTCAGTGCGAAAGCACTGACTCGCGGTTTTTTTT	11	3	8	27.27%	5	1	4	20.00%	14	6	8	42.86%
T1684	AAAAAAAAGCGTCTGTCAGTGCGAAAGCACTGGTAACTCCTTTTTTTT	14	14	0	100.00%	8	6	2	75.00%	10	10	0	100.00%
T1685	AAAAAAAACGTTTCTGCAGTGCGAAAGCACTGCAGAAACGTTTTTTTT	5	5	0	100.00%	4	4	0	100.00%	0	0	0	I
T1686	AAAAAAAACGGGCTTGCAGTGCTTTCGCACTGAATATGCCTTTTTTTT	22	0	22	0.00%	14	1	13	7.14%	11	0	11	0.00%
T1687	AAAAAAAACCTTGTGGCAGTGCTTTCGCACTGCCACAAGGTTTTTTTT	8	8	0	100.00%	8	8	0	100.00%	8	7	1	87.50%
T1688	AAAAAAAACCTATTCACAGTGCTTTCGCACTGTGAATAGGTTTTTTTT	1	1	0	100.00%	0	0	0	I	1	1	0	100.00%
T1689	AAAAAAAAGGAAATTACAGTGCTTTCGCACTGTAATTTCCTTTTTTTT	0	0	0	I	2	2	0	100.00%	1	1	0	100.00%
T1690	AAAAAAAAGCTATCAACAGTGCTTTCGCACTGTTGATAGCTTTTTTTT	9	9	0	100.00%	3	3	0	100.00%	4	4	0	100.00%
T1691	AAAAAAAAGCTACAATCAGTGCGAAAGCACTGATTGTAGCTTTTTTTT	1	1	0	100.00%	0	0	0	I	0	0	0	I
T1692	AAAAAAAACGTTGGTGCAGTGCTTTCGCACTGCACCAACGTTTTTTTT	26	26	0	100.00%	14	14	0	100.00%	18	17	1	94.44%
T1693	AAAAAAAACGTTAAATCAGTGCGAAAGCACTGATTTAACGTTTTTTTT	7	7	0	100.00%	1	1	0	100.00%	3	3	0	100.00%
T1694	AAAAAAAACGTAAACACAGTGCTTTCGCACTGTGTTTACGTTTTTTTT	5	4	1	80.00%	2	2	0	100.00%	12	12	0	100.00%
T1695	AAAAAAAACGGGATTGCAGTGCTTTCGCACTGGGCACACCTTTTTTTT	16	0	16	0.00%	17	0	17	0.00%	9	1	8	11.11%
T1696	AAAAAAAACGGCTCATCAGTGCGAAAGCACTGGACTTAGCTTTTTTTT	17	0	17	0.00%	19	3	16	15.79%	23	0	23	0.00%
T1697	AAAAAAAACGGATGAGCAGTGCTTTCGCACTGTAGTGCGCTTTTTTTT	26	2	24	7.69%	18	2	16	11.11%	14	1	13	7.14%
T1698	AAAAAAAACGGAACGTCAGTGCTTTCGCACTGGTCATGGCTTTTTTTT	22	0	22	0.00%	14	0	14	0.00%	13	1	12	7.69%
T1699	AAAAAAAACGCGCTCACAGTGCGAAAGCACTGCGCAAAGGTTTTTTTT	6	0	6	0.00%	2	0	2	0.00%	7	0	7	0.00%
T1700	AAAAAAAACGACTACTCAGTGCTTTCGCACTGAGTAGTCGTTTTTTTT	1	1	0	100.00%	7	7	0	100.00%	3	3	0	100.00%
T1701	AAAAAAAACCGTTAATCAGTGCTTTCGCACTGATTAACGGTTTTTTTT	4	4	0	100.00%	4	4	0	100.00%	6	6	0	100.00%
T1702	AAAAAAAACCGATCTACAGTGCGAAAGCACTGGCAACACCTTTTTTTT	13	0	13	0.00%	6	3	3	50.00%	17	6	11	35.29%
T1703	AAAAAAAAGGTTTATCCAGTGCTTTCGCACTGGATAAACCTTTTTTTT	1	1	0	100.00%	3	3	0	100.00%	1	1	0	100.00%
T1704	AAAAAAAAGGTTCATTCAGTGCGAAAGCACTGAATGAACCTTTTTTTT	14	13	1	92.86%	9	9	0	100.00%	9	9	0	100.00%
T1705	AAAAAAAAGGTTATTGCAGTGCTTTCGCACTGCAATAACCTTTTTTTT	3	3	0	100.00%	2	2	0	100.00%	3	3	0	100.00%
T1706	AAAAAAAAGGCTGTGGCAGTGCTTTCGCACTGTGATGGGGTTTTTTTT	34	3	31	8.82%	11	0	11	0.00%	15	2	13	13.33%
T1707	AAAAAAAAGCTGTAACCAGTGCGAAAGCACTGCCTCCCCCTTTTTTTT	1	0	1	0.00%	5	0	5	0.00%	4	0	4	0.00%
T1708	AAAAAAAAGCGTTATTCAGTGCGAAAGCACTGAATAACGCTTTTTTTT	0	0	0	I	5	5	0	100.00%	1	1	0	100.00%
T1709	AAAAAAAAGCGCTCCTCAGTGCGAAAGCACTGTGCTATCGTTTTTTTT	21	1	20	4.76%	14	3	11	21.43%	15	3	12	20.00%
T1710	AAAAAAAAGCGATAAACAGTGCGAAAGCACTGTTTATCGCTTTTTTTT	15	15	0	100.00%	4	4	0	100.00%	1	1	0	100.00%
T1711	AAAAAAAACGTTCATGCAGTGCGAAAGCACTGCATGAACGTTTTTTTT	5	5	0	100.00%	4	4	0	100.00%	3	3	0	100.00%
T1712	AAAAAAAACGTTATTACAGTGCGAAAGCACTGTAATAACGTTTTTTTT	4	4	0	100.00%	1	1	0	100.00%	2	2	0	100.00%
T1713	AAAAAAAACGGAATAGCAGTGCGAAAGCACTGGGACCTGCTTTTTTTT	14	0	14	0.00%	15	0	15	0.00%	20	0	20	0.00%
T1714	AAAAAAAACGCGCAGGCAGTGCTTTCGCACTGTACGGAGCTTTTTTTT	18	0	18	0.00%	11	0	11	0.00%	15	0	15	0.00%
T1715	AAAAAAAACCCATTCACAGTGCTTTCGCACTGACCTATCCTTTTTTTT	26	1	25	3.85%	16	0	16	0.00%	13	1	12	7.69%
T1716	AAAAAAAAGGGGGTGCCAGTGCTTTCGCACTGTCAGCTGCTTTTTTTT	15	0	15	0.00%	13	0	13	0.00%	18	0	18	0.00%
T1717	AAAAAAAAGGGGGCGGCAGTGCGAAAGCACTGATGCGCGCTTTTTTTT	4	1	3	25.00%	2	0	2	0.00%	12	3	9	25.00%
T1718	AAAAAAAAGGGATGTGCAGTGCTTTCGCACTGTGTCGGGGTTTTTTTT	16	2	14	12.50%	4	0	4	0.00%	12	2	10	16.67%
T1719	AAAAAAAAGGGATGGTCAGTGCTTTCGCACTGATCCTAGGTTTTTTTT	19	0	19	0.00%	19	1	18	5.26%	20	5	15	25.00%
T1720	AAAAAAAAGGCGTGGCCAGTGCGAAAGCACTGTACCTTCCTTTTTTTT	10	3	7	30.00%	15	2	13	13.33%	12	3	9	25.00%
T1721	AAAAAAAAGGACATGTCAGTGCTTTCGCACTGGGAGAACGTTTTTTTT	16	0	16	0.00%	10	0	10	0.00%	8	1	7	12.50%
T1722	AAAAAAAAGCGCACTTCAGTGCGAAAGCACTGAAGTGCGGTTTTTTTT	8	8	0	100.00%	7	7	0	100.00%	13	13	0	100.00%
T1723	AAAAAAAAGCGAGCTCCAGTGCGAAAGCACTGATCCGCGGTTTTTTTT	0	0	0	I	0	0	0	I	6	4	2	66.67%
T1724	AAAAAAAAGCAATGTGCAGTGCTTTCGCACTGTGCCACGGTTTTTTTT	13	3	10	23.08%	13	1	12	7.69%	12	0	12	0.00%
T1725	AAAAAAAAGCAAGATTCAGTGCGAAAGCACTGAATCTTGCTTTTTTTT	13	13	0	100.00%	8	8	0	100.00%	3	3	0	100.00%
T1726	AAAAAAAACGTTTGTGCAGTGCTTTCGCACTGCACAAACGTTTTTTTT	5	5	0	100.00%	6	6	0	100.00%	7	7	0	100.00%
T1727	AAAAAAAACGTTTGGGCAGTGCTTTCGCACTGGAGTATCCTTTTTTTT	24	0	24	0.00%	18	3	15	16.67%	10	0	10	0.00%
T1728	AAAAAAAACGTGATATCAGTGCGAAAGCACTGATATCACGTTTTTTTT	9	9	0	100.00%	3	3	0	100.00%	4	4	0	100.00%
T1729	AAAAAAAACGGGCATGCAGTGCTTTCGCACTGTGCATAGCTTTTTTTT	18	0	18	0.00%	13	0	13	0.00%	17	0	17	0.00%
T1730	AAAAAAAACGGATTGCCAGTGCTTTCGCACTGGACTTAGGTTTTTTTT	12	0	12	0.00%	13	0	13	0.00%	18	0	18	0.00%
T1731	AAAAAAAACCTTTGTTCAGTGCGAAAGCACTGAACAAAGGTTTTTTTT	0	0	0	I	4	4	0	100.00%	0	0	0	I
T1732	AAAAAAAACCCAGCGCCAGTGCGAAAGCACTGAAATGGGGTTTTTTTT	21	8	13	38.10%	16	14	2	87.50%	12	4	8	33.33%
T1733	AAAAAAAAGGGTGGGTCAGTGCGAAAGCACTGTGCTCAGGTTTTTTTT	9	0	9	0.00%	4	0	4	0.00%	12	1	11	8.33%
T1734	AAAAAAAAGGGCGGTGCAGTGCGAAAGCACTGGAGATGCCTTTTTTTT	4	1	3	25.00%	5	2	3	40.00%	3	1	2	33.33%
T1735	AAAAAAAAGCTACATTCAGTGCTTTCGCACTGAATGTAGCTTTTTTTT	12	12	0	100.00%	11	11	0	100.00%	8	8	0	100.00%
T1736	AAAAAAAAGCCCGTCACAGTGCGAAAGCACTGAGCATACGTTTTTTTT	7	0	7	0.00%	18	1	17	5.56%	15	3	12	20.00%
T1737	AAAAAAAACGGCATGCCAGTGCGAAAGCACTGTCGGTCGGTTTTTTTT	7	0	7	0.00%	7	0	7	0.00%	9	0	9	0.00%
T1738	AAAAAAAACGGCAGCTCAGTGCTTTCGCACTGTGAATACCTTTTTTTT	22	0	22	0.00%	18	0	18	0.00%	15	0	15	0.00%
T1739	AAAAAAAACGGAGACTCAGTGCGAAAGCACTGTAACTCCCTTTTTTTT	7	3	4	42.86%	7	5	2	71.43%	13	7	6	53.85%
T1740	AAAAAAAACGAGTTGCCAGTGCGAAAGCACTGAATAGGCGTTTTTTTT	12	4	8	33.33%	9	1	8	11.11%	6	1	5	16.67%
T1741	AAAAAAAACCTAGCCACAGTGCGAAAGCACTGCTTCTCGCTTTTTTTT	3	0	3	0.00%	4	0	4	0.00%	2	0	2	0.00%
T1742	AAAAAAAACCGAGTTGCAGTGCGAAAGCACTGTGAAACCGTTTTTTTT	15	0	15	0.00%	16	4	12	25.00%	9	1	8	11.11%
T1743	AAAAAAAACCCGATGACAGTGCTTTCGCACTGCTTCAACGTTTTTTTT	20	0	20	0.00%	9	0	9	0.00%	7	0	7	0.00%
T1744	AAAAAAAACCATAATTCAGTGCTTTCGCACTGAATTATGGTTTTTTTT	7	5	2	71.43%	3	3	0	100.00%	3	3	0	100.00%
T1745	AAAAAAAACCAAGGTACAGTGCTTTCGCACTGTACCTTGGTTTTTTTT	13	12	1	92.31%	3	3	0	100.00%	5	2	3	40.00%
T1746	AAAAAAAAGGTGCTGTCAGTGCTTTCGCACTGCTCCCTGGTTTTTTTT	14	2	12	14.29%	12	1	11	8.33%	12	0	12	0.00%
T1747	AAAAAAAAGGGCTGAGCAGTGCTTTCGCACTGACAATTGCTTTTTTTT	28	0	28	0.00%	9	0	9	0.00%	16	1	15	6.25%
T1748	AAAAAAAAGGGCCGGGCAGTGCGAAAGCACTGTTAACAGGTTTTTTTT	18	2	16	11.11%	5	1	4	20.00%	16	1	15	6.25%
T1749	AAAAAAAAGGCGGTGGCAGTGCTTTCGCACTGATCCCAGGTTTTTTTT	16	0	16	0.00%	14	0	14	0.00%	27	0	27	0.00%
T1750	AAAAAAAAGCTCTATACAGTGCGAAAGCACTGTATAGAGCTTTTTTTT	2	2	0	100.00%	2	2	0	100.00%	2	2	0	100.00%
T1751	AAAAAAAACGTACTTGCAGTGCGAAAGCACTGCAAGTACGTTTTTTTT	0	0	0	I	3	3	0	100.00%	4	4	0	100.00%
T1752	AAAAAAAACGCGGGACCAGTGCTTTCGCACTGCGTTGACCTTTTTTTT	6	0	6	0.00%	5	0	5	0.00%	5	0	5	0.00%
T1753	AAAAAAAACGATATCACAGTGCTTTCGCACTGTGATATCGTTTTTTTT	6	5	1	83.33%	4	4	0	100.00%	7	7	0	100.00%
T1754	AAAAAAAACCTTCATACAGTGCGAAAGCACTGTATGAAGGTTTTTTTT	2	2	0	100.00%	2	1	1	50.00%	8	8	0	100.00%
T1755	AAAAAAAACCTCAAATCAGTGCTTTCGCACTGATTTGAGGTTTTTTTT	2	2	0	100.00%	10	10	0	100.00%	5	5	0	100.00%
T1756	AAAAAAAACCGGGCTGCAGTGCTTTCGCACTGATCTAGCCTTTTTTTT	10	0	10	0.00%	15	0	15	0.00%	18	3	15	16.67%
T1757	AAAAAAAACCATTAATCAGTGCTTTCGCACTGATTAATGGTTTTTTTT	0	0	0	I	1	0	1	0.00%	5	5	0	100.00%
T1758	AAAAAAAAGGTTCGTTCAGTGCGAAAGCACTGAACGAACCTTTTTTTT	19	19	0	100.00%	14	14	0	100.00%	14	14	0	100.00%
T1759	AAAAAAAAGGTTCCCGCAGTGCGAAAGCACTGTCCTGGGGTTTTTTTT	7	2	5	28.57%	7	1	6	14.29%	4	0	4	0.00%
T1760	AAAAAAAAGGTGGTGACAGTGCGAAAGCACTGATTCTTCGTTTTTTTT	13	1	12	7.69%	12	0	12	0.00%	8	4	4	50.00%
T1761	AAAAAAAAGGTATAAGCAGTGCGAAAGCACTGCTTATACCTTTTTTTT	6	5	1	83.33%	9	9	0	100.00%	8	8	0	100.00%
T1762	AAAAAAAAGGGTTTGCCAGTGCGAAAGCACTGAATAGGGGTTTTTTTT	6	3	3	50.00%	3	2	1	66.67%	4	2	2	50.00%
T1763	AAAAAAAAGCTTGTTGCAGTGCTTTCGCACTGCAACAAGCTTTTTTTT	2	2	0	100.00%	2	2	0	100.00%	3	3	0	100.00%
T1764	AAAAAAAAGCGGACGCCAGTGCTTTCGCACTGAATGAAGGTTTTTTTT	14	0	14	0.00%	18	5	13	27.78%	9	1	8	11.11%
T1765	AAAAAAAACGTTCTTCCAGTGCTTTCGCACTGAGAGCGGCTTTTTTTT	14	7	7	50.00%	5	2	3	40.00%	4	1	3	25.00%
T1766	AAAAAAAACGTACTGACAGTGCTTTCGCACTGCGTAGCCCTTTTTTTT	21	0	21	0.00%	13	1	12	7.69%	17	1	16	5.88%
T1767	AAAAAAAACCTAATGACAGTGCGAAAGCACTGTACCTGGCTTTTTTTT	8	2	6	25.00%	6	2	4	33.33%	9	5	4	55.56%
T1768	AAAAAAAACCCGCTGGCAGTGCTTTCGCACTGTACGAACGTTTTTTTT	13	3	10	23.08%	13	0	13	0.00%	10	0	10	0.00%
T1769	AAAAAAAACCCCAAAGCAGTGCGAAAGCACTGTGGCTTCCTTTTTTTT	12	0	12	0.00%	6	1	5	16.67%	17	4	13	23.53%
T1770	AAAAAAAACCATCACGCAGTGCGAAAGCACTGCGTGATGGTTTTTTTT	8	8	0	100.00%	12	10	2	83.33%	13	13	0	100.00%
T1771	AAAAAAAAGGTTGATTCAGTGCTTTCGCACTGCGTCGCGCTTTTTTTT	5	0	5	0.00%	12	6	6	50.00%	9	2	7	22.22%
T1772	AAAAAAAAGGTCAGTTCAGTGCGAAAGCACTGAACTGACCTTTTTTTT	6	6	0	100.00%	6	6	0	100.00%	12	12	0	100.00%
T1773	AAAAAAAAGGCTCATTCAGTGCGAAAGCACTGCCCCCCGCTTTTTTTT	5	0	5	0.00%	13	5	8	38.46%	8	3	5	37.50%
T1774	AAAAAAAAGCTGTTATCAGTGCGAAAGCACTGATAACAGGTTTTTTTT	12	4	8	33.33%	13	7	6	53.85%	6	5	1	83.33%
T1775	AAAAAAAAGCTGCTTTCAGTGCGAAAGCACTGCTCTACGGTTTTTTTT	21	8	13	38.10%	10	2	8	20.00%	10	4	6	40.00%
T1776	AAAAAAAAGCGGCATCCAGTGCGAAAGCACTGTGAAAAGGTTTTTTTT	17	1	16	5.88%	15	2	13	13.33%	14	1	13	7.14%
T1777	AAAAAAAACGTTTTACCAGTGCGAAAGCACTGCTAACCGGTTTTTTTT	26	3	23	11.54%	14	3	11	21.43%	18	1	17	5.56%
T1778	AAAAAAAACGGACCTTCAGTGCTTTCGCACTGTGTATCGCTTTTTTTT	15	0	15	0.00%	12	1	11	8.33%	11	0	11	0.00%
T1779	AAAAAAAACGCTTGGGCAGTGCGAAAGCACTGTCTTACGCTTTTTTTT	12	5	7	41.67%	7	4	3	57.14%	13	8	5	61.54%
T1780	AAAAAAAACGATTATTCAGTGCGAAAGCACTGGCCCCTCCTTTTTTTT	5	0	5	0.00%	9	3	6	33.33%	12	8	4	66.67%
T1781	AAAAAAAACCTGAAACCAGTGCTTTCGCACTGAACAGTCCTTTTTTTT	15	0	15	0.00%	10	0	10	0.00%	15	0	15	0.00%
T1782	AAAAAAAACCGTTTTGCAGTGCGAAAGCACTGTCCTCTGCTTTTTTTT	14	0	14	0.00%	13	0	13	0.00%	20	1	19	5.00%
T1783	AAAAAAAAGGTCGTGGCAGTGCTTTCGCACTGAGAATCGGTTTTTTTT	17	0	17	0.00%	14	0	14	0.00%	12	0	12	0.00%
T1784	AAAAAAAAGGGTGCAGCAGTGCTTTCGCACTGTAGATGGGTTTTTTTT	17	2	15	11.76%	22	2	20	9.09%	13	0	13	0.00%
T1785	AAAAAAAAGGGTGAAACAGTGCTTTCGCACTGGCCTGCGGTTTTTTTT	17	3	14	17.65%	15	5	10	33.33%	13	6	7	46.15%
T1786	AAAAAAAAGGCTCGTGCAGTGCGAAAGCACTGCACGAGGCTTTTTTTT	22	19	3	86.36%	17	14	3	82.35%	19	16	3	84.21%
T1787	AAAAAAAAGGCGTCAGCAGTGCGAAAGCACTGTATGTTCGTTTTTTTT	12	9	3	75.00%	6	3	3	50.00%	7	2	5	28.57%
T1788	AAAAAAAAGGATGGGGCAGTGCTTTCGCACTGAACTGAGGTTTTTTTT	18	1	17	5.56%	11	4	7	36.36%	15	7	8	46.67%
T1789	AAAAAAAAGCTTGCTGCAGTGCTTTCGCACTGCTCAACCGTTTTTTTT	6	5	1	83.33%	13	6	7	46.15%	14	12	2	85.71%
T1790	AAAAAAAAGCGATATGCAGTGCTTTCGCACTGCATATCGCTTTTTTTT	3	3	0	100.00%	7	7	0	100.00%	3	3	0	100.00%
T1791	AAAAAAAAGCAGCGGGCAGTGCGAAAGCACTGAGAATACGTTTTTTTT	23	0	23	0.00%	12	0	12	0.00%	16	0	16	0.00%
T1792	AAAAAAAACGTGGTCTCAGTGCGAAAGCACTGACCTAAGGTTTTTTTT	20	0	20	0.00%	16	0	16	0.00%	24	0	24	0.00%
T1793	AAAAAAAACGTCTAGTCAGTGCTTTCGCACTGACTAGACGTTTTTTTT	2	2	0	100.00%	9	9	0	100.00%	8	6	2	75.00%
T1794	AAAAAAAACGGGCTGTCAGTGCTTTCGCACTGCCTGATGCTTTTTTTT	23	1	22	4.35%	20	0	20	0.00%	17	0	17	0.00%
T1795	AAAAAAAACCCTATCACAGTGCTTTCGCACTGCCCCTCGCTTTTTTTT	25	0	25	0.00%	13	0	13	0.00%	10	0	10	0.00%
T1796	AAAAAAAACCCGTTTACAGTGCGAAAGCACTGTGGAGTCCTTTTTTTT	9	4	5	44.44%	5	3	2	60.00%	11	3	8	27.27%
T1797	AAAAAAAACCCGCTCACAGTGCGAAAGCACTGGTGACCCGTTTTTTTT	15	3	12	20.00%	11	2	9	18.18%	11	2	9	18.18%
T1798	AAAAAAAACCATTTCACAGTGCGAAAGCACTGTGAAATGGTTTTTTTT	4	4	0	100.00%	0	0	0	I	0	0	0	I
T1799	AAAAAAAACCAATGGGCAGTGCTTTCGCACTGCAGGTACCTTTTTTTT	10	0	10	0.00%	15	1	14	6.67%	10	1	9	10.00%
T1800	AAAAAAAAGGTATCACCAGTGCGAAAGCACTGGTGATACGTTTTTTTT	18	17	1	94.44%	9	9	0	100.00%	10	10	0	100.00%
T1801	AAAAAAAAGGTACCGACAGTGCGAAAGCACTGAACCGCGCTTTTTTTT	19	1	18	5.26%	12	0	12	0.00%	13	2	11	15.38%
T1802	AAAAAAAAGGTAAGATCAGTGCGAAAGCACTGATCTTACCTTTTTTTT	7	7	0	100.00%	7	7	0	100.00%	9	9	0	100.00%
T1803	AAAAAAAAGCGTGGTCCAGTGCTTTCGCACTGTCAAGCGGTTTTTTTT	19	0	19	0.00%	3	0	3	0.00%	14	0	14	0.00%
T1804	AAAAAAAAGCGTAACGCAGTGCTTTCGCACTGGACAAGCCTTTTTTTT	11	0	11	0.00%	5	0	5	0.00%	7	0	7	0.00%
T1805	AAAAAAAAGCCTTATTCAGTGCGAAAGCACTGTCTCGCCGTTTTTTTT	10	2	8	20.00%	12	0	12	0.00%	16	5	11	31.25%
T1806	AAAAAAAACGTTAATGCAGTGCGAAAGCACTGAGACTCCCTTTTTTTT	10	1	9	10.00%	11	1	10	9.09%	13	1	12	7.69%
T1807	AAAAAAAACGTGTGTTCAGTGCGAAAGCACTGAACACACGTTTTTTTT	8	7	1	87.50%	8	8	0	100.00%	10	9	1	90.00%
T1808	AAAAAAAACGTGTACTCAGTGCGAAAGCACTGTCTCGACCTTTTTTTT	2	1	1	50.00%	0	0	0	I	0	0	0	I
T1809	AAAAAAAACGTAATTACAGTGCGAAAGCACTGTAATTACGTTTTTTTT	3	3	0	100.00%	1	1	0	100.00%	9	7	2	77.78%
T1810	AAAAAAAACGAAGATTCAGTGCTTTCGCACTGGAACTGGCTTTTTTTT	7	3	4	42.86%	4	2	2	50.00%	11	3	8	27.27%
T1811	AAAAAAAACCTAATTTCAGTGCTTTCGCACTGAAATTAGGTTTTTTTT	4	4	0	100.00%	2	1	1	50.00%	1	1	0	100.00%
T1812	AAAAAAAACCCTTACCCAGTGCGAAAGCACTGCTTCCCCCTTTTTTTT	14	0	14	0.00%	12	1	11	8.33%	7	0	7	0.00%
T1813	AAAAAAAACCATTTGTCAGTGCTTTCGCACTGACAAATGGTTTTTTTT	0	0	0	I	0	0	0	I	0	0	0	I
T1814	AAAAAAAACCATTGTTCAGTGCGAAAGCACTGAACAATGGTTTTTTTT	3	3	0	100.00%	1	1	0	100.00%	8	8	0	100.00%
T1815	AAAAAAAACCAGGGTACAGTGCTTTCGCACTGTCGAAGCCTTTTTTTT	19	1	18	5.26%	16	1	15	6.25%	21	0	21	0.00%
T1816	AAAAAAAAGGTTAAGTCAGTGCTTTCGCACTGACTTAACCTTTTTTTT	4	4	0	100.00%	8	8	0	100.00%	4	4	0	100.00%
T1817	AAAAAAAAGGTGTTATCAGTGCTTTCGCACTGATAACACCTTTTTTTT	2	2	0	100.00%	0	0	0	I	1	1	0	100.00%
T1818	AAAAAAAAGGTCAAAACAGTGCTTTCGCACTGTTTTGACCTTTTTTTT	10	10	0	100.00%	3	3	0	100.00%	11	10	1	90.91%
T1819	AAAAAAAAGGCACGAACAGTGCTTTCGCACTGCAGGCCCGTTTTTTTT	20	0	20	0.00%	9	0	9	0.00%	7	0	7	0.00%
T1820	AAAAAAAAGGATTCTGCAGTGCGAAAGCACTGGACCAGCGTTTTTTTT	3	0	3	0.00%	5	0	5	0.00%	5	1	4	20.00%
T1821	AAAAAAAAGGATACAGCAGTGCGAAAGCACTGTCGCACCGTTTTTTTT	7	2	5	28.57%	2	2	0	100.00%	2	0	2	0.00%
T1822	AAAAAAAAGGAGATTTCAGTGCGAAAGCACTGCCTTCCCGTTTTTTTT	11	4	7	36.36%	5	2	3	40.00%	5	3	2	60.00%
T1823	AAAAAAAAGCTTAGTTCAGTGCTTTCGCACTGCACGCCCCTTTTTTTT	26	3	23	11.54%	12	1	11	8.33%	19	1	18	5.26%
T1824	AAAAAAAAGCTGTGTTCAGTGCGAAAGCACTGAACACAGCTTTTTTTT	11	11	0	100.00%	6	6	0	100.00%	6	6	0	100.00%
T1825	AAAAAAAAGCTATTATCAGTGCGAAAGCACTGATAATAGCTTTTTTTT	9	9	0	100.00%	7	7	0	100.00%	0	0	0	I
T1826	AAAAAAAAGCACTGTACAGTGCGAAAGCACTGTACAGTGCTTTTTTTT	4	4	0	100.00%	1	1	0	100.00%	1	1	0	100.00%
T1827	AAAAAAAACGGGGGACCAGTGCGAAAGCACTGTCCGTGCGTTTTTTTT	10	0	10	0.00%	7	0	7	0.00%	6	0	6	0.00%
T1828	AAAAAAAACGCTAATGCAGTGCGAAAGCACTGCATTAGCGTTTTTTTT	16	16	0	100.00%	4	4	0	100.00%	9	9	0	100.00%
T1829	AAAAAAAACCATTCTGCAGTGCTTTCGCACTGCAGAATGGTTTTTTTT	17	17	0	100.00%	6	6	0	100.00%	4	4	0	100.00%
T1830	AAAAAAAACCATCGTGCAGTGCTTTCGCACTGTGGGACGCTTTTTTTT	20	0	20	0.00%	11	2	9	18.18%	14	2	12	14.29%
T1831	AAAAAAAACCACCAAACAGTGCTTTCGCACTGCGCGCACGTTTTTTTT	3	0	3	0.00%	1	0	1	0.00%	2	0	2	0.00%
T1832	AAAAAAAAGCGCAGATCAGTGCGAAAGCACTGCCTGCCCGTTTTTTTT	2	2	0	100.00%	0	0	0	I	5	5	0	100.00%
T1833	AAAAAAAACGACGGAGCAGTGCTTTCGCACTGAGTAACCCTTTTTTTT	14	0	14	0.00%	11	0	11	0.00%	20	1	19	5.00%
T1834	AAAAAAAACCTTTTACCAGTGCTTTCGCACTGGTAAAAGGTTTTTTTT	8	8	0	100.00%	1	1	0	100.00%	7	7	0	100.00%
T1835	AAAAAAAACCATAATCCAGTGCGAAAGCACTGCATAAACGTTTTTTTT	7	0	7	0.00%	7	0	7	0.00%	12	3	9	25.00%
T1836	AAAAAAAAGGTCGGTACAGTGCTTTCGCACTGTACCGACCTTTTTTTT	10	10	0	100.00%	6	6	0	100.00%	6	6	0	100.00%
T1837	AAAAAAAAGGTATCTGCAGTGCGAAAGCACTGCAGATACCTTTTTTTT	6	6	0	100.00%	2	2	0	100.00%	2	2	0	100.00%
T1838	AAAAAAAAGGGTGGGGCAGTGCTTTCGCACTGAATACACGTTTTTTTT	17	0	17	0.00%	17	0	17	0.00%	25	2	23	8.00%
T1839	AAAAAAAAGGCGCGCGCAGTGCGAAAGCACTGAACATTGGTTTTTTTT	8	0	8	0.00%	8	0	8	0.00%	8	1	7	12.50%
T1840	AAAAAAAAGGAGAGGACAGTGCGAAAGCACTGCGTGATGCTTTTTTTT	1	0	1	0.00%	1	0	1	0.00%	4	1	3	25.00%
T1841	AAAAAAAAGCGGTCCGCAGTGCTTTCGCACTGAGTTTAGGTTTTTTTT	8	0	8	0.00%	16	0	16	0.00%	18	0	18	0.00%
T1842	AAAAAAAAGCCTAACACAGTGCTTTCGCACTGGTCGCGCGTTTTTTTT	17	1	16	5.88%	9	1	8	11.11%	8	0	8	0.00%
T1843	AAAAAAAACGTTAAGACAGTGCTTTCGCACTGTCTTAACGTTTTTTTT	3	3	0	100.00%	0	0	0	I	0	0	0	I
T1844	AAAAAAAACGTGTAATCAGTGCGAAAGCACTGATTACACGTTTTTTTT	9	9	0	100.00%	4	4	0	100.00%	7	7	0	100.00%
T1845	AAAAAAAACGCCGGATCAGTGCTTTCGCACTGAGTGACGGTTTTTTTT	22	2	20	9.09%	11	2	9	18.18%	11	2	9	18.18%
T1846	AAAAAAAACGCAATATCAGTGCTTTCGCACTGATATTGCCTTTTTTTT	20	16	4	80.00%	13	11	2	84.62%	19	17	2	89.47%
T1847	AAAAAAAACGATTCTTCAGTGCTTTCGCACTGAGCAACGCTTTTTTTT	20	2	18	10.00%	20	2	18	10.00%	10	0	10	0.00%
T1848	AAAAAAAACGATTACGCAGTGCTTTCGCACTGCGTAATCGTTTTTTTT	11	11	0	100.00%	2	2	0	100.00%	10	10	0	100.00%
T1849	AAAAAAAACGAGGTCCCAGTGCTTTCGCACTGCTCGGCGGTTTTTTTT	12	2	10	16.67%	18	2	16	11.11%	6	0	6	0.00%
T1850	AAAAAAAACCTTTTCTCAGTGCTTTCGCACTGAGAAAAGGTTTTTTTT	2	1	1	50.00%	2	2	0	100.00%	2	2	0	100.00%
T1851	AAAAAAAACCTTTATCCAGTGCTTTCGCACTGGATAAAGGTTTTTTTT	7	7	0	100.00%	3	3	0	100.00%	5	5	0	100.00%
T1852	AAAAAAAACCTTGTATCAGTGCTTTCGCACTGATACAAGGTTTTTTTT	2	1	1	50.00%	3	3	0	100.00%	0	0	0	I
T1853	AAAAAAAACCTTAGGTCAGTGCTTTCGCACTGCGTTACCCTTTTTTTT	17	0	17	0.00%	12	1	11	8.33%	13	0	13	0.00%
T1854	AAAAAAAACCGCTGGTCAGTGCTTTCGCACTGCTCTAGGCTTTTTTTT	19	0	19	0.00%	11	0	11	0.00%	9	3	6	33.33%
T1855	AAAAAAAACCCCGGCGCAGTGCTTTCGCACTGGGCACACCTTTTTTTT	21	3	18	14.29%	10	1	9	10.00%	17	4	13	23.53%
T1856	AAAAAAAACCACAATGCAGTGCTTTCGCACTGTTCAGGCCTTTTTTTT	19	2	17	10.53%	12	0	12	0.00%	13	0	13	0.00%
T1857	AAAAAAAAGGTTGGATCAGTGCGAAAGCACTGATCCAACCTTTTTTTT	21	21	0	100.00%	24	24	0	100.00%	15	15	0	100.00%
T1858	AAAAAAAAGGTGACTACAGTGCGAAAGCACTGTAGTCACCTTTTTTTT	6	6	0	100.00%	0	0	0	I	1	1	0	100.00%
T1859	AAAAAAAAGGTAGCATCAGTGCTTTCGCACTGATGCTACCTTTTTTTT	9	9	0	100.00%	9	9	0	100.00%	10	10	0	100.00%
T1860	AAAAAAAAGGGTTACTCAGTGCGAAAGCACTGCTGCGCGGTTTTTTTT	10	5	5	50.00%	7	4	3	57.14%	6	3	3	50.00%
T1861	AAAAAAAAGGGGTGGGCAGTGCTTTCGCACTGTATATACGTTTTTTTT	17	0	17	0.00%	12	0	12	0.00%	14	0	14	0.00%
T1862	AAAAAAAAGCTTGATACAGTGCTTTCGCACTGTATCAAGCTTTTTTTT	8	8	0	100.00%	5	5	0	100.00%	3	3	0	100.00%
T1863	AAAAAAAAGCTCTAGCCAGTGCTTTCGCACTGTTCGTCCGTTTTTTTT	15	0	15	0.00%	13	0	13	0.00%	7	1	6	14.29%
T1864	AAAAAAAAGCGGGGGGCAGTGCTTTCGCACTGTAGGACGGTTTTTTTT	17	1	16	5.88%	12	2	10	16.67%	13	0	13	0.00%
T1865	AAAAAAAAGCGAATGGCAGTGCTTTCGCACTGCAGACGGGTTTTTTTT	14	0	14	0.00%	10	0	10	0.00%	16	3	13	18.75%
T1866	AAAAAAAAGCATTACACAGTGCGAAAGCACTGTGTAATGCTTTTTTTT	3	3	0	100.00%	3	3	0	100.00%	0	0	0	I
T1867	AAAAAAAACGTTTGTCCAGTGCTTTCGCACTGGACAAACGTTTTTTTT	12	12	0	100.00%	11	11	0	100.00%	5	5	0	100.00%
T1868	AAAAAAAACGTCAGTGCAGTGCTTTCGCACTGAGATACGCTTTTTTTT	15	0	15	0.00%	17	2	15	11.76%	16	0	16	0.00%
T1869	AAAAAAAACGGCCGTGCAGTGCTTTCGCACTGTACAAACCTTTTTTTT	19	0	19	0.00%	11	0	11	0.00%	19	0	19	0.00%
T1870	AAAAAAAACGACTATGCAGTGCTTTCGCACTGCATAGTCGTTTTTTTT	13	12	1	92.31%	7	7	0	100.00%	9	9	0	100.00%
T1871	AAAAAAAACCTGGTGCCAGTGCTTTCGCACTGGATTTCGCTTTTTTTT	19	0	19	0.00%	19	2	17	10.53%	13	1	12	7.69%
T1872	AAAAAAAAGGTCGGTACAGTGCGAAAGCACTGTACCGACCTTTTTTTT	12	12	0	100.00%	8	8	0	100.00%	14	14	0	100.00%
T1873	AAAAAAAAGGGGTTGCCAGTGCTTTCGCACTGTACCCGGGTTTTTTTT	14	4	10	28.57%	7	2	5	28.57%	13	12	1	92.31%
T1874	AAAAAAAAGGGGTCGGCAGTGCTTTCGCACTGGACATAGGTTTTTTTT	23	1	22	4.35%	9	0	9	0.00%	13	2	11	15.38%
T1875	AAAAAAAAGGGAGTGTCAGTGCTTTCGCACTGTACTAACCTTTTTTTT	15	1	14	6.67%	6	0	6	0.00%	11	1	10	9.09%
T1876	AAAAAAAAGGCTCTCTCAGTGCGAAAGCACTGCTCTGAGGTTTTTTTT	9	6	3	66.67%	6	3	3	50.00%	4	4	0	100.00%
T1877	AAAAAAAAGGATCTCTCAGTGCGAAAGCACTGAACTGACGTTTTTTTT	16	5	11	31.25%	7	0	7	0.00%	16	3	13	18.75%
T1878	AAAAAAAAGGAATGTGCAGTGCTTTCGCACTGCACATTCCTTTTTTTT	2	2	0	100.00%	4	4	0	100.00%	4	4	0	100.00%
T1879	AAAAAAAAGCGAGTAACAGTGCTTTCGCACTGCGGGCAGGTTTTTTTT	13	1	12	7.69%	14	3	11	21.43%	17	3	14	17.65%
T1880	AAAAAAAAGCCTAAGGCAGTGCGAAAGCACTGAGTAACCGTTTTTTTT	14	0	14	0.00%	12	0	12	0.00%	11	3	8	27.27%
T1881	AAAAAAAAGCCGGGCACAGTGCGAAAGCACTGCTGAGTCGTTTTTTTT	8	0	8	0.00%	10	1	9	10.00%	13	2	11	15.38%
T1882	AAAAAAAAGCATATCGCAGTGCTTTCGCACTGTTGAGCCGTTTTTTTT	18	0	18	0.00%	14	1	13	7.14%	12	0	12	0.00%
T1883	AAAAAAAAGCACTAATCAGTGCGAAAGCACTGCTACTTGCTTTTTTTT	4	0	4	0.00%	4	0	4	0.00%	2	0	2	0.00%
T1884	AAAAAAAACCTCATTTCAGTGCGAAAGCACTGCGTGTCCCTTTTTTTT	12	2	10	16.67%	8	2	6	25.00%	9	0	9	0.00%
T1885	AAAAAAAACCGGGTGGCAGTGCTTTCGCACTGTCGACACCTTTTTTTT	8	0	8	0.00%	6	1	5	16.67%	15	3	12	20.00%
T1886	AAAAAAAAGGTTGCTTCAGTGCTTTCGCACTGAAGCAACCTTTTTTTT	9	9	0	100.00%	7	7	0	100.00%	11	11	0	100.00%
T1887	AAAAAAAAGGTATTTGCAGTGCTTTCGCACTGCAAATACCTTTTTTTT	1	1	0	100.00%	6	6	0	100.00%	0	0	0	I
T1888	AAAAAAAAGGTAACCACAGTGCTTTCGCACTGTGGTTACCTTTTTTTT	13	13	0	100.00%	5	5	0	100.00%	13	13	0	100.00%
T1889	AAAAAAAAGGCTTATTCAGTGCGAAAGCACTGCGTACACGTTTTTTTT	6	3	3	50.00%	8	4	4	50.00%	7	6	1	85.71%
T1890	AAAAAAAAGCGTTTATCAGTGCGAAAGCACTGATAAACGGTTTTTTTT	3	3	0	100.00%	5	3	2	60.00%	6	2	4	33.33%
T1891	AAAAAAAAGCATTAGTCAGTGCTTTCGCACTGACTAATGCTTTTTTTT	1	1	0	100.00%	0	0	0	I	3	3	0	100.00%
T1892	AAAAAAAACGTTTGTCCAGTGCGAAAGCACTGGACAAACGTTTTTTTT	13	13	0	100.00%	4	4	0	100.00%	7	7	0	100.00%
T1893	AAAAAAAACGTGTTCGCAGTGCTTTCGCACTGACCATGGCTTTTTTTT	17	1	16	5.88%	10	4	6	40.00%	11	0	11	0.00%
T1894	AAAAAAAACGTGGTAACAGTGCGAAAGCACTGAGTACAGCTTTTTTTT	10	0	10	0.00%	15	4	11	26.67%	12	4	8	33.33%
T1895	AAAAAAAACGTGGGTGCAGTGCTTTCGCACTGTATTCACCTTTTTTTT	13	4	9	30.77%	11	5	6	45.45%	18	8	10	44.44%
T1896	AAAAAAAACGTAGTTACAGTGCTTTCGCACTGTAACTACGTTTTTTTT	10	10	0	100.00%	1	1	0	100.00%	8	8	0	100.00%
T1897	AAAAAAAACGATATTGCAGTGCGAAAGCACTGCAATATCGTTTTTTTT	21	18	3	85.71%	10	8	2	80.00%	10	7	3	70.00%
T1898	AAAAAAAACGACTCCTCAGTGCTTTCGCACTGTTACAGCCTTTTTTTT	10	1	9	10.00%	9	1	8	11.11%	11	0	11	0.00%
T1899	AAAAAAAACCTCACTTCAGTGCTTTCGCACTGCACCTTCCTTTTTTTT	20	0	20	0.00%	9	0	9	0.00%	7	0	7	0.00%
T1900	AAAAAAAACCAATGGGCAGTGCTTTCGCACTGCATGAGGCTTTTTTTT	11	1	10	9.09%	21	2	19	9.52%	16	2	14	12.50%
T1901	AAAAAAAAGGGGGCTTCAGTGCTTTCGCACTGCTACGCGGTTTTTTTT	11	0	11	0.00%	13	0	13	0.00%	17	0	17	0.00%
T1902	AAAAAAAAGGGAGGACCAGTGCGAAAGCACTGCTGTGCGGTTTTTTTT	13	3	10	23.08%	12	1	11	8.33%	7	1	6	14.29%
T1903	AAAAAAAACGTAAAGGCAGTGCTTTCGCACTGACTGACGCTTTTTTTT	23	0	23	0.00%	8	0	8	0.00%	6	0	6	0.00%
T1904	AAAAAAAACGATCTATCAGTGCGAAAGCACTGCCCCCCGCTTTTTTTT	9	2	7	22.22%	8	4	4	50.00%	6	4	2	66.67%
T1905	AAAAAAAACCTACAAGCAGTGCTTTCGCACTGCTTGTAGGTTTTTTTT	6	6	0	100.00%	5	5	0	100.00%	0	0	0	I
T1906	AAAAAAAACCGCGAGCCAGTGCTTTCGCACTGAAGACACCTTTTTTTT	17	0	17	0.00%	14	0	14	0.00%	12	0	12	0.00%
T1907	AAAAAAAACCCTAAGTCAGTGCTTTCGCACTGACTTAGGGTTTTTTTT	12	12	0	100.00%	1	1	0	100.00%	9	9	0	100.00%
T1908	AAAAAAAACCACAATGCAGTGCGAAAGCACTGCATTGTGGTTTTTTTT	7	7	0	100.00%	8	8	0	100.00%	8	8	0	100.00%
T1909	AAAAAAAACCAACATTCAGTGCGAAAGCACTGTAAGGTCGTTTTTTTT	1	1	0	100.00%	5	5	0	100.00%	7	7	0	100.00%
T1910	AAAAAAAAGGTTAAGTCAGTGCGAAAGCACTGACTTAACCTTTTTTTT	12	12	0	100.00%	10	10	0	100.00%	8	8	0	100.00%
T1911	AAAAAAAAGGTCTTGACAGTGCGAAAGCACTGCCGTTCGGTTTTTTTT	10	2	8	20.00%	6	1	5	16.67%	6	0	6	0.00%
T1912	AAAAAAAAGGATATTACAGTGCTTTCGCACTGTAATATCCTTTTTTTT	3	3	0	100.00%	3	3	0	100.00%	5	5	0	100.00%
T1913	AAAAAAAAGGAGTTATCAGTGCTTTCGCACTGATAACTGCTTTTTTTT	2	2	0	100.00%	3	2	1	66.67%	6	6	0	100.00%
T1914	AAAAAAAAGCTGTAGGCAGTGCTTTCGCACTGTGGGTAGCTTTTTTTT	15	1	14	6.67%	17	3	14	17.65%	15	1	14	6.67%
T1915	AAAAAAAAGCTAAATACAGTGCGAAAGCACTGTATTTAGCTTTTTTTT	6	6	0	100.00%	11	11	0	100.00%	11	11	0	100.00%
T1916	AAAAAAAAGCGTTCCGCAGTGCGAAAGCACTGAGTGGGCCTTTTTTTT	3	1	2	33.33%	2	2	0	100.00%	0	0	0	I
T1917	AAAAAAAAGCGAACGGCAGTGCTTTCGCACTGTTATGTGGTTTTTTTT	18	0	18	0.00%	8	0	8	0.00%	15	1	14	6.67%
T1918	AAAAAAAAGCCATTTACAGTGCTTTCGCACTGGCACTCCGTTTTTTTT	15	1	14	6.67%	12	0	12	0.00%	15	0	15	0.00%
T1919	AAAAAAAAGCATTACGCAGTGCTTTCGCACTGCGTAATGCTTTTTTTT	18	17	1	94.44%	13	13	0	100.00%	8	8	0	100.00%
T1920	AAAAAAAAGCATGAATCAGTGCGAAAGCACTGCGCCTTCGTTTTTTTT	9	1	8	11.11%	12	1	11	8.33%	18	0	18	0.00%
T1921	AAAAAAAACGTTGCTTCAGTGCTTTCGCACTGAAGCAACGTTTTTTTT	8	8	0	100.00%	6	6	0	100.00%	13	12	1	92.31%
T1922	AAAAAAAACGTGATCACAGTGCTTTCGCACTGTGATCACGTTTTTTTT	4	4	0	100.00%	4	4	0	100.00%	4	4	0	100.00%
T1923	AAAAAAAACGATAACACAGTGCGAAAGCACTGAGCCCCGCTTTTTTTT	7	1	6	14.29%	10	1	9	10.00%	13	5	8	38.46%
T1924	AAAAAAAACGAAGATGCAGTGCGAAAGCACTGGGGCACCCTTTTTTTT	6	0	6	0.00%	6	1	5	16.67%	4	0	4	0.00%
T1925	AAAAAAAACCTTTATGCAGTGCGAAAGCACTGGCCTGTCCTTTTTTTT	8	1	7	12.50%	10	0	10	0.00%	6	0	6	0.00%
T1926	AAAAAAAACCCACATACAGTGCTTTCGCACTGCACTCGCGTTTTTTTT	4	3	1	75.00%	6	4	2	66.67%	4	3	1	75.00%
T1927	AAAAAAAAGGTCAAAACAGTGCGAAAGCACTGTTTTGACCTTTTTTTT	15	15	0	100.00%	9	9	0	100.00%	3	3	0	100.00%
T1928	AAAAAAAAGGGTGTGCCAGTGCGAAAGCACTGACCGGGCGTTTTTTTT	7	1	6	14.29%	10	2	8	20.00%	7	2	5	28.57%
T1929	AAAAAAAAGGGGTCAGCAGTGCGAAAGCACTGCTCCCCGGTTTTTTTT	13	9	4	69.23%	14	11	3	78.57%	7	5	2	71.43%
T1930	AAAAAAAAGGGGGGTTCAGTGCTTTCGCACTGGTGCCCGGTTTTTTTT	10	4	6	40.00%	15	5	10	33.33%	11	8	3	72.73%
T1931	AAAAAAAAGGCGAGTACAGTGCTTTCGCACTGTACTCGCCTTTTTTTT	6	6	0	100.00%	11	11	0	100.00%	13	13	0	100.00%
T1932	AAAAAAAAGGACATTCCAGTGCGAAAGCACTGATGACACGTTTTTTTT	9	3	6	33.33%	8	3	5	37.50%	13	2	11	15.38%
T1933	AAAAAAAAGCTATCGTCAGTGCTTTCGCACTGCGAAGACGTTTTTTTT	8	7	1	87.50%	1	0	1	0.00%	7	6	1	85.71%
T1934	AAAAAAAACGTTTGTGCAGTGCTTTCGCACTGAACGGAGCTTTTTTTT	19	1	18	5.26%	12	0	12	0.00%	13	1	12	7.69%
T1935	AAAAAAAACGTGTCAACAGTGCGAAAGCACTGGCCACCCCTTTTTTTT	7	2	5	28.57%	9	1	8	11.11%	16	5	11	31.25%
T1936	AAAAAAAACGTGGCGACAGTGCTTTCGCACTGGATTAACCTTTTTTTT	18	0	18	0.00%	11	1	10	9.09%	14	0	14	0.00%
T1937	AAAAAAAACGTGAGGTCAGTGCTTTCGCACTGGAATGACGTTTTTTTT	7	7	0	100.00%	2	0	2	0.00%	1	1	0	100.00%
T1938	AAAAAAAACGTGACATCAGTGCTTTCGCACTGGATTCCCCTTTTTTTT	16	1	15	6.25%	16	1	15	6.25%	15	1	14	6.67%
T1939	AAAAAAAACGCTTACTCAGTGCTTTCGCACTGAGTAAGCGTTTTTTTT	5	5	0	100.00%	3	3	0	100.00%	7	7	0	100.00%
T1940	AAAAAAAACGCACACACAGTGCGAAAGCACTGCCCATCCCTTTTTTTT	17	0	17	0.00%	7	0	7	0.00%	21	0	21	0.00%
T1941	AAAAAAAACGAGATCGCAGTGCGAAAGCACTGCGATCTGGTTTTTTTT	21	19	2	90.48%	8	8	0	100.00%	16	14	2	87.50%
T1942	AAAAAAAACCGTAATTCAGTGCGAAAGCACTGCCAACACCTTTTTTTT	12	3	9	25.00%	7	1	6	14.29%	7	0	7	0.00%
T1943	AAAAAAAACCGCGTGGCAGTGCGAAAGCACTGAGAATAGCTTTTTTTT	12	0	12	0.00%	6	0	6	0.00%	5	0	5	0.00%
T1944	AAAAAAAACCGCAGTTCAGTGCTTTCGCACTGGATCGACCTTTTTTTT	13	1	12	7.69%	13	0	13	0.00%	10	2	8	20.00%
T1945	AAAAAAAAGGGTGGGGCAGTGCTTTCGCACTGGGCAGAGGTTTTTTTT	7	4	3	57.14%	14	12	2	85.71%	9	4	5	44.44%
T1946	AAAAAAAAGCTGGAGACAGTGCTTTCGCACTGAGATGAGCTTTTTTTT	21	1	20	4.76%	17	0	17	0.00%	18	1	17	5.56%
T1947	AAAAAAAAGCAGTGTTCAGTGCGAAAGCACTGAACACTGCTTTTTTTT	1	1	0	100.00%	1	1	0	100.00%	2	2	0	100.00%
T1948	AAAAAAAACGTTGTACCAGTGCTTTCGCACTGGTACAACGTTTTTTTT	7	6	1	85.71%	1	1	0	100.00%	3	3	0	100.00%
T1949	AAAAAAAACGTTCCTACAGTGCTTTCGCACTGACATCGGCTTTTTTTT	13	0	13	0.00%	9	0	9	0.00%	8	0	8	0.00%
T1950	AAAAAAAACGTGATTGCAGTGCTTTCGCACTGGACTTGCCTTTTTTTT	18	7	11	38.89%	8	0	8	0.00%	10	2	8	20.00%
T1951	AAAAAAAACGCATTTGCAGTGCGAAAGCACTGTTATAACGTTTTTTTT	6	1	5	16.67%	8	4	4	50.00%	14	5	9	35.71%
T1952	AAAAAAAACGATTACTCAGTGCGAAAGCACTGGATCACGGTTTTTTTT	11	0	11	0.00%	11	1	10	9.09%	11	2	9	18.18%
T1953	AAAAAAAACCTGTTATCAGTGCGAAAGCACTGCCCTCGCGTTTTTTTT	2	0	2	0.00%	7	2	5	28.57%	9	1	8	11.11%
T1954	AAAAAAAACCTGTCTCCAGTGCGAAAGCACTGCCCCTGCCTTTTTTTT	3	0	3	0.00%	10	0	10	0.00%	5	0	5	0.00%
T1955	AAAAAAAACCCTCTAGCAGTGCTTTCGCACTGCTAGAGGCTTTTTTTT	10	10	0	100.00%	15	13	2	86.67%	6	4	2	66.67%
T1956	AAAAAAAACCCTCATTCAGTGCGAAAGCACTGGCTACAGCTTTTTTTT	9	1	8	11.11%	6	2	4	33.33%	8	5	3	62.50%
T1957	AAAAAAAACCCGGGGGCAGTGCTTTCGCACTGCGAAGTCGTTTTTTTT	13	1	12	7.69%	7	2	5	28.57%	6	2	4	33.33%
T1958	AAAAAAAACCATTTCGCAGTGCGAAAGCACTGCGAAATGGTTTTTTTT	2	2	0	100.00%	1	1	0	100.00%	1	1	0	100.00%
T1959	AAAAAAAAGGTGGTTACAGTGCTTTCGCACTGCGGCCTGGTTTTTTTT	7	5	2	71.43%	10	6	4	60.00%	13	10	3	76.92%
T1960	AAAAAAAAGGTAAATCCAGTGCGAAAGCACTGGGCTCCCGTTTTTTTT	13	3	10	23.08%	8	1	7	12.50%	18	4	14	22.22%
T1961	AAAAAAAAGGGTGAGGCAGTGCGAAAGCACTGAGAGCTGGTTTTTTTT	3	2	1	66.67%	2	1	1	50.00%	8	6	2	75.00%
T1962	AAAAAAAAGCTTAATCCAGTGCGAAAGCACTGACACATCGTTTTTTTT	6	0	6	0.00%	7	0	7	0.00%	13	0	13	0.00%
T1963	AAAAAAAAGCTAAATTCAGTGCTTTCGCACTGAATTTAGCTTTTTTTT	8	8	0	100.00%	7	7	0	100.00%	6	6	0	100.00%
T1964	AAAAAAAAGCGGTGTACAGTGCTTTCGCACTGTACACCGCTTTTTTTT	13	13	0	100.00%	9	9	0	100.00%	12	11	1	91.67%
T1965	AAAAAAAAGCCGTATACAGTGCGAAAGCACTGTATACGCCTTTTTTTT	11	8	3	72.73%	6	2	4	33.33%	9	9	0	100.00%
T1966	AAAAAAAAGCCCTATGCAGTGCGAAAGCACTGCATAGGGGTTTTTTTT	5	5	0	100.00%	6	6	0	100.00%	6	6	0	100.00%
T1967	AAAAAAAAGCATTGAACAGTGCGAAAGCACTGTTCAATGCTTTTTTTT	6	6	0	100.00%	1	1	0	100.00%	3	3	0	100.00%
T1968	AAAAAAAACGGGGGCGCAGTGCTTTCGCACTGACCAACCCTTTTTTTT	22	0	22	0.00%	15	0	15	0.00%	14	0	14	0.00%
T1969	AAAAAAAACGGCGTTTCAGTGCTTTCGCACTGCATGTTCCTTTTTTTT	19	0	19	0.00%	15	0	15	0.00%	14	0	14	0.00%
T1970	AAAAAAAACCGGGGCGCAGTGCTTTCGCACTGTTGTGACCTTTTTTTT	22	0	22	0.00%	10	1	9	10.00%	12	1	11	8.33%
T1971	AAAAAAAACCCGAGAGCAGTGCTTTCGCACTGACTTTCCCTTTTTTTT	15	0	15	0.00%	10	0	10	0.00%	8	0	8	0.00%
T1972	AAAAAAAAGGTGACTCCAGTGCGAAAGCACTGCGTGACGCTTTTTTTT	7	7	0	100.00%	7	7	0	100.00%	4	4	0	100.00%
T1973	AAAAAAAAGGTACTATCAGTGCGAAAGCACTGCCCACCCCTTTTTTTT	1	0	1	0.00%	2	1	1	50.00%	3	2	1	66.67%
T1974	AAAAAAAAGGGTGTGCCAGTGCTTTCGCACTGACCGGCGGTTTTTTTT	9	2	7	22.22%	14	0	14	0.00%	6	2	4	33.33%
T1975	AAAAAAAAGGGGGAAGCAGTGCTTTCGCACTGAGAACAGCTTTTTTTT	16	0	16	0.00%	24	1	23	4.17%	12	0	12	0.00%
T1976	AAAAAAAAGGGACGGGCAGTGCTTTCGCACTGTCGAACGCTTTTTTTT	14	1	13	7.14%	3	0	3	0.00%	15	0	15	0.00%
T1977	AAAAAAAAGCTGGGGCCAGTGCTTTCGCACTGAAAACCCCTTTTTTTT	6	0	6	0.00%	4	2	2	50.00%	7	1	6	14.29%
T1978	AAAAAAAAGCTAGGCTCAGTGCGAAAGCACTGCGACGCCGTTTTTTTT	26	0	26	0.00%	15	2	13	13.33%	7	1	6	14.29%
T1979	AAAAAAAAGCGTTTCACAGTGCTTTCGCACTGTGAAACGCTTTTTTTT	2	2	0	100.00%	2	2	0	100.00%	1	1	0	100.00%
T1980	AAAAAAAAGCCTGAATCAGTGCTTTCGCACTGGGACGCCGTTTTTTTT	15	0	15	0.00%	19	0	19	0.00%	9	0	9	0.00%
T1981	AAAAAAAAGCACGTTTCAGTGCGAAAGCACTGCGACACCGTTTTTTTT	11	0	11	0.00%	5	0	5	0.00%	6	3	3	50.00%
T1982	AAAAAAAAGCACCAATCAGTGCGAAAGCACTGGGTCAGGGTTTTTTTT	3	1	2	33.33%	1	0	1	0.00%	2	2	0	100.00%
T1983	AAAAAAAACGTGCCGTCAGTGCTTTCGCACTGTTCAAAGCTTTTTTTT	15	1	14	6.67%	7	0	7	0.00%	15	0	15	0.00%
T1984	AAAAAAAACGATAATACAGTGCGAAAGCACTGTATTATCGTTTTTTTT	3	3	0	100.00%	2	2	0	100.00%	2	2	0	100.00%
T1985	AAAAAAAACCTGTATACAGTGCTTTCGCACTGTATACAGGTTTTTTTT	1	1	0	100.00%	1	1	0	100.00%	2	2	0	100.00%
T1986	AAAAAAAACCATTATACAGTGCTTTCGCACTGTATAATGGTTTTTTTT	3	2	1	66.67%	2	2	0	100.00%	1	1	0	100.00%
T1987	AAAAAAAACCACAGTACAGTGCTTTCGCACTGTACTGTGGTTTTTTTT	3	3	0	100.00%	1	1	0	100.00%	7	7	0	100.00%
T1988	AAAAAAAACCAAGGCACAGTGCGAAAGCACTGCCGGAAGCTTTTTTTT	19	0	19	0.00%	12	0	12	0.00%	8	0	8	0.00%
T1989	AAAAAAAAGGTCAGTTCAGTGCGAAAGCACTGCTAAAAGGTTTTTTTT	2	1	1	50.00%	0	0	0	I	2	0	2	0.00%
T1990	AAAAAAAAGGAGAATACAGTGCTTTCGCACTGTATTCTCCTTTTTTTT	1	1	0	100.00%	2	2	0	100.00%	1	1	0	100.00%
T1991	AAAAAAAAGGAATATGCAGTGCTTTCGCACTGCATATTCCTTTTTTTT	12	12	0	100.00%	0	0	0	I	4	4	0	100.00%
T1992	AAAAAAAAGCTTGTATCAGTGCTTTCGCACTGTTGGTCGGTTTTTTTT	5	2	3	40.00%	7	3	4	42.86%	4	3	1	75.00%
T1993	AAAAAAAAGCTACTTTCAGTGCGAAAGCACTGCGCCCACGTTTTTTTT	15	2	13	13.33%	7	0	7	0.00%	17	4	13	23.53%
T1994	AAAAAAAAGCCCATCACAGTGCGAAAGCACTGCGCGCTCCTTTTTTTT	25	3	22	12.00%	10	2	8	20.00%	13	1	12	7.69%
T1995	AAAAAAAAGCATCATTCAGTGCGAAAGCACTGCGAGTACGTTTTTTTT	5	4	1	80.00%	7	4	3	57.14%	3	0	3	0.00%
T1996	AAAAAAAAGCAGTTGCCAGTGCTTTCGCACTGTATCGACGTTTTTTTT	13	0	13	0.00%	13	0	13	0.00%	15	1	14	6.67%
T1997	AAAAAAAACGTTTGTGCAGTGCGAAAGCACTGCACAAACGTTTTTTTT	15	14	1	93.33%	8	8	0	100.00%	11	11	0	100.00%
T1998	AAAAAAAACGTTGTTGCAGTGCTTTCGCACTGCAACAACGTTTTTTTT	2	2	0	100.00%	3	3	0	100.00%	3	3	0	100.00%
T1999	AAAAAAAACCTTTTCGCAGTGCTTTCGCACTGCGAAAAGGTTTTTTTT	2	2	0	100.00%	2	2	0	100.00%	0	0	0	I
[truncated: 4 more rows]
