# Supplementary material for: Rapid generation of sequence-diverse terminator libraries and their parameterization using quantitative Term-Seq
Source: Synth Biol (Oxf). 2019 Oct 29;4(1):ysz026. doi: 10.1093/synbio/ysz026 (PMC7445774; doi:10.1093/synbio/ysz026)
Supplement: ysz026_Supplementary_Data [file ysz026_supplementary_data.zip › Supplemental Table 4F - TermSeq Differential Temperature Data_37degC.csv]

Term ID	Terminator Sequence (5' to 3')	Total Hits	Terminated	Readthrough	%T termination	Total Hits	Terminated	Readthrough	%T termination	Total Hits	Terminated	Readthrough	%T termination
T1	AAAAAAAAGGTTAGTTCAGTGCTTTCGCACTGAACTAACCTTTTTTTT	40	40	0	100.00%	46	46	0	100.00%	57	56	1	98.25%
T2	AAAAAAAAGGCCTCCGCAGTGCGAAAGCACTGGGGGGACGTTTTTTTT	32	32	0	100.00%	46	45	1	97.83%	38	37	1	97.37%
T3	AAAAAAAACGTTGGCACAGTGCGAAAGCACTGATGGTAGCTTTTTTTT	27	2	25	7.41%	43	8	35	18.60%	17	0	17	0.00%
T4	AAAAAAAAGGTTAGTACAGTGCGAAAGCACTGTACTAACCTTTTTTTT	21	21	0	100.00%	18	18	0	100.00%	23	22	1	95.65%
T5	AAAAAAAAGGTTTGTTCAGTGCTTTCGCACTGAACAAACCTTTTTTTT	23	23	0	100.00%	49	49	0	100.00%	25	25	0	100.00%
T6	AAAAAAAAGGTTTCATCAGTGCGAAAGCACTGATGAAACCTTTTTTTT	62	61	1	98.39%	49	48	1	97.96%	58	58	0	100.00%
T7	AAAAAAAAGGTTTGTACAGTGCTTTCGCACTGTACAAACCTTTTTTTT	19	19	0	100.00%	21	21	0	100.00%	22	22	0	100.00%
T8	AAAAAAAAGGTTTATTCAGTGCGAAAGCACTGAATAAACCTTTTTTTT	10	10	0	100.00%	14	14	0	100.00%	15	15	0	100.00%
T9	AAAAAAAAGGTTAGTACAGTGCTTTCGCACTGTACTAACCTTTTTTTT	14	14	0	100.00%	20	20	0	100.00%	9	9	0	100.00%
T10	AAAAAAAAGGTCTGTACAGTGCTTTCGCACTGTACAGACCTTTTTTTT	45	45	0	100.00%	42	41	1	97.62%	30	30	0	100.00%
T11	AAAAAAAAGGTTGTTTCAGTGCTTTCGCACTGAAACAACCTTTTTTTT	68	68	0	100.00%	64	63	1	98.44%	58	58	0	100.00%
T12	AAAAAAAACGTGATGGCAGTGCGAAAGCACTGGACCATCCTTTTTTTT	19	18	1	94.74%	23	20	3	86.96%	24	22	2	91.67%
T13	AAAAAAAAGGTGTATACAGTGCGAAAGCACTGTATACACCTTTTTTTT	19	17	2	89.47%	19	19	0	100.00%	28	28	0	100.00%
T14	AAAAAAAACCGAGCGTCAGTGCGAAAGCACTGATGACGGCTTTTTTTT	69	53	16	76.81%	93	76	17	81.72%	86	66	20	76.74%
T15	AAAAAAAAGGTTTACTCAGTGCGAAAGCACTGAGTAAACCTTTTTTTT	17	17	0	100.00%	11	11	0	100.00%	17	17	0	100.00%
T16	AAAAAAAACGCATGGTCAGTGCGAAAGCACTGTCTCGCCGTTTTTTTT	14	7	7	50.00%	17	14	3	82.35%	9	6	3	66.67%
T17	AAAAAAAAGCTCATTACAGTGCGAAAGCACTGGCATGTGCTTTTTTTT	32	5	27	15.63%	37	2	35	5.41%	39	8	31	20.51%
T18	AAAAAAAACGTCGGCTCAGTGCGAAAGCACTGTGCGGACCTTTTTTTT	16	12	4	75.00%	29	25	4	86.21%	31	31	0	100.00%
T19	AAAAAAAAGGTTTAGTCAGTGCGAAAGCACTGACTAAACCTTTTTTTT	41	41	0	100.00%	16	16	0	100.00%	27	27	0	100.00%
T20	AAAAAAAAGGTTTACTCAGTGCTTTCGCACTGAGTAAACCTTTTTTTT	9	9	0	100.00%	10	10	0	100.00%	6	6	0	100.00%
T21	AAAAAAAAGGTTTGATCAGTGCGAAAGCACTGATCAAACCTTTTTTTT	24	24	0	100.00%	29	29	0	100.00%	26	26	0	100.00%
T22	AAAAAAAAGGTTATGACAGTGCGAAAGCACTGTCATAACCTTTTTTTT	27	27	0	100.00%	23	22	1	95.65%	39	38	1	97.44%
T23	AAAAAAAAGGTGTGTACAGTGCGAAAGCACTGTACACACCTTTTTTTT	27	27	0	100.00%	40	39	1	97.50%	43	43	0	100.00%
T24	AAAAAAAAGGTTTATGCAGTGCTTTCGCACTGCATAAACCTTTTTTTT	11	11	0	100.00%	9	9	0	100.00%	6	6	0	100.00%
T25	AAAAAAAAGGTTTGTTCAGTGCGAAAGCACTGAACAAACCTTTTTTTT	28	28	0	100.00%	18	18	0	100.00%	25	25	0	100.00%
T26	AAAAAAAAGGTAGTTGCAGTGCTTTCGCACTGCAACTACCTTTTTTTT	11	11	0	100.00%	9	9	0	100.00%	17	16	1	94.12%
T27	AAAAAAAAGCTCTATACAGTGCGAAAGCACTGGAAGGGCCTTTTTTTT	27	26	1	96.30%	29	25	4	86.21%	19	18	1	94.74%
T28	AAAAAAAACGGCGCGGCAGTGCGAAAGCACTGACGAGCCCTTTTTTTT	15	13	2	86.67%	15	15	0	100.00%	8	8	0	100.00%
T29	AAAAAAAAGGATTGTTCAGTGCTTTCGCACTGAACAATCCTTTTTTTT	46	43	3	93.48%	37	36	1	97.30%	53	50	3	94.34%
T30	AAAAAAAACGGCTTACCAGTGCGAAAGCACTGCCAGAAGCTTTTTTTT	27	2	25	7.41%	37	4	33	10.81%	26	4	22	15.38%
T31	AAAAAAAAGGAATTTACAGTGCTTTCGCACTGTAAATTCCTTTTTTTT	3	3	0	100.00%	2	2	0	100.00%	9	9	0	100.00%
T32	AAAAAAAAGGTTTAATCAGTGCGAAAGCACTGATTAAACCTTTTTTTT	9	9	0	100.00%	8	8	0	100.00%	16	16	0	100.00%
T33	AAAAAAAAGGTTGGTACAGTGCTTTCGCACTGTACCAACCTTTTTTTT	70	70	0	100.00%	59	58	1	98.31%	98	98	0	100.00%
T34	AAAAAAAAGGTTGTAACAGTGCTTTCGCACTGTTACAACCTTTTTTTT	27	27	0	100.00%	21	21	0	100.00%	15	15	0	100.00%
T35	AAAAAAAACGGGCAGTCAGTGCGAAAGCACTGCACCACCCTTTTTTTT	16	8	8	50.00%	27	17	10	62.96%	6	3	3	50.00%
T36	AAAAAAAAGGTTTACACAGTGCTTTCGCACTGTGTAAACCTTTTTTTT	3	3	0	100.00%	9	9	0	100.00%	5	5	0	100.00%
T37	AAAAAAAAGCTATATTCAGTGCGAAAGCACTGAATATAGCTTTTTTTT	10	10	0	100.00%	10	10	0	100.00%	12	12	0	100.00%
T38	AAAAAAAAGGTCTATACAGTGCTTTCGCACTGTATAGACCTTTTTTTT	15	15	0	100.00%	9	9	0	100.00%	13	13	0	100.00%
T39	AAAAAAAAGGTTAGAACAGTGCTTTCGCACTGTTCTAACCTTTTTTTT	13	13	0	100.00%	11	11	0	100.00%	5	5	0	100.00%
T40	AAAAAAAAGGTGTATTCAGTGCTTTCGCACTGAATACACCTTTTTTTT	33	33	0	100.00%	9	9	0	100.00%	14	13	1	92.86%
T41	AAAAAAAAGGGCTTGCCAGTGCGAAAGCACTGCCTGGACGTTTTTTTT	18	15	3	83.33%	16	16	0	100.00%	18	16	2	88.89%
T42	AAAAAAAAGGTGTGTTCAGTGCTTTCGCACTGAACACACCTTTTTTTT	21	21	0	100.00%	22	21	1	95.45%	18	17	1	94.44%
T43	AAAAAAAAGGTATGTTCAGTGCTTTCGCACTGAACATACCTTTTTTTT	13	13	0	100.00%	11	11	0	100.00%	21	21	0	100.00%
T44	AAAAAAAAGGTTAGATCAGTGCTTTCGCACTGATCTAACCTTTTTTTT	20	20	0	100.00%	17	17	0	100.00%	14	13	1	92.86%
T45	AAAAAAAAGGTTGTATCAGTGCGAAAGCACTGATACAACCTTTTTTTT	26	25	1	96.15%	31	31	0	100.00%	23	23	0	100.00%
T46	AAAAAAAAGGTTTATTCAGTGCTTTCGCACTGAATAAACCTTTTTTTT	13	13	0	100.00%	7	7	0	100.00%	18	18	0	100.00%
T47	AAAAAAAAGGAAGATGCAGTGCGAAAGCACTGTAACCCGGTTTTTTTT	24	4	20	16.67%	43	10	33	23.26%	19	1	18	5.26%
T48	AAAAAAAACCTAAAAACAGTGCGAAAGCACTGACTGAGGGTTTTTTTT	15	2	13	13.33%	44	4	40	9.09%	28	4	24	14.29%
T49	AAAAAAAAGCATTGTACAGTGCTTTCGCACTGTACAATGCTTTTTTTT	2	2	0	100.00%	0	0	0	I	6	6	0	100.00%
T50	AAAAAAAAGGTTTGCACAGTGCGAAAGCACTGTGCAAACCTTTTTTTT	20	20	0	100.00%	27	27	0	100.00%	22	22	0	100.00%
T51	AAAAAAAAGCGGTTACCAGTGCGAAAGCACTGCGACACCCTTTTTTTT	35	24	11	68.57%	56	42	14	75.00%	37	31	6	83.78%
T52	AAAAAAAAGGTATGTTCAGTGCGAAAGCACTGAACATACCTTTTTTTT	23	23	0	100.00%	26	26	0	100.00%	18	18	0	100.00%
T53	AAAAAAAAGGGTGTGTCAGTGCTTTCGCACTGCATACCGGTTTTTTTT	39	34	5	87.18%	26	19	7	73.08%	25	22	3	88.00%
T54	AAAAAAAAGCTATGTTCAGTGCGAAAGCACTGAACATAGCTTTTTTTT	28	27	1	96.43%	21	21	0	100.00%	31	30	1	96.77%
T55	AAAAAAAACGTTTGTTCAGTGCTTTCGCACTGAACAAACGTTTTTTTT	11	11	0	100.00%	15	15	0	100.00%	7	7	0	100.00%
T56	AAAAAAAAGGTTGTGACAGTGCTTTCGCACTGTCACAACCTTTTTTTT	12	12	0	100.00%	23	23	0	100.00%	17	17	0	100.00%
T57	AAAAAAAACCATTGTACAGTGCTTTCGCACTGTACAATGGTTTTTTTT	14	13	1	92.86%	5	4	1	80.00%	8	8	0	100.00%
T58	AAAAAAAACGGCATGTCAGTGCGAAAGCACTGCGTCAAGCTTTTTTTT	16	1	15	6.25%	13	1	12	7.69%	10	0	10	0.00%
T59	AAAAAAAACCGTTATGCAGTGCTTTCGCACTGCATAACGGTTTTTTTT	18	18	0	100.00%	10	10	0	100.00%	20	20	0	100.00%
T60	AAAAAAAAGGTAGATTCAGTGCGAAAGCACTGAATCTACCTTTTTTTT	14	14	0	100.00%	25	25	0	100.00%	18	18	0	100.00%
T61	AAAAAAAAGGTAGATACAGTGCTTTCGCACTGTATCTACCTTTTTTTT	16	16	0	100.00%	16	16	0	100.00%	14	14	0	100.00%
T62	AAAAAAAAGCCTGTGCCAGTGCGAAAGCACTGCGGGGCGGTTTTTTTT	14	7	7	50.00%	22	12	10	54.55%	19	11	8	57.89%
T63	AAAAAAAACGTTTATTCAGTGCTTTCGCACTGAATAAACGTTTTTTTT	8	8	0	100.00%	7	7	0	100.00%	15	12	3	80.00%
T64	AAAAAAAAGGTGACGGCAGTGCGAAAGCACTGAGCATCCCTTTTTTTT	43	11	32	25.58%	21	12	9	57.14%	20	7	13	35.00%
T65	AAAAAAAACCAAGCAACAGTGCGAAAGCACTGAGCATGCCTTTTTTTT	32	7	25	21.88%	67	9	58	13.43%	45	6	39	13.33%
T66	AAAAAAAACGTGCAGCCAGTGCGAAAGCACTGTGGGGTGCTTTTTTTT	22	17	5	77.27%	13	10	3	76.92%	16	13	3	81.25%
T67	AAAAAAAAGGTCAATACAGTGCGAAAGCACTGTATTGACCTTTTTTTT	24	24	0	100.00%	22	21	1	95.45%	32	32	0	100.00%
T68	AAAAAAAAGGTTTGTACAGTGCGAAAGCACTGTACAAACCTTTTTTTT	5	5	0	100.00%	9	9	0	100.00%	8	8	0	100.00%
T69	AAAAAAAAGGGTTTAGCAGTGCTTTCGCACTGCTAAACGCTTTTTTTT	14	14	0	100.00%	15	15	0	100.00%	6	6	0	100.00%
T70	AAAAAAAAGGTAGTATCAGTGCGAAAGCACTGATACTACCTTTTTTTT	17	17	0	100.00%	28	28	0	100.00%	22	21	1	95.45%
T71	AAAAAAAAGGTATGAACAGTGCTTTCGCACTGTTCATACCTTTTTTTT	12	12	0	100.00%	12	12	0	100.00%	15	15	0	100.00%
T72	AAAAAAAACGGTCAGTCAGTGCTTTCGCACTGACTGACCGTTTTTTTT	22	22	0	100.00%	47	47	0	100.00%	31	31	0	100.00%
T73	AAAAAAAAGCCTATTACAGTGCGAAAGCACTGTAATAGGGTTTTTTTT	23	23	0	100.00%	21	21	0	100.00%	37	36	1	97.30%
T74	AAAAAAAAGCATTGACCAGTGCGAAAGCACTGTTGCACCGTTTTTTTT	33	1	32	3.03%	38	6	32	15.79%	44	4	40	9.09%
T75	AAAAAAAAGGTATGCTCAGTGCTTTCGCACTGAGCATACCTTTTTTTT	20	20	0	100.00%	21	21	0	100.00%	35	35	0	100.00%
T76	AAAAAAAAGGTTTAAACAGTGCGAAAGCACTGTTTAAACCTTTTTTTT	6	6	0	100.00%	7	7	0	100.00%	8	8	0	100.00%
T77	AAAAAAAAGGTATACTCAGTGCGAAAGCACTGAGTATACCTTTTTTTT	7	7	0	100.00%	8	8	0	100.00%	12	12	0	100.00%
T78	AAAAAAAACCAACGGCCAGTGCGAAAGCACTGTCATTACCTTTTTTTT	21	0	21	0.00%	45	1	44	2.22%	28	1	27	3.57%
T79	AAAAAAAAGGTTAGCTCAGTGCGAAAGCACTGAGCTAACCTTTTTTTT	17	17	0	100.00%	21	21	0	100.00%	25	25	0	100.00%
T80	AAAAAAAAGGTATTGTCAGTGCGAAAGCACTGACAATACCTTTTTTTT	7	7	0	100.00%	9	9	0	100.00%	9	9	0	100.00%
T81	AAAAAAAAGGTAAATTCAGTGCGAAAGCACTGAATTTACCTTTTTTTT	26	26	0	100.00%	16	16	0	100.00%	20	19	1	95.00%
T82	AAAAAAAAGGTCTATTCAGTGCGAAAGCACTGAGGCTGCGTTTTTTTT	9	9	0	100.00%	6	2	4	33.33%	14	13	1	92.86%
T83	AAAAAAAAGGTTGGGACAGTGCGAAAGCACTGCGGCACGCTTTTTTTT	8	7	1	87.50%	11	10	1	90.91%	5	5	0	100.00%
T84	AAAAAAAAGGCACATTCAGTGCTTTCGCACTGCGTGCTGCTTTTTTTT	17	16	1	94.12%	18	16	2	88.89%	10	7	3	70.00%
T85	AAAAAAAAGCTGTGTCCAGTGCGAAAGCACTGCCAGACGGTTTTTTTT	19	16	3	84.21%	17	15	2	88.24%	15	13	2	86.67%
T86	AAAAAAAACGTTTCAGCAGTGCGAAAGCACTGGGCACTGGTTTTTTTT	3	2	1	66.67%	6	4	2	66.67%	2	1	1	50.00%
T87	AAAAAAAACGTTAATTCAGTGCGAAAGCACTGAATTAACGTTTTTTTT	15	14	1	93.33%	4	3	1	75.00%	10	10	0	100.00%
T88	AAAAAAAACGACCGTGCAGTGCGAAAGCACTGGGGTTGGCTTTTTTTT	46	7	39	15.22%	33	3	30	9.09%	35	8	27	22.86%
T89	AAAAAAAACGAGTGTGCAGTGCTTTCGCACTGTGCTCACCTTTTTTTT	43	4	39	9.30%	84	17	67	20.24%	51	13	38	25.49%
T90	AAAAAAAACGGGCTCTCAGTGCGAAAGCACTGGCAGTTGGTTTTTTTT	41	34	7	82.93%	38	33	5	86.84%	49	42	7	85.71%
T91	AAAAAAAAGGTCTACACAGTGCGAAAGCACTGTGTAGACCTTTTTTTT	15	15	0	100.00%	19	19	0	100.00%	24	24	0	100.00%
T92	AAAAAAAACGGGCTTTCAGTGCGAAAGCACTGTGTCTCGCTTTTTTTT	14	0	14	0.00%	28	0	28	0.00%	24	3	21	12.50%
T93	AAAAAAAAGGTTTAGTCAGTGCTTTCGCACTGACTAAACCTTTTTTTT	2	2	0	100.00%	10	10	0	100.00%	10	10	0	100.00%
T94	AAAAAAAAGCGTATTTCAGTGCGAAAGCACTGCCCCAGCCTTTTTTTT	34	5	29	14.71%	61	9	52	14.75%	42	5	37	11.90%
T95	AAAAAAAAGGAGTGTGCAGTGCGAAAGCACTGCATGCTCGTTTTTTTT	46	45	1	97.83%	42	42	0	100.00%	31	29	2	93.55%
T96	AAAAAAAAGGTTTGAACAGTGCTTTCGCACTGTTCAAACCTTTTTTTT	10	10	0	100.00%	11	11	0	100.00%	12	12	0	100.00%
T97	AAAAAAAAGGTCAGTACAGTGCTTTCGCACTGTACTGACCTTTTTTTT	17	17	0	100.00%	6	6	0	100.00%	16	16	0	100.00%
T98	AAAAAAAAGGTATTGACAGTGCGAAAGCACTGTCAATACCTTTTTTTT	5	5	0	100.00%	4	4	0	100.00%	6	6	0	100.00%
T99	AAAAAAAAGGTGTGTACAGTGCTTTCGCACTGTACACACCTTTTTTTT	15	15	0	100.00%	11	11	0	100.00%	15	15	0	100.00%
T100	AAAAAAAAGGTGTATGCAGTGCTTTCGCACTGCATACACCTTTTTTTT	11	11	0	100.00%	18	18	0	100.00%	18	18	0	100.00%
T101	AAAAAAAAGGAAGTTACAGTGCTTTCGCACTGTAACTTCCTTTTTTTT	22	22	0	100.00%	9	9	0	100.00%	26	26	0	100.00%
T102	AAAAAAAACGAGCCTTCAGTGCGAAAGCACTGTGCGTCCCTTTTTTTT	3	2	1	66.67%	4	2	2	50.00%	7	6	1	85.71%
T103	AAAAAAAAGCTAAAGACAGTGCGAAAGCACTGGAAGCACGTTTTTTTT	48	11	37	22.92%	60	10	50	16.67%	54	8	46	14.81%
T104	AAAAAAAAGCTTTAATCAGTGCGAAAGCACTGATTAAAGCTTTTTTTT	10	10	0	100.00%	7	7	0	100.00%	12	12	0	100.00%
T105	AAAAAAAACGTTGTATCAGTGCTTTCGCACTGATACAACGTTTTTTTT	16	13	3	81.25%	14	14	0	100.00%	7	7	0	100.00%
T106	AAAAAAAACGATTGTACAGTGCGAAAGCACTGGACGGACCTTTTTTTT	14	2	12	14.29%	17	4	13	23.53%	6	3	3	50.00%
T107	AAAAAAAAGGTCTGTTCAGTGCGAAAGCACTGAACAGACCTTTTTTTT	22	22	0	100.00%	32	32	0	100.00%	16	16	0	100.00%
T108	AAAAAAAAGCGTTATACAGTGCTTTCGCACTGTATAACGCTTTTTTTT	5	5	0	100.00%	2	2	0	100.00%	8	8	0	100.00%
T109	AAAAAAAACGAGGCAGCAGTGCGAAAGCACTGACTGATCCTTTTTTTT	10	4	6	40.00%	17	7	10	41.18%	19	12	7	63.16%
T110	AAAAAAAAGGAGATTACAGTGCGAAAGCACTGACAGCTCGTTTTTTTT	36	0	36	0.00%	55	5	50	9.09%	29	0	29	0.00%
T111	AAAAAAAAGGAATTGTCAGTGCTTTCGCACTGACAATTCCTTTTTTTT	12	12	0	100.00%	12	12	0	100.00%	23	22	1	95.65%
T112	AAAAAAAAGGGATCTGCAGTGCGAAAGCACTGGACCTGCGTTTTTTTT	24	1	23	4.17%	32	2	30	6.25%	30	1	29	3.33%
T113	AAAAAAAACGTGGTGCCAGTGCTTTCGCACTGTACAGCGCTTTTTTTT	46	7	39	15.22%	51	10	41	19.61%	38	9	29	23.68%
T114	AAAAAAAAGGAAGGGACAGTGCGAAAGCACTGACCCCAGGTTTTTTTT	10	5	5	50.00%	11	10	1	90.91%	5	4	1	80.00%
T115	AAAAAAAAGGTTGATGCAGTGCGAAAGCACTGCATCAACCTTTTTTTT	15	15	0	100.00%	29	28	1	96.55%	22	22	0	100.00%
T116	AAAAAAAAGGGTATGGCAGTGCGAAAGCACTGATACTCCGTTTTTTTT	2	2	0	100.00%	17	11	6	64.71%	3	1	2	33.33%
T117	AAAAAAAACCGTTAGACAGTGCTTTCGCACTGTCTAACGGTTTTTTTT	12	12	0	100.00%	21	21	0	100.00%	16	16	0	100.00%
T118	AAAAAAAAGGTAGTTACAGTGCGAAAGCACTGTAACTACCTTTTTTTT	8	8	0	100.00%	14	14	0	100.00%	14	14	0	100.00%
T119	AAAAAAAACGTGATGCCAGTGCGAAAGCACTGAAAATGGGTTTTTTTT	29	2	27	6.90%	58	7	51	12.07%	38	8	30	21.05%
T120	AAAAAAAAGGTGTTGACAGTGCTTTCGCACTGTCAACACCTTTTTTTT	25	25	0	100.00%	18	18	0	100.00%	27	26	1	96.30%
T121	AAAAAAAACCGCGTTCCAGTGCGAAAGCACTGACTTAGGCTTTTTTTT	5	1	4	20.00%	5	5	0	100.00%	2	0	2	0.00%
T122	AAAAAAAAGCGGGATACAGTGCGAAAGCACTGCTAACCCGTTTTTTTT	29	16	13	55.17%	22	17	5	77.27%	27	18	9	66.67%
T123	AAAAAAAACGGCATATCAGTGCGAAAGCACTGTGCCTGGCTTTTTTTT	32	4	28	12.50%	34	3	31	8.82%	41	12	29	29.27%
T124	AAAAAAAAGGTTGTAACAGTGCGAAAGCACTGTTACAACCTTTTTTTT	10	10	0	100.00%	10	10	0	100.00%	10	10	0	100.00%
T125	AAAAAAAAGGTATATGCAGTGCGAAAGCACTGCATATACCTTTTTTTT	21	21	0	100.00%	10	10	0	100.00%	21	21	0	100.00%
T126	AAAAAAAAGGTAAATTCAGTGCTTTCGCACTGAATTTACCTTTTTTTT	5	5	0	100.00%	10	9	1	90.00%	15	15	0	100.00%
T127	AAAAAAAAGGGATGCACAGTGCGAAAGCACTGACCCCAGGTTTTTTTT	4	2	2	50.00%	3	0	3	0.00%	4	2	2	50.00%
T128	AAAAAAAACGGGAGTGCAGTGCGAAAGCACTGCCACACCCTTTTTTTT	15	0	15	0.00%	17	0	17	0.00%	16	0	16	0.00%
T129	AAAAAAAAGGTGCCCGCAGTGCGAAAGCACTGTAACGCGGTTTTTTTT	13	4	9	30.77%	12	9	3	75.00%	23	5	18	21.74%
T130	AAAAAAAAGGTCTGTGCAGTGCGAAAGCACTGCACAGACCTTTTTTTT	26	26	0	100.00%	10	10	0	100.00%	17	17	0	100.00%
T131	AAAAAAAAGGTTATTACAGTGCGAAAGCACTGTAATAACCTTTTTTTT	7	7	0	100.00%	8	8	0	100.00%	7	6	1	85.71%
T132	AAAAAAAAGCGCTTCTCAGTGCGAAAGCACTGTGATTCCGTTTTTTTT	15	11	4	73.33%	12	10	2	83.33%	5	4	1	80.00%
T133	AAAAAAAAGCTTTGTACAGTGCGAAAGCACTGTACAAAGCTTTTTTTT	6	5	1	83.33%	5	5	0	100.00%	5	5	0	100.00%
T134	AAAAAAAACGGTAGGCCAGTGCGAAAGCACTGCATGAACCTTTTTTTT	29	12	17	41.38%	37	9	28	24.32%	25	9	16	36.00%
T135	AAAAAAAAGCTTAGTACAGTGCGAAAGCACTGTACTAAGCTTTTTTTT	2	2	0	100.00%	8	8	0	100.00%	7	7	0	100.00%
T136	AAAAAAAACGATCCGCCAGTGCGAAAGCACTGCATGTGGGTTTTTTTT	3	2	1	66.67%	3	0	3	0.00%	3	1	2	33.33%
T137	AAAAAAAAGCTATGTACAGTGCGAAAGCACTGTACATAGCTTTTTTTT	11	11	0	100.00%	5	5	0	100.00%	11	10	1	90.91%
T138	AAAAAAAACGTGTGTACAGTGCTTTCGCACTGTACACACGTTTTTTTT	7	7	0	100.00%	8	7	1	87.50%	11	11	0	100.00%
T139	AAAAAAAACGGTCGTTCAGTGCGAAAGCACTGCACATTGCTTTTTTTT	27	0	27	0.00%	57	2	55	3.51%	48	1	47	2.08%
T140	AAAAAAAACCGTTATTCAGTGCTTTCGCACTGAATAACGGTTTTTTTT	23	23	0	100.00%	30	30	0	100.00%	24	24	0	100.00%
T141	AAAAAAAAGGAGTGTACAGTGCGAAAGCACTGACCGCCCCTTTTTTTT	20	0	20	0.00%	20	6	14	30.00%	26	5	21	19.23%
T142	AAAAAAAAGGTTGTTTCAGTGCGAAAGCACTGAAACAACCTTTTTTTT	14	14	0	100.00%	17	17	0	100.00%	6	6	0	100.00%
T143	AAAAAAAACCATTACACAGTGCTTTCGCACTGTGTAATGGTTTTTTTT	9	9	0	100.00%	7	6	1	85.71%	10	10	0	100.00%
T144	AAAAAAAAGCGTTAAACAGTGCTTTCGCACTGTTTAACGCTTTTTTTT	22	22	0	100.00%	20	20	0	100.00%	24	24	0	100.00%
T145	AAAAAAAACCAATGTTCAGTGCGAAAGCACTGAACATTGGTTTTTTTT	15	15	0	100.00%	9	9	0	100.00%	13	13	0	100.00%
T146	AAAAAAAAGGTCTGAACAGTGCGAAAGCACTGTTCAGACCTTTTTTTT	13	13	0	100.00%	10	10	0	100.00%	7	7	0	100.00%
T147	AAAAAAAAGGGTCAGTCAGTGCGAAAGCACTGCGCAACCCTTTTTTTT	4	2	2	50.00%	5	1	4	20.00%	4	0	4	0.00%
T148	AAAAAAAAGGTTCAGTCAGTGCGAAAGCACTGGTGAATCGTTTTTTTT	12	1	11	8.33%	22	2	20	9.09%	25	2	23	8.00%
T149	AAAAAAAAGGTTGTGACAGTGCGAAAGCACTGTCACAACCTTTTTTTT	33	33	0	100.00%	13	13	0	100.00%	21	21	0	100.00%
T150	AAAAAAAAGGAAGTTCCAGTGCGAAAGCACTGACACGGGGTTTTTTTT	11	4	7	36.36%	33	8	25	24.24%	18	8	10	44.44%
T151	AAAAAAAAGGTTTTGTCAGTGCGAAAGCACTGACAAAACCTTTTTTTT	6	6	0	100.00%	1	1	0	100.00%	2	2	0	100.00%
T152	AAAAAAAAGGCAGGACCAGTGCGAAAGCACTGCCGCCTCGTTTTTTTT	3	3	0	100.00%	2	2	0	100.00%	12	12	0	100.00%
T153	AAAAAAAAGGTATGATCAGTGCTTTCGCACTGATCATACCTTTTTTTT	5	5	0	100.00%	8	8	0	100.00%	6	6	0	100.00%
T154	AAAAAAAACGTGGACGCAGTGCGAAAGCACTGTCAAGACCTTTTTTTT	29	11	18	37.93%	23	7	16	30.43%	27	16	11	59.26%
T155	AAAAAAAAGGCAGGGGCAGTGCGAAAGCACTGTTTGCGCGTTTTTTTT	3	3	0	100.00%	5	4	1	80.00%	7	6	1	85.71%
T156	AAAAAAAAGGTATAATCAGTGCTTTCGCACTGATTATACCTTTTTTTT	2	2	0	100.00%	9	8	1	88.89%	2	2	0	100.00%
T157	AAAAAAAACCATATTACAGTGCGAAAGCACTGCGACAACCTTTTTTTT	24	4	20	16.67%	15	0	15	0.00%	15	0	15	0.00%
T158	AAAAAAAAGCTTAACACAGTGCTTTCGCACTGTGTTAAGCTTTTTTTT	4	4	0	100.00%	4	4	0	100.00%	7	7	0	100.00%
T159	AAAAAAAACCCGCGTACAGTGCGAAAGCACTGAATCGCCCTTTTTTTT	18	2	16	11.11%	24	2	22	8.33%	20	4	16	20.00%
T160	AAAAAAAAGGCTTCGTCAGTGCTTTCGCACTGTGATGCCGTTTTTTTT	44	10	34	22.73%	31	12	19	38.71%	50	17	33	34.00%
T161	AAAAAAAACGCACTACCAGTGCGAAAGCACTGACCCTCGGTTTTTTTT	17	1	16	5.88%	15	3	12	20.00%	21	3	18	14.29%
T162	AAAAAAAAGGACGGTACAGTGCTTTCGCACTGCTCAGAGGTTTTTTTT	2	2	0	100.00%	4	3	1	75.00%	2	0	2	0.00%
T163	AAAAAAAAGCTAAGTTCAGTGCTTTCGCACTGAACTTAGCTTTTTTTT	16	16	0	100.00%	15	15	0	100.00%	18	17	1	94.44%
T164	AAAAAAAAGCTTAATTCAGTGCGAAAGCACTGAATTAAGCTTTTTTTT	6	6	0	100.00%	4	4	0	100.00%	2	2	0	100.00%
T165	AAAAAAAAGGTGAATTCAGTGCGAAAGCACTGAATTCACCTTTTTTTT	27	27	0	100.00%	21	20	1	95.24%	23	23	0	100.00%
T166	AAAAAAAACGTCAATTCAGTGCGAAAGCACTGAATTGACGTTTTTTTT	15	15	0	100.00%	10	10	0	100.00%	8	8	0	100.00%
T167	AAAAAAAACGTTTTATCAGTGCTTTCGCACTGTACGGACCTTTTTTTT	23	2	21	8.70%	23	6	17	26.09%	23	6	17	26.09%
T168	AAAAAAAAGGTGCAATCAGTGCGAAAGCACTGGCCGGCGGTTTTTTTT	9	5	4	55.56%	14	8	6	57.14%	12	6	6	50.00%
T169	AAAAAAAAGCACGTAACAGTGCGAAAGCACTGTGTCGACGTTTTTTTT	29	4	25	13.79%	40	2	38	5.00%	27	3	24	11.11%
T170	AAAAAAAACGTTTCGGCAGTGCGAAAGCACTGGTAATCGCTTTTTTTT	32	1	31	3.13%	36	2	34	5.56%	33	1	32	3.03%
T171	AAAAAAAACGTCTACTCAGTGCGAAAGCACTGACCCGGGGTTTTTTTT	22	10	12	45.45%	26	8	18	30.77%	18	12	6	66.67%
T172	AAAAAAAACGTTTACGCAGTGCTTTCGCACTGCGTAAACGTTTTTTTT	23	23	0	100.00%	14	13	1	92.86%	19	19	0	100.00%
T173	AAAAAAAAGGTGAGTTCAGTGCTTTCGCACTGAACTCACCTTTTTTTT	16	16	0	100.00%	11	11	0	100.00%	22	22	0	100.00%
T174	AAAAAAAAGGTTGGCGCAGTGCGAAAGCACTGTAGTATCCTTTTTTTT	4	2	2	50.00%	7	5	2	71.43%	9	4	5	44.44%
T175	AAAAAAAAGGAATATACAGTGCTTTCGCACTGTATATTCCTTTTTTTT	2	2	0	100.00%	4	4	0	100.00%	6	6	0	100.00%
T176	AAAAAAAAGGGGAGGCCAGTGCGAAAGCACTGACCCCGCGTTTTTTTT	9	8	1	88.89%	4	4	0	100.00%	14	13	1	92.86%
T177	AAAAAAAACCGTTAATCAGTGCGAAAGCACTGATTAACGGTTTTTTTT	22	19	3	86.36%	5	5	0	100.00%	15	15	0	100.00%
T178	AAAAAAAACCATTCATCAGTGCTTTCGCACTGATGAATGGTTTTTTTT	2	2	0	100.00%	10	10	0	100.00%	8	8	0	100.00%
T179	AAAAAAAAGGTGTCATCAGTGCTTTCGCACTGGCTGCGGGTTTTTTTT	12	7	5	58.33%	15	15	0	100.00%	14	9	5	64.29%
T180	AAAAAAAACGTTCAATCAGTGCTTTCGCACTGATTGAACGTTTTTTTT	23	22	1	95.65%	23	22	1	95.65%	18	17	1	94.44%
T181	AAAAAAAACGTGAACACAGTGCGAAAGCACTGCTAATGGCTTTTTTTT	21	4	17	19.05%	32	3	29	9.38%	29	3	26	10.34%
T182	AAAAAAAAGGTAGTTTCAGTGCGAAAGCACTGCAACTCGGTTTTTTTT	23	5	18	21.74%	35	9	26	25.71%	29	4	25	13.79%
T183	AAAAAAAAGGAATTTTCAGTGCTTTCGCACTGAAAATTCCTTTTTTTT	5	5	0	100.00%	3	3	0	100.00%	2	2	0	100.00%
T184	AAAAAAAACCAACGATCAGTGCGAAAGCACTGTTGAGCCCTTTTTTTT	28	3	25	10.71%	45	10	35	22.22%	38	4	34	10.53%
T185	AAAAAAAAGGTGTACTCAGTGCGAAAGCACTGAGTACACCTTTTTTTT	28	28	0	100.00%	39	39	0	100.00%	57	56	1	98.25%
T186	AAAAAAAACCGACAGTCAGTGCGAAAGCACTGGAGATAGCTTTTTTTT	25	1	24	4.00%	21	2	19	9.52%	18	3	15	16.67%
T187	AAAAAAAAGGTTGATTCAGTGCGAAAGCACTGAATCAACCTTTTTTTT	11	11	0	100.00%	15	15	0	100.00%	11	11	0	100.00%
T188	AAAAAAAAGGTGGGGACAGTGCTTTCGCACTGGAACTACGTTTTTTTT	9	4	5	44.44%	8	5	3	62.50%	6	4	2	66.67%
T189	AAAAAAAACGATGGTCCAGTGCGAAAGCACTGGGAATCCCTTTTTTTT	24	6	18	25.00%	24	13	11	54.17%	26	14	12	53.85%
T190	AAAAAAAAGGTAGTGTCAGTGCTTTCGCACTGACACTACCTTTTTTTT	21	21	0	100.00%	26	26	0	100.00%	14	14	0	100.00%
T191	AAAAAAAAGGTGTAAACAGTGCTTTCGCACTGTTTACACCTTTTTTTT	11	11	0	100.00%	23	23	0	100.00%	12	12	0	100.00%
T192	AAAAAAAAGCAGTATACAGTGCTTTCGCACTGTATACTGCTTTTTTTT	10	10	0	100.00%	7	7	0	100.00%	6	6	0	100.00%
T193	AAAAAAAAGGTATCAACAGTGCGAAAGCACTGTTGATACCTTTTTTTT	7	7	0	100.00%	6	6	0	100.00%	7	7	0	100.00%
T194	AAAAAAAACGTTACCACAGTGCTTTCGCACTGTGGTAACGTTTTTTTT	6	6	0	100.00%	5	5	0	100.00%	7	7	0	100.00%
T195	AAAAAAAACGGGAGCCCAGTGCGAAAGCACTGACCTGAGCTTTTTTTT	45	4	41	8.89%	42	10	32	23.81%	69	13	56	18.84%
T196	AAAAAAAAGGGTCATCCAGTGCGAAAGCACTGTACAATCGTTTTTTTT	17	0	17	0.00%	47	2	45	4.26%	20	3	17	15.00%
T197	AAAAAAAAGGTATGTGCAGTGCTTTCGCACTGCACATACCTTTTTTTT	6	6	0	100.00%	11	11	0	100.00%	9	8	1	88.89%
T198	AAAAAAAAGGTCAGTACAGTGCGAAAGCACTGTACTGACCTTTTTTTT	6	6	0	100.00%	11	11	0	100.00%	8	8	0	100.00%
T199	AAAAAAAAGGGTTAGCCAGTGCGAAAGCACTGGGTCCTGGTTTTTTTT	25	15	10	60.00%	23	15	8	65.22%	13	7	6	53.85%
T200	AAAAAAAACCTTTATACAGTGCGAAAGCACTGAATACGGGTTTTTTTT	3	3	0	100.00%	5	5	0	100.00%	5	5	0	100.00%
T201	AAAAAAAACCTTTAGTCAGTGCGAAAGCACTGACTAAAGGTTTTTTTT	5	5	0	100.00%	13	13	0	100.00%	14	14	0	100.00%
T202	AAAAAAAAGCGGGATTCAGTGCGAAAGCACTGTTAACACGTTTTTTTT	12	11	1	91.67%	13	12	1	92.31%	8	7	1	87.50%
T203	AAAAAAAAGCACCTGTCAGTGCGAAAGCACTGACAGGTGGTTTTTTTT	100	98	2	98.00%	66	66	0	100.00%	49	49	0	100.00%
T204	AAAAAAAACGTCTATACAGTGCTTTCGCACTGTATAGACGTTTTTTTT	1	1	0	100.00%	8	7	1	87.50%	6	6	0	100.00%
T205	AAAAAAAACGTTAGACCAGTGCGAAAGCACTGCAACGACGTTTTTTTT	8	3	5	37.50%	14	2	12	14.29%	2	0	2	0.00%
T206	AAAAAAAAGGAGTACGCAGTGCGAAAGCACTGCGTACTGCTTTTTTTT	62	61	1	98.39%	54	53	1	98.15%	59	58	1	98.31%
T207	AAAAAAAACGGGGGTTCAGTGCTTTCGCACTGCTAAGCCCTTTTTTTT	7	3	4	42.86%	0	0	0	I	4	2	2	50.00%
T208	AAAAAAAAGCTATATTCAGTGCTTTCGCACTGAATATAGCTTTTTTTT	5	5	0	100.00%	4	4	0	100.00%	3	3	0	100.00%
T209	AAAAAAAACCTAACAACAGTGCGAAAGCACTGCGCTTGGGTTTTTTTT	2	0	2	0.00%	4	2	2	50.00%	1	0	1	0.00%
T210	AAAAAAAAGGTGTGGTCAGTGCGAAAGCACTGCTCCCCGCTTTTTTTT	10	10	0	100.00%	22	20	2	90.91%	21	20	1	95.24%
T211	AAAAAAAACGTCGATGCAGTGCTTTCGCACTGGTGGACGCTTTTTTTT	21	2	19	9.52%	15	5	10	33.33%	29	2	27	6.90%
T212	AAAAAAAAGGCAAGCTCAGTGCGAAAGCACTGTTTATTCGTTTTTTTT	21	1	20	4.76%	27	0	27	0.00%	27	4	23	14.81%
T213	AAAAAAAAGCAAGTTGCAGTGCGAAAGCACTGCCTCGAGCTTTTTTTT	26	8	18	30.77%	23	11	12	47.83%	23	3	20	13.04%
T214	AAAAAAAACGTCGATTCAGTGCGAAAGCACTGCCAAGTGCTTTTTTTT	3	0	3	0.00%	5	0	5	0.00%	3	2	1	66.67%
T215	AAAAAAAAGGAGATGTCAGTGCTTTCGCACTGCTACCGGCTTTTTTTT	34	3	31	8.82%	24	0	24	0.00%	27	2	25	7.41%
T216	AAAAAAAACCGTTGCACAGTGCGAAAGCACTGTTCCAGCCTTTTTTTT	2	2	0	100.00%	3	2	1	66.67%	5	2	3	40.00%
T217	AAAAAAAACCGAGATTCAGTGCGAAAGCACTGTTCATTCCTTTTTTTT	25	2	23	8.00%	38	3	35	7.89%	35	5	30	14.29%
T218	AAAAAAAAGGTCTGGTCAGTGCGAAAGCACTGCGTGCTCGTTTTTTTT	24	0	24	0.00%	24	2	22	8.33%	29	3	26	10.34%
T219	AAAAAAAAGCTAAGTACAGTGCTTTCGCACTGTACTTAGCTTTTTTTT	10	10	0	100.00%	8	8	0	100.00%	6	6	0	100.00%
T220	AAAAAAAACCTTAACACAGTGCTTTCGCACTGTGTTAAGGTTTTTTTT	9	9	0	100.00%	4	4	0	100.00%	15	15	0	100.00%
T221	AAAAAAAACGTGCATGCAGTGCGAAAGCACTGTACCCCGGTTTTTTTT	8	6	2	75.00%	7	6	1	85.71%	9	6	3	66.67%
T222	AAAAAAAAGGTCGGCGCAGTGCGAAAGCACTGGACACCCCTTTTTTTT	16	2	14	12.50%	25	7	18	28.00%	30	11	19	36.67%
T223	AAAAAAAAGGTTGCCTCAGTGCTTTCGCACTGCAATGGGGTTTTTTTT	42	2	40	4.76%	39	7	32	17.95%	52	5	47	9.62%
T224	AAAAAAAAGGGGTACGCAGTGCGAAAGCACTGTCCTCGGGTTTTTTTT	26	2	24	7.69%	30	4	26	13.33%	16	3	13	18.75%
T225	AAAAAAAACCCTAGGTCAGTGCGAAAGCACTGCCGACACCTTTTTTTT	17	3	14	17.65%	28	7	21	25.00%	18	3	15	16.67%
T226	AAAAAAAAGCTAGTTGCAGTGCTTTCGCACTGCAACTAGCTTTTTTTT	6	6	0	100.00%	6	6	0	100.00%	11	11	0	100.00%
T227	AAAAAAAAGGTTTCAACAGTGCTTTCGCACTGTTGAAACCTTTTTTTT	8	8	0	100.00%	6	6	0	100.00%	7	7	0	100.00%
T228	AAAAAAAAGGTCTATACAGTGCGAAAGCACTGTATAGACCTTTTTTTT	4	4	0	100.00%	8	7	1	87.50%	4	4	0	100.00%
T229	AAAAAAAACGACGGTACAGTGCGAAAGCACTGACCAGTGGTTTTTTTT	14	12	2	85.71%	11	7	4	63.64%	12	8	4	66.67%
T230	AAAAAAAACCGTTATGCAGTGCGAAAGCACTGAAATGGGCTTTTTTTT	24	4	20	16.67%	33	6	27	18.18%	36	4	32	11.11%
T231	AAAAAAAACCAATTATCAGTGCTTTCGCACTGATAATTGGTTTTTTTT	7	7	0	100.00%	8	8	0	100.00%	5	5	0	100.00%
T232	AAAAAAAAGCATCGCACAGTGCGAAAGCACTGCGTGATGGTTTTTTTT	46	37	9	80.43%	35	29	6	82.86%	29	16	13	55.17%
T233	AAAAAAAACGTAGGCCCAGTGCGAAAGCACTGAACTGCCCTTTTTTTT	34	1	33	2.94%	19	2	17	10.53%	24	4	20	16.67%
T234	AAAAAAAACCATTACACAGTGCGAAAGCACTGTGTAATGGTTTTTTTT	7	7	0	100.00%	2	1	1	50.00%	11	11	0	100.00%
T235	AAAAAAAAGGTTTCTACAGTGCGAAAGCACTGTAGAAACCTTTTTTTT	8	8	0	100.00%	9	9	0	100.00%	3	3	0	100.00%
T236	AAAAAAAAGCTTAGTACAGTGCTTTCGCACTGTACTAAGCTTTTTTTT	10	10	0	100.00%	0	0	0	I	6	6	0	100.00%
T237	AAAAAAAACGTCGATGCAGTGCTTTCGCACTGCATCGACGTTTTTTTT	16	16	0	100.00%	15	15	0	100.00%	16	16	0	100.00%
T238	AAAAAAAACCCAAATACAGTGCTTTCGCACTGTATTTGGGTTTTTTTT	6	6	0	100.00%	4	4	0	100.00%	7	7	0	100.00%
T239	AAAAAAAAGGTCGATTCAGTGCGAAAGCACTGAGCGAACCTTTTTTTT	29	20	9	68.97%	20	12	8	60.00%	39	26	13	66.67%
T240	AAAAAAAACGTTTGTTCAGTGCGAAAGCACTGAACAAACGTTTTTTTT	9	9	0	100.00%	10	10	0	100.00%	6	6	0	100.00%
T241	AAAAAAAAGCACGGGTCAGTGCGAAAGCACTGTATTCCCGTTTTTTTT	3	3	0	100.00%	5	3	2	60.00%	6	3	3	50.00%
T242	AAAAAAAACCAAAGTACAGTGCGAAAGCACTGGCCGTAGCTTTTTTTT	26	4	22	15.38%	17	5	12	29.41%	23	2	21	8.70%
T243	AAAAAAAAGCAGTTTACAGTGCGAAAGCACTGATGGCCCGTTTTTTTT	6	0	6	0.00%	4	2	2	50.00%	11	4	7	36.36%
T244	AAAAAAAACGTTATTGCAGTGCGAAAGCACTGCAATAACGTTTTTTTT	6	6	0	100.00%	11	11	0	100.00%	12	12	0	100.00%
T245	AAAAAAAACCGTTCGCCAGTGCGAAAGCACTGATACTTCGTTTTTTTT	32	0	32	0.00%	32	0	32	0.00%	33	2	31	6.06%
T246	AAAAAAAAGGATCGTGCAGTGCGAAAGCACTGACTTTTGCTTTTTTTT	8	3	5	37.50%	3	3	0	100.00%	4	3	1	75.00%
T247	AAAAAAAACGGAGGCTCAGTGCGAAAGCACTGTTAAAGCGTTTTTTTT	2	0	2	0.00%	6	2	4	33.33%	4	1	3	25.00%
T248	AAAAAAAAGCATTGCTCAGTGCGAAAGCACTGAAAAATGGTTTTTTTT	32	15	17	46.88%	19	13	6	68.42%	32	11	21	34.38%
T249	AAAAAAAACGTTTCGGCAGTGCTTTCGCACTGTAGTTACGTTTTTTTT	0	0	0	I	3	0	3	0.00%	4	1	3	25.00%
T250	AAAAAAAAGGAATTAACAGTGCTTTCGCACTGTTAATTCCTTTTTTTT	5	5	0	100.00%	0	0	0	I	10	9	1	90.00%
T251	AAAAAAAACCTACACGCAGTGCGAAAGCACTGTCTTGACGTTTTTTTT	16	8	8	50.00%	22	12	10	54.55%	14	13	1	92.86%
T252	AAAAAAAAGCGCTCGTCAGTGCGAAAGCACTGCATGAGGGTTTTTTTT	29	9	20	31.03%	26	8	18	30.77%	38	12	26	31.58%
T253	AAAAAAAACCGTTATACAGTGCTTTCGCACTGTATAACGGTTTTTTTT	3	2	1	66.67%	4	4	0	100.00%	5	5	0	100.00%
T254	AAAAAAAACCATACAACAGTGCTTTCGCACTGTTGTATGGTTTTTTTT	3	3	0	100.00%	2	2	0	100.00%	3	3	0	100.00%
T255	AAAAAAAAGGTCGTTACAGTGCGAAAGCACTGTAACGACCTTTTTTTT	22	22	0	100.00%	11	11	0	100.00%	20	20	0	100.00%
T256	AAAAAAAAGGCGATCTCAGTGCGAAAGCACTGTCTTATCGTTTTTTTT	9	4	5	44.44%	20	11	9	55.00%	17	6	11	35.29%
T257	AAAAAAAAGGTCGATACAGTGCTTTCGCACTGTATCGACCTTTTTTTT	15	15	0	100.00%	17	17	0	100.00%	9	8	1	88.89%
T258	AAAAAAAACGTATGAACAGTGCTTTCGCACTGTTCATACGTTTTTTTT	6	6	0	100.00%	8	7	1	87.50%	6	6	0	100.00%
T259	AAAAAAAACGAGCGCGCAGTGCGAAAGCACTGAGTAGTCCTTTTTTTT	2	2	0	100.00%	6	4	2	66.67%	3	2	1	66.67%
T260	AAAAAAAAGCAATTTTCAGTGCTTTCGCACTGAAAATTGCTTTTTTTT	13	13	0	100.00%	5	5	0	100.00%	6	6	0	100.00%
T261	AAAAAAAAGGAATTATCAGTGCGAAAGCACTGCCACAAGCTTTTTTTT	0	0	0	I	6	2	4	33.33%	7	1	6	14.29%
T262	AAAAAAAAGGTTTTATCAGTGCGAAAGCACTGATAAAACCTTTTTTTT	3	3	0	100.00%	1	1	0	100.00%	2	2	0	100.00%
T263	AAAAAAAAGGTATCGACAGTGCGAAAGCACTGTCGATACCTTTTTTTT	13	13	0	100.00%	8	8	0	100.00%	12	12	0	100.00%
T264	AAAAAAAACGTTAAAACAGTGCTTTCGCACTGTTTTAACGTTTTTTTT	21	21	0	100.00%	10	9	1	90.00%	8	8	0	100.00%
T265	AAAAAAAACCTTACATCAGTGCGAAAGCACTGATGTAAGGTTTTTTTT	12	12	0	100.00%	5	5	0	100.00%	13	13	0	100.00%
T266	AAAAAAAAGGCTCGTACAGTGCGAAAGCACTGCATCCGGCTTTTTTTT	12	11	1	91.67%	5	5	0	100.00%	9	9	0	100.00%
T267	AAAAAAAACCTAAGTTCAGTGCTTTCGCACTGCGCGAAGCTTTTTTTT	23	2	21	8.70%	33	3	30	9.09%	26	2	24	7.69%
T268	AAAAAAAACCGAAGGTCAGTGCGAAAGCACTGTGGCTCCCTTTTTTTT	16	7	9	43.75%	28	15	13	53.57%	29	20	9	68.97%
T269	AAAAAAAAGGTTTGAACAGTGCGAAAGCACTGTTCAAACCTTTTTTTT	11	11	0	100.00%	11	11	0	100.00%	9	9	0	100.00%
T270	AAAAAAAAGCTGGGTGCAGTGCGAAAGCACTGAAGTGCCCTTTTTTTT	17	4	13	23.53%	17	6	11	35.29%	18	9	9	50.00%
T271	AAAAAAAACCATCCAGCAGTGCGAAAGCACTGTCGACGGCTTTTTTTT	22	4	18	18.18%	24	4	20	16.67%	27	4	23	14.81%
T272	AAAAAAAACGTACTTTCAGTGCGAAAGCACTGCCGTTGGCTTTTTTTT	1	0	1	0.00%	5	0	5	0.00%	4	1	3	25.00%
T273	AAAAAAAAGGCTGTATCAGTGCGAAAGCACTGACGGTGCGTTTTTTTT	22	12	10	54.55%	35	23	12	65.71%	26	12	14	46.15%
T274	AAAAAAAAGGGGATTGCAGTGCGAAAGCACTGAGAACGGGTTTTTTTT	6	0	6	0.00%	17	8	9	47.06%	11	7	4	63.64%
T275	AAAAAAAAGGACTGTACAGTGCTTTCGCACTGTACAGTCCTTTTTTTT	14	14	0	100.00%	10	10	0	100.00%	8	8	0	100.00%
T276	AAAAAAAACGCTGGTCCAGTGCTTTCGCACTGATTTGGGCTTTTTTTT	37	4	33	10.81%	40	2	38	5.00%	62	2	60	3.23%
T277	AAAAAAAACGGGGCTACAGTGCGAAAGCACTGCCCTAACCTTTTTTTT	24	17	7	70.83%	25	18	7	72.00%	23	11	12	47.83%
T278	AAAAAAAAGCTTAAGACAGTGCGAAAGCACTGATCACAGGTTTTTTTT	3	2	1	66.67%	3	3	0	100.00%	8	7	1	87.50%
T279	AAAAAAAAGCTCGTCGCAGTGCGAAAGCACTGTTCTGTCCTTTTTTTT	12	0	12	0.00%	28	1	27	3.57%	13	4	9	30.77%
T280	AAAAAAAAGCTAAGGCCAGTGCGAAAGCACTGAATGCCCGTTTTTTTT	8	3	5	37.50%	9	0	9	0.00%	18	1	17	5.56%
T281	AAAAAAAAGCACCTCACAGTGCGAAAGCACTGGAATCACGTTTTTTTT	22	3	19	13.64%	46	1	45	2.17%	43	3	40	6.98%
T282	AAAAAAAACCTGAACCCAGTGCGAAAGCACTGCTACAGCCTTTTTTTT	3	1	2	33.33%	0	0	0	I	2	0	2	0.00%
T283	AAAAAAAACCGTTACGCAGTGCTTTCGCACTGCGTAACGGTTTTTTTT	12	12	0	100.00%	5	5	0	100.00%	14	14	0	100.00%
T284	AAAAAAAAGGTATAGTCAGTGCTTTCGCACTGACTATACCTTTTTTTT	9	9	0	100.00%	5	5	0	100.00%	9	9	0	100.00%
T285	AAAAAAAAGGTTTTAGCAGTGCTTTCGCACTGCTAAAACCTTTTTTTT	5	5	0	100.00%	5	5	0	100.00%	1	1	0	100.00%
T286	AAAAAAAACGTTGGAGCAGTGCGAAAGCACTGGGCAAACCTTTTTTTT	8	0	8	0.00%	16	2	14	12.50%	6	3	3	50.00%
T287	AAAAAAAACGCACACGCAGTGCGAAAGCACTGGCCCAAGCTTTTTTTT	23	9	14	39.13%	20	9	11	45.00%	11	5	6	45.45%
T288	AAAAAAAACCTTATGACAGTGCTTTCGCACTGTCATAAGGTTTTTTTT	8	8	0	100.00%	15	15	0	100.00%	7	7	0	100.00%
T289	AAAAAAAACGTTTTCACAGTGCGAAAGCACTGTGAAAACGTTTTTTTT	6	6	0	100.00%	7	7	0	100.00%	6	6	0	100.00%
T290	AAAAAAAACGTGAGTACAGTGCTTTCGCACTGTACTCACGTTTTTTTT	4	4	0	100.00%	7	7	0	100.00%	4	2	2	50.00%
T291	AAAAAAAACCGGTGTGCAGTGCGAAAGCACTGGGACGTCGTTTTTTTT	4	4	0	100.00%	6	5	1	83.33%	17	16	1	94.12%
T292	AAAAAAAACGTTGTAACAGTGCGAAAGCACTGTTACAACGTTTTTTTT	7	7	0	100.00%	9	8	1	88.89%	6	6	0	100.00%
T293	AAAAAAAAGCTATTAACAGTGCGAAAGCACTGTTAATAGCTTTTTTTT	10	10	0	100.00%	5	5	0	100.00%	6	6	0	100.00%
T294	AAAAAAAACGTTTCTGCAGTGCGAAAGCACTGCCACTCGCTTTTTTTT	20	1	19	5.00%	31	0	31	0.00%	38	1	37	2.63%
T295	AAAAAAAAGCGTTATTCAGTGCGAAAGCACTGCAGTCCGCTTTTTTTT	6	0	6	0.00%	9	4	5	44.44%	7	1	6	14.29%
T296	AAAAAAAACGTTAACACAGTGCTTTCGCACTGTGTTAACGTTTTTTTT	14	14	0	100.00%	11	10	1	90.91%	8	8	0	100.00%
T297	AAAAAAAACGGGGGGGCAGTGCTTTCGCACTGAACTCCGCTTTTTTTT	16	7	9	43.75%	20	11	9	55.00%	22	12	10	54.55%
T298	AAAAAAAAGGTCAACACAGTGCGAAAGCACTGAGACGCGGTTTTTTTT	32	12	20	37.50%	42	10	32	23.81%	23	9	14	39.13%
T299	AAAAAAAACGCTAGGACAGTGCGAAAGCACTGCTAAAACCTTTTTTTT	16	4	12	25.00%	23	2	21	8.70%	24	2	22	8.33%
T300	AAAAAAAAGGTTGGGCCAGTGCGAAAGCACTGCGATCCCGTTTTTTTT	24	4	20	16.67%	19	2	17	10.53%	19	3	16	15.79%
T301	AAAAAAAACGATCCTCCAGTGCGAAAGCACTGCGATTGGCTTTTTTTT	21	4	17	19.05%	27	6	21	22.22%	23	2	21	8.70%
T302	AAAAAAAACCTGAGCTCAGTGCGAAAGCACTGCCCAATCGTTTTTTTT	5	0	5	0.00%	4	0	4	0.00%	3	1	2	33.33%
T303	AAAAAAAACCGTGCAACAGTGCGAAAGCACTGGTATCACCTTTTTTTT	8	3	5	37.50%	7	4	3	57.14%	5	3	2	60.00%
T304	AAAAAAAAGGTGAAGTCAGTGCGAAAGCACTGTCCCCGCCTTTTTTTT	12	8	4	66.67%	15	12	3	80.00%	15	6	9	40.00%
T305	AAAAAAAAGGCGTAACCAGTGCGAAAGCACTGCTCCCCCGTTTTTTTT	23	1	22	4.35%	29	7	22	24.14%	18	5	13	27.78%
T306	AAAAAAAACGACGACACAGTGCGAAAGCACTGCCTAAAGCTTTTTTTT	21	0	21	0.00%	27	0	27	0.00%	29	1	28	3.45%
T307	AAAAAAAAGCATCACACAGTGCGAAAGCACTGCAACCGCGTTTTTTTT	15	4	11	26.67%	24	5	19	20.83%	25	7	18	28.00%
T308	AAAAAAAAGGTTAGTGCAGTGCTTTCGCACTGCACTAACCTTTTTTTT	12	12	0	100.00%	13	13	0	100.00%	6	6	0	100.00%
T309	AAAAAAAAGCGGCAGTCAGTGCGAAAGCACTGCGTCCACGTTTTTTTT	4	0	4	0.00%	11	1	10	9.09%	12	7	5	58.33%
T310	AAAAAAAACGTTGTAACAGTGCTTTCGCACTGTTACAACGTTTTTTTT	2	2	0	100.00%	0	0	0	I	2	2	0	100.00%
T311	AAAAAAAACGTCGTTACAGTGCGAAAGCACTGTAACGACGTTTTTTTT	18	18	0	100.00%	13	13	0	100.00%	13	12	1	92.31%
T312	AAAAAAAACCGTTTGTCAGTGCGAAAGCACTGCACGCGCCTTTTTTTT	11	0	11	0.00%	28	5	23	17.86%	16	3	13	18.75%
T313	AAAAAAAAGGGTTATACAGTGCTTTCGCACTGGGCGTCCGTTTTTTTT	9	3	6	33.33%	7	2	5	28.57%	8	3	5	37.50%
T314	AAAAAAAAGCATTCTCCAGTGCGAAAGCACTGGAGAATGGTTTTTTTT	13	13	0	100.00%	12	12	0	100.00%	17	17	0	100.00%
T315	AAAAAAAACGCTGGCCCAGTGCGAAAGCACTGCAACTCGGTTTTTTTT	16	8	8	50.00%	21	6	15	28.57%	12	3	9	25.00%
T316	AAAAAAAAGGTAGTTTCAGTGCTTTCGCACTGAAACTACCTTTTTTTT	15	15	0	100.00%	12	11	1	91.67%	15	15	0	100.00%
T317	AAAAAAAACGATCAGCCAGTGCGAAAGCACTGTAACAAGCTTTTTTTT	18	2	16	11.11%	32	6	26	18.75%	21	1	20	4.76%
T318	AAAAAAAAGCCATTGTCAGTGCTTTCGCACTGGTCCAACGTTTTTTTT	34	0	34	0.00%	28	4	24	14.29%	26	0	26	0.00%
T319	AAAAAAAACCCGGGTGCAGTGCGAAAGCACTGACTCGAGCTTTTTTTT	12	7	5	58.33%	19	8	11	42.11%	32	19	13	59.38%
T320	AAAAAAAACGTTAGTACAGTGCTTTCGCACTGTACTAACGTTTTTTTT	5	5	0	100.00%	9	9	0	100.00%	11	11	0	100.00%
T321	AAAAAAAACGGGTTTACAGTGCGAAAGCACTGCGTGCCCCTTTTTTTT	5	5	0	100.00%	5	2	3	40.00%	5	1	4	20.00%
T322	AAAAAAAACCAGGTGGCAGTGCGAAAGCACTGTAATATGGTTTTTTTT	16	11	5	68.75%	13	11	2	84.62%	3	2	1	66.67%
T323	AAAAAAAACGTTCTACCAGTGCGAAAGCACTGTTACGGGCTTTTTTTT	13	5	8	38.46%	22	8	14	36.36%	15	4	11	26.67%
T324	AAAAAAAACCACACGTCAGTGCGAAAGCACTGGCTCGGCCTTTTTTTT	19	1	18	5.26%	32	5	27	15.63%	28	5	23	17.86%
T325	AAAAAAAAGGTCAATTCAGTGCTTTCGCACTGAATTGACCTTTTTTTT	8	8	0	100.00%	7	7	0	100.00%	3	3	0	100.00%
T326	AAAAAAAACGGCAGGTCAGTGCGAAAGCACTGCTTCCCGCTTTTTTTT	22	5	17	22.73%	37	13	24	35.14%	28	5	23	17.86%
T327	AAAAAAAAGCTATTGACAGTGCTTTCGCACTGTCAATAGCTTTTTTTT	4	4	0	100.00%	5	5	0	100.00%	7	7	0	100.00%
T328	AAAAAAAAGGTGGTTACAGTGCGAAAGCACTGGCCAAGCGTTTTTTTT	25	7	18	28.00%	17	2	15	11.76%	17	4	13	23.53%
T329	AAAAAAAACCTGTAAGCAGTGCGAAAGCACTGTGTACAGCTTTTTTTT	6	3	3	50.00%	11	8	3	72.73%	4	2	2	50.00%
T330	AAAAAAAACCAGGTTCCAGTGCTTTCGCACTGCTTGGCCCTTTTTTTT	39	4	35	10.26%	27	5	22	18.52%	41	3	38	7.32%
T331	AAAAAAAAGGAACTTACAGTGCGAAAGCACTGCTCTCTGGTTTTTTTT	21	4	17	19.05%	37	14	23	37.84%	19	5	14	26.32%
T332	AAAAAAAAGCTAAGTTCAGTGCGAAAGCACTGAACTTAGCTTTTTTTT	21	21	0	100.00%	14	14	0	100.00%	16	16	0	100.00%
T333	AAAAAAAACGTTTTATCAGTGCGAAAGCACTGATAAAACGTTTTTTTT	4	4	0	100.00%	1	1	0	100.00%	3	3	0	100.00%
T334	AAAAAAAAGCGGACGGCAGTGCTTTCGCACTGTGCTCCGGTTTTTTTT	13	2	11	15.38%	12	3	9	25.00%	10	2	8	20.00%
T335	AAAAAAAACGAGTACACAGTGCGAAAGCACTGATAGGTCCTTTTTTTT	5	4	1	80.00%	6	5	1	83.33%	4	1	3	25.00%
T336	AAAAAAAAGGTTATTACAGTGCTTTCGCACTGTAATAACCTTTTTTTT	4	4	0	100.00%	4	3	1	75.00%	2	2	0	100.00%
T337	AAAAAAAAGGTTAGCACAGTGCTTTCGCACTGTGCTAACCTTTTTTTT	3	3	0	100.00%	2	2	0	100.00%	8	8	0	100.00%
T338	AAAAAAAAGCTTTGAACAGTGCGAAAGCACTGTTCAAAGCTTTTTTTT	1	1	0	100.00%	7	7	0	100.00%	6	6	0	100.00%
T339	AAAAAAAAGCTGTAATCAGTGCGAAAGCACTGATTACAGCTTTTTTTT	7	7	0	100.00%	13	13	0	100.00%	9	9	0	100.00%
T340	AAAAAAAAGCATTGTACAGTGCGAAAGCACTGAACCCCCCTTTTTTTT	13	1	12	7.69%	29	1	28	3.45%	17	1	16	5.88%
T341	AAAAAAAACGGGTAAGCAGTGCGAAAGCACTGAAAGTAGCTTTTTTTT	8	4	4	50.00%	5	0	5	0.00%	2	0	2	0.00%
T342	AAAAAAAAGGAGGGAGCAGTGCGAAAGCACTGTACAGACCTTTTTTTT	15	2	13	13.33%	28	0	28	0.00%	14	0	14	0.00%
T343	AAAAAAAAGCTACGTTCAGTGCGAAAGCACTGGGTCCTCGTTTTTTTT	32	5	27	15.63%	23	1	22	4.35%	25	4	21	16.00%
T344	AAAAAAAACGAGTGCTCAGTGCGAAAGCACTGCCGATGCCTTTTTTTT	7	1	6	14.29%	12	5	7	41.67%	12	2	10	16.67%
T345	AAAAAAAACCGTTTGACAGTGCTTTCGCACTGTCAAACGGTTTTTTTT	3	3	0	100.00%	1	1	0	100.00%	4	4	0	100.00%
T346	AAAAAAAACCGGGCATCAGTGCTTTCGCACTGACGGTTCCTTTTTTTT	22	3	19	13.64%	44	21	23	47.73%	59	15	44	25.42%
T347	AAAAAAAAGGAGTCCTCAGTGCTTTCGCACTGCAACCGCGTTTTTTTT	37	3	34	8.11%	33	0	33	0.00%	61	0	61	0.00%
T348	AAAAAAAACCTTAGGTCAGTGCTTTCGCACTGACCTAAGGTTTTTTTT	24	24	0	100.00%	17	17	0	100.00%	15	14	1	93.33%
T349	AAAAAAAACCGTTATGCAGTGCGAAAGCACTGCATAACGGTTTTTTTT	13	13	0	100.00%	7	7	0	100.00%	6	6	0	100.00%
T350	AAAAAAAAGCACTGTCCAGTGCGAAAGCACTGGGTCCTGCTTTTTTTT	14	8	6	57.14%	31	20	11	64.52%	27	20	7	74.07%
T351	AAAAAAAAGCTTATATCAGTGCTTTCGCACTGGGCAGAGGTTTTTTTT	53	8	45	15.09%	20	4	16	20.00%	31	8	23	25.81%
T352	AAAAAAAACCATTTAACAGTGCTTTCGCACTGTTAAATGGTTTTTTTT	12	12	0	100.00%	4	4	0	100.00%	3	3	0	100.00%
T353	AAAAAAAAGGGATGGTCAGTGCTTTCGCACTGGCACCTGCTTTTTTTT	31	9	22	29.03%	30	17	13	56.67%	58	23	35	39.66%
T354	AAAAAAAAGGTAGATTCAGTGCGAAAGCACTGAGACTGCGTTTTTTTT	7	1	6	14.29%	15	8	7	53.33%	15	4	11	26.67%
T355	AAAAAAAAGGGTTGACCAGTGCGAAAGCACTGCAAGTTGCTTTTTTTT	17	2	15	11.76%	24	4	20	16.67%	18	3	15	16.67%
T356	AAAAAAAAGGAATGTTCAGTGCTTTCGCACTGAACATTCCTTTTTTTT	7	7	0	100.00%	7	7	0	100.00%	11	11	0	100.00%
T357	AAAAAAAACGTTAACTCAGTGCTTTCGCACTGAGTTAACGTTTTTTTT	14	13	1	92.86%	19	19	0	100.00%	15	15	0	100.00%
T358	AAAAAAAACGTTGTAGCAGTGCTTTCGCACTGCTACAACGTTTTTTTT	2	2	0	100.00%	4	4	0	100.00%	4	4	0	100.00%
T359	AAAAAAAACCCTCTGTCAGTGCGAAAGCACTGCACCTAGGTTTTTTTT	19	1	18	5.26%	18	5	13	27.78%	19	1	18	5.26%
T360	AAAAAAAAGGTCAGAACAGTGCGAAAGCACTGTTCTGACCTTTTTTTT	5	5	0	100.00%	5	5	0	100.00%	11	11	0	100.00%
T361	AAAAAAAACGCAGCTTCAGTGCGAAAGCACTGCACCATCCTTTTTTTT	17	1	16	5.88%	23	1	22	4.35%	16	6	10	37.50%
T362	AAAAAAAACCGGAGTACAGTGCTTTCGCACTGTTGGGGCCTTTTTTTT	32	7	25	21.88%	28	7	21	25.00%	51	11	40	21.57%
T363	AAAAAAAAGGTTAATGCAGTGCTTTCGCACTGCATTAACCTTTTTTTT	28	28	0	100.00%	17	17	0	100.00%	22	22	0	100.00%
T364	AAAAAAAAGCATTGATCAGTGCTTTCGCACTGATCAATGCTTTTTTTT	3	2	1	66.67%	4	4	0	100.00%	8	7	1	87.50%
T365	AAAAAAAACGTGTATCCAGTGCTTTCGCACTGGATACACGTTTTTTTT	8	7	1	87.50%	13	12	1	92.31%	16	16	0	100.00%
T366	AAAAAAAACCTTTCAGCAGTGCTTTCGCACTGCTGAAAGGTTTTTTTT	5	5	0	100.00%	5	5	0	100.00%	6	6	0	100.00%
T367	AAAAAAAAGGCTATGTCAGTGCGAAAGCACTGCCGGAAGGTTTTTTTT	15	4	11	26.67%	12	7	5	58.33%	6	2	4	33.33%
T368	AAAAAAAACGTTAGATCAGTGCGAAAGCACTGATCTAACGTTTTTTTT	1	1	0	100.00%	2	2	0	100.00%	6	6	0	100.00%
T369	AAAAAAAAGGTGTTCTCAGTGCGAAAGCACTGCGAAGTGGTTTTTTTT	15	7	8	46.67%	18	11	7	61.11%	15	7	8	46.67%
T370	AAAAAAAAGGGTAACGCAGTGCTTTCGCACTGAAAGACGGTTTTTTTT	29	8	21	27.59%	34	18	16	52.94%	45	25	20	55.56%
T371	AAAAAAAAGGTTGTATCAGTGCTTTCGCACTGATACAACCTTTTTTTT	8	8	0	100.00%	6	5	1	83.33%	3	3	0	100.00%
T372	AAAAAAAAGGCTGCTTCAGTGCTTTCGCACTGGGCCGTGGTTTTTTTT	1	0	1	0.00%	4	3	1	75.00%	3	2	1	66.67%
T373	AAAAAAAACCTGTATACAGTGCGAAAGCACTGTATACAGGTTTTTTTT	1	1	0	100.00%	3	3	0	100.00%	1	1	0	100.00%
T374	AAAAAAAAGGTAGTCACAGTGCGAAAGCACTGTCCGGCCGTTTTTTTT	10	0	10	0.00%	15	0	15	0.00%	9	0	9	0.00%
T375	AAAAAAAAGGTAGAATCAGTGCTTTCGCACTGATTCTACCTTTTTTTT	18	16	2	88.89%	9	9	0	100.00%	10	10	0	100.00%
T376	AAAAAAAAGGTAACATCAGTGCTTTCGCACTGATGTTACCTTTTTTTT	26	26	0	100.00%	4	4	0	100.00%	25	24	1	96.00%
T377	AAAAAAAAGCTTTATACAGTGCTTTCGCACTGTATAAAGCTTTTTTTT	1	1	0	100.00%	2	1	1	50.00%	1	1	0	100.00%
T378	AAAAAAAAGCGTCAATCAGTGCGAAAGCACTGCGGTGTGGTTTTTTTT	15	0	15	0.00%	28	7	21	25.00%	17	11	6	64.71%
T379	AAAAAAAAGCTTTATGCAGTGCTTTCGCACTGCATAAAGCTTTTTTTT	4	4	0	100.00%	5	5	0	100.00%	4	3	1	75.00%
T380	AAAAAAAACGCGGAGACAGTGCGAAAGCACTGCTTAACCCTTTTTTTT	22	2	20	9.09%	35	2	33	5.71%	30	3	27	10.00%
T381	AAAAAAAACCTGTCTCCAGTGCGAAAGCACTGTGCACTCGTTTTTTTT	5	3	2	60.00%	4	3	1	75.00%	2	2	0	100.00%
T382	AAAAAAAACCGTTTCGCAGTGCGAAAGCACTGGAAAGGCGTTTTTTTT	7	7	0	100.00%	16	16	0	100.00%	4	2	2	50.00%
T383	AAAAAAAAGCGCCTGACAGTGCGAAAGCACTGACAAATCGTTTTTTTT	13	2	11	15.38%	22	0	22	0.00%	26	3	23	11.54%
T384	AAAAAAAACCCGATCACAGTGCGAAAGCACTGCAGACTCCTTTTTTTT	25	4	21	16.00%	32	6	26	18.75%	23	3	20	13.04%
T385	AAAAAAAACGGGGGTCCAGTGCGAAAGCACTGACGGAACGTTTTTTTT	8	2	6	25.00%	16	10	6	62.50%	11	4	7	36.36%
T386	AAAAAAAAGCTTGTAACAGTGCGAAAGCACTGTTACAAGCTTTTTTTT	6	6	0	100.00%	12	12	0	100.00%	8	8	0	100.00%
T387	AAAAAAAACGACACGTCAGTGCGAAAGCACTGGGTGCCGCTTTTTTTT	11	5	6	45.45%	16	10	6	62.50%	12	8	4	66.67%
T388	AAAAAAAAGGTTAACACAGTGCTTTCGCACTGTGTTAACCTTTTTTTT	0	0	0	I	1	1	0	100.00%	2	2	0	100.00%
T389	AAAAAAAAGGTAATTACAGTGCTTTCGCACTGTAATTACCTTTTTTTT	2	2	0	100.00%	5	5	0	100.00%	5	5	0	100.00%
T390	AAAAAAAAGGTAAGCACAGTGCTTTCGCACTGTGCTTACCTTTTTTTT	8	8	0	100.00%	5	5	0	100.00%	8	8	0	100.00%
T391	AAAAAAAACCGAATATCAGTGCGAAAGCACTGAAAAGGCGTTTTTTTT	11	9	2	81.82%	6	5	1	83.33%	11	10	1	90.91%
T392	AAAAAAAACGATTTGTCAGTGCTTTCGCACTGACAAATCGTTTTTTTT	12	12	0	100.00%	15	14	1	93.33%	10	10	0	100.00%
T393	AAAAAAAACCATTGTTCAGTGCTTTCGCACTGAACAATGGTTTTTTTT	8	8	0	100.00%	5	5	0	100.00%	6	6	0	100.00%
T394	AAAAAAAAGCATCGCGCAGTGCGAAAGCACTGTTCCTGGGTTTTTTTT	5	1	4	20.00%	2	1	1	50.00%	0	0	0	I
T395	AAAAAAAAGGTTGGTACAGTGCGAAAGCACTGTACCAACCTTTTTTTT	19	19	0	100.00%	16	16	0	100.00%	23	23	0	100.00%
T396	AAAAAAAAGGTGATGTCAGTGCTTTCGCACTGACATCACCTTTTTTTT	17	17	0	100.00%	24	24	0	100.00%	18	18	0	100.00%
T397	AAAAAAAAGGCTTTTCCAGTGCGAAAGCACTGCTAGTCGGTTTTTTTT	21	2	19	9.52%	18	2	16	11.11%	21	5	16	23.81%
T398	AAAAAAAAGCTGTTTGCAGTGCGAAAGCACTGTACGCCGGTTTTTTTT	0	0	0	I	9	9	0	100.00%	8	5	3	62.50%
T399	AAAAAAAACGTCAAATCAGTGCGAAAGCACTGAGCCAGGCTTTTTTTT	12	6	6	50.00%	30	15	15	50.00%	15	8	7	53.33%
T400	AAAAAAAACCTTTAAACAGTGCGAAAGCACTGTTTAAAGGTTTTTTTT	7	7	0	100.00%	5	5	0	100.00%	1	1	0	100.00%
T401	AAAAAAAACCTTAGTGCAGTGCGAAAGCACTGCACTAAGGTTTTTTTT	3	3	0	100.00%	2	2	0	100.00%	2	2	0	100.00%
T402	AAAAAAAACCAATTGTCAGTGCGAAAGCACTGACAATTGGTTTTTTTT	9	9	0	100.00%	16	16	0	100.00%	7	7	0	100.00%
T403	AAAAAAAAGGTTGCAACAGTGCTTTCGCACTGGGTTACGCTTTTTTTT	26	3	23	11.54%	26	6	20	23.08%	32	5	27	15.63%
T404	AAAAAAAAGGTTATGTCAGTGCTTTCGCACTGACATAACCTTTTTTTT	4	4	0	100.00%	7	7	0	100.00%	3	3	0	100.00%
T405	AAAAAAAAGCCAGTCTCAGTGCGAAAGCACTGAGCCCGCGTTTTTTTT	33	6	27	18.18%	25	7	18	28.00%	33	9	24	27.27%
T406	AAAAAAAACGTTACTTCAGTGCGAAAGCACTGAAGTAACGTTTTTTTT	12	12	0	100.00%	12	12	0	100.00%	9	8	1	88.89%
T407	AAAAAAAACCAAAATTCAGTGCTTTCGCACTGAATTTTGGTTTTTTTT	7	7	0	100.00%	3	3	0	100.00%	8	8	0	100.00%
T408	AAAAAAAAGGTGTAATCAGTGCTTTCGCACTGATTACACCTTTTTTTT	0	0	0	I	2	2	0	100.00%	8	8	0	100.00%
T409	AAAAAAAAGGGATTTCCAGTGCGAAAGCACTGCGACCAGGTTTTTTTT	23	5	18	21.74%	24	2	22	8.33%	22	3	19	13.64%
T410	AAAAAAAAGGATTATTCAGTGCTTTCGCACTGAATAATCCTTTTTTTT	3	3	0	100.00%	3	3	0	100.00%	3	3	0	100.00%
T411	AAAAAAAACGTGCTGTCAGTGCTTTCGCACTGATCCGTGCTTTTTTTT	26	5	21	19.23%	27	12	15	44.44%	41	4	37	9.76%
T412	AAAAAAAACGTGGGTGCAGTGCTTTCGCACTGTGCAAGCCTTTTTTTT	24	4	20	16.67%	28	8	20	28.57%	37	1	36	2.70%
T413	AAAAAAAACGATTTAACAGTGCGAAAGCACTGTTAAATCGTTTTTTTT	12	7	5	58.33%	10	6	4	60.00%	15	7	8	46.67%
T414	AAAAAAAACCATTTAACAGTGCTTTCGCACTGAGCGAGGCTTTTTTTT	24	1	23	4.17%	12	0	12	0.00%	27	3	24	11.11%
T415	AAAAAAAAGGGTTGAGCAGTGCTTTCGCACTGGGGCCCCGTTTTTTTT	3	0	3	0.00%	4	1	3	25.00%	7	6	1	85.71%
T416	AAAAAAAACGCATTTTCAGTGCGAAAGCACTGCGCCCGGGTTTTTTTT	8	6	2	75.00%	11	4	7	36.36%	8	4	4	50.00%
T417	AAAAAAAAGGTTAAGCCAGTGCTTTCGCACTGCGCAGTGGTTTTTTTT	20	3	17	15.00%	23	6	17	26.09%	14	3	11	21.43%
T418	AAAAAAAAGGTATGATCAGTGCGAAAGCACTGATCATACCTTTTTTTT	6	6	0	100.00%	11	11	0	100.00%	8	8	0	100.00%
T419	AAAAAAAACGTTGATGCAGTGCTTTCGCACTGCATCAACGTTTTTTTT	8	7	1	87.50%	5	3	2	60.00%	3	3	0	100.00%
T420	AAAAAAAAGGAAAAGACAGTGCGAAAGCACTGAAGATGCCTTTTTTTT	17	5	12	29.41%	6	5	1	83.33%	5	0	5	0.00%
T421	AAAAAAAACGTTACTTCAGTGCTTTCGCACTGAAGTAACGTTTTTTTT	6	6	0	100.00%	2	2	0	100.00%	3	3	0	100.00%
T422	AAAAAAAACGATTGTTCAGTGCGAAAGCACTGTTGCCGGCTTTTTTTT	16	3	13	18.75%	23	6	17	26.09%	29	7	22	24.14%
T423	AAAAAAAACCGGTATTCAGTGCGAAAGCACTGGATAATCGTTTTTTTT	8	8	0	100.00%	18	18	0	100.00%	7	7	0	100.00%
T424	AAAAAAAAGCCCTGTCCAGTGCGAAAGCACTGTGTCGGCGTTTTTTTT	3	2	1	66.67%	9	9	0	100.00%	2	1	1	50.00%
T425	AAAAAAAAGGGATGAACAGTGCGAAAGCACTGCTGACGCGTTTTTTTT	21	11	10	52.38%	14	2	12	14.29%	5	1	4	20.00%
T426	AAAAAAAAGGCTGGTTCAGTGCGAAAGCACTGCGGTTTGGTTTTTTTT	18	1	17	5.56%	28	3	25	10.71%	18	1	17	5.56%
T427	AAAAAAAAGCTAGGTTCAGTGCGAAAGCACTGCCGTGACCTTTTTTTT	15	9	6	60.00%	17	8	9	47.06%	12	3	9	25.00%
T428	AAAAAAAAGCTATGTTCAGTGCTTTCGCACTGAACATAGCTTTTTTTT	11	11	0	100.00%	6	6	0	100.00%	7	7	0	100.00%
T429	AAAAAAAACGCATTGACAGTGCGAAAGCACTGAACCCCGCTTTTTTTT	29	1	28	3.45%	22	2	20	9.09%	69	5	64	7.25%
T430	AAAAAAAACCTTCTGGCAGTGCTTTCGCACTGTTAACGGCTTTTTTTT	2	0	2	0.00%	5	0	5	0.00%	7	0	7	0.00%
T431	AAAAAAAACCTAACTGCAGTGCTTTCGCACTGCAGTTAGGTTTTTTTT	17	17	0	100.00%	14	14	0	100.00%	14	13	1	92.86%
T432	AAAAAAAACCCTAGTTCAGTGCGAAAGCACTGCTCGCAGCTTTTTTTT	15	6	9	40.00%	22	11	11	50.00%	10	3	7	30.00%
T433	AAAAAAAACGTGTGTTCAGTGCTTTCGCACTGAACACACGTTTTTTTT	7	7	0	100.00%	10	10	0	100.00%	6	6	0	100.00%
T434	AAAAAAAACCAAGCGCCAGTGCGAAAGCACTGTACTTTGCTTTTTTTT	14	0	14	0.00%	28	1	27	3.57%	19	0	19	0.00%
T435	AAAAAAAAGGAGTGGACAGTGCGAAAGCACTGATCCGTCCTTTTTTTT	27	3	24	11.11%	18	6	12	33.33%	33	4	29	12.12%
T436	AAAAAAAAGGTTGCCTCAGTGCGAAAGCACTGCTCCCGGGTTTTTTTT	16	8	8	50.00%	21	5	16	23.81%	19	5	14	26.32%
T437	AAAAAAAACGTATATACAGTGCGAAAGCACTGTATATACGTTTTTTTT	5	5	0	100.00%	4	4	0	100.00%	1	1	0	100.00%
T438	AAAAAAAACCGCTCGGCAGTGCTTTCGCACTGTTCGGCCCTTTTTTTT	10	5	5	50.00%	13	8	5	61.54%	12	8	4	66.67%
T439	AAAAAAAACCGAAGTACAGTGCGAAAGCACTGCATACCCCTTTTTTTT	17	6	11	35.29%	14	4	10	28.57%	11	1	10	9.09%
T440	AAAAAAAAGCTTATGTCAGTGCGAAAGCACTGACATAAGCTTTTTTTT	12	12	0	100.00%	3	3	0	100.00%	16	15	1	93.75%
T441	AAAAAAAAGGTACGAACAGTGCTTTCGCACTGTTCGTACCTTTTTTTT	10	10	0	100.00%	7	7	0	100.00%	10	10	0	100.00%
T442	AAAAAAAACGATAATTCAGTGCGAAAGCACTGGAAGCAGCTTTTTTTT	22	4	18	18.18%	23	3	20	13.04%	28	8	20	28.57%
T443	AAAAAAAAGGTGGTAGCAGTGCTTTCGCACTGCTACCACCTTTTTTTT	18	18	0	100.00%	3	3	0	100.00%	16	16	0	100.00%
T444	AAAAAAAAGGGTGCTTCAGTGCGAAAGCACTGCGCGATGGTTTTTTTT	28	17	11	60.71%	17	14	3	82.35%	26	16	10	61.54%
T445	AAAAAAAACCATCAAGCAGTGCTTTCGCACTGCTTGATGGTTTTTTTT	16	16	0	100.00%	17	17	0	100.00%	13	13	0	100.00%
T446	AAAAAAAAGGTGATGTCAGTGCGAAAGCACTGACATCACCTTTTTTTT	16	16	0	100.00%	7	7	0	100.00%	16	16	0	100.00%
T447	AAAAAAAAGCGTTAGGCAGTGCTTTCGCACTGGGTCGGGGTTTTTTTT	28	6	22	21.43%	45	12	33	26.67%	37	3	34	8.11%
T448	AAAAAAAACGGATGAACAGTGCGAAAGCACTGTTCATCGGTTTTTTTT	12	12	0	100.00%	17	17	0	100.00%	17	17	0	100.00%
T449	AAAAAAAAGCGTGGAGCAGTGCTTTCGCACTGCAACTTCGTTTTTTTT	33	10	23	30.30%	32	13	19	40.63%	41	11	30	26.83%
T450	AAAAAAAAGCTTTGTTCAGTGCTTTCGCACTGAACAAAGCTTTTTTTT	3	3	0	100.00%	3	3	0	100.00%	4	4	0	100.00%
T451	AAAAAAAACCTTAGAGCAGTGCGAAAGCACTGTGCCCGCGTTTTTTTT	3	1	2	33.33%	13	5	8	38.46%	5	1	4	20.00%
T452	AAAAAAAAGGTAGTAACAGTGCTTTCGCACTGTTACTACCTTTTTTTT	9	9	0	100.00%	6	6	0	100.00%	3	3	0	100.00%
T453	AAAAAAAAGCTTTACTCAGTGCTTTCGCACTGAGTAAAGCTTTTTTTT	5	5	0	100.00%	5	5	0	100.00%	4	3	1	75.00%
T454	AAAAAAAACGAGTGTACAGTGCGAAAGCACTGTACACTCGTTTTTTTT	8	8	0	100.00%	7	6	1	85.71%	5	5	0	100.00%
T455	AAAAAAAAGCTAGTGTCAGTGCGAAAGCACTGACACTAGGTTTTTTTT	13	11	2	84.62%	11	9	2	81.82%	7	7	0	100.00%
T456	AAAAAAAACGTTTCAACAGTGCTTTCGCACTGTTGAAACGTTTTTTTT	3	3	0	100.00%	4	4	0	100.00%	4	4	0	100.00%
T457	AAAAAAAAGGTTATCTCAGTGCTTTCGCACTGAGATAACCTTTTTTTT	0	0	0	I	0	0	0	I	4	4	0	100.00%
T458	AAAAAAAAGGTGTGTGCAGTGCTTTCGCACTGCACACACCTTTTTTTT	2	2	0	100.00%	5	5	0	100.00%	7	7	0	100.00%
T459	AAAAAAAAGGTCTGTGCAGTGCTTTCGCACTGCACAGACCTTTTTTTT	13	13	0	100.00%	7	7	0	100.00%	17	16	1	94.12%
T460	AAAAAAAAGGCACTTACAGTGCGAAAGCACTGCTGCTAGCTTTTTTTT	6	2	4	33.33%	10	1	9	10.00%	15	8	7	53.33%
T461	AAAAAAAAGCAGTATTCAGTGCTTTCGCACTGAATACTGCTTTTTTTT	4	4	0	100.00%	14	14	0	100.00%	15	15	0	100.00%
T462	AAAAAAAACGACGTGGCAGTGCGAAAGCACTGTCGAACGCTTTTTTTT	18	10	8	55.56%	7	6	1	85.71%	4	4	0	100.00%
T463	AAAAAAAAGGGTGTGGCAGTGCTTTCGCACTGCACTCCCGTTTTTTTT	29	27	2	93.10%	28	21	7	75.00%	24	22	2	91.67%
T464	AAAAAAAAGCATTATACAGTGCGAAAGCACTGTATAATGCTTTTTTTT	1	1	0	100.00%	8	8	0	100.00%	0	0	0	I
T465	AAAAAAAACGGACGAACAGTGCTTTCGCACTGCGTCGTCGTTTTTTTT	9	4	5	44.44%	9	3	6	33.33%	8	2	6	25.00%
T466	AAAAAAAACCTTTTGTCAGTGCGAAAGCACTGACAAAAGGTTTTTTTT	3	3	0	100.00%	6	6	0	100.00%	0	0	0	I
T467	AAAAAAAACCGGGGGACAGTGCTTTCGCACTGCGAATCCCTTTTTTTT	2	0	2	0.00%	0	0	0	I	2	1	1	50.00%
T468	AAAAAAAAGGTGGGAACAGTGCGAAAGCACTGTGTGGTGGTTTTTTTT	14	8	6	57.14%	9	6	3	66.67%	15	15	0	100.00%
T469	AAAAAAAACCATTTGGCAGTGCGAAAGCACTGCCAAATGGTTTTTTTT	15	15	0	100.00%	10	10	0	100.00%	16	16	0	100.00%
T470	AAAAAAAACGTGGATACAGTGCTTTCGCACTGACGTTTGGTTTTTTTT	17	5	12	29.41%	28	8	20	28.57%	26	3	23	11.54%
T471	AAAAAAAAGGTGGTTCCAGTGCGAAAGCACTGCTTCGCGGTTTTTTTT	14	3	11	21.43%	22	10	12	45.45%	16	6	10	37.50%
T472	AAAAAAAACCTTTGTTCAGTGCTTTCGCACTGAACAAAGGTTTTTTTT	0	0	0	I	6	6	0	100.00%	5	5	0	100.00%
T473	AAAAAAAACCTGTGTGCAGTGCTTTCGCACTGCACACAGGTTTTTTTT	3	3	0	100.00%	1	1	0	100.00%	17	17	0	100.00%
T474	AAAAAAAAGGTTGGTGCAGTGCTTTCGCACTGCACCAACCTTTTTTTT	22	22	0	100.00%	16	16	0	100.00%	19	19	0	100.00%
T475	AAAAAAAAGGTAATTTCAGTGCTTTCGCACTGAAATTACCTTTTTTTT	3	3	0	100.00%	3	3	0	100.00%	7	7	0	100.00%
T476	AAAAAAAAGGTTTTGACAGTGCTTTCGCACTGTCAAAACCTTTTTTTT	0	0	0	I	5	5	0	100.00%	2	2	0	100.00%
T477	AAAAAAAACCCTTGTGCAGTGCTTTCGCACTGCACAAGGGTTTTTTTT	16	15	1	93.75%	8	8	0	100.00%	10	10	0	100.00%
T478	AAAAAAAACCCAGATTCAGTGCGAAAGCACTGCAAAGCGCTTTTTTTT	13	1	12	7.69%	31	6	25	19.35%	15	4	11	26.67%
T479	AAAAAAAAGGTTTTCGCAGTGCGAAAGCACTGCCATCACGTTTTTTTT	13	0	13	0.00%	32	8	24	25.00%	27	1	26	3.70%
T480	AAAAAAAAGGTCCTAACAGTGCGAAAGCACTGGATCAGCGTTTTTTTT	18	2	16	11.11%	21	2	19	9.52%	18	1	17	5.56%
T481	AAAAAAAACCTCATGTCAGTGCTTTCGCACTGACATGAGGTTTTTTTT	17	16	1	94.12%	13	13	0	100.00%	7	7	0	100.00%
T482	AAAAAAAACCATTAGTCAGTGCTTTCGCACTGACTAATGGTTTTTTTT	5	5	0	100.00%	13	13	0	100.00%	6	6	0	100.00%
T483	AAAAAAAAGCAGTGTACAGTGCTTTCGCACTGTACACTGCTTTTTTTT	7	7	0	100.00%	2	2	0	100.00%	6	6	0	100.00%
T484	AAAAAAAAGCTAGGAGCAGTGCGAAAGCACTGCATTTCCCTTTTTTTT	4	2	2	50.00%	6	3	3	50.00%	14	11	3	78.57%
T485	AAAAAAAACGTCGGTTCAGTGCTTTCGCACTGGTATTAGCTTTTTTTT	33	0	33	0.00%	20	2	18	10.00%	24	0	24	0.00%
T486	AAAAAAAAGGTAACAGCAGTGCGAAAGCACTGCCCCTCGGTTTTTTTT	1	0	1	0.00%	4	1	3	25.00%	2	0	2	0.00%
T487	AAAAAAAAGGTTTTTACAGTGCGAAAGCACTGTAAAAACCTTTTTTTT	0	0	0	I	3	3	0	100.00%	2	2	0	100.00%
T488	AAAAAAAACGAATGTTCAGTGCTTTCGCACTGAACATTCGTTTTTTTT	13	13	0	100.00%	10	10	0	100.00%	1	1	0	100.00%
T489	AAAAAAAACCATACGCCAGTGCGAAAGCACTGCTGCCCCGTTTTTTTT	12	0	12	0.00%	13	3	10	23.08%	5	0	5	0.00%
T490	AAAAAAAAGGGGGTTGCAGTGCTTTCGCACTGTGGATGCCTTTTTTTT	27	3	24	11.11%	22	2	20	9.09%	44	3	41	6.82%
T491	AAAAAAAAGGAGTGTTCAGTGCGAAAGCACTGGATTATGCTTTTTTTT	9	5	4	55.56%	14	5	9	35.71%	7	2	5	28.57%
T492	AAAAAAAACGGAAGAACAGTGCGAAAGCACTGCACCAACCTTTTTTTT	7	5	2	71.43%	7	5	2	71.43%	16	9	7	56.25%
T493	AAAAAAAACGCCGCTTCAGTGCTTTCGCACTGGCTAATGCTTTTTTTT	30	1	29	3.33%	25	1	24	4.00%	37	0	37	0.00%
T494	AAAAAAAAGCCCCTAGCAGTGCGAAAGCACTGAGCTACGGTTTTTTTT	5	4	1	80.00%	6	5	1	83.33%	1	1	0	100.00%
T495	AAAAAAAAGCAGAGAACAGTGCTTTCGCACTGAAATTCCGTTTTTTTT	21	3	18	14.29%	23	3	20	13.04%	22	1	21	4.55%
T496	AAAAAAAACCGGCTATCAGTGCGAAAGCACTGGCAACCCCTTTTTTTT	11	7	4	63.64%	13	9	4	69.23%	12	7	5	58.33%
T497	AAAAAAAAGCAGAGCGCAGTGCGAAAGCACTGGAATAACGTTTTTTTT	18	2	16	11.11%	22	0	22	0.00%	20	0	20	0.00%
T498	AAAAAAAAGCTATACTCAGTGCTTTCGCACTGAGTATAGCTTTTTTTT	3	3	0	100.00%	3	3	0	100.00%	1	1	0	100.00%
T499	AAAAAAAACGGCCTGACAGTGCGAAAGCACTGTACCTCCCTTTTTTTT	6	4	2	66.67%	16	9	7	56.25%	11	4	7	36.36%
T500	AAAAAAAACGATGTGACAGTGCGAAAGCACTGGTTACCGCTTTTTTTT	5	3	2	60.00%	7	4	3	57.14%	7	3	4	42.86%
T501	AAAAAAAACGAACATCCAGTGCGAAAGCACTGCATCCTGCTTTTTTTT	23	4	19	17.39%	23	1	22	4.35%	18	1	17	5.56%
T502	AAAAAAAACCATTTGACAGTGCGAAAGCACTGTCAAATGGTTTTTTTT	7	7	0	100.00%	7	7	0	100.00%	3	3	0	100.00%
T503	AAAAAAAAGGTGTTCGCAGTGCGAAAGCACTGGCAATCCGTTTTTTTT	13	0	13	0.00%	20	2	18	10.00%	10	0	10	0.00%
T504	AAAAAAAAGCTACTTTCAGTGCGAAAGCACTGGGATAAGGTTTTTTTT	7	3	4	42.86%	6	6	0	100.00%	11	11	0	100.00%
T505	AAAAAAAACGTGTGTACAGTGCGAAAGCACTGTACACACGTTTTTTTT	10	10	0	100.00%	8	8	0	100.00%	9	9	0	100.00%
T506	AAAAAAAAGGGCTCGTCAGTGCGAAAGCACTGGCCAAGGGTTTTTTTT	18	5	13	27.78%	10	5	5	50.00%	20	6	14	30.00%
T507	AAAAAAAAGCGTCCGGCAGTGCGAAAGCACTGACCACACGTTTTTTTT	9	9	0	100.00%	12	11	1	91.67%	6	6	0	100.00%
T508	AAAAAAAAGCGGTGAGCAGTGCGAAAGCACTGATCCCTCGTTTTTTTT	19	1	18	5.26%	20	4	16	20.00%	18	3	15	16.67%
T509	AAAAAAAACCGATTTGCAGTGCGAAAGCACTGACACCACCTTTTTTTT	16	4	12	25.00%	16	3	13	18.75%	18	5	13	27.78%
T510	AAAAAAAAGGTCAGTGCAGTGCTTTCGCACTGCACTGACCTTTTTTTT	5	5	0	100.00%	5	5	0	100.00%	7	7	0	100.00%
T511	AAAAAAAAGGAGCACTCAGTGCGAAAGCACTGTCCTTCCGTTTTTTTT	14	2	12	14.29%	13	2	11	15.38%	13	1	12	7.69%
T512	AAAAAAAACGGCACGACAGTGCGAAAGCACTGACTCTACCTTTTTTTT	18	0	18	0.00%	23	1	22	4.35%	22	2	20	9.09%
T513	AAAAAAAAGGTTTGTCCAGTGCTTTCGCACTGGACAAACCTTTTTTTT	10	10	0	100.00%	18	18	0	100.00%	8	8	0	100.00%
T514	AAAAAAAAGGTATTCTCAGTGCGAAAGCACTGGGAACACCTTTTTTTT	9	9	0	100.00%	28	28	0	100.00%	33	32	1	96.97%
T515	AAAAAAAACGTGTTGACAGTGCGAAAGCACTGTTCGAGCCTTTTTTTT	9	9	0	100.00%	3	3	0	100.00%	10	10	0	100.00%
T516	AAAAAAAACGGGACTTCAGTGCTTTCGCACTGCTTGGACCTTTTTTTT	11	2	9	18.18%	17	1	16	5.88%	32	0	32	0.00%
T517	AAAAAAAAGGTCGATTCAGTGCGAAAGCACTGAATCGACCTTTTTTTT	21	21	0	100.00%	14	14	0	100.00%	9	9	0	100.00%
T518	AAAAAAAACGTTTTGTCAGTGCGAAAGCACTGACAAAACGTTTTTTTT	6	6	0	100.00%	3	3	0	100.00%	9	9	0	100.00%
T519	AAAAAAAACCTTTATTCAGTGCTTTCGCACTGAATAAAGGTTTTTTTT	4	4	0	100.00%	4	4	0	100.00%	10	7	3	70.00%
T520	AAAAAAAAGGGCTGAGCAGTGCGAAAGCACTGAACATGCGTTTTTTTT	1	0	1	0.00%	4	3	1	75.00%	2	1	1	50.00%
T521	AAAAAAAAGCAATAAACAGTGCTTTCGCACTGGCCCAGGCTTTTTTTT	27	3	24	11.11%	26	3	23	11.54%	35	4	31	11.43%
T522	AAAAAAAACGTGCAGGCAGTGCGAAAGCACTGCGGACGGGTTTTTTTT	6	6	0	100.00%	1	1	0	100.00%	4	2	2	50.00%
T523	AAAAAAAAGGTCGTTTCAGTGCGAAAGCACTGAAACGAGCTTTTTTTT	28	21	7	75.00%	17	13	4	76.47%	12	5	7	41.67%
T524	AAAAAAAACCTTAAAACAGTGCGAAAGCACTGTTTTAAGGTTTTTTTT	8	8	0	100.00%	2	2	0	100.00%	8	8	0	100.00%
T525	AAAAAAAAGGGGTGGTCAGTGCGAAAGCACTGCCTACTCGTTTTTTTT	13	13	0	100.00%	23	23	0	100.00%	18	15	3	83.33%
T526	AAAAAAAAGGGATATCCAGTGCGAAAGCACTGAAGTCAGGTTTTTTTT	13	3	10	23.08%	9	3	6	33.33%	12	3	9	25.00%
T527	AAAAAAAACGGGGCCGCAGTGCTTTCGCACTGTGCTAGGCTTTTTTTT	33	1	32	3.03%	30	2	28	6.67%	50	1	49	2.00%
T528	AAAAAAAACGGCTAGTCAGTGCGAAAGCACTGGTCAACGCTTTTTTTT	9	0	9	0.00%	11	1	10	9.09%	16	2	14	12.50%
T529	AAAAAAAACCGGTGTGCAGTGCTTTCGCACTGCCCCATGCTTTTTTTT	30	12	18	40.00%	24	7	17	29.17%	47	14	33	29.79%
T530	AAAAAAAAGGTAACTTCAGTGCGAAAGCACTGCAACAAGGTTTTTTTT	12	1	11	8.33%	15	2	13	13.33%	13	2	11	15.38%
T531	AAAAAAAAGCCTTACCCAGTGCGAAAGCACTGCGCGTACCTTTTTTTT	16	1	15	6.25%	23	5	18	21.74%	13	2	11	15.38%
T532	AAAAAAAAGCAATCGACAGTGCGAAAGCACTGAAGGCGGGTTTTTTTT	7	6	1	85.71%	9	8	1	88.89%	11	10	1	90.91%
T533	AAAAAAAACGTTTGAACAGTGCTTTCGCACTGTTCAAACGTTTTTTTT	11	11	0	100.00%	8	8	0	100.00%	9	9	0	100.00%
T534	AAAAAAAACGGGGATTCAGTGCGAAAGCACTGCCTCATCCTTTTTTTT	9	2	7	22.22%	15	1	14	6.67%	14	0	14	0.00%
T535	AAAAAAAAGGGCGCCACAGTGCGAAAGCACTGCATTGCCGTTTTTTTT	13	13	0	100.00%	25	19	6	76.00%	27	24	3	88.89%
T536	AAAAAAAAGGATATGACAGTGCGAAAGCACTGCCCGAGCGTTTTTTTT	4	1	3	25.00%	8	0	8	0.00%	3	0	3	0.00%
T537	AAAAAAAACGGTGTTACAGTGCTTTCGCACTGCCCAGTCCTTTTTTTT	31	1	30	3.23%	19	4	15	21.05%	40	2	38	5.00%
T538	AAAAAAAACGTTACGTCAGTGCTTTCGCACTGACGTAACGTTTTTTTT	19	19	0	100.00%	5	5	0	100.00%	11	11	0	100.00%
T539	AAAAAAAACCTTGGTGCAGTGCTTTCGCACTGACGTTCCCTTTTTTTT	23	3	20	13.04%	20	2	18	10.00%	46	7	39	15.22%
T540	AAAAAAAACCAATTTGCAGTGCGAAAGCACTGCAAATTGGTTTTTTTT	11	11	0	100.00%	3	3	0	100.00%	6	6	0	100.00%
T541	AAAAAAAAGGATTTTCCAGTGCGAAAGCACTGAAGGACCGTTTTTTTT	11	7	4	63.64%	14	5	9	35.71%	4	2	2	50.00%
T542	AAAAAAAAGCTTCTCACAGTGCGAAAGCACTGAGAAAGCCTTTTTTTT	4	2	2	50.00%	9	3	6	33.33%	4	0	4	0.00%
T543	AAAAAAAAGGTGGTTTCAGTGCTTTCGCACTGAAACCACCTTTTTTTT	26	26	0	100.00%	15	15	0	100.00%	12	12	0	100.00%
T544	AAAAAAAAGGGACTCACAGTGCGAAAGCACTGGAATACGCTTTTTTTT	21	3	18	14.29%	18	0	18	0.00%	13	2	11	15.38%
T545	AAAAAAAAGGCCGCTCCAGTGCGAAAGCACTGCATCCCGGTTTTTTTT	14	7	7	50.00%	11	4	7	36.36%	25	8	17	32.00%
T546	AAAAAAAAGCATACCACAGTGCGAAAGCACTGAGACCTCGTTTTTTTT	11	4	7	36.36%	21	2	19	9.52%	17	3	14	17.65%
T547	AAAAAAAACGTATGAACAGTGCGAAAGCACTGCCGCCAGCTTTTTTTT	15	3	12	20.00%	25	3	22	12.00%	14	1	13	7.14%
T548	AAAAAAAAGGTAGATGCAGTGCTTTCGCACTGCATCTACCTTTTTTTT	4	4	0	100.00%	8	8	0	100.00%	3	3	0	100.00%
T549	AAAAAAAAGCCAGCTACAGTGCGAAAGCACTGGAACCACGTTTTTTTT	1	1	0	100.00%	1	1	0	100.00%	8	8	0	100.00%
T550	AAAAAAAACGTACATTCAGTGCTTTCGCACTGAATGTACGTTTTTTTT	11	11	0	100.00%	23	23	0	100.00%	8	7	1	87.50%
T551	AAAAAAAACCGAGCCCCAGTGCGAAAGCACTGACATCACCTTTTTTTT	11	0	11	0.00%	13	0	13	0.00%	9	1	8	11.11%
T552	AAAAAAAAGGTGTGGTCAGTGCTTTCGCACTGACCACACCTTTTTTTT	15	15	0	100.00%	17	15	2	88.24%	7	7	0	100.00%
T553	AAAAAAAAGCTGTATACAGTGCGAAAGCACTGTATACAGCTTTTTTTT	7	7	0	100.00%	7	7	0	100.00%	4	4	0	100.00%
T554	AAAAAAAAGCCGTGCACAGTGCGAAAGCACTGGACCGACGTTTTTTTT	28	21	7	75.00%	18	12	6	66.67%	12	10	2	83.33%
T555	AAAAAAAACCTTTCAACAGTGCGAAAGCACTGTTGAAAGGTTTTTTTT	7	7	0	100.00%	11	11	0	100.00%	5	4	1	80.00%
T556	AAAAAAAACCTATCCACAGTGCGAAAGCACTGCTAATCCCTTTTTTTT	15	1	14	6.67%	28	2	26	7.14%	21	1	20	4.76%
T557	AAAAAAAAGGTCGAGCCAGTGCGAAAGCACTGAACCCCGGTTTTTTTT	2	1	1	50.00%	5	5	0	100.00%	2	0	2	0.00%
T558	AAAAAAAAGGTAGATACAGTGCGAAAGCACTGTATCTACCTTTTTTTT	2	2	0	100.00%	5	5	0	100.00%	0	0	0	I
T559	AAAAAAAAGGCTGAAGCAGTGCGAAAGCACTGGATTCCCCTTTTTTTT	20	4	16	20.00%	13	2	11	15.38%	11	2	9	18.18%
T560	AAAAAAAACCTTTATACAGTGCGAAAGCACTGTATAAAGGTTTTTTTT	3	3	0	100.00%	3	3	0	100.00%	3	3	0	100.00%
T561	AAAAAAAAGGTTTTCGCAGTGCGAAAGCACTGGCAAATGGTTTTTTTT	4	2	2	50.00%	4	2	2	50.00%	4	4	0	100.00%
T562	AAAAAAAACCGATATGCAGTGCTTTCGCACTGCATATCGGTTTTTTTT	12	12	0	100.00%	14	14	0	100.00%	6	6	0	100.00%
T563	AAAAAAAAGGGAGAGCCAGTGCTTTCGCACTGGATCCTCCTTTTTTTT	4	0	4	0.00%	4	0	4	0.00%	7	0	7	0.00%
T564	AAAAAAAAGGTTTGTCCAGTGCGAAAGCACTGCCGTCCCGTTTTTTTT	6	2	4	33.33%	18	9	9	50.00%	9	5	4	55.56%
T565	AAAAAAAAGGTAGTGACAGTGCTTTCGCACTGTCACTACCTTTTTTTT	4	4	0	100.00%	4	4	0	100.00%	10	10	0	100.00%
T566	AAAAAAAAGGCCTAAACAGTGCGAAAGCACTGCCTGCTCGTTTTTTTT	21	5	16	23.81%	23	3	20	13.04%	19	3	16	15.79%
T567	AAAAAAAAGGACCGGACAGTGCGAAAGCACTGCACACTGGTTTTTTTT	15	1	14	6.67%	18	5	13	27.78%	21	5	16	23.81%
T568	AAAAAAAAGCCGCAGTCAGTGCGAAAGCACTGCTTTCACGTTTTTTTT	16	0	16	0.00%	19	0	19	0.00%	19	0	19	0.00%
T569	AAAAAAAAGCCCTAGGCAGTGCGAAAGCACTGAGACCACGTTTTTTTT	17	2	15	11.76%	16	3	13	18.75%	11	0	11	0.00%
T570	AAAAAAAACCTTTGTTCAGTGCGAAAGCACTGCACTCCCCTTTTTTTT	23	11	12	47.83%	21	8	13	38.10%	37	25	12	67.57%
T571	AAAAAAAAGCGGCGTGCAGTGCTTTCGCACTGTGATAGGCTTTTTTTT	19	0	19	0.00%	29	0	29	0.00%	57	0	57	0.00%
T572	AAAAAAAACGATTGCTCAGTGCGAAAGCACTGAGTAGGGCTTTTTTTT	19	9	10	47.37%	20	6	14	30.00%	16	5	11	31.25%
T573	AAAAAAAACCATAATTCAGTGCGAAAGCACTGAATTATGGTTTTTTTT	3	3	0	100.00%	8	8	0	100.00%	1	1	0	100.00%
T574	AAAAAAAAGGGCGTCCCAGTGCGAAAGCACTGATGCGTGGTTTTTTTT	1	1	0	100.00%	5	5	0	100.00%	3	3	0	100.00%
T575	AAAAAAAACGTTCATGCAGTGCGAAAGCACTGTATGTCCCTTTTTTTT	6	5	1	83.33%	7	6	1	85.71%	14	13	1	92.86%
T576	AAAAAAAACGATTGTTCAGTGCTTTCGCACTGAACAATCGTTTTTTTT	5	5	0	100.00%	2	2	0	100.00%	3	3	0	100.00%
T577	AAAAAAAAGCCGTAGTCAGTGCGAAAGCACTGCTAGATGGTTTTTTTT	19	9	10	47.37%	24	11	13	45.83%	39	16	23	41.03%
T578	AAAAAAAAGCGTTTGTCAGTGCTTTCGCACTGACAAACCCTTTTTTTT	5	4	1	80.00%	3	1	2	33.33%	6	4	2	66.67%
T579	AAAAAAAAGCGTGATACAGTGCGAAAGCACTGACTCCACGTTTTTTTT	11	7	4	63.64%	14	6	8	42.86%	10	7	3	70.00%
T580	AAAAAAAACGCACTCCCAGTGCGAAAGCACTGAATGCACCTTTTTTTT	22	1	21	4.55%	16	2	14	12.50%	16	3	13	18.75%
T581	AAAAAAAAGGTGTTGTCAGTGCGAAAGCACTGACAACACCTTTTTTTT	8	8	0	100.00%	2	2	0	100.00%	9	9	0	100.00%
T582	AAAAAAAACGTCAATTCAGTGCTTTCGCACTGAATTGACGTTTTTTTT	10	10	0	100.00%	6	6	0	100.00%	5	5	0	100.00%
T583	AAAAAAAACGTATGAACAGTGCGAAAGCACTGTTCATACGTTTTTTTT	13	13	0	100.00%	6	6	0	100.00%	11	11	0	100.00%
T584	AAAAAAAAGGTTTAGACAGTGCTTTCGCACTGTCTAAACCTTTTTTTT	3	3	0	100.00%	3	3	0	100.00%	2	2	0	100.00%
T585	AAAAAAAAGGTGGTGACAGTGCTTTCGCACTGTCACCACCTTTTTTTT	11	11	0	100.00%	12	12	0	100.00%	19	19	0	100.00%
T586	AAAAAAAAGGATGAATCAGTGCTTTCGCACTGTCCCTGGGTTTTTTTT	18	2	16	11.11%	24	6	18	25.00%	41	5	36	12.20%
T587	AAAAAAAACGTGAGTGCAGTGCTTTCGCACTGAAGGGTCCTTTTTTTT	31	5	26	16.13%	51	19	32	37.25%	25	9	16	36.00%
T588	AAAAAAAACCGCGTTTCAGTGCTTTCGCACTGAAACGCCCTTTTTTTT	37	37	0	100.00%	20	19	1	95.00%	20	18	2	90.00%
T589	AAAAAAAACCCTATGGCAGTGCTTTCGCACTGATCGCTGGTTTTTTTT	0	0	0	I	6	5	1	83.33%	3	3	0	100.00%
T590	AAAAAAAAGGTCGTAGCAGTGCTTTCGCACTGCTACGACCTTTTTTTT	7	7	0	100.00%	7	7	0	100.00%	9	9	0	100.00%
T591	AAAAAAAAGGTATGGCCAGTGCGAAAGCACTGTTCAATCGTTTTTTTT	5	2	3	40.00%	10	7	3	70.00%	6	5	1	83.33%
T592	AAAAAAAAGGCAAGTTCAGTGCGAAAGCACTGCGAACAGGTTTTTTTT	14	1	13	7.14%	25	7	18	28.00%	23	5	18	21.74%
T593	AAAAAAAAGGACTGACCAGTGCGAAAGCACTGCCTCAACGTTTTTTTT	3	1	2	33.33%	1	1	0	100.00%	4	1	3	25.00%
T594	AAAAAAAAGCACTAATCAGTGCGAAAGCACTGATTAGTGGTTTTTTTT	3	2	1	66.67%	3	2	1	66.67%	6	3	3	50.00%
T595	AAAAAAAACCGTAATGCAGTGCTTTCGCACTGCATTACGGTTTTTTTT	5	5	0	100.00%	9	9	0	100.00%	7	7	0	100.00%
T596	AAAAAAAACCGGGGAGCAGTGCGAAAGCACTGTCTCTTCCTTTTTTTT	20	6	14	30.00%	25	8	17	32.00%	15	6	9	40.00%
T597	AAAAAAAACCGCGGAGCAGTGCGAAAGCACTGTGATGTGCTTTTTTTT	5	5	0	100.00%	1	1	0	100.00%	8	7	1	87.50%
T598	AAAAAAAACGTATACTCAGTGCTTTCGCACTGAGTATACGTTTTTTTT	6	6	0	100.00%	6	6	0	100.00%	2	2	0	100.00%
T599	AAAAAAAACGTACATCCAGTGCGAAAGCACTGGATGTACGTTTTTTTT	16	15	1	93.75%	9	9	0	100.00%	12	10	2	83.33%
T600	AAAAAAAACGCGGGGTCAGTGCTTTCGCACTGCGTCACCCTTTTTTTT	25	0	25	0.00%	19	2	17	10.53%	32	0	32	0.00%
T601	AAAAAAAACCAAGGTCCAGTGCTTTCGCACTGCGTGATCCTTTTTTTT	21	4	17	19.05%	20	1	19	5.00%	37	3	34	8.11%
T602	AAAAAAAAGCAAATTTCAGTGCGAAAGCACTGAAATTTGCTTTTTTTT	5	5	0	100.00%	2	2	0	100.00%	8	8	0	100.00%
T603	AAAAAAAACCGAAATTCAGTGCGAAAGCACTGGCCCCCCCTTTTTTTT	16	2	14	12.50%	10	1	9	10.00%	15	5	10	33.33%
T604	AAAAAAAACGCTCAGTCAGTGCGAAAGCACTGCTAACTGCTTTTTTTT	8	0	8	0.00%	14	3	11	21.43%	8	3	5	37.50%
T605	AAAAAAAACCTTGGACCAGTGCGAAAGCACTGTTTTGACCTTTTTTTT	7	2	5	28.57%	16	8	8	50.00%	6	3	3	50.00%
T606	AAAAAAAAGGAAAGACCAGTGCGAAAGCACTGCCCCCTGGTTTTTTTT	18	3	15	16.67%	15	8	7	53.33%	14	6	8	42.86%
T607	AAAAAAAACGTATCATCAGTGCGAAAGCACTGTTACCAGCTTTTTTTT	15	3	12	20.00%	14	4	10	28.57%	28	3	25	10.71%
T608	AAAAAAAACGGCTGAACAGTGCTTTCGCACTGCACTGGCGTTTTTTTT	5	1	4	20.00%	4	0	4	0.00%	9	1	8	11.11%
T609	AAAAAAAACGAATCCACAGTGCGAAAGCACTGGACAAAGGTTTTTTTT	14	2	12	14.29%	24	7	17	29.17%	20	6	14	30.00%
T610	AAAAAAAAGGTAAAGGCAGTGCTTTCGCACTGCCTTTAGCTTTTTTTT	37	37	0	100.00%	32	32	0	100.00%	20	20	0	100.00%
T611	AAAAAAAAGCTGTATTCAGTGCGAAAGCACTGAATACAGCTTTTTTTT	12	12	0	100.00%	9	9	0	100.00%	12	12	0	100.00%
T612	AAAAAAAAGCGAAAGTCAGTGCGAAAGCACTGTGAGACGGTTTTTTTT	23	16	7	69.57%	20	9	11	45.00%	18	10	8	55.56%
T613	AAAAAAAACCCGAGTTCAGTGCGAAAGCACTGGTCCCACCTTTTTTTT	16	1	15	6.25%	18	4	14	22.22%	15	3	12	20.00%
T614	AAAAAAAACGGTCCAGCAGTGCGAAAGCACTGGCCAGCCCTTTTTTTT	2	0	2	0.00%	4	0	4	0.00%	6	1	5	16.67%
T615	AAAAAAAACCTGTATACAGTGCGAAAGCACTGCGCGAACCTTTTTTTT	8	2	6	25.00%	19	6	13	31.58%	16	3	13	18.75%
T616	AAAAAAAACGGGTGATCAGTGCTTTCGCACTGCACTCGCCTTTTTTTT	8	3	5	37.50%	22	11	11	50.00%	33	16	17	48.48%
T617	AAAAAAAACGACAGACCAGTGCTTTCGCACTGAGCACTGGTTTTTTTT	9	9	0	100.00%	20	17	3	85.00%	15	13	2	86.67%
T618	AAAAAAAACCTTAGATCAGTGCGAAAGCACTGATCTAAGGTTTTTTTT	2	2	0	100.00%	2	1	1	50.00%	7	7	0	100.00%
T619	AAAAAAAACCTTTAGTCAGTGCTTTCGCACTGACTAAAGGTTTTTTTT	5	5	0	100.00%	2	2	0	100.00%	1	1	0	100.00%
T620	AAAAAAAAGCTACAATCAGTGCGAAAGCACTGTCGACTGGTTTTTTTT	10	4	6	40.00%	13	7	6	53.85%	8	3	5	37.50%
T621	AAAAAAAACGTTACTACAGTGCGAAAGCACTGTAGTAACGTTTTTTTT	6	6	0	100.00%	5	5	0	100.00%	11	11	0	100.00%
T622	AAAAAAAACGTGATTGCAGTGCTTTCGCACTGCAATCACGTTTTTTTT	4	4	0	100.00%	4	4	0	100.00%	5	5	0	100.00%
T623	AAAAAAAACGATTACTCAGTGCTTTCGCACTGAGTAATCGTTTTTTTT	8	8	0	100.00%	13	12	1	92.31%	11	11	0	100.00%
T624	AAAAAAAACCAGGGCGCAGTGCTTTCGCACTGTGTACAGCTTTTTTTT	29	2	27	6.90%	30	5	25	16.67%	32	6	26	18.75%
T625	AAAAAAAAGCAGCTGTCAGTGCGAAAGCACTGTTGAACGGTTTTTTTT	12	1	11	8.33%	14	4	10	28.57%	8	1	7	12.50%
T626	AAAAAAAACGAGGGGGCAGTGCTTTCGCACTGATGAATCCTTTTTTTT	2	0	2	0.00%	3	0	3	0.00%	2	0	2	0.00%
T627	AAAAAAAAGGAGTGTACAGTGCTTTCGCACTGTACACTCCTTTTTTTT	3	3	0	100.00%	4	4	0	100.00%	4	4	0	100.00%
T628	AAAAAAAAGCGTGGGGCAGTGCGAAAGCACTGACATCACGTTTTTTTT	15	15	0	100.00%	11	11	0	100.00%	5	5	0	100.00%
T629	AAAAAAAAGCATAGTGCAGTGCGAAAGCACTGTAAGCTGCTTTTTTTT	24	1	23	4.17%	19	3	16	15.79%	26	5	21	19.23%
T630	AAAAAAAACGTTTAGTCAGTGCTTTCGCACTGACTAAACGTTTTTTTT	21	20	1	95.24%	11	11	0	100.00%	21	20	1	95.24%
T631	AAAAAAAAGGTGCGGGCAGTGCTTTCGCACTGTTTTGACGTTTTTTTT	29	13	16	44.83%	23	9	14	39.13%	25	10	15	40.00%
T632	AAAAAAAACGTTTATGCAGTGCGAAAGCACTGCATAAACGTTTTTTTT	10	10	0	100.00%	9	8	1	88.89%	11	11	0	100.00%
T633	AAAAAAAACGTAGGTTCAGTGCTTTCGCACTGAACCTACGTTTTTTTT	7	7	0	100.00%	14	14	0	100.00%	7	7	0	100.00%
T634	AAAAAAAACGGTGGTGCAGTGCTTTCGCACTGGCGGTGCCTTTTTTTT	23	1	22	4.35%	19	5	14	26.32%	18	0	18	0.00%
T635	AAAAAAAAGGCCAGCTCAGTGCTTTCGCACTGGACAAAGGTTTTTTTT	19	3	16	15.79%	12	3	9	25.00%	17	1	16	5.88%
T636	AAAAAAAAGCTAGTATCAGTGCGAAAGCACTGCTCTTCGCTTTTTTTT	17	2	15	11.76%	20	3	17	15.00%	27	3	24	11.11%
T637	AAAAAAAACCTTTTGACAGTGCTTTCGCACTGTCAAAAGGTTTTTTTT	11	11	0	100.00%	5	5	0	100.00%	3	3	0	100.00%
T638	AAAAAAAAGGTGTGATCAGTGCGAAAGCACTGATCACACCTTTTTTTT	2	2	0	100.00%	1	1	0	100.00%	1	1	0	100.00%
T639	AAAAAAAAGCTTTGTGCAGTGCTTTCGCACTGCACAAAGCTTTTTTTT	7	7	0	100.00%	5	5	0	100.00%	2	2	0	100.00%
T640	AAAAAAAACGTAGACACAGTGCGAAAGCACTGACGACTCCTTTTTTTT	2	2	0	100.00%	4	4	0	100.00%	6	6	0	100.00%
T641	AAAAAAAAGCTATATGCAGTGCGAAAGCACTGCATATAGCTTTTTTTT	8	8	0	100.00%	10	10	0	100.00%	9	9	0	100.00%
T642	AAAAAAAACGTGTGGTCAGTGCTTTCGCACTGTGCCATGCTTTTTTTT	18	2	16	11.11%	26	9	17	34.62%	47	4	43	8.51%
T643	AAAAAAAACGCTTCCGCAGTGCTTTCGCACTGAGTTCGGCTTTTTTTT	49	0	49	0.00%	21	3	18	14.29%	20	3	17	15.00%
T644	AAAAAAAAGGATTGGGCAGTGCGAAAGCACTGAACACACGTTTTTTTT	11	0	11	0.00%	14	1	13	7.14%	15	1	14	6.67%
T645	AAAAAAAACGTGAGTCCAGTGCGAAAGCACTGTAACCTCCTTTTTTTT	8	3	5	37.50%	4	3	1	75.00%	9	3	6	33.33%
T646	AAAAAAAACGTCTATTCAGTGCGAAAGCACTGAATAGACGTTTTTTTT	7	7	0	100.00%	1	1	0	100.00%	7	7	0	100.00%
T647	AAAAAAAACGTAGTGTCAGTGCTTTCGCACTGACACTACCTTTTTTTT	27	27	0	100.00%	18	18	0	100.00%	23	23	0	100.00%
T648	AAAAAAAACCGGTGCACAGTGCTTTCGCACTGTAGCGCCCTTTTTTTT	21	6	15	28.57%	26	16	10	61.54%	23	15	8	65.22%
T649	AAAAAAAAGGTGTCTGCAGTGCGAAAGCACTGCCCACAGGTTTTTTTT	14	1	13	7.14%	31	3	28	9.68%	15	1	14	6.67%
T650	AAAAAAAAGGGTGGTCCAGTGCTTTCGCACTGCAGCTGGGTTTTTTTT	23	2	21	8.70%	28	5	23	17.86%	41	4	37	9.76%
T651	AAAAAAAAGGGGGGTCCAGTGCGAAAGCACTGCATGGGGGTTTTTTTT	3	1	2	33.33%	9	4	5	44.44%	3	2	1	66.67%
T652	AAAAAAAAGGACCAAACAGTGCGAAAGCACTGCAGCCAGCTTTTTTTT	22	12	10	54.55%	25	20	5	80.00%	20	9	11	45.00%
T653	AAAAAAAAGCTATGGGCAGTGCGAAAGCACTGGATTCAGGTTTTTTTT	2	0	2	0.00%	6	4	2	66.67%	4	1	3	25.00%
T654	AAAAAAAACCTTTCAGCAGTGCGAAAGCACTGCTGAAAGGTTTTTTTT	11	11	0	100.00%	4	4	0	100.00%	9	9	0	100.00%
T655	AAAAAAAAGGTTTCTTCAGTGCTTTCGCACTGAAGAAACCTTTTTTTT	2	2	0	100.00%	4	4	0	100.00%	3	3	0	100.00%
T656	AAAAAAAAGGTATGGTCAGTGCTTTCGCACTGACCATACCTTTTTTTT	11	11	0	100.00%	10	9	1	90.00%	10	10	0	100.00%
T657	AAAAAAAAGGGGGGCTCAGTGCTTTCGCACTGCTCATCCGTTTTTTTT	18	1	17	5.56%	29	1	28	3.45%	29	1	28	3.45%
T658	AAAAAAAAGCAGATAACAGTGCTTTCGCACTGTTATCTGCTTTTTTTT	18	17	1	94.44%	14	14	0	100.00%	18	18	0	100.00%
T659	AAAAAAAACCTTTACTCAGTGCTTTCGCACTGAGTAAAGGTTTTTTTT	3	3	0	100.00%	3	3	0	100.00%	6	5	1	83.33%
T660	AAAAAAAAGGTTGCTTCAGTGCTTTCGCACTGCGACATGGTTTTTTTT	13	3	10	23.08%	12	4	8	33.33%	24	10	14	41.67%
T661	AAAAAAAAGCAGCTGACAGTGCGAAAGCACTGCCCCCGCGTTTTTTTT	4	4	0	100.00%	8	5	3	62.50%	7	5	2	71.43%
T662	AAAAAAAACCACAGGGCAGTGCTTTCGCACTGTTTATGCCTTTTTTTT	11	0	11	0.00%	27	7	20	25.93%	30	0	30	0.00%
T663	AAAAAAAAGGTCCTTCCAGTGCGAAAGCACTGCACATAGGTTTTTTTT	3	2	1	66.67%	2	0	2	0.00%	6	2	4	33.33%
T664	AAAAAAAAGGTATGCACAGTGCTTTCGCACTGTGCATACCTTTTTTTT	4	4	0	100.00%	1	1	0	100.00%	3	3	0	100.00%
T665	AAAAAAAAGCTTACTACAGTGCGAAAGCACTGTAGTAAGCTTTTTTTT	2	2	0	100.00%	1	1	0	100.00%	2	2	0	100.00%
T666	AAAAAAAAGCTGTGTGCAGTGCTTTCGCACTGCACACAGCTTTTTTTT	14	14	0	100.00%	2	2	0	100.00%	5	5	0	100.00%
T667	AAAAAAAACGTTCACCCAGTGCGAAAGCACTGAACAACCCTTTTTTTT	9	2	7	22.22%	18	2	16	11.11%	5	1	4	20.00%
T668	AAAAAAAACGGTCAATCAGTGCGAAAGCACTGAGTCCGCCTTTTTTTT	9	2	7	22.22%	20	7	13	35.00%	8	5	3	62.50%
T669	AAAAAAAACCTTCTCGCAGTGCGAAAGCACTGGCCCAGGCTTTTTTTT	3	3	0	100.00%	4	2	2	50.00%	3	2	1	66.67%
T670	AAAAAAAACCGTGTTCCAGTGCGAAAGCACTGACATTTGCTTTTTTTT	11	1	10	9.09%	14	2	12	14.29%	6	0	6	0.00%
T671	AAAAAAAAGGTTGAAACAGTGCGAAAGCACTGTTTCAACCTTTTTTTT	16	16	0	100.00%	17	17	0	100.00%	23	22	1	95.65%
T672	AAAAAAAAGGTAAAGTCAGTGCGAAAGCACTGTCCGCCCGTTTTTTTT	18	0	18	0.00%	13	4	9	30.77%	11	3	8	27.27%
T673	AAAAAAAAGGCCGAGTCAGTGCGAAAGCACTGCTTTTCGGTTTTTTTT	9	4	5	44.44%	14	3	11	21.43%	12	3	9	25.00%
T674	AAAAAAAAGCATGATGCAGTGCTTTCGCACTGCATCATCGTTTTTTTT	31	31	0	100.00%	31	29	2	93.55%	11	11	0	100.00%
T675	AAAAAAAAGCAAGTCTCAGTGCGAAAGCACTGTTCATTCGTTTTTTTT	15	2	13	13.33%	14	1	13	7.14%	22	1	21	4.55%
T676	AAAAAAAACCAAGATCCAGTGCGAAAGCACTGCGATACCCTTTTTTTT	15	4	11	26.67%	20	1	19	5.00%	25	7	18	28.00%
T677	AAAAAAAAGGTTTGCTCAGTGCGAAAGCACTGAGCAAACCTTTTTTTT	8	7	1	87.50%	10	10	0	100.00%	14	14	0	100.00%
T678	AAAAAAAAGGTGAATACAGTGCGAAAGCACTGTATTCACCTTTTTTTT	5	5	0	100.00%	7	7	0	100.00%	5	5	0	100.00%
T679	AAAAAAAAGCCATCTGCAGTGCGAAAGCACTGACACCCCGTTTTTTTT	8	0	8	0.00%	19	4	15	21.05%	11	1	10	9.09%
T680	AAAAAAAAGCCAGCGGCAGTGCTTTCGCACTGGGGGAAGGTTTTTTTT	3	0	3	0.00%	3	2	1	66.67%	0	0	0	I
T681	AAAAAAAACGTCTCTCCAGTGCTTTCGCACTGACTTGCCCTTTTTTTT	30	0	30	0.00%	20	0	20	0.00%	27	2	25	7.41%
T682	AAAAAAAACGATTTCACAGTGCGAAAGCACTGCAGACAGCTTTTTTTT	14	7	7	50.00%	12	9	3	75.00%	9	4	5	44.44%
T683	AAAAAAAACCTGTCATCAGTGCTTTCGCACTGGTGGCGGCTTTTTTTT	17	11	6	64.71%	12	5	7	41.67%	17	5	12	29.41%
T684	AAAAAAAAGGTGGTTACAGTGCTTTCGCACTGTACGGGGGTTTTTTTT	7	0	7	0.00%	10	3	7	30.00%	5	4	1	80.00%
T685	AAAAAAAAGGTATCATCAGTGCGAAAGCACTGATGATACCTTTTTTTT	0	0	0	I	1	1	0	100.00%	6	6	0	100.00%
T686	AAAAAAAAGGTAGGTTCAGTGCTTTCGCACTGAACCTACCTTTTTTTT	8	8	0	100.00%	12	11	1	91.67%	12	12	0	100.00%
T687	AAAAAAAACGTTTTTACAGTGCGAAAGCACTGTAAAAACGTTTTTTTT	5	5	0	100.00%	4	2	2	50.00%	7	7	0	100.00%
T688	AAAAAAAACGGGGAAGCAGTGCTTTCGCACTGTCCTTGCCTTTTTTTT	29	0	29	0.00%	17	4	13	23.53%	25	2	23	8.00%
T689	AAAAAAAAGGCTGATGCAGTGCGAAAGCACTGGTCATAGGTTTTTTTT	5	0	5	0.00%	9	2	7	22.22%	5	2	3	40.00%
T690	AAAAAAAAGCAGTATACAGTGCGAAAGCACTGTATACTGCTTTTTTTT	2	2	0	100.00%	1	1	0	100.00%	9	9	0	100.00%
T691	AAAAAAAACCTTAAAGCAGTGCTTTCGCACTGCTTTAAGGTTTTTTTT	10	10	0	100.00%	13	13	0	100.00%	9	9	0	100.00%
T692	AAAAAAAAGCTGTCCCCAGTGCGAAAGCACTGTCAGTGGGTTTTTTTT	16	3	13	18.75%	18	6	12	33.33%	19	6	13	31.58%
T693	AAAAAAAAGCTGGGCGCAGTGCGAAAGCACTGTTCAGACGTTTTTTTT	6	4	2	66.67%	8	6	2	75.00%	12	9	3	75.00%
T694	AAAAAAAAGCTGGCGACAGTGCGAAAGCACTGAGATTGCCTTTTTTTT	2	0	2	0.00%	6	4	2	66.67%	8	1	7	12.50%
T695	AAAAAAAAGCATAGTACAGTGCGAAAGCACTGGCGTTCCGTTTTTTTT	13	2	11	15.38%	16	0	16	0.00%	16	0	16	0.00%
T696	AAAAAAAAGCAATAATCAGTGCGAAAGCACTGCACCAACGTTTTTTTT	15	0	15	0.00%	19	0	19	0.00%	29	2	27	6.90%
T697	AAAAAAAACCTTATATCAGTGCGAAAGCACTGATATAAGGTTTTTTTT	2	2	0	100.00%	3	3	0	100.00%	2	2	0	100.00%
T698	AAAAAAAACCTAAGTGCAGTGCGAAAGCACTGAGGATTGCTTTTTTTT	21	5	16	23.81%	27	5	22	18.52%	15	3	12	20.00%
T699	AAAAAAAACCGAATTGCAGTGCTTTCGCACTGCAATTCGGTTTTTTTT	9	9	0	100.00%	10	10	0	100.00%	16	16	0	100.00%
T700	AAAAAAAACCCTTGAGCAGTGCGAAAGCACTGTGGCTCCGTTTTTTTT	10	3	7	30.00%	11	5	6	45.45%	8	2	6	25.00%
T701	AAAAAAAAGGTGCTAACAGTGCGAAAGCACTGCGACCGGGTTTTTTTT	13	5	8	38.46%	15	7	8	46.67%	25	13	12	52.00%
T702	AAAAAAAAGGTCGAATCAGTGCGAAAGCACTGATTCGACCTTTTTTTT	13	13	0	100.00%	15	15	0	100.00%	18	18	0	100.00%
T703	AAAAAAAAGGGTTGGGCAGTGCGAAAGCACTGCGAACGCCTTTTTTTT	17	2	15	11.76%	12	2	10	16.67%	12	2	10	16.67%
T704	AAAAAAAAGCTAGGACCAGTGCGAAAGCACTGCGATCCCGTTTTTTTT	5	4	1	80.00%	11	11	0	100.00%	7	7	0	100.00%
T705	AAAAAAAAGCCGCATTCAGTGCGAAAGCACTGTTTTGTCCTTTTTTTT	13	0	13	0.00%	20	0	20	0.00%	17	3	14	17.65%
T706	AAAAAAAAGCACGACTCAGTGCGAAAGCACTGCCAGCTCGTTTTTTTT	3	1	2	33.33%	4	3	1	75.00%	1	1	0	100.00%
T707	AAAAAAAACGGGCTCACAGTGCGAAAGCACTGCAGGGCCCTTTTTTTT	18	18	0	100.00%	20	20	0	100.00%	22	22	0	100.00%
T708	AAAAAAAACCTCACTCCAGTGCTTTCGCACTGCGCCTCCCTTTTTTTT	23	4	19	17.39%	15	1	14	6.67%	34	4	30	11.76%
T709	AAAAAAAAGCTCCAATCAGTGCGAAAGCACTGTACCTCGCTTTTTTTT	15	1	14	6.67%	16	1	15	6.25%	16	2	14	12.50%
T710	AAAAAAAAGCGTGATCCAGTGCGAAAGCACTGCACCGACCTTTTTTTT	6	2	4	33.33%	6	3	3	50.00%	8	2	6	25.00%
T711	AAAAAAAACGCTCATACAGTGCGAAAGCACTGCCAAGCCCTTTTTTTT	13	1	12	7.69%	14	2	12	14.29%	20	2	18	10.00%
T712	AAAAAAAACCAAAGCACAGTGCGAAAGCACTGGGAACACCTTTTTTTT	12	0	12	0.00%	18	5	13	27.78%	17	1	16	5.88%
T713	AAAAAAAAGGGGCTGGCAGTGCGAAAGCACTGGTACAAGCTTTTTTTT	16	0	16	0.00%	30	0	30	0.00%	28	1	27	3.57%
T714	AAAAAAAAGCGTGTTGCAGTGCTTTCGCACTGTAGGCCCGTTTTTTTT	17	1	16	5.88%	4	0	4	0.00%	11	4	7	36.36%
T715	AAAAAAAACGTTTAATCAGTGCTTTCGCACTGATTAAACGTTTTTTTT	1	1	0	100.00%	2	2	0	100.00%	1	1	0	100.00%
T716	AAAAAAAACGTCTGTGCAGTGCGAAAGCACTGCACAGACGTTTTTTTT	13	13	0	100.00%	5	5	0	100.00%	8	8	0	100.00%
T717	AAAAAAAACGTCGCGTCAGTGCGAAAGCACTGAGAAAACCTTTTTTTT	15	3	12	20.00%	18	1	17	5.56%	13	3	10	23.08%
T718	AAAAAAAAGGTATCATCAGTGCTTTCGCACTGATGATACCTTTTTTTT	5	5	0	100.00%	3	3	0	100.00%	8	8	0	100.00%
T719	AAAAAAAACCTTAAGTCAGTGCTTTCGCACTGACTTAAGGTTTTTTTT	2	2	0	100.00%	9	9	0	100.00%	4	4	0	100.00%
T720	AAAAAAAACCGGGTAGCAGTGCGAAAGCACTGATAGTGCGTTTTTTTT	2	1	1	50.00%	1	1	0	100.00%	6	5	1	83.33%
T721	AAAAAAAAGGCGGGAACAGTGCGAAAGCACTGCGGCCGGGTTTTTTTT	3	2	1	66.67%	4	3	1	75.00%	11	6	5	54.55%
T722	AAAAAAAAGCGTACGCCAGTGCGAAAGCACTGCAAATCCGTTTTTTTT	16	0	16	0.00%	25	0	25	0.00%	25	1	24	4.00%
T723	AAAAAAAACGGGGGGTCAGTGCTTTCGCACTGTGAAAGCCTTTTTTTT	11	0	11	0.00%	14	0	14	0.00%	20	2	18	10.00%
T724	AAAAAAAACCTTGAAGCAGTGCTTTCGCACTGCTTCAAGGTTTTTTTT	10	10	0	100.00%	11	11	0	100.00%	9	9	0	100.00%
T725	AAAAAAAAGGAATGCTCAGTGCTTTCGCACTGAGCATTCCTTTTTTTT	8	8	0	100.00%	6	6	0	100.00%	24	23	1	95.83%
T726	AAAAAAAACCATAACACAGTGCTTTCGCACTGTGTTATGGTTTTTTTT	6	6	0	100.00%	6	6	0	100.00%	5	5	0	100.00%
T727	AAAAAAAACCAGCTTGCAGTGCGAAAGCACTGTCCGCCCCTTTTTTTT	4	1	3	25.00%	9	5	4	55.56%	19	11	8	57.89%
T728	AAAAAAAAGGAATGTACAGTGCTTTCGCACTGTACATTCCTTTTTTTT	0	0	0	I	6	6	0	100.00%	4	4	0	100.00%
T729	AAAAAAAAGCCATAAACAGTGCTTTCGCACTGTTTATGGCTTTTTTTT	7	7	0	100.00%	3	3	0	100.00%	12	12	0	100.00%
T730	AAAAAAAAGCAGACGACAGTGCTTTCGCACTGCTCAGAGCTTTTTTTT	26	1	25	3.85%	17	1	16	5.88%	32	5	27	15.63%
T731	AAAAAAAAGGTTTTGACAGTGCTTTCGCACTGGGCTAAGGTTTTTTTT	8	2	6	25.00%	10	5	5	50.00%	7	1	6	14.29%
T732	AAAAAAAAGGTGTCGGCAGTGCGAAAGCACTGGCCAACGGTTTTTTTT	21	10	11	47.62%	33	25	8	75.76%	33	10	23	30.30%
T733	AAAAAAAAGCCATAATCAGTGCGAAAGCACTGATTATGGCTTTTTTTT	6	6	0	100.00%	5	5	0	100.00%	12	12	0	100.00%
T734	AAAAAAAAGCAGGCCTCAGTGCGAAAGCACTGCCAAATGGTTTTTTTT	9	2	7	22.22%	13	0	13	0.00%	5	0	5	0.00%
T735	AAAAAAAACCGTTGAACAGTGCTTTCGCACTGTTCAACGGTTTTTTTT	16	16	0	100.00%	3	3	0	100.00%	4	4	0	100.00%
T736	AAAAAAAACCATGGTGCAGTGCGAAAGCACTGTGCCTGGCTTTTTTTT	27	22	5	81.48%	18	18	0	100.00%	19	16	3	84.21%
T737	AAAAAAAAGGTATTTACAGTGCGAAAGCACTGTAAATACCTTTTTTTT	3	3	0	100.00%	5	5	0	100.00%	4	4	0	100.00%
T738	AAAAAAAAGCCGACTACAGTGCGAAAGCACTGACCAACCGTTTTTTTT	9	1	8	11.11%	18	1	17	5.56%	23	5	18	21.74%
T739	AAAAAAAACGTTGGCTCAGTGCTTTCGCACTGTGAAAGCGTTTTTTTT	17	1	16	5.88%	20	5	15	25.00%	15	2	13	13.33%
T740	AAAAAAAACCTTAATTCAGTGCTTTCGCACTGAATTAAGGTTTTTTTT	0	0	0	I	2	2	0	100.00%	2	2	0	100.00%
T741	AAAAAAAACCATTGCTCAGTGCTTTCGCACTGAGCAATGGTTTTTTTT	23	23	0	100.00%	4	4	0	100.00%	11	11	0	100.00%
T742	AAAAAAAACCACTGTACAGTGCGAAAGCACTGTACAGTGGTTTTTTTT	5	5	0	100.00%	1	1	0	100.00%	4	4	0	100.00%
T743	AAAAAAAAGGGATGTACAGTGCTTTCGCACTGTACATCCCTTTTTTTT	7	7	0	100.00%	7	6	1	85.71%	4	4	0	100.00%
T744	AAAAAAAAGCCGGATGCAGTGCTTTCGCACTGCGGGACGGTTTTTTTT	21	3	18	14.29%	8	5	3	62.50%	33	10	23	30.30%
T745	AAAAAAAACGTTTCAGCAGTGCTTTCGCACTGCTGAAACGTTTTTTTT	16	16	0	100.00%	8	8	0	100.00%	10	10	0	100.00%
T746	AAAAAAAACGATTGTACAGTGCTTTCGCACTGTACAATCGTTTTTTTT	9	9	0	100.00%	7	6	1	85.71%	5	5	0	100.00%
T747	AAAAAAAACCGCGTCGCAGTGCTTTCGCACTGGTAAAGGGTTTTTTTT	27	5	22	18.52%	16	2	14	12.50%	40	0	40	0.00%
T748	AAAAAAAAGGTTTAGACAGTGCGAAAGCACTGTCTAAACCTTTTTTTT	0	0	0	I	1	1	0	100.00%	4	4	0	100.00%
T749	AAAAAAAAGGAATTTGCAGTGCTTTCGCACTGCAAATTCCTTTTTTTT	1	1	0	100.00%	4	4	0	100.00%	2	2	0	100.00%
T750	AAAAAAAAGCAATATTCAGTGCGAAAGCACTGAATATTGCTTTTTTTT	11	11	0	100.00%	2	2	0	100.00%	12	12	0	100.00%
T751	AAAAAAAACGTCTAGACAGTGCGAAAGCACTGCAGACAGCTTTTTTTT	12	3	9	25.00%	23	5	18	21.74%	19	4	15	21.05%
T752	AAAAAAAACCATTGTCCAGTGCTTTCGCACTGGACAATGGTTTTTTTT	3	3	0	100.00%	7	6	1	85.71%	10	10	0	100.00%
T753	AAAAAAAAGGATTACTCAGTGCTTTCGCACTGAGTAATCCTTTTTTTT	6	6	0	100.00%	2	2	0	100.00%	5	5	0	100.00%
T754	AAAAAAAAGGATAGTACAGTGCTTTCGCACTGTACTATCCTTTTTTTT	2	2	0	100.00%	7	7	0	100.00%	3	3	0	100.00%
T755	AAAAAAAAGCTTTAGTCAGTGCTTTCGCACTGACTAAAGCTTTTTTTT	4	4	0	100.00%	6	6	0	100.00%	5	5	0	100.00%
T756	AAAAAAAAGCATATTGCAGTGCGAAAGCACTGCAATATGGTTTTTTTT	14	13	1	92.86%	8	5	3	62.50%	12	8	4	66.67%
T757	AAAAAAAACCGGGATGCAGTGCTTTCGCACTGTACAGACGTTTTTTTT	34	21	13	61.76%	21	15	6	71.43%	51	20	31	39.22%
T758	AAAAAAAACCATCTTCCAGTGCGAAAGCACTGAGGCGCCGTTTTTTTT	12	4	8	33.33%	14	10	4	71.43%	9	5	4	55.56%
T759	AAAAAAAAGGGTATCCCAGTGCGAAAGCACTGGACCGTCCTTTTTTTT	3	2	1	66.67%	4	3	1	75.00%	9	6	3	66.67%
T760	AAAAAAAAGCAATATTCAGTGCTTTCGCACTGAATATTGCTTTTTTTT	4	4	0	100.00%	4	4	0	100.00%	4	4	0	100.00%
T761	AAAAAAAACGGGATCGCAGTGCGAAAGCACTGATGCTTCCTTTTTTTT	11	3	8	27.27%	15	5	10	33.33%	6	2	4	33.33%
T762	AAAAAAAACCTGTAATCAGTGCTTTCGCACTGATTACAGGTTTTTTTT	5	4	1	80.00%	11	11	0	100.00%	6	6	0	100.00%
T763	AAAAAAAACCTCAGCGCAGTGCGAAAGCACTGGATAGTCGTTTTTTTT	8	7	1	87.50%	4	3	1	75.00%	6	4	2	66.67%
T764	AAAAAAAACCGTACGGCAGTGCGAAAGCACTGAACAAAGCTTTTTTTT	11	5	6	45.45%	18	0	18	0.00%	10	0	10	0.00%
T765	AAAAAAAACCCTTATGCAGTGCTTTCGCACTGCATAAGGGTTTTTTTT	7	7	0	100.00%	2	2	0	100.00%	7	7	0	100.00%
T766	AAAAAAAACCTTGATACAGTGCGAAAGCACTGTATCAAGGTTTTTTTT	5	3	2	60.00%	4	4	0	100.00%	4	4	0	100.00%
T767	AAAAAAAACCAGTTGCCAGTGCGAAAGCACTGAACTCGCCTTTTTTTT	17	5	12	29.41%	16	1	15	6.25%	17	2	15	11.76%
T768	AAAAAAAACCACATGTCAGTGCTTTCGCACTGACATGTGGTTTTTTTT	22	21	1	95.45%	7	7	0	100.00%	9	9	0	100.00%
T769	AAAAAAAAGGTAGTAGCAGTGCGAAAGCACTGCTACTACCTTTTTTTT	3	3	0	100.00%	7	7	0	100.00%	1	1	0	100.00%
T770	AAAAAAAAGGGATGACCAGTGCGAAAGCACTGACCCCTCGTTTTTTTT	15	4	11	26.67%	16	3	13	18.75%	5	2	3	40.00%
T771	AAAAAAAAGGGAACGTCAGTGCGAAAGCACTGCTGCCCGCTTTTTTTT	13	5	8	38.46%	20	8	12	40.00%	8	0	8	0.00%
T772	AAAAAAAAGCGCATGCCAGTGCGAAAGCACTGTTATGGCGTTTTTTTT	7	2	5	28.57%	12	5	7	41.67%	15	5	10	33.33%
T773	AAAAAAAACGGCTCCTCAGTGCGAAAGCACTGACCTTGGCTTTTTTTT	14	0	14	0.00%	24	0	24	0.00%	22	1	21	4.55%
T774	AAAAAAAACGACATTGCAGTGCTTTCGCACTGATCGATCCTTTTTTTT	13	2	11	15.38%	18	1	17	5.56%	27	2	25	7.41%
T775	AAAAAAAACCATAACACAGTGCGAAAGCACTGTGTTATGGTTTTTTTT	4	4	0	100.00%	4	4	0	100.00%	3	3	0	100.00%
T776	AAAAAAAAGGATCGACCAGTGCGAAAGCACTGCAATCAGCTTTTTTTT	12	2	10	16.67%	21	1	20	4.76%	16	0	16	0.00%
T777	AAAAAAAAGCTTTTCACAGTGCGAAAGCACTGTGAAAAGCTTTTTTTT	0	0	0	I	3	3	0	100.00%	1	1	0	100.00%
T778	AAAAAAAAGCTAGATGCAGTGCTTTCGCACTGGATCACGGTTTTTTTT	26	1	25	3.85%	14	2	12	14.29%	30	5	25	16.67%
T779	AAAAAAAAGCGGGTTGCAGTGCTTTCGCACTGAGGATACGTTTTTTTT	26	5	21	19.23%	25	0	25	0.00%	45	1	44	2.22%
T780	AAAAAAAACGTTTTTACAGTGCGAAAGCACTGTTTATTCCTTTTTTTT	24	3	21	12.50%	21	4	17	19.05%	30	3	27	10.00%
T781	AAAAAAAACGTTTACTCAGTGCTTTCGCACTGAGTAAACGTTTTTTTT	0	0	0	I	1	1	0	100.00%	1	1	0	100.00%
T782	AAAAAAAACGGCGTAGCAGTGCTTTCGCACTGTATGCCCCTTTTTTTT	20	13	7	65.00%	14	12	2	85.71%	10	5	5	50.00%
T783	AAAAAAAACGGAACTCCAGTGCGAAAGCACTGTCCTATGCTTTTTTTT	20	0	20	0.00%	21	1	20	4.76%	13	0	13	0.00%
T784	AAAAAAAACGCGCGAGCAGTGCTTTCGCACTGTTCCCTCCTTTTTTTT	24	3	21	12.50%	19	2	17	10.53%	29	9	20	31.03%
T785	AAAAAAAACGATAAATCAGTGCGAAAGCACTGATTTATCGTTTTTTTT	8	8	0	100.00%	11	10	1	90.91%	16	16	0	100.00%
T786	AAAAAAAAGGTATATTCAGTGCTTTCGCACTGAATATACCTTTTTTTT	2	2	0	100.00%	2	2	0	100.00%	1	1	0	100.00%
T787	AAAAAAAACCCTAACGCAGTGCTTTCGCACTGCGTTAGGGTTTTTTTT	9	9	0	100.00%	19	19	0	100.00%	11	11	0	100.00%
T788	AAAAAAAAGGGGCAGACAGTGCTTTCGCACTGGGATTCCGTTTTTTTT	27	4	23	14.81%	22	3	19	13.64%	33	5	28	15.15%
T789	AAAAAAAAGCTCTGATCAGTGCGAAAGCACTGGCCCCGCGTTTTTTTT	8	0	8	0.00%	12	1	11	8.33%	12	4	8	33.33%
T790	AAAAAAAAGCTAGATGCAGTGCTTTCGCACTGCATCTAGCTTTTTTTT	7	7	0	100.00%	3	3	0	100.00%	11	10	1	90.91%
T791	AAAAAAAACCTCAACACAGTGCTTTCGCACTGTGTTGAGGTTTTTTTT	11	11	0	100.00%	12	12	0	100.00%	15	14	1	93.33%
T792	AAAAAAAACCTATGAGCAGTGCTTTCGCACTGCTCATAGGTTTTTTTT	9	9	0	100.00%	7	7	0	100.00%	14	14	0	100.00%
T793	AAAAAAAAGGTGGATCCAGTGCTTTCGCACTGCAGTGCCGTTTTTTTT	22	0	22	0.00%	9	0	9	0.00%	35	3	32	8.57%
T794	AAAAAAAAGGGGAGCACAGTGCTTTCGCACTGATTGACCGTTTTTTTT	25	2	23	8.00%	14	1	13	7.14%	29	0	29	0.00%
T795	AAAAAAAAGGCTGGTTCAGTGCTTTCGCACTGACTAGTCGTTTTTTTT	1	1	0	100.00%	2	0	2	0.00%	1	1	0	100.00%
T796	AAAAAAAACGTCACTTCAGTGCGAAAGCACTGCGACACCCTTTTTTTT	13	4	9	30.77%	29	1	28	3.45%	16	0	16	0.00%
T797	AAAAAAAACGTACTATCAGTGCTTTCGCACTGGCCACTGCTTTTTTTT	23	3	20	13.04%	18	0	18	0.00%	25	3	22	12.00%
T798	AAAAAAAACGATAACTCAGTGCTTTCGCACTGCCAATCCCTTTTTTTT	25	2	23	8.00%	11	1	10	9.09%	14	1	13	7.14%
T799	AAAAAAAAGGTGTTGTCAGTGCTTTCGCACTGACAACACCTTTTTTTT	13	13	0	100.00%	13	13	0	100.00%	10	10	0	100.00%
T800	AAAAAAAAGGGGAATCCAGTGCGAAAGCACTGAGAGTTCCTTTTTTTT	22	13	9	59.09%	21	5	16	23.81%	27	9	18	33.33%
T801	AAAAAAAAGGACATGTCAGTGCTTTCGCACTGTTAAGACGTTTTTTTT	11	11	0	100.00%	16	15	1	93.75%	20	17	3	85.00%
T802	AAAAAAAAGCAGGCTACAGTGCGAAAGCACTGATCCACGCTTTTTTTT	1	0	1	0.00%	5	0	5	0.00%	6	0	6	0.00%
T803	AAAAAAAACCTCGGTTCAGTGCTTTCGCACTGCGAATAGCTTTTTTTT	26	1	25	3.85%	33	1	32	3.03%	27	1	26	3.70%
T804	AAAAAAAACCTCATCTCAGTGCGAAAGCACTGCAGAAACCTTTTTTTT	8	0	8	0.00%	25	3	22	12.00%	21	0	21	0.00%
T805	AAAAAAAACCTAATTGCAGTGCGAAAGCACTGCAATTAGGTTTTTTTT	0	0	0	I	1	1	0	100.00%	1	1	0	100.00%
T806	AAAAAAAAGGTATTCACAGTGCTTTCGCACTGTGAATACCTTTTTTTT	7	7	0	100.00%	1	1	0	100.00%	1	1	0	100.00%
T807	AAAAAAAAGCGATATTCAGTGCGAAAGCACTGAATATCGCTTTTTTTT	2	2	0	100.00%	6	6	0	100.00%	7	7	0	100.00%
T808	AAAAAAAACGAGTACTCAGTGCGAAAGCACTGTCCAGCCCTTTTTTTT	13	4	9	30.77%	15	2	13	13.33%	9	3	6	33.33%
T809	AAAAAAAAGCTAAGGTCAGTGCTTTCGCACTGTGCGACGGTTTTTTTT	26	5	21	19.23%	14	4	10	28.57%	35	3	32	8.57%
T810	AAAAAAAACGTATGCACAGTGCTTTCGCACTGTGCATACGTTTTTTTT	8	8	0	100.00%	9	9	0	100.00%	2	2	0	100.00%
T811	AAAAAAAACCATTTTGCAGTGCGAAAGCACTGCAAAATGGTTTTTTTT	6	6	0	100.00%	6	6	0	100.00%	6	6	0	100.00%
T812	AAAAAAAAGGTTGTATCAGTGCGAAAGCACTGCCACGCGGTTTTTTTT	14	1	13	7.14%	18	2	16	11.11%	10	5	5	50.00%
T813	AAAAAAAAGGGGGGTTCAGTGCTTTCGCACTGGGTTCGGCTTTTTTTT	2	1	1	50.00%	1	1	0	100.00%	6	1	5	16.67%
T814	AAAAAAAAGCGATCATCAGTGCTTTCGCACTGCACCATGGTTTTTTTT	21	9	12	42.86%	24	3	21	12.50%	30	5	25	16.67%
T815	AAAAAAAACCTGAATTCAGTGCTTTCGCACTGAATTCAGGTTTTTTTT	7	7	0	100.00%	5	5	0	100.00%	15	14	1	93.33%
T816	AAAAAAAACCATTTCACAGTGCTTTCGCACTGTGAAATGGTTTTTTTT	0	0	0	I	6	6	0	100.00%	4	4	0	100.00%
T817	AAAAAAAAGGTTTTCTCAGTGCGAAAGCACTGAGAAAACCTTTTTTTT	1	1	0	100.00%	1	1	0	100.00%	2	2	0	100.00%
T818	AAAAAAAAGGCGTACCCAGTGCGAAAGCACTGCGAGCAGGTTTTTTTT	26	4	22	15.38%	20	7	13	35.00%	16	2	14	12.50%
T819	AAAAAAAAGCTTTGTGCAGTGCGAAAGCACTGCACAAAGCTTTTTTTT	11	11	0	100.00%	10	10	0	100.00%	9	9	0	100.00%
T820	AAAAAAAACGTAGGGCCAGTGCGAAAGCACTGACCGTCCCTTTTTTTT	10	2	8	20.00%	13	10	3	76.92%	29	18	11	62.07%
T821	AAAAAAAAGGTGTTGACAGTGCGAAAGCACTGTCAACACCTTTTTTTT	13	13	0	100.00%	7	7	0	100.00%	12	12	0	100.00%
T822	AAAAAAAAGGGGGGGACAGTGCGAAAGCACTGAAGATACGTTTTTTTT	6	1	5	16.67%	6	0	6	0.00%	3	0	3	0.00%
T823	AAAAAAAAGCTTTCCACAGTGCGAAAGCACTGGTCTTACCTTTTTTTT	5	0	5	0.00%	9	5	4	55.56%	6	1	5	16.67%
T824	AAAAAAAAGCTTGAATCAGTGCGAAAGCACTGATTCAAGCTTTTTTTT	8	8	0	100.00%	10	10	0	100.00%	22	22	0	100.00%
T825	AAAAAAAAGCGATTGACAGTGCTTTCGCACTGCACCAACGTTTTTTTT	24	1	23	4.17%	15	1	14	6.67%	28	1	27	3.57%
T826	AAAAAAAACGTTATTTCAGTGCTTTCGCACTGTCTGAGCCTTTTTTTT	15	1	14	6.67%	14	4	10	28.57%	17	3	14	17.65%
T827	AAAAAAAACCTTGTTGCAGTGCTTTCGCACTGTGCTGGCCTTTTTTTT	16	6	10	37.50%	16	0	16	0.00%	31	7	24	22.58%
T828	AAAAAAAAGGTGAAAACAGTGCTTTCGCACTGTTTTCACCTTTTTTTT	16	16	0	100.00%	14	14	0	100.00%	28	28	0	100.00%
T829	AAAAAAAAGGATATTACAGTGCGAAAGCACTGTTTTGAGGTTTTTTTT	8	3	5	37.50%	21	0	21	0.00%	13	3	10	23.08%
T830	AAAAAAAACCGTGCAACAGTGCTTTCGCACTGCAACTACCTTTTTTTT	13	0	13	0.00%	21	3	18	14.29%	23	2	21	8.70%
T831	AAAAAAAACGAGATGTCAGTGCTTTCGCACTGTGGGCACCTTTTTTTT	33	4	29	12.12%	20	4	16	20.00%	24	3	21	12.50%
T832	AAAAAAAACCTTCACTCAGTGCTTTCGCACTGAGTGAAGGTTTTTTTT	11	11	0	100.00%	2	2	0	100.00%	9	9	0	100.00%
T833	AAAAAAAACCGTGGGGCAGTGCTTTCGCACTGTAAAATCCTTTTTTTT	7	0	7	0.00%	4	2	2	50.00%	5	0	5	0.00%
T834	AAAAAAAAGGGCCCGGCAGTGCGAAAGCACTGTGACTAGGTTTTTTTT	8	1	7	12.50%	9	3	6	33.33%	11	1	10	9.09%
T835	AAAAAAAACGTAGATTCAGTGCGAAAGCACTGAATCTACGTTTTTTTT	10	10	0	100.00%	5	5	0	100.00%	5	5	0	100.00%
T836	AAAAAAAACCTTTGGTCAGTGCTTTCGCACTGACCAAAGGTTTTTTTT	4	4	0	100.00%	4	3	1	75.00%	2	2	0	100.00%
T837	AAAAAAAAGGTAGGTTCAGTGCGAAAGCACTGAACCTACCTTTTTTTT	8	8	0	100.00%	6	6	0	100.00%	15	15	0	100.00%
T838	AAAAAAAAGGCTGGCTCAGTGCGAAAGCACTGGTACGTCGTTTTTTTT	9	1	8	11.11%	25	0	25	0.00%	23	0	23	0.00%
T839	AAAAAAAAGCTGGGGACAGTGCGAAAGCACTGCATGAACGTTTTTTTT	12	3	9	25.00%	18	3	15	16.67%	22	3	19	13.64%
T840	AAAAAAAAGCGCTCCCCAGTGCTTTCGCACTGCCGATTGGTTTTTTTT	27	2	25	7.41%	20	0	20	0.00%	27	1	26	3.70%
T841	AAAAAAAACGCTTAAACAGTGCTTTCGCACTGTTTAAGCGTTTTTTTT	3	3	0	100.00%	6	5	1	83.33%	0	0	0	I
T842	AAAAAAAACGCATTCCCAGTGCGAAAGCACTGAAGTGTGCTTTTTTTT	6	2	4	33.33%	8	2	6	25.00%	9	4	5	44.44%
T843	AAAAAAAACGACTTTACAGTGCTTTCGCACTGTAAAGTCGTTTTTTTT	10	9	1	90.00%	3	3	0	100.00%	12	12	0	100.00%
T844	AAAAAAAACGAATTTACAGTGCGAAAGCACTGCAGTCACGTTTTTTTT	8	0	8	0.00%	18	12	6	66.67%	18	9	9	50.00%
T845	AAAAAAAACCTATGGACAGTGCTTTCGCACTGTCCATAGGTTTTTTTT	5	5	0	100.00%	3	3	0	100.00%	9	9	0	100.00%
T846	AAAAAAAACCAACATGCAGTGCTTTCGCACTGCATGTTGGTTTTTTTT	8	8	0	100.00%	18	18	0	100.00%	4	4	0	100.00%
T847	AAAAAAAAGGGGCACACAGTGCTTTCGCACTGCTAAAACCTTTTTTTT	16	0	16	0.00%	14	0	14	0.00%	32	0	32	0.00%
T848	AAAAAAAAGGATGTTTCAGTGCTTTCGCACTGTCATGAGGTTTTTTTT	6	0	6	0.00%	6	1	5	16.67%	11	0	11	0.00%
T849	AAAAAAAAGCGTGGCGCAGTGCTTTCGCACTGATGCCCCCTTTTTTTT	16	2	14	12.50%	16	2	14	12.50%	27	5	22	18.52%
T850	AAAAAAAACCACACGTCAGTGCTTTCGCACTGCATGCCGGTTTTTTTT	21	2	19	9.52%	23	2	21	8.70%	26	3	23	11.54%
T851	AAAAAAAAGGTTTACTCAGTGCGAAAGCACTGTGCGGCCCTTTTTTTT	1	1	0	100.00%	4	4	0	100.00%	0	0	0	I
T852	AAAAAAAAGGTCTATGCAGTGCGAAAGCACTGTCGAAGCGTTTTTTTT	5	3	2	60.00%	15	12	3	80.00%	9	5	4	55.56%
T853	AAAAAAAAGCTTGTGTCAGTGCTTTCGCACTGACACAAGCTTTTTTTT	9	9	0	100.00%	10	9	1	90.00%	10	10	0	100.00%
T854	AAAAAAAAGCTGCTAACAGTGCTTTCGCACTGGCTCCGGGTTTTTTTT	14	1	13	7.14%	13	2	11	15.38%	23	3	20	13.04%
T855	AAAAAAAAGCTATATACAGTGCGAAAGCACTGTATATAGCTTTTTTTT	3	3	0	100.00%	2	2	0	100.00%	1	1	0	100.00%
T856	AAAAAAAAGCCCTGTACAGTGCGAAAGCACTGCAGCTACGTTTTTTTT	1	1	0	100.00%	4	3	1	75.00%	4	3	1	75.00%
T857	AAAAAAAACGTCCCGACAGTGCTTTCGCACTGCCCCTCCCTTTTTTTT	12	0	12	0.00%	1	0	1	0.00%	9	0	9	0.00%
T858	AAAAAAAACCGTTAGACAGTGCGAAAGCACTGTCTAACGGTTTTTTTT	5	5	0	100.00%	3	3	0	100.00%	3	3	0	100.00%
T859	AAAAAAAACCGGCGGACAGTGCTTTCGCACTGACGACTCGTTTTTTTT	19	0	19	0.00%	8	0	8	0.00%	41	1	40	2.44%
T860	AAAAAAAAGGTTACATCAGTGCGAAAGCACTGATGTAACCTTTTTTTT	8	8	0	100.00%	11	11	0	100.00%	4	4	0	100.00%
T861	AAAAAAAAGGGGGGGACAGTGCTTTCGCACTGTGTACCGCTTTTTTTT	15	1	14	6.67%	15	2	13	13.33%	24	2	22	8.33%
T862	AAAAAAAACGTTTGATCAGTGCTTTCGCACTGATCAAACGTTTTTTTT	2	2	0	100.00%	9	9	0	100.00%	9	9	0	100.00%
T863	AAAAAAAACGTCAGGGCAGTGCTTTCGCACTGATATCGGCTTTTTTTT	18	0	18	0.00%	27	5	22	18.52%	30	2	28	6.67%
T864	AAAAAAAACCGGGGGGCAGTGCTTTCGCACTGTGTTTCCCTTTTTTTT	18	4	14	22.22%	9	5	4	55.56%	25	10	15	40.00%
T865	AAAAAAAAGGTTGATTCAGTGCTTTCGCACTGAATCAACCTTTTTTTT	16	16	0	100.00%	6	6	0	100.00%	8	8	0	100.00%
T866	AAAAAAAAGGTGGACTCAGTGCGAAAGCACTGGACGAACGTTTTTTTT	4	2	2	50.00%	4	1	3	25.00%	7	6	1	85.71%
T867	AAAAAAAAGGTAGGGGCAGTGCGAAAGCACTGGATACAGGTTTTTTTT	17	2	15	11.76%	21	1	20	4.76%	16	0	16	0.00%
T868	AAAAAAAAGCGACATTCAGTGCGAAAGCACTGTGAGCACGTTTTTTTT	18	3	15	16.67%	23	1	22	4.35%	22	2	20	9.09%
T869	AAAAAAAACGTCGTTACAGTGCTTTCGCACTGTAACGACGTTTTTTTT	24	22	2	91.67%	5	5	0	100.00%	6	6	0	100.00%
T870	AAAAAAAACCACTGTGCAGTGCTTTCGCACTGTCCTTACCTTTTTTTT	14	2	12	14.29%	12	3	9	25.00%	8	1	7	12.50%
T871	AAAAAAAAGGTTTTTACAGTGCTTTCGCACTGTAAAAACCTTTTTTTT	0	0	0	I	5	5	0	100.00%	0	0	0	I
T872	AAAAAAAAGGGAGGGACAGTGCTTTCGCACTGAGCCCAGGTTTTTTTT	24	3	21	12.50%	20	5	15	25.00%	36	9	27	25.00%
T873	AAAAAAAACGGTCGGACAGTGCGAAAGCACTGCACAGTGGTTTTTTTT	5	0	5	0.00%	7	3	4	42.86%	5	4	1	80.00%
T874	AAAAAAAACCGTTACTCAGTGCTTTCGCACTGAGTAACGGTTTTTTTT	8	8	0	100.00%	1	1	0	100.00%	2	2	0	100.00%
T875	AAAAAAAAGGTGGAGGCAGTGCGAAAGCACTGACTATTGCTTTTTTTT	6	6	0	100.00%	8	8	0	100.00%	5	4	1	80.00%
T876	AAAAAAAAGCTTTATTCAGTGCTTTCGCACTGAATAAAGCTTTTTTTT	2	2	0	100.00%	3	3	0	100.00%	2	2	0	100.00%
T877	AAAAAAAACCTGTGTACAGTGCTTTCGCACTGTACACAGGTTTTTTTT	2	2	0	100.00%	2	2	0	100.00%	10	10	0	100.00%
T878	AAAAAAAACCGCTGTCCAGTGCTTTCGCACTGCGATTACGTTTTTTTT	18	1	17	5.56%	20	0	20	0.00%	45	6	39	13.33%
T879	AAAAAAAACCGATGTACAGTGCTTTCGCACTGTACATCGGTTTTTTTT	5	5	0	100.00%	2	2	0	100.00%	2	2	0	100.00%
T880	AAAAAAAACGATTTATCAGTGCGAAAGCACTGATAAATCGTTTTTTTT	2	2	0	100.00%	1	1	0	100.00%	5	5	0	100.00%
T881	AAAAAAAACGATTATGCAGTGCTTTCGCACTGCATAATCGTTTTTTTT	9	9	0	100.00%	7	7	0	100.00%	6	6	0	100.00%
T882	AAAAAAAAGGCCGTTACAGTGCGAAAGCACTGCCTAGCGGTTTTTTTT	7	2	5	28.57%	14	4	10	28.57%	23	13	10	56.52%
T883	AAAAAAAAGCGTCGCGCAGTGCTTTCGCACTGACCCACCGTTTTTTTT	21	0	21	0.00%	15	0	15	0.00%	39	0	39	0.00%
T884	AAAAAAAACGGCAGTTCAGTGCGAAAGCACTGAGGAAACCTTTTTTTT	10	3	7	30.00%	20	1	19	5.00%	10	1	9	10.00%
T885	AAAAAAAAGGTCTGTTCAGTGCGAAAGCACTGGAACAGCGTTTTTTTT	21	5	16	23.81%	19	4	15	21.05%	25	9	16	36.00%
T886	AAAAAAAAGCCACGAGCAGTGCTTTCGCACTGAATGACCCTTTTTTTT	16	2	14	12.50%	21	0	21	0.00%	29	1	28	3.45%
T887	AAAAAAAAGGTTCAGGCAGTGCGAAAGCACTGATCTAGGCTTTTTTTT	3	3	0	100.00%	11	11	0	100.00%	8	8	0	100.00%
T888	AAAAAAAAGGCCCTTTCAGTGCGAAAGCACTGAATCGTGGTTTTTTTT	11	7	4	63.64%	11	5	6	45.45%	9	2	7	22.22%
T889	AAAAAAAAGGCCAAGTCAGTGCGAAAGCACTGGAACCCGGTTTTTTTT	9	2	7	22.22%	26	5	21	19.23%	20	1	19	5.00%
T890	AAAAAAAACGTTAAATCAGTGCTTTCGCACTGATTTAACGTTTTTTTT	14	14	0	100.00%	8	8	0	100.00%	9	9	0	100.00%
T891	AAAAAAAACGTCTATACAGTGCGAAAGCACTGTATAGACGTTTTTTTT	0	0	0	I	1	1	0	100.00%	0	0	0	I
T892	AAAAAAAACCTGCTCCCAGTGCGAAAGCACTGAGATCGGGTTTTTTTT	12	9	3	75.00%	29	18	11	62.07%	20	12	8	60.00%
T893	AAAAAAAACCGTTGTACAGTGCTTTCGCACTGTACAACGGTTTTTTTT	5	5	0	100.00%	5	5	0	100.00%	9	9	0	100.00%
T894	AAAAAAAACCGTGCGGCAGTGCTTTCGCACTGACCGAAGCTTTTTTTT	8	0	8	0.00%	19	6	13	31.58%	10	1	9	10.00%
T895	AAAAAAAACGTGGTGGCAGTGCTTTCGCACTGATAAGCGGTTTTTTTT	31	1	30	3.23%	18	0	18	0.00%	19	3	16	15.79%
T896	AAAAAAAACGTGCAATCAGTGCTTTCGCACTGGACAATGGTTTTTTTT	18	4	14	22.22%	21	5	16	23.81%	35	10	25	28.57%
T897	AAAAAAAACGTCGATACAGTGCTTTCGCACTGTATCGACGTTTTTTTT	9	9	0	100.00%	8	8	0	100.00%	12	12	0	100.00%
T898	AAAAAAAACCGCGGTTCAGTGCTTTCGCACTGGTCAAACCTTTTTTTT	22	0	22	0.00%	14	0	14	0.00%	23	5	18	21.74%
T899	AAAAAAAAGGTGGCTTCAGTGCGAAAGCACTGAGTTGACGTTTTTTTT	23	10	13	43.48%	11	8	3	72.73%	14	9	5	64.29%
T900	AAAAAAAAGGGTAACACAGTGCTTTCGCACTGACGTCGGGTTTTTTTT	30	5	25	16.67%	19	7	12	36.84%	12	3	9	25.00%
T901	AAAAAAAAGGGGTAAGCAGTGCTTTCGCACTGTGATTGGCTTTTTTTT	22	1	21	4.55%	16	1	15	6.25%	38	1	37	2.63%
T902	AAAAAAAAGCTTTGCTCAGTGCTTTCGCACTGAGCAAAGCTTTTTTTT	3	3	0	100.00%	3	3	0	100.00%	2	2	0	100.00%
T903	AAAAAAAACGTTATTACAGTGCTTTCGCACTGTAATAACGTTTTTTTT	5	5	0	100.00%	5	5	0	100.00%	4	4	0	100.00%
T904	AAAAAAAACCCTAAATCAGTGCTTTCGCACTGATTTAGGGTTTTTTTT	8	6	2	75.00%	17	17	0	100.00%	17	17	0	100.00%
T905	AAAAAAAACCACTATACAGTGCTTTCGCACTGTATAGTGGTTTTTTTT	5	5	0	100.00%	3	3	0	100.00%	6	6	0	100.00%
T906	AAAAAAAAGGTCTAGACAGTGCTTTCGCACTGTCTAGACCTTTTTTTT	7	6	1	85.71%	11	11	0	100.00%	0	0	0	I
T907	AAAAAAAAGGTATTTACAGTGCTTTCGCACTGTAAATACCTTTTTTTT	7	4	3	57.14%	1	0	1	0.00%	2	0	2	0.00%
T908	AAAAAAAAGCTGTAAACAGTGCTTTCGCACTGTTTACAGCTTTTTTTT	3	3	0	100.00%	3	3	0	100.00%	3	3	0	100.00%
T909	AAAAAAAAGCGCCGAGCAGTGCGAAAGCACTGATCCTCGGTTTTTTTT	6	2	4	33.33%	7	6	1	85.71%	16	14	2	87.50%
T910	AAAAAAAACGGGGTACCAGTGCTTTCGCACTGAGCACAGCTTTTTTTT	35	2	33	5.71%	19	1	18	5.26%	19	0	19	0.00%
T911	AAAAAAAACGCCAGTTCAGTGCGAAAGCACTGCCGGAACCTTTTTTTT	14	4	10	28.57%	16	3	13	18.75%	12	1	11	8.33%
T912	AAAAAAAACCAAACGCCAGTGCGAAAGCACTGTTTATTCCTTTTTTTT	12	0	12	0.00%	19	0	19	0.00%	5	0	5	0.00%
T913	AAAAAAAAGGTTAGCTCAGTGCTTTCGCACTGAGCTAACCTTTTTTTT	1	1	0	100.00%	8	8	0	100.00%	3	3	0	100.00%
T914	AAAAAAAAGCACAGTACAGTGCTTTCGCACTGTACTGTGCTTTTTTTT	1	1	0	100.00%	4	4	0	100.00%	4	3	1	75.00%
T915	AAAAAAAACCTACATGCAGTGCTTTCGCACTGCATGTAGGTTTTTTTT	5	5	0	100.00%	2	2	0	100.00%	3	3	0	100.00%
T916	AAAAAAAACCGTTACACAGTGCTTTCGCACTGTGTAACGGTTTTTTTT	7	7	0	100.00%	7	7	0	100.00%	3	3	0	100.00%
T917	AAAAAAAAGGTTTTAGCAGTGCGAAAGCACTGCTAAAACCTTTTTTTT	1	1	0	100.00%	2	2	0	100.00%	3	3	0	100.00%
T918	AAAAAAAAGGTTTGTCCAGTGCGAAAGCACTGATACTCGCTTTTTTTT	3	2	1	66.67%	13	8	5	61.54%	8	5	3	62.50%
T919	AAAAAAAAGGTAGTTTCAGTGCGAAAGCACTGAAACTACCTTTTTTTT	9	9	0	100.00%	3	3	0	100.00%	8	8	0	100.00%
T920	AAAAAAAAGGATGGGCCAGTGCGAAAGCACTGCTGCGTCGTTTTTTTT	8	0	8	0.00%	5	0	5	0.00%	4	1	3	25.00%
T921	AAAAAAAACGTTTCGACAGTGCTTTCGCACTGTCGAAACGTTTTTTTT	13	13	0	100.00%	9	9	0	100.00%	10	10	0	100.00%
T922	AAAAAAAACGTCCTATCAGTGCTTTCGCACTGTATGAGGCTTTTTTTT	25	0	25	0.00%	29	5	24	17.24%	22	0	22	0.00%
T923	AAAAAAAACCTTCAATCAGTGCTTTCGCACTGATTGAAGGTTTTTTTT	9	9	0	100.00%	7	6	1	85.71%	6	5	1	83.33%
T924	AAAAAAAAGGTCTAAACAGTGCGAAAGCACTGTTTAGACCTTTTTTTT	3	3	0	100.00%	3	3	0	100.00%	4	4	0	100.00%
T925	AAAAAAAAGGAGGCAACAGTGCGAAAGCACTGGCCGTACGTTTTTTTT	12	0	12	0.00%	14	0	14	0.00%	7	0	7	0.00%
T926	AAAAAAAACGTGGTCCCAGTGCTTTCGCACTGCTAGGTGCTTTTTTTT	15	1	14	6.67%	7	0	7	0.00%	31	1	30	3.23%
T927	AAAAAAAACGAGATTGCAGTGCGAAAGCACTGATCATTGCTTTTTTTT	6	0	6	0.00%	8	0	8	0.00%	9	0	9	0.00%
T928	AAAAAAAACCGTTTCACAGTGCTTTCGCACTGTGAAACGGTTTTTTTT	4	4	0	100.00%	0	0	0	I	6	6	0	100.00%
T929	AAAAAAAACCCGCAGTCAGTGCTTTCGCACTGATTTTACCTTTTTTTT	21	2	19	9.52%	17	0	17	0.00%	28	0	28	0.00%
T930	AAAAAAAACCAGGGTTCAGTGCGAAAGCACTGCTCCCTCCTTTTTTTT	10	10	0	100.00%	12	10	2	83.33%	15	11	4	73.33%
T931	AAAAAAAAGGTCAATGCAGTGCTTTCGCACTGCATTGACCTTTTTTTT	30	30	0	100.00%	14	14	0	100.00%	13	13	0	100.00%
T932	AAAAAAAAGGGTGAGGCAGTGCTTTCGCACTGTACGTGCCTTTTTTTT	19	2	17	10.53%	7	1	6	14.29%	20	3	17	15.00%
T933	AAAAAAAAGGCCTGGGCAGTGCGAAAGCACTGAATCTCGCTTTTTTTT	11	2	9	18.18%	10	2	8	20.00%	13	1	12	7.69%
T934	AAAAAAAAGGAATCCCCAGTGCGAAAGCACTGCGAAGGCGTTTTTTTT	11	5	6	45.45%	9	4	5	44.44%	5	1	4	20.00%
T935	AAAAAAAAGCTAATCGCAGTGCTTTCGCACTGTTACCTGGTTTTTTTT	25	4	21	16.00%	20	5	15	25.00%	26	2	24	7.69%
T936	AAAAAAAACCATTATTCAGTGCTTTCGCACTGAATAATGGTTTTTTTT	1	1	0	100.00%	2	2	0	100.00%	0	0	0	I
T937	AAAAAAAACCACACGTCAGTGCGAAAGCACTGCTCCCCCGTTTTTTTT	14	5	9	35.71%	18	1	17	5.56%	5	2	3	40.00%
T938	AAAAAAAAGGTGTACTCAGTGCTTTCGCACTGAGTACACCTTTTTTTT	10	10	0	100.00%	10	10	0	100.00%	21	21	0	100.00%
T939	AAAAAAAAGGTCGATTCAGTGCTTTCGCACTGAATCGACCTTTTTTTT	10	10	0	100.00%	6	6	0	100.00%	11	11	0	100.00%
T940	AAAAAAAAGGGCCAATCAGTGCGAAAGCACTGTCCTTGCGTTTTTTTT	11	2	9	18.18%	15	3	12	20.00%	10	0	10	0.00%
T941	AAAAAAAAGCTACGCTCAGTGCTTTCGCACTGTCGAGTCGTTTTTTTT	28	8	20	28.57%	11	2	9	18.18%	21	3	18	14.29%
T942	AAAAAAAACCTTTGTGCAGTGCGAAAGCACTGCACAAAGGTTTTTTTT	8	8	0	100.00%	8	8	0	100.00%	8	8	0	100.00%
T943	AAAAAAAACCGCCCAACAGTGCGAAAGCACTGTTTATTCCTTTTTTTT	11	1	10	9.09%	16	2	14	12.50%	13	3	10	23.08%
T944	AAAAAAAAGGGTAATGCAGTGCTTTCGCACTGGAATAACGTTTTTTTT	26	2	24	7.69%	15	0	15	0.00%	31	0	31	0.00%
T945	AAAAAAAAGGGCTGTGCAGTGCTTTCGCACTGTTAGTGCGTTTTTTTT	19	1	18	5.26%	17	2	15	11.76%	25	0	25	0.00%
T946	AAAAAAAAGGGATCCACAGTGCGAAAGCACTGGTTCCGGCTTTTTTTT	13	4	9	30.77%	11	3	8	27.27%	33	13	20	39.39%
T947	AAAAAAAAGGAATTATCAGTGCGAAAGCACTGTCACCCCGTTTTTTTT	10	1	9	10.00%	9	0	9	0.00%	8	2	6	25.00%
T948	AAAAAAAAGCTTTCCTCAGTGCTTTCGCACTGCACGACCGTTTTTTTT	6	0	6	0.00%	18	4	14	22.22%	15	5	10	33.33%
T949	AAAAAAAAGCATGTGACAGTGCGAAAGCACTGTGAACCCGTTTTTTTT	12	3	9	25.00%	20	0	20	0.00%	19	6	13	31.58%
T950	AAAAAAAACGAGGGCGCAGTGCTTTCGCACTGGTTCGACCTTTTTTTT	10	0	10	0.00%	14	2	12	14.29%	35	2	33	5.71%
T951	AAAAAAAACCACTGAACAGTGCGAAAGCACTGGCCAGCCGTTTTTTTT	4	2	2	50.00%	6	5	1	83.33%	9	5	4	55.56%
T952	AAAAAAAAGGTGCAGGCAGTGCTTTCGCACTGTGAAGCCGTTTTTTTT	5	3	2	60.00%	8	5	3	62.50%	9	1	8	11.11%
T953	AAAAAAAAGGTAGAAACAGTGCTTTCGCACTGTTTCTACCTTTTTTTT	1	1	0	100.00%	8	8	0	100.00%	14	14	0	100.00%
T954	AAAAAAAAGGCTTGCCCAGTGCGAAAGCACTGCTCGAAGGTTTTTTTT	1	1	0	100.00%	4	4	0	100.00%	4	2	2	50.00%
T955	AAAAAAAAGGCATTGCCAGTGCTTTCGCACTGTGTGGACGTTTTTTTT	21	6	15	28.57%	19	5	14	26.32%	16	4	12	25.00%
T956	AAAAAAAACGTAACTACAGTGCGAAAGCACTGAGCGCCGCTTTTTTTT	11	4	7	36.36%	25	6	19	24.00%	12	6	6	50.00%
T957	AAAAAAAACCTGGTGGCAGTGCTTTCGCACTGTCGTATGCTTTTTTTT	14	3	11	21.43%	18	3	15	16.67%	32	4	28	12.50%
T958	AAAAAAAACCCTTGGTCAGTGCTTTCGCACTGTACGGTGCTTTTTTTT	10	3	7	30.00%	11	5	6	45.45%	18	1	17	5.56%
T959	AAAAAAAACCCTAACACAGTGCTTTCGCACTGCATACGCCTTTTTTTT	22	4	18	18.18%	21	5	16	23.81%	34	5	29	14.71%
T960	AAAAAAAAGGTTATCCCAGTGCTTTCGCACTGCTAGTTGGTTTTTTTT	17	1	16	5.88%	5	0	5	0.00%	37	2	35	5.41%
T961	AAAAAAAAGGGAGATCCAGTGCGAAAGCACTGTTTTCAGGTTTTTTTT	16	0	16	0.00%	8	0	8	0.00%	18	1	17	5.56%
T962	AAAAAAAAGCTGCGGGCAGTGCGAAAGCACTGCAGTTTGGTTTTTTTT	26	2	24	7.69%	12	0	12	0.00%	29	6	23	20.69%
T963	AAAAAAAAGCGATGTACAGTGCTTTCGCACTGTACATCGCTTTTTTTT	9	8	1	88.89%	2	2	0	100.00%	4	4	0	100.00%
T964	AAAAAAAACGTTGTTTCAGTGCTTTCGCACTGAAACAACGTTTTTTTT	8	8	0	100.00%	5	4	1	80.00%	6	6	0	100.00%
T965	AAAAAAAACGTTGTGGCAGTGCTTTCGCACTGTGACACCCTTTTTTTT	16	1	15	6.25%	17	0	17	0.00%	32	1	31	3.13%
T966	AAAAAAAACGTTACATCAGTGCTTTCGCACTGATGTAACGTTTTTTTT	10	10	0	100.00%	6	6	0	100.00%	3	3	0	100.00%
T967	AAAAAAAACGTAGAGCCAGTGCGAAAGCACTGCACCAACCTTTTTTTT	13	5	8	38.46%	11	4	7	36.36%	9	2	7	22.22%
T968	AAAAAAAACGGGAATACAGTGCGAAAGCACTGCATTGTCCTTTTTTTT	12	1	11	8.33%	16	2	14	12.50%	10	0	10	0.00%
T969	AAAAAAAACCCAAAGACAGTGCGAAAGCACTGACCGGACCTTTTTTTT	6	0	6	0.00%	18	6	12	33.33%	11	2	9	18.18%
T970	AAAAAAAACCAAGTAACAGTGCGAAAGCACTGCCCCCGCCTTTTTTTT	14	6	8	42.86%	13	5	8	38.46%	10	1	9	10.00%
T971	AAAAAAAAGGTTGCTTCAGTGCGAAAGCACTGAAGCAACCTTTTTTTT	13	13	0	100.00%	18	18	0	100.00%	21	21	0	100.00%
T972	AAAAAAAAGGGTAATACAGTGCGAAAGCACTGTATTACGCTTTTTTTT	16	10	6	62.50%	5	5	0	100.00%	13	10	3	76.92%
T973	AAAAAAAAGGATTATGCAGTGCGAAAGCACTGAGCCGCCGTTTTTTTT	8	5	3	62.50%	8	7	1	87.50%	12	6	6	50.00%
T974	AAAAAAAAGCTAACACCAGTGCTTTCGCACTGGCTAGCCGTTTTTTTT	21	1	20	4.76%	16	2	14	12.50%	42	11	31	26.19%
T975	AAAAAAAAGCAAGTTACAGTGCTTTCGCACTGTAACTTGCTTTTTTTT	11	11	0	100.00%	9	9	0	100.00%	11	11	0	100.00%
T976	AAAAAAAACGTTTGCTCAGTGCGAAAGCACTGAGCAAACGTTTTTTTT	10	10	0	100.00%	11	11	0	100.00%	7	7	0	100.00%
T977	AAAAAAAACGCTAATGCAGTGCTTTCGCACTGCATTAGCGTTTTTTTT	11	9	2	81.82%	7	7	0	100.00%	3	3	0	100.00%
T978	AAAAAAAACGATGATGCAGTGCTTTCGCACTGCATCATCGTTTTTTTT	11	11	0	100.00%	7	7	0	100.00%	3	3	0	100.00%
T979	AAAAAAAACCTTGTAGCAGTGCTTTCGCACTGCTACAAGGTTTTTTTT	14	13	1	92.86%	2	2	0	100.00%	3	3	0	100.00%
T980	AAAAAAAACCTAGTGTCAGTGCGAAAGCACTGCGCCTCCGTTTTTTTT	10	1	9	10.00%	13	1	12	7.69%	14	0	14	0.00%
T981	AAAAAAAACCGTATCACAGTGCTTTCGCACTGTGATACGGTTTTTTTT	6	6	0	100.00%	2	2	0	100.00%	8	7	1	87.50%
T982	AAAAAAAAGGTTGTCTCAGTGCTTTCGCACTGAGACAACCTTTTTTTT	13	13	0	100.00%	16	16	0	100.00%	9	9	0	100.00%
T983	AAAAAAAAGGTTGCGGCAGTGCTTTCGCACTGAAGTGAGCTTTTTTTT	19	1	18	5.26%	28	3	25	10.71%	33	0	33	0.00%
T984	AAAAAAAAGGTGAATTCAGTGCTTTCGCACTGAATTCACCTTTTTTTT	16	16	0	100.00%	9	9	0	100.00%	11	11	0	100.00%
T985	AAAAAAAAGCTAGTAACAGTGCTTTCGCACTGTTACTAGCTTTTTTTT	8	8	0	100.00%	10	10	0	100.00%	10	9	1	90.00%
T986	AAAAAAAACGTTACAACAGTGCTTTCGCACTGTTGTAACGTTTTTTTT	4	4	0	100.00%	4	4	0	100.00%	0	0	0	I
T987	AAAAAAAACGCGTGAACAGTGCTTTCGCACTGCACAATCCTTTTTTTT	36	10	26	27.78%	23	4	19	17.39%	35	6	29	17.14%
T988	AAAAAAAACGAGGGGACAGTGCGAAAGCACTGAGACAACCTTTTTTTT	9	0	9	0.00%	12	0	12	0.00%	5	0	5	0.00%
T989	AAAAAAAACCACATAACAGTGCTTTCGCACTGTTATGTGGTTTTTTTT	5	4	1	80.00%	2	2	0	100.00%	5	4	1	80.00%
T990	AAAAAAAAGGGTTAAACAGTGCGAAAGCACTGTCCCCCCGTTTTTTTT	10	4	6	40.00%	20	11	9	55.00%	23	12	11	52.17%
T991	AAAAAAAAGGCGTTCGCAGTGCGAAAGCACTGGTTCGTGGTTTTTTTT	11	2	9	18.18%	28	6	22	21.43%	21	3	18	14.29%
T992	AAAAAAAAGGCAGTTGCAGTGCGAAAGCACTGGACGACCGTTTTTTTT	8	2	6	25.00%	17	4	13	23.53%	10	8	2	80.00%
T993	AAAAAAAAGGACCCATCAGTGCGAAAGCACTGTACAGTGGTTTTTTTT	9	1	8	11.11%	14	5	9	35.71%	18	5	13	27.78%
T994	AAAAAAAACGTGTTCCCAGTGCGAAAGCACTGCGCATCCCTTTTTTTT	3	2	1	66.67%	5	1	4	20.00%	9	6	3	66.67%
T995	AAAAAAAACGACAGTACAGTGCTTTCGCACTGTACTGTCGTTTTTTTT	6	6	0	100.00%	11	11	0	100.00%	7	6	1	85.71%
T996	AAAAAAAACCTCAATGCAGTGCTTTCGCACTGCATTGAGGTTTTTTTT	20	19	1	95.00%	5	5	0	100.00%	3	3	0	100.00%
T997	AAAAAAAACCAAAAATCAGTGCGAAAGCACTGATTTTTGGTTTTTTTT	14	14	0	100.00%	13	13	0	100.00%	5	5	0	100.00%
T998	AAAAAAAAGGTGATTTCAGTGCGAAAGCACTGAAATCACCTTTTTTTT	6	6	0	100.00%	10	9	1	90.00%	1	1	0	100.00%
T999	AAAAAAAAGCTATTGTCAGTGCTTTCGCACTGACAATAGCTTTTTTTT	11	11	0	100.00%	7	7	0	100.00%	3	3	0	100.00%
T1000	AAAAAAAAGCCCGCTGCAGTGCGAAAGCACTGTCCCGACGTTTTTTTT	15	2	13	13.33%	10	1	9	10.00%	4	2	2	50.00%
T1001	AAAAAAAACGGTAGAACAGTGCTTTCGCACTGCCTCCGGCTTTTTTTT	22	0	22	0.00%	15	2	13	13.33%	19	4	15	21.05%
T1002	AAAAAAAACGGGAGACCAGTGCTTTCGCACTGCGGGCACCTTTTTTTT	19	0	19	0.00%	22	3	19	13.64%	28	2	26	7.14%
T1003	AAAAAAAACCTGTGATCAGTGCGAAAGCACTGATCACAGGTTTTTTTT	5	5	0	100.00%	2	2	0	100.00%	6	5	1	83.33%
T1004	AAAAAAAACCTGCGTCCAGTGCGAAAGCACTGCCAATCCCTTTTTTTT	7	0	7	0.00%	5	0	5	0.00%	4	0	4	0.00%
T1005	AAAAAAAAGGTTGTGTCAGTGCTTTCGCACTGACACAACCTTTTTTTT	6	6	0	100.00%	9	9	0	100.00%	12	12	0	100.00%
T1006	AAAAAAAAGGGTAGCTCAGTGCGAAAGCACTGTAACCCGGTTTTTTTT	14	2	12	14.29%	19	5	14	26.32%	15	3	12	20.00%
T1007	AAAAAAAACCTCTACACAGTGCGAAAGCACTGCCATTACCTTTTTTTT	6	0	6	0.00%	9	2	7	22.22%	6	0	6	0.00%
T1008	AAAAAAAACCTATATACAGTGCTTTCGCACTGTATATAGGTTTTTTTT	3	3	0	100.00%	3	3	0	100.00%	2	2	0	100.00%
T1009	AAAAAAAACCGGGGCGCAGTGCGAAAGCACTGAAGATTGCTTTTTTTT	15	3	12	20.00%	12	0	12	0.00%	14	0	14	0.00%
T1010	AAAAAAAACCGACATCCAGTGCGAAAGCACTGCTCGCTCCTTTTTTTT	13	4	9	30.77%	16	2	14	12.50%	3	0	3	0.00%
T1011	AAAAAAAACCCGACCGCAGTGCGAAAGCACTGACCAAAGCTTTTTTTT	6	0	6	0.00%	4	0	4	0.00%	9	2	7	22.22%
T1012	AAAAAAAAGGTTTCGACAGTGCTTTCGCACTGTCGAAACCTTTTTTTT	5	5	0	100.00%	3	3	0	100.00%	4	4	0	100.00%
T1013	AAAAAAAAGGTGACATCAGTGCGAAAGCACTGTACCTAGGTTTTTTTT	10	3	7	30.00%	10	2	8	20.00%	11	2	9	18.18%
T1014	AAAAAAAAGGATAGAACAGTGCTTTCGCACTGTTCTATCCTTTTTTTT	5	5	0	100.00%	0	0	0	I	2	2	0	100.00%
T1015	AAAAAAAAGCGCTCATCAGTGCTTTCGCACTGCCAGGTCGTTTTTTTT	16	1	15	6.25%	21	0	21	0.00%	17	0	17	0.00%
T1016	AAAAAAAAGCAATGTTCAGTGCGAAAGCACTGAACATTGCTTTTTTTT	6	6	0	100.00%	13	13	0	100.00%	6	5	1	83.33%
T1017	AAAAAAAACGTTAGTTCAGTGCTTTCGCACTGAACTAACGTTTTTTTT	4	4	0	100.00%	0	0	0	I	5	5	0	100.00%
T1018	AAAAAAAACGTGTGAACAGTGCTTTCGCACTGTTCACACGTTTTTTTT	2	2	0	100.00%	4	4	0	100.00%	0	0	0	I
T1019	AAAAAAAACGTGGAGGCAGTGCGAAAGCACTGAATGAGGCTTTTTTTT	10	3	7	30.00%	7	0	7	0.00%	12	3	9	25.00%
T1020	AAAAAAAACGGACTCGCAGTGCGAAAGCACTGCACCGGGCTTTTTTTT	11	0	11	0.00%	15	1	14	6.67%	11	2	9	18.18%
T1021	AAAAAAAACGCGGTGCCAGTGCGAAAGCACTGTCCCATGCTTTTTTTT	12	4	8	33.33%	29	19	10	65.52%	12	2	10	16.67%
T1022	AAAAAAAACCTTTACACAGTGCTTTCGCACTGTGTAAAGGTTTTTTTT	1	1	0	100.00%	3	3	0	100.00%	6	5	1	83.33%
T1023	AAAAAAAAGGTATTCTCAGTGCTTTCGCACTGAGAATACCTTTTTTTT	9	9	0	100.00%	1	1	0	100.00%	7	7	0	100.00%
T1024	AAAAAAAAGGGTTTATCAGTGCGAAAGCACTGGACACTGGTTTTTTTT	9	1	8	11.11%	17	7	10	41.18%	24	11	13	45.83%
T1025	AAAAAAAACGTTTAGTCAGTGCGAAAGCACTGACTAAACGTTTTTTTT	2	2	0	100.00%	8	8	0	100.00%	4	3	1	75.00%
T1026	AAAAAAAACGTTATCACAGTGCGAAAGCACTGTGATAACGTTTTTTTT	4	4	0	100.00%	0	0	0	I	2	2	0	100.00%
T1027	AAAAAAAACGGTGGAGCAGTGCTTTCGCACTGGCCCCAGCTTTTTTTT	18	3	15	16.67%	26	7	19	26.92%	27	8	19	29.63%
T1028	AAAAAAAACGCGTTTTCAGTGCGAAAGCACTGTCCGGGCGTTTTTTTT	17	2	15	11.76%	16	3	13	18.75%	28	3	25	10.71%
T1029	AAAAAAAACCTTGCTGCAGTGCGAAAGCACTGGACACGCCTTTTTTTT	11	1	10	9.09%	16	5	11	31.25%	14	3	11	21.43%
T1030	AAAAAAAACCGCCTGGCAGTGCGAAAGCACTGGGGGATGCTTTTTTTT	10	7	3	70.00%	11	6	5	54.55%	6	1	5	16.67%
T1031	AAAAAAAAGGTAGTACCAGTGCTTTCGCACTGGTACTACCTTTTTTTT	3	3	0	100.00%	6	6	0	100.00%	4	4	0	100.00%
T1032	AAAAAAAAGGGTCGCGCAGTGCGAAAGCACTGATCACGGCTTTTTTTT	4	0	4	0.00%	2	0	2	0.00%	2	0	2	0.00%
T1033	AAAAAAAAGCGCTGTCCAGTGCGAAAGCACTGCAATTTGGTTTTTTTT	7	0	7	0.00%	20	4	16	20.00%	7	1	6	14.29%
T1034	AAAAAAAAGCCCAGGACAGTGCTTTCGCACTGGAGCCGCGTTTTTTTT	12	3	9	25.00%	12	1	11	8.33%	31	10	21	32.26%
T1035	AAAAAAAACGCGAACCCAGTGCGAAAGCACTGCGATGCCCTTTTTTTT	4	2	2	50.00%	11	4	7	36.36%	11	3	8	27.27%
T1036	AAAAAAAACGATTGTACAGTGCGAAAGCACTGTACAATCGTTTTTTTT	1	1	0	100.00%	0	0	0	I	0	0	0	I
T1037	AAAAAAAACCTTATTGCAGTGCTTTCGCACTGCAATAAGGTTTTTTTT	0	0	0	I	6	6	0	100.00%	4	4	0	100.00%
T1038	AAAAAAAACCTCGCGGCAGTGCGAAAGCACTGTAGGTCGGTTTTTTTT	5	1	4	20.00%	2	0	2	0.00%	5	0	5	0.00%
T1039	AAAAAAAACCGATACACAGTGCTTTCGCACTGTGTATCGGTTTTTTTT	3	3	0	100.00%	1	1	0	100.00%	6	6	0	100.00%
T1040	AAAAAAAAGGAGTATTCAGTGCTTTCGCACTGAATACTCCTTTTTTTT	1	1	0	100.00%	2	2	0	100.00%	1	1	0	100.00%
T1041	AAAAAAAAGCTGTATGCAGTGCGAAAGCACTGCATACAGCTTTTTTTT	12	12	0	100.00%	7	7	0	100.00%	13	11	2	84.62%
T1042	AAAAAAAAGCGAGACACAGTGCGAAAGCACTGATCTAACCTTTTTTTT	6	1	5	16.67%	18	0	18	0.00%	17	0	17	0.00%
T1043	AAAAAAAACGTTTTCTCAGTGCTTTCGCACTGAGAAAACGTTTTTTTT	1	1	0	100.00%	1	1	0	100.00%	1	1	0	100.00%
T1044	AAAAAAAACGTTCTGACAGTGCTTTCGCACTGTCAGAACGTTTTTTTT	3	3	0	100.00%	4	4	0	100.00%	5	5	0	100.00%
T1045	AAAAAAAACGTCAATACAGTGCTTTCGCACTGTATTGACGTTTTTTTT	16	16	0	100.00%	4	4	0	100.00%	7	7	0	100.00%
T1046	AAAAAAAACCAATCTACAGTGCTTTCGCACTGTAGATTGGTTTTTTTT	1	1	0	100.00%	4	3	1	75.00%	3	3	0	100.00%
T1047	AAAAAAAAGGTCGTGTCAGTGCGAAAGCACTGACACGACCTTTTTTTT	20	20	0	100.00%	21	21	0	100.00%	21	21	0	100.00%
T1048	AAAAAAAAGGTCGTGACAGTGCTTTCGCACTGTCACGACCTTTTTTTT	8	8	0	100.00%	7	7	0	100.00%	4	4	0	100.00%
T1049	AAAAAAAAGGCGTGGCCAGTGCGAAAGCACTGCTTCATGCTTTTTTTT	1	0	1	0.00%	15	11	4	73.33%	3	1	2	33.33%
T1050	AAAAAAAAGCGGTGGTCAGTGCGAAAGCACTGCAAGTAGGTTTTTTTT	3	0	3	0.00%	10	2	8	20.00%	9	1	8	11.11%
T1051	AAAAAAAAGCCATGTACAGTGCGAAAGCACTGTACATGGCTTTTTTTT	9	9	0	100.00%	8	8	0	100.00%	4	4	0	100.00%
T1052	AAAAAAAACCTCGGTTCAGTGCGAAAGCACTGCCAGCTGCTTTTTTTT	2	0	2	0.00%	7	3	4	42.86%	1	0	1	0.00%
T1053	AAAAAAAACCTAACGTCAGTGCTTTCGCACTGACGTTAGGTTTTTTTT	9	9	0	100.00%	10	10	0	100.00%	8	8	0	100.00%
T1054	AAAAAAAAGGCATGAACAGTGCTTTCGCACTGTTCATGCCTTTTTTTT	9	9	0	100.00%	10	10	0	100.00%	10	10	0	100.00%
T1055	AAAAAAAAGCATGTAACAGTGCTTTCGCACTGTTACATGCTTTTTTTT	1	1	0	100.00%	7	7	0	100.00%	0	0	0	I
T1056	AAAAAAAAGCAGCGCTCAGTGCGAAAGCACTGAAACGACGTTTTTTTT	18	13	5	72.22%	24	8	16	33.33%	16	8	8	50.00%
T1057	AAAAAAAAGCAAAGGACAGTGCGAAAGCACTGCGAATTCGTTTTTTTT	16	0	16	0.00%	28	5	23	17.86%	19	2	17	10.53%
T1058	AAAAAAAACGGTTTTACAGTGCTTTCGCACTGTAAAACCGTTTTTTTT	2	2	0	100.00%	2	2	0	100.00%	5	5	0	100.00%
T1059	AAAAAAAACGGTTGGGCAGTGCTTTCGCACTGTGCGGACCTTTTTTTT	6	3	3	50.00%	7	3	4	42.86%	7	5	2	71.43%
T1060	AAAAAAAACGAGTTGACAGTGCGAAAGCACTGACCACACCTTTTTTTT	2	2	0	100.00%	4	3	1	75.00%	2	2	0	100.00%
T1061	AAAAAAAACCGGGTGGCAGTGCTTTCGCACTGGTCATTCCTTTTTTTT	8	2	6	25.00%	13	3	10	23.08%	23	4	19	17.39%
T1062	AAAAAAAACCACATGTCAGTGCGAAAGCACTGACATGTGGTTTTTTTT	18	18	0	100.00%	11	10	1	90.91%	8	8	0	100.00%
T1063	AAAAAAAAGGTGGGGGCAGTGCTTTCGCACTGTGTTCTGGTTTTTTTT	21	0	21	0.00%	25	2	23	8.00%	22	2	20	9.09%
T1064	AAAAAAAAGGAAATTTCAGTGCGAAAGCACTGAAATTTCCTTTTTTTT	1	1	0	100.00%	12	12	0	100.00%	3	3	0	100.00%
T1065	AAAAAAAAGCTGGTGTCAGTGCTTTCGCACTGAGGTCCGGTTTTTTTT	10	2	8	20.00%	9	4	5	44.44%	8	1	7	12.50%
T1066	AAAAAAAAGCATAACGCAGTGCTTTCGCACTGACACACCGTTTTTTTT	15	0	15	0.00%	12	1	11	8.33%	22	0	22	0.00%
T1067	AAAAAAAAGCAGGATACAGTGCTTTCGCACTGTCATCACCTTTTTTTT	16	0	16	0.00%	12	0	12	0.00%	27	1	26	3.70%
T1068	AAAAAAAACGGGGGTACAGTGCTTTCGCACTGGCTGTCCCTTTTTTTT	9	0	9	0.00%	14	6	8	42.86%	15	3	12	20.00%
T1069	AAAAAAAAGGTTGCTACAGTGCTTTCGCACTGCACAAAGCTTTTTTTT	26	0	26	0.00%	14	0	14	0.00%	24	0	24	0.00%
T1070	AAAAAAAAGGTGGTCGCAGTGCTTTCGCACTGAACTGCGCTTTTTTTT	6	1	5	16.67%	3	0	3	0.00%	12	0	12	0.00%
T1071	AAAAAAAAGCTTTGAACAGTGCTTTCGCACTGTTCAAAGCTTTTTTTT	5	5	0	100.00%	6	6	0	100.00%	6	6	0	100.00%
T1072	AAAAAAAAGCTTACTACAGTGCGAAAGCACTGCCCCCACCTTTTTTTT	10	2	8	20.00%	17	2	15	11.76%	16	2	14	12.50%
T1073	AAAAAAAAGCTGGGGTCAGTGCTTTCGCACTGCATATCCCTTTTTTTT	8	3	5	37.50%	7	5	2	71.43%	8	6	2	75.00%
T1074	AAAAAAAAGCAGTTGTCAGTGCTTTCGCACTGCTGCGCGGTTTTTTTT	19	0	19	0.00%	18	2	16	11.11%	26	3	23	11.54%
T1075	AAAAAAAACGTAATTTCAGTGCGAAAGCACTGAAATTACGTTTTTTTT	2	2	0	100.00%	8	8	0	100.00%	3	3	0	100.00%
T1076	AAAAAAAACGGCACCGCAGTGCGAAAGCACTGACTTCTGCTTTTTTTT	12	2	10	16.67%	10	0	10	0.00%	28	7	21	25.00%
T1077	AAAAAAAACGAGTATACAGTGCTTTCGCACTGTATACTCGTTTTTTTT	1	1	0	100.00%	2	2	0	100.00%	8	8	0	100.00%
T1078	AAAAAAAACGACAGGTCAGTGCGAAAGCACTGAAAGACGGTTTTTTTT	17	10	7	58.82%	19	14	5	73.68%	23	13	10	56.52%
T1079	AAAAAAAACCCCGTGTCAGTGCGAAAGCACTGCGCACACCTTTTTTTT	13	0	13	0.00%	13	2	11	15.38%	11	2	9	18.18%
T1080	AAAAAAAAGGTCAATACAGTGCGAAAGCACTGCCAGCACGTTTTTTTT	8	1	7	12.50%	12	0	12	0.00%	13	1	12	7.69%
T1081	AAAAAAAAGGGACTAGCAGTGCGAAAGCACTGGAACGAGGTTTTTTTT	8	1	7	12.50%	19	5	14	26.32%	8	1	7	12.50%
T1082	AAAAAAAAGGCGTACGCAGTGCGAAAGCACTGTCCGTTCGTTTTTTTT	16	0	16	0.00%	16	6	10	37.50%	21	3	18	14.29%
T1083	AAAAAAAAGCATGACGCAGTGCGAAAGCACTGACCCTCGGTTTTTTTT	2	1	1	50.00%	4	2	2	50.00%	4	1	3	25.00%
T1084	AAAAAAAACGTTTTGTCAGTGCTTTCGCACTGACAAAACGTTTTTTTT	5	5	0	100.00%	7	7	0	100.00%	6	6	0	100.00%
T1085	AAAAAAAACGTGGAAACAGTGCGAAAGCACTGACCGTAGCTTTTTTTT	6	0	6	0.00%	10	1	9	10.00%	13	4	9	30.77%
T1086	AAAAAAAACCTTCTGACAGTGCGAAAGCACTGCCCACCGCTTTTTTTT	14	1	13	7.14%	20	9	11	45.00%	23	5	18	21.74%
T1087	AAAAAAAACCATATTGCAGTGCTTTCGCACTGCAATATGGTTTTTTTT	12	12	0	100.00%	4	4	0	100.00%	19	19	0	100.00%
T1088	AAAAAAAACCACCTCGCAGTGCTTTCGCACTGTGCAAACGTTTTTTTT	25	0	25	0.00%	18	0	18	0.00%	29	5	24	17.24%
T1089	AAAAAAAAGGTAGTGTCAGTGCGAAAGCACTGCGCCCTGCTTTTTTTT	6	5	1	83.33%	12	12	0	100.00%	7	7	0	100.00%
T1090	AAAAAAAAGGTAATGGCAGTGCGAAAGCACTGGACCTCGGTTTTTTTT	9	1	8	11.11%	18	8	10	44.44%	9	2	7	22.22%
T1091	AAAAAAAAGGGTAATTCAGTGCGAAAGCACTGCACGCCGCTTTTTTTT	4	4	0	100.00%	6	6	0	100.00%	3	3	0	100.00%
T1092	AAAAAAAAGCTTAGAACAGTGCTTTCGCACTGTTCTAAGCTTTTTTTT	3	3	0	100.00%	3	3	0	100.00%	4	4	0	100.00%
T1093	AAAAAAAACGTGGGAGCAGTGCTTTCGCACTGGAAGTTGCTTTTTTTT	19	3	16	15.79%	16	3	13	18.75%	25	2	23	8.00%
T1094	AAAAAAAACCTTAATCCAGTGCGAAAGCACTGGATTAAGGTTTTTTTT	8	8	0	100.00%	0	0	0	I	3	3	0	100.00%
T1095	AAAAAAAAGGTTGACTCAGTGCTTTCGCACTGAGTCAACCTTTTTTTT	8	8	0	100.00%	13	13	0	100.00%	7	7	0	100.00%
T1096	AAAAAAAAGGAATTTTCAGTGCGAAAGCACTGAAAATTCCTTTTTTTT	1	1	0	100.00%	2	2	0	100.00%	1	1	0	100.00%
T1097	AAAAAAAAGCAAAGGACAGTGCTTTCGCACTGGAAACGGCTTTTTTTT	35	1	34	2.86%	25	0	25	0.00%	21	1	20	4.76%
T1098	AAAAAAAACGCCACGGCAGTGCTTTCGCACTGAGAAGAGCTTTTTTTT	14	3	11	21.43%	17	0	17	0.00%	17	3	14	17.65%
T1099	AAAAAAAACGACCTCTCAGTGCGAAAGCACTGTTACTTGGTTTTTTTT	1	1	0	100.00%	8	6	2	75.00%	8	8	0	100.00%
T1100	AAAAAAAACCTTATACCAGTGCGAAAGCACTGGTATAAGGTTTTTTTT	4	4	0	100.00%	5	5	0	100.00%	5	5	0	100.00%
T1101	AAAAAAAACCTCCAACCAGTGCGAAAGCACTGATAGTGGCTTTTTTTT	9	3	6	33.33%	13	2	11	15.38%	7	4	3	57.14%
T1102	AAAAAAAAGGTGGTTGCAGTGCGAAAGCACTGCAACCACCTTTTTTTT	17	16	1	94.12%	11	11	0	100.00%	14	14	0	100.00%
T1103	AAAAAAAAGGGCAATACAGTGCTTTCGCACTGGGACATCGTTTTTTTT	12	0	12	0.00%	6	0	6	0.00%	27	0	27	0.00%
T1104	AAAAAAAACGAAAGTTCAGTGCTTTCGCACTGAACTTTCGTTTTTTTT	8	7	1	87.50%	4	4	0	100.00%	1	1	0	100.00%
T1105	AAAAAAAACCGACTTGCAGTGCGAAAGCACTGAGCATTCCTTTTTTTT	8	1	7	12.50%	10	0	10	0.00%	18	5	13	27.78%
T1106	AAAAAAAACCCACGAACAGTGCTTTCGCACTGGGGACAGCTTTTTTTT	7	0	7	0.00%	8	2	6	25.00%	9	0	9	0.00%
T1107	AAAAAAAACCAGCGGTCAGTGCGAAAGCACTGCTATTGCCTTTTTTTT	8	2	6	25.00%	8	0	8	0.00%	8	1	7	12.50%
T1108	AAAAAAAAGGTGTGTGCAGTGCGAAAGCACTGCACACACCTTTTTTTT	10	10	0	100.00%	12	11	1	91.67%	2	2	0	100.00%
T1109	AAAAAAAAGGCTAGGGCAGTGCGAAAGCACTGCTCGTGGCTTTTTTTT	8	5	3	62.50%	5	4	1	80.00%	16	4	12	25.00%
T1110	AAAAAAAAGCAGGTGCCAGTGCTTTCGCACTGAATGTCCGTTTTTTTT	12	0	12	0.00%	13	0	13	0.00%	16	1	15	6.25%
T1111	AAAAAAAAGGGTCGATCAGTGCTTTCGCACTGCGGCACGGTTTTTTTT	10	4	6	40.00%	15	5	10	33.33%	12	3	9	25.00%
T1112	AAAAAAAAGGCTTAGGCAGTGCTTTCGCACTGTCCGAGGGTTTTTTTT	16	4	12	25.00%	15	6	9	40.00%	26	9	17	34.62%
T1113	AAAAAAAAGGCAGGAACAGTGCGAAAGCACTGCACACTCGTTTTTTTT	1	1	0	100.00%	11	2	9	18.18%	4	1	3	25.00%
T1114	AAAAAAAAGCGTTTAGCAGTGCGAAAGCACTGATTTCCGCTTTTTTTT	16	3	13	18.75%	14	2	12	14.29%	15	5	10	33.33%
T1115	AAAAAAAACGTTTTTTCAGTGCGAAAGCACTGCACCGCGCTTTTTTTT	8	4	4	50.00%	10	1	9	10.00%	10	0	10	0.00%
T1116	AAAAAAAACGTTTCGTCAGTGCGAAAGCACTGACGAAACGTTTTTTTT	14	14	0	100.00%	7	7	0	100.00%	9	8	1	88.89%
T1117	AAAAAAAACGGAGTGGCAGTGCTTTCGCACTGTGTAAACCTTTTTTTT	13	0	13	0.00%	18	1	17	5.56%	20	0	20	0.00%
T1118	AAAAAAAACGCGGGTCCAGTGCGAAAGCACTGTCTTGCCCTTTTTTTT	3	2	1	66.67%	6	5	1	83.33%	3	2	1	66.67%
T1119	AAAAAAAACGAATATCCAGTGCGAAAGCACTGTGGGCTCCTTTTTTTT	8	5	3	62.50%	8	4	4	50.00%	9	7	2	77.78%
T1120	AAAAAAAACCGGGCTGCAGTGCGAAAGCACTGGACGATCCTTTTTTTT	10	1	9	10.00%	19	1	18	5.26%	23	8	15	34.78%
T1121	AAAAAAAACCCGGGGTCAGTGCGAAAGCACTGTTTCTGGCTTTTTTTT	9	5	4	55.56%	5	4	1	80.00%	8	3	5	37.50%
T1122	AAAAAAAAGGTGGCGCCAGTGCGAAAGCACTGCTACGAGGTTTTTTTT	4	0	4	0.00%	11	3	8	27.27%	14	4	10	28.57%
T1123	AAAAAAAAGGTCGCGTCAGTGCTTTCGCACTGCGGTTTCGTTTTTTTT	13	0	13	0.00%	15	0	15	0.00%	21	0	21	0.00%
T1124	AAAAAAAAGGATTTATCAGTGCTTTCGCACTGATAAATCCTTTTTTTT	5	5	0	100.00%	2	2	0	100.00%	2	2	0	100.00%
T1125	AAAAAAAAGGAAACCCCAGTGCGAAAGCACTGCCCAGTGGTTTTTTTT	7	1	6	14.29%	13	0	13	0.00%	3	0	3	0.00%
T1126	AAAAAAAAGCTGTTTCCAGTGCTTTCGCACTGCCTGTCCGTTTTTTTT	20	2	18	10.00%	16	2	14	12.50%	30	2	28	6.67%
T1127	AAAAAAAAGCTGAAGTCAGTGCGAAAGCACTGTGAAGTCGTTTTTTTT	12	1	11	8.33%	33	3	30	9.09%	16	3	13	18.75%
T1128	AAAAAAAAGCTCCTTACAGTGCGAAAGCACTGTCGCGACCTTTTTTTT	21	0	21	0.00%	32	6	26	18.75%	21	3	18	14.29%
T1129	AAAAAAAAGCTATCTTCAGTGCGAAAGCACTGCTGAACGGTTTTTTTT	4	2	2	50.00%	3	2	1	66.67%	5	4	1	80.00%
T1130	AAAAAAAACGCTGAGTCAGTGCTTTCGCACTGACTCAGCGTTTTTTTT	9	9	0	100.00%	6	6	0	100.00%	5	4	1	80.00%
T1131	AAAAAAAACGATCTCTCAGTGCGAAAGCACTGCACCTCCGTTTTTTTT	7	2	5	28.57%	12	3	9	25.00%	16	0	16	0.00%
T1132	AAAAAAAACCTGTGTTCAGTGCGAAAGCACTGAACACAGGTTTTTTTT	4	4	0	100.00%	3	1	2	33.33%	10	10	0	100.00%
T1133	AAAAAAAACCTATTGTCAGTGCGAAAGCACTGACAATAGGTTTTTTTT	4	4	0	100.00%	8	7	1	87.50%	3	2	1	66.67%
T1134	AAAAAAAACCTAGACCCAGTGCGAAAGCACTGGAAACTCGTTTTTTTT	7	0	7	0.00%	14	1	13	7.14%	13	2	11	15.38%
T1135	AAAAAAAACCGTGGCGCAGTGCTTTCGCACTGAACGTCCCTTTTTTTT	14	0	14	0.00%	7	1	6	14.29%	19	1	18	5.26%
T1136	AAAAAAAAGGTTTACTCAGTGCTTTCGCACTGGACGAGCCTTTTTTTT	6	1	5	16.67%	4	1	3	25.00%	3	2	1	66.67%
T1137	AAAAAAAAGGTATCGTCAGTGCGAAAGCACTGACGATACCTTTTTTTT	10	10	0	100.00%	4	4	0	100.00%	6	6	0	100.00%
T1138	AAAAAAAAGGGCCGATCAGTGCGAAAGCACTGTAGCTACGTTTTTTTT	2	1	1	50.00%	2	1	1	50.00%	1	0	1	0.00%
T1139	AAAAAAAAGCGGCGGGCAGTGCGAAAGCACTGAGCAAACGTTTTTTTT	3	1	2	33.33%	7	3	4	42.86%	3	0	3	0.00%
T1140	AAAAAAAACGCGTGCCCAGTGCTTTCGCACTGAAGGAAGCTTTTTTTT	22	0	22	0.00%	15	0	15	0.00%	21	0	21	0.00%
T1141	AAAAAAAACGCCTGTTCAGTGCGAAAGCACTGAATCCAGCTTTTTTTT	11	0	11	0.00%	11	0	11	0.00%	6	0	6	0.00%
T1142	AAAAAAAACCTTTTAGCAGTGCGAAAGCACTGCTAAAAGGTTTTTTTT	3	3	0	100.00%	1	1	0	100.00%	3	3	0	100.00%
T1143	AAAAAAAACCTGCTTGCAGTGCGAAAGCACTGGGGTTCCGTTTTTTTT	15	4	11	26.67%	7	0	7	0.00%	10	3	7	30.00%
T1144	AAAAAAAAGGTCATTGCAGTGCGAAAGCACTGTCCACCGGTTTTTTTT	4	1	3	25.00%	1	0	1	0.00%	3	1	2	33.33%
T1145	AAAAAAAACCTATGATCAGTGCTTTCGCACTGATCATAGGTTTTTTTT	3	3	0	100.00%	4	4	0	100.00%	2	2	0	100.00%
T1146	AAAAAAAACCGGGGGGCAGTGCTTTCGCACTGTCTGAAGCTTTTTTTT	21	2	19	9.52%	19	3	16	15.79%	14	0	14	0.00%
T1147	AAAAAAAACCAGGATGCAGTGCTTTCGCACTGGCGAAACCTTTTTTTT	14	0	14	0.00%	13	0	13	0.00%	31	0	31	0.00%
T1148	AAAAAAAAGGTTTTTGCAGTGCGAAAGCACTGTTACACGCTTTTTTTT	10	5	5	50.00%	4	0	4	0.00%	3	0	3	0.00%
T1149	AAAAAAAAGGTCAGTTCAGTGCGAAAGCACTGTTGCCCCCTTTTTTTT	9	1	8	11.11%	8	1	7	12.50%	6	1	5	16.67%
T1150	AAAAAAAACGTATTTGCAGTGCTTTCGCACTGCAAATACGTTTTTTTT	3	3	0	100.00%	0	0	0	I	6	6	0	100.00%
T1151	AAAAAAAACGGGAGTGCAGTGCTTTCGCACTGCACTCCCGTTTTTTTT	4	4	0	100.00%	0	0	0	I	4	4	0	100.00%
T1152	AAAAAAAACGATGTTACAGTGCGAAAGCACTGACGACCCCTTTTTTTT	5	0	5	0.00%	22	12	10	54.55%	9	5	4	55.56%
T1153	AAAAAAAACCGGAACACAGTGCGAAAGCACTGCGTCACCCTTTTTTTT	18	4	14	22.22%	13	1	12	7.69%	19	4	15	21.05%
T1154	AAAAAAAAGGTGCTTGCAGTGCTTTCGCACTGTGGAATCCTTTTTTTT	16	4	12	25.00%	14	8	6	57.14%	28	8	20	28.57%
T1155	AAAAAAAAGGGCATACCAGTGCGAAAGCACTGCGTTTTGGTTTTTTTT	12	0	12	0.00%	16	1	15	6.25%	12	0	12	0.00%
T1156	AAAAAAAAGGAATATTCAGTGCGAAAGCACTGAATATTCCTTTTTTTT	3	3	0	100.00%	1	1	0	100.00%	1	1	0	100.00%
T1157	AAAAAAAAGCTTTGTTCAGTGCGAAAGCACTGATCACTGGTTTTTTTT	9	7	2	77.78%	13	8	5	61.54%	6	4	2	66.67%
T1158	AAAAAAAAGCTCTCGCCAGTGCTTTCGCACTGTGTCCGGGTTTTTTTT	19	0	19	0.00%	14	0	14	0.00%	28	1	27	3.57%
T1159	AAAAAAAAGCCTTAAGCAGTGCGAAAGCACTGGCCCCCGCTTTTTTTT	12	5	7	41.67%	8	0	8	0.00%	11	1	10	9.09%
T1160	AAAAAAAAGCAATGTACAGTGCGAAAGCACTGTACATTGCTTTTTTTT	7	7	0	100.00%	10	10	0	100.00%	17	17	0	100.00%
T1161	AAAAAAAAGCAACTCCCAGTGCGAAAGCACTGCGCTACCGTTTTTTTT	16	0	16	0.00%	10	2	8	20.00%	21	0	21	0.00%
T1162	AAAAAAAACGTTTTTGCAGTGCGAAAGCACTGCAAAAACGTTTTTTTT	0	0	0	I	4	4	0	100.00%	3	3	0	100.00%
T1163	AAAAAAAACGTTCTTACAGTGCGAAAGCACTGTAAGAACGTTTTTTTT	4	4	0	100.00%	2	2	0	100.00%	4	4	0	100.00%
T1164	AAAAAAAACCTCGGTGCAGTGCTTTCGCACTGAAACGTCCTTTTTTTT	25	1	24	4.00%	16	0	16	0.00%	29	2	27	6.90%
T1165	AAAAAAAACCGACTATCAGTGCGAAAGCACTGCGCAAACCTTTTTTTT	9	1	8	11.11%	12	3	9	25.00%	11	1	10	9.09%
T1166	AAAAAAAACCATTCCTCAGTGCGAAAGCACTGACGCGTCCTTTTTTTT	16	7	9	43.75%	7	4	3	57.14%	5	5	0	100.00%
T1167	AAAAAAAAGGTATGCTCAGTGCGAAAGCACTGAGCATAGCTTTTTTTT	35	35	0	100.00%	27	26	1	96.30%	33	33	0	100.00%
T1168	AAAAAAAAGGTAGATGCAGTGCGAAAGCACTGCATCTACCTTTTTTTT	3	3	0	100.00%	0	0	0	I	1	1	0	100.00%
T1169	AAAAAAAAGGGGGTGCCAGTGCTTTCGCACTGCTCTCCGCTTTTTTTT	15	0	15	0.00%	17	0	17	0.00%	17	0	17	0.00%
T1170	AAAAAAAAGGGAAAGGCAGTGCTTTCGCACTGGAGTGGCCTTTTTTTT	21	4	17	19.05%	9	1	8	11.11%	25	0	25	0.00%
T1171	AAAAAAAAGGATTTAACAGTGCTTTCGCACTGTTAAATCCTTTTTTTT	3	3	0	100.00%	0	0	0	I	8	8	0	100.00%
T1172	AAAAAAAAGCTCGTCCCAGTGCGAAAGCACTGAAAAGGCCTTTTTTTT	2	0	2	0.00%	10	2	8	20.00%	3	2	1	66.67%
T1173	AAAAAAAAGCGTGGCGCAGTGCTTTCGCACTGTATCCTCGTTTTTTTT	21	5	16	23.81%	13	2	11	15.38%	35	2	33	5.71%
T1174	AAAAAAAAGCAATATTCAGTGCGAAAGCACTGTCTCTCGCTTTTTTTT	12	0	12	0.00%	17	3	14	17.65%	9	0	9	0.00%
T1175	AAAAAAAACGGTTTGTCAGTGCGAAAGCACTGCGTCGAGCTTTTTTTT	4	1	3	25.00%	4	3	1	75.00%	5	0	5	0.00%
T1176	AAAAAAAACGGGTTGGCAGTGCTTTCGCACTGTGAACAGCTTTTTTTT	17	1	16	5.88%	10	1	9	10.00%	26	4	22	15.38%
T1177	AAAAAAAACGGATTGACAGTGCTTTCGCACTGTCAATCCGTTTTTTTT	0	0	0	I	2	2	0	100.00%	3	3	0	100.00%
T1178	AAAAAAAAGGTGGGTGCAGTGCTTTCGCACTGGGTTATCCTTTTTTTT	3	1	2	33.33%	4	3	1	75.00%	2	2	0	100.00%
T1179	AAAAAAAAGGGCTTTGCAGTGCTTTCGCACTGGATGAACGTTTTTTTT	15	1	14	6.67%	20	5	15	25.00%	41	4	37	9.76%
T1180	AAAAAAAAGCTTAGCTCAGTGCTTTCGCACTGAGCTAAGCTTTTTTTT	11	11	0	100.00%	1	1	0	100.00%	12	12	0	100.00%
T1181	AAAAAAAACGTTATCGCAGTGCTTTCGCACTGCGATAACGTTTTTTTT	5	5	0	100.00%	11	11	0	100.00%	8	8	0	100.00%
T1182	AAAAAAAACGTAGATTCAGTGCTTTCGCACTGAATCTAGGTTTTTTTT	11	9	2	81.82%	14	12	2	85.71%	6	4	2	66.67%
T1183	AAAAAAAACGCATGTACAGTGCTTTCGCACTGTACATGCGTTTTTTTT	5	5	0	100.00%	4	4	0	100.00%	3	3	0	100.00%
T1184	AAAAAAAACCTTAAGACAGTGCGAAAGCACTGACATGACCTTTTTTTT	6	1	5	16.67%	11	0	11	0.00%	8	2	6	25.00%
T1185	AAAAAAAACCACATCACAGTGCGAAAGCACTGTGATGTCGTTTTTTTT	16	16	0	100.00%	9	9	0	100.00%	27	26	1	96.30%
T1186	AAAAAAAAGGTGTGTGCAGTGCTTTCGCACTGTGATGCCGTTTTTTTT	15	5	10	33.33%	10	2	8	20.00%	20	2	18	10.00%
T1187	AAAAAAAAGGTGAATACAGTGCTTTCGCACTGTATTCACCTTTTTTTT	2	2	0	100.00%	8	8	0	100.00%	5	5	0	100.00%
T1188	AAAAAAAAGGTCGTGTCAGTGCTTTCGCACTGACACGACCTTTTTTTT	10	10	0	100.00%	7	7	0	100.00%	11	11	0	100.00%
T1189	AAAAAAAAGGTAATGTCAGTGCGAAAGCACTGACATTACCTTTTTTTT	11	11	0	100.00%	13	13	0	100.00%	17	17	0	100.00%
T1190	AAAAAAAAGGCAGTCACAGTGCTTTCGCACTGGCATAGCGTTTTTTTT	15	2	13	13.33%	10	0	10	0.00%	22	1	21	4.55%
T1191	AAAAAAAAGCTTGCCCCAGTGCGAAAGCACTGTACTCTCGTTTTTTTT	2	0	2	0.00%	0	0	0	I	1	0	1	0.00%
T1192	AAAAAAAAGCTACTACCAGTGCTTTCGCACTGTCGAGGGGTTTTTTTT	28	6	22	21.43%	21	3	18	14.29%	29	2	27	6.90%
T1193	AAAAAAAAGCGATCCGCAGTGCGAAAGCACTGAGAGCCCGTTTTTTTT	11	1	10	9.09%	17	2	15	11.76%	17	3	14	17.65%
T1194	AAAAAAAAGCCGAGTGCAGTGCTTTCGCACTGAGAACTCGTTTTTTTT	10	0	10	0.00%	12	0	12	0.00%	13	0	13	0.00%
T1195	AAAAAAAACGCTCACGCAGTGCGAAAGCACTGAACACACGTTTTTTTT	13	1	12	7.69%	12	0	12	0.00%	18	0	18	0.00%
T1196	AAAAAAAAGGCTACAACAGTGCGAAAGCACTGCCTGCCGGTTTTTTTT	10	3	7	30.00%	11	3	8	27.27%	4	1	3	25.00%
T1197	AAAAAAAAGCTTGTAGCAGTGCGAAAGCACTGCTACAAGCTTTTTTTT	7	7	0	100.00%	1	1	0	100.00%	3	3	0	100.00%
T1198	AAAAAAAACGGTCCTTCAGTGCTTTCGCACTGTCCCTAGCTTTTTTTT	15	0	15	0.00%	10	0	10	0.00%	29	0	29	0.00%
T1199	AAAAAAAACGGGGTATCAGTGCTTTCGCACTGGGCAATGCTTTTTTTT	17	3	14	17.65%	18	2	16	11.11%	25	0	25	0.00%
T1200	AAAAAAAAGGTGCAGGCAGTGCTTTCGCACTGCAACGTGGTTTTTTTT	21	10	11	47.62%	20	12	8	60.00%	28	9	19	32.14%
T1201	AAAAAAAAGGCTTTAACAGTGCGAAAGCACTGCACACTCGTTTTTTTT	11	0	11	0.00%	28	5	23	17.86%	17	2	15	11.76%
T1202	AAAAAAAAGGCTCCTTCAGTGCTTTCGCACTGACCAATCGTTTTTTTT	16	1	15	6.25%	16	2	14	12.50%	28	2	26	7.14%
T1203	AAAAAAAAGGAGAGGACAGTGCGAAAGCACTGGACCTTGGTTTTTTTT	5	1	4	20.00%	4	3	1	75.00%	8	4	4	50.00%
T1204	AAAAAAAAGCCTATCTCAGTGCGAAAGCACTGTTCGGACGTTTTTTTT	10	9	1	90.00%	10	6	4	60.00%	14	11	3	78.57%
T1205	AAAAAAAACGTTTCGTCAGTGCGAAAGCACTGCACTAGCCTTTTTTTT	3	2	1	66.67%	8	5	3	62.50%	8	2	6	25.00%
T1206	AAAAAAAACGTTTCGACAGTGCTTTCGCACTGCAGAAAGCTTTTTTTT	13	1	12	7.69%	17	1	16	5.88%	20	3	17	15.00%
T1207	AAAAAAAACGTCTGGGCAGTGCTTTCGCACTGTAGCGTGCTTTTTTTT	16	4	12	25.00%	21	6	15	28.57%	15	3	12	20.00%
T1208	AAAAAAAACGTCGTCACAGTGCTTTCGCACTGCCCATTGCTTTTTTTT	13	0	13	0.00%	8	1	7	12.50%	20	2	18	10.00%
T1209	AAAAAAAACGGGGTAACAGTGCTTTCGCACTGGTATAGCCTTTTTTTT	16	0	16	0.00%	15	0	15	0.00%	22	0	22	0.00%
T1210	AAAAAAAACGGGGCTCCAGTGCTTTCGCACTGAAAAGGCCTTTTTTTT	9	0	9	0.00%	10	2	8	20.00%	12	1	11	8.33%
T1211	AAAAAAAACGCTGTAGCAGTGCGAAAGCACTGTTAATAGCTTTTTTTT	6	1	5	16.67%	10	7	3	70.00%	8	6	2	75.00%
T1212	AAAAAAAACCCTAGTACAGTGCTTTCGCACTGTACTAGGGTTTTTTTT	4	4	0	100.00%	1	1	0	100.00%	4	4	0	100.00%
T1213	AAAAAAAACCCATCGACAGTGCGAAAGCACTGGCAGGCCCTTTTTTTT	4	3	1	75.00%	5	5	0	100.00%	1	0	1	0.00%
T1214	AAAAAAAAGGTTGAATCAGTGCGAAAGCACTGATTCAACCTTTTTTTT	9	9	0	100.00%	8	8	0	100.00%	13	13	0	100.00%
T1215	AAAAAAAAGGTTAGTGCAGTGCGAAAGCACTGTCCCCAGGTTTTTTTT	7	1	6	14.29%	4	2	2	50.00%	11	6	5	54.55%
T1216	AAAAAAAAGGGCTCATCAGTGCGAAAGCACTGCCCCCCCGTTTTTTTT	7	3	4	42.86%	3	2	1	66.67%	4	0	4	0.00%
T1217	AAAAAAAAGGATAGTTCAGTGCGAAAGCACTGAACTATCCTTTTTTTT	1	1	0	100.00%	2	2	0	100.00%	3	3	0	100.00%
T1218	AAAAAAAAGGACGATACAGTGCGAAAGCACTGCACTCAGGTTTTTTTT	7	0	7	0.00%	15	1	14	6.67%	7	1	6	14.29%
T1219	AAAAAAAAGCTTATAACAGTGCTTTCGCACTGTTATAAGCTTTTTTTT	6	6	0	100.00%	7	7	0	100.00%	8	8	0	100.00%
T1220	AAAAAAAAGCAGGGCGCAGTGCGAAAGCACTGTCTGTAGGTTTTTTTT	16	6	10	37.50%	14	8	6	57.14%	17	5	12	29.41%
T1221	AAAAAAAACGGAGGGGCAGTGCTTTCGCACTGGTCGATGGTTTTTTTT	21	2	19	9.52%	18	1	17	5.56%	10	2	8	20.00%
T1222	AAAAAAAACGAGATGTCAGTGCTTTCGCACTGCGACAAGCTTTTTTTT	21	3	18	14.29%	14	1	13	7.14%	26	1	25	3.85%
T1223	AAAAAAAACGAAGTTACAGTGCGAAAGCACTGCGTGCCCCTTTTTTTT	2	1	1	50.00%	6	2	4	33.33%	6	3	3	50.00%
T1224	AAAAAAAACCTTAATGCAGTGCGAAAGCACTGCATTAAGGTTTTTTTT	1	1	0	100.00%	5	5	0	100.00%	2	2	0	100.00%
T1225	AAAAAAAACCAATTTGCAGTGCTTTCGCACTGCAAATTGGTTTTTTTT	7	7	0	100.00%	0	0	0	I	2	2	0	100.00%
T1226	AAAAAAAAGGTTCTCGCAGTGCGAAAGCACTGGTCTCCGGTTTTTTTT	10	5	5	50.00%	8	3	5	37.50%	8	3	5	37.50%
T1227	AAAAAAAAGGTCTGAACAGTGCTTTCGCACTGTTCAGACCTTTTTTTT	17	17	0	100.00%	4	4	0	100.00%	9	9	0	100.00%
T1228	AAAAAAAAGGAGTGTGCAGTGCTTTCGCACTGCACACTCCTTTTTTTT	2	2	0	100.00%	2	2	0	100.00%	2	2	0	100.00%
T1229	AAAAAAAAGGACGTTCCAGTGCTTTCGCACTGTGCAACCGTTTTTTTT	27	3	24	11.11%	22	2	20	9.09%	19	1	18	5.26%
T1230	AAAAAAAAGCTTTTCCCAGTGCGAAAGCACTGGGAAAAGGTTTTTTTT	7	7	0	100.00%	2	2	0	100.00%	8	8	0	100.00%
T1231	AAAAAAAACGGTGCCTCAGTGCTTTCGCACTGCGATCTCCTTTTTTTT	17	0	17	0.00%	19	1	18	5.26%	23	4	19	17.39%
T1232	AAAAAAAACGCATGGACAGTGCGAAAGCACTGACCTCCGCTTTTTTTT	15	4	11	26.67%	17	6	11	35.29%	26	4	22	15.38%
T1233	AAAAAAAACCGTAACACAGTGCTTTCGCACTGTGTTACGGTTTTTTTT	3	3	0	100.00%	9	9	0	100.00%	3	3	0	100.00%
T1234	AAAAAAAACCCATTGGCAGTGCGAAAGCACTGACTACACGTTTTTTTT	2	1	1	50.00%	2	0	2	0.00%	2	2	0	100.00%
T1235	AAAAAAAACCAATTGACAGTGCTTTCGCACTGTCAATTGGTTTTTTTT	5	5	0	100.00%	1	1	0	100.00%	9	9	0	100.00%
T1236	AAAAAAAAGGTCGGGACAGTGCTTTCGCACTGGTTTCTGCTTTTTTTT	1	0	1	0.00%	3	2	1	66.67%	1	0	1	0.00%
T1237	AAAAAAAAGGTAAGGACAGTGCGAAAGCACTGCCACCCCCTTTTTTTT	4	4	0	100.00%	4	3	1	75.00%	0	0	0	I
T1238	AAAAAAAAGGAGAGCTCAGTGCGAAAGCACTGGTTGTAGGTTTTTTTT	8	2	6	25.00%	9	2	7	22.22%	8	1	7	12.50%
T1239	AAAAAAAACGAGGGACCAGTGCTTTCGCACTGCACGAAGCTTTTTTTT	3	0	3	0.00%	2	0	2	0.00%	3	0	3	0.00%
T1240	AAAAAAAACCTACCTACAGTGCGAAAGCACTGTAGGTACGTTTTTTTT	12	7	5	58.33%	16	16	0	100.00%	10	8	2	80.00%
T1241	AAAAAAAACCGCGTCTCAGTGCGAAAGCACTGTGCCGTCCTTTTTTTT	8	1	7	12.50%	14	5	9	35.71%	6	3	3	50.00%
T1242	AAAAAAAACCATCATGCAGTGCGAAAGCACTGCATGATGGTTTTTTTT	6	6	0	100.00%	3	3	0	100.00%	8	8	0	100.00%
T1243	AAAAAAAAGGTGTCGGCAGTGCGAAAGCACTGCACATCCGTTTTTTTT	2	1	1	50.00%	9	7	2	77.78%	4	3	1	75.00%
T1244	AAAAAAAAGCGCTGCCCAGTGCGAAAGCACTGATGGTGGGTTTTTTTT	9	5	4	55.56%	11	1	10	9.09%	8	1	7	12.50%
T1245	AAAAAAAAGCCCCGGACAGTGCGAAAGCACTGAAGATACGTTTTTTTT	15	6	9	40.00%	11	0	11	0.00%	15	1	14	6.67%
T1246	AAAAAAAACGTTTAAGCAGTGCTTTCGCACTGAGTACTGCTTTTTTTT	21	11	10	52.38%	21	10	11	47.62%	40	16	24	40.00%
T1247	AAAAAAAACGCATAATCAGTGCGAAAGCACTGAACCCACCTTTTTTTT	7	0	7	0.00%	16	1	15	6.25%	12	1	11	8.33%
T1248	AAAAAAAACGATTTCCCAGTGCGAAAGCACTGGACCTGGCTTTTTTTT	9	1	8	11.11%	11	3	8	27.27%	13	3	10	23.08%
T1249	AAAAAAAACCTTTACCCAGTGCTTTCGCACTGGGTAAAGGTTTTTTTT	6	6	0	100.00%	4	3	1	75.00%	2	2	0	100.00%
T1250	AAAAAAAACCACGTTACAGTGCTTTCGCACTGGGTTCACCTTTTTTTT	15	0	15	0.00%	18	4	14	22.22%	19	4	15	21.05%
T1251	AAAAAAAAGGTTACCGCAGTGCTTTCGCACTGACAGTGGGTTTTTTTT	17	6	11	35.29%	12	3	9	25.00%	20	9	11	45.00%
T1252	AAAAAAAAGGTGTGGACAGTGCTTTCGCACTGTCCACACCTTTTTTTT	5	5	0	100.00%	6	5	1	83.33%	7	7	0	100.00%
T1253	AAAAAAAAGGAGTGTACAGTGCGAAAGCACTGTACACTCCTTTTTTTT	0	0	0	I	2	1	1	50.00%	3	3	0	100.00%
T1254	AAAAAAAAGGAGAGGGCAGTGCGAAAGCACTGAAGCCCGCTTTTTTTT	1	0	1	0.00%	3	2	1	66.67%	0	0	0	I
T1255	AAAAAAAAGGAATTATCAGTGCGAAAGCACTGATAATTCCTTTTTTTT	1	1	0	100.00%	3	3	0	100.00%	3	3	0	100.00%
T1256	AAAAAAAAGCGTGTAGCAGTGCGAAAGCACTGTAGAATGGTTTTTTTT	8	6	2	75.00%	11	10	1	90.91%	15	12	3	80.00%
T1257	AAAAAAAAGCCTTATGCAGTGCGAAAGCACTGCATAAGGCTTTTTTTT	10	10	0	100.00%	5	5	0	100.00%	12	12	0	100.00%
T1258	AAAAAAAACGAATTTACAGTGCGAAAGCACTGTAAATTCGTTTTTTTT	3	3	0	100.00%	5	5	0	100.00%	3	3	0	100.00%
T1259	AAAAAAAACCTTAATCCAGTGCTTTCGCACTGGATTAAGGTTTTTTTT	9	9	0	100.00%	5	5	0	100.00%	3	3	0	100.00%
T1260	AAAAAAAACCAGTGTTCAGTGCTTTCGCACTGAACACTGGTTTTTTTT	9	9	0	100.00%	0	0	0	I	13	13	0	100.00%
T1261	AAAAAAAAGGGGCGTGCAGTGCTTTCGCACTGTGTCCTGGTTTTTTTT	17	2	15	11.76%	12	1	11	8.33%	19	3	16	15.79%
T1262	AAAAAAAAGGAATGTACAGTGCGAAAGCACTGCGCAAGGGTTTTTTTT	9	2	7	22.22%	14	2	12	14.29%	9	0	9	0.00%
T1263	AAAAAAAAGGAATCCTCAGTGCGAAAGCACTGTACTAAGGTTTTTTTT	5	0	5	0.00%	19	4	15	21.05%	7	1	6	14.29%
T1264	AAAAAAAAGGAAAAATCAGTGCTTTCGCACTGATTTTTCCTTTTTTTT	15	15	0	100.00%	8	8	0	100.00%	36	34	2	94.44%
T1265	AAAAAAAAGCTGTGGACAGTGCTTTCGCACTGATAGGACGTTTTTTTT	3	0	3	0.00%	5	2	3	40.00%	5	2	3	40.00%
T1266	AAAAAAAAGCAGAGTACAGTGCTTTCGCACTGAGCACAGGTTTTTTTT	10	3	7	30.00%	10	2	8	20.00%	22	2	20	9.09%
T1267	AAAAAAAACCTTTACGCAGTGCGAAAGCACTGCGTAAAGGTTTTTTTT	7	7	0	100.00%	5	5	0	100.00%	5	5	0	100.00%
T1268	AAAAAAAACCGATCTGCAGTGCTTTCGCACTGGGCTCTGCTTTTTTTT	21	4	17	19.05%	17	10	7	58.82%	39	11	28	28.21%
T1269	AAAAAAAACCGACTGACAGTGCTTTCGCACTGGACCTACCTTTTTTTT	12	1	11	8.33%	8	0	8	0.00%	9	0	9	0.00%
T1270	AAAAAAAACCAGGGCCCAGTGCGAAAGCACTGGAACGTGCTTTTTTTT	2	0	2	0.00%	6	5	1	83.33%	3	1	2	33.33%
T1271	AAAAAAAAGGTGAGTGCAGTGCTTTCGCACTGCACTCACCTTTTTTTT	2	2	0	100.00%	4	4	0	100.00%	3	3	0	100.00%
T1272	AAAAAAAAGGATTTCTCAGTGCGAAAGCACTGAATCGGGGTTTTTTTT	6	3	3	50.00%	6	3	3	50.00%	12	7	5	58.33%
T1273	AAAAAAAAGGAGAGAGCAGTGCGAAAGCACTGAACACCGGTTTTTTTT	7	0	7	0.00%	13	3	10	23.08%	4	3	1	75.00%
T1274	AAAAAAAAGCATGAGGCAGTGCTTTCGCACTGTCCCCACGTTTTTTTT	12	2	10	16.67%	21	5	16	23.81%	26	3	23	11.54%
T1275	AAAAAAAAGCAAATGTCAGTGCTTTCGCACTGGGCCCTGGTTTTTTTT	12	1	11	8.33%	17	6	11	35.29%	35	2	33	5.71%
T1276	AAAAAAAACGTTAGTTCAGTGCGAAAGCACTGAACTAACGTTTTTTTT	3	3	0	100.00%	5	5	0	100.00%	1	1	0	100.00%
T1277	AAAAAAAACGGGGAGGCAGTGCTTTCGCACTGACCCTACCTTTTTTTT	14	0	14	0.00%	7	0	7	0.00%	17	0	17	0.00%
T1278	AAAAAAAACGCTTAGACAGTGCTTTCGCACTGTCTAAGCGTTTTTTTT	10	10	0	100.00%	13	12	1	92.31%	8	8	0	100.00%
T1279	AAAAAAAACCAGGTGACAGTGCTTTCGCACTGCCTACGCCTTTTTTTT	24	0	24	0.00%	8	0	8	0.00%	33	2	31	6.06%
T1280	AAAAAAAAGGTTTCGTCAGTGCGAAAGCACTGCACCTAGGTTTTTTTT	3	3	0	100.00%	7	6	1	85.71%	1	1	0	100.00%
T1281	AAAAAAAAGGTTGGTGCAGTGCTTTCGCACTGTGGAATCGTTTTTTTT	20	10	10	50.00%	10	5	5	50.00%	12	6	6	50.00%
T1282	AAAAAAAAGGTGGATTCAGTGCTTTCGCACTGAATCCACCTTTTTTTT	9	9	0	100.00%	10	10	0	100.00%	17	17	0	100.00%
T1283	AAAAAAAAGGCGGGGACAGTGCTTTCGCACTGCTTTCGCGTTTTTTTT	17	3	14	17.65%	12	2	10	16.67%	20	3	17	15.00%
T1284	AAAAAAAAGGCGCGAGCAGTGCTTTCGCACTGAAGTAAGGTTTTTTTT	26	2	24	7.69%	8	0	8	0.00%	18	0	18	0.00%
T1285	AAAAAAAACGTAGGGACAGTGCTTTCGCACTGAATCAACGTTTTTTTT	5	0	5	0.00%	4	2	2	50.00%	6	0	6	0.00%
T1286	AAAAAAAACCTTTGATCAGTGCGAAAGCACTGATCAAAGGTTTTTTTT	14	14	0	100.00%	2	2	0	100.00%	6	6	0	100.00%
T1287	AAAAAAAACCGTTTAGCAGTGCTTTCGCACTGCTAAACGGTTTTTTTT	4	4	0	100.00%	5	4	1	80.00%	4	4	0	100.00%
T1288	AAAAAAAACCATTATCCAGTGCGAAAGCACTGAGGGAACCTTTTTTTT	9	4	5	44.44%	7	0	7	0.00%	11	3	8	27.27%
T1289	AAAAAAAAGGTAATATCAGTGCTTTCGCACTGATATTACCTTTTTTTT	2	2	0	100.00%	3	2	1	66.67%	1	1	0	100.00%
T1290	AAAAAAAAGCGCAGAGCAGTGCTTTCGCACTGAGACCTGCTTTTTTTT	15	2	13	13.33%	9	1	8	11.11%	10	4	6	40.00%
T1291	AAAAAAAAGCGACCTTCAGTGCGAAAGCACTGAGAAAACGTTTTTTTT	12	3	9	25.00%	7	2	5	28.57%	8	4	4	50.00%
T1292	AAAAAAAACGTGAAATCAGTGCGAAAGCACTGATTTCACGTTTTTTTT	28	28	0	100.00%	9	9	0	100.00%	14	12	2	85.71%
T1293	AAAAAAAACGGGTGGTCAGTGCTTTCGCACTGGGGGGACCTTTTTTTT	14	1	13	7.14%	27	8	19	29.63%	27	3	24	11.11%
T1294	AAAAAAAACGGGTAGGCAGTGCTTTCGCACTGTATGAGGCTTTTTTTT	10	1	9	10.00%	15	2	13	13.33%	32	5	27	15.63%
T1295	AAAAAAAACCTTTAACCAGTGCGAAAGCACTGGTTAAAGGTTTTTTTT	2	2	0	100.00%	1	1	0	100.00%	3	2	1	66.67%
T1296	AAAAAAAACCTTACGTCAGTGCTTTCGCACTGACGTAAGGTTTTTTTT	10	10	0	100.00%	9	9	0	100.00%	5	5	0	100.00%
T1297	AAAAAAAAGGTTTCCCCAGTGCGAAAGCACTGACAACACGTTTTTTTT	4	2	2	50.00%	8	2	6	25.00%	3	1	2	33.33%
T1298	AAAAAAAAGGTATGATCAGTGCGAAAGCACTGAAACCCCCTTTTTTTT	8	4	4	50.00%	14	9	5	64.29%	17	8	9	47.06%
T1299	AAAAAAAAGGGTCATACAGTGCTTTCGCACTGAAGCTGCGTTTTTTTT	7	5	2	71.43%	10	5	5	50.00%	12	12	0	100.00%
T1300	AAAAAAAAGCGGGCTACAGTGCGAAAGCACTGCTACGAGGTTTTTTTT	6	0	6	0.00%	6	2	4	33.33%	6	2	4	33.33%
T1301	AAAAAAAAGCGCATCACAGTGCGAAAGCACTGGAACGAGCTTTTTTTT	10	0	10	0.00%	6	0	6	0.00%	4	0	4	0.00%
T1302	AAAAAAAAGCGCAGTGCAGTGCGAAAGCACTGGTTATGGGTTTTTTTT	7	3	4	42.86%	9	3	6	33.33%	7	1	6	14.29%
T1303	AAAAAAAAGCCTCATCCAGTGCTTTCGCACTGACCTAACCTTTTTTTT	3	0	3	0.00%	4	0	4	0.00%	22	3	19	13.64%
T1304	AAAAAAAAGCAATAGTCAGTGCTTTCGCACTGACTATTGCTTTTTTTT	6	6	0	100.00%	12	12	0	100.00%	17	16	1	94.12%
T1305	AAAAAAAACGTTCAATCAGTGCTTTCGCACTGCGGAGAGCTTTTTTTT	8	1	7	12.50%	11	0	11	0.00%	11	0	11	0.00%
T1306	AAAAAAAACCCAAAAACAGTGCTTTCGCACTGTTTTTGGGTTTTTTTT	12	12	0	100.00%	7	7	0	100.00%	7	7	0	100.00%
T1307	AAAAAAAACCAGTGCACAGTGCTTTCGCACTGGTTTGACCTTTTTTTT	9	2	7	22.22%	19	3	16	15.79%	31	3	28	9.68%
T1308	AAAAAAAAGGTTGAAGCAGTGCTTTCGCACTGCTTCAACCTTTTTTTT	12	11	1	91.67%	9	9	0	100.00%	15	15	0	100.00%
T1309	AAAAAAAAGGTAGATCCAGTGCTTTCGCACTGGATCTACCTTTTTTTT	0	0	0	I	4	4	0	100.00%	11	11	0	100.00%
T1310	AAAAAAAAGGTAATTGCAGTGCTTTCGCACTGCAATTACCTTTTTTTT	9	9	0	100.00%	0	0	0	I	2	2	0	100.00%
T1311	AAAAAAAAGGCATTAGCAGTGCTTTCGCACTGTCTCACGGTTTTTTTT	20	1	19	5.00%	10	1	9	10.00%	24	1	23	4.17%
T1312	AAAAAAAAGCAATTTGCAGTGCGAAAGCACTGCAAATTGCTTTTTTTT	9	9	0	100.00%	7	7	0	100.00%	6	6	0	100.00%
T1313	AAAAAAAACGTGCGTCCAGTGCGAAAGCACTGCGAAAACCTTTTTTTT	7	7	0	100.00%	4	2	2	50.00%	10	7	3	70.00%
T1314	AAAAAAAACGTCGTAACAGTGCGAAAGCACTGTTACGACGTTTTTTTT	10	10	0	100.00%	9	9	0	100.00%	10	10	0	100.00%
T1315	AAAAAAAACGTATTCTCAGTGCGAAAGCACTGAGAATACGTTTTTTTT	2	2	0	100.00%	2	2	0	100.00%	1	1	0	100.00%
T1316	AAAAAAAACCTCAAATCAGTGCGAAAGCACTGATTTGAGGTTTTTTTT	10	10	0	100.00%	7	7	0	100.00%	10	10	0	100.00%
T1317	AAAAAAAACCGGGGTGCAGTGCGAAAGCACTGACATCTCCTTTTTTTT	20	5	15	25.00%	7	1	6	14.29%	13	8	5	61.54%
T1318	AAAAAAAACCCCTCGTCAGTGCTTTCGCACTGACGAGGCGTTTTTTTT	17	17	0	100.00%	19	16	3	84.21%	3	2	1	66.67%
T1319	AAAAAAAACCACATTACAGTGCGAAAGCACTGGCAATTCCTTTTTTTT	10	0	10	0.00%	16	0	16	0.00%	9	0	9	0.00%
T1320	AAAAAAAAGGCTGGTACAGTGCTTTCGCACTGACCCAACGTTTTTTTT	16	4	12	25.00%	15	2	13	13.33%	17	1	16	5.88%
T1321	AAAAAAAAGGATGGCGCAGTGCTTTCGCACTGGGCACACGTTTTTTTT	17	2	15	11.76%	26	6	20	23.08%	23	1	22	4.35%
T1322	AAAAAAAACGTAAGGGCAGTGCGAAAGCACTGTTTGGTGGTTTTTTTT	17	7	10	41.18%	17	6	11	35.29%	16	12	4	75.00%
T1323	AAAAAAAACGTAACGTCAGTGCTTTCGCACTGACGTTACGTTTTTTTT	8	8	0	100.00%	11	11	0	100.00%	11	11	0	100.00%
T1324	AAAAAAAACGGGGGCGCAGTGCTTTCGCACTGTAAATAGCTTTTTTTT	15	0	15	0.00%	19	0	19	0.00%	11	0	11	0.00%
T1325	AAAAAAAACGGGGCTGCAGTGCTTTCGCACTGGACCATGCTTTTTTTT	19	4	15	21.05%	13	4	9	30.77%	27	3	24	11.11%
T1326	AAAAAAAACGGAGTGGCAGTGCTTTCGCACTGAAGGCAGCTTTTTTTT	18	0	18	0.00%	11	2	9	18.18%	28	1	27	3.57%
T1327	AAAAAAAACGATGTTTCAGTGCGAAAGCACTGTCCCCCCCTTTTTTTT	13	0	13	0.00%	7	1	6	14.29%	15	3	12	20.00%
T1328	AAAAAAAACCTTTATACAGTGCTTTCGCACTGTATAAAGGTTTTTTTT	3	3	0	100.00%	1	1	0	100.00%	1	1	0	100.00%
T1329	AAAAAAAACCAATTTTCAGTGCGAAAGCACTGTCCCCGGCTTTTTTTT	6	0	6	0.00%	16	1	15	6.25%	4	0	4	0.00%
T1330	AAAAAAAAGGTGTGAGCAGTGCTTTCGCACTGCTCACACCTTTTTTTT	16	15	1	93.75%	7	7	0	100.00%	6	6	0	100.00%
T1331	AAAAAAAAGGTGTATGCAGTGCGAAAGCACTGCATACACCTTTTTTTT	6	6	0	100.00%	1	1	0	100.00%	6	6	0	100.00%
T1332	AAAAAAAAGGTGCGTACAGTGCGAAAGCACTGCTTCAGGGTTTTTTTT	1	0	1	0.00%	5	4	1	80.00%	6	5	1	83.33%
T1333	AAAAAAAAGGGTTGATCAGTGCGAAAGCACTGCTAAGTGGTTTTTTTT	7	7	0	100.00%	9	5	4	55.56%	6	5	1	83.33%
T1334	AAAAAAAAGGATTACTCAGTGCGAAAGCACTGTCTGACCCTTTTTTTT	6	4	2	66.67%	6	3	3	50.00%	2	2	0	100.00%
T1335	AAAAAAAAGCTGTATGCAGTGCTTTCGCACTGCATACAGCTTTTTTTT	9	9	0	100.00%	6	6	0	100.00%	11	11	0	100.00%
T1336	AAAAAAAAGCGGGGTTCAGTGCTTTCGCACTGCCGTAGGGTTTTTTTT	11	3	8	27.27%	14	2	12	14.29%	32	1	31	3.13%
T1337	AAAAAAAAGCATAGTGCAGTGCTTTCGCACTGCACTATGCTTTTTTTT	3	3	0	100.00%	4	4	0	100.00%	5	5	0	100.00%
T1338	AAAAAAAACGTCTGGTCAGTGCGAAAGCACTGTCTATAGCTTTTTTTT	7	1	6	14.29%	9	0	9	0.00%	9	1	8	11.11%
T1339	AAAAAAAACGTAGTATCAGTGCTTTCGCACTGATACTACGTTTTTTTT	8	8	0	100.00%	3	3	0	100.00%	3	3	0	100.00%
T1340	AAAAAAAACGGCCTAACAGTGCTTTCGCACTGCACACTGCTTTTTTTT	21	0	21	0.00%	12	0	12	0.00%	34	4	30	11.76%
T1341	AAAAAAAACGCGTAATCAGTGCTTTCGCACTGAGTACGGCTTTTTTTT	3	2	1	66.67%	4	3	1	75.00%	4	3	1	75.00%
T1342	AAAAAAAACGATTCTACAGTGCGAAAGCACTGAATTCCCCTTTTTTTT	4	0	4	0.00%	7	1	6	14.29%	9	0	9	0.00%
T1343	AAAAAAAACCGTGTTGCAGTGCGAAAGCACTGGCCCGGCCTTTTTTTT	1	1	0	100.00%	1	0	1	0.00%	5	5	0	100.00%
T1344	AAAAAAAACCCTGAGCCAGTGCGAAAGCACTGAGGATGGCTTTTTTTT	8	1	7	12.50%	13	4	9	30.77%	9	4	5	44.44%
T1345	AAAAAAAACCATTCGACAGTGCGAAAGCACTGCATGTGCCTTTTTTTT	3	3	0	100.00%	4	0	4	0.00%	1	0	1	0.00%
T1346	AAAAAAAAGGGCAAGTCAGTGCGAAAGCACTGTCAACCCGTTTTTTTT	4	2	2	50.00%	7	3	4	42.86%	1	1	0	100.00%
T1347	AAAAAAAAGGCCCGTTCAGTGCTTTCGCACTGACCAAAGGTTTTTTTT	11	0	11	0.00%	10	3	7	30.00%	15	0	15	0.00%
T1348	AAAAAAAAGGAAAGTTCAGTGCGAAAGCACTGAACTTTCCTTTTTTTT	6	6	0	100.00%	7	7	0	100.00%	13	13	0	100.00%
T1349	AAAAAAAAGCTTTTTTCAGTGCGAAAGCACTGCTCCCCCGTTTTTTTT	1	0	1	0.00%	0	0	0	I	2	0	2	0.00%
T1350	AAAAAAAACGTTGAAGCAGTGCGAAAGCACTGCTTCAACGTTTTTTTT	11	11	0	100.00%	7	7	0	100.00%	11	10	1	90.91%
T1351	AAAAAAAACGTTCAAGCAGTGCGAAAGCACTGAACTAAGCTTTTTTTT	4	3	1	75.00%	9	4	5	44.44%	3	2	1	66.67%
T1352	AAAAAAAACCTGGAAACAGTGCGAAAGCACTGGTATTGGCTTTTTTTT	7	2	5	28.57%	13	9	4	69.23%	5	3	2	60.00%
T1353	AAAAAAAACCTATTTTCAGTGCTTTCGCACTGTGGTAACCTTTTTTTT	20	2	18	10.00%	10	0	10	0.00%	20	3	17	15.00%
T1354	AAAAAAAAGGTTTACGCAGTGCGAAAGCACTGCGTAAACCTTTTTTTT	4	4	0	100.00%	5	5	0	100.00%	6	6	0	100.00%
T1355	AAAAAAAAGGTGGAGGCAGTGCTTTCGCACTGAGCTTGCCTTTTTTTT	8	1	7	12.50%	4	1	3	25.00%	11	1	10	9.09%
T1356	AAAAAAAAGGGAGTGCCAGTGCGAAAGCACTGGGCCATGGTTTTTTTT	18	11	7	61.11%	17	2	15	11.76%	21	2	19	9.52%
T1357	AAAAAAAAGCTAGGTTCAGTGCTTTCGCACTGAACCTAGCTTTTTTTT	11	11	0	100.00%	0	0	0	I	11	11	0	100.00%
T1358	AAAAAAAAGCGCAACACAGTGCGAAAGCACTGCCCCAACGTTTTTTTT	13	0	13	0.00%	12	3	9	25.00%	9	3	6	33.33%
T1359	AAAAAAAAGCCGAAGACAGTGCTTTCGCACTGGATCTGCCTTTTTTTT	16	3	13	18.75%	18	3	15	16.67%	27	3	24	11.11%
T1360	AAAAAAAACGCCGATGCAGTGCGAAAGCACTGTCGCCTCCTTTTTTTT	9	8	1	88.89%	11	11	0	100.00%	10	10	0	100.00%
T1361	AAAAAAAACGCATACTCAGTGCGAAAGCACTGCATACTCCTTTTTTTT	7	1	6	14.29%	10	4	6	40.00%	1	1	0	100.00%
T1362	AAAAAAAACGAATTGACAGTGCTTTCGCACTGTCAATTCGTTTTTTTT	2	2	0	100.00%	9	8	1	88.89%	4	4	0	100.00%
T1363	AAAAAAAACCTGGGGTCAGTGCTTTCGCACTGTGCACTGCTTTTTTTT	17	1	16	5.88%	15	0	15	0.00%	18	0	18	0.00%
T1364	AAAAAAAACCGTAATTCAGTGCGAAAGCACTGCTCGTCCCTTTTTTTT	13	2	11	15.38%	6	1	5	16.67%	16	7	9	43.75%
T1365	AAAAAAAACCCGTGGCCAGTGCTTTCGCACTGTTAAGCCCTTTTTTTT	18	0	18	0.00%	13	1	12	7.69%	17	4	13	23.53%
T1366	AAAAAAAACCATACGGCAGTGCTTTCGCACTGTCAACACCTTTTTTTT	0	0	0	I	0	0	0	I	1	1	0	100.00%
T1367	AAAAAAAACCACTGTACAGTGCTTTCGCACTGTACAGTGGTTTTTTTT	3	3	0	100.00%	3	3	0	100.00%	4	4	0	100.00%
T1368	AAAAAAAAGGTTTCGGCAGTGCGAAAGCACTGCACTGAGGTTTTTTTT	22	2	20	9.09%	15	5	10	33.33%	20	2	18	10.00%
T1369	AAAAAAAAGGTGCTCTCAGTGCGAAAGCACTGCACCCCCGTTTTTTTT	5	1	4	20.00%	4	2	2	50.00%	13	4	9	30.77%
T1370	AAAAAAAAGGACCAACCAGTGCGAAAGCACTGAATCCCCCTTTTTTTT	4	0	4	0.00%	9	0	9	0.00%	9	0	9	0.00%
T1371	AAAAAAAAGCCTGCGCCAGTGCGAAAGCACTGCTGACGCGTTTTTTTT	1	1	0	100.00%	2	2	0	100.00%	2	2	0	100.00%
T1372	AAAAAAAACGTATTGACAGTGCTTTCGCACTGTCAATACGTTTTTTTT	4	4	0	100.00%	4	4	0	100.00%	5	5	0	100.00%
T1373	AAAAAAAACGAGCTTACAGTGCGAAAGCACTGCACTAGGCTTTTTTTT	0	0	0	I	1	1	0	100.00%	2	0	2	0.00%
T1374	AAAAAAAACCTATGCTCAGTGCTTTCGCACTGAGCATAGGTTTTTTTT	4	4	0	100.00%	1	1	0	100.00%	3	3	0	100.00%
T1375	AAAAAAAACCGGCCTTCAGTGCTTTCGCACTGTCCACGCGTTTTTTTT	11	0	11	0.00%	14	0	14	0.00%	36	1	35	2.78%
T1376	AAAAAAAAGGTTTTATCAGTGCGAAAGCACTGTCCTCCGCTTTTTTTT	8	3	5	37.50%	14	4	10	28.57%	17	4	13	23.53%
T1377	AAAAAAAAGGGTCGACCAGTGCGAAAGCACTGCCCCCCGGTTTTTTTT	8	0	8	0.00%	7	5	2	71.43%	8	2	6	25.00%
T1378	AAAAAAAAGGAGTTTTCAGTGCGAAAGCACTGCCCCTGGCTTTTTTTT	10	6	4	60.00%	7	4	3	57.14%	2	2	0	100.00%
T1379	AAAAAAAAGCTTGTATCAGTGCTTTCGCACTGATACAAGCTTTTTTTT	2	2	0	100.00%	2	2	0	100.00%	0	0	0	I
T1380	AAAAAAAAGCGGCAGTCAGTGCTTTCGCACTGCGTTCTCCTTTTTTTT	22	3	19	13.64%	16	1	15	6.25%	36	1	35	2.78%
T1381	AAAAAAAAGCATTGATCAGTGCGAAAGCACTGATCAATGCTTTTTTTT	3	3	0	100.00%	2	2	0	100.00%	7	7	0	100.00%
T1382	AAAAAAAAGCACTGATCAGTGCGAAAGCACTGTGCCTCCGTTTTTTTT	7	0	7	0.00%	10	0	10	0.00%	5	0	5	0.00%
T1383	AAAAAAAACGTGGGCTCAGTGCTTTCGCACTGGGAGTTGGTTTTTTTT	26	5	21	19.23%	15	4	11	26.67%	26	7	19	26.92%
T1384	AAAAAAAACGGCTGGGCAGTGCTTTCGCACTGAATTACGCTTTTTTTT	21	0	21	0.00%	11	0	11	0.00%	29	0	29	0.00%
T1385	AAAAAAAACCTCGGTTCAGTGCTTTCGCACTGTCCATTCCTTTTTTTT	20	2	18	10.00%	8	1	7	12.50%	28	4	24	14.29%
T1386	AAAAAAAACCGTTCTGCAGTGCTTTCGCACTGCAGAACGGTTTTTTTT	12	12	0	100.00%	7	7	0	100.00%	16	16	0	100.00%
T1387	AAAAAAAAGGTGTATGCAGTGCTTTCGCACTGATCATCGCTTTTTTTT	16	0	16	0.00%	17	2	15	11.76%	26	0	26	0.00%
T1388	AAAAAAAAGGTCTTGTCAGTGCTTTCGCACTGCTCTCCGGTTTTTTTT	14	1	13	7.14%	7	1	6	14.29%	15	1	14	6.67%
T1389	AAAAAAAAGGGATCTACAGTGCGAAAGCACTGCCCCCACGTTTTTTTT	14	4	10	28.57%	10	3	7	30.00%	14	7	7	50.00%
T1390	AAAAAAAAGCGGACATCAGTGCTTTCGCACTGTCTTGGGGTTTTTTTT	12	2	10	16.67%	24	2	22	8.33%	21	1	20	4.76%
T1391	AAAAAAAAGCAATATCCAGTGCGAAAGCACTGAACCCCCGTTTTTTTT	1	0	1	0.00%	4	1	3	25.00%	3	1	2	33.33%
T1392	AAAAAAAACGTGATACCAGTGCTTTCGCACTGGTATCACGTTTTTTTT	7	7	0	100.00%	10	10	0	100.00%	9	9	0	100.00%
T1393	AAAAAAAACGTAACTTCAGTGCTTTCGCACTGAAGTTACGTTTTTTTT	8	8	0	100.00%	5	4	1	80.00%	12	11	1	91.67%
T1394	AAAAAAAAGGTGAGTCCAGTGCGAAAGCACTGACTATAGGTTTTTTTT	9	4	5	44.44%	11	2	9	18.18%	3	2	1	66.67%
T1395	AAAAAAAAGGTCTGATCAGTGCTTTCGCACTGATCAGACCTTTTTTTT	1	1	0	100.00%	3	3	0	100.00%	5	5	0	100.00%
T1396	AAAAAAAAGGTATATTCAGTGCTTTCGCACTGAATATAGCTTTTTTTT	5	5	0	100.00%	10	9	1	90.00%	9	6	3	66.67%
T1397	AAAAAAAACGTTAAGTCAGTGCTTTCGCACTGACTTAACGTTTTTTTT	7	7	0	100.00%	5	5	0	100.00%	7	6	1	85.71%
T1398	AAAAAAAACGTAGTTACAGTGCGAAAGCACTGTAACTACGTTTTTTTT	5	5	0	100.00%	7	7	0	100.00%	2	2	0	100.00%
T1399	AAAAAAAACCTTCGTCCAGTGCGAAAGCACTGAGAGAACCTTTTTTTT	10	0	10	0.00%	15	1	14	6.67%	12	0	12	0.00%
T1400	AAAAAAAACCTAAAACCAGTGCGAAAGCACTGCTAATCGCTTTTTTTT	5	2	3	40.00%	18	2	16	11.11%	13	0	13	0.00%
T1401	AAAAAAAACCGGGGTGCAGTGCGAAAGCACTGTGCTGAGCTTTTTTTT	11	4	7	36.36%	11	4	7	36.36%	7	4	3	57.14%
T1402	AAAAAAAACCATTTGTCAGTGCGAAAGCACTGACAAATGGTTTTTTTT	4	4	0	100.00%	8	7	1	87.50%	5	5	0	100.00%
T1403	AAAAAAAAGGTGTCTGCAGTGCTTTCGCACTGCAGACACCTTTTTTTT	11	11	0	100.00%	10	10	0	100.00%	17	17	0	100.00%
T1404	AAAAAAAAGGTAAAATCAGTGCTTTCGCACTGATTTTACCTTTTTTTT	8	7	1	87.50%	7	7	0	100.00%	9	9	0	100.00%
T1405	AAAAAAAAGCTGCTTGCAGTGCTTTCGCACTGACTAGACGTTTTTTTT	23	5	18	21.74%	15	4	11	26.67%	32	7	25	21.88%
T1406	AAAAAAAAGCGTATAACAGTGCTTTCGCACTGTTATACGCTTTTTTTT	8	8	0	100.00%	3	3	0	100.00%	4	4	0	100.00%
T1407	AAAAAAAAGCGCACTTCAGTGCGAAAGCACTGCAAGTCCGTTTTTTTT	5	5	0	100.00%	2	2	0	100.00%	0	0	0	I
T1408	AAAAAAAACGTGTGCTCAGTGCGAAAGCACTGAACCGGCCTTTTTTTT	22	21	1	95.45%	39	33	6	84.62%	44	40	4	90.91%
T1409	AAAAAAAACCGTTACGCAGTGCGAAAGCACTGGAAAATCCTTTTTTTT	4	1	3	25.00%	11	1	10	9.09%	10	0	10	0.00%
T1410	AAAAAAAACCGGGGGGCAGTGCTTTCGCACTGGACTCTCCTTTTTTTT	9	6	3	66.67%	10	3	7	30.00%	13	1	12	7.69%
T1411	AAAAAAAACCCAATGACAGTGCTTTCGCACTGTCATTGGGTTTTTTTT	5	5	0	100.00%	0	0	0	I	5	5	0	100.00%
T1412	AAAAAAAACCACATACCAGTGCGAAAGCACTGGTATGTGGTTTTTTTT	9	9	0	100.00%	6	6	0	100.00%	17	17	0	100.00%
T1413	AAAAAAAAGGTGAAATCAGTGCGAAAGCACTGAGATGTGGTTTTTTTT	6	4	2	66.67%	6	3	3	50.00%	10	2	8	20.00%
T1414	AAAAAAAAGGTAGTCGCAGTGCGAAAGCACTGACACCGCGTTTTTTTT	6	2	4	33.33%	11	3	8	27.27%	5	5	0	100.00%
T1415	AAAAAAAAGGCTTATGCAGTGCTTTCGCACTGTCTCAAGGTTTTTTTT	20	1	19	5.00%	20	1	19	5.00%	13	1	12	7.69%
T1416	AAAAAAAAGCTCCGATCAGTGCTTTCGCACTGTGCAAAGGTTTTTTTT	11	0	11	0.00%	15	3	12	20.00%	12	2	10	16.67%
T1417	AAAAAAAAGCCTTCTGCAGTGCGAAAGCACTGGTACGCCGTTTTTTTT	14	2	12	14.29%	17	1	16	5.88%	12	0	12	0.00%
T1418	AAAAAAAACGTCAAAGCAGTGCTTTCGCACTGAAGCGTGGTTTTTTTT	11	5	6	45.45%	20	8	12	40.00%	26	10	16	38.46%
T1419	AAAAAAAACGTAAAAACAGTGCGAAAGCACTGCTCCCCGCTTTTTTTT	8	1	7	12.50%	13	1	12	7.69%	20	0	20	0.00%
T1420	AAAAAAAACGCCTAGGCAGTGCGAAAGCACTGGTCCAGCCTTTTTTTT	6	4	2	66.67%	4	3	1	75.00%	3	0	3	0.00%
T1421	AAAAAAAACCTGTGCACAGTGCTTTCGCACTGTGCACAGGTTTTTTTT	11	10	1	90.91%	5	5	0	100.00%	8	8	0	100.00%
T1422	AAAAAAAACCTGCGTACAGTGCTTTCGCACTGCCCACCCCTTTTTTTT	2	1	1	50.00%	4	1	3	25.00%	4	0	4	0.00%
T1423	AAAAAAAACCGTGTGACAGTGCGAAAGCACTGGATCTTGCTTTTTTTT	7	4	3	57.14%	15	10	5	66.67%	5	5	0	100.00%
T1424	AAAAAAAACCGCGTTTCAGTGCGAAAGCACTGGCAAAGCCTTTTTTTT	6	3	3	50.00%	13	3	10	23.08%	8	1	7	12.50%
T1425	AAAAAAAACCCTTGTACAGTGCTTTCGCACTGTACAAGGGTTTTTTTT	8	7	1	87.50%	5	4	1	80.00%	11	11	0	100.00%
T1426	AAAAAAAACCAGCTTGCAGTGCTTTCGCACTGCCCCGTCCTTTTTTTT	15	2	13	13.33%	8	1	7	12.50%	20	1	19	5.00%
T1427	AAAAAAAACCAATATACAGTGCGAAAGCACTGTATATTGGTTTTTTTT	6	6	0	100.00%	4	4	0	100.00%	1	1	0	100.00%
T1428	AAAAAAAAGGTGTTATCAGTGCGAAAGCACTGATAACACCTTTTTTTT	8	8	0	100.00%	4	4	0	100.00%	1	1	0	100.00%
T1429	AAAAAAAAGGGGTCGGCAGTGCGAAAGCACTGGAAAGTGGTTTTTTTT	1	0	1	0.00%	3	1	2	33.33%	3	0	3	0.00%
T1430	AAAAAAAAGGGGGCTCCAGTGCTTTCGCACTGACGAGTGGTTTTTTTT	8	2	6	25.00%	7	2	5	28.57%	25	5	20	20.00%
T1431	AAAAAAAAGGGGAGTTCAGTGCGAAAGCACTGTGCATCCCTTTTTTTT	9	5	4	55.56%	18	12	6	66.67%	11	6	5	54.55%
T1432	AAAAAAAAGCTGTATACAGTGCGAAAGCACTGCCCCTCCGTTTTTTTT	8	1	7	12.50%	7	2	5	28.57%	13	0	13	0.00%
T1433	AAAAAAAAGCTAGTGTCAGTGCGAAAGCACTGACACTAGCTTTTTTTT	6	6	0	100.00%	13	13	0	100.00%	9	9	0	100.00%
T1434	AAAAAAAACGTTGACACAGTGCTTTCGCACTGTGTCAACGTTTTTTTT	10	10	0	100.00%	11	11	0	100.00%	7	7	0	100.00%
T1435	AAAAAAAACGAACGGCCAGTGCTTTCGCACTGCGTTTAGCTTTTTTTT	12	0	12	0.00%	12	0	12	0.00%	19	0	19	0.00%
T1436	AAAAAAAACCGTATGACAGTGCTTTCGCACTGTCATACGGTTTTTTTT	12	12	0	100.00%	7	7	0	100.00%	14	14	0	100.00%
T1437	AAAAAAAACCATGAAGCAGTGCTTTCGCACTGCTTCATGGTTTTTTTT	8	8	0	100.00%	3	3	0	100.00%	7	7	0	100.00%
T1438	AAAAAAAAGGTTCTTTCAGTGCTTTCGCACTGCGAATGCGTTTTTTTT	2	1	1	50.00%	6	5	1	83.33%	5	2	3	40.00%
T1439	AAAAAAAAGCATTGTACAGTGCGAAAGCACTGTACAATGCTTTTTTTT	0	0	0	I	3	3	0	100.00%	1	1	0	100.00%
T1440	AAAAAAAACGTCGTCTCAGTGCGAAAGCACTGTCCATGGCTTTTTTTT	12	3	9	25.00%	13	5	8	38.46%	6	2	4	33.33%
T1441	AAAAAAAACGTCAAATCAGTGCGAAAGCACTGATTTGACGTTTTTTTT	16	16	0	100.00%	11	11	0	100.00%	15	15	0	100.00%
T1442	AAAAAAAACGGGGGGTCAGTGCTTTCGCACTGAGCGAACCTTTTTTTT	7	0	7	0.00%	8	1	7	12.50%	7	1	6	14.29%
T1443	AAAAAAAACCCATCGTCAGTGCGAAAGCACTGTGTACTGCTTTTTTTT	11	1	10	9.09%	13	3	10	23.08%	4	3	1	75.00%
T1444	AAAAAAAAGCGTGATTCAGTGCGAAAGCACTGCCGCCTGCTTTTTTTT	10	0	10	0.00%	7	0	7	0.00%	5	0	5	0.00%
T1445	AAAAAAAAGCATTTATCAGTGCGAAAGCACTGAACGCACCTTTTTTTT	11	2	9	18.18%	7	2	5	28.57%	17	8	9	47.06%
T1446	AAAAAAAACGTTAGCTCAGTGCGAAAGCACTGAGCTAACGTTTTTTTT	8	8	0	100.00%	5	5	0	100.00%	2	2	0	100.00%
T1447	AAAAAAAACCCTCGGTCAGTGCGAAAGCACTGTGTAAAGCTTTTTTTT	9	3	6	33.33%	5	0	5	0.00%	1	1	0	100.00%
T1448	AAAAAAAACCATTGGTCAGTGCGAAAGCACTGACCAATGGTTTTTTTT	11	11	0	100.00%	3	3	0	100.00%	8	8	0	100.00%
T1449	AAAAAAAAGGTTTGTCCAGTGCGAAAGCACTGGACAAACCTTTTTTTT	15	15	0	100.00%	7	7	0	100.00%	21	20	1	95.24%
T1450	AAAAAAAAGGTAAGTGCAGTGCTTTCGCACTGCACTTACCTTTTTTTT	5	5	0	100.00%	6	6	0	100.00%	3	3	0	100.00%
T1451	AAAAAAAAGGGTGATTCAGTGCTTTCGCACTGCATGCACGTTTTTTTT	27	0	27	0.00%	17	0	17	0.00%	21	1	20	4.76%
T1452	AAAAAAAAGGGAACGTCAGTGCGAAAGCACTGCCTTCAGGTTTTTTTT	9	0	9	0.00%	8	2	6	25.00%	14	2	12	14.29%
T1453	AAAAAAAAGGATCGACCAGTGCGAAAGCACTGATACTCGGTTTTTTTT	6	0	6	0.00%	9	0	9	0.00%	14	3	11	21.43%
T1454	AAAAAAAAGCTTTGCACAGTGCGAAAGCACTGTGCAAAGCTTTTTTTT	2	2	0	100.00%	3	3	0	100.00%	6	6	0	100.00%
T1455	AAAAAAAAGCATGGCTCAGTGCTTTCGCACTGGTAATCCGTTTTTTTT	16	0	16	0.00%	7	0	7	0.00%	25	0	25	0.00%
T1456	AAAAAAAACGTTTGTACAGTGCTTTCGCACTGCATGAACGTTTTTTTT	5	0	5	0.00%	6	2	4	33.33%	5	1	4	20.00%
T1457	AAAAAAAACGGGGGCGCAGTGCGAAAGCACTGATTCACGCTTTTTTTT	11	2	9	18.18%	15	3	12	20.00%	17	2	15	11.76%
T1458	AAAAAAAACGGGGCGCCAGTGCGAAAGCACTGAATCATGCTTTTTTTT	10	1	9	10.00%	8	0	8	0.00%	13	1	12	7.69%
T1459	AAAAAAAACGGAAGGGCAGTGCTTTCGCACTGAAAATTGCTTTTTTTT	11	0	11	0.00%	3	0	3	0.00%	20	1	19	5.00%
T1460	AAAAAAAACCTGAACTCAGTGCGAAAGCACTGCTTCTCCCTTTTTTTT	8	0	8	0.00%	16	3	13	18.75%	11	2	9	18.18%
T1461	AAAAAAAACCGTGATGCAGTGCTTTCGCACTGCATCACGGTTTTTTTT	11	11	0	100.00%	7	7	0	100.00%	8	8	0	100.00%
T1462	AAAAAAAAGGTTTCCACAGTGCTTTCGCACTGCATGAGGGTTTTTTTT	20	2	18	10.00%	18	3	15	16.67%	12	2	10	16.67%
T1463	AAAAAAAAGGTCCTAACAGTGCGAAAGCACTGCGATCTCGTTTTTTTT	1	0	1	0.00%	5	1	4	20.00%	7	4	3	57.14%
T1464	AAAAAAAAGGGGTACCCAGTGCGAAAGCACTGCCACAACGTTTTTTTT	5	0	5	0.00%	10	0	10	0.00%	11	1	10	9.09%
T1465	AAAAAAAAGGACCCCTCAGTGCGAAAGCACTGCCGCTCGGTTTTTTTT	9	2	7	22.22%	14	0	14	0.00%	12	2	10	16.67%
T1466	AAAAAAAAGCTTTGTTCAGTGCGAAAGCACTGAACAAAGCTTTTTTTT	1	1	0	100.00%	0	0	0	I	2	2	0	100.00%
T1467	AAAAAAAAGCTATGTGCAGTGCTTTCGCACTGCACATAGCTTTTTTTT	1	1	0	100.00%	4	4	0	100.00%	4	3	1	75.00%
T1468	AAAAAAAAGCGGTGTTCAGTGCGAAAGCACTGCCGGCCCGTTTTTTTT	18	2	16	11.11%	12	0	12	0.00%	29	1	28	3.45%
T1469	AAAAAAAAGCCAGGCTCAGTGCTTTCGCACTGTCTATTCGTTTTTTTT	17	0	17	0.00%	7	0	7	0.00%	23	0	23	0.00%
T1470	AAAAAAAAGCAGTGCGCAGTGCTTTCGCACTGTGATCAGCTTTTTTTT	4	0	4	0.00%	14	4	10	28.57%	5	2	3	40.00%
T1471	AAAAAAAAGCAAGTAGCAGTGCGAAAGCACTGTCGTTCCGTTTTTTTT	6	1	5	16.67%	20	4	16	20.00%	38	3	35	7.89%
T1472	AAAAAAAACGTGTAATCAGTGCTTTCGCACTGATTACACGTTTTTTTT	11	11	0	100.00%	4	4	0	100.00%	7	7	0	100.00%
T1473	AAAAAAAACGCATGCTCAGTGCGAAAGCACTGTTCTGGGCTTTTTTTT	1	1	0	100.00%	3	3	0	100.00%	1	1	0	100.00%
T1474	AAAAAAAACCAAACATCAGTGCTTTCGCACTGATGTTTGGTTTTTTTT	7	7	0	100.00%	10	9	1	90.00%	8	8	0	100.00%
T1475	AAAAAAAAGGACGCCCCAGTGCTTTCGCACTGTCGAACGCTTTTTTTT	15	1	14	6.67%	12	0	12	0.00%	16	0	16	0.00%
T1476	AAAAAAAAGCAATTATCAGTGCGAAAGCACTGATAATTGCTTTTTTTT	3	3	0	100.00%	8	8	0	100.00%	1	1	0	100.00%
T1477	AAAAAAAACGTCATGTCAGTGCTTTCGCACTGACATGACGTTTTTTTT	7	7	0	100.00%	5	5	0	100.00%	12	12	0	100.00%
T1478	AAAAAAAACGTATTGACAGTGCGAAAGCACTGTCAATACGTTTTTTTT	6	6	0	100.00%	2	2	0	100.00%	3	3	0	100.00%
T1479	AAAAAAAACGCTCTCACAGTGCTTTCGCACTGCGTGCCGGTTTTTTTT	7	2	5	28.57%	6	1	5	16.67%	17	6	11	35.29%
T1480	AAAAAAAACCTTAACGCAGTGCGAAAGCACTGCGTTAAGGTTTTTTTT	12	12	0	100.00%	6	6	0	100.00%	6	6	0	100.00%
T1481	AAAAAAAACCTGTCAACAGTGCTTTCGCACTGAGGAATCGTTTTTTTT	17	3	14	17.65%	5	2	3	40.00%	20	4	16	20.00%
T1482	AAAAAAAAGGTAAGTTCAGTGCGAAAGCACTGAACTTACCTTTTTTTT	7	7	0	100.00%	2	2	0	100.00%	0	0	0	I
T1483	AAAAAAAAGGGCTTCGCAGTGCTTTCGCACTGAAAGAAGGTTTTTTTT	5	0	5	0.00%	9	1	8	11.11%	9	0	9	0.00%
T1484	AAAAAAAAGGCATGTTCAGTGCTTTCGCACTGAACATGCCTTTTTTTT	7	7	0	100.00%	6	6	0	100.00%	9	9	0	100.00%
T1485	AAAAAAAACCTTTTGTCAGTGCTTTCGCACTGACAAAAGGTTTTTTTT	3	3	0	100.00%	2	2	0	100.00%	1	1	0	100.00%
T1486	AAAAAAAACCTCCGCTCAGTGCGAAAGCACTGTGGTACCCTTTTTTTT	7	3	4	42.86%	12	5	7	41.67%	19	4	15	21.05%
T1487	AAAAAAAACCGGTGGCCAGTGCTTTCGCACTGAAGGTTGCTTTTTTTT	20	1	19	5.00%	7	3	4	42.86%	27	3	24	11.11%
T1488	AAAAAAAACCGAGTTGCAGTGCGAAAGCACTGATCAATGCTTTTTTTT	2	1	1	50.00%	11	4	7	36.36%	3	2	1	66.67%
T1489	AAAAAAAACCCGGGTCCAGTGCTTTCGCACTGCTGAGACGTTTTTTTT	14	1	13	7.14%	8	4	4	50.00%	23	3	20	13.04%
T1490	AAAAAAAACCCAAAAGCAGTGCGAAAGCACTGTATGCACCTTTTTTTT	8	0	8	0.00%	27	0	27	0.00%	12	1	11	8.33%
T1491	AAAAAAAACCAAATTACAGTGCGAAAGCACTGTAATTTGGTTTTTTTT	9	9	0	100.00%	1	1	0	100.00%	4	4	0	100.00%
T1492	AAAAAAAAGGTAGTGTCAGTGCGAAAGCACTGACACTACCTTTTTTTT	2	2	0	100.00%	6	6	0	100.00%	5	5	0	100.00%
T1493	AAAAAAAAGGGGCATGCAGTGCGAAAGCACTGGCAAAAGGTTTTTTTT	6	4	2	66.67%	1	0	1	0.00%	4	3	1	75.00%
T1494	AAAAAAAAGGCTAGTGCAGTGCTTTCGCACTGCACTAGCCTTTTTTTT	2	2	0	100.00%	5	5	0	100.00%	5	5	0	100.00%
T1495	AAAAAAAAGGCGTGCGCAGTGCGAAAGCACTGTAGTATGGTTTTTTTT	8	3	5	37.50%	9	4	5	44.44%	14	8	6	57.14%
T1496	AAAAAAAAGGCAAACGCAGTGCTTTCGCACTGGACACCCGTTTTTTTT	7	0	7	0.00%	15	0	15	0.00%	19	0	19	0.00%
T1497	AAAAAAAAGCGTTACACAGTGCTTTCGCACTGTGTAACGCTTTTTTTT	0	0	0	I	12	12	0	100.00%	1	1	0	100.00%
T1498	AAAAAAAAGCGGGATTCAGTGCGAAAGCACTGTTCGGCGGTTTTTTTT	6	2	4	33.33%	6	3	3	50.00%	1	0	1	0.00%
T1499	AAAAAAAAGCACTGATCAGTGCGAAAGCACTGCCCATCGGTTTTTTTT	2	1	1	50.00%	2	1	1	50.00%	8	3	5	37.50%
T1500	AAAAAAAACGTTCACTCAGTGCTTTCGCACTGAGTGAACGTTTTTTTT	3	3	0	100.00%	7	7	0	100.00%	3	3	0	100.00%
T1501	AAAAAAAACGTGGCTTCAGTGCTTTCGCACTGTTATTCCCTTTTTTTT	17	1	16	5.88%	15	0	15	0.00%	10	0	10	0.00%
T1502	AAAAAAAACGGCGTCTCAGTGCTTTCGCACTGCAACAAGGTTTTTTTT	3	3	0	100.00%	7	3	4	42.86%	6	2	4	33.33%
T1503	AAAAAAAACGCACTGACAGTGCTTTCGCACTGGGCACAGCTTTTTTTT	16	0	16	0.00%	15	0	15	0.00%	16	3	13	18.75%
T1504	AAAAAAAACCTCTATTCAGTGCGAAAGCACTGAGGCCTCCTTTTTTTT	10	8	2	80.00%	15	9	6	60.00%	12	8	4	66.67%
T1505	AAAAAAAACCGTCTCGCAGTGCTTTCGCACTGTACGTACGTTTTTTTT	16	2	14	12.50%	21	5	16	23.81%	29	0	29	0.00%
T1506	AAAAAAAACCCGGTAGCAGTGCGAAAGCACTGGCATTTCCTTTTTTTT	7	0	7	0.00%	12	0	12	0.00%	11	1	10	9.09%
T1507	AAAAAAAACCCATGTGCAGTGCTTTCGCACTGAAACCCCCTTTTTTTT	17	0	17	0.00%	10	2	8	20.00%	17	0	17	0.00%
T1508	AAAAAAAAGGTTTTGGCAGTGCTTTCGCACTGTTGCCGGGTTTTTTTT	18	1	17	5.56%	9	1	8	11.11%	15	2	13	13.33%
T1509	AAAAAAAAGGTCGTTTCAGTGCTTTCGCACTGCCTACTGCTTTTTTTT	15	0	15	0.00%	10	0	10	0.00%	20	1	19	5.00%
T1510	AAAAAAAAGGTACTTCCAGTGCGAAAGCACTGGAAGTAGCTTTTTTTT	9	9	0	100.00%	10	10	0	100.00%	3	3	0	100.00%
T1511	AAAAAAAAGGTAATGACAGTGCTTTCGCACTGTCATTACCTTTTTTTT	2	2	0	100.00%	6	6	0	100.00%	11	11	0	100.00%
T1512	AAAAAAAAGGGCCATTCAGTGCTTTCGCACTGTGAATCGGTTTTTTTT	8	0	8	0.00%	16	0	16	0.00%	11	0	11	0.00%
T1513	AAAAAAAAGCGGGGGCCAGTGCGAAAGCACTGTTAACGGGTTTTTTTT	2	1	1	50.00%	2	1	1	50.00%	0	0	0	I
T1514	AAAAAAAAGCCGGCACCAGTGCGAAAGCACTGTTCTTGCGTTTTTTTT	10	0	10	0.00%	15	4	11	26.67%	11	1	10	9.09%
T1515	AAAAAAAACGTAATTCCAGTGCTTTCGCACTGGAATTACGTTTTTTTT	1	1	0	100.00%	3	3	0	100.00%	4	4	0	100.00%
T1516	AAAAAAAACGGATCACCAGTGCGAAAGCACTGCCACCGGGTTTTTTTT	13	5	8	38.46%	11	3	8	27.27%	17	1	16	5.88%
T1517	AAAAAAAACCTACTCACAGTGCTTTCGCACTGTCATCTGCTTTTTTTT	33	0	33	0.00%	13	1	12	7.69%	16	0	16	0.00%
T1518	AAAAAAAACCCAATCTCAGTGCTTTCGCACTGACCCCCCCTTTTTTTT	14	4	10	28.57%	7	1	6	14.29%	19	2	17	10.53%
T1519	AAAAAAAAGGAAATCGCAGTGCTTTCGCACTGGAGAACGGTTTTTTTT	17	1	16	5.88%	14	3	11	21.43%	24	7	17	29.17%
T1520	AAAAAAAAGCAAGTGTCAGTGCGAAAGCACTGACACTTGGTTTTTTTT	19	19	0	100.00%	12	12	0	100.00%	20	20	0	100.00%
T1521	AAAAAAAACGGTGTCGCAGTGCTTTCGCACTGTAAAGTGGTTTTTTTT	18	3	15	16.67%	14	2	12	14.29%	29	5	24	17.24%
T1522	AAAAAAAACGGTCTCGCAGTGCTTTCGCACTGGAACCAGGTTTTTTTT	13	0	13	0.00%	14	2	12	14.29%	22	1	21	4.55%
T1523	AAAAAAAACGAGGAGCCAGTGCTTTCGCACTGTCAATACGTTTTTTTT	18	0	18	0.00%	10	0	10	0.00%	21	0	21	0.00%
T1524	AAAAAAAACCTGGTTGCAGTGCGAAAGCACTGAAGGATGCTTTTTTTT	17	2	15	11.76%	11	1	10	9.09%	16	2	14	12.50%
T1525	AAAAAAAACCTGGCGGCAGTGCTTTCGCACTGAACTGACCTTTTTTTT	21	1	20	4.76%	19	0	19	0.00%	25	2	23	8.00%
T1526	AAAAAAAACCCCCGCTCAGTGCGAAAGCACTGTCGTGCCCTTTTTTTT	7	0	7	0.00%	5	2	3	40.00%	4	1	3	25.00%
T1527	AAAAAAAACCCCATGGCAGTGCGAAAGCACTGAATGAACCTTTTTTTT	8	1	7	12.50%	11	1	10	9.09%	10	1	9	10.00%
T1528	AAAAAAAAGGGTCATCCAGTGCGAAAGCACTGAGATTGCGTTTTTTTT	11	0	11	0.00%	6	1	5	16.67%	1	0	1	0.00%
T1529	AAAAAAAAGGAACTGGCAGTGCGAAAGCACTGGTCCCCCGTTTTTTTT	8	2	6	25.00%	3	0	3	0.00%	5	0	5	0.00%
T1530	AAAAAAAAGCTTTAGTCAGTGCGAAAGCACTGCTCCGTCGTTTTTTTT	2	0	2	0.00%	12	0	12	0.00%	17	2	15	11.76%
T1531	AAAAAAAAGCGCACGGCAGTGCTTTCGCACTGCGAACAGGTTTTTTTT	2	0	2	0.00%	3	0	3	0.00%	1	0	1	0.00%
T1532	AAAAAAAAGCAGTTATCAGTGCGAAAGCACTGGGAGAGCGTTTTTTTT	17	3	14	17.65%	9	2	7	22.22%	22	2	20	9.09%
T1533	AAAAAAAACGTTGTGGCAGTGCTTTCGCACTGTGTCCAGCTTTTTTTT	9	0	9	0.00%	14	0	14	0.00%	10	1	9	10.00%
T1534	AAAAAAAACGATCGTACAGTGCGAAAGCACTGCTGCATGCTTTTTTTT	10	1	9	10.00%	15	1	14	6.67%	11	3	8	27.27%
T1535	AAAAAAAACCTTTGAGCAGTGCTTTCGCACTGCTCAAAGGTTTTTTTT	6	6	0	100.00%	6	5	1	83.33%	3	3	0	100.00%
T1536	AAAAAAAACCTGTGTGCAGTGCGAAAGCACTGGTCTCTCGTTTTTTTT	10	0	10	0.00%	10	4	6	40.00%	18	4	14	22.22%
T1537	AAAAAAAACCATTTGACAGTGCGAAAGCACTGACCACAGCTTTTTTTT	7	1	6	14.29%	11	2	9	18.18%	5	0	5	0.00%
T1538	AAAAAAAAGGTGTCGGCAGTGCTTTCGCACTGATGCCACGTTTTTTTT	13	1	12	7.69%	15	2	13	13.33%	31	3	28	9.68%
T1539	AAAAAAAAGGTAGGTGCAGTGCTTTCGCACTGCACCTACCTTTTTTTT	7	7	0	100.00%	3	3	0	100.00%	7	7	0	100.00%
T1540	AAAAAAAAGGGGCATACAGTGCGAAAGCACTGCAGAGCGGTTTTTTTT	1	0	1	0.00%	5	2	3	40.00%	2	0	2	0.00%
T1541	AAAAAAAAGGCACATTCAGTGCGAAAGCACTGCACCCGGGTTTTTTTT	8	3	5	37.50%	11	7	4	63.64%	4	2	2	50.00%
T1542	AAAAAAAAGGAAGTGCCAGTGCGAAAGCACTGCGAACGGGTTTTTTTT	4	0	4	0.00%	1	0	1	0.00%	7	0	7	0.00%
T1543	AAAAAAAAGCTAGTAACAGTGCGAAAGCACTGTTACTAGCTTTTTTTT	1	1	0	100.00%	6	6	0	100.00%	0	0	0	I
T1544	AAAAAAAAGCCCACAACAGTGCGAAAGCACTGCCCCCCGCTTTTTTTT	4	0	4	0.00%	10	1	9	10.00%	13	3	10	23.08%
T1545	AAAAAAAAGCATCGCGCAGTGCTTTCGCACTGACGTGCCCTTTTTTTT	0	0	0	I	2	0	2	0.00%	2	2	0	100.00%
T1546	AAAAAAAAGCAATTGTCAGTGCTTTCGCACTGACAATTGCTTTTTTTT	12	12	0	100.00%	8	8	0	100.00%	19	19	0	100.00%
T1547	AAAAAAAACCTTTATTCAGTGCGAAAGCACTGAATAAAGGTTTTTTTT	6	6	0	100.00%	1	0	1	0.00%	3	3	0	100.00%
T1548	AAAAAAAACCGGTCTACAGTGCGAAAGCACTGAGAACGCCTTTTTTTT	3	0	3	0.00%	14	3	11	21.43%	4	0	4	0.00%
T1549	AAAAAAAACCGGGGTTCAGTGCGAAAGCACTGAAAACCCGTTTTTTTT	16	11	5	68.75%	17	13	4	76.47%	13	8	5	61.54%
T1550	AAAAAAAACCATTGTTCAGTGCTTTCGCACTGGTAAATCCTTTTTTTT	12	0	12	0.00%	15	2	13	13.33%	12	8	4	66.67%
T1551	AAAAAAAAGGTTGTGTCAGTGCGAAAGCACTGAGGACTCGTTTTTTTT	4	2	2	50.00%	8	4	4	50.00%	3	0	3	0.00%
T1552	AAAAAAAAGGTCAGCACAGTGCTTTCGCACTGTGCTGACCTTTTTTTT	5	5	0	100.00%	3	3	0	100.00%	1	1	0	100.00%
T1553	AAAAAAAAGCTTGTATCAGTGCGAAAGCACTGATACAAGCTTTTTTTT	8	8	0	100.00%	5	5	0	100.00%	1	1	0	100.00%
T1554	AAAAAAAAGCTTATGTCAGTGCTTTCGCACTGACATAAGCTTTTTTTT	7	7	0	100.00%	8	7	1	87.50%	4	4	0	100.00%
T1555	AAAAAAAACGTCAAATCAGTGCTTTCGCACTGATTTGACGTTTTTTTT	2	1	1	50.00%	10	10	0	100.00%	12	11	1	91.67%
T1556	AAAAAAAACGCGGTGTCAGTGCGAAAGCACTGTAATATCGTTTTTTTT	14	0	14	0.00%	15	0	15	0.00%	28	1	27	3.57%
T1557	AAAAAAAACGACCACGCAGTGCTTTCGCACTGAATGAGGGTTTTTTTT	10	0	10	0.00%	10	2	8	20.00%	23	2	21	8.70%
T1558	AAAAAAAACGACAGAGCAGTGCGAAAGCACTGAACCCAGCTTTTTTTT	9	0	9	0.00%	7	1	6	14.29%	2	0	2	0.00%
T1559	AAAAAAAACGAATCTACAGTGCTTTCGCACTGTAGATTCGTTTTTTTT	11	10	1	90.91%	2	2	0	100.00%	4	3	1	75.00%
T1560	AAAAAAAACCATCGATCAGTGCTTTCGCACTGTACAGCCCTTTTTTTT	10	1	9	10.00%	8	2	6	25.00%	16	2	14	12.50%
T1561	AAAAAAAAGGTTGTTACAGTGCGAAAGCACTGAATCCGCGTTTTTTTT	17	2	15	11.76%	27	8	19	29.63%	15	1	14	6.67%
T1562	AAAAAAAAGGTTACATCAGTGCTTTCGCACTGATGTAACCTTTTTTTT	1	1	0	100.00%	3	3	0	100.00%	3	3	0	100.00%
T1563	AAAAAAAAGGTGGTTGCAGTGCTTTCGCACTGTTAGTCCGTTTTTTTT	17	2	15	11.76%	11	1	10	9.09%	19	2	17	10.53%
T1564	AAAAAAAAGCTAGACCCAGTGCTTTCGCACTGAATGGCCCTTTTTTTT	9	0	9	0.00%	13	2	11	15.38%	14	2	12	14.29%
T1565	AAAAAAAACGTTTACCCAGTGCGAAAGCACTGCGAGAAGCTTTTTTTT	0	0	0	I	2	1	1	50.00%	1	0	1	0.00%
T1566	AAAAAAAACGTCGGTGCAGTGCTTTCGCACTGTCGAATCCTTTTTTTT	18	0	18	0.00%	17	2	15	11.76%	13	0	13	0.00%
T1567	AAAAAAAACCGTAGTGCAGTGCGAAAGCACTGTCCCTCCGTTTTTTTT	11	1	10	9.09%	7	0	7	0.00%	13	0	13	0.00%
T1568	AAAAAAAACCGGTTTTCAGTGCGAAAGCACTGCGGGATCGTTTTTTTT	3	3	0	100.00%	0	0	0	I	3	3	0	100.00%
T1569	AAAAAAAACCAGCAAACAGTGCGAAAGCACTGACCGCACCTTTTTTTT	3	1	2	33.33%	5	1	4	20.00%	3	1	2	33.33%
T1570	AAAAAAAAGGTTAGTTCAGTGCGAAAGCACTGAACTAACCTTTTTTTT	1	1	0	100.00%	3	3	0	100.00%	2	2	0	100.00%
T1571	AAAAAAAAGGAGTATACAGTGCTTTCGCACTGGACGTGCCTTTTTTTT	17	0	17	0.00%	15	3	12	20.00%	30	1	29	3.33%
T1572	AAAAAAAAGGAAGGTCCAGTGCGAAAGCACTGCCCGCACGTTTTTTTT	4	0	4	0.00%	9	4	5	44.44%	5	1	4	20.00%
T1573	AAAAAAAACGTTCTCACAGTGCGAAAGCACTGTGAGAACGTTTTTTTT	5	5	0	100.00%	3	3	0	100.00%	3	3	0	100.00%
T1574	AAAAAAAACGCAAATTCAGTGCTTTCGCACTGAATTTGCGTTTTTTTT	8	8	0	100.00%	12	12	0	100.00%	8	8	0	100.00%
T1575	AAAAAAAACCTACTTGCAGTGCGAAAGCACTGAGCACCCCTTTTTTTT	11	1	10	9.09%	15	1	14	6.67%	9	3	6	33.33%
T1576	AAAAAAAAGGTGTCTCCAGTGCGAAAGCACTGTTCCCGCGTTTTTTTT	3	1	2	33.33%	7	2	5	28.57%	8	4	4	50.00%
T1577	AAAAAAAAGGTGAGTGCAGTGCGAAAGCACTGCACTCACCTTTTTTTT	6	6	0	100.00%	8	8	0	100.00%	5	5	0	100.00%
T1578	AAAAAAAAGGTAGCTTCAGTGCTTTCGCACTGAAGCTACCTTTTTTTT	8	8	0	100.00%	11	11	0	100.00%	5	5	0	100.00%
T1579	AAAAAAAAGGTAATGGCAGTGCGAAAGCACTGGATAGTCGTTTTTTTT	9	1	8	11.11%	20	4	16	20.00%	15	4	11	26.67%
T1580	AAAAAAAAGGGTGGGCCAGTGCTTTCGCACTGACAAGTGGTTTTTTTT	18	3	15	16.67%	15	8	7	53.33%	25	2	23	8.00%
T1581	AAAAAAAAGGGTAGTACAGTGCTTTCGCACTGTACTACCCTTTTTTTT	10	10	0	100.00%	1	1	0	100.00%	8	8	0	100.00%
T1582	AAAAAAAAGGCGGGTGCAGTGCGAAAGCACTGAATAACGGTTTTTTTT	7	2	5	28.57%	14	0	14	0.00%	12	0	12	0.00%
T1583	AAAAAAAAGGATACGTCAGTGCGAAAGCACTGCGCTCTGCTTTTTTTT	3	0	3	0.00%	4	3	1	75.00%	9	5	4	55.56%
T1584	AAAAAAAAGCTTGTAGCAGTGCTTTCGCACTGCTACAAGCTTTTTTTT	1	1	0	100.00%	1	1	0	100.00%	0	0	0	I
T1585	AAAAAAAAGCTCATCCCAGTGCGAAAGCACTGAGCCGGGGTTTTTTTT	10	6	4	60.00%	9	7	2	77.78%	12	9	3	75.00%
T1586	AAAAAAAAGCCTCATTCAGTGCGAAAGCACTGCTCATCGGTTTTTTTT	5	0	5	0.00%	12	3	9	25.00%	6	0	6	0.00%
T1587	AAAAAAAAGCACTACGCAGTGCGAAAGCACTGGGCTTCCGTTTTTTTT	7	1	6	14.29%	12	1	11	8.33%	7	0	7	0.00%
T1588	AAAAAAAACGTTATGCCAGTGCTTTCGCACTGGCATAACGTTTTTTTT	15	15	0	100.00%	4	4	0	100.00%	7	7	0	100.00%
T1589	AAAAAAAACGAGGGCTCAGTGCTTTCGCACTGACAAAAGGTTTTTTTT	17	1	16	5.88%	13	1	12	7.69%	19	1	18	5.26%
T1590	AAAAAAAACCTTCATGCAGTGCTTTCGCACTGCATGAAGGTTTTTTTT	3	3	0	100.00%	8	8	0	100.00%	6	6	0	100.00%
T1591	AAAAAAAACCTGGTGGCAGTGCGAAAGCACTGCGATTCCGTTTTTTTT	2	2	0	100.00%	9	6	3	66.67%	5	4	1	80.00%
T1592	AAAAAAAACCTGGGCTCAGTGCGAAAGCACTGTGCTGACGTTTTTTTT	5	3	2	60.00%	18	9	9	50.00%	26	15	11	57.69%
T1593	AAAAAAAACCAGCCGGCAGTGCGAAAGCACTGGAAATACCTTTTTTTT	20	0	20	0.00%	7	0	7	0.00%	14	1	13	7.14%
T1594	AAAAAAAAGGTGGAAACAGTGCTTTCGCACTGTTTCCACCTTTTTTTT	8	8	0	100.00%	12	12	0	100.00%	12	12	0	100.00%
T1595	AAAAAAAAGGTCAATACAGTGCTTTCGCACTGTATTGACCTTTTTTTT	5	5	0	100.00%	4	4	0	100.00%	4	4	0	100.00%
T1596	AAAAAAAAGGTATTTGCAGTGCGAAAGCACTGCAAATACCTTTTTTTT	2	2	0	100.00%	0	0	0	I	4	4	0	100.00%
T1597	AAAAAAAAGGTACGAACAGTGCGAAAGCACTGCCCCCCCGTTTTTTTT	7	1	6	14.29%	16	3	13	18.75%	10	2	8	20.00%
T1598	AAAAAAAAGGGGTGGGCAGTGCGAAAGCACTGGATTGCCGTTTTTTTT	4	2	2	50.00%	3	3	0	100.00%	4	3	1	75.00%
T1599	AAAAAAAAGGCATGTACAGTGCGAAAGCACTGTACATGCCTTTTTTTT	4	4	0	100.00%	4	4	0	100.00%	3	3	0	100.00%
T1600	AAAAAAAAGCTTCTTCCAGTGCGAAAGCACTGCATTCCGGTTTTTTTT	3	2	1	66.67%	3	2	1	66.67%	6	4	2	66.67%
T1601	AAAAAAAAGCCGGAAACAGTGCTTTCGCACTGGCTGACCGTTTTTTTT	5	1	4	20.00%	4	1	3	25.00%	9	1	8	11.11%
T1602	AAAAAAAACGTTAGTGCAGTGCTTTCGCACTGCACTAACGTTTTTTTT	3	3	0	100.00%	1	1	0	100.00%	4	4	0	100.00%
T1603	AAAAAAAACGCGCCTACAGTGCGAAAGCACTGGCAACCCCTTTTTTTT	9	1	8	11.11%	5	0	5	0.00%	14	5	9	35.71%
T1604	AAAAAAAACCTGTGTACAGTGCGAAAGCACTGGCGCTCGCTTTTTTTT	4	0	4	0.00%	6	1	5	16.67%	13	1	12	7.69%
T1605	AAAAAAAACCGGTGGGCAGTGCTTTCGCACTGGGCGTAGCTTTTTTTT	15	2	13	13.33%	7	0	7	0.00%	19	1	18	5.26%
T1606	AAAAAAAAGGTTAAAACAGTGCGAAAGCACTGTTTTAACCTTTTTTTT	18	18	0	100.00%	13	13	0	100.00%	13	13	0	100.00%
T1607	AAAAAAAAGGTGCTAACAGTGCTTTCGCACTGAGAGAGCCTTTTTTTT	12	4	8	33.33%	12	2	10	16.67%	12	1	11	8.33%
T1608	AAAAAAAAGGTATGTGCAGTGCGAAAGCACTGGCCAGCCGTTTTTTTT	11	2	9	18.18%	10	5	5	50.00%	9	0	9	0.00%
T1609	AAAAAAAAGGTACGACCAGTGCGAAAGCACTGACAAGAGGTTTTTTTT	5	2	3	40.00%	13	5	8	38.46%	7	0	7	0.00%
T1610	AAAAAAAAGGAGGGGCCAGTGCGAAAGCACTGAAAGCCGGTTTTTTTT	13	2	11	15.38%	14	1	13	7.14%	11	2	9	18.18%
T1611	AAAAAAAAGCGATATACAGTGCTTTCGCACTGTATATCGCTTTTTTTT	1	1	0	100.00%	3	3	0	100.00%	0	0	0	I
T1612	AAAAAAAAGCCATGTACAGTGCTTTCGCACTGGCCAACGGTTTTTTTT	20	1	19	5.00%	17	3	14	17.65%	10	0	10	0.00%
T1613	AAAAAAAACGTCTATGCAGTGCTTTCGCACTGCATAGACGTTTTTTTT	6	6	0	100.00%	3	3	0	100.00%	3	3	0	100.00%
T1614	AAAAAAAACGTAGATTCAGTGCGAAAGCACTGTCGGCCCGTTTTTTTT	9	6	3	66.67%	9	3	6	33.33%	9	7	2	77.78%
T1615	AAAAAAAACGTACGTCCAGTGCGAAAGCACTGAGCTGCCCTTTTTTTT	6	1	5	16.67%	6	2	4	33.33%	5	3	2	60.00%
T1616	AAAAAAAACGGTCTACCAGTGCGAAAGCACTGCCTTTACCTTTTTTTT	1	0	1	0.00%	0	0	0	I	1	0	1	0.00%
T1617	AAAAAAAACCTTATCTCAGTGCTTTCGCACTGAGATAAGGTTTTTTTT	1	1	0	100.00%	1	1	0	100.00%	1	1	0	100.00%
T1618	AAAAAAAAGGTCATGCCAGTGCGAAAGCACTGCCCCCAGGTTTTTTTT	1	1	0	100.00%	4	2	2	50.00%	3	0	3	0.00%
T1619	AAAAAAAAGGTCAACGCAGTGCGAAAGCACTGACCTTACGTTTTTTTT	10	2	8	20.00%	8	5	3	62.50%	4	0	4	0.00%
T1620	AAAAAAAAGGGCAGCACAGTGCGAAAGCACTGTGACATGGTTTTTTTT	13	2	11	15.38%	9	7	2	77.78%	20	5	15	25.00%
T1621	AAAAAAAAGCTGTGTGCAGTGCTTTCGCACTGACGGATGCTTTTTTTT	12	0	12	0.00%	13	2	11	15.38%	14	1	13	7.14%
T1622	AAAAAAAAGCTCTGTACAGTGCTTTCGCACTGTACAGAGCTTTTTTTT	5	4	1	80.00%	4	3	1	75.00%	5	5	0	100.00%
T1623	AAAAAAAAGCAGAGGGCAGTGCGAAAGCACTGTGCCGCGGTTTTTTTT	7	5	2	71.43%	12	5	7	41.67%	14	7	7	50.00%
T1624	AAAAAAAACGTATGCACAGTGCTTTCGCACTGTAACGCGGTTTTTTTT	22	4	18	18.18%	8	3	5	37.50%	27	3	24	11.11%
T1625	AAAAAAAACCTTGGAACAGTGCGAAAGCACTGCCTTACCCTTTTTTTT	6	0	6	0.00%	7	0	7	0.00%	12	5	7	41.67%
T1626	AAAAAAAACCTTAGGGCAGTGCTTTCGCACTGAGCATCGCTTTTTTTT	14	0	14	0.00%	7	1	6	14.29%	16	2	14	12.50%
T1627	AAAAAAAAGGTTTGAGCAGTGCTTTCGCACTGCTCAAACCTTTTTTTT	1	1	0	100.00%	4	4	0	100.00%	2	2	0	100.00%
T1628	AAAAAAAAGGTTATCGCAGTGCGAAAGCACTGCGATAACCTTTTTTTT	6	6	0	100.00%	4	4	0	100.00%	1	1	0	100.00%
T1629	AAAAAAAAGGCTTTCACAGTGCGAAAGCACTGCTACCCCGTTTTTTTT	3	0	3	0.00%	18	2	16	11.11%	14	2	12	14.29%
T1630	AAAAAAAAGGATGCAGCAGTGCGAAAGCACTGTCTCGGGGTTTTTTTT	8	3	5	37.50%	12	5	7	41.67%	6	4	2	66.67%
T1631	AAAAAAAAGCAGTAATCAGTGCTTTCGCACTGATTACTGCTTTTTTTT	10	10	0	100.00%	10	10	0	100.00%	10	10	0	100.00%
T1632	AAAAAAAAGCAGCTAACAGTGCTTTCGCACTGTGCAACGGTTTTTTTT	9	0	9	0.00%	4	1	3	25.00%	17	2	15	11.76%
T1633	AAAAAAAACGTTGTCACAGTGCTTTCGCACTGTGACAACGTTTTTTTT	4	4	0	100.00%	7	7	0	100.00%	1	1	0	100.00%
T1634	AAAAAAAACGTGCCTACAGTGCTTTCGCACTGAACAAGGCTTTTTTTT	10	0	10	0.00%	4	0	4	0.00%	8	0	8	0.00%
T1635	AAAAAAAACGTATCATCAGTGCGAAAGCACTGATGATACGTTTTTTTT	1	1	0	100.00%	0	0	0	I	7	6	1	85.71%
T1636	AAAAAAAACGTAGTCGCAGTGCGAAAGCACTGAGTATCGGTTTTTTTT	10	3	7	30.00%	11	2	9	18.18%	14	2	12	14.29%
T1637	AAAAAAAACCATTCGTCAGTGCGAAAGCACTGACGAATGGTTTTTTTT	6	6	0	100.00%	7	7	0	100.00%	7	7	0	100.00%
T1638	AAAAAAAACCACTAGTCAGTGCGAAAGCACTGAGCCCCCCTTTTTTTT	16	3	13	18.75%	13	0	13	0.00%	17	2	15	11.76%
T1639	AAAAAAAAGGTGTCTGCAGTGCTTTCGCACTGTTCGAGCGTTTTTTTT	9	4	5	44.44%	8	3	5	37.50%	20	4	16	20.00%
T1640	AAAAAAAAGGTGGGTGCAGTGCTTTCGCACTGGGCGATCGTTTTTTTT	18	0	18	0.00%	8	2	6	25.00%	11	2	9	18.18%
T1641	AAAAAAAAGGGAACAACAGTGCGAAAGCACTGCTCCGGGGTTTTTTTT	10	6	4	60.00%	6	4	2	66.67%	7	4	3	57.14%
T1642	AAAAAAAAGGCGTGCGCAGTGCTTTCGCACTGACCTGTGGTTTTTTTT	16	0	16	0.00%	14	3	11	21.43%	19	1	18	5.26%
T1643	AAAAAAAAGGATCATACAGTGCGAAAGCACTGCTTCCGCGTTTTTTTT	3	1	2	33.33%	4	1	3	25.00%	11	2	9	18.18%
T1644	AAAAAAAAGCTCTCAACAGTGCGAAAGCACTGGTGTGCCCTTTTTTTT	1	0	1	0.00%	0	0	0	I	6	6	0	100.00%
T1645	AAAAAAAAGCCTATGGCAGTGCGAAAGCACTGCCATAGGGTTTTTTTT	6	6	0	100.00%	6	6	0	100.00%	5	5	0	100.00%
T1646	AAAAAAAAGCCGCTAGCAGTGCGAAAGCACTGGCCCCCCGTTTTTTTT	9	2	7	22.22%	15	3	12	20.00%	9	0	9	0.00%
T1647	AAAAAAAAGCCAGGTTCAGTGCGAAAGCACTGGCCAGACCTTTTTTTT	6	1	5	16.67%	12	4	8	33.33%	18	8	10	44.44%
T1648	AAAAAAAAGCAGCTTGCAGTGCTTTCGCACTGACGTGACGTTTTTTTT	20	3	17	15.00%	15	0	15	0.00%	19	1	18	5.26%
T1649	AAAAAAAAGCAACGGTCAGTGCGAAAGCACTGCAAACCCGTTTTTTTT	10	2	8	20.00%	13	0	13	0.00%	13	0	13	0.00%
T1650	AAAAAAAACGTTTTGACAGTGCTTTCGCACTGTCAAAACGTTTTTTTT	5	5	0	100.00%	7	7	0	100.00%	1	1	0	100.00%
T1651	AAAAAAAACGTTAATACAGTGCGAAAGCACTGTATTAACGTTTTTTTT	0	0	0	I	0	0	0	I	11	11	0	100.00%
T1652	AAAAAAAACCTTTATGCAGTGCTTTCGCACTGCATAAAGGTTTTTTTT	0	0	0	I	4	4	0	100.00%	3	3	0	100.00%
T1653	AAAAAAAACCTTATGTCAGTGCGAAAGCACTGACATAAGGTTTTTTTT	3	3	0	100.00%	5	5	0	100.00%	4	4	0	100.00%
T1654	AAAAAAAACCTATGTGCAGTGCGAAAGCACTGCACATAGGTTTTTTTT	2	2	0	100.00%	6	6	0	100.00%	1	1	0	100.00%
T1655	AAAAAAAACCGTGCAACAGTGCGAAAGCACTGCATTCCCCTTTTTTTT	15	4	11	26.67%	6	2	4	33.33%	13	9	4	69.23%
T1656	AAAAAAAACCGGTACTCAGTGCGAAAGCACTGCACCAACCTTTTTTTT	10	0	10	0.00%	22	1	21	4.55%	4	0	4	0.00%
T1657	AAAAAAAACCCGCCGTCAGTGCTTTCGCACTGTCATACCGTTTTTTTT	16	0	16	0.00%	11	0	11	0.00%	30	7	23	23.33%
T1658	AAAAAAAAGGCTCGCCCAGTGCTTTCGCACTGTAAGCAGGTTTTTTTT	11	1	10	9.09%	8	0	8	0.00%	26	2	24	7.69%
T1659	AAAAAAAAGGCGAGTTCAGTGCTTTCGCACTGCGCCCACGTTTTTTTT	14	3	11	21.43%	2	1	1	50.00%	10	6	4	60.00%
T1660	AAAAAAAAGGAGTACTCAGTGCTTTCGCACTGAGTACTCCTTTTTTTT	12	12	0	100.00%	14	14	0	100.00%	12	12	0	100.00%
T1661	AAAAAAAAGGAATGCCCAGTGCGAAAGCACTGACTGCGGCTTTTTTTT	9	0	9	0.00%	2	0	2	0.00%	5	2	3	40.00%
T1662	AAAAAAAAGCGCCATTCAGTGCGAAAGCACTGAATGGCCCTTTTTTTT	12	10	2	83.33%	16	13	3	81.25%	13	10	3	76.92%
T1663	AAAAAAAAGCATAGTTCAGTGCGAAAGCACTGAACTATGCTTTTTTTT	2	2	0	100.00%	3	2	1	66.67%	5	5	0	100.00%
T1664	AAAAAAAAGCACAAGACAGTGCTTTCGCACTGTCTTGTGCTTTTTTTT	2	2	0	100.00%	1	1	0	100.00%	1	1	0	100.00%
T1665	AAAAAAAAGCAATGTGCAGTGCGAAAGCACTGCACATTGCTTTTTTTT	17	16	1	94.12%	9	9	0	100.00%	10	10	0	100.00%
T1666	AAAAAAAAGCAATCGTCAGTGCTTTCGCACTGTGCCCGGGTTTTTTTT	8	1	7	12.50%	10	0	10	0.00%	28	4	24	14.29%
T1667	AAAAAAAACGTTTCTACAGTGCTTTCGCACTGTAGAAACGTTTTTTTT	1	1	0	100.00%	0	0	0	I	2	2	0	100.00%
T1668	AAAAAAAACGTTTATCCAGTGCGAAAGCACTGGATAAACGTTTTTTTT	7	7	0	100.00%	1	1	0	100.00%	2	2	0	100.00%
T1669	AAAAAAAACGTCTTTACAGTGCGAAAGCACTGGCGCAACCTTTTTTTT	6	2	4	33.33%	5	0	5	0.00%	4	2	2	50.00%
T1670	AAAAAAAACGGTGGGGCAGTGCTTTCGCACTGAATGTGCCTTTTTTTT	17	2	15	11.76%	15	3	12	20.00%	17	0	17	0.00%
T1671	AAAAAAAACGGTAGTGCAGTGCTTTCGCACTGAGACATCCTTTTTTTT	13	2	11	15.38%	12	0	12	0.00%	15	0	15	0.00%
T1672	AAAAAAAACGCTTAAACAGTGCGAAAGCACTGTTTAAGCGTTTTTTTT	7	7	0	100.00%	2	2	0	100.00%	9	9	0	100.00%
T1673	AAAAAAAACGCGGTTCCAGTGCGAAAGCACTGCAGTCCCGTTTTTTTT	12	2	10	16.67%	12	3	9	25.00%	20	0	20	0.00%
T1674	AAAAAAAACGAGGGCCCAGTGCGAAAGCACTGACCTACGCTTTTTTTT	14	3	11	21.43%	16	0	16	0.00%	14	0	14	0.00%
T1675	AAAAAAAACCGCATAGCAGTGCTTTCGCACTGGTACTGCCTTTTTTTT	19	4	15	21.05%	7	1	6	14.29%	14	1	13	7.14%
T1676	AAAAAAAACCAAGTAACAGTGCTTTCGCACTGTTACTTGGTTTTTTTT	3	3	0	100.00%	0	0	0	I	3	3	0	100.00%
T1677	AAAAAAAACCAAATATCAGTGCGAAAGCACTGTACAACGCTTTTTTTT	17	2	15	11.76%	20	2	18	10.00%	23	1	22	4.35%
T1678	AAAAAAAAGGTTATTTCAGTGCTTTCGCACTGAAATAACCTTTTTTTT	1	1	0	100.00%	0	0	0	I	2	2	0	100.00%
T1679	AAAAAAAAGGTAATTGCAGTGCGAAAGCACTGCAATTACCTTTTTTTT	14	14	0	100.00%	2	2	0	100.00%	5	5	0	100.00%
T1680	AAAAAAAAGGGGGAAGCAGTGCTTTCGCACTGGAAAGACCTTTTTTTT	16	0	16	0.00%	23	1	22	4.35%	21	1	20	4.76%
T1681	AAAAAAAAGGGACGATCAGTGCGAAAGCACTGGGCTAGGCTTTTTTTT	6	5	1	83.33%	3	3	0	100.00%	8	7	1	87.50%
T1682	AAAAAAAAGGCTTCACCAGTGCTTTCGCACTGCCCGGGCCTTTTTTTT	7	0	7	0.00%	14	0	14	0.00%	15	3	12	20.00%
T1683	AAAAAAAAGGCATTTTCAGTGCGAAAGCACTGACTCGCGGTTTTTTTT	10	4	6	40.00%	16	7	9	43.75%	22	7	15	31.82%
T1684	AAAAAAAAGCGTCTGTCAGTGCGAAAGCACTGGTAACTCCTTTTTTTT	4	4	0	100.00%	7	7	0	100.00%	0	0	0	I
T1685	AAAAAAAACGTTTCTGCAGTGCGAAAGCACTGCAGAAACGTTTTTTTT	0	0	0	I	4	4	0	100.00%	4	3	1	75.00%
T1686	AAAAAAAACGGGCTTGCAGTGCTTTCGCACTGAATATGCCTTTTTTTT	15	0	15	0.00%	16	1	15	6.25%	15	0	15	0.00%
T1687	AAAAAAAACCTTGTGGCAGTGCTTTCGCACTGCCACAAGGTTTTTTTT	8	8	0	100.00%	16	15	1	93.75%	10	10	0	100.00%
T1688	AAAAAAAACCTATTCACAGTGCTTTCGCACTGTGAATAGGTTTTTTTT	2	2	0	100.00%	1	1	0	100.00%	1	1	0	100.00%
T1689	AAAAAAAAGGAAATTACAGTGCTTTCGCACTGTAATTTCCTTTTTTTT	1	1	0	100.00%	4	4	0	100.00%	1	1	0	100.00%
T1690	AAAAAAAAGCTATCAACAGTGCTTTCGCACTGTTGATAGCTTTTTTTT	0	0	0	I	8	8	0	100.00%	6	6	0	100.00%
T1691	AAAAAAAAGCTACAATCAGTGCGAAAGCACTGATTGTAGCTTTTTTTT	0	0	0	I	1	1	0	100.00%	0	0	0	I
T1692	AAAAAAAACGTTGGTGCAGTGCTTTCGCACTGCACCAACGTTTTTTTT	15	15	0	100.00%	8	7	1	87.50%	6	6	0	100.00%
T1693	AAAAAAAACGTTAAATCAGTGCGAAAGCACTGATTTAACGTTTTTTTT	1	1	0	100.00%	7	7	0	100.00%	8	8	0	100.00%
T1694	AAAAAAAACGTAAACACAGTGCTTTCGCACTGTGTTTACGTTTTTTTT	10	9	1	90.00%	19	18	1	94.74%	8	7	1	87.50%
T1695	AAAAAAAACGGGATTGCAGTGCTTTCGCACTGGGCACACCTTTTTTTT	10	1	9	10.00%	11	0	11	0.00%	22	1	21	4.55%
T1696	AAAAAAAACGGCTCATCAGTGCGAAAGCACTGGACTTAGCTTTTTTTT	6	0	6	0.00%	14	1	13	7.14%	9	0	9	0.00%
T1697	AAAAAAAACGGATGAGCAGTGCTTTCGCACTGTAGTGCGCTTTTTTTT	26	2	24	7.69%	13	1	12	7.69%	17	1	16	5.88%
T1698	AAAAAAAACGGAACGTCAGTGCTTTCGCACTGGTCATGGCTTTTTTTT	15	1	14	6.67%	18	4	14	22.22%	18	3	15	16.67%
T1699	AAAAAAAACGCGCTCACAGTGCGAAAGCACTGCGCAAAGGTTTTTTTT	4	0	4	0.00%	5	0	5	0.00%	5	0	5	0.00%
T1700	AAAAAAAACGACTACTCAGTGCTTTCGCACTGAGTAGTCGTTTTTTTT	5	5	0	100.00%	3	3	0	100.00%	5	5	0	100.00%
T1701	AAAAAAAACCGTTAATCAGTGCTTTCGCACTGATTAACGGTTTTTTTT	1	1	0	100.00%	3	3	0	100.00%	12	12	0	100.00%
T1702	AAAAAAAACCGATCTACAGTGCGAAAGCACTGGCAACACCTTTTTTTT	14	9	5	64.29%	17	12	5	70.59%	19	10	9	52.63%
T1703	AAAAAAAAGGTTTATCCAGTGCTTTCGCACTGGATAAACCTTTTTTTT	1	1	0	100.00%	2	2	0	100.00%	0	0	0	I
T1704	AAAAAAAAGGTTCATTCAGTGCGAAAGCACTGAATGAACCTTTTTTTT	13	13	0	100.00%	12	12	0	100.00%	10	10	0	100.00%
T1705	AAAAAAAAGGTTATTGCAGTGCTTTCGCACTGCAATAACCTTTTTTTT	1	1	0	100.00%	4	4	0	100.00%	6	6	0	100.00%
T1706	AAAAAAAAGGCTGTGGCAGTGCTTTCGCACTGTGATGGGGTTTTTTTT	8	2	6	25.00%	15	3	12	20.00%	28	6	22	21.43%
T1707	AAAAAAAAGCTGTAACCAGTGCGAAAGCACTGCCTCCCCCTTTTTTTT	2	1	1	50.00%	2	0	2	0.00%	4	2	2	50.00%
T1708	AAAAAAAAGCGTTATTCAGTGCGAAAGCACTGAATAACGCTTTTTTTT	1	1	0	100.00%	3	2	1	66.67%	1	1	0	100.00%
T1709	AAAAAAAAGCGCTCCTCAGTGCGAAAGCACTGTGCTATCGTTTTTTTT	2	0	2	0.00%	9	2	7	22.22%	8	1	7	12.50%
T1710	AAAAAAAAGCGATAAACAGTGCGAAAGCACTGTTTATCGCTTTTTTTT	13	13	0	100.00%	7	7	0	100.00%	7	7	0	100.00%
T1711	AAAAAAAACGTTCATGCAGTGCGAAAGCACTGCATGAACGTTTTTTTT	8	8	0	100.00%	1	1	0	100.00%	8	8	0	100.00%
T1712	AAAAAAAACGTTATTACAGTGCGAAAGCACTGTAATAACGTTTTTTTT	1	1	0	100.00%	2	2	0	100.00%	3	3	0	100.00%
T1713	AAAAAAAACGGAATAGCAGTGCGAAAGCACTGGGACCTGCTTTTTTTT	14	1	13	7.14%	9	0	9	0.00%	11	2	9	18.18%
T1714	AAAAAAAACGCGCAGGCAGTGCTTTCGCACTGTACGGAGCTTTTTTTT	10	0	10	0.00%	9	0	9	0.00%	13	0	13	0.00%
T1715	AAAAAAAACCCATTCACAGTGCTTTCGCACTGACCTATCCTTTTTTTT	10	0	10	0.00%	11	2	9	18.18%	12	4	8	33.33%
T1716	AAAAAAAAGGGGGTGCCAGTGCTTTCGCACTGTCAGCTGCTTTTTTTT	18	0	18	0.00%	9	0	9	0.00%	23	1	22	4.35%
T1717	AAAAAAAAGGGGGCGGCAGTGCGAAAGCACTGATGCGCGCTTTTTTTT	8	3	5	37.50%	3	0	3	0.00%	4	1	3	25.00%
T1718	AAAAAAAAGGGATGTGCAGTGCTTTCGCACTGTGTCGGGGTTTTTTTT	8	2	6	25.00%	19	6	13	31.58%	24	2	22	8.33%
T1719	AAAAAAAAGGGATGGTCAGTGCTTTCGCACTGATCCTAGGTTTTTTTT	14	5	9	35.71%	29	12	17	41.38%	16	9	7	56.25%
T1720	AAAAAAAAGGCGTGGCCAGTGCGAAAGCACTGTACCTTCCTTTTTTTT	16	8	8	50.00%	10	3	7	30.00%	19	6	13	31.58%
T1721	AAAAAAAAGGACATGTCAGTGCTTTCGCACTGGGAGAACGTTTTTTTT	10	2	8	20.00%	19	4	15	21.05%	17	7	10	41.18%
T1722	AAAAAAAAGCGCACTTCAGTGCGAAAGCACTGAAGTGCGGTTTTTTTT	11	11	0	100.00%	9	9	0	100.00%	3	2	1	66.67%
T1723	AAAAAAAAGCGAGCTCCAGTGCGAAAGCACTGATCCGCGGTTTTTTTT	1	0	1	0.00%	3	1	2	33.33%	1	0	1	0.00%
T1724	AAAAAAAAGCAATGTGCAGTGCTTTCGCACTGTGCCACGGTTTTTTTT	10	3	7	30.00%	15	1	14	6.67%	28	4	24	14.29%
T1725	AAAAAAAAGCAAGATTCAGTGCGAAAGCACTGAATCTTGCTTTTTTTT	6	6	0	100.00%	7	6	1	85.71%	7	7	0	100.00%
T1726	AAAAAAAACGTTTGTGCAGTGCTTTCGCACTGCACAAACGTTTTTTTT	7	7	0	100.00%	11	11	0	100.00%	7	7	0	100.00%
T1727	AAAAAAAACGTTTGGGCAGTGCTTTCGCACTGGAGTATCCTTTTTTTT	17	6	11	35.29%	10	1	9	10.00%	20	2	18	10.00%
T1728	AAAAAAAACGTGATATCAGTGCGAAAGCACTGATATCACGTTTTTTTT	2	2	0	100.00%	7	6	1	85.71%	4	4	0	100.00%
T1729	AAAAAAAACGGGCATGCAGTGCTTTCGCACTGTGCATAGCTTTTTTTT	15	1	14	6.67%	12	0	12	0.00%	14	0	14	0.00%
T1730	AAAAAAAACGGATTGCCAGTGCTTTCGCACTGGACTTAGGTTTTTTTT	14	0	14	0.00%	12	2	10	16.67%	13	2	11	15.38%
T1731	AAAAAAAACCTTTGTTCAGTGCGAAAGCACTGAACAAAGGTTTTTTTT	2	2	0	100.00%	1	1	0	100.00%	2	2	0	100.00%
T1732	AAAAAAAACCCAGCGCCAGTGCGAAAGCACTGAAATGGGGTTTTTTTT	0	0	0	I	9	9	0	100.00%	21	17	4	80.95%
T1733	AAAAAAAAGGGTGGGTCAGTGCGAAAGCACTGTGCTCAGGTTTTTTTT	6	1	5	16.67%	12	3	9	25.00%	10	2	8	20.00%
T1734	AAAAAAAAGGGCGGTGCAGTGCGAAAGCACTGGAGATGCCTTTTTTTT	3	2	1	66.67%	2	1	1	50.00%	0	0	0	I
T1735	AAAAAAAAGCTACATTCAGTGCTTTCGCACTGAATGTAGCTTTTTTTT	7	7	0	100.00%	9	9	0	100.00%	9	9	0	100.00%
T1736	AAAAAAAAGCCCGTCACAGTGCGAAAGCACTGAGCATACGTTTTTTTT	8	0	8	0.00%	17	0	17	0.00%	14	3	11	21.43%
T1737	AAAAAAAACGGCATGCCAGTGCGAAAGCACTGTCGGTCGGTTTTTTTT	2	0	2	0.00%	8	1	7	12.50%	5	1	4	20.00%
T1738	AAAAAAAACGGCAGCTCAGTGCTTTCGCACTGTGAATACCTTTTTTTT	9	0	9	0.00%	15	1	14	6.67%	24	1	23	4.17%
T1739	AAAAAAAACGGAGACTCAGTGCGAAAGCACTGTAACTCCCTTTTTTTT	6	3	3	50.00%	11	5	6	45.45%	10	4	6	40.00%
T1740	AAAAAAAACGAGTTGCCAGTGCGAAAGCACTGAATAGGCGTTTTTTTT	11	4	7	36.36%	12	4	8	33.33%	22	8	14	36.36%
T1741	AAAAAAAACCTAGCCACAGTGCGAAAGCACTGCTTCTCGCTTTTTTTT	6	0	6	0.00%	4	0	4	0.00%	1	0	1	0.00%
T1742	AAAAAAAACCGAGTTGCAGTGCGAAAGCACTGTGAAACCGTTTTTTTT	11	3	8	27.27%	7	1	6	14.29%	8	1	7	12.50%
T1743	AAAAAAAACCCGATGACAGTGCTTTCGCACTGCTTCAACGTTTTTTTT	11	2	9	18.18%	14	2	12	14.29%	23	6	17	26.09%
T1744	AAAAAAAACCATAATTCAGTGCTTTCGCACTGAATTATGGTTTTTTTT	4	4	0	100.00%	6	6	0	100.00%	2	2	0	100.00%
T1745	AAAAAAAACCAAGGTACAGTGCTTTCGCACTGTACCTTGGTTTTTTTT	3	3	0	100.00%	6	6	0	100.00%	4	4	0	100.00%
T1746	AAAAAAAAGGTGCTGTCAGTGCTTTCGCACTGCTCCCTGGTTTTTTTT	13	0	13	0.00%	14	1	13	7.14%	24	2	22	8.33%
T1747	AAAAAAAAGGGCTGAGCAGTGCTTTCGCACTGACAATTGCTTTTTTTT	15	0	15	0.00%	15	0	15	0.00%	23	0	23	0.00%
T1748	AAAAAAAAGGGCCGGGCAGTGCGAAAGCACTGTTAACAGGTTTTTTTT	10	1	9	10.00%	6	1	5	16.67%	6	1	5	16.67%
T1749	AAAAAAAAGGCGGTGGCAGTGCTTTCGCACTGATCCCAGGTTTTTTTT	27	1	26	3.70%	20	0	20	0.00%	15	4	11	26.67%
T1750	AAAAAAAAGCTCTATACAGTGCGAAAGCACTGTATAGAGCTTTTTTTT	2	2	0	100.00%	8	7	1	87.50%	1	1	0	100.00%
T1751	AAAAAAAACGTACTTGCAGTGCGAAAGCACTGCAAGTACGTTTTTTTT	1	1	0	100.00%	1	1	0	100.00%	1	1	0	100.00%
T1752	AAAAAAAACGCGGGACCAGTGCTTTCGCACTGCGTTGACCTTTTTTTT	13	2	11	15.38%	21	1	20	4.76%	16	0	16	0.00%
T1753	AAAAAAAACGATATCACAGTGCTTTCGCACTGTGATATCGTTTTTTTT	6	6	0	100.00%	2	2	0	100.00%	5	5	0	100.00%
T1754	AAAAAAAACCTTCATACAGTGCGAAAGCACTGTATGAAGGTTTTTTTT	1	1	0	100.00%	2	2	0	100.00%	0	0	0	I
T1755	AAAAAAAACCTCAAATCAGTGCTTTCGCACTGATTTGAGGTTTTTTTT	14	14	0	100.00%	2	2	0	100.00%	4	4	0	100.00%
T1756	AAAAAAAACCGGGCTGCAGTGCTTTCGCACTGATCTAGCCTTTTTTTT	17	0	17	0.00%	14	2	12	14.29%	15	1	14	6.67%
T1757	AAAAAAAACCATTAATCAGTGCTTTCGCACTGATTAATGGTTTTTTTT	6	6	0	100.00%	1	1	0	100.00%	2	2	0	100.00%
T1758	AAAAAAAAGGTTCGTTCAGTGCGAAAGCACTGAACGAACCTTTTTTTT	4	4	0	100.00%	12	12	0	100.00%	10	9	1	90.00%
T1759	AAAAAAAAGGTTCCCGCAGTGCGAAAGCACTGTCCTGGGGTTTTTTTT	5	1	4	20.00%	7	3	4	42.86%	10	5	5	50.00%
T1760	AAAAAAAAGGTGGTGACAGTGCGAAAGCACTGATTCTTCGTTTTTTTT	3	0	3	0.00%	10	5	5	50.00%	3	1	2	33.33%
T1761	AAAAAAAAGGTATAAGCAGTGCGAAAGCACTGCTTATACCTTTTTTTT	13	13	0	100.00%	5	5	0	100.00%	19	19	0	100.00%
T1762	AAAAAAAAGGGTTTGCCAGTGCGAAAGCACTGAATAGGGGTTTTTTTT	10	8	2	80.00%	11	10	1	90.91%	6	6	0	100.00%
T1763	AAAAAAAAGCTTGTTGCAGTGCTTTCGCACTGCAACAAGCTTTTTTTT	4	4	0	100.00%	5	5	0	100.00%	9	9	0	100.00%
T1764	AAAAAAAAGCGGACGCCAGTGCTTTCGCACTGAATGAAGGTTTTTTTT	12	0	12	0.00%	19	0	19	0.00%	21	0	21	0.00%
T1765	AAAAAAAACGTTCTTCCAGTGCTTTCGCACTGAGAGCGGCTTTTTTTT	8	2	6	25.00%	15	5	10	33.33%	13	3	10	23.08%
T1766	AAAAAAAACGTACTGACAGTGCTTTCGCACTGCGTAGCCCTTTTTTTT	19	0	19	0.00%	13	0	13	0.00%	14	3	11	21.43%
T1767	AAAAAAAACCTAATGACAGTGCGAAAGCACTGTACCTGGCTTTTTTTT	7	2	5	28.57%	12	2	10	16.67%	7	3	4	42.86%
T1768	AAAAAAAACCCGCTGGCAGTGCTTTCGCACTGTACGAACGTTTTTTTT	14	0	14	0.00%	9	1	8	11.11%	12	2	10	16.67%
T1769	AAAAAAAACCCCAAAGCAGTGCGAAAGCACTGTGGCTTCCTTTTTTTT	5	1	4	20.00%	11	3	8	27.27%	17	6	11	35.29%
T1770	AAAAAAAACCATCACGCAGTGCGAAAGCACTGCGTGATGGTTTTTTTT	4	4	0	100.00%	2	2	0	100.00%	11	11	0	100.00%
T1771	AAAAAAAAGGTTGATTCAGTGCTTTCGCACTGCGTCGCGCTTTTTTTT	3	1	2	33.33%	10	7	3	70.00%	14	6	8	42.86%
T1772	AAAAAAAAGGTCAGTTCAGTGCGAAAGCACTGAACTGACCTTTTTTTT	7	7	0	100.00%	5	5	0	100.00%	5	5	0	100.00%
T1773	AAAAAAAAGGCTCATTCAGTGCGAAAGCACTGCCCCCCGCTTTTTTTT	8	1	7	12.50%	4	0	4	0.00%	3	1	2	33.33%
T1774	AAAAAAAAGCTGTTATCAGTGCGAAAGCACTGATAACAGGTTTTTTTT	7	4	3	57.14%	7	3	4	42.86%	14	11	3	78.57%
T1775	AAAAAAAAGCTGCTTTCAGTGCGAAAGCACTGCTCTACGGTTTTTTTT	10	0	10	0.00%	7	3	4	42.86%	7	3	4	42.86%
T1776	AAAAAAAAGCGGCATCCAGTGCGAAAGCACTGTGAAAAGGTTTTTTTT	8	0	8	0.00%	6	0	6	0.00%	13	2	11	15.38%
T1777	AAAAAAAACGTTTTACCAGTGCGAAAGCACTGCTAACCGGTTTTTTTT	20	4	16	20.00%	16	3	13	18.75%	13	5	8	38.46%
T1778	AAAAAAAACGGACCTTCAGTGCTTTCGCACTGTGTATCGCTTTTTTTT	16	1	15	6.25%	17	1	16	5.88%	20	4	16	20.00%
T1779	AAAAAAAACGCTTGGGCAGTGCGAAAGCACTGTCTTACGCTTTTTTTT	6	3	3	50.00%	8	0	8	0.00%	4	2	2	50.00%
T1780	AAAAAAAACGATTATTCAGTGCGAAAGCACTGGCCCCTCCTTTTTTTT	9	5	4	55.56%	7	1	6	14.29%	8	1	7	12.50%
T1781	AAAAAAAACCTGAAACCAGTGCTTTCGCACTGAACAGTCCTTTTTTTT	10	0	10	0.00%	6	1	5	16.67%	20	0	20	0.00%
T1782	AAAAAAAACCGTTTTGCAGTGCGAAAGCACTGTCCTCTGCTTTTTTTT	5	0	5	0.00%	14	0	14	0.00%	18	1	17	5.56%
T1783	AAAAAAAAGGTCGTGGCAGTGCTTTCGCACTGAGAATCGGTTTTTTTT	10	1	9	10.00%	16	2	14	12.50%	35	0	35	0.00%
T1784	AAAAAAAAGGGTGCAGCAGTGCTTTCGCACTGTAGATGGGTTTTTTTT	11	0	11	0.00%	13	0	13	0.00%	21	3	18	14.29%
T1785	AAAAAAAAGGGTGAAACAGTGCTTTCGCACTGGCCTGCGGTTTTTTTT	14	5	9	35.71%	14	9	5	64.29%	24	6	18	25.00%
T1786	AAAAAAAAGGCTCGTGCAGTGCGAAAGCACTGCACGAGGCTTTTTTTT	16	14	2	87.50%	13	12	1	92.31%	17	15	2	88.24%
T1787	AAAAAAAAGGCGTCAGCAGTGCGAAAGCACTGTATGTTCGTTTTTTTT	1	1	0	100.00%	5	3	2	60.00%	6	2	4	33.33%
T1788	AAAAAAAAGGATGGGGCAGTGCTTTCGCACTGAACTGAGGTTTTTTTT	15	0	15	0.00%	5	1	4	20.00%	10	0	10	0.00%
T1789	AAAAAAAAGCTTGCTGCAGTGCTTTCGCACTGCTCAACCGTTTTTTTT	7	5	2	71.43%	5	3	2	60.00%	4	3	1	75.00%
T1790	AAAAAAAAGCGATATGCAGTGCTTTCGCACTGCATATCGCTTTTTTTT	6	6	0	100.00%	10	10	0	100.00%	3	3	0	100.00%
T1791	AAAAAAAAGCAGCGGGCAGTGCGAAAGCACTGAGAATACGTTTTTTTT	14	1	13	7.14%	12	3	9	25.00%	22	1	21	4.55%
T1792	AAAAAAAACGTGGTCTCAGTGCGAAAGCACTGACCTAAGGTTTTTTTT	14	0	14	0.00%	15	2	13	13.33%	23	2	21	8.70%
T1793	AAAAAAAACGTCTAGTCAGTGCTTTCGCACTGACTAGACGTTTTTTTT	5	5	0	100.00%	6	6	0	100.00%	6	6	0	100.00%
T1794	AAAAAAAACGGGCTGTCAGTGCTTTCGCACTGCCTGATGCTTTTTTTT	16	0	16	0.00%	13	4	9	30.77%	25	0	25	0.00%
T1795	AAAAAAAACCCTATCACAGTGCTTTCGCACTGCCCCTCGCTTTTTTTT	9	0	9	0.00%	11	0	11	0.00%	11	0	11	0.00%
T1796	AAAAAAAACCCGTTTACAGTGCGAAAGCACTGTGGAGTCCTTTTTTTT	14	9	5	64.29%	14	5	9	35.71%	23	17	6	73.91%
T1797	AAAAAAAACCCGCTCACAGTGCGAAAGCACTGGTGACCCGTTTTTTTT	6	1	5	16.67%	7	3	4	42.86%	16	5	11	31.25%
T1798	AAAAAAAACCATTTCACAGTGCGAAAGCACTGTGAAATGGTTTTTTTT	4	4	0	100.00%	2	2	0	100.00%	2	2	0	100.00%
T1799	AAAAAAAACCAATGGGCAGTGCTTTCGCACTGCAGGTACCTTTTTTTT	12	2	10	16.67%	21	6	15	28.57%	19	3	16	15.79%
T1800	AAAAAAAAGGTATCACCAGTGCGAAAGCACTGGTGATACGTTTTTTTT	25	25	0	100.00%	18	17	1	94.44%	17	17	0	100.00%
T1801	AAAAAAAAGGTACCGACAGTGCGAAAGCACTGAACCGCGCTTTTTTTT	7	0	7	0.00%	14	0	14	0.00%	8	0	8	0.00%
T1802	AAAAAAAAGGTAAGATCAGTGCGAAAGCACTGATCTTACCTTTTTTTT	4	4	0	100.00%	2	2	0	100.00%	9	9	0	100.00%
T1803	AAAAAAAAGCGTGGTCCAGTGCTTTCGCACTGTCAAGCGGTTTTTTTT	12	0	12	0.00%	14	0	14	0.00%	22	0	22	0.00%
T1804	AAAAAAAAGCGTAACGCAGTGCTTTCGCACTGGACAAGCCTTTTTTTT	9	1	8	11.11%	12	1	11	8.33%	25	0	25	0.00%
T1805	AAAAAAAAGCCTTATTCAGTGCGAAAGCACTGTCTCGCCGTTTTTTTT	8	3	5	37.50%	11	4	7	36.36%	11	3	8	27.27%
T1806	AAAAAAAACGTTAATGCAGTGCGAAAGCACTGAGACTCCCTTTTTTTT	10	4	6	40.00%	12	3	9	25.00%	9	6	3	66.67%
T1807	AAAAAAAACGTGTGTTCAGTGCGAAAGCACTGAACACACGTTTTTTTT	6	6	0	100.00%	7	7	0	100.00%	5	5	0	100.00%
T1808	AAAAAAAACGTGTACTCAGTGCGAAAGCACTGTCTCGACCTTTTTTTT	3	2	1	66.67%	4	3	1	75.00%	4	4	0	100.00%
T1809	AAAAAAAACGTAATTACAGTGCGAAAGCACTGTAATTACGTTTTTTTT	0	0	0	I	3	3	0	100.00%	2	2	0	100.00%
T1810	AAAAAAAACGAAGATTCAGTGCTTTCGCACTGGAACTGGCTTTTTTTT	14	7	7	50.00%	8	3	5	37.50%	11	2	9	18.18%
T1811	AAAAAAAACCTAATTTCAGTGCTTTCGCACTGAAATTAGGTTTTTTTT	2	1	1	50.00%	4	4	0	100.00%	1	1	0	100.00%
T1812	AAAAAAAACCCTTACCCAGTGCGAAAGCACTGCTTCCCCCTTTTTTTT	11	6	5	54.55%	5	2	3	40.00%	15	6	9	40.00%
T1813	AAAAAAAACCATTTGTCAGTGCTTTCGCACTGACAAATGGTTTTTTTT	3	3	0	100.00%	0	0	0	I	6	6	0	100.00%
T1814	AAAAAAAACCATTGTTCAGTGCGAAAGCACTGAACAATGGTTTTTTTT	1	1	0	100.00%	1	1	0	100.00%	3	3	0	100.00%
T1815	AAAAAAAACCAGGGTACAGTGCTTTCGCACTGTCGAAGCCTTTTTTTT	17	1	16	5.88%	8	0	8	0.00%	11	0	11	0.00%
T1816	AAAAAAAAGGTTAAGTCAGTGCTTTCGCACTGACTTAACCTTTTTTTT	6	6	0	100.00%	8	5	3	62.50%	7	7	0	100.00%
T1817	AAAAAAAAGGTGTTATCAGTGCTTTCGCACTGATAACACCTTTTTTTT	2	2	0	100.00%	2	2	0	100.00%	2	2	0	100.00%
T1818	AAAAAAAAGGTCAAAACAGTGCTTTCGCACTGTTTTGACCTTTTTTTT	13	13	0	100.00%	12	12	0	100.00%	8	8	0	100.00%
T1819	AAAAAAAAGGCACGAACAGTGCTTTCGCACTGCAGGCCCGTTTTTTTT	12	1	11	8.33%	16	2	14	12.50%	24	1	23	4.17%
T1820	AAAAAAAAGGATTCTGCAGTGCGAAAGCACTGGACCAGCGTTTTTTTT	6	3	3	50.00%	5	2	3	40.00%	2	1	1	50.00%
T1821	AAAAAAAAGGATACAGCAGTGCGAAAGCACTGTCGCACCGTTTTTTTT	12	7	5	58.33%	8	5	3	62.50%	20	18	2	90.00%
T1822	AAAAAAAAGGAGATTTCAGTGCGAAAGCACTGCCTTCCCGTTTTTTTT	5	3	2	60.00%	2	1	1	50.00%	5	4	1	80.00%
T1823	AAAAAAAAGCTTAGTTCAGTGCTTTCGCACTGCACGCCCCTTTTTTTT	9	0	9	0.00%	10	0	10	0.00%	20	1	19	5.00%
T1824	AAAAAAAAGCTGTGTTCAGTGCGAAAGCACTGAACACAGCTTTTTTTT	3	3	0	100.00%	5	5	0	100.00%	5	5	0	100.00%
T1825	AAAAAAAAGCTATTATCAGTGCGAAAGCACTGATAATAGCTTTTTTTT	3	3	0	100.00%	1	1	0	100.00%	2	2	0	100.00%
T1826	AAAAAAAAGCACTGTACAGTGCGAAAGCACTGTACAGTGCTTTTTTTT	5	5	0	100.00%	1	1	0	100.00%	2	2	0	100.00%
T1827	AAAAAAAACGGGGGACCAGTGCGAAAGCACTGTCCGTGCGTTTTTTTT	3	0	3	0.00%	2	0	2	0.00%	4	0	4	0.00%
T1828	AAAAAAAACGCTAATGCAGTGCGAAAGCACTGCATTAGCGTTTTTTTT	12	12	0	100.00%	2	2	0	100.00%	3	3	0	100.00%
T1829	AAAAAAAACCATTCTGCAGTGCTTTCGCACTGCAGAATGGTTTTTTTT	4	4	0	100.00%	5	5	0	100.00%	13	12	1	92.31%
T1830	AAAAAAAACCATCGTGCAGTGCTTTCGCACTGTGGGACGCTTTTTTTT	21	5	16	23.81%	14	4	10	28.57%	22	3	19	13.64%
T1831	AAAAAAAACCACCAAACAGTGCTTTCGCACTGCGCGCACGTTTTTTTT	0	0	0	I	1	0	1	0.00%	2	1	1	50.00%
T1832	AAAAAAAAGCGCAGATCAGTGCGAAAGCACTGCCTGCCCGTTTTTTTT	1	1	0	100.00%	2	2	0	100.00%	2	2	0	100.00%
T1833	AAAAAAAACGACGGAGCAGTGCTTTCGCACTGAGTAACCCTTTTTTTT	8	0	8	0.00%	10	0	10	0.00%	13	0	13	0.00%
T1834	AAAAAAAACCTTTTACCAGTGCTTTCGCACTGGTAAAAGGTTTTTTTT	6	6	0	100.00%	4	4	0	100.00%	1	1	0	100.00%
T1835	AAAAAAAACCATAATCCAGTGCGAAAGCACTGCATAAACGTTTTTTTT	4	0	4	0.00%	7	0	7	0.00%	6	0	6	0.00%
T1836	AAAAAAAAGGTCGGTACAGTGCTTTCGCACTGTACCGACCTTTTTTTT	5	5	0	100.00%	3	3	0	100.00%	9	9	0	100.00%
T1837	AAAAAAAAGGTATCTGCAGTGCGAAAGCACTGCAGATACCTTTTTTTT	2	2	0	100.00%	3	2	1	66.67%	2	2	0	100.00%
T1838	AAAAAAAAGGGTGGGGCAGTGCTTTCGCACTGAATACACGTTTTTTTT	5	0	5	0.00%	7	0	7	0.00%	16	0	16	0.00%
T1839	AAAAAAAAGGCGCGCGCAGTGCGAAAGCACTGAACATTGGTTTTTTTT	15	4	11	26.67%	9	2	7	22.22%	6	4	2	66.67%
T1840	AAAAAAAAGGAGAGGACAGTGCGAAAGCACTGCGTGATGCTTTTTTTT	1	0	1	0.00%	0	0	0	I	0	0	0	I
T1841	AAAAAAAAGCGGTCCGCAGTGCTTTCGCACTGAGTTTAGGTTTTTTTT	7	0	7	0.00%	8	0	8	0.00%	13	0	13	0.00%
T1842	AAAAAAAAGCCTAACACAGTGCTTTCGCACTGGTCGCGCGTTTTTTTT	15	0	15	0.00%	15	4	11	26.67%	30	2	28	6.67%
T1843	AAAAAAAACGTTAAGACAGTGCTTTCGCACTGTCTTAACGTTTTTTTT	7	7	0	100.00%	8	8	0	100.00%	1	1	0	100.00%
T1844	AAAAAAAACGTGTAATCAGTGCGAAAGCACTGATTACACGTTTTTTTT	7	6	1	85.71%	7	7	0	100.00%	8	8	0	100.00%
T1845	AAAAAAAACGCCGGATCAGTGCTTTCGCACTGAGTGACGGTTTTTTTT	12	1	11	8.33%	12	2	10	16.67%	22	4	18	18.18%
T1846	AAAAAAAACGCAATATCAGTGCTTTCGCACTGATATTGCCTTTTTTTT	18	16	2	88.89%	11	10	1	90.91%	10	9	1	90.00%
T1847	AAAAAAAACGATTCTTCAGTGCTTTCGCACTGAGCAACGCTTTTTTTT	21	1	20	4.76%	24	1	23	4.17%	16	1	15	6.25%
T1848	AAAAAAAACGATTACGCAGTGCTTTCGCACTGCGTAATCGTTTTTTTT	3	3	0	100.00%	11	11	0	100.00%	7	7	0	100.00%
T1849	AAAAAAAACGAGGTCCCAGTGCTTTCGCACTGCTCGGCGGTTTTTTTT	13	2	11	15.38%	19	2	17	10.53%	23	0	23	0.00%
T1850	AAAAAAAACCTTTTCTCAGTGCTTTCGCACTGAGAAAAGGTTTTTTTT	2	2	0	100.00%	4	4	0	100.00%	0	0	0	I
T1851	AAAAAAAACCTTTATCCAGTGCTTTCGCACTGGATAAAGGTTTTTTTT	5	5	0	100.00%	2	2	0	100.00%	4	4	0	100.00%
T1852	AAAAAAAACCTTGTATCAGTGCTTTCGCACTGATACAAGGTTTTTTTT	2	2	0	100.00%	4	4	0	100.00%	1	1	0	100.00%
T1853	AAAAAAAACCTTAGGTCAGTGCTTTCGCACTGCGTTACCCTTTTTTTT	12	3	9	25.00%	14	4	10	28.57%	17	1	16	5.88%
T1854	AAAAAAAACCGCTGGTCAGTGCTTTCGCACTGCTCTAGGCTTTTTTTT	19	3	16	15.79%	7	2	5	28.57%	18	1	17	5.56%
T1855	AAAAAAAACCCCGGCGCAGTGCTTTCGCACTGGGCACACCTTTTTTTT	11	0	11	0.00%	8	2	6	25.00%	21	5	16	23.81%
T1856	AAAAAAAACCACAATGCAGTGCTTTCGCACTGTTCAGGCCTTTTTTTT	5	0	5	0.00%	10	0	10	0.00%	27	3	24	11.11%
T1857	AAAAAAAAGGTTGGATCAGTGCGAAAGCACTGATCCAACCTTTTTTTT	5	5	0	100.00%	7	7	0	100.00%	9	9	0	100.00%
T1858	AAAAAAAAGGTGACTACAGTGCGAAAGCACTGTAGTCACCTTTTTTTT	7	7	0	100.00%	0	0	0	I	3	3	0	100.00%
T1859	AAAAAAAAGGTAGCATCAGTGCTTTCGCACTGATGCTACCTTTTTTTT	2	2	0	100.00%	5	5	0	100.00%	7	7	0	100.00%
T1860	AAAAAAAAGGGTTACTCAGTGCGAAAGCACTGCTGCGCGGTTTTTTTT	1	1	0	100.00%	3	3	0	100.00%	3	3	0	100.00%
T1861	AAAAAAAAGGGGTGGGCAGTGCTTTCGCACTGTATATACGTTTTTTTT	6	0	6	0.00%	8	0	8	0.00%	16	1	15	6.25%
T1862	AAAAAAAAGCTTGATACAGTGCTTTCGCACTGTATCAAGCTTTTTTTT	3	3	0	100.00%	5	5	0	100.00%	6	6	0	100.00%
T1863	AAAAAAAAGCTCTAGCCAGTGCTTTCGCACTGTTCGTCCGTTTTTTTT	11	0	11	0.00%	14	0	14	0.00%	13	1	12	7.69%
T1864	AAAAAAAAGCGGGGGGCAGTGCTTTCGCACTGTAGGACGGTTTTTTTT	12	5	7	41.67%	19	4	15	21.05%	29	6	23	20.69%
T1865	AAAAAAAAGCGAATGGCAGTGCTTTCGCACTGCAGACGGGTTTTTTTT	13	1	12	7.69%	14	6	8	42.86%	18	3	15	16.67%
T1866	AAAAAAAAGCATTACACAGTGCGAAAGCACTGTGTAATGCTTTTTTTT	4	4	0	100.00%	5	5	0	100.00%	0	0	0	I
T1867	AAAAAAAACGTTTGTCCAGTGCTTTCGCACTGGACAAACGTTTTTTTT	17	16	1	94.12%	6	6	0	100.00%	4	4	0	100.00%
T1868	AAAAAAAACGTCAGTGCAGTGCTTTCGCACTGAGATACGCTTTTTTTT	12	0	12	0.00%	18	0	18	0.00%	14	1	13	7.14%
T1869	AAAAAAAACGGCCGTGCAGTGCTTTCGCACTGTACAAACCTTTTTTTT	22	0	22	0.00%	12	0	12	0.00%	20	0	20	0.00%
T1870	AAAAAAAACGACTATGCAGTGCTTTCGCACTGCATAGTCGTTTTTTTT	6	6	0	100.00%	4	4	0	100.00%	10	9	1	90.00%
T1871	AAAAAAAACCTGGTGCCAGTGCTTTCGCACTGGATTTCGCTTTTTTTT	10	1	9	10.00%	13	0	13	0.00%	7	0	7	0.00%
T1872	AAAAAAAAGGTCGGTACAGTGCGAAAGCACTGTACCGACCTTTTTTTT	7	7	0	100.00%	4	4	0	100.00%	13	13	0	100.00%
T1873	AAAAAAAAGGGGTTGCCAGTGCTTTCGCACTGTACCCGGGTTTTTTTT	12	2	10	16.67%	7	4	3	57.14%	7	4	3	57.14%
T1874	AAAAAAAAGGGGTCGGCAGTGCTTTCGCACTGGACATAGGTTTTTTTT	11	0	11	0.00%	9	0	9	0.00%	24	2	22	8.33%
T1875	AAAAAAAAGGGAGTGTCAGTGCTTTCGCACTGTACTAACCTTTTTTTT	5	0	5	0.00%	7	0	7	0.00%	35	2	33	5.71%
T1876	AAAAAAAAGGCTCTCTCAGTGCGAAAGCACTGCTCTGAGGTTTTTTTT	1	1	0	100.00%	2	1	1	50.00%	3	2	1	66.67%
T1877	AAAAAAAAGGATCTCTCAGTGCGAAAGCACTGAACTGACGTTTTTTTT	8	3	5	37.50%	6	2	4	33.33%	5	1	4	20.00%
T1878	AAAAAAAAGGAATGTGCAGTGCTTTCGCACTGCACATTCCTTTTTTTT	6	6	0	100.00%	8	8	0	100.00%	2	2	0	100.00%
T1879	AAAAAAAAGCGAGTAACAGTGCTTTCGCACTGCGGGCAGGTTTTTTTT	22	2	20	9.09%	16	0	16	0.00%	22	4	18	18.18%
T1880	AAAAAAAAGCCTAAGGCAGTGCGAAAGCACTGAGTAACCGTTTTTTTT	5	0	5	0.00%	6	0	6	0.00%	9	0	9	0.00%
T1881	AAAAAAAAGCCGGGCACAGTGCGAAAGCACTGCTGAGTCGTTTTTTTT	3	1	2	33.33%	11	0	11	0.00%	6	0	6	0.00%
T1882	AAAAAAAAGCATATCGCAGTGCTTTCGCACTGTTGAGCCGTTTTTTTT	10	0	10	0.00%	9	1	8	11.11%	23	0	23	0.00%
T1883	AAAAAAAAGCACTAATCAGTGCGAAAGCACTGCTACTTGCTTTTTTTT	0	0	0	I	6	1	5	16.67%	3	0	3	0.00%
T1884	AAAAAAAACCTCATTTCAGTGCGAAAGCACTGCGTGTCCCTTTTTTTT	3	1	2	33.33%	5	2	3	40.00%	2	0	2	0.00%
T1885	AAAAAAAACCGGGTGGCAGTGCTTTCGCACTGTCGACACCTTTTTTTT	11	3	8	27.27%	7	3	4	42.86%	19	3	16	15.79%
T1886	AAAAAAAAGGTTGCTTCAGTGCTTTCGCACTGAAGCAACCTTTTTTTT	18	18	0	100.00%	7	7	0	100.00%	11	11	0	100.00%
T1887	AAAAAAAAGGTATTTGCAGTGCTTTCGCACTGCAAATACCTTTTTTTT	4	3	1	75.00%	4	4	0	100.00%	2	2	0	100.00%
T1888	AAAAAAAAGGTAACCACAGTGCTTTCGCACTGTGGTTACCTTTTTTTT	7	7	0	100.00%	7	6	1	85.71%	13	13	0	100.00%
T1889	AAAAAAAAGGCTTATTCAGTGCGAAAGCACTGCGTACACGTTTTTTTT	2	1	1	50.00%	7	6	1	85.71%	5	2	3	40.00%
T1890	AAAAAAAAGCGTTTATCAGTGCGAAAGCACTGATAAACGGTTTTTTTT	0	0	0	I	0	0	0	I	2	2	0	100.00%
T1891	AAAAAAAAGCATTAGTCAGTGCTTTCGCACTGACTAATGCTTTTTTTT	5	5	0	100.00%	2	2	0	100.00%	6	6	0	100.00%
T1892	AAAAAAAACGTTTGTCCAGTGCGAAAGCACTGGACAAACGTTTTTTTT	11	11	0	100.00%	8	4	4	50.00%	7	6	1	85.71%
T1893	AAAAAAAACGTGTTCGCAGTGCTTTCGCACTGACCATGGCTTTTTTTT	17	2	15	11.76%	10	1	9	10.00%	22	3	19	13.64%
T1894	AAAAAAAACGTGGTAACAGTGCGAAAGCACTGAGTACAGCTTTTTTTT	12	4	8	33.33%	11	3	8	27.27%	8	5	3	62.50%
T1895	AAAAAAAACGTGGGTGCAGTGCTTTCGCACTGTATTCACCTTTTTTTT	12	6	6	50.00%	12	8	4	66.67%	18	5	13	27.78%
T1896	AAAAAAAACGTAGTTACAGTGCTTTCGCACTGTAACTACGTTTTTTTT	1	1	0	100.00%	2	2	0	100.00%	0	0	0	I
T1897	AAAAAAAACGATATTGCAGTGCGAAAGCACTGCAATATCGTTTTTTTT	24	21	3	87.50%	12	6	6	50.00%	5	3	2	60.00%
T1898	AAAAAAAACGACTCCTCAGTGCTTTCGCACTGTTACAGCCTTTTTTTT	4	2	2	50.00%	5	0	5	0.00%	3	1	2	33.33%
T1899	AAAAAAAACCTCACTTCAGTGCTTTCGCACTGCACCTTCCTTTTTTTT	13	0	13	0.00%	10	0	10	0.00%	27	3	24	11.11%
T1900	AAAAAAAACCAATGGGCAGTGCTTTCGCACTGCATGAGGCTTTTTTTT	18	1	17	5.56%	7	0	7	0.00%	13	1	12	7.69%
T1901	AAAAAAAAGGGGGCTTCAGTGCTTTCGCACTGCTACGCGGTTTTTTTT	13	1	12	7.69%	17	0	17	0.00%	25	0	25	0.00%
T1902	AAAAAAAAGGGAGGACCAGTGCGAAAGCACTGCTGTGCGGTTTTTTTT	6	1	5	16.67%	7	3	4	42.86%	6	0	6	0.00%
T1903	AAAAAAAACGTAAAGGCAGTGCTTTCGCACTGACTGACGCTTTTTTTT	11	0	11	0.00%	10	0	10	0.00%	23	0	23	0.00%
T1904	AAAAAAAACGATCTATCAGTGCGAAAGCACTGCCCCCCGCTTTTTTTT	9	5	4	55.56%	7	2	5	28.57%	6	2	4	33.33%
T1905	AAAAAAAACCTACAAGCAGTGCTTTCGCACTGCTTGTAGGTTTTTTTT	2	2	0	100.00%	4	4	0	100.00%	2	2	0	100.00%
T1906	AAAAAAAACCGCGAGCCAGTGCTTTCGCACTGAAGACACCTTTTTTTT	13	0	13	0.00%	8	1	7	12.50%	19	0	19	0.00%
T1907	AAAAAAAACCCTAAGTCAGTGCTTTCGCACTGACTTAGGGTTTTTTTT	12	12	0	100.00%	3	3	0	100.00%	5	5	0	100.00%
T1908	AAAAAAAACCACAATGCAGTGCGAAAGCACTGCATTGTGGTTTTTTTT	8	8	0	100.00%	9	9	0	100.00%	6	6	0	100.00%
T1909	AAAAAAAACCAACATTCAGTGCGAAAGCACTGTAAGGTCGTTTTTTTT	2	2	0	100.00%	5	5	0	100.00%	11	11	0	100.00%
T1910	AAAAAAAAGGTTAAGTCAGTGCGAAAGCACTGACTTAACCTTTTTTTT	4	4	0	100.00%	5	5	0	100.00%	7	7	0	100.00%
T1911	AAAAAAAAGGTCTTGACAGTGCGAAAGCACTGCCGTTCGGTTTTTTTT	5	0	5	0.00%	8	3	5	37.50%	7	2	5	28.57%
T1912	AAAAAAAAGGATATTACAGTGCTTTCGCACTGTAATATCCTTTTTTTT	2	2	0	100.00%	2	2	0	100.00%	2	2	0	100.00%
T1913	AAAAAAAAGGAGTTATCAGTGCTTTCGCACTGATAACTGCTTTTTTTT	5	4	1	80.00%	5	5	0	100.00%	2	1	1	50.00%
T1914	AAAAAAAAGCTGTAGGCAGTGCTTTCGCACTGTGGGTAGCTTTTTTTT	17	1	16	5.88%	13	2	11	15.38%	13	0	13	0.00%
T1915	AAAAAAAAGCTAAATACAGTGCGAAAGCACTGTATTTAGCTTTTTTTT	8	8	0	100.00%	4	4	0	100.00%	14	14	0	100.00%
T1916	AAAAAAAAGCGTTCCGCAGTGCGAAAGCACTGAGTGGGCCTTTTTTTT	4	1	3	25.00%	8	1	7	12.50%	5	2	3	40.00%
T1917	AAAAAAAAGCGAACGGCAGTGCTTTCGCACTGTTATGTGGTTTTTTTT	10	2	8	20.00%	12	1	11	8.33%	14	0	14	0.00%
T1918	AAAAAAAAGCCATTTACAGTGCTTTCGCACTGGCACTCCGTTTTTTTT	11	0	11	0.00%	13	0	13	0.00%	18	1	17	5.56%
T1919	AAAAAAAAGCATTACGCAGTGCTTTCGCACTGCGTAATGCTTTTTTTT	20	20	0	100.00%	5	5	0	100.00%	5	5	0	100.00%
T1920	AAAAAAAAGCATGAATCAGTGCGAAAGCACTGCGCCTTCGTTTTTTTT	6	3	3	50.00%	12	0	12	0.00%	11	0	11	0.00%
T1921	AAAAAAAACGTTGCTTCAGTGCTTTCGCACTGAAGCAACGTTTTTTTT	22	19	3	86.36%	9	9	0	100.00%	5	5	0	100.00%
T1922	AAAAAAAACGTGATCACAGTGCTTTCGCACTGTGATCACGTTTTTTTT	0	0	0	I	1	1	0	100.00%	4	4	0	100.00%
T1923	AAAAAAAACGATAACACAGTGCGAAAGCACTGAGCCCCGCTTTTTTTT	8	2	6	25.00%	9	0	9	0.00%	14	1	13	7.14%
T1924	AAAAAAAACGAAGATGCAGTGCGAAAGCACTGGGGCACCCTTTTTTTT	10	5	5	50.00%	16	9	7	56.25%	2	0	2	0.00%
T1925	AAAAAAAACCTTTATGCAGTGCGAAAGCACTGGCCTGTCCTTTTTTTT	8	2	6	25.00%	11	5	6	45.45%	18	3	15	16.67%
T1926	AAAAAAAACCCACATACAGTGCTTTCGCACTGCACTCGCGTTTTTTTT	8	7	1	87.50%	5	3	2	60.00%	3	2	1	66.67%
T1927	AAAAAAAAGGTCAAAACAGTGCGAAAGCACTGTTTTGACCTTTTTTTT	8	8	0	100.00%	7	6	1	85.71%	8	8	0	100.00%
T1928	AAAAAAAAGGGTGTGCCAGTGCGAAAGCACTGACCGGGCGTTTTTTTT	14	6	8	42.86%	9	1	8	11.11%	3	1	2	33.33%
T1929	AAAAAAAAGGGGTCAGCAGTGCGAAAGCACTGCTCCCCGGTTTTTTTT	20	19	1	95.00%	17	17	0	100.00%	17	17	0	100.00%
T1930	AAAAAAAAGGGGGGTTCAGTGCTTTCGCACTGGTGCCCGGTTTTTTTT	5	0	5	0.00%	14	1	13	7.14%	13	4	9	30.77%
T1931	AAAAAAAAGGCGAGTACAGTGCTTTCGCACTGTACTCGCCTTTTTTTT	9	9	0	100.00%	4	4	0	100.00%	8	8	0	100.00%
T1932	AAAAAAAAGGACATTCCAGTGCGAAAGCACTGATGACACGTTTTTTTT	8	1	7	12.50%	8	1	7	12.50%	15	0	15	0.00%
T1933	AAAAAAAAGCTATCGTCAGTGCTTTCGCACTGCGAAGACGTTTTTTTT	11	11	0	100.00%	13	12	1	92.31%	16	14	2	87.50%
T1934	AAAAAAAACGTTTGTGCAGTGCTTTCGCACTGAACGGAGCTTTTTTTT	11	3	8	27.27%	8	3	5	37.50%	19	5	14	26.32%
T1935	AAAAAAAACGTGTCAACAGTGCGAAAGCACTGGCCACCCCTTTTTTTT	12	5	7	41.67%	9	1	8	11.11%	14	0	14	0.00%
T1936	AAAAAAAACGTGGCGACAGTGCTTTCGCACTGGATTAACCTTTTTTTT	13	0	13	0.00%	7	0	7	0.00%	8	0	8	0.00%
T1937	AAAAAAAACGTGAGGTCAGTGCTTTCGCACTGGAATGACGTTTTTTTT	5	5	0	100.00%	4	4	0	100.00%	6	6	0	100.00%
T1938	AAAAAAAACGTGACATCAGTGCTTTCGCACTGGATTCCCCTTTTTTTT	20	2	18	10.00%	17	9	8	52.94%	21	5	16	23.81%
T1939	AAAAAAAACGCTTACTCAGTGCTTTCGCACTGAGTAAGCGTTTTTTTT	8	8	0	100.00%	2	1	1	50.00%	6	6	0	100.00%
T1940	AAAAAAAACGCACACACAGTGCGAAAGCACTGCCCATCCCTTTTTTTT	9	0	9	0.00%	12	0	12	0.00%	12	0	12	0.00%
T1941	AAAAAAAACGAGATCGCAGTGCGAAAGCACTGCGATCTGGTTTTTTTT	14	14	0	100.00%	11	11	0	100.00%	20	20	0	100.00%
T1942	AAAAAAAACCGTAATTCAGTGCGAAAGCACTGCCAACACCTTTTTTTT	5	0	5	0.00%	5	1	4	20.00%	19	2	17	10.53%
T1943	AAAAAAAACCGCGTGGCAGTGCGAAAGCACTGAGAATAGCTTTTTTTT	7	2	5	28.57%	17	5	12	29.41%	8	1	7	12.50%
T1944	AAAAAAAACCGCAGTTCAGTGCTTTCGCACTGGATCGACCTTTTTTTT	10	2	8	20.00%	15	4	11	26.67%	29	4	25	13.79%
T1945	AAAAAAAAGGGTGGGGCAGTGCTTTCGCACTGGGCAGAGGTTTTTTTT	9	8	1	88.89%	10	7	3	70.00%	18	14	4	77.78%
T1946	AAAAAAAAGCTGGAGACAGTGCTTTCGCACTGAGATGAGCTTTTTTTT	24	2	22	8.33%	13	0	13	0.00%	14	0	14	0.00%
T1947	AAAAAAAAGCAGTGTTCAGTGCGAAAGCACTGAACACTGCTTTTTTTT	0	0	0	I	2	2	0	100.00%	1	1	0	100.00%
T1948	AAAAAAAACGTTGTACCAGTGCTTTCGCACTGGTACAACGTTTTTTTT	0	0	0	I	5	5	0	100.00%	3	3	0	100.00%
T1949	AAAAAAAACGTTCCTACAGTGCTTTCGCACTGACATCGGCTTTTTTTT	10	0	10	0.00%	7	1	6	14.29%	21	0	21	0.00%
T1950	AAAAAAAACGTGATTGCAGTGCTTTCGCACTGGACTTGCCTTTTTTTT	10	4	6	40.00%	11	0	11	0.00%	11	3	8	27.27%
T1951	AAAAAAAACGCATTTGCAGTGCGAAAGCACTGTTATAACGTTTTTTTT	8	1	7	12.50%	12	4	8	33.33%	10	1	9	10.00%
T1952	AAAAAAAACGATTACTCAGTGCGAAAGCACTGGATCACGGTTTTTTTT	7	0	7	0.00%	10	1	9	10.00%	22	3	19	13.64%
T1953	AAAAAAAACCTGTTATCAGTGCGAAAGCACTGCCCTCGCGTTTTTTTT	5	0	5	0.00%	16	5	11	31.25%	13	0	13	0.00%
T1954	AAAAAAAACCTGTCTCCAGTGCGAAAGCACTGCCCCTGCCTTTTTTTT	7	2	5	28.57%	2	1	1	50.00%	9	1	8	11.11%
T1955	AAAAAAAACCCTCTAGCAGTGCTTTCGCACTGCTAGAGGCTTTTTTTT	13	13	0	100.00%	12	10	2	83.33%	7	7	0	100.00%
T1956	AAAAAAAACCCTCATTCAGTGCGAAAGCACTGGCTACAGCTTTTTTTT	7	1	6	14.29%	17	8	9	47.06%	14	8	6	57.14%
T1957	AAAAAAAACCCGGGGGCAGTGCTTTCGCACTGCGAAGTCGTTTTTTTT	19	11	8	57.89%	12	2	10	16.67%	19	7	12	36.84%
T1958	AAAAAAAACCATTTCGCAGTGCGAAAGCACTGCGAAATGGTTTTTTTT	2	2	0	100.00%	4	4	0	100.00%	1	1	0	100.00%
T1959	AAAAAAAAGGTGGTTACAGTGCTTTCGCACTGCGGCCTGGTTTTTTTT	8	3	5	37.50%	26	16	10	61.54%	21	12	9	57.14%
T1960	AAAAAAAAGGTAAATCCAGTGCGAAAGCACTGGGCTCCCGTTTTTTTT	4	4	0	100.00%	10	4	6	40.00%	10	4	6	40.00%
T1961	AAAAAAAAGGGTGAGGCAGTGCGAAAGCACTGAGAGCTGGTTTTTTTT	1	1	0	100.00%	1	0	1	0.00%	2	1	1	50.00%
T1962	AAAAAAAAGCTTAATCCAGTGCGAAAGCACTGACACATCGTTTTTTTT	11	2	9	18.18%	8	2	6	25.00%	14	3	11	21.43%
T1963	AAAAAAAAGCTAAATTCAGTGCTTTCGCACTGAATTTAGCTTTTTTTT	3	3	0	100.00%	4	4	0	100.00%	2	2	0	100.00%
T1964	AAAAAAAAGCGGTGTACAGTGCTTTCGCACTGTACACCGCTTTTTTTT	5	5	0	100.00%	1	1	0	100.00%	10	10	0	100.00%
T1965	AAAAAAAAGCCGTATACAGTGCGAAAGCACTGTATACGCCTTTTTTTT	9	8	1	88.89%	11	8	3	72.73%	9	7	2	77.78%
T1966	AAAAAAAAGCCCTATGCAGTGCGAAAGCACTGCATAGGGGTTTTTTTT	1	1	0	100.00%	12	11	1	91.67%	4	4	0	100.00%
T1967	AAAAAAAAGCATTGAACAGTGCGAAAGCACTGTTCAATGCTTTTTTTT	11	10	1	90.91%	8	8	0	100.00%	8	8	0	100.00%
T1968	AAAAAAAACGGGGGCGCAGTGCTTTCGCACTGACCAACCCTTTTTTTT	8	1	7	12.50%	9	1	8	11.11%	14	0	14	0.00%
T1969	AAAAAAAACGGCGTTTCAGTGCTTTCGCACTGCATGTTCCTTTTTTTT	13	3	10	23.08%	7	0	7	0.00%	17	0	17	0.00%
T1970	AAAAAAAACCGGGGCGCAGTGCTTTCGCACTGTTGTGACCTTTTTTTT	13	4	9	30.77%	7	0	7	0.00%	20	0	20	0.00%
T1971	AAAAAAAACCCGAGAGCAGTGCTTTCGCACTGACTTTCCCTTTTTTTT	8	0	8	0.00%	15	4	11	26.67%	22	3	19	13.64%
T1972	AAAAAAAAGGTGACTCCAGTGCGAAAGCACTGCGTGACGCTTTTTTTT	5	5	0	100.00%	4	4	0	100.00%	8	7	1	87.50%
T1973	AAAAAAAAGGTACTATCAGTGCGAAAGCACTGCCCACCCCTTTTTTTT	0	0	0	I	2	1	1	50.00%	4	1	3	25.00%
T1974	AAAAAAAAGGGTGTGCCAGTGCTTTCGCACTGACCGGCGGTTTTTTTT	4	0	4	0.00%	0	0	0	I	10	4	6	40.00%
T1975	AAAAAAAAGGGGGAAGCAGTGCTTTCGCACTGAGAACAGCTTTTTTTT	21	1	20	4.76%	15	1	14	6.67%	11	0	11	0.00%
T1976	AAAAAAAAGGGACGGGCAGTGCTTTCGCACTGTCGAACGCTTTTTTTT	15	1	14	6.67%	12	2	10	16.67%	17	5	12	29.41%
T1977	AAAAAAAAGCTGGGGCCAGTGCTTTCGCACTGAAAACCCCTTTTTTTT	13	6	7	46.15%	19	6	13	31.58%	19	7	12	36.84%
T1978	AAAAAAAAGCTAGGCTCAGTGCGAAAGCACTGCGACGCCGTTTTTTTT	10	2	8	20.00%	9	3	6	33.33%	13	2	11	15.38%
T1979	AAAAAAAAGCGTTTCACAGTGCTTTCGCACTGTGAAACGCTTTTTTTT	6	6	0	100.00%	1	1	0	100.00%	3	3	0	100.00%
T1980	AAAAAAAAGCCTGAATCAGTGCTTTCGCACTGGGACGCCGTTTTTTTT	10	0	10	0.00%	7	1	6	14.29%	14	0	14	0.00%
T1981	AAAAAAAAGCACGTTTCAGTGCGAAAGCACTGCGACACCGTTTTTTTT	11	3	8	27.27%	12	2	10	16.67%	7	0	7	0.00%
T1982	AAAAAAAAGCACCAATCAGTGCGAAAGCACTGGGTCAGGGTTTTTTTT	4	4	0	100.00%	2	2	0	100.00%	5	5	0	100.00%
T1983	AAAAAAAACGTGCCGTCAGTGCTTTCGCACTGTTCAAAGCTTTTTTTT	12	1	11	8.33%	8	2	6	25.00%	26	0	26	0.00%
T1984	AAAAAAAACGATAATACAGTGCGAAAGCACTGTATTATCGTTTTTTTT	7	5	2	71.43%	6	6	0	100.00%	4	4	0	100.00%
T1985	AAAAAAAACCTGTATACAGTGCTTTCGCACTGTATACAGGTTTTTTTT	2	2	0	100.00%	1	1	0	100.00%	4	4	0	100.00%
T1986	AAAAAAAACCATTATACAGTGCTTTCGCACTGTATAATGGTTTTTTTT	5	5	0	100.00%	0	0	0	I	3	3	0	100.00%
T1987	AAAAAAAACCACAGTACAGTGCTTTCGCACTGTACTGTGGTTTTTTTT	4	4	0	100.00%	5	4	1	80.00%	1	1	0	100.00%
T1988	AAAAAAAACCAAGGCACAGTGCGAAAGCACTGCCGGAAGCTTTTTTTT	7	1	6	14.29%	10	0	10	0.00%	3	0	3	0.00%
T1989	AAAAAAAAGGTCAGTTCAGTGCGAAAGCACTGCTAAAAGGTTTTTTTT	2	1	1	50.00%	1	0	1	0.00%	3	0	3	0.00%
T1990	AAAAAAAAGGAGAATACAGTGCTTTCGCACTGTATTCTCCTTTTTTTT	3	3	0	100.00%	1	1	0	100.00%	0	0	0	I
T1991	AAAAAAAAGGAATATGCAGTGCTTTCGCACTGCATATTCCTTTTTTTT	2	2	0	100.00%	1	1	0	100.00%	5	5	0	100.00%
T1992	AAAAAAAAGCTTGTATCAGTGCTTTCGCACTGTTGGTCGGTTTTTTTT	9	7	2	77.78%	6	4	2	66.67%	7	6	1	85.71%
T1993	AAAAAAAAGCTACTTTCAGTGCGAAAGCACTGCGCCCACGTTTTTTTT	8	4	4	50.00%	12	8	4	66.67%	7	6	1	85.71%
T1994	AAAAAAAAGCCCATCACAGTGCGAAAGCACTGCGCGCTCCTTTTTTTT	8	0	8	0.00%	7	1	6	14.29%	19	3	16	15.79%
T1995	AAAAAAAAGCATCATTCAGTGCGAAAGCACTGCGAGTACGTTTTTTTT	8	5	3	62.50%	15	9	6	60.00%	17	14	3	82.35%
T1996	AAAAAAAAGCAGTTGCCAGTGCTTTCGCACTGTATCGACGTTTTTTTT	7	0	7	0.00%	4	0	4	0.00%	10	3	7	30.00%
T1997	AAAAAAAACGTTTGTGCAGTGCGAAAGCACTGCACAAACGTTTTTTTT	3	3	0	100.00%	1	1	0	100.00%	4	4	0	100.00%
T1998	AAAAAAAACGTTGTTGCAGTGCTTTCGCACTGCAACAACGTTTTTTTT	0	0	0	I	0	0	0	I	4	4	0	100.00%
T1999	AAAAAAAACCTTTTCGCAGTGCTTTCGCACTGCGAAAAGGTTTTTTTT	11	11	0	100.00%	1	1	0	100.00%	5	5	0	100.00%
[truncated: 4 more rows]
