# Supplementary material for: Rapid generation of sequence-diverse terminator libraries and their parameterization using quantitative Term-Seq
Source: Synth Biol (Oxf). 2019 Oct 29;4(1):ysz026. doi: 10.1093/synbio/ysz026 (PMC7445774; doi:10.1093/synbio/ysz026)
Supplement: ysz026_Supplementary_Data [file ysz026_supplementary_data.zip › Supplemental Table 2 - Flow Cytometry Data.csv]

Clone	Terminator Hairpin Sequence (5' - 3')	%GC	?G Fold (kcal/mol)	Comments	Mean Ts	Ts SD	Mean TE	TE SD
pBeRG					1.000000253	0.518708761	0.00%	65.85%
P3-31	GCTACTTTCAGTGCTTTCGCACTGCTTACCCG	53%	-8.2	Hairpin does not pair	1.007839459	0.35250228	0.78%	73.51%
P3-28					1.112707699	0.473633705	10.13%	63.04%
P3-50					1.127530818	0.496289745	11.31%	61.58%
P3-15					1.173673613	0.544612465	14.80%	58.20%
P3-3					1.206433506	0.422013314	17.11%	61.41%
P3-40					1.233390964	0.712379238	18.92%	51.39%
P3-42					1.246103592	0.430004838	19.75%	59.66%
P3-4					1.284911932	0.495556034	22.17%	56.17%
P3-39					1.301802722	0.67734285	23.18%	50.53%
P2-14					1.320166537	1.228383427	24.25%	39.24%
P2-52					1.395308843	1.292508367	28.33%	37.20%
P3-45					1.396268701	1.0840023	28.38%	40.32%
P3-41					1.400967874	0.405125561	28.62%	55.37%
P3-56					1.424295393	3.985970465	29.79%	18.48%
P3-23					1.496823508	0.306736262	33.19%	55.45%
P2-3					1.58778419	0.799200075	37.02%	41.89%
P3-5					1.668616099	1.090314381	40.07%	36.25%
P3-27					1.754088187	0.490592033	42.99%	44.55%
P3-20					1.758773099	1.163531773	43.14%	34.22%
P3-2					1.761893893	1.150218853	43.24%	34.34%
P1-11					1.83265405	1.953412187	45.43%	26.41%
P3-25					1.871449957	0.814485197	46.57%	37.23%
P3-53					1.911308387	0.640580057	47.68%	39.19%
P3-16					1.982435618	1.009139565	49.56%	33.43%
P2-39					2.196450588	2.258936131	54.47%	22.44%
P3-26					2.206690234	0.86905623	54.68%	32.51%
P2-53					2.295122077	2.819267699	56.43%	19.55%
P3-18	CCTTTCTGCAGTGCTTTCGCACTGCAGAAAGC	53%	-22.3	Terminal hairpin nucleotides do not pair (C-C)	2.318856303	1.720160618	56.88%	24.76%
P2-29					2.372699665	2.058564625	57.85%	22.57%
P3-52					2.536115083	1.289513731	60.57%	26.14%
P3-11					2.589451891	0.887927082	61.38%	28.76%
P3-12					2.642010844	1.511793231	62.15%	24.07%
P3-34					2.680099434	1.471426613	62.69%	24.09%
P2-47					2.687006568	3.105162496	62.78%	17.26%
P2-10					2.828694911	4.439404542	64.65%	13.76%
P3-10					2.91121287	1.685303396	65.65%	21.76%
P3-9					3.024835264	3.74571832	66.94%	14.77%
P3-54					3.147949839	2.146724706	68.23%	18.89%
P1-37					3.159271723	3.232781456	68.35%	15.64%
P3-21	CGGCGGAAGCAGTGCTTTCGCACTGCTTCCGCC	67%	-29.2	1 nt 'C' insertion of hairpin 5' end - otherwise pairs well!	3.176158734	0.963902732	68.52%	24.15%
P3-43					3.24317082	3.241278945	69.17%	15.42%
P2-50					3.264118094	3.547519077	69.36%	14.68%
P1-48					3.35151399	2.9374601	70.16%	15.90%
P3-30					3.454610944	2.001819418	71.05%	18.33%
P3-19	GCCTATACCAGTGCGAAAGCACTGCACCTACC	56%	-12.2	Hairpin does not pair	3.616646312	1.166444734	72.35%	20.91%
P3-17	GGAATTTACAGTGCGAAAGCACTGTAAATTCC	41%	-24.5		3.884064699	2.290328156	74.25%	16.20%
P2-36					3.953869958	5.183106147	74.71%	10.94%
P3-8					3.996797503	1.463533713	74.98%	18.31%
P2-35					4.041517491	5.262294112	75.26%	10.75%
P2-15	GGGTGATACAGTGCTCGCACTGTATCACCC	57%	-23.2	2 nt deletion in loop sequence (missing TT in CTTT)	4.05859387	1.566190883	75.36%	17.78%
P3-24	CCGGAATAGCAGTGCTTTCGCACTGTCAGAGGC	58%	-10.8	Hairpin does not pair	4.10142723	1.577035945	75.62%	17.61%
P2-62					4.253888577	4.779058739	76.49%	11.07%
P3-55					4.38449665	1.154317586	77.19%	18.05%
P3-37					4.391462438	3.881447381	77.23%	12.09%
P3-44					4.443678238	1.361153603	77.50%	17.23%
P3-47					5.470710683	6.748524912	81.72%	8.18%
P2-32					5.546479919	2.980231001	81.97%	11.73%
P2-1					5.591496088	1.974859289	82.12%	13.22%
P3-59					5.643166809	2.234065983	82.28%	12.69%
P3-60					5.952118724	7.019406891	83.20%	7.71%
P2-31					6.007307526	3.039274887	83.35%	11.05%
P2-18					6.4082751	8.069453607	84.40%	6.91%
P3-46					6.467171638	2.409659567	84.54%	11.27%
P2-59					6.541211559	2.932345422	84.71%	10.56%
P2-28					6.962643166	4.480808992	85.64%	8.74%
P2-25					7.350802066	1.802444408	86.40%	10.93%
P1-10	GGTGAATTCAGTGCTTTCGCACTGAATTCACC	47%	-23		7.563665128	2.912178971	86.78%	9.55%
P3-51	CGAGCTTACAGTGCGAAAGCACTGCACTAGGC	56%	-15.4	Hairpin does not pair perfectly	7.624612984	3.831675478	86.88%	8.73%
P1-57					7.916176074	6.487857999	87.37%	6.94%
P2-4					8.35033692	9.151255	88.02%	5.71%
P2-26					8.424884314	3.413652922	88.13%	8.45%
P3-22	CGCCGCTTCAGTGCTTTCGCACTGCTAGCACC	63%	-13.1	Hairpin does not pair perfectly	8.591828556	3.598255521	88.36%	8.20%
P1-13	GCATTCTGCAGTGCTTTCGCACTGCAGAATGC	53%	-25.2		8.764575928	2.540633378	88.59%	8.85%
P1-17	CCTTTGGACAGTGCTTTCGCACTGTCCAAAGG	53%	-24.9		8.915660216	2.037497363	88.78%	9.13%
P2-9	CCAATCTACAGTGCGAAAGCACTGTAGATTGG	47%	-26.9		9.332554061	3.874580809	89.28%	7.57%
P1-40	CCATTCCTCAGTGCGAAAGCACTGAGGAATGG	53%	-29.1		9.951728983	2.26573841	89.95%	8.19%
P1-1	CGGTATTACAGTGCGAAAGCACTGTAATACCG	47%	-26.2		10.19067804	4.000142725	90.19%	7.05%
P2-33					10.60395862	3.058296045	90.57%	7.32%
P1-19					10.6299064	7.5484856	90.59%	5.50%
P1-38					10.76633646	3.392284322	90.71%	7.06%
P2-23					10.93727016	5.981461966	90.86%	5.91%
B0012					10.9479986	3.545271637	90.87%	6.90%
P3-36					11.1048263	5.422101475	90.99%	6.05%
P2-64					11.12900201	5.110789661	91.01%	6.16%
P2-66					11.34504798	6.104378937	91.19%	5.73%
P1-29					12.04968608	12.94752867	91.70%	4.00%
P2-34	GGGTTATGCAGTGCGAAAGCACTGCATAACCC	53%	-29.1		12.11038418	3.04545331	91.74%	6.60%
P2-21					12.29156612	7.355664433	91.86%	5.09%
P1-31					12.88235772	3.772882846	92.24%	6.00%
P1-23	GCGTTCTGCAGTGCTTTCGCACTGCAGAACGC	59%	-26.6		12.93676252	4.309288886	92.27%	5.80%
P2-54					13.26551218	3.368187912	92.46%	6.01%
P2-2	GGACTACGCAGTGCTTTCGCACTGTGTAGTCC	56%	-25.1		13.4861076	3.975810299	92.58%	5.73%
P1-6					13.56845464	4.741334436	92.63%	5.46%
P1-47					13.57220563	4.379551178	92.63%	5.57%
P3-13					13.66931537	7.016639236	92.68%	4.83%
P1-9	CCTAGTTTCAGTGCTTTCGCACTGAAACTAGG	47%	-22.9		13.86407438	3.214216046	92.79%	5.86%
P1-45					13.86536937	3.494851004	92.79%	5.76%
P2-38					13.92289211	3.629198332	92.82%	5.70%
P1-15					14.15985625	3.888942584	92.94%	5.54%
P1-20	CCTCTAACCAGTGCGAAAGCACTGGTTAGAGG	53%	-29.1		14.2130948	4.164009146	92.96%	5.44%
P2-61					14.2743646	3.435403856	92.99%	5.65%
P3-58					14.31971608	4.054435652	93.02%	5.44%
P2-45					14.52495659	4.303947311	93.12%	5.31%
P3-35					14.6699657	11.59969222	93.18%	3.81%
P1-46					14.73305005	3.259317064	93.21%	5.56%
P1-56					14.73305005	3.844999716	93.21%	5.38%
P2-8					14.76184471	7.556455102	93.23%	4.48%
P2-40					15.21236017	5.310809945	93.43%	4.87%
P1-36					15.64398013	3.956630783	93.61%	5.10%
P1-33					16.38383758	4.556931765	93.90%	4.78%
P1-2	CGTAGGTGCAGTGCGAAAGCACTGCACCTACG	59%	-30.5		16.39729121	3.999164936	93.90%	4.90%
P2-63					16.45386375	4.685550426	93.92%	4.73%
P2-27					16.65325968	5.250287079	94.00%	4.57%
P2-37					17.06964348	4.641856285	94.14%	4.61%
P2-17	CGTCTTCTCAGTGCTTTCGCACTGAGAAGACG	53%	-24.6		17.09450144	3.552647223	94.15%	4.84%
P2-43					17.11684501	6.783211083	94.16%	4.18%
P3-7					17.16643899	6.298121453	94.17%	4.26%
P2-57					17.35643441	4.934456969	94.24%	4.49%
P1-42					17.47278208	5.782576354	94.28%	4.30%
P1-16					17.77317017	5.906305822	94.37%	4.22%
P2-7	GCTTTAATCAGTGCGAACGCACTGATTAAAGC	44%	-21.3		17.91609037	6.907923485	94.42%	4.03%
P2-12	GGTCGTTCCAGTGCTTTCGCACTGGAACGACC	59%	-26.8		18.48172708	4.719015185	94.59%	4.31%
P1-59					19.07351275	6.081938868	94.76%	3.98%
P1-39	CCTCTAATCAGTGCTTTCGCACTGATTAGAGG	47%	-23.3		19.16676673	4.458081803	94.78%	4.23%
P1-35	GGTAGATCAGTGCTTTCGCACTGATCTACC	63%	-22.5		19.22001662	5.757326948	94.80%	4.00%
P3-14	GCAATTGTCAGTGCGAAAGCACTGACAATTGC	47%	-26.6		19.4536052	9.046874704	94.86%	3.51%
P2-49					19.69361044	4.857662676	94.92%	4.07%
P2-51					20.1617601	5.212443757	95.04%	3.94%
P1-53					20.36816729	6.91730698	95.09%	3.66%
P1-4					20.3788716	5.724106617	95.09%	3.83%
P2-41					20.46565387	7.814048913	95.11%	3.54%
P2-60					20.54245757	8.495192063	95.13%	3.44%
P2-42					21.1879971	6.803864573	95.28%	3.57%
P1-24	CCGTCTAACAGTGCTTTCGCACTGTTAGACGG	53%	-24.5		21.19569845	6.784358715	95.28%	3.57%
P1-52					21.23585026	6.968311588	95.29%	3.55%
P1-8	CCTCACTCCAGTGCTTTCGCACTGGAGTGAGG	59%	-27.6		21.46543262	6.092056046	95.34%	3.63%
P1-27	GCTATGTCCAGTGCTTTCGCACTGGACATAGC	53%	-25.6		21.56176944	8.588669966	95.36%	3.32%
P1-14	GCAAGTGTCAGTGCTTTCGCACTGACACTTGC	53%	-25.1		21.59038508	8.819701525	95.37%	3.29%
P3-6					21.65832474	8.994444531	95.38%	3.26%
P1-30	CGAGATCACAGTGCGAAAGCACTGTGATCTCG	53%	-28.6		22.17769898	8.166491281	95.49%	3.30%
P1-44					22.26503263	7.246078321	95.51%	3.39%
P2-44					22.479939	8.869463637	95.55%	3.19%
P3-57					22.86821087	7.601765842	95.63%	3.28%
P1-5					22.97405268	7.739301676	95.65%	3.26%
P1-55					23.36707192	8.553570217	95.72%	3.13%
P2-6					23.47339935	6.155111427	95.74%	3.38%
P2-20					23.54737692	9.023237158	95.75%	3.07%
P3-48	GCTCTATACAGTGCTTTCGCACTGTATAGAGC	47%	-23.6		23.70773704	9.567295425	95.78%	3.01%
P1-54					23.93248513	10.10590294	95.82%	2.94%
P2-58					23.94014638	6.084733981	95.82%	3.33%
P1-25	CGCAAATTCAGTGCGAAAGCACTGAATTTGCG	47%	-25.6		23.9497863	11.52127077	95.82%	2.82%
P1-22	CCAGACTTCAGTGCGAAAGCACTGAAGTCTGG	53%	-29		23.98603575	6.297339471	95.83%	3.30%
P3-1					24.19257181	7.987340814	95.87%	3.11%
P2-65					24.52701144	6.377507213	95.92%	3.24%
P1-58					24.90579939	10.21898807	95.98%	2.85%
P1-18					25.07539001	9.836676502	96.01%	2.86%
P1-28	GCTGCAGACAGTGCTTTCGCACTGTCTGCAGC	59%	-27.5		25.27366786	8.690323675	96.04%	2.94%
P1-3	CCTCAGTTCAGTGCGAAAGCACTGAACTGAGG	53%	-29		25.2941753	7.500242879	96.05%	3.05%
P1-12	GCTGGTTGCAGTGCGAAAGCACTGCAACCAGC	59%	-31		25.74283034	9.932767629	96.12%	2.80%
P1-21					25.77801351	7.63503701	96.12%	2.99%
P3-49	CCCAATTACAGTGCTTTCGCACTGTAATTGGG	47%	-26.6		25.79477145	10.55745228	96.12%	2.75%
P2-19					26.62285738	9.599125704	96.24%	2.76%
P2-46					27.13919187	8.797377069	96.32%	2.78%
P2-11					27.16493563	9.117803362	96.32%	2.76%
P1-51					27.39856704	7.287062607	96.35%	2.88%
P1-41	GCCTTGTGCAGTGCTTTCGCACTGCACAAGGC	59%	-27.2		27.56887169	19.49476942	96.37%	2.12%
P1-49					27.91870469	8.753577622	96.42%	2.73%
P2-24					28.17321469	10.79727612	96.45%	2.57%
P1-43					28.2913653	14.17784466	96.47%	2.35%
P3-32	GCATCTCCCAGTGCGAAAGCACTGGGAGATGC	59%	-31.6		28.3058071	6.946381783	96.47%	2.84%
P3-29					28.30817409	11.75490481	96.47%	2.50%
B0013					28.55305785	6.4663337	96.50%	2.86%
P2-56					28.79600646	11.45281686	96.53%	2.48%
P2-22					28.80385163	9.703619574	96.53%	2.60%
P3-33	GGAAAGTTCAGTGCTTTCGCACTGAACTTTCC	47%	-22.8		29.38405347	9.63445316	96.60%	2.56%
P2-55					30.5766171	11.75520531	96.73%	2.36%
P1-32					31.41238357	12.49719686	96.82%	2.28%
P1-7					31.53925994	13.15110503	96.83%	2.24%
P2-13	CGCTCTTTCAGTGCTTTCGCACTGAAAGAGCG	53%	-24.3		31.80507772	9.203479677	96.86%	2.44%
P2-16	CCGATGATCAGTGCTTTCGCACTGATCATCGG	53%	-24.9		32.63434291	10.9340733	96.94%	2.30%
P1-34					33.39587777	9.790256783	97.01%	2.32%
P1-60					35.24046568	22.22226238	97.16%	1.74%
P2-5	GCACTCCGCAGTGCGAAAGCACTGCGGAGTGC	66%	-32.8		35.33795979	16.11005245	97.17%	1.94%
P2-48					36.55567212	12.99327085	97.26%	2.02%
P3-38	CCTGTGATCAGTGCTTTCGCACTGATCACAGG	53%	-25.4		36.71938369	10.26012812	97.28%	2.13%
P2-30					37.38005382	13.55706265	97.32%	1.96%
P1-50					42.33014788	21.30643432	97.64%	1.57%
P1-26					42.42752674	17.91064824	97.64%	1.66%
