# Supplementary material for: Rapid generation of sequence-diverse terminator libraries and their parameterization using quantitative Term-Seq
Source: Synth Biol (Oxf). 2019 Oct 29;4(1):ysz026. doi: 10.1093/synbio/ysz026 (PMC7445774; doi:10.1093/synbio/ysz026)
Supplement: ysz026_Supplementary_Data [file ysz026_supplementary_data.zip › Supplemental Table 3A - TermSeq FACS Binning Data_allover200reads.csv]

				FACS Binning Data				TermSeq Data				Transcripts Per Million (TPM)
				Enriched in single bin?				TE				Bin 1 Reads (0 - 50% TE)					Bin 2 Reads (50 - 87% TE)					Bin3 Reads (87 - 95% TE)					Bin 4 Reads (>95% TE)					Student's t Test for Enrichment Difference Between Bins
Term ID	All Bin Reads	Terminator Sequence (5' to 3')	Delta G		Most Abund	Bin TE	Ave TS	Ave	SD	SD/AVE	CI (95% CL)	Rep 1	Rep 2	Rep 3	Ave	SD	Rep 1	Rep 2	Rep 3	Ave	SD	Rep 1	Rep 2	Rep 3	Ave	SD	Rep 1	Rep 2	Rep 3	Ave	SD	Bin 1-2	Bin 1-3	Bin 1-4	Bin 2-3	Bin 2-4	Bin 3-4		?GHA	?GH	?GL	?GB	?GB*	?GB**	?GB'	?GBno_close	?GA	?GU	RNAfold Predicted Secondary Structure
T469	252	AAAAAAAACCATTTGGCAGTGCGAAAGCACTGCCAAATGGTTTTTTTT	-26.55	N	Bin 4	>95%	#DIV/0!	100.00%	0.00%	0.00	0.00%	6.135	2.988	35.31	14.811	17.82225163	7.14	1.497	4.083	4.24	2.82477415	4.737	41.86	102.638	49.745	49.42450171	22.672	65.268	80.73	56.22333333	30.06721366	0.414633777	0.221832289	0.09016817	0.260123169	0.107738211	0.694558562		-33.7	-25.7	4.2	-6.50	0.00	0.00	-6.50	0.00	-8	1.6	((((((((((((((((((((((....))))))))))))))))))))))
T260	464	AAAAAAAAGCAATTTTCAGTGCTTTCGCACTGAAAATTGCTTTTTTTT	-23.06	Y	Bin 2	50-87%	#DIV/0!	100.00%	0.00%	0.00	0.00%	4.09	20.916	11.77	12.25866667	8.423637298	208.488	218.562	168.764	198.6046667	26.32907916	1.579	22.425	7.03	10.34466667	10.81106796	2.834	5.328	0	2.720666667	2.665807445	0.006252887	0.405060035	0.155958045	0.005195327	0.004880867	0.2873037		-28.2	-20.3	4.2	-6.40	0.00	0.00	-6.40	0.00	-7.9	1.6	((((((((((((((((((((((....))))))))))))))))))))))
T725	220	AAAAAAAAGGAATGCTCAGTGCTTTCGCACTGAGCATTCCTTTTTTTT	-24.48	N	Bin 4	>95%	#DIV/0!	100.00%	0.00%	0.00	0.00%	14.315	16.434	16.478	15.74233333	1.236302687	24.276	16.467	43.552	28.09833333	13.94119723	0	14.95	9.842	8.264	7.598893867	39.676	69.264	56.81	55.25	14.85555909	0.258146096	0.182680316	0.03810012	0.173566949	0.168712845	0.007991292		-33.3	-25.4	4.2	-6.60	0.00	0.00	-6.60	0.00	-7.9	1.6	((((((((((((((((((((((....))))))))))))))))))))))
T1253	209	AAAAAAAAGGAGTGTACAGTGCGAAAGCACTGTACACTCCTTTTTTTT	-25.46	N	Bin 2	50-87%	#DIV/0!	100.00%	0.00%	0.00	0.00%	8.18	1.494	21.186	10.28666667	10.01360321	71.4	59.88	141.544	90.94133333	44.20011318	0	1.495	0	0.498333333	0.863138652	0	0	0	0	0	0.05583049	0.253472223	0.217157899	0.072748805	0.070514232	0.422649731		-34.3	-26.4	4.2	-7.80	0.00	0.00	-7.80	0.00	-7.9	1.6	((((((((((((((((((((((....))))))))))))))))))))))
T190	345	AAAAAAAAGGTAGTGTCAGTGCTTTCGCACTGACACTACCTTTTTTTT	-23.96	N	Bin 4	>95%	#DIV/0!	100.00%	0.00%	0.00	0.00%	24.54	1.494	0	8.678	13.75719056	4.284	10.479	1.361	5.374666667	4.655818546	3.158	11.96	71.706	28.94133333	37.2958622	110.526	170.496	80.73	120.584	45.72041352	0.742285492	0.535472565	0.059498331	0.41993893	0.039835993	0.171922208		-33.4	-25.5	4.2	-6.80	0.00	0.00	-6.80	0.00	-7.9	1.6	((((((((((((((((((((((....))))))))))))))))))))))
T786	278	AAAAAAAAGGTATATTCAGTGCTTTCGCACTGAATATACCTTTTTTTT	-21.69	N	Bin 1	0-50%	#DIV/0!	100.00%	0.00%	0.00	0.00%	108.385	86.652	23.54	72.859	44.07214135	81.396	61.377	54.44	65.73766667	13.99707271	4.737	2.99	18.278	8.668333333	8.367931186	0	1.332	0	0.444	0.769030559	0.74403126	0.165954595	0.103660843	0.039611197	0.015452985	0.24846573		-29.2	-21.3	4.2	-6.80	0.00	0.00	-6.80	0.00	-7.9	1.6	((((((((((((((((((((((....))))))))))))))))))))))
T664	310	AAAAAAAAGGTATGCACAGTGCTTTCGCACTGTGCATACCTTTTTTTT	-24.51	N	Bin 1	0-50%	#DIV/0!	100.00%	0.00%	0.00	0.00%	94.07	94.122	110.638	99.61	9.550563544	101.388	50.898	46.274	66.18666667	30.5727942	0	10.465	5.624	5.363	5.237379784	5.668	0	0	1.889333333	3.272421326	0.256622177	0.004252813	0.004621588	0.095528495	0.055206944	0.542927814		-33.3	-25.4	4.2	-6.80	0.00	0.00	-6.80	0.00	-7.9	1.6	((((((((((((((((((((((....))))))))))))))))))))))
T360	324	AAAAAAAAGGTCAGAACAGTGCGAAAGCACTGTTCTGACCTTTTTTTT	-25.74	N	Bin 3	87-95%	#DIV/0!	100.00%	0.00%	0.00	0.00%	12.27	20.916	9.416	14.20066667	5.98816377	2.856	20.958	5.444	9.752666667	9.789997821	20.527	130.065	226.366	125.6526667	102.9904121	8.502	6.66	11.96	9.040666667	2.690747356	0.246000404	0.205594438	0.402717094	0.187362579	0.926138373	0.184507059		-34.1	-26.2	4.2	-7.90	0.00	0.00	-7.90	0.00	-7.9	1.6	((((((((((((((((((((((....))))))))))))))))))))))
T255	295	AAAAAAAAGGTCGTTACAGTGCGAAAGCACTGTAACGACCTTTTTTTT	-25.9	N	Bin 3	87-95%	#DIV/0!	100.00%	0.00%	0.00	0.00%	8.18	17.928	37.664	21.25733333	15.02131517	11.424	5.988	2.722	6.711333333	4.395862752	25.264	182.39	153.254	120.3026667	83.58521248	2.834	0	0	0.944666667	1.636210663	0.3203176	0.14965744	0.163402683	0.153097802	0.076805472	0.136024082		-33.4	-25.5	4.2	-7.90	0.00	0.00	-7.90	0.00	-7.9	1.6	((((((((((((((((((((((....))))))))))))))))))))))
T173	444	AAAAAAAAGGTGAGTTCAGTGCTTTCGCACTGAACTCACCTTTTTTTT	-24.24	N	Bin 2	50-87%	#DIV/0!	100.00%	0.00%	0.00	0.00%	36.81	71.712	61.204	56.57533333	17.90546892	67.116	76.347	87.104	76.85566667	10.00370393	6.316	43.355	56.24	35.30366667	25.91755043	31.174	83.916	47.84	54.31	26.959698	0.124770254	0.12143665	0.793002559	0.049868546	0.273699611	0.318542473		-33.2	-25.3	4.2	-7.60	0.00	0.00	-7.60	0.00	-7.9	1.6	((((((((((((((((((((((....))))))))))))))))))))))
T998	206	AAAAAAAAGGTGATTTCAGTGCGAAAGCACTGAAATCACCTTTTTTTT	-24.9	Y	Bin 3	87-95%	#DIV/0!	100.00%	0.00%	0.00	0.00%	10.225	13.446	0	7.890333333	7.020450864	11.424	2.994	9.527	7.981666667	4.422359815	71.055	100.165	87.172	86.13066667	14.58291145	0	1.332	0	0.444	0.769030559	0.988854206	0.012156674	0.186407036	0.018701547	0.127750293	0.008717571		-31.8	-23.9	4.2	-7.60	0.00	0.00	-7.60	0.00	-7.9	1.6	((((((((((((((((((((((....))))))))))))))))))))))
T443	245	AAAAAAAAGGTGGTAGCAGTGCTTTCGCACTGCTACCACCTTTTTTTT	-25.3	Y	Bin 4	>95%	#DIV/0!	100.00%	0.00%	0.00	0.00%	0	22.41	2.354	8.254666667	12.31525174	4.284	4.491	10.888	6.554333333	3.754492287	3.158	17.94	4.218	8.438666667	8.245447309	77.935	114.552	85.215	92.56733333	19.38411144	0.854955061	0.944878514	0.002431342	0.783200947	0.018992097	0.005907206		-35.5	-27.6	4.2	-7.60	0.00	0.00	-7.60	0.00	-7.9	1.6	((((((((((((((((((((((....))))))))))))))))))))))
T638	302	AAAAAAAAGGTGTGATCAGTGCGAAAGCACTGATCACACCTTTTTTTT	-25.79	N	Bin 1	0-50%	#DIV/0!	100.00%	0.00%	0.00	0.00%	67.485	29.88	63.558	53.641	20.67109511	35.7	76.347	36.747	49.598	23.17122791	0	20.93	22.496	14.47533333	12.56043571	49.595	70.596	1.495	40.562	35.4250387	0.887698749	0.146716528	0.703302746	0.097996864	0.591635159	0.383267942		-34.3	-26.4	4.2	-7.60	0.00	0.00	-7.60	0.00	-7.9	1.6	((((((((((((((((((((((....))))))))))))))))))))))
T799	201	AAAAAAAAGGTGTTGTCAGTGCTTTCGCACTGACAACACCTTTTTTTT	-24.55	N	Bin 4	>95%	#DIV/0!	100.00%	0.00%	0.00	0.00%	0	5.976	16.478	7.484666667	8.341952849	5.712	0	19.054	8.255333333	9.778299307	0	10.465	2.812	4.425666667	5.415902172	66.599	105.228	55.315	75.714	26.17516592	0.845841276	0.631660195	0.05967912	0.670778938	0.079014834	0.029049743		-33	-25.1	4.2	-7.60	0.00	0.00	-7.60	0.00	-7.9	1.6	((((((((((((((((((((((....))))))))))))))))))))))
T917	251	AAAAAAAAGGTTTTAGCAGTGCGAAAGCACTGCTAAAACCTTTTTTTT	-25.07	N	Bin 2	50-87%	#DIV/0!	100.00%	0.00%	0.00	0.00%	6.135	5.976	0	4.037	3.497048327	131.376	119.76	63.967	105.0343333	36.03647131	1.579	13.455	12.654	9.229333333	6.637476955	0	6.66	1.495	2.718333333	3.494468248	0.032974084	0.415590317	0.640398284	0.05418288	0.038257921	0.143063309		-31.5	-23.6	4.2	-6.40	0.00	0.00	-6.40	0.00	-7.9	1.6	((((((((((((((((((((((....))))))))))))))))))))))
T817	272	AAAAAAAAGGTTTTCTCAGTGCGAAAGCACTGAGAAAACCTTTTTTTT	-24.85	Y	Bin 2	50-87%	#DIV/0!	100.00%	0.00%	0.00	0.00%	4.09	5.976	0	3.355333333	3.054986961	165.648	94.311	108.88	122.9463333	37.69135434	0	2.99	4.218	2.402666667	2.169470289	2.834	0	0	0.944666667	1.636210663	0.031674719	0.749632712	0.316244321	0.034185837	0.027947863	0.571689814		-31.6	-23.7	4.2	-6.40	0.00	0.00	-6.40	0.00	-7.9	1.6	((((((((((((((((((((((....))))))))))))))))))))))
T262	498	AAAAAAAAGGTTTTATCAGTGCGAAAGCACTGATAAAACCTTTTTTTT	-23.73	Y	Bin 2	50-87%	2,255	99.96%	0.15%	0.00	0.19%	20.45	10.458	4.708	11.872	7.965688169	292.74	235.029	146.988	224.919	73.40007119	3.158	0	1.406	1.521333333	1.582155913	1.417	5.328	1.495	2.746666667	2.235840409	0.030326755	0.124464723	0.20862947	0.03353665	0.034337079	0.621412498		-29.5	-21.6	4.2	-6.40	0.00	0.00	-6.40	0.00	-7.9	1.6	((((((((((((((((((((((....))))))))))))))))))))))
T146	549	AAAAAAAAGGTCTGAACAGTGCGAAAGCACTGTTCAGACCTTTTTTTT	-25.74	Y	Bin 2	50-87%	1,848	99.95%	0.18%	0.00	0.20%	8.18	8.964	0	5.714666667	4.964546841	211.344	251.496	276.283	246.3743333	32.77105479	1.579	4.485	1.406	2.49	1.729884678	1.417	7.992	11.96	7.123	5.324949108	0.007619739	0.310466223	0.822905809	0.005927779	0.004358017	0.278532708		-34.1	-26.2	4.2	-7.90	0.00	0.00	-7.90	0.00	-7.9	1.6	((((((((((((((((((((((....))))))))))))))))))))))
T125	545	AAAAAAAAGGTATATGCAGTGCGAAAGCACTGCATATACCTTTTTTTT	-24.58	N	Bin 2	50-87%	1,660	99.94%	0.19%	0.00	0.21%	6.135	34.362	32.956	24.48433333	15.90653118	177.072	128.742	225.926	177.2466667	48.59223544	12.632	128.57	43.586	61.596	60.03061749	0	5.328	0	1.776	3.076122234	0.036185168	0.323576527	0.113097661	0.184184746	0.027302476	0.211069118		-32.3	-24.4	4.2	-6.80	0.00	0.00	-6.80	0.00	-7.9	1.6	((((((((((((((((((((((....))))))))))))))))))))))
T50	861	AAAAAAAAGGTTTGCACAGTGCGAAAGCACTGTGCAAACCTTTTTTTT	-26.55	N	Bin 3	87-95%	1,440	99.93%	0.24%	0.00	0.18%	10.225	4.482	23.54	12.749	9.776490833	119.952	32.934	326.64	159.842	150.8615679	58.423	148.005	489.288	231.9053333	227.3556938	7.085	5.328	5.98	6.131	0.888179599	0.212701185	0.224911952	0.358139808	0.401419463	0.219395369	0.227986859		-33.6	-25.7	4.2	-6.40	0.00	0.00	-6.40	0.00	-7.9	1.6	((((((((((((((((((((((....))))))))))))))))))))))
T446	240	AAAAAAAAGGTGATGTCAGTGCGAAAGCACTGACATCACCTTTTTTTT	-25.79	N	Bin 4	>95%	1,430	99.93%	0.23%	0.00	0.34%	6.135	1.494	7.062	4.897	2.983310074	1.428	0	9.527	3.651666667	5.138039736	1.579	1.495	14.06	5.711333333	7.230279409	184.21	51.948	65.78	100.646	72.69826427	0.609202306	0.831089875	0.145916175	0.252977269	0.152257269	0.162788767		-34.3	-26.4	4.2	-7.60	0.00	0.00	-7.60	0.00	-7.9	1.6	((((((((((((((((((((((....))))))))))))))))))))))
T418	341	AAAAAAAAGGTATGATCAGTGCGAAAGCACTGATCATACCTTTTTTTT	-24.36	N	Bin 3	87-95%	1,242	99.92%	0.24%	0.00	0.31%	6.135	20.916	0	9.017	10.75170717	45.696	23.952	34.025	34.55766667	10.88178222	44.212	125.58	194.028	121.2733333	75.00079331	0	0	1.495	0.498333333	0.863138652	0.153643658	0.130911697	0.324675136	0.207642727	0.032782999	0.10634231		-32.4	-24.5	4.2	-6.80	0.00	0.00	-6.80	0.00	-7.9	1.6	((((((((((((((((((((((....))))))))))))))))))))))
T67	681	AAAAAAAAGGTCAATACAGTGCGAAAGCACTGTATTGACCTTTTTTTT	-24.62	N	Bin 3	87-95%	1,179	99.92%	0.25%	0.00	0.22%	20.45	11.952	0	10.80066667	10.27349996	65.688	137.724	54.44	85.95066667	45.18836033	107.372	224.25	368.372	233.3313333	130.7367697	0	0	7.475	2.491666667	4.315693262	0.09810157	0.111826347	0.420581984	0.222434685	0.094556294	0.087676842		-32	-24.1	4.2	-7.90	0.00	0.00	-7.90	0.00	-7.9	1.6	((((((((((((((((((((((....))))))))))))))))))))))
T97	668	AAAAAAAAGGTCAGTACAGTGCTTTCGCACTGTACTGACCTTTTTTTT	-23.96	N	Bin 3	87-95%	1,157	99.91%	0.19%	0.00	0.23%	2.045	53.784	0	18.60966667	30.4790223	22.848	89.82	43.552	52.07333333	34.28953247	64.739	304.98	305.102	224.9403333	138.7384378	1.417	59.94	22.425	27.92733333	29.6469583	0.037739973	0.106889043	0.306254146	0.122615886	0.013819609	0.100639639		-33.4	-25.5	4.2	-7.90	0.00	0.00	-7.90	0.00	-7.9	1.6	((((((((((((((((((((((....))))))))))))))))))))))
T263	416	AAAAAAAAGGTATCGACAGTGCGAAAGCACTGTCGATACCTTTTTTTT	-25.64	Y	Bin 2	50-87%	1,090	99.91%	0.29%	0.00	0.30%	2.045	0	2.354	1.466333333	1.279246002	118.524	163.173	210.955	164.2173333	46.22434872	0	1.495	14.06	5.185	7.722238989	22.672	18.648	38.87	26.73	10.70433763	0.025676937	0.462224011	0.046629038	0.019708443	0.025282852	0.011024541		-33.8	-25.9	4.2	-6.80	0.00	0.00	-6.80	0.00	-7.9	1.6	((((((((((((((((((((((....))))))))))))))))))))))
T743	243	AAAAAAAAGGGATGTACAGTGCTTTCGCACTGTACATCCCTTTTTTTT	-23.96	N	Bin 3	87-95%	1,010	99.90%	0.31%	0.00	0.40%	2.045	13.446	0	5.163666667	7.245225347	4.284	31.437	10.888	15.53633333	14.16074166	22.106	122.59	142.006	95.56733333	64.3558147	2.834	2.664	0	1.832666667	1.589410373	0.150463928	0.131169786	0.466325782	0.137311488	0.229326594	0.131184156		-33.5	-25.6	4.2	-9.00	0.00	0.00	-9.00	0.00	-7.9	1.6	((((((((((((((((((((((....))))))))))))))))))))))
T124	593	AAAAAAAAGGTTGTAACAGTGCGAAAGCACTGTTACAACCTTTTTTTT	-24.88	N	Bin 1	0-50%	968	99.90%	0.29%	0.00	0.26%	196.32	138.942	284.834	206.6986667	73.49766294	129.948	143.712	123.851	132.5036667	10.17415374	0	0	0	0	0	1.417	5.328	0	2.248333333	2.759571042	0.262261794	0.039655391	0.043168937	0.001959483	0.001079442	0.293655003		-31.6	-23.7	4.2	-6.40	0.00	0.00	-6.40	0.00	-7.9	1.6	((((((((((((((((((((((....))))))))))))))))))))))
T581	272	AAAAAAAAGGTGTTGTCAGTGCGAAAGCACTGACAACACCTTTTTTTT	-26.05	N	Bin 4	>95%	960	99.90%	0.33%	0.00	0.39%	12.27	82.17	51.788	48.74266667	35.04936578	0	0	4.083	1.361	2.357321149	3.158	2.99	21.09	9.079333333	10.40188162	36.842	59.94	143.52	80.10066667	56.12386552	0.143373471	0.19565732	0.443126284	0.238443222	0.12678085	0.116069628		-33.9	-26	4.2	-7.60	0.00	0.00	-7.60	0.00	-7.9	1.6	((((((((((((((((((((((....))))))))))))))))))))))
T208	502	AAAAAAAAGCTATATTCAGTGCTTTCGCACTGAATATAGCTTTTTTTT	-21.93	Y	Bin 2	50-87%	924	99.89%	0.24%	0.00	0.29%	26.585	4.482	0	10.35566667	14.23255165	239.904	251.496	155.154	215.518	52.59708155	9.474	22.425	14.06	15.31966667	6.566747318	2.834	2.664	1.495	2.331	0.728969821	0.016674766	0.698351073	0.41765075	0.021106336	0.019179633	0.075741395		-29.2	-21.3	4.2	-6.80	0.00	0.00	-6.80	0.00	-7.9	1.6	((((((((((((((((((((((....))))))))))))))))))))))
T52	849	AAAAAAAAGGTATGTTCAGTGCGAAAGCACTGAACATACCTTTTTTTT	-24.62	N	Bin 3	87-95%	908	99.89%	0.38%	0.00	0.23%	26.585	38.844	25.894	30.441	7.285408499	9.996	32.934	25.859	22.92966667	11.74622094	94.74	339.365	490.694	308.2663333	199.8004951	39.676	97.236	20.93	52.614	39.7642464	0.261229063	0.137112136	0.360421541	0.122426008	0.275772446	0.166651397		-32	-24.1	4.2	-6.80	0.00	0.00	-6.80	0.00	-7.9	1.6	((((((((((((((((((((((....))))))))))))))))))))))
T1255	204	AAAAAAAAGGAATTATCAGTGCGAAAGCACTGATAATTCCTTTTTTTT	-23.47	N	Bin 2	50-87%	828	99.88%	0.36%	0.00	0.49%	2.045	5.976	0	2.673666667	3.03719613	131.376	40.419	87.104	86.29966667	45.48383423	0	0	1.406	0.468666667	0.811754478	1.417	15.984	2.99	6.797	7.994955222	0.092947514	0.409784938	0.317484019	0.082209399	0.121353448	0.320234755		-29.9	-22	4.2	-6.60	0.00	0.00	-6.60	0.00	-7.9	1.6	((((((((((((((((((((((....))))))))))))))))))))))
T769	263	AAAAAAAAGGTAGTAGCAGTGCGAAAGCACTGCTACTACCTTTTTTTT	-25.37	Y	Bin 2	50-87%	776	99.87%	0.36%	0.00	0.44%	4.09	1.494	0	1.861333333	2.069595452	138.516	109.281	114.324	120.707	15.62780608	1.579	0	0	0.526333333	0.911636075	2.834	3.996	0	2.276666667	2.055473019	0.004517936	0.208619657	0.743038813	0.00496936	0.005740515	0.276182712		-34.4	-26.5	4.2	-6.80	0.00	0.00	-6.80	0.00	-7.9	1.6	((((((((((((((((((((((....))))))))))))))))))))))
T376	260	AAAAAAAAGGTAACATCAGTGCTTTCGCACTGATGTTACCTTTTTTTT	-23.12	N	Bin 3	87-95%	737	99.86%	0.45%	0.00	0.46%	20.45	4.482	11.77	12.234	7.994105829	17.136	28.443	4.083	16.554	12.19042423	56.844	100.165	108.262	88.42366667	27.64682373	11.336	26.64	0	12.65866667	13.36916173	0.705196041	0.061944157	0.972445435	0.060989347	0.07811216	0.052877423		-31.1	-23.2	4.2	-6.80	0.00	0.00	-6.80	0.00	-7.9	1.6	((((((((((((((((((((((....))))))))))))))))))))))
T81	665	AAAAAAAAGGTAAATTCAGTGCGAAAGCACTGAATTTACCTTTTTTTT	-23.73	N	Bin 3	87-95%	717	99.86%	0.48%	0.00	0.29%	4.09	20.916	40.018	21.67466667	17.97601116	4.284	34.431	5.444	14.71966667	17.08036581	102.635	276.575	336.034	238.4146667	121.2886292	32.591	78.588	46.345	52.508	23.60969989	0.675492611	0.069302735	0.17381705	0.080609854	0.01596649	0.100070153		-29.5	-21.6	4.2	-6.80	0.00	0.00	-6.80	0.00	-7.9	1.6	((((((((((((((((((((((....))))))))))))))))))))))
T137	585	AAAAAAAAGCTATGTACAGTGCGAAAGCACTGTACATAGCTTTTTTTT	-24.58	N	Bin 3	87-95%	715	99.86%	0.46%	0.00	0.31%	2.045	34.362	11.77	16.059	16.57992048	4.284	47.904	8.166	20.118	24.1415374	23.685	485.875	229.178	246.246	231.5672397	0	14.652	1.495	5.382333333	8.062493183	0.504591782	0.205145968	0.171531018	0.202245544	0.253367841	0.203659134		-32.2	-24.3	4.2	-6.80	0.00	0.00	-6.80	0.00	-7.9	1.6	((((((((((((((((((((((....))))))))))))))))))))))
T39	1054	AAAAAAAAGGTTAGAACAGTGCTTTCGCACTGTTCTAACCTTTTTTTT	-23.07	N	Bin 3	87-95%	685	99.85%	0.38%	0.00	0.24%	12.27	49.302	30.602	30.72466667	18.51630474	212.772	131.736	246.341	196.9496667	58.9180463	53.686	396.175	343.064	264.3083333	184.3272092	0	42.624	13.455	18.693	21.78942007	0.058633136	0.13678487	0.057769163	0.639250662	0.058098038	0.12525838		-30.9	-23	4.2	-6.40	0.00	0.00	-6.40	0.00	-7.9	1.6	((((((((((((((((((((((....))))))))))))))))))))))
T68	861	AAAAAAAAGGTTTGTACAGTGCGAAAGCACTGTACAAACCTTTTTTTT	-24.88	N	Bin 2	50-87%	684	99.85%	0.35%	0.00	0.26%	57.26	65.736	58.85	60.61533333	4.50532411	94.248	387.723	246.341	242.7706667	146.7700731	61.581	230.23	67.488	119.7663333	95.70992322	2.834	1.332	20.93	8.365333333	10.90720575	0.157376137	0.378236379	0.021152825	0.114286173	0.110774491	0.198900453		-31.6	-23.7	4.2	-6.40	0.00	0.00	-6.40	0.00	-7.9	1.6	((((((((((((((((((((((....))))))))))))))))))))))
T363	256	AAAAAAAAGGTTAATGCAGTGCTTTCGCACTGCATTAACCTTTTTTTT	-23.62	N	Bin 4	>95%	660	99.85%	0.52%	0.01	0.49%	18.405	5.976	14.124	12.835	6.313964761	2.856	2.994	10.888	5.579333333	4.597957953	3.158	32.89	81.548	39.19866667	39.57394953	77.935	91.908	28.405	66.08266667	33.36938876	0.222312609	0.384435758	0.125875852	0.241048785	0.109519455	0.573124666		-30.8	-22.9	4.2	-6.40	0.00	0.00	-6.40	0.00	-7.9	1.6	((((((((((((((((((((((....))))))))))))))))))))))
T517	216	AAAAAAAAGGTCGATTCAGTGCGAAAGCACTGAATCGACCTTTTTTTT	-25.92	N	Bin 4	>95%	644	99.84%	0.41%	0.00	0.54%	4.09	0	16.478	6.856	8.580162469	0	0	6.805	2.268333333	3.928868582	0	8.97	0	2.99	5.178831915	77.935	122.544	73.255	91.24466667	27.20683371	0.243385756	0.651279108	0.05042798	0.888982647	0.035039116	0.020182836		-33.6	-25.7	4.2	-7.90	0.00	0.00	-7.90	0.00	-7.9	1.6	((((((((((((((((((((((....))))))))))))))))))))))
T100	628	AAAAAAAAGGTGTATGCAGTGCTTTCGCACTGCATACACCTTTTTTTT	-24.51	Y	Bin 2	50-87%	625	99.84%	0.37%	0.00	0.32%	71.575	94.122	32.956	66.21766667	30.93292185	157.08	191.616	134.739	161.145	28.65556579	41.054	115.115	63.27	73.14633333	38.00545224	4.251	35.964	1.495	13.90333333	19.15472903	0.002622819	0.749284571	0.039776246	0.024687365	0.002282179	0.040444192		-33.3	-25.4	4.2	-7.60	0.00	0.00	-7.60	0.00	-7.9	1.6	((((((((((((((((((((((....))))))))))))))))))))))
T1040	222	AAAAAAAAGGAGTATTCAGTGCTTTCGCACTGAATACTCCTTTTTTTT	-22.81	N	Bin 2	50-87%	616	99.84%	0.54%	0.01	0.54%	2.045	32.868	7.062	13.99166667	16.53872856	79.968	43.413	23.137	48.83933333	28.80146629	26.843	68.77	36.556	44.05633333	21.94674423	2.834	3.996	0	2.276666667	2.055473019	0.247965837	0.011264343	0.317574134	0.862787519	0.10048948	0.07410809		-31.3	-23.4	4.2	-7.80	0.00	0.00	-7.80	0.00	-7.9	1.6	((((((((((((((((((((((....))))))))))))))))))))))
T1124	232	AAAAAAAAGGATTTATCAGTGCTTTCGCACTGATAAATCCTTTTTTTT	-21.97	Y	Bin 2	50-87%	600	99.83%	0.47%	0.00	0.54%	0	2.988	0	0.996	1.725122604	119.952	112.275	81.66	104.629	20.25870931	7.895	1.495	2.812	4.067333333	3.379629615	0	3.996	0	1.332	2.307091676	0.011905395	0.375091853	0.422649731	0.011468857	0.01182003	0.45829981		-29	-21.1	4.2	-6.80	0.00	0.00	-6.80	0.00	-7.9	1.6	((((((((((((((((((((((....))))))))))))))))))))))
T10	2110	AAAAAAAAGGTCTGTACAGTGCTTTCGCACTGTACAGACCTTTTTTTT	-23.96	Y	Bin 2	50-87%	572	99.83%	0.34%	0.00	0.18%	57.26	225.594	136.532	139.7953333	84.21443402	882.504	702.093	656.002	746.8663333	119.7049604	143.689	137.54	139.194	140.141	3.182005185	4.251	23.976	1.495	9.907333333	12.26150155	0.031185267	0.995148678	0.094255917	0.012140642	0.009148138	0.004085564		-33.4	-25.5	4.2	-7.90	0.00	0.00	-7.90	0.00	-7.9	1.6	((((((((((((((((((((((....))))))))))))))))))))))
T1037	215	AAAAAAAACCTTATTGCAGTGCTTTCGCACTGCAATAAGGTTTTTTTT	-23.62	N	Bin 3	87-95%	563	99.82%	0.53%	0.01	0.57%	6.135	5.976	0	4.037	3.497048327	0	41.916	14.971	18.96233333	21.2411351	4.737	186.875	54.834	82.14866667	94.09107834	0	1.332	1.495	0.942333333	0.820144093	0.344102985	0.284283947	0.316168739	0.272399089	0.27012498	0.271662228		-30.8	-22.8	4.2	-6.30	0.00	0.00	-6.30	0.00	-8	1.6	((((((((((((((((((((((....))))))))))))))))))))))
T4	3251	AAAAAAAAGGTTAGTACAGTGCGAAAGCACTGTACTAACCTTTTTTTT	-24.29	Y	Bin 2	50-87%	550	99.82%	0.36%	0.00	0.15%	12.27	77.688	68.266	52.74133333	35.36439081	2047.752	1152.69	1201.763	1467.401667	503.196703	1.579	14.95	19.684	12.071	9.389581301	25.506	43.956	1.495	23.65233333	21.2911059	0.045051306	0.120187333	0.336793755	0.038890897	0.038170872	0.519757969		-32	-24.1	4.2	-6.40	0.00	0.00	-6.40	0.00	-7.9	1.6	((((((((((((((((((((((....))))))))))))))))))))))
T1228	201	AAAAAAAAGGAGTGTGCAGTGCTTTCGCACTGCACACTCCTTTTTTTT	-25.63	N	Bin 4	>95%	480	99.79%	0.72%	0.01	0.64%	10.225	7.47	14.124	10.60633333	3.343350166	25.704	10.479	24.498	20.227	8.463523911	4.737	5.98	28.12	12.94566667	13.15604638	56.68	77.256	25.415	53.117	26.10351599	0.117176069	0.73179311	0.129569066	0.420100867	0.22617271	0.211450166		-35.4	-27.5	4.2	-7.80	0.00	0.00	-7.80	0.00	-7.9	1.6	((((((((((((((((((((((....))))))))))))))))))))))
T482	299	AAAAAAAACCATTAGTCAGTGCTTTCGCACTGACTAATGGTTTTTTTT	-23.12	N	Bin 3	87-95%	475	99.79%	0.51%	0.01	0.53%	12.27	5.976	7.062	8.436	3.36444884	2.856	0	2.722	1.859333333	1.611623198	18.948	204.815	177.156	133.6396667	100.284041	1.417	6.66	1.495	3.190666667	3.004783908	0.047997561	0.171505636	0.256328768	0.153090136	0.666930138	0.148618918		-31.1	-23.1	4.2	-6.50	0.00	0.00	-6.50	0.00	-8	1.6	((((((((((((((((((((((....))))))))))))))))))))))
T80	733	AAAAAAAAGGTATTGTCAGTGCGAAAGCACTGACAATACCTTTTTTTT	-24.62	N	Bin 3	87-95%	467	99.79%	0.60%	0.01	0.34%	20.45	11.952	35.31	22.57066667	11.82251925	21.42	4.491	8.166	11.359	8.904728912	110.53	296.01	340.252	248.9306667	121.8827184	120.445	85.248	25.415	77.036	48.04428096	0.310580491	0.080457595	0.241515587	0.087173911	0.11775163	0.214432659		-32	-24.1	4.2	-6.80	0.00	0.00	-6.80	0.00	-7.9	1.6	((((((((((((((((((((((....))))))))))))))))))))))
T193	505	AAAAAAAAGGTATCAACAGTGCGAAAGCACTGTTGATACCTTTTTTTT	-24.62	N	Bin 3	87-95%	450	99.78%	0.58%	0.01	0.42%	36.81	80.676	32.956	50.14733333	26.50873338	44.268	82.335	46.274	57.62566667	21.42240356	34.738	206.31	144.818	128.622	86.92508618	9.919	37.296	1.495	16.23666667	18.7179749	0.156381902	0.192045512	0.02036809	0.224928726	0.007158629	0.127047241		-32	-24.1	4.2	-6.80	0.00	0.00	-6.80	0.00	-7.9	1.6	((((((((((((((((((((((....))))))))))))))))))))))
T871	265	AAAAAAAAGGTTTTTACAGTGCTTTCGCACTGTAAAAACCTTTTTTTT	-22.49	N	Bin 2	50-87%	450	99.78%	0.67%	0.01	0.58%	10.225	31.374	0	13.86633333	16.00082655	155.652	91.317	68.05	105.0063333	45.3770425	3.158	2.99	15.466	7.204666667	7.155017633	0	5.328	0	1.776	3.076122234	0.078923587	0.651279165	0.251600745	0.078887536	0.060927243	0.410758141		-28.2	-20.3	4.2	-6.40	0.00	0.00	-6.40	0.00	-7.9	1.6	((((((((((((((((((((((....))))))))))))))))))))))
T101	613	AAAAAAAAGGAAGTTACAGTGCTTTCGCACTGTAACTTCCTTTTTTTT	-23.07	N	Bin 3	87-95%	443	99.77%	0.57%	0.01	0.38%	12.27	49.302	42.372	34.648	19.68723922	41.412	34.431	39.469	38.43733333	3.60303238	37.896	161.46	329.004	176.12	146.1066515	63.765	34.632	56.81	51.73566667	15.21494549	0.80017635	0.20663952	0.466305654	0.245802707	0.185853943	0.285210938		-30.9	-23	4.2	-6.60	0.00	0.00	-6.60	0.00	-7.9	1.6	((((((((((((((((((((((....))))))))))))))))))))))
T21	1284	AAAAAAAAGGTTTGATCAGTGCGAAAGCACTGATCAAACCTTTTTTTT	-24.9	N	Bin 3	87-95%	441	99.77%	0.56%	0.01	0.27%	108.385	126.99	117.7	117.6916667	9.302502799	112.812	44.91	91.187	82.96966667	34.68881414	206.849	352.82	375.402	311.6903333	91.4946204	127.53	191.808	77.74	132.3593333	57.18714017	0.303685034	0.057505943	0.676432061	0.077533474	0.422944191	0.106389387		-31.8	-23.9	4.2	-6.40	0.00	0.00	-6.40	0.00	-7.9	1.6	((((((((((((((((((((((....))))))))))))))))))))))
T197	501	AAAAAAAAGGTATGTGCAGTGCTTTCGCACTGCACATACCTTTTTTTT	-24.51	N	Bin 3	87-95%	437	99.77%	0.57%	0.01	0.43%	34.765	58.266	35.31	42.78033333	13.41374893	69.972	100.299	28.581	66.284	36.00095678	30.001	159.965	160.284	116.75	75.12700707	49.595	22.644	1.495	24.578	24.10825101	0.263057703	0.205191939	0.38550384	0.417312754	0.147445855	0.242819046		-33.3	-25.4	4.2	-6.80	0.00	0.00	-6.80	0.00	-7.9	1.6	((((((((((((((((((((((....))))))))))))))))))))))
T198	505	AAAAAAAAGGTCAGTACAGTGCGAAAGCACTGTACTGACCTTTTTTTT	-25.46	N	Bin 2	50-87%	427	99.77%	0.50%	0.01	0.43%	14.315	20.916	11.77	15.667	4.720514485	208.488	308.382	140.183	219.0176667	84.59244239	4.737	0	12.654	5.797	6.393248705	1.417	14.652	0	5.356333333	8.081400642	0.047826796	0.257424835	0.037309385	0.055465048	0.04065481	0.961142541		-34.3	-26.4	4.2	-7.90	0.00	0.00	-7.90	0.00	-7.9	1.6	((((((((((((((((((((((....))))))))))))))))))))))
T91	618	AAAAAAAAGGTCTACACAGTGCGAAAGCACTGTGTAGACCTTTTTTTT	-25.46	N	Bin 4	>95%	421	99.76%	0.55%	0.01	0.39%	0	71.712	145.948	72.55333333	72.97763738	105.672	71.856	81.66	86.396	17.3983544	31.58	32.89	60.458	41.64266667	16.30771601	109.109	141.192	86.71	112.337	27.38406597	0.806160977	0.459533911	0.515665592	0.102386387	0.354480186	0.09803111		-34.3	-26.4	4.2	-7.90	0.00	0.00	-7.90	0.00	-7.9	1.6	((((((((((((((((((((((....))))))))))))))))))))))
T192	513	AAAAAAAAGCAGTATACAGTGCTTTCGCACTGTATACTGCTTTTTTTT	-23.08	Y	Bin 1	0-50%	417	99.76%	0.55%	0.01	0.43%	216.77	274.896	169.488	220.3846667	52.79688416	91.392	92.814	13.61	65.93866667	45.32353183	1.579	0	0	0.526333333	0.911636075	0	5.328	14.95	6.759333333	7.57708132	0.011067918	0.018728013	0.023370734	0.127604066	0.18985848	0.323117269		-31.3	-23.4	4.2	-7.60	0.00	0.00	-7.60	0.00	-7.9	1.6	((((((((((((((((((((((....))))))))))))))))))))))
T1096	239	AAAAAAAAGGAATTTTCAGTGCGAAAGCACTGAAAATTCCTTTTTTTT	-24.01	Y	Bin 2	50-87%	402	99.75%	0.61%	0.01	0.64%	0	2.988	4.708	2.565333333	2.382289095	144.228	97.305	91.187	110.9066667	29.01880291	0	0	0	0	0	2.834	0	0	0.944666667	1.636210663	0.026752495	0.203161574	0.551226347	0.022067774	0.020064255	0.422649731		-29.3	-21.4	4.2	-6.60	0.00	0.00	-6.60	0.00	-7.9	1.6	((((((((((((((((((((((....))))))))))))))))))))))
T1071	207	AAAAAAAAGCTTTGAACAGTGCTTTCGCACTGTTCAAAGCTTTTTTTT	-23.9	N	Bin 2	50-87%	396	99.75%	0.84%	0.01	0.70%	2.045	4.482	4.708	3.745	1.476573398	154.224	41.916	66.689	87.60966667	59.00446963	7.895	5.98	1.406	5.093666667	3.334062137	2.834	5.328	0	2.720666667	2.665807445	0.138074354	0.660597609	0.634038285	0.129647824	0.13217333	0.223470554		-30.5	-22.6	4.2	-6.40	0.00	0.00	-6.40	0.00	-7.9	1.6	((((((((((((((((((((((....))))))))))))))))))))))
T874	243	AAAAAAAACCGTTACTCAGTGCTTTCGCACTGAGTAACGGTTTTTTTT	-24.4	N	Bin 3	87-95%	389	99.74%	0.73%	0.01	0.65%	0	7.47	51.788	19.75266667	27.9936986	0	16.467	4.083	6.85	8.575123264	12.632	218.27	66.082	98.99466667	106.6966704	0	1.332	0	0.444	0.769030559	0.539651478	0.351552979	0.358709733	0.245356902	0.292200229	0.248474417		-32.5	-24.5	4.2	-7.90	0.00	0.00	-7.90	0.00	-8	1.6	((((((((((((((((((((((....))))))))))))))))))))))
T60	745	AAAAAAAAGGTAGATTCAGTGCGAAAGCACTGAATCTACCTTTTTTTT	-24.31	Y	Bin 4	>95%	388	99.74%	0.69%	0.01	0.37%	34.765	83.664	72.974	63.801	25.70770307	61.404	104.79	83.021	83.07166667	21.69304438	14.211	31.395	60.458	35.35466667	23.37638707	185.627	209.124	158.47	184.407	25.34902817	0.058523786	0.143758101	0.023991581	0.082992236	0.018970294	0.028223046		-32.2	-24.3	4.2	-6.80	0.00	0.00	-6.80	0.00	-7.9	1.6	((((((((((((((((((((((....))))))))))))))))))))))
T388	404	AAAAAAAAGGTTAACACAGTGCTTTCGCACTGTGTTAACCTTTTTTTT	-23.38	N	Bin 1	0-50%	387	99.74%	0.49%	0.00	0.51%	171.78	340.632	183.612	232.008	94.25698429	7.14	2.994	0	3.378	3.58545562	0	2.99	1.406	1.465333333	1.495882794	0	0	5.98	1.993333333	3.45255461	0.052892262	0.050091066	0.053289687	0.544759935	0.75484501	0.832645194		-30.7	-22.8	4.2	-6.40	0.00	0.00	-6.40	0.00	-7.9	1.6	((((((((((((((((((((((....))))))))))))))))))))))
T71	793	AAAAAAAAGGTATGAACAGTGCTTTCGCACTGTTCATACCTTTTTTTT	-23.12	N	Bin 3	87-95%	372	99.73%	0.71%	0.01	0.37%	12.27	0	2.354	4.874666667	6.511800468	37.128	23.952	21.776	27.61866667	8.30688325	145.268	488.865	359.936	331.3563333	173.5722403	11.336	14.652	50.83	25.606	21.90745526	0.005421245	0.088099735	0.291069142	0.100657166	0.912735792	0.089590875		-31.1	-23.2	4.2	-6.80	0.00	0.00	-6.80	0.00	-7.9	1.6	((((((((((((((((((((((....))))))))))))))))))))))
T1168	204	AAAAAAAAGGTAGATGCAGTGCGAAAGCACTGCATCTACCTTTTTTTT	-25.7	N	Bin 3	87-95%	371	99.73%	0.50%	0.01	0.73%	0	8.964	0	2.988	5.175367813	1.428	2.994	4.083	2.835	1.334622419	1.579	122.59	150.442	91.537	79.14079099	0	2.664	0	0.888	1.538061117	0.96405418	0.186517969	0.422649731	0.187145363	0.222628491	0.183944112		-34.4	-26.5	4.2	-6.80	0.00	0.00	-6.80	0.00	-7.9	1.6	((((((((((((((((((((((....))))))))))))))))))))))
T284	435	AAAAAAAAGGTATAGTCAGTGCTTTCGCACTGACTATACCTTTTTTTT	-22.53	N	Bin 3	87-95%	362	99.72%	0.55%	0.01	0.50%	2.045	2.988	4.708	3.247	1.350260345	81.396	52.395	96.631	76.80733333	22.47215656	37.896	224.25	130.758	130.968	93.17717748	0	0	0	0	0	0.028152035	0.139756995	0.053094282	0.480368466	0.027368051	0.135305426		-31.5	-23.6	4.2	-6.80	0.00	0.00	-6.80	0.00	-7.9	1.6	((((((((((((((((((((((....))))))))))))))))))))))
T659	277	AAAAAAAACCTTTACTCAGTGCTTTCGCACTGAGTAAAGGTTTTTTTT	-23.07	N	Bin 2	50-87%	360	99.72%	0.83%	0.01	0.63%	8.18	0	0	2.726666667	4.722725202	185.64	59.88	112.963	119.4943333	63.13389055	7.895	2.99	11.248	7.377666667	4.153235646	2.834	3.996	0	2.276666667	2.055473019	0.075311757	0.308049381	0.883222186	0.086353137	0.085628299	0.286051303		-30.9	-22.9	4.2	-6.30	0.00	0.00	-6.30	0.00	-8	1.6	((((((((((((((((((((((....))))))))))))))))))))))
T13	2043	AAAAAAAAGGTGTATACAGTGCGAAAGCACTGTATACACCTTTTTTTT	-24.34	N	Bin 1	0-50%	348	99.71%	0.62%	0.01	0.24%	672.805	1984.032	696.784	1117.873667	750.2109316	18.564	26.946	10.888	18.79933333	8.031586228	4.737	22.425	1.406	9.522666667	11.29719188	19.838	23.976	0	14.60466667	12.81612177	0.124576542	0.121735271	0.123551382	0.074695541	0.360300784	0.422627526		-32.2	-24.3	4.2	-7.60	0.00	0.00	-7.60	0.00	-7.9	1.6	((((((((((((((((((((((....))))))))))))))))))))))
T1217	204	AAAAAAAAGGATAGTTCAGTGCGAAAGCACTGAACTATCCTTTTTTTT	-24.31	N	Bin 2	50-87%	341	99.71%	0.97%	0.01	0.76%	6.135	5.976	0	4.037	3.497048327	45.696	46.407	74.855	55.65266667	16.63350788	9.474	61.295	21.09	30.61966667	27.19310428	5.668	5.328	13.455	8.150333333	4.597120439	0.047145514	0.223526236	0.471424625	0.348149135	0.020774064	0.312565839		-32.2	-24.3	4.2	-6.80	0.00	0.00	-6.80	0.00	-7.9	1.6	((((((((((((((((((((((....))))))))))))))))))))))
T11	1710	AAAAAAAAGGTTGTTTCAGTGCTTTCGCACTGAAACAACCTTTTTTTT	-23.66	N	Bin 3	87-95%	340	99.71%	0.59%	0.01	0.26%	12.27	62.748	75.328	50.11533333	33.37313353	108.528	276.945	357.943	247.8053333	127.2352179	187.901	562.12	321.974	357.3316667	189.5984927	113.36	223.776	200.33	179.1553333	58.17386136	0.068139749	0.088841228	0.017740663	0.363815897	0.285466093	0.159540255		-30.5	-22.6	4.2	-6.40	0.00	0.00	-6.40	0.00	-7.9	1.6	((((((((((((((((((((((....))))))))))))))))))))))
T36	1182	AAAAAAAAGGTTTACACAGTGCTTTCGCACTGTGTAAACCTTTTTTTT	-23.38	N	Bin 2	50-87%	340	99.71%	0.54%	0.01	0.32%	149.285	94.122	105.93	116.4456667	29.04605957	651.168	464.07	212.316	442.518	220.2183825	1.579	41.86	22.496	21.97833333	20.14548893	19.838	18.648	8.97	15.81866667	5.960889307	0.107087856	0.078233841	0.023454379	0.086831972	0.074959664	0.671555004		-30.7	-22.8	4.2	-6.40	0.00	0.00	-6.40	0.00	-7.9	1.6	((((((((((((((((((((((....))))))))))))))))))))))
T590	268	AAAAAAAAGGTCGTAGCAGTGCTTTCGCACTGCTACGACCTTTTTTTT	-25.48	N	Bin 2	50-87%	336	99.70%	1.03%	0.01	0.67%	28.63	44.82	28.248	33.89933333	9.459503229	39.984	40.419	39.469	39.95733333	0.475561072	7.895	1.495	59.052	22.814	31.54575222	32.591	29.304	52.325	38.07333333	12.45124871	0.366332041	0.663507772	0.749980336	0.451281094	0.823926877	0.30070845		-34.9	-27	4.2	-7.90	0.00	0.00	-7.90	0.00	-7.9	1.6	((((((((((((((((((((((....))))))))))))))))))))))
T540	293	AAAAAAAACCAATTTGCAGTGCGAAAGCACTGCAAATTGGTTTTTTTT	-25.71	N	Bin 3	87-95%	315	99.68%	1.05%	0.01	0.66%	12.27	16.434	0	9.568	8.543693112	15.708	19.461	19.054	18.07433333	2.059383969	12.632	116.61	201.058	110.1	94.38153656	1.417	6.66	4.485	4.187333333	2.634144327	0.248175951	0.224837601	0.390021197	0.227491516	0.001558657	0.186535484		-31.3	-23.3	4.2	-6.30	0.00	0.00	-6.30	0.00	-8	1.6	((((((((((((((((((((((....))))))))))))))))))))))
T227	485	AAAAAAAAGGTTTCAACAGTGCTTTCGCACTGTTGAAACCTTTTTTTT	-23.66	Y	Bin 3	87-95%	312	99.68%	0.71%	0.01	0.51%	0	20.916	9.416	10.11066667	10.47528927	2.856	8.982	20.415	10.751	8.912162532	151.584	266.11	231.99	216.5613333	58.80122435	0	2.664	4.485	2.383	2.255665534	0.932696483	0.018151266	0.292052266	0.022528889	0.165752729	0.022889097		-30.5	-22.6	4.2	-6.40	0.00	0.00	-6.40	0.00	-7.9	1.6	((((((((((((((((((((((....))))))))))))))))))))))
T459	262	AAAAAAAAGGTCTGTGCAGTGCTTTCGCACTGCACAGACCTTTTTTTT	-25.63	N	Bin 3	87-95%	304	99.67%	0.78%	0.01	0.71%	16.36	8.964	7.062	10.79533333	4.912080754	5.712	19.461	10.888	12.02033333	6.944089885	30.001	86.71	52.022	56.24433333	28.58931171	60.931	59.94	26.91	49.26033333	19.36229765	0.86252583	0.133422355	0.055825514	0.071409863	0.082694796	0.747981704		-35.4	-27.5	4.2	-7.90	0.00	0.00	-7.90	0.00	-7.9	1.6	((((((((((((((((((((((....))))))))))))))))))))))
T250	478	AAAAAAAAGGAATTAACAGTGCTTTCGCACTGTTAATTCCTTTTTTTT	-22.23	N	Bin 2	50-87%	300	99.67%	0.70%	0.01	0.53%	12.27	10.458	0	7.576	6.62326717	177.072	260.478	95.27	177.6066667	82.60529776	6.316	98.67	25.308	43.43133333	48.77147463	0	9.324	2.99	4.104666667	4.760893334	0.062809302	0.324697319	0.52582097	0.053082771	0.063397607	0.262078247		-28.6	-20.7	4.2	-6.60	0.00	0.00	-6.60	0.00	-7.9	1.6	((((((((((((((((((((((....))))))))))))))))))))))
T655	298	AAAAAAAAGGTTTCTTCAGTGCTTTCGCACTGAAGAAACCTTTTTTTT	-23.35	Y	Bin 3	87-95%	299	99.67%	0.66%	0.01	0.67%	0	5.976	16.478	7.484666667	8.341952849	31.416	62.874	28.581	40.957	19.03353548	105.793	103.155	89.984	99.644	8.469147596	0	2.664	0	0.888	1.538061117	0.123070552	0.010792517	0.320200744	0.027487298	0.058097603	0.002205352		-30.7	-22.8	4.2	-6.40	0.00	0.00	-6.40	0.00	-7.9	1.6	((((((((((((((((((((((....))))))))))))))))))))))
T31	1239	AAAAAAAAGGAATTTACAGTGCTTTCGCACTGTAAATTCCTTTTTTTT	-22.23	N	Bin 2	50-87%	295	99.66%	0.64%	0.01	0.33%	10.225	1.494	21.186	10.96833333	9.86702206	736.848	717.063	285.81	579.907	254.8875156	4.737	5.98	1.406	4.041	2.365096404	7.085	7.992	0	5.025666667	4.37591777	0.064689906	0.428960811	0.54011061	0.058572833	0.057876662	0.497908331		-28.6	-20.7	4.2	-6.60	0.00	0.00	-6.60	0.00	-7.9	1.6	((((((((((((((((((((((....))))))))))))))))))))))
T396	259	AAAAAAAAGGTGATGTCAGTGCTTTCGCACTGACATCACCTTTTTTTT	-24.29	Y	Bin 4	>95%	294	99.66%	0.58%	0.01	0.72%	0	0	9.416	3.138666667	5.436330135	2.856	2.994	0	1.95	1.690158572	0	1.495	0	0.498333333	0.863138652	128.947	107.892	116.61	117.8163333	10.5792101	0.799822538	0.520325307	0.003851424	0.220469971	0.002786584	0.003073683		-33.4	-25.5	4.2	-7.60	0.00	0.00	-7.60	0.00	-7.9	1.6	((((((((((((((((((((((....))))))))))))))))))))))
T349	332	AAAAAAAACCGTTATGCAGTGCGAAAGCACTGCATAACGGTTTTTTTT	-26.45	N	Bin 3	87-95%	293	99.66%	1.03%	0.01	0.64%	0	13.446	0	4.482	7.76305172	7.14	22.455	0	9.865	11.4728364	15.79	156.975	182.78	118.515	89.89323515	31.174	43.956	4.485	26.53833333	20.13968754	0.188917383	0.152074726	0.128780455	0.171382735	0.113004023	0.247331397		-33.3	-25.3	4.2	-7.90	0.00	0.00	-7.90	0.00	-8	1.6	((((((((((((((((((((((....))))))))))))))))))))))
T816	215	AAAAAAAACCATTTCACAGTGCTTTCGCACTGTGAAATGGTTTTTTTT	-23.71	N	Bin 2	50-87%	288	99.65%	1.04%	0.01	0.80%	0	13.446	0	4.482	7.76305172	24.276	71.856	44.913	47.015	23.85954532	7.895	86.71	44.992	46.53233333	39.43007135	2.834	0	16.445	6.426333333	8.791367944	0.05037474	0.156415041	0.842855237	0.962194038	0.123518539	0.24021901		-30.7	-22.7	4.2	-6.50	0.00	0.00	-6.50	0.00	-8	1.6	((((((((((((((((((((((....))))))))))))))))))))))
T476	358	AAAAAAAAGGTTTTGACAGTGCTTTCGCACTGTCAAAACCTTTTTTTT	-23.66	N	Bin 2	50-87%	286	99.65%	0.75%	0.01	0.62%	10.225	8.964	0	6.396333333	5.575153839	95.676	70.359	121.129	95.72133333	25.38503036	63.16	74.75	53.428	63.77933333	10.67448366	0	19.98	1.495	7.158333333	11.129021	0.035726473	0.005324281	0.912619028	0.264615198	0.048758237	0.003524808		-30.5	-22.6	4.2	-6.40	0.00	0.00	-6.40	0.00	-7.9	1.6	((((((((((((((((((((((....))))))))))))))))))))))
T913	237	AAAAAAAAGGTTAGCTCAGTGCTTTCGCACTGAGCTAACCTTTTTTTT	-24.15	N	Bin 2	50-87%	270	99.63%	1.28%	0.01	0.79%	22.495	31.374	21.186	25.01833333	5.542945456	85.68	1.497	46.274	44.48366667	42.1200468	4.737	4.485	30.932	13.38466667	15.19695879	35.425	3.996	67.275	35.56533333	31.63973341	0.545981188	0.401457031	0.668727066	0.346601714	0.716692755	0.192371659		-33.3	-25.4	4.2	-6.40	0.00	0.00	-6.40	0.00	-7.9	1.6	((((((((((((((((((((((....))))))))))))))))))))))
T345	403	AAAAAAAACCGTTTGACAGTGCTTTCGCACTGTCAAACGGTTTTTTTT	-24.99	N	Bin 3	87-95%	264	99.62%	1.08%	0.01	0.61%	6.135	28.386	30.602	21.70766667	13.53176353	12.852	61.377	25.859	33.36266667	25.11767637	20.527	185.38	188.404	131.437	96.06277749	14.17	19.98	4.485	12.87833333	7.827838676	0.406268364	0.147956292	0.465075433	0.169701222	0.238757723	0.170084455		-32.1	-24.1	4.2	-7.90	0.00	0.00	-7.90	0.00	-8	1.6	((((((((((((((((((((((....))))))))))))))))))))))
T565	288	AAAAAAAAGGTAGTGACAGTGCTTTCGCACTGTCACTACCTTTTTTTT	-23.96	N	Bin 1	0-50%	264	99.62%	1.26%	0.01	0.72%	20.45	35.856	112.992	56.43266667	49.58381641	28.56	55.389	21.776	35.24166667	17.77475582	0	41.86	44.992	28.95066667	25.12087143	42.51	53.28	4.485	33.425	25.63476009	0.608014493	0.332037776	0.64447586	0.722127285	0.859003435	0.870446678		-33.4	-25.5	4.2	-6.80	0.00	0.00	-6.80	0.00	-7.9	1.6	((((((((((((((((((((((....))))))))))))))))))))))
T483	324	AAAAAAAAGCAGTGTACAGTGCTTTCGCACTGTACACTGCTTTTTTTT	-24.51	N	Bin 3	87-95%	261	99.62%	0.95%	0.01	0.69%	14.315	4.482	9.416	9.404333333	4.916510382	29.988	56.886	107.519	64.79766667	39.36635419	17.369	127.075	92.796	79.08	56.12439845	7.085	6.66	0	4.581666667	3.973525932	0.145805187	0.186189535	0.307927768	0.660281352	0.137053086	0.15314786		-33.2	-25.3	4.2	-7.60	0.00	0.00	-7.60	0.00	-7.9	1.6	((((((((((((((((((((((....))))))))))))))))))))))
T285	468	AAAAAAAAGGTTTTAGCAGTGCTTTCGCACTGCTAAAACCTTTTTTTT	-23.57	N	Bin 2	50-87%	258	99.61%	0.75%	0.01	0.57%	10.225	31.374	7.062	16.22033333	13.2184096	241.332	187.125	74.855	167.7706667	84.90930777	41.054	65.78	21.09	42.64133333	22.38724515	1.417	5.328	0	2.248333333	2.759571042	0.084811115	0.052148827	0.147502812	0.097947295	0.075725035	0.070899288		-30.6	-22.7	4.2	-6.40	0.00	0.00	-6.40	0.00	-7.9	1.6	((((((((((((((((((((((....))))))))))))))))))))))
T76	794	AAAAAAAAGGTTTAAACAGTGCGAAAGCACTGTTTAAACCTTTTTTTT	-23.99	N	Bin 2	50-87%	256	99.61%	0.93%	0.01	0.44%	26.585	10.458	0	12.34766667	13.39285953	515.508	244.011	284.449	347.9893333	146.4775946	1.579	11.96	14.06	9.199666667	6.682695589	5.668	22.644	1.495	9.935666667	11.20177595	0.050033474	0.810196022	0.82775156	0.061665936	0.061207255	0.924979544		-29.1	-21.2	4.2	-6.40	0.00	0.00	-6.40	0.00	-7.9	1.6	((((((((((((((((((((((....))))))))))))))))))))))
T1014	238	AAAAAAAAGGATAGAACAGTGCTTTCGCACTGTTCTATCCTTTTTTTT	-22.81	Y	Bin 2	50-87%	255	99.61%	0.88%	0.01	0.81%	0	11.952	0	3.984	6.900490417	101.388	136.227	69.411	102.342	33.41821436	0	25.415	0	8.471666667	14.67335709	0	0	0	0	0	0.025181437	0.422649731	0.422649731	0.017351179	0.033752504	0.422649731		-31.3	-23.4	4.2	-6.80	0.00	0.00	-6.80	0.00	-7.9	1.6	((((((((((((((((((((((....))))))))))))))))))))))
T44	958	AAAAAAAAGGTTAGATCAGTGCTTTCGCACTGATCTAACCTTTTTTTT	-22.81	N	Bin 2	50-87%	254	99.61%	0.67%	0.01	0.40%	59.305	135.954	70.62	88.62633333	41.3755765	274.176	249.999	95.27	206.4816667	97.06780071	99.477	293.02	74.518	155.6716667	119.6000059	19.838	63.936	7.475	30.41633333	29.67974027	0.165128858	0.283919348	0.026743178	0.514079742	0.067794404	0.137819857		-31.3	-23.4	4.2	-6.40	0.00	0.00	-6.40	0.00	-7.9	1.6	((((((((((((((((((((((....))))))))))))))))))))))
T558	316	AAAAAAAAGGTAGATACAGTGCGAAAGCACTGTATCTACCTTTTTTTT	-24.03	N	Bin 4	>95%	253	99.60%	1.31%	0.01	0.71%	16.36	98.604	2.354	39.106	52.0004905	32.844	71.856	10.888	38.52933333	30.87906277	0	50.83	37.962	29.59733333	26.42722008	32.591	95.904	8.97	45.82166667	44.95184083	0.969321712	0.733457772	0.344104385	0.674126168	0.476463034	0.551988026		-32.4	-24.5	4.2	-6.80	0.00	0.00	-6.80	0.00	-7.9	1.6	((((((((((((((((((((((....))))))))))))))))))))))
T928	234	AAAAAAAACCGTTTCACAGTGCTTTCGCACTGTGAAACGGTTTTTTTT	-24.99	N	Bin 3	87-95%	253	99.60%	0.90%	0.01	0.82%	0	1.494	7.062	2.852	3.721704448	8.568	14.97	6.805	10.11433333	4.296529569	12.632	119.6	156.066	96.09933333	74.54890401	7.085	0	7.475	4.853333333	4.207630964	0.212411727	0.152422891	0.522044035	0.183164639	0.394859592	0.171792823		-32.1	-24.1	4.2	-7.90	0.00	0.00	-7.90	0.00	-8	1.6	((((((((((((((((((((((....))))))))))))))))))))))
T1171	218	AAAAAAAAGGATTTAACAGTGCTTTCGCACTGTTAAATCCTTTTTTTT	-22.23	Y	Bin 2	50-87%	251	99.60%	0.68%	0.01	0.85%	2.045	14.94	0	5.661666667	8.100068415	109.956	100.299	80.299	96.85133333	15.12611042	0	2.99	2.812	1.934	1.677256093	0	0	0	0	0	0.008551646	0.481219806	0.349685525	0.009765171	0.008032755	0.183887394		-28.6	-20.7	4.2	-6.80	0.00	0.00	-6.80	0.00	-7.9	1.6	((((((((((((((((((((((....))))))))))))))))))))))
T356	359	AAAAAAAAGGAATGTTCAGTGCTTTCGCACTGAACATTCCTTTTTTTT	-23.4	N	Bin 3	87-95%	243	99.59%	0.76%	0.01	0.68%	6.135	23.904	7.062	12.367	10.00208023	2.856	17.964	2.722	7.847333333	8.761546515	50.528	148.005	98.42	98.98433333	48.7409503	48.178	89.244	28.405	55.27566667	31.03431382	0.028055202	0.064494903	0.077638352	0.062341285	0.06952805	0.172033747		-30.9	-23	4.2	-6.60	0.00	0.00	-6.60	0.00	-7.9	1.6	((((((((((((((((((((((....))))))))))))))))))))))
T153	566	AAAAAAAAGGTATGATCAGTGCTTTCGCACTGATCATACCTTTTTTTT	-22.86	N	Bin 2	50-87%	241	99.58%	0.74%	0.01	0.54%	53.17	40.338	143.594	79.034	56.27752887	85.68	124.251	134.739	114.89	25.83442686	48.949	186.875	73.112	102.9786667	73.65397954	1.417	0	1.495	0.970666667	0.841526193	0.313195135	0.745031919	0.136135794	0.783356511	0.017017456	0.141044791		-31.5	-23.6	4.2	-6.80	0.00	0.00	-6.80	0.00	-7.9	1.6	((((((((((((((((((((((....))))))))))))))))))))))
T38	1089	AAAAAAAAGGTCTATACAGTGCTTTCGCACTGTATAGACCTTTTTTTT	-22.53	N	Bin 1	0-50%	230	99.57%	0.51%	0.01	0.40%	296.525	203.184	346.038	281.9156667	72.5388916	342.72	279.939	144.266	255.6416667	101.4335636	26.843	32.89	32.338	30.69033333	3.343300216	31.174	54.612	4.485	30.09033333	25.08106422	0.793862824	0.027339402	0.046242152	0.064162166	0.045084903	0.970796983		-31.5	-23.6	4.2	-7.90	0.00	0.00	-7.90	0.00	-7.9	1.6	((((((((((((((((((((((....))))))))))))))))))))))
T96	690	AAAAAAAAGGTTTGAACAGTGCTTTCGCACTGTTCAAACCTTTTTTTT	-23.66	N	Bin 3	87-95%	228	99.56%	0.85%	0.01	0.50%	10.225	59.76	0	23.32833333	31.96228103	32.844	14.97	1.361	16.39166667	15.78957486	142.11	432.055	167.314	247.1596667	160.6191882	86.437	54.612	16.445	52.498	35.04385485	0.760644005	0.096177832	0.353390873	0.134834955	0.084984128	0.178196774		-30.5	-22.6	4.2	-6.40	0.00	0.00	-6.40	0.00	-7.9	1.6	((((((((((((((((((((((....))))))))))))))))))))))
T228	481	AAAAAAAAGGTCTATACAGTGCGAAAGCACTGTATAGACCTTTTTTTT	-24.03	N	Bin 1	0-50%	227	99.56%	0.90%	0.01	0.60%	75.665	141.93	254.232	157.2756667	90.26716173	115.668	160.179	69.411	115.086	45.38679873	0	1.495	0	0.498333333	0.863138652	0	1.332	0	0.444	0.769030559	0.615354339	0.095253147	0.095169629	0.047059426	0.047175855	0.422649731		-32.4	-24.5	4.2	-7.90	0.00	0.00	-7.90	0.00	-7.9	1.6	((((((((((((((((((((((....))))))))))))))))))))))
T56	860	AAAAAAAAGGTTGTGACAGTGCTTTCGCACTGTCACAACCTTTTTTTT	-24.55	N	Bin 1	0-50%	225	99.56%	0.74%	0.01	0.45%	155.42	212.148	320.144	229.2373333	83.68113903	79.968	65.868	92.548	79.46133333	13.34721444	15.79	62.79	50.616	43.06533333	24.39281504	99.19	133.2	119.6	117.33	17.11825634	0.076387664	0.046835898	0.129790865	0.178357926	0.126228736	0.003791943		-33	-25.1	4.2	-6.40	0.00	0.00	-6.40	0.00	-7.9	1.6	((((((((((((((((((((((....))))))))))))))))))))))
T357	275	AAAAAAAACGTTAACTCAGTGCTTTCGCACTGAGTTAACGTTTTTTTT	-23.56	N	Bin 3	87-95%	222	99.55%	1.50%	0.02	0.81%	6.135	2.988	14.124	7.749	5.740763974	0	13.473	9.527	7.666666667	6.926475463	22.106	67.275	198.246	95.87566667	91.48673948	29.757	25.308	11.96	22.34166667	9.261892481	0.989020786	0.219932685	0.223993433	0.226337953	0.20857215	0.333546104		-30.1	-22.1	4.2	-5.50	0.00	0.00	-5.50	0.00	-8	1.6	((((((((((((((((((((((....))))))))))))))))))))))
T49	1040	AAAAAAAAGCATTGTACAGTGCTTTCGCACTGTACAATGCTTTTTTTT	-23.67	Y	Bin 2	50-87%	220	99.55%	1.11%	0.01	0.42%	14.315	23.904	14.124	17.44766667	5.59216419	624.036	492.513	293.976	470.175	166.1599849	0	32.89	1.406	11.432	18.59646558	1.417	3.996	2.99	2.801	1.299846529	0.041777155	0.507405966	0.031876371	0.040859751	0.039941569	0.484008689		-30.9	-23	4.2	-6.60	0.00	0.00	-6.60	0.00	-7.9	1.6	((((((((((((((((((((((....))))))))))))))))))))))
T1180	203	AAAAAAAAGCTTAGCTCAGTGCTTTCGCACTGAGCTAAGCTTTTTTTT	-24.39	N	Bin 2	50-87%	220	99.55%	1.51%	0.02	0.94%	2.045	29.88	23.54	18.48833333	14.58891046	31.416	35.928	89.826	52.39	32.49892472	0	10.465	8.436	6.300333333	5.549762187	52.429	5.328	8.97	22.24233333	26.20576605	0.192898879	0.144749182	0.887721365	0.121618725	0.413088739	0.475875027		-33.3	-25.4	4.2	-6.40	0.00	0.00	-6.40	0.00	-7.9	1.6	((((((((((((((((((((((....))))))))))))))))))))))
T275	405	AAAAAAAAGGACTGTACAGTGCTTTCGCACTGTACAGTCCTTTTTTTT	-23.96	N	Bin 3	87-95%	215	99.53%	1.34%	0.01	0.68%	12.27	10.458	14.124	12.284	1.833040098	4.284	0	16.332	6.872	8.467990553	71.055	219.765	209.494	166.7713333	83.05170504	1.417	37.296	1.495	13.40266667	20.6922704	0.297441449	0.08454547	0.938653137	0.077162053	0.718908271	0.068969724		-33.4	-25.5	4.2	-7.90	0.00	0.00	-7.90	0.00	-7.9	1.6	((((((((((((((((((((((....))))))))))))))))))))))
T6	2270	AAAAAAAAGGTTTCATCAGTGCGAAAGCACTGATGAAACCTTTTTTTT	-24.9	N	Bin 1	0-50%	208	99.52%	1.05%	0.01	0.29%	582.825	473.598	993.388	683.2703333	274.0663419	506.94	558.381	242.258	435.8596667	169.6253169	90.003	189.865	113.886	131.2513333	52.14662848	42.51	54.612	5.98	34.36733333	25.31788145	0.435924362	0.087084045	0.064189532	0.076123811	0.040529078	0.064735972		-31.8	-23.9	4.2	-6.40	0.00	0.00	-6.40	0.00	-7.9	1.6	((((((((((((((((((((((....))))))))))))))))))))))
T754	273	AAAAAAAAGGATAGTACAGTGCTTTCGCACTGTACTATCCTTTTTTTT	-22.53	N	Bin 1	0-50%	204	99.51%	1.70%	0.02	0.85%	49.08	101.592	30.602	60.42466667	36.82962288	39.984	19.461	62.606	40.68366667	21.581008	6.316	34.385	21.09	20.597	14.04099274	19.838	27.972	5.98	17.93	11.1194588	0.614143378	0.14012199	0.112718057	0.373090941	0.350760518	0.782790689		-31.5	-23.6	4.2	-6.80	0.00	0.00	-6.80	0.00	-7.9	1.6	((((((((((((((((((((((....))))))))))))))))))))))
T175	580	AAAAAAAAGGAATATACAGTGCTTTCGCACTGTATATTCCTTTTTTTT	-21.69	Y	Bin 2	50-87%	204	99.51%	0.92%	0.01	0.58%	0	1.494	7.062	2.852	3.721704448	275.604	311.376	205.511	264.1636667	53.85174534	0	19.435	4.218	7.884333333	10.22307715	7.085	2.664	1.495	3.748	2.948443149	0.015532401	0.520162445	0.829199133	0.011640772	0.013435648	0.610816682		-29.2	-21.3	4.2	-6.60	0.00	0.00	-6.60	0.00	-7.9	1.6	((((((((((((((((((((((....))))))))))))))))))))))
T1289	204	AAAAAAAAGGTAATATCAGTGCTTTCGCACTGATATTACCTTTTTTTT	-21.69	N	Bin 2	50-87%	203	99.51%	1.08%	0.01	0.98%	0	8.964	0	2.988	5.175367813	108.528	40.419	47.635	65.52733333	37.41404368	25.264	47.84	1.406	24.83666667	23.21994938	0	5.328	10.465	5.264333333	5.232790492	0.116644275	0.184158455	0.644115374	0.262202865	0.129916063	0.325707079		-29.2	-21.3	4.2	-6.80	0.00	0.00	-6.80	0.00	-7.9	1.6	((((((((((((((((((((((....))))))))))))))))))))))
T269	426	AAAAAAAAGGTTTGAACAGTGCGAAAGCACTGTTCAAACCTTTTTTTT	-25.16	N	Bin 1	0-50%	202	99.51%	1.30%	0.01	0.68%	65.44	13.446	112.992	63.95933333	49.78951505	98.532	23.952	34.025	52.16966667	40.46561252	26.843	65.78	88.578	60.40033333	31.21711336	21.255	45.288	80.73	49.091	29.91932508	0.763277579	0.911252304	0.593172983	0.85646799	0.942526959	0.134933502		-31.4	-23.5	4.2	-6.40	0.00	0.00	-6.40	0.00	-7.9	1.6	((((((((((((((((((((((....))))))))))))))))))))))
T678	261	AAAAAAAAGGTGAATACAGTGCGAAAGCACTGTATTCACCTTTTTTTT	-24.62	Y	Bin 2	50-87%	198	99.50%	0.88%	0.01	0.88%	0	32.868	0	10.956	18.97634865	139.944	100.299	91.187	110.4766667	25.92296157	1.579	1.495	7.03	3.368	3.171663128	0	0	0	0	0	0.043045914	0.591708348	0.422649731	0.022093556	0.017862717	0.207248953		-32	-24.1	4.2	-7.60	0.00	0.00	-7.60	0.00	-7.9	1.6	((((((((((((((((((((((....))))))))))))))))))))))
T552	271	AAAAAAAAGGTGTGGTCAGTGCTTTCGCACTGACCACACCTTTTTTTT	-25.39	N	Bin 3	87-95%	197	99.49%	1.15%	0.01	0.86%	8.18	2.988	0	3.722666667	4.139190903	4.284	5.988	4.083	4.785	1.046664703	7.895	133.055	92.796	77.91533333	63.89313015	46.761	39.96	47.84	44.85366667	4.272240669	0.712109739	0.195718497	0.006710823	0.182872539	0.005821628	0.481515297		-35.4	-27.5	4.2	-7.60	0.00	0.00	-7.60	0.00	-7.9	1.6	((((((((((((((((((((((....))))))))))))))))))))))
T158	552	AAAAAAAAGCTTAACACAGTGCTTTCGCACTGTGTTAAGCTTTTTTTT	-23.62	N	Bin 2	50-87%	196	99.49%	0.81%	0.01	0.61%	2.045	0	0	0.681666667	1.1806813	347.004	142.215	246.341	245.1866667	102.3993799	3.158	13.455	0	5.537666667	7.036076061	2.834	25.308	0	9.380666667	13.86606827	0.052812896	0.377018993	0.40493942	0.061205505	0.069840728	0.438641198		-30.7	-22.8	4.2	-6.40	0.00	0.00	-6.40	0.00	-7.9	1.6	((((((((((((((((((((((....))))))))))))))))))))))
T70	712	AAAAAAAAGGTAGTATCAGTGCGAAAGCACTGATACTACCTTTTTTTT	-24.03	N	Bin 3	87-95%	195	99.49%	0.99%	0.01	0.54%	12.27	31.374	42.372	28.672	15.23181552	44.268	49.401	42.191	45.28666667	3.711372567	64.739	306.475	348.688	239.9673333	153.2129595	18.421	85.248	1.495	35.05466667	44.28487781	0.21645128	0.118231726	0.837198973	0.158181804	0.705005904	0.143291288		-32.4	-24.5	4.2	-6.80	0.00	0.00	-6.80	0.00	-7.9	1.6	((((((((((((((((((((((....))))))))))))))))))))))
T379	348	AAAAAAAAGCTTTATGCAGTGCTTTCGCACTGCATAAAGCTTTTTTTT	-23.86	N	Bin 3	87-95%	190	99.47%	1.00%	0.01	0.77%	12.27	25.398	4.708	14.12533333	10.46903631	28.56	7.485	17.693	17.91266667	10.53921706	64.739	230.23	111.074	135.3476667	85.37403552	8.502	5.328	1.495	5.108333333	3.508661046	0.761238742	0.112924491	0.244485174	0.1671365	0.142783405	0.120265975		-30.8	-22.9	4.2	-6.40	0.00	0.00	-6.40	0.00	-7.9	1.6	((((((((((((((((((((((....))))))))))))))))))))))
T560	323	AAAAAAAACCTTTATACAGTGCGAAAGCACTGTATAAAGGTTTTTTTT	-23.45	N	Bin 2	50-87%	186	99.46%	1.52%	0.02	0.81%	26.585	88.146	37.664	50.79833333	32.81496936	125.664	77.844	126.573	110.027	27.87500111	1.579	0	0	0.526333333	0.911636075	0	1.332	0	0.444	0.769030559	0.231672694	0.121032653	0.112713767	0.020302308	0.022025316	0.930967859		-29.7	-21.7	4.2	-6.30	0.00	0.00	-6.30	0.00	-8	1.6	((((((((((((((((((((((....))))))))))))))))))))))
T1064	211	AAAAAAAAGGAAATTTCAGTGCGAAAGCACTGAAATTTCCTTTTTTTT	-24.01	N	Bin 3	87-95%	180	99.44%	1.25%	0.01	1.02%	0	8.964	16.478	8.480666667	8.249626012	5.712	23.952	0	9.888	12.5101482	42.633	80.73	89.984	71.11566667	25.09692918	21.255	18.648	5.98	15.29433333	8.171090278	0.893997688	0.024619225	0.539140977	0.058370953	0.464235769	0.093179421		-29.3	-21.4	4.2	-6.60	0.00	0.00	-6.60	0.00	-7.9	1.6	((((((((((((((((((((((....))))))))))))))))))))))
T20	1557	AAAAAAAAGGTTTACTCAGTGCTTTCGCACTGAGTAAACCTTTTTTTT	-23.07	N	Bin 3	87-95%	179	99.44%	0.89%	0.01	0.38%	32.72	38.844	9.416	26.99333333	15.52732525	314.16	341.316	333.445	329.6403333	13.97206858	213.165	644.345	275.576	377.6953333	233.0242837	7.085	51.948	17.94	25.65766667	23.40606708	0.001646226	0.113998019	0.922950569	0.743593152	0.000641327	0.100761343		-30.9	-23	4.2	-6.40	0.00	0.00	-6.40	0.00	-7.9	1.6	((((((((((((((((((((((....))))))))))))))))))))))
T832	215	AAAAAAAACCTTCACTCAGTGCTTTCGCACTGAGTGAAGGTTTTTTTT	-24.24	N	Bin 3	87-95%	178	99.44%	1.77%	0.02	1.02%	2.045	0	23.54	8.528333333	13.04063297	4.284	14.97	1.361	6.871666667	7.164023613	28.422	83.72	150.442	87.528	61.09906503	11.336	1.332	0	4.222666667	6.196223796	0.893138446	0.113219364	0.705723052	0.158097717	0.702327022	0.162926162		-33.2	-25.2	4.2	-6.30	0.00	0.00	-6.30	0.00	-8	1.6	((((((((((((((((((((((....))))))))))))))))))))))
T1017	224	AAAAAAAACGTTAGTTCAGTGCTTTCGCACTGAACTAACGTTTTTTTT	-23.56	Y	Bin 3	87-95%	177	99.44%	0.81%	0.01	1.00%	4.09	0	4.708	2.932666667	2.558492004	8.568	0	0	2.856	4.946737106	99.477	80.73	130.758	103.655	25.274334	1.417	3.996	0	1.804333333	2.02596257	0.979562881	0.017122675	0.709562008	0.022174066	0.777637326	0.022975293		-30.1	-22.1	4.2	-5.50	0.00	0.00	-5.50	0.00	-8	1.6	((((((((((((((((((((((....))))))))))))))))))))))
T916	220	AAAAAAAACCGTTACACAGTGCTTTCGCACTGTGTAACGGTTTTTTTT	-24.71	N	Bin 3	87-95%	176	99.43%	1.32%	0.01	1.01%	0	4.482	2.354	2.278666667	2.241949449	9.996	19.461	9.527	12.99466667	5.604916621	3.158	125.58	143.412	90.71666667	76.3504102	0	1.332	0	0.444	0.769030559	0.042479154	0.176171288	0.191910505	0.212652481	0.046106912	0.176093438		-32.3	-24.3	4.2	-7.90	0.00	0.00	-7.90	0.00	-8	1.6	((((((((((((((((((((((....))))))))))))))))))))))
T408	358	AAAAAAAAGGTGTAATCAGTGCTTTCGCACTGATTACACCTTTTTTTT	-23.12	Y	Bin 2	50-87%	175	99.43%	1.81%	0.02	0.80%	36.81	68.724	54.142	53.22533333	15.97673488	107.1	98.802	59.884	88.59533333	25.2085243	18.948	52.325	39.368	36.88033333	16.82698417	0	14.652	0	4.884	8.459336144	0.20096039	0.002963927	0.013928963	0.119621619	0.025507764	0.039358637		-31.1	-23.2	4.2	-7.60	0.00	0.00	-7.60	0.00	-7.9	1.6	((((((((((((((((((((((....))))))))))))))))))))))
T790	200	AAAAAAAAGCTAGATGCAGTGCTTTCGCACTGCATCTAGCTTTTTTTT	-24.44	N	Bin 4	>95%	173	99.42%	1.55%	0.02	1.07%	14.315	11.952	9.416	11.89433333	2.450009048	4.284	19.461	2.722	8.822333333	9.246398344	0	7.475	19.684	9.053	9.936424256	114.777	51.948	35.88	67.535	41.69412523	0.625454669	0.729251314	0.134292675	0.981160415	0.151481395	0.184119932		-33.5	-25.6	4.2	-6.80	0.00	0.00	-6.80	0.00	-7.9	1.6	((((((((((((((((((((((....))))))))))))))))))))))
T364	406	AAAAAAAAGCATTGATCAGTGCTTTCGCACTGATCAATGCTTTTTTTT	-23.69	Y	Bin 2	50-87%	172	99.42%	1.16%	0.01	0.75%	30.675	19.422	16.478	22.19166667	7.492796029	174.216	143.712	156.515	158.1476667	15.31739875	14.211	28.405	4.218	15.61133333	12.1541533	5.668	3.996	0	3.221333333	2.912325073	0.001890696	0.491338968	0.024630804	0.009237631	0.002899769	0.18099158		-31.1	-23.2	4.2	-6.60	0.00	0.00	-6.60	0.00	-7.9	1.6	((((((((((((((((((((((....))))))))))))))))))))))
T79	541	AAAAAAAAGGTTAGCTCAGTGCGAAAGCACTGAGCTAACCTTTTTTTT	-25.65	N	Bin 3	87-95%	171	99.41%	1.14%	0.01	0.66%	18.405	38.844	4.708	20.65233333	17.17860601	35.7	22.455	24.498	27.551	7.130786282	14.211	56.81	440.078	170.3663333	234.546277	45.344	42.624	32.89	40.286	6.547916615	0.614224286	0.404920536	0.131804038	0.40758505	0.076285018	0.448621665		-34.2	-26.3	4.2	-6.40	0.00	0.00	-6.40	0.00	-7.9	1.6	((((((((((((((((((((((....))))))))))))))))))))))
T33	589	AAAAAAAAGGTTGGTACAGTGCTTTCGCACTGTACCAACCTTTTTTTT	-24.22	Y	Bin 4	>95%	167	99.40%	1.35%	0.01	0.64%	44.99	73.206	96.514	71.57	25.80093053	37.128	35.928	53.079	42.045	9.574542652	18.948	16.445	26.714	20.70233333	5.354563879	148.785	162.504	177.905	163.0646667	14.56809392	0.11487727	0.05929767	0.005101443	0.013860755	0.001510326	0.002037262		-33.1	-25.2	4.2	-6.40	0.00	0.00	-6.40	0.00	-7.9	1.6	((((((((((((((((((((((....))))))))))))))))))))))
T327	410	AAAAAAAAGCTATTGACAGTGCTTTCGCACTGTCAATAGCTTTTTTTT	-23.36	N	Bin 3	87-95%	167	99.40%	1.12%	0.01	0.76%	2.045	13.446	2.354	5.948333333	6.495007647	51.408	92.814	23.137	55.78633333	35.04423539	33.159	213.785	140.6	129.1813333	90.85277888	9.919	15.984	1.495	9.132666667	7.276435964	0.098458203	0.13017359	0.336881141	0.250454165	0.101737257	0.144076803		-31.1	-23.2	4.2	-6.80	0.00	0.00	-6.80	0.00	-7.9	1.6	((((((((((((((((((((((....))))))))))))))))))))))
T1225	222	AAAAAAAACCAATTTGCAGTGCTTTCGCACTGCAAATTGGTTTTTTTT	-24.21	N	Bin 3	87-95%	167	99.40%	1.27%	0.01	1.04%	12.27	28.386	4.708	15.12133333	12.09377928	44.268	53.892	19.054	39.07133333	17.99098578	15.79	83.72	64.676	54.72866667	35.04045241	0	2.664	0	0.888	1.538061117	0.043334766	0.160036925	0.146515067	0.559025502	0.059708113	0.110946998		-30.4	-22.4	4.2	-6.30	0.00	0.00	-6.30	0.00	-8	1.6	((((((((((((((((((((((....))))))))))))))))))))))
T906	225	AAAAAAAAGGTCTAGACAGTGCTTTCGCACTGTCTAGACCTTTTTTTT	-23.65	N	Bin 3	87-95%	166	99.40%	1.16%	0.01	1.03%	0	14.94	0	4.98	8.625613022	7.14	20.958	0	9.366	10.65484622	20.527	167.44	92.796	93.58766667	73.45969946	1.417	5.328	0	2.248333333	2.759571042	0.186455782	0.14590415	0.513025817	0.161233156	0.259338985	0.157444902		-33.6	-25.7	4.2	-7.90	0.00	0.00	-7.90	0.00	-7.9	1.6	((((((((((((((((((((((....))))))))))))))))))))))
T54	779	AAAAAAAAGCTATGTTCAGTGCGAAAGCACTGAACATAGCTTTTTTTT	-24.86	N	Bin 3	87-95%	166	99.40%	0.83%	0.01	0.56%	12.27	77.688	61.204	50.38733333	34.02394582	52.836	49.401	62.606	54.94766667	6.851084464	77.371	301.99	150.442	176.601	114.5715661	82.186	195.804	23.92	100.6366667	87.41480246	0.840347281	0.125656631	0.3880783	0.215375611	0.486951983	0.203771719		-32	-24.1	4.2	-6.80	0.00	0.00	-6.80	0.00	-7.9	1.6	((((((((((((((((((((((....))))))))))))))))))))))
T61	808	AAAAAAAAGGTAGATACAGTGCTTTCGCACTGTATCTACCTTTTTTTT	-22.53	N	Bin 3	87-95%	164	99.39%	0.87%	0.01	0.55%	26.585	89.64	16.478	44.23433333	39.64585459	19.992	11.976	1.361	11.10966667	9.345664253	99.477	470.925	314.944	295.1153333	186.5161821	85.02	54.612	2.99	47.54066667	41.46966411	0.277372007	0.112582773	0.917543576	0.123937582	0.188692455	0.176033087		-31.5	-23.6	4.2	-6.80	0.00	0.00	-6.80	0.00	-7.9	1.6	((((((((((((((((((((((....))))))))))))))))))))))
T1100	214	AAAAAAAACCTTATACCAGTGCGAAAGCACTGGTATAAGGTTTTTTTT	-24.29	Y	Bin 2	50-87%	161	99.38%	1.45%	0.01	1.08%	10.225	13.446	21.186	14.95233333	5.63361876	78.54	101.796	85.743	88.693	11.90534582	0	1.495	1.406	0.967	0.838628046	0	2.664	1.495	1.386333333	1.335320311	0.009880693	0.041459766	0.047491805	0.005455792	0.004906254	0.380486913		-32.1	-24.1	4.2	-6.30	0.00	0.00	-6.30	0.00	-8	1.6	((((((((((((((((((((((....))))))))))))))))))))))
T627	292	AAAAAAAAGGAGTGTACAGTGCTTTCGCACTGTACACTCCTTTTTTTT	-23.96	N	Bin 2	50-87%	158	99.37%	2.10%	0.02	0.93%	4.09	19.422	9.416	10.976	7.784134891	119.952	80.838	58.523	86.43766667	31.09497886	4.737	89.7	35.15	43.19566667	43.04912782	4.251	1.332	0	1.861	2.174311615	0.066580793	0.254369773	0.225886704	0.364713697	0.036844382	0.247201243		-33.4	-25.5	4.2	-7.80	0.00	0.00	-7.80	0.00	-7.9	1.6	((((((((((((((((((((((....))))))))))))))))))))))
T2	2749	AAAAAAAAGGCCTCCGCAGTGCGAAAGCACTGGGGGGACGTTTTTTTT	-13.41	N	Bin 1	0-50%	156	99.36%	1.08%	0.01	0.30%	1079.76	2515.896	1066.362	1554.006	833.0481113	0	26.946	23.137	16.69433333	14.58261617	3.158	7.475	9.842	6.825	3.389076423	0	21.312	28.405	16.57233333	14.78375244	0.083952401	0.084464596	0.084806096	0.281382399	0.972604157	0.277493147		-25.1	-19.6	4.2	0.00	0.00	0.00	0.00	5.00	-5.5	1.6	((((((((.((((((.((((((....))))))))))).).))))))))
T989	203	AAAAAAAACCACATAACAGTGCTTTCGCACTGTTATGTGGTTTTTTTT	-23.43	N	Bin 3	87-95%	156	99.36%	2.22%	0.02	1.12%	30.675	11.952	32.956	25.19433333	11.5247683	19.992	19.461	12.249	17.234	4.325292938	12.632	35.88	92.796	47.10266667	41.2435196	11.336	19.98	13.455	14.92366667	4.505265845	0.436786765	0.432999959	0.378290274	0.373165667	0.542934107	0.311300716		-30.9	-22.9	4.2	-7.60	0.00	0.00	-7.60	0.00	-8	1.6	((((((((((((((((((((((....))))))))))))))))))))))
T458	329	AAAAAAAAGGTGTGTGCAGTGCTTTCGCACTGCACACACCTTTTTTTT	-25.94	N	Bin 4	>95%	156	99.36%	2.22%	0.02	0.88%	47.035	32.868	72.974	50.959	20.33890707	47.124	40.419	54.44	47.32766667	7.01271847	6.316	32.89	18.278	19.16133333	13.30900362	73.684	39.96	47.84	53.828	17.64140448	0.685727282	0.192311524	0.866818802	0.113674276	0.588664559	0.187575182		-35.2	-27.3	4.2	-7.60	0.00	0.00	-7.60	0.00	-7.9	1.6	((((((((((((((((((((((....))))))))))))))))))))))
T177	396	AAAAAAAACCGTTAATCAGTGCGAAAGCACTGATTAACGGTTTTTTTT	-25.06	N	Bin 3	87-95%	156	99.36%	1.25%	0.01	0.80%	2.045	22.41	0	8.151666667	12.39034133	4.284	17.964	13.61	11.95266667	6.988967401	11.053	107.64	154.66	91.11766667	73.21532105	56.68	103.896	71.76	77.44533333	24.11596826	0.545706733	0.187297724	0.012587722	0.180311236	0.024093079	0.749937024		-31.1	-23.1	4.2	-7.90	0.00	0.00	-7.90	0.00	-8	1.6	((((((((((((((((((((((....))))))))))))))))))))))
T314	353	AAAAAAAAGCATTCTCCAGTGCGAAAGCACTGGAGAATGGTTTTTTTT	-23.7	N	Bin 1	0-50%	154	99.35%	1.21%	0.01	0.86%	218.815	4.482	110.638	111.3116667	107.168088	151.368	62.874	50.357	88.19966667	55.06221549	0	0	9.842	3.280666667	5.682281349	0	0	5.98	1.993333333	3.45255461	0.628200173	0.223447568	0.219509019	0.128854533	0.120690307	0.422649731		-30.1	-24.3	4.2	-3.20	0.00	0.00	-3.20	5.00	-5.8	1.6	((((((((.(((((((((((((....))))))))))))).))))))))
T336	424	AAAAAAAAGGTTATTACAGTGCTTTCGCACTGTAATAACCTTTTTTTT	-21.95	N	Bin 3	87-95%	152	99.34%	1.10%	0.01	0.79%	44.99	2.988	2.354	16.77733333	24.43494238	88.536	100.299	69.411	86.082	15.5895389	143.689	131.56	50.616	108.6216667	50.59912237	5.668	0	0	1.889333333	3.272421326	0.046897366	0.059370061	0.347262171	0.409594519	0.011090913	0.062931631		-28.8	-20.9	4.2	-6.40	0.00	0.00	-6.40	0.00	-7.9	1.6	((((((((((((((((((((((....))))))))))))))))))))))
T555	279	AAAAAAAACCTTTCAACAGTGCGAAAGCACTGTTGAAAGGTTTTTTTT	-25.16	N	Bin 3	87-95%	151	99.34%	1.58%	0.02	0.97%	0	11.952	14.124	8.692	7.605428588	1.428	4.491	16.332	7.417	7.871048914	9.474	192.855	113.886	105.405	91.98420142	1.417	41.292	1.495	14.73466667	22.99935839	0.720842262	0.189999178	0.672664865	0.200486511	0.680575096	0.168453595		-31.4	-23.4	4.2	-6.30	0.00	0.00	-6.30	0.00	-8	1.6	((((((((((((((((((((((....))))))))))))))))))))))
T293	405	AAAAAAAAGCTATTAACAGTGCGAAAGCACTGTTAATAGCTTTTTTTT	-23.69	N	Bin 3	87-95%	148	99.32%	1.45%	0.01	0.82%	8.18	26.892	0	11.69066667	13.78544527	17.136	40.419	2.722	20.09233333	19.0215899	7.895	257.14	217.93	160.9883333	134.024373	0	11.988	1.495	4.494333333	6.532613285	0.115367233	0.184330987	0.269670119	0.201342521	0.186702719	0.17138199		-29.7	-21.8	4.2	-6.80	0.00	0.00	-6.80	0.00	-7.9	1.6	((((((((((((((((((((((....))))))))))))))))))))))
T623	227	AAAAAAAACGATTACTCAGTGCTTTCGCACTGAGTAATCGTTTTTTTT	-23.3	N	Bin 3	87-95%	147	99.32%	1.18%	0.01	1.09%	2.045	1.494	7.062	3.533666667	3.068020915	4.284	13.473	2.722	6.826333333	5.808923681	6.316	86.71	163.096	85.374	78.39853807	0	39.96	0	13.32	23.07091676	0.559138866	0.202920489	0.567175078	0.228385698	0.582951152	0.264930602		-30.5	-22.5	4.2	-5.90	0.00	0.00	-5.90	0.00	-8	1.6	((((((((((((((((((((((....))))))))))))))))))))))
T32	1164	AAAAAAAAGGTTTAATCAGTGCGAAAGCACTGATTAAACCTTTTTTTT	-23.73	N	Bin 3	87-95%	145	99.31%	0.63%	0.01	0.49%	16.36	25.398	28.248	23.33533333	6.206615932	124.236	119.76	104.797	116.2643333	10.18005129	274.746	781.885	219.336	425.3223333	310.0326894	0	39.96	0	13.32	23.07091676	0.009395441	0.152882378	0.514689235	0.222629413	0.015251682	0.130808597		-29.5	-21.6	4.2	-6.40	0.00	0.00	-6.40	0.00	-7.9	1.6	((((((((((((((((((((((....))))))))))))))))))))))
T236	495	AAAAAAAAGCTTAGTACAGTGCTTTCGCACTGTACTAAGCTTTTTTTT	-23.03	N	Bin 1	0-50%	145	99.31%	0.88%	0.01	0.74%	161.555	379.476	214.214	251.7483333	113.7058055	8.568	65.868	24.498	32.978	29.57626244	1.579	0	0	0.526333333	0.911636075	0	1.332	1.495	0.942333333	0.820144093	0.045956272	0.062626214	0.061693704	0.204111566	0.196378409	0.717437769		-31.1	-23.2	4.2	-6.40	0.00	0.00	-6.40	0.00	-7.9	1.6	((((((((((((((((((((((....))))))))))))))))))))))
T191	464	AAAAAAAAGGTGTAAACAGTGCTTTCGCACTGTTTACACCTTTTTTTT	-23.38	Y	Bin 2	50-87%	145	99.31%	1.15%	0.01	0.77%	2.045	10.458	2.354	4.952333333	4.770549689	292.74	191.616	151.071	211.809	72.96125223	0	0	4.218	1.406	2.435263435	0	10.656	0	3.552	6.152244468	0.040513827	0.432195968	0.223734062	0.039576732	0.040285826	0.675668774		-30.7	-22.8	4.2	-7.60	0.00	0.00	-7.60	0.00	-7.9	1.6	((((((((((((((((((((((....))))))))))))))))))))))
T749	276	AAAAAAAAGGAATTTGCAGTGCTTTCGCACTGCAAATTCCTTTTTTTT	-23.9	Y	Bin 2	50-87%	140	99.29%	1.29%	0.01	1.01%	0	2.988	0	0.996	1.725122604	134.232	119.76	125.212	126.4013333	7.308938455	0	7.475	0	2.491666667	4.315693262	0	3.996	0	1.332	2.307091676	0.00161207	0.422649731	0.422649731	0.002631513	0.001812394	0.422649731		-30.6	-22.7	4.2	-6.60	0.00	0.00	-6.60	0.00	-7.9	1.6	((((((((((((((((((((((....))))))))))))))))))))))
T1	3441	AAAAAAAAGGTTAGTTCAGTGCTTTCGCACTGAACTAACCTTTTTTTT	-23.07	N	Bin 2	50-87%	138	99.27%	0.85%	0.01	0.29%	208.59	355.572	164.78	242.9806667	99.93715666	782.544	489.519	643.753	638.6053333	146.5803074	508.438	1098.825	226.366	611.2096667	445.216451	187.044	299.7	161.46	216.068	73.54841149	0.097725166	0.206549609	0.222767072	0.939766697	0.07297431	0.207657948		-30.9	-23	4.2	-6.40	0.00	0.00	-6.40	0.00	-7.9	1.6	((((((((((((((((((((((....))))))))))))))))))))))
T93	742	AAAAAAAAGGTTTAGTCAGTGCTTTCGCACTGACTAAACCTTTTTTTT	-23.07	N	Bin 3	87-95%	137	99.27%	1.34%	0.01	0.62%	51.125	43.326	61.204	51.885	8.963198146	185.64	40.419	112.963	113.0073333	72.61051015	115.267	264.615	54.834	144.9053333	107.9853698	93.522	74.592	16.445	61.51966667	40.16690686	0.265621923	0.300971646	0.758590468	0.771759289	0.352501413	0.259637433		-30.9	-23	4.2	-6.40	0.00	0.00	-6.40	0.00	-7.9	1.6	((((((((((((((((((((((....))))))))))))))))))))))
T548	283	AAAAAAAAGGTAGATGCAGTGCTTTCGCACTGCATCTACCTTTTTTTT	-24.2	N	Bin 3	87-95%	137	99.27%	2.14%	0.02	1.01%	0	25.398	7.062	10.82	13.10940594	5.712	17.964	6.805	10.16033333	6.780233944	22.106	65.78	157.472	81.786	69.08786084	35.425	55.944	7.475	32.948	24.32925476	0.878171443	0.218572425	0.180661578	0.219361819	0.181582174	0.439460708		-33.5	-25.6	4.2	-6.80	0.00	0.00	-6.80	0.00	-7.9	1.6	((((((((((((((((((((((....))))))))))))))))))))))
T283	368	AAAAAAAACCGTTACGCAGTGCTTTCGCACTGCGTAACGGTTTTTTTT	-26.23	N	Bin 3	87-95%	134	99.26%	1.64%	0.02	0.90%	12.27	7.47	0	6.58	6.183227313	0	11.976	0	3.992	6.914346824	14.211	130.065	253.08	132.452	119.4523885	28.34	66.6	4.485	33.14166667	31.33465028	0.657067542	0.224737505	0.251186355	0.204326262	0.181724017	0.330586319		-33.8	-25.8	4.2	-7.90	0.00	0.00	-7.90	0.00	-8	1.6	((((((((((((((((((((((....))))))))))))))))))))))
T1023	222	AAAAAAAAGGTATTCTCAGTGCTTTCGCACTGAGAATACCTTTTTTTT	-22.81	N	Bin 2	50-87%	133	99.25%	1.45%	0.01	1.16%	12.27	4.482	0	5.584	6.208786355	75.684	67.365	50.357	64.46866667	12.90952332	66.318	26.91	25.308	39.512	23.22849173	0	0	0	0	0	0.005208986	0.078267644	0.25960401	0.10864905	0.013103868	0.098478937		-31.3	-23.4	4.2	-6.80	0.00	0.00	-6.80	0.00	-7.9	1.6	((((((((((((((((((((((....))))))))))))))))))))))
T133	589	AAAAAAAAGCTTTGTACAGTGCGAAAGCACTGTACAAAGCTTTTTTTT	-25.12	N	Bin 3	87-95%	130	99.23%	1.37%	0.01	0.72%	8.18	35.856	2.354	15.46333333	17.89919577	35.7	49.401	1.361	28.82066667	24.74781446	108.951	406.64	209.494	241.695	151.4343537	1.417	9.324	4.485	5.075333333	3.986418484	0.246123428	0.102327259	0.344848535	0.121883956	0.221534129	0.108738175		-31.6	-23.7	4.2	-6.40	0.00	0.00	-6.40	0.00	-7.9	1.6	((((((((((((((((((((((....))))))))))))))))))))))
T748	283	AAAAAAAAGGTTTAGACAGTGCGAAAGCACTGTCTAAACCTTTTTTTT	-24.57	N	Bin 2	50-87%	129	99.23%	1.87%	0.02	1.04%	26.585	50.796	37.664	38.34833333	12.11999853	74.256	71.856	28.581	58.231	25.70567787	4.737	73.255	53.428	43.80666667	35.2577172	1.417	10.656	0	4.024333333	5.786728293	0.349018237	0.730459027	0.017739364	0.661647326	0.054846334	0.16343192		-31.8	-23.9	4.2	-6.40	0.00	0.00	-6.40	0.00	-7.9	1.6	((((((((((((((((((((((....))))))))))))))))))))))
T641	262	AAAAAAAAGCTATATGCAGTGCGAAAGCACTGCATATAGCTTTTTTTT	-24.82	N	Bin 3	87-95%	128	99.22%	1.66%	0.02	1.09%	0	16.434	9.416	8.616666667	8.246107526	0	16.467	5.444	7.303666667	8.389534691	15.79	128.57	129.352	91.23733333	65.3404772	11.336	39.96	8.97	20.08866667	17.24969291	0.427466207	0.132444203	0.239233479	0.133823315	0.158722939	0.175940606		-32.3	-24.4	4.2	-6.80	0.00	0.00	-6.80	0.00	-7.9	1.6	((((((((((((((((((((((....))))))))))))))))))))))
T164	547	AAAAAAAAGCTTAATTCAGTGCGAAAGCACTGAATTAAGCTTTTTTTT	-23.97	N	Bin 3	87-95%	127	99.21%	1.55%	0.02	0.76%	36.81	31.374	14.124	27.436	11.84459928	34.272	31.437	47.635	37.78133333	8.650454689	63.16	337.87	137.788	179.606	142.0491284	21.255	38.628	20.93	26.93766667	10.12542969	0.466818627	0.20505393	0.953251578	0.234082047	0.385543227	0.183788603		-29.5	-21.6	4.2	-6.40	0.00	0.00	-6.40	0.00	-7.9	1.6	((((((((((((((((((((((....))))))))))))))))))))))
T226	438	AAAAAAAAGCTAGTTGCAGTGCTTTCGCACTGCAACTAGCTTTTTTTT	-24.7	N	Bin 3	87-95%	126	99.21%	1.85%	0.02	0.85%	2.045	8.964	0	3.669666667	4.697656898	65.688	25.449	38.108	43.08166667	20.57540523	26.843	252.655	191.216	156.9046667	116.7506554	0	18.648	5.98	8.209333333	9.521786667	0.101670977	0.145894695	0.320041034	0.287555176	0.177546577	0.140514283		-33.1	-25.2	4.2	-6.80	0.00	0.00	-6.80	0.00	-7.9	1.6	((((((((((((((((((((((....))))))))))))))))))))))
T728	285	AAAAAAAAGGAATGTACAGTGCTTTCGCACTGTACATTCCTTTTTTTT	-23.12	N	Bin 3	87-95%	126	99.20%	1.86%	0.02	1.05%	0	14.94	0	4.98	8.625613022	19.992	53.892	55.801	43.22833333	20.14587949	25.264	127.075	87.172	79.837	51.30030798	0	23.976	4.485	9.487	12.74665238	0.065973139	0.101244616	0.226162113	0.205390507	0.067522653	0.094418166		-31.1	-23.2	4.2	-6.60	0.00	0.00	-6.60	0.00	-7.9	1.6	((((((((((((((((((((((....))))))))))))))))))))))
T665	313	AAAAAAAAGCTTACTACAGTGCGAAAGCACTGTAGTAAGCTTTTTTTT	-24.53	Y	Bin 2	50-87%	125	99.20%	1.32%	0.01	1.01%	0	1.494	7.062	2.852	3.721704448	127.092	121.257	156.515	134.9546667	18.89835406	0	16.445	4.218	6.887666667	8.541360918	12.753	0	1.495	4.749333333	6.971568427	0.004537955	0.540709782	0.765183517	0.011277447	0.009187348	0.823531523		-32	-24.1	4.2	-6.40	0.00	0.00	-6.40	0.00	-7.9	1.6	((((((((((((((((((((((....))))))))))))))))))))))
T144	492	AAAAAAAAGCGTTAAACAGTGCTTTCGCACTGTTTAACGCTTTTTTTT	-24.06	N	Bin 1	0-50%	124	99.20%	1.23%	0.01	0.81%	151.33	137.448	317.79	202.1893333	100.3534408	84.252	59.88	85.743	76.625	14.52074513	0	13.455	28.12	13.85833333	14.06433818	0	0	0	0	0	0.142741214	0.066797853	0.07321221	0.03049198	0.011759848	0.230002051		-29.8	-21.9	4.2	-8.00	0.00	0.00	-8.00	0.00	-7.9	1.6	((((((((((((((((((((((....))))))))))))))))))))))
T1145	214	AAAAAAAACCTATGATCAGTGCTTTCGCACTGATCATAGGTTTTTTTT	-22.86	N	Bin 3	87-95%	122	99.18%	1.51%	0.02	1.23%	6.135	11.952	14.124	10.737	4.13076252	39.984	38.922	39.469	39.45833333	0.531080345	31.58	92.69	36.556	53.60866667	33.93675154	0	3.996	4.485	2.827	2.460432279	0.008134794	0.152081604	0.01597043	0.550281259	0.002087838	0.11566832		-31.5	-23.5	4.2	-6.70	0.00	0.00	-6.70	0.00	-8	1.6	((((((((((((((((((((((....))))))))))))))))))))))
T149	411	AAAAAAAAGGTTGTGACAGTGCGAAAGCACTGTCACAACCTTTTTTTT	-26.05	N	Bin 4	>95%	121	99.18%	1.38%	0.01	0.89%	18.405	29.88	30.602	26.29566667	6.843046568	19.992	28.443	42.191	30.20866667	11.20433328	0	40.365	44.992	28.45233333	24.74881283	52.429	183.816	106.145	114.13	66.05646154	0.424907908	0.854127288	0.129751057	0.870246045	0.15057526	0.097991204		-33.9	-26	4.2	-6.40	0.00	0.00	-6.40	0.00	-7.9	1.6	((((((((((((((((((((((....))))))))))))))))))))))
T562	214	AAAAAAAACCGATATGCAGTGCTTTCGCACTGCATATCGGTTTTTTTT	-24.69	N	Bin 3	87-95%	121	99.17%	2.74%	0.03	1.24%	6.135	16.434	25.894	16.15433333	9.882468332	4.284	16.467	0	6.917	8.543420802	4.737	44.85	122.322	57.303	59.77345534	41.093	33.3	1.495	25.296	20.97733093	0.383687512	0.291094334	0.654628333	0.305014554	0.214047941	0.562468254		-32.8	-24.8	4.2	-8.10	0.00	0.00	-8.10	0.00	-8	1.6	((((((((((((((((((((((....))))))))))))))))))))))
T637	278	AAAAAAAACCTTTTGACAGTGCTTTCGCACTGTCAAAAGGTTTTTTTT	-23.66	N	Bin 2	50-87%	121	99.17%	2.74%	0.03	1.09%	6.135	8.964	18.832	11.31033333	6.665764197	65.688	137.724	51.718	85.04333333	46.15441155	14.211	49.335	43.586	35.71066667	18.83983812	0	2.664	14.95	5.871333333	7.974388085	0.123037536	0.120253985	0.019950412	0.167260119	0.113128713	0.086382902		-30.5	-22.5	4.2	-6.30	0.00	0.00	-6.30	0.00	-8	1.6	((((((((((((((((((((((....))))))))))))))))))))))
T69	766	AAAAAAAAGGGTTTAGCAGTGCTTTCGCACTGCTAAACGCTTTTTTTT	-21.95	Y	Bin 2	50-87%	121	99.17%	2.12%	0.02	0.66%	6.135	2.988	2.354	3.825666667	2.024908475	448.392	279.939	340.25	356.1936667	85.35076849	1.579	1.495	0	1.024666667	0.888380737	1.417	7.992	0	3.136333333	4.264398707	0.018249834	0.091673737	0.835750149	0.018634215	0.020181787	0.437220642		-28.6	-20.7	4.2	-4.40	0.00	0.00	-4.40	1.00	-7.9	1.6	(((((((((.((((((((((((....)))))))))))).)))))))))
T656	231	AAAAAAAAGGTATGGTCAGTGCTTTCGCACTGACCATACCTTTTTTTT	-23.96	N	Bin 4	>95%	120	99.17%	2.89%	0.03	1.20%	2.045	7.47	14.124	7.879666667	6.049911597	18.564	16.467	6.805	13.94533333	6.271971168	1.579	14.95	14.06	10.19633333	7.476085228	45.344	123.876	65.78	78.33333333	40.74320053	0.47948484	0.464615765	0.092800286	0.649603999	0.110850468	0.079991247		-33.5	-25.6	4.2	-6.80	0.00	0.00	-6.80	0.00	-7.9	1.6	((((((((((((((((((((((....))))))))))))))))))))))
T724	204	AAAAAAAACCTTGAAGCAGTGCTTTCGCACTGCTTCAAGGTTTTTTTT	-24.74	N	Bin 4	>95%	120	99.17%	2.20%	0.02	1.27%	0	1.494	0	0.498	0.862561302	5.712	0	1.361	2.357666667	2.983579115	3.158	16.445	1.406	7.003	8.223800764	42.51	159.84	50.83	84.39333333	65.47102591	0.468386689	0.265775478	0.153453585	0.516533196	0.170610479	0.144556774		-32.9	-24.9	4.2	-6.30	0.00	0.00	-6.30	0.00	-8	1.6	((((((((((((((((((((((....))))))))))))))))))))))
T464	365	AAAAAAAAGCATTATACAGTGCGAAAGCACTGTATAATGCTTTTTTTT	-23.74	N	Bin 1	0-50%	119	99.16%	1.27%	0.01	0.96%	182.005	309.258	87.098	192.787	111.4717679	8.568	25.449	4.083	12.7	11.26639059	0	0	0	0	0	1.417	6.66	0	2.692333333	3.508383721	0.090111556	0.095711534	0.092946773	0.190131123	0.155036518	0.315140633		-29.9	-22	4.2	-6.60	0.00	0.00	-6.60	0.00	-7.9	1.6	((((((((((((((((((((((....))))))))))))))))))))))
T400	377	AAAAAAAACCTTTAAACAGTGCGAAAGCACTGTTTAAAGGTTTTTTTT	-23.99	Y	Bin 2	50-87%	119	99.16%	2.00%	0.02	0.94%	6.135	13.446	9.416	9.665666667	3.661888902	92.82	143.712	132.017	122.8496667	26.65574828	11.053	70.265	44.992	42.10333333	29.71150505	8.502	14.652	0	7.718	7.357395463	0.013794815	0.16415506	0.655191439	0.002387743	0.01749263	0.167955535		-29.1	-21.1	4.2	-6.30	0.00	0.00	-6.30	0.00	-8	1.6	((((((((((((((((((((((....))))))))))))))))))))))
T253	465	AAAAAAAACCGTTATACAGTGCTTTCGCACTGTATAACGGTTTTTTTT	-23.28	Y	Bin 2	50-87%	118	99.15%	1.45%	0.01	0.85%	10.225	20.916	14.124	15.08833333	5.410344197	131.376	281.436	216.399	209.737	75.25149555	0	1.495	0	0.498333333	0.863138652	0	0	0	0	0	0.040504538	0.031779266	0.040287117	0.039796017	0.040331884	0.422649731		-30.4	-22.4	4.2	-7.90	0.00	0.00	-7.90	0.00	-8	1.6	((((((((((((((((((((((....))))))))))))))))))))))
T238	468	AAAAAAAACCCAAATACAGTGCTTTCGCACTGTATTTGGGTTTTTTTT	-23.38	N	Bin 3	87-95%	118	99.15%	1.93%	0.02	0.85%	2.045	38.844	4.708	15.199	20.52041449	0	13.473	14.971	9.481333333	8.245165998	9.474	331.89	219.336	186.9	163.6370674	0	38.628	8.97	15.866	20.21624861	0.639151719	0.18143621	0.755866617	0.188064703	0.572382706	0.179471115		-30.8	-22.8	4.2	-8.70	0.00	0.00	-8.70	0.00	-8	1.6	((((((((((((((((((((((....))))))))))))))))))))))
T120	467	AAAAAAAAGGTGTTGACAGTGCTTTCGCACTGTCAACACCTTTTTTTT	-24.55	Y	Bin 4	>95%	117	99.14%	1.81%	0.02	0.85%	18.405	11.952	58.85	29.73566667	25.41935496	35.7	14.97	25.859	25.50966667	10.36941418	1.579	16.445	1.406	6.476666667	8.633263249	141.7	206.46	153.985	167.3816667	34.39574695	0.804138438	0.328860752	0.043183897	0.215174052	0.031093288	0.008570579		-33	-25.1	4.2	-7.60	0.00	0.00	-7.60	0.00	-7.9	1.6	((((((((((((((((((((((....))))))))))))))))))))))
T115	508	AAAAAAAAGGTTGATGCAGTGCGAAAGCACTGCATCAACCTTTTTTTT	-26.29	Y	Bin 4	>95%	116	99.14%	2.07%	0.02	0.82%	18.405	5.976	25.894	16.75833333	10.06058221	29.988	43.413	31.303	34.90133333	7.400584999	0	23.92	64.676	29.532	32.70117967	195.546	117.216	183.885	165.549	42.26173088	0.205636651	0.52447883	0.016866827	0.809888519	0.044929654	0.047325938		-34	-26.1	4.2	-6.40	0.00	0.00	-6.40	0.00	-7.9	1.6	((((((((((((((((((((((....))))))))))))))))))))))
T156	614	AAAAAAAAGGTATAATCAGTGCTTTCGCACTGATTATACCTTTTTTTT	-21.69	N	Bin 2	50-87%	115	99.13%	1.25%	0.01	0.75%	81.8	56.772	14.124	50.89866667	34.21815713	444.108	252.993	47.635	248.2453333	198.2791345	0	2.99	0	0.996666667	1.726277305	0	17.316	0	5.772	9.997397261	0.173146446	0.12614892	0.149587379	0.163353766	0.168396143	0.422649731		-29.2	-21.3	4.2	-6.80	0.00	0.00	-6.80	0.00	-7.9	1.6	((((((((((((((((((((((....))))))))))))))))))))))
T131	604	AAAAAAAAGGTTATTACAGTGCGAAAGCACTGTAATAACCTTTTTTTT	-23.45	N	Bin 2	50-87%	115	99.13%	1.93%	0.02	0.76%	26.585	22.41	9.416	19.47033333	8.954042123	278.46	229.041	97.992	201.831	93.26018889	36.317	79.235	39.368	51.64	23.9466108	14.17	49.284	1.495	21.64966667	24.75694227	0.064440143	0.142362232	0.87682246	0.105159259	0.065273201	0.02215534		-29.7	-21.8	4.2	-6.40	0.00	0.00	-6.40	0.00	-7.9	1.6	((((((((((((((((((((((....))))))))))))))))))))))
T371	397	AAAAAAAAGGTTGTATCAGTGCTTTCGCACTGATACAACCTTTTTTTT	-23.12	N	Bin 1	0-50%	113	99.12%	1.73%	0.02	0.94%	122.7	161.352	155.364	146.472	20.8037262	127.092	79.341	23.137	76.52333333	52.03474743	4.737	1.495	0	2.077333333	2.421595824	0	0	0	0	0	0.22165585	0.008351844	0.006657298	0.121955503	0.125712915	0.275655228		-31.1	-23.2	4.2	-6.40	0.00	0.00	-6.40	0.00	-7.9	1.6	((((((((((((((((((((((....))))))))))))))))))))))
T687	277	AAAAAAAACGTTTTTACAGTGCGAAAGCACTGTAAAAACGTTTTTTTT	-24.48	Y	Bin 2	50-87%	112	99.11%	1.56%	0.02	1.13%	2.045	2.988	0	1.677666667	1.527493481	101.388	104.79	132.017	112.7316667	16.78798565	4.737	14.95	11.248	10.31166667	5.170481828	8.502	10.656	1.495	6.884333333	4.789949304	0.008830463	0.10123238	0.110225395	0.008288411	0.013326117	0.474754214		-28.3	-20.3	4.2	-5.50	0.00	0.00	-5.50	0.00	-8	1.6	((((((((((((((((((((((....))))))))))))))))))))))
T165	414	AAAAAAAAGGTGAATTCAGTGCGAAAGCACTGAATTCACCTTTTTTTT	-24.9	N	Bin 3	87-95%	111	99.10%	1.75%	0.02	0.93%	4.09	14.94	4.708	7.912666667	6.093688648	38.556	62.874	42.191	47.87366667	13.11719506	30.001	212.29	195.434	145.9083333	100.7318898	0	0	0	0	0	0.010266714	0.132970027	0.153450216	0.207279051	0.024122799	0.128868225		-31.8	-23.9	4.2	-7.60	0.00	0.00	-7.60	0.00	-7.9	1.6	((((((((((((((((((((((....))))))))))))))))))))))
T25	1211	AAAAAAAAGGTTTGTTCAGTGCGAAAGCACTGAACAAACCTTTTTTTT	-25.16	N	Bin 1	0-50%	110	99.09%	1.11%	0.01	0.54%	67.485	200.196	306.02	191.2336667	119.5197855	118.524	85.329	198.706	134.1863333	58.2886571	113.688	148.005	278.388	180.027	86.8940669	141.7	95.904	130.065	122.5563333	23.80343379	0.402153358	0.741127418	0.453314342	0.217698435	0.724871304	0.376629637		-31.4	-23.5	4.2	-6.40	0.00	0.00	-6.40	0.00	-7.9	1.6	((((((((((((((((((((((....))))))))))))))))))))))
T22	1239	AAAAAAAAGGTTATGACAGTGCGAAAGCACTGTCATAACCTTTTTTTT	-24.62	N	Bin 3	87-95%	110	99.09%	1.13%	0.01	0.54%	28.63	64.242	68.266	53.71266667	21.8152073	101.388	28.443	112.963	80.93133333	45.823182	61.581	364.78	610.204	345.5216667	274.8180518	80.769	210.456	71.76	120.995	77.60633615	0.490835513	0.185540746	0.249466439	0.238259865	0.630408363	0.306110321		-32	-24.1	4.2	-6.40	0.00	0.00	-6.40	0.00	-7.9	1.6	((((((((((((((((((((((....))))))))))))))))))))))
T1012	223	AAAAAAAAGGTTTCGACAGTGCTTTCGCACTGTCGAAACCTTTTTTTT	-24.68	N	Bin 2	50-87%	110	99.09%	1.95%	0.02	1.27%	2.045	2.988	9.416	4.816333333	4.011235761	37.128	112.275	102.075	83.826	40.76196024	4.737	28.405	23.902	19.01466667	12.56813735	0	0	1.495	0.498333333	0.863138652	0.072295081	0.162926341	0.141266168	0.057777444	0.070312871	0.12104148		-32.3	-24.4	4.2	-6.40	0.00	0.00	-6.40	0.00	-7.9	1.6	((((((((((((((((((((((....))))))))))))))))))))))
T639	285	AAAAAAAAGCTTTGTGCAGTGCTTTCGCACTGCACAAAGCTTTTTTTT	-25.29	N	Bin 3	87-95%	109	99.08%	1.73%	0.02	1.13%	2.045	11.952	7.062	7.019666667	4.953635668	12.852	4.491	5.444	7.595666667	4.57698944	17.369	119.6	151.848	96.27233333	70.2088697	43.927	26.64	10.465	27.01066667	16.73407919	0.924600202	0.14623518	0.2221302	0.175527142	0.126314027	0.299589241		-32.7	-24.8	4.2	-6.40	0.00	0.00	-6.40	0.00	-7.9	1.6	((((((((((((((((((((((....))))))))))))))))))))))
T553	279	AAAAAAAAGCTGTATACAGTGCGAAAGCACTGTATACAGCTTTTTTTT	-24.58	N	Bin 2	50-87%	108	99.07%	1.46%	0.01	1.15%	10.225	0	18.832	9.685666667	9.427577437	184.212	46.407	129.295	119.9713333	69.37400505	0	0	15.466	5.155333333	8.929299263	0	0	0	0	0	0.095767579	0.271070623	0.217126411	0.102019416	0.095723731	0.422649731		-32.2	-24.3	4.2	-7.60	0.00	0.00	-7.60	0.00	-7.9	1.6	((((((((((((((((((((((....))))))))))))))))))))))
T862	226	AAAAAAAACGTTTGATCAGTGCTTTCGCACTGATCAAACGTTTTTTTT	-23.89	Y	Bin 3	87-95%	107	99.06%	1.32%	0.01	1.28%	0	14.94	0	4.98	8.625613022	5.712	0	8.166	4.626	4.189920763	77.371	124.085	92.796	98.084	23.80171542	8.502	2.664	0	3.722	4.34862323	0.965857955	0.009569283	0.854083554	0.027293924	0.826628251	0.024949641		-30.1	-22.1	4.2	-5.50	0.00	0.00	-5.50	0.00	-8	1.6	((((((((((((((((((((((....))))))))))))))))))))))
T75	661	AAAAAAAAGGTATGCTCAGTGCTTTCGCACTGAGCATACCTTTTTTTT	-24.2	N	Bin 2	50-87%	106	99.06%	1.27%	0.01	0.75%	61.35	31.374	127.116	73.28	48.9732204	171.36	71.856	146.988	130.068	51.86498148	20.527	124.085	139.194	94.602	64.59411497	46.761	41.292	31.395	39.816	7.788608412	0.172714065	0.637998255	0.404504739	0.615612622	0.094772497	0.314523631		-33.5	-25.6	4.2	-6.80	0.00	0.00	-6.80	0.00	-7.9	1.6	((((((((((((((((((((((....))))))))))))))))))))))
T45	810	AAAAAAAAGGTTGTATCAGTGCGAAAGCACTGATACAACCTTTTTTTT	-24.62	N	Bin 1	0-50%	106	99.05%	2.11%	0.02	0.68%	122.7	652.878	548.482	441.3533333	280.8551074	9.996	70.359	20.415	33.59	32.2662116	0	0	7.03	2.343333333	4.058772392	7.085	1.332	0	2.805666667	3.765378644	0.110812022	0.112749077	0.116228494	0.251596856	0.259870293	0.920473249		-32	-24.1	4.2	-6.40	0.00	0.00	-6.40	0.00	-7.9	1.6	((((((((((((((((((((((....))))))))))))))))))))))
T729	266	AAAAAAAAGCCATAAACAGTGCTTTCGCACTGTTTATGGCTTTTTTTT	-23.62	N	Bin 3	87-95%	105	99.05%	1.52%	0.02	1.19%	0	14.94	0	4.98	8.625613022	39.984	44.91	50.357	45.08366667	5.188680211	7.895	133.055	87.172	76.04066667	63.31813592	0	3.996	2.99	2.328666667	2.078467063	0.020866092	0.1627831	0.59522216	0.467906056	0.00293546	0.172509115		-30.8	-22.9	4.2	-8.80	0.00	0.00	-8.80	0.00	-7.9	1.6	((((((((((((((((((((((....))))))))))))))))))))))
T42	886	AAAAAAAAGGTGTGTTCAGTGCTTTCGCACTGAACACACCTTTTTTTT	-24.55	N	Bin 4	>95%	105	99.05%	1.48%	0.01	0.65%	63.395	82.17	54.142	66.569	14.28103298	108.528	52.395	85.743	82.222	28.23165782	20.527	113.62	77.33	70.49233333	46.92165733	263.562	269.064	106.145	212.9236667	92.51394891	0.567092135	0.88284557	0.090599318	0.81106932	0.152770545	0.149109522		-33	-25.1	4.2	-7.60	0.00	0.00	-7.60	0.00	-7.9	1.6	((((((((((((((((((((((....))))))))))))))))))))))
T441	324	AAAAAAAAGGTACGAACAGTGCTTTCGCACTGTTCGTACCTTTTTTTT	-24.4	Y	Bin 2	50-87%	104	99.04%	1.81%	0.02	1.08%	2.045	4.482	0	2.175666667	2.243855239	137.088	122.754	115.685	125.1756667	10.90506554	4.737	13.455	28.12	15.43733333	11.81686957	0	11.988	23.92	11.96933333	11.96001093	0.002424637	0.225022948	0.325610206	0.013601302	0.013207023	0.075679241		-32.5	-24.6	4.2	-6.80	0.00	0.00	-6.80	0.00	-7.9	1.6	((((((((((((((((((((((....))))))))))))))))))))))
T77	793	AAAAAAAAGGTATACTCAGTGCGAAAGCACTGAGTATACCTTTTTTTT	-24.03	Y	Bin 2	50-87%	103	99.03%	1.95%	0.02	0.70%	16.36	23.904	21.186	20.48333333	3.820770777	368.424	441.615	272.2	360.7463333	84.96805565	1.579	2.99	0	1.523	1.495786415	1.417	3.996	0	1.804333333	2.02596257	0.019703376	0.011946419	0.010231959	0.017527282	0.017362036	0.52178348		-32.4	-24.5	4.2	-6.80	0.00	0.00	-6.80	0.00	-7.9	1.6	((((((((((((((((((((((....))))))))))))))))))))))
T72	660	AAAAAAAACGGTCAGTCAGTGCTTTCGCACTGACTGACCGTTTTTTTT	-25.57	N	Bin 2	50-87%	103	99.03%	1.30%	0.01	0.76%	110.43	41.832	141.24	97.834	50.88695342	314.16	205.089	208.233	242.494	62.08448156	0	0	0	0	0	0	5.328	5.98	3.769333333	3.280576372	0.070390026	0.079566067	0.086687597	0.021158581	0.024073885	0.184857257		-34.8	-26.8	4.2	-7.90	0.00	0.00	-7.90	0.00	-8	1.6	((((((((((((((((((((((....))))))))))))))))))))))
T404	381	AAAAAAAAGGTTATGTCAGTGCTTTCGCACTGACATAACCTTTTTTTT	-23.12	N	Bin 2	50-87%	101	99.01%	1.63%	0.02	1.02%	32.72	52.29	49.434	44.81466667	10.57118278	49.98	89.82	102.075	80.625	27.2375343	63.16	61.295	49.21	57.88833333	7.573285835	14.17	14.652	2.99	10.604	6.598320089	0.073059197	0.286678815	0.053320701	0.359644515	0.062921302	0.000331811		-31.1	-23.2	4.2	-6.40	0.00	0.00	-6.40	0.00	-7.9	1.6	((((((((((((((((((((((....))))))))))))))))))))))
T777	276	AAAAAAAAGCTTTTCACAGTGCGAAAGCACTGTGAAAAGCTTTTTTTT	-25.4	N	Bin 3	87-95%	99	98.99%	2.04%	0.02	1.21%	0	7.47	0	2.49	4.312806511	9.996	101.796	48.996	53.596	46.07255148	11.053	110.63	109.668	77.117	57.21512416	1.417	0	0	0.472333333	0.818105331	0.170875646	0.143804817	0.54036498	0.335632862	0.187874569	0.149423155		-31.4	-23.5	4.2	-6.40	0.00	0.00	-6.40	0.00	-7.9	1.6	((((((((((((((((((((((....))))))))))))))))))))))
T697	275	AAAAAAAACCTTATATCAGTGCGAAAGCACTGATATAAGGTTTTTTTT	-23.19	Y	Bin 2	50-87%	98	98.98%	1.64%	0.02	1.21%	16.36	13.446	0	9.935333333	8.726739674	129.948	121.257	85.743	112.316	23.41957764	4.737	10.465	2.812	6.004666667	3.980871303	0	10.656	4.485	5.047	5.350183829	0.00679759	0.447585145	0.507499418	0.01335225	0.016968525	0.670061471		-30.1	-22.1	4.2	-6.30	0.00	0.00	-6.30	0.00	-8	1.6	((((((((((((((((((((((....))))))))))))))))))))))
T450	362	AAAAAAAAGCTTTGTTCAGTGCTTTCGCACTGAACAAAGCTTTTTTTT	-23.9	N	Bin 2	50-87%	97	98.97%	2.44%	0.02	1.06%	4.09	10.458	4.708	6.418666667	3.51178606	57.12	199.101	72.133	109.4513333	78.00092687	33.159	116.61	30.932	60.23366667	48.83603283	4.251	0	1.495	1.915333333	2.156446228	0.138844008	0.176160072	0.287125494	0.105203189	0.144724655	0.183382703		-30.5	-22.6	4.2	-6.40	0.00	0.00	-6.40	0.00	-7.9	1.6	((((((((((((((((((((((....))))))))))))))))))))))
T677	214	AAAAAAAAGGTTTGCTCAGTGCGAAAGCACTGAGCAAACCTTTTTTTT	-26.24	N	Bin 1	0-50%	97	98.97%	1.91%	0.02	1.38%	16.36	29.88	72.974	39.738	29.56638923	9.996	35.928	14.971	20.29833333	13.76235868	11.053	23.92	21.09	18.68766667	6.761532839	8.502	90.576	1.495	33.52433333	49.53225226	0.426041922	0.305441654	0.885629427	0.793635089	0.593141703	0.630370711		-33.8	-25.9	4.2	-6.40	0.00	0.00	-6.40	0.00	-7.9	1.6	((((((((((((((((((((((....))))))))))))))))))))))
T1055	230	AAAAAAAAGCATGTAACAGTGCTTTCGCACTGTTACATGCTTTTTTTT	-23.67	N	Bin 2	50-87%	97	98.97%	1.95%	0.02	1.33%	26.585	53.784	18.832	33.067	18.35545747	48.552	55.389	42.191	48.71066667	6.600430466	12.632	34.385	22.496	23.171	10.89219771	19.838	13.32	0	11.05266667	10.1114866	0.156046112	0.290988619	0.155271409	0.039098502	0.013811642	0.33682517		-30.9	-23	4.2	-6.60	0.00	0.00	-6.60	0.00	-7.9	1.6	((((((((((((((((((((((....))))))))))))))))))))))
T234	457	AAAAAAAACCATTACACAGTGCGAAAGCACTGTGTAATGGTTTTTTTT	-24.93	N	Bin 1	0-50%	96	98.95%	1.82%	0.02	0.95%	118.61	240.534	115.346	158.1633333	71.35375582	74.256	95.808	72.133	80.73233333	13.09899142	0	10.465	11.248	7.237666667	6.280217857	5.668	1.332	0	2.333333333	2.963706688	0.148033333	0.063016026	0.064710509	0.009129156	0.010515229	0.454011866		-31.8	-23.8	4.2	-6.50	0.00	0.00	-6.50	0.00	-8	1.6	((((((((((((((((((((((....))))))))))))))))))))))
T19	1500	AAAAAAAAGGTTTAGTCAGTGCGAAAGCACTGACTAAACCTTTTTTTT	-24.57	N	Bin 3	87-95%	95	98.95%	1.87%	0.02	0.53%	36.81	77.688	56.496	56.998	20.44362306	42.84	128.742	20.415	63.999	57.1792112	154.742	744.51	584.896	494.716	305.0506479	128.947	182.484	52.325	121.252	65.41980655	0.806930735	0.117335446	0.202798768	0.114839083	0.06799327	0.16502772		-31.8	-23.9	4.2	-6.40	0.00	0.00	-6.40	0.00	-7.9	1.6	((((((((((((((((((((((....))))))))))))))))))))))
T375	294	AAAAAAAAGGTAGAATCAGTGCTTTCGCACTGATTCTACCTTTTTTTT	-22.81	N	Bin 2	50-87%	95	98.95%	1.99%	0.02	1.19%	6.135	17.928	68.266	30.77633333	32.99810665	94.248	58.383	68.05	73.56033333	18.55659954	9.474	43.355	46.398	33.07566667	20.4961939	2.834	33.3	0	12.04466667	18.46211757	0.235697503	0.881833521	0.536863007	0.210135145	0.086909224	0.240113631		-31.3	-23.4	4.2	-6.80	0.00	0.00	-6.80	0.00	-7.9	1.6	((((((((((((((((((((((....))))))))))))))))))))))
T419	329	AAAAAAAACGTTGATGCAGTGCTTTCGCACTGCATCAACGTTTTTTTT	-25.28	Y	Bin 4	>95%	94	98.93%	2.20%	0.02	1.13%	14.315	0	0	4.771666667	8.264769103	2.856	1.497	0	1.451	1.428555564	0	7.475	4.218	3.897666667	3.747781522	155.87	171.828	107.64	145.1126667	33.41878216	0.502303636	0.909303167	0.017007193	0.460431548	0.016510335	0.017724209		-32.3	-24.3	4.2	-5.50	0.00	0.00	-5.50	0.00	-8	1.6	((((((((((((((((((((((....))))))))))))))))))))))
T1092	219	AAAAAAAAGCTTAGAACAGTGCTTTCGCACTGTTCTAAGCTTTTTTTT	-23.31	N	Bin 1	0-50%	93	98.93%	2.62%	0.03	1.39%	36.81	112.05	84.744	77.868	38.08837004	32.844	43.413	16.332	30.863	13.64875126	0	14.95	2.812	5.920666667	7.945028718	7.085	6.66	5.98	6.575	0.557382275	0.160578989	0.057887033	0.084541412	0.050842355	0.086657582	0.90019868		-30.9	-23	4.2	-6.40	0.00	0.00	-6.40	0.00	-7.9	1.6	((((((((((((((((((((((....))))))))))))))))))))))
T1249	200	AAAAAAAACCTTTACCCAGTGCTTTCGCACTGGGTAAAGGTTTTTTTT	-24.17	N	Bin 3	87-95%	93	98.92%	2.81%	0.03	1.46%	0	4.482	7.062	3.848	3.573433643	8.568	38.922	38.108	28.53266667	17.29469819	1.579	70.265	118.104	63.316	58.57247952	0	2.664	0	0.888	1.538061117	0.093263269	0.201998759	0.296942974	0.301091724	0.101554053	0.205473296		-33	-25	4.2	-6.30	0.00	0.00	-6.30	0.00	-8	1.6	((((((((((((((((((((((....))))))))))))))))))))))
T9	2370	AAAAAAAAGGTTAGTACAGTGCTTTCGCACTGTACTAACCTTTTTTTT	-22.79	N	Bin 2	50-87%	92	98.91%	1.42%	0.01	0.43%	67.485	134.46	266.002	155.9823333	100.993356	933.912	1365.264	676.417	991.8643333	348.0609172	3.158	11.96	14.06	9.726	5.784156637	4.251	59.94	4.485	22.892	32.08472249	0.072008493	0.118676434	0.174306566	0.039463218	0.034182817	0.534021651		-31.1	-23.2	4.2	-6.40	0.00	0.00	-6.40	0.00	-7.9	1.6	((((((((((((((((((((((....))))))))))))))))))))))
T352	340	AAAAAAAACCATTTAACAGTGCTTTCGCACTGTTAAATGGTTTTTTTT	-22.54	N	Bin 2	50-87%	92	98.91%	3.09%	0.03	1.13%	20.45	22.41	7.062	16.64066667	8.353055808	74.256	137.724	83.021	98.33366667	34.3933871	12.632	61.295	80.142	51.35633333	34.83508069	0	0	1.495	0.498333333	0.863138652	0.045210116	0.276853752	0.09354784	0.171584168	0.039542043	0.123571828		-28.4	-20.4	4.2	-6.50	0.00	0.00	-6.50	0.00	-8	1.6	((((((((((((((((((((((....))))))))))))))))))))))
T325	397	AAAAAAAAGGTCAATTCAGTGCTTTCGCACTGAATTGACCTTTTTTTT	-23.4	N	Bin 2	50-87%	91	98.90%	2.32%	0.02	1.05%	73.62	44.82	32.956	50.46533333	20.91154144	95.676	50.898	65.328	70.634	22.85568962	1.579	65.78	9.842	25.73366667	34.926364	77.935	63.936	19.435	53.76866667	30.54657919	0.118747065	0.454366702	0.759687788	0.294587498	0.426107917	0.369198598		-30.9	-23	4.2	-7.90	0.00	0.00	-7.90	0.00	-7.9	1.6	((((((((((((((((((((((....))))))))))))))))))))))
T718	234	AAAAAAAAGGTATCATCAGTGCTTTCGCACTGATGATACCTTTTTTTT	-22.86	N	Bin 3	87-95%	91	98.90%	3.14%	0.03	1.36%	0	4.482	0	1.494	2.587683907	14.28	56.886	23.137	31.43433333	22.48226222	22.106	148.005	42.18	70.76366667	67.64177001	15.587	9.324	7.475	10.79533333	4.251441207	0.121605112	0.206581768	0.102586867	0.270784628	0.286348904	0.274187442		-31.5	-23.6	4.2	-6.80	0.00	0.00	-6.80	0.00	-7.9	1.6	((((((((((((((((((((((....))))))))))))))))))))))
T584	312	AAAAAAAAGGTTTAGACAGTGCTTTCGCACTGTCTAAACCTTTTTTTT	-23.07	N	Bin 2	50-87%	90	98.89%	1.90%	0.02	1.19%	14.315	4.482	21.186	13.32766667	8.395655087	89.964	68.862	96.631	85.15233333	14.49632513	26.843	49.335	59.052	45.07666667	16.52134899	0	9.324	20.93	10.08466667	10.48571339	0.002675754	0.083813092	0.628352456	0.086807839	0.013432204	0.013522039		-30.9	-23	4.2	-6.40	0.00	0.00	-6.40	0.00	-7.9	1.6	((((((((((((((((((((((....))))))))))))))))))))))
T1026	209	AAAAAAAACGTTATCACAGTGCGAAAGCACTGTGATAACGTTTTTTTT	-25.11	N	Bin 1	0-50%	90	98.88%	3.70%	0.04	1.45%	14.315	85.158	75.328	58.267	38.37956426	22.848	28.443	28.581	26.624	3.2708398	9.474	22.425	11.248	14.38233333	7.021405439	9.919	27.972	0	12.63033333	14.18173799	0.259272109	0.153614416	0.165114835	0.066140957	0.227428897	0.758189312		-31.2	-23.2	4.2	-5.50	0.00	0.00	-5.50	0.00	-8	1.6	((((((((((((((((((((((....))))))))))))))))))))))
T24	1370	AAAAAAAAGGTTTATGCAGTGCTTTCGCACTGCATAAACCTTTTTTTT	-23.62	N	Bin 2	50-87%	87	98.86%	1.12%	0.01	0.57%	85.89	192.726	14.124	97.58	89.8730253	455.532	332.334	167.403	318.423	144.5673445	173.69	372.255	153.254	233.0663333	120.9732252	11.336	70.596	0	27.31066667	37.9122841	0.097459177	0.036301893	0.153515105	0.48126796	0.069823618	0.05039362		-30.8	-22.9	4.2	-6.40	0.00	0.00	-6.40	0.00	-7.9	1.6	((((((((((((((((((((((....))))))))))))))))))))))
T311	239	AAAAAAAACGTCGTTACAGTGCGAAAGCACTGTAACGACGTTTTTTTT	-26.39	N	Bin 1	0-50%	86	98.84%	2.26%	0.02	1.39%	51.125	73.206	131.824	85.385	41.70525364	1.428	13.473	5.444	6.781666667	6.132904722	15.79	5.98	8.436	10.06866667	5.104725784	24.089	38.628	43.355	35.35733333	10.04079849	0.082313679	0.099636754	0.122607274	0.654391759	0.026245453	0.097236621		-32.6	-24.6	4.2	-7.00	0.00	0.00	-7.00	0.00	-8	1.6	((((((((((((((((((((((....))))))))))))))))))))))
T806	271	AAAAAAAAGGTATTCACAGTGCTTTCGCACTGTGAATACCTTTTTTTT	-23.12	N	Bin 3	87-95%	86	98.84%	2.81%	0.03	1.30%	47.035	40.338	21.186	36.18633333	13.41528801	35.7	28.443	58.523	40.88866667	15.69691996	41.054	65.78	21.09	42.64133333	22.38724515	11.336	27.972	16.445	18.58433333	8.521835737	0.800338587	0.572218438	0.199306038	0.942874274	0.20550562	0.137548096		-31.1	-23.2	4.2	-6.80	0.00	0.00	-6.80	0.00	-7.9	1.6	((((((((((((((((((((((....))))))))))))))))))))))
T118	601	AAAAAAAAGGTAGTTACAGTGCGAAAGCACTGTAACTACCTTTTTTTT	-24.29	N	Bin 3	87-95%	86	98.84%	1.87%	0.02	0.88%	59.305	13.446	25.894	32.88166667	23.71460698	155.652	61.377	58.523	91.85066667	55.27199951	33.159	233.22	186.998	151.1256667	104.7435877	36.842	27.972	2.99	22.60133333	17.55341908	0.091701062	0.251853592	0.494379451	0.584449714	0.113731402	0.192502226		-32	-24.1	4.2	-6.80	0.00	0.00	-6.80	0.00	-7.9	1.6	((((((((((((((((((((((....))))))))))))))))))))))
T456	323	AAAAAAAACGTTTCAACAGTGCTTTCGCACTGTTGAAACGTTTTTTTT	-24.15	N	Bin 3	87-95%	85	98.83%	2.68%	0.03	1.20%	6.135	16.434	9.416	10.66166667	5.261284476	1.428	7.485	0	2.971	3.973907774	88.424	59.8	178.562	108.9286667	61.97930443	60.931	41.292	2.99	35.071	29.46719364	0.03590476	0.118276186	0.301336057	0.106508221	0.188356428	0.2840248		-29.7	-21.7	4.2	-5.50	0.00	0.00	-5.50	0.00	-8	1.6	((((((((((((((((((((((....))))))))))))))))))))))
T498	316	AAAAAAAAGCTATACTCAGTGCTTTCGCACTGAGTATAGCTTTTTTTT	-22.77	N	Bin 2	50-87%	85	98.83%	1.89%	0.02	1.21%	87.935	23.904	148.302	86.71366667	62.20799259	115.668	148.203	9.527	91.13266667	72.52065347	0	1.495	2.812	1.435666667	1.406938639	0	0	5.98	1.993333333	3.45255461	0.959364471	0.138592403	0.131693898	0.168942605	0.178893112	0.724265614		-31.5	-23.6	4.2	-6.80	0.00	0.00	-6.80	0.00	-7.9	1.6	((((((((((((((((((((((....))))))))))))))))))))))
T289	429	AAAAAAAACGTTTTCACAGTGCGAAAGCACTGTGAAAACGTTTTTTTT	-25.65	N	Bin 3	87-95%	84	98.81%	2.77%	0.03	1.04%	2.045	2.988	0	1.677666667	1.527493481	68.544	80.838	138.822	96.068	37.5328389	74.213	165.945	81.548	107.2353333	50.97616381	0	6.66	1.495	2.718333333	3.494468248	0.052207273	0.067154521	0.595946554	0.811735856	0.051515207	0.062514853		-30.6	-22.6	4.2	-5.50	0.00	0.00	-5.50	0.00	-8	1.6	((((((((((((((((((((((....))))))))))))))))))))))
T510	293	AAAAAAAAGGTCAGTGCAGTGCTTTCGCACTGCACTGACCTTTTTTTT	-25.63	N	Bin 2	50-87%	83	98.80%	2.39%	0.02	1.27%	30.675	25.398	18.832	24.96833333	5.933179783	87.108	67.365	72.133	75.53533333	10.3018647	17.369	77.74	43.586	46.23166667	30.27233183	0	0	0	0	0	0.0074663	0.380079951	0.018307102	0.332748395	0.006143188	0.118125645		-35.4	-27.5	4.2	-7.90	0.00	0.00	-7.90	0.00	-7.9	1.6	((((((((((((((((((((((....))))))))))))))))))))))
T1022	224	AAAAAAAACCTTTACACAGTGCTTTCGCACTGTGTAAAGGTTTTTTTT	-23.38	Y	Bin 2	50-87%	83	98.80%	2.55%	0.03	1.46%	4.09	1.494	0	1.861333333	2.069595452	101.388	116.766	84.382	100.8453333	16.19881876	6.316	0	1.406	2.574	3.316041616	4.251	1.332	1.495	2.359333333	1.640257398	0.008088988	0.592238925	0.429653411	0.009966364	0.009024314	0.848790917		-30.7	-22.7	4.2	-6.30	0.00	0.00	-6.30	0.00	-8	1.6	((((((((((((((((((((((....))))))))))))))))))))))
T26	1300	AAAAAAAAGGTAGTTGCAGTGCTTTCGCACTGCAACTACCTTTTTTTT	-24.46	N	Bin 2	50-87%	83	98.79%	1.41%	0.01	0.61%	251.535	121.014	131.824	168.1243333	72.43768709	469.812	565.866	224.565	420.081	176.0013421	14.211	47.84	49.21	37.087	19.82303602	34.008	71.928	20.93	42.28866667	26.48822533	0.134333152	0.132831585	0.124852394	0.068057977	0.050927886	0.785966304		-33.1	-25.2	4.2	-6.80	0.00	0.00	-6.80	0.00	-7.9	1.6	((((((((((((((((((((((....))))))))))))))))))))))
T602	277	AAAAAAAAGCAAATTTCAGTGCGAAAGCACTGAAATTTGCTTTTTTTT	-24.56	Y	Bin 3	87-95%	82	98.78%	2.13%	0.02	1.32%	2.045	13.446	0	5.163666667	7.245225347	9.996	17.964	0	9.32	9.001058604	90.003	121.095	109.668	106.922	15.72684021	21.255	18.648	4.485	14.796	9.024225895	0.212794596	0.004598992	0.182211451	0.008391578	0.218639045	0.015790155		-29.1	-21.2	4.2	-6.40	0.00	0.00	-6.40	0.00	-7.9	1.6	((((((((((((((((((((((....))))))))))))))))))))))
T7	2470	AAAAAAAAGGTTTGTACAGTGCTTTCGCACTGTACAAACCTTTTTTTT	-23.38	N	Bin 3	87-95%	81	98.77%	1.35%	0.01	0.44%	51.125	194.22	84.744	110.0296667	74.82358225	174.216	306.885	204.15	228.417	69.58398779	606.336	1293.175	718.466	872.659	368.4678601	18.421	38.628	0	19.01633333	19.32088022	0.000664161	0.046108245	0.125033135	0.064912751	0.023349806	0.052623605		-30.7	-22.8	4.2	-6.40	0.00	0.00	-6.40	0.00	-7.9	1.6	((((((((((((((((((((((....))))))))))))))))))))))
T5	2550	AAAAAAAAGGTTTGTTCAGTGCTTTCGCACTGAACAAACCTTTTTTTT	-23.66	Y	Bin 3	87-95%	81	98.76%	1.43%	0.01	0.44%	271.985	173.304	44.726	163.3383333	113.9567863	259.896	115.269	59.884	145.0163333	103.2708958	997.928	781.885	724.09	834.6343333	144.338774	167.206	158.508	107.64	144.4513333	32.17482708	0.481358434	0.002573243	0.734273326	0.001230895	0.991330467	0.010215555		-30.5	-22.6	4.2	-6.40	0.00	0.00	-6.40	0.00	-7.9	1.6	((((((((((((((((((((((....))))))))))))))))))))))
T386	337	AAAAAAAAGCTTGTAACAGTGCGAAAGCACTGTTACAAGCTTTTTTTT	-25.12	N	Bin 2	50-87%	81	98.76%	1.79%	0.02	1.21%	34.765	29.88	105.93	56.85833333	42.56744247	124.236	70.359	145.627	113.4073333	38.78482915	1.579	0	1.406	0.995	0.866025981	5.668	2.664	8.97	5.767333333	3.15417332	0.075302766	0.148731736	0.155821879	0.036011061	0.034869412	0.081739228		-31.6	-23.7	4.2	-6.40	0.00	0.00	-6.40	0.00	-7.9	1.6	((((((((((((((((((((((....))))))))))))))))))))))
T855	265	AAAAAAAAGCTATATACAGTGCGAAAGCACTGTATATAGCTTTTTTTT	-23.15	N	Bin 2	50-87%	79	98.74%	2.76%	0.03	1.37%	20.45	19.422	2.354	14.07533333	10.16397744	22.848	149.7	51.718	74.75533333	66.48982269	3.158	89.7	35.15	42.66933333	43.75825318	0	0	0	0	0	0.245709767	0.376699586	0.138580951	0.148745221	0.190858383	0.233289216		-30.3	-22.4	4.2	-6.80	0.00	0.00	-6.80	0.00	-7.9	1.6	((((((((((((((((((((((....))))))))))))))))))))))
T877	223	AAAAAAAACCTGTGTACAGTGCTTTCGCACTGTACACAGGTTTTTTTT	-24.27	N	Bin 3	87-95%	79	98.74%	3.84%	0.04	1.50%	18.405	34.362	21.186	24.651	8.52414987	12.852	22.455	6.805	14.03733333	7.892045764	12.632	116.61	77.33	68.85733333	52.50424441	7.085	7.992	1.495	5.524	3.518564054	0.056237437	0.232410539	0.048103493	0.192862563	0.10366556	0.172651188		-33.2	-25.2	4.2	-7.50	0.00	0.00	-7.50	0.00	-8	1.6	((((((((((((((((((((((....))))))))))))))))))))))
T143	577	AAAAAAAACCATTACACAGTGCTTTCGCACTGTGTAATGGTTTTTTTT	-23.43	N	Bin 1	0-50%	79	98.73%	2.31%	0.02	0.93%	57.26	176.292	94.16	109.2373333	60.93150861	47.124	182.634	63.967	97.90833333	73.85628346	1.579	161.46	60.458	74.499	80.86003834	29.757	18.648	2.99	17.13166667	13.44777016	0.395754929	0.098661521	0.133798439	0.194694195	0.204228256	0.365086443		-30.9	-22.9	4.2	-6.50	0.00	0.00	-6.50	0.00	-8	1.6	((((((((((((((((((((((....))))))))))))))))))))))
T908	237	AAAAAAAAGCTGTAAACAGTGCTTTCGCACTGTTTACAGCTTTTTTTT	-23.62	N	Bin 3	87-95%	78	98.72%	1.78%	0.02	1.46%	0	1.494	16.478	5.990666667	9.112964904	45.696	31.437	46.274	41.13566667	8.404262153	23.685	70.265	99.826	64.592	38.38619761	0	5.328	7.475	4.267666667	3.848653834	0.021799363	0.082460038	0.695022059	0.417217581	0.023361862	0.094223116		-30.7	-22.8	4.2	-7.60	0.00	0.00	-7.60	0.00	-7.9	1.6	((((((((((((((((((((((....))))))))))))))))))))))
T348	316	AAAAAAAACCTTAGGTCAGTGCTTTCGCACTGACCTAAGGTTTTTTTT	-23.91	N	Bin 1	0-50%	78	98.71%	3.32%	0.03	1.27%	182.005	231.57	40.018	151.1976667	99.42263835	12.852	22.455	6.805	14.03733333	7.892045764	3.158	8.97	14.06	8.729333333	5.454983165	5.668	5.328	0	3.665333333	3.178820746	0.123386274	0.139374	0.117703751	0.492712292	0.091772088	0.404918339		-33.3	-25.3	4.2	-6.30	0.00	0.00	-6.30	0.00	-8	1.6	((((((((((((((((((((((....))))))))))))))))))))))
T254	453	AAAAAAAACCATACAACAGTGCTTTCGCACTGTTGTATGGTTTTTTTT	-23.43	N	Bin 3	87-95%	77	98.71%	4.08%	0.04	1.06%	2.045	19.422	0	7.155666667	10.67205258	14.28	55.389	36.747	35.472	20.58413683	6.316	334.88	132.164	157.7866667	165.7738408	0	41.292	17.94	19.744	20.70502664	0.072079674	0.237248046	0.231199343	0.282909101	0.009456467	0.241176007		-30.9	-22.9	4.2	-6.50	0.00	0.00	-6.50	0.00	-8	1.6	((((((((((((((((((((((....))))))))))))))))))))))
T633	216	AAAAAAAACGTAGGTTCAGTGCTTTCGCACTGAACCTACGTTTTTTTT	-24.4	Y	Bin 4	>95%	77	98.69%	2.35%	0.02	1.54%	12.27	14.94	0	9.07	7.967490195	4.284	2.994	20.415	9.231	9.707080766	0	2.99	0	0.996666667	1.726277305	82.186	94.572	73.255	83.33766667	10.70506302	0.988829992	0.183574675	0.001469481	0.316273986	0.022634218	0.004103766		-32.5	-24.5	4.2	-5.90	0.00	0.00	-5.90	0.00	-8	1.6	((((((((((((((((((((((....))))))))))))))))))))))
T373	381	AAAAAAAACCTGTATACAGTGCGAAAGCACTGTATACAGGTTTTTTTT	-24.34	N	Bin 2	50-87%	76	98.69%	3.05%	0.03	1.17%	47.035	29.88	89.452	55.45566667	30.66572217	238.476	103.293	77.577	139.782	86.43325397	0	0	2.812	0.937333333	1.623508957	0	6.66	0	2.22	3.845152793	0.288835888	0.083330334	0.110806909	0.110713111	0.113437147	0.692689428		-32.2	-24.2	4.2	-7.50	0.00	0.00	-7.50	0.00	-8	1.6	((((((((((((((((((((((....))))))))))))))))))))))
T377	406	AAAAAAAAGCTTTATACAGTGCTTTCGCACTGTATAAAGCTTTTTTTT	-22.19	N	Bin 2	50-87%	76	98.68%	3.34%	0.03	1.13%	30.675	8.964	21.186	20.275	10.88413161	172.788	236.526	112.963	174.0923333	61.79182556	7.895	0	2.812	3.569	4.001567568	2.834	2.664	4.485	3.327666667	1.005877892	0.060432048	0.054656094	0.112423067	0.043087842	0.042114471	0.929853601		-28.8	-20.9	4.2	-6.40	0.00	0.00	-6.40	0.00	-7.9	1.6	((((((((((((((((((((((....))))))))))))))))))))))
T338	367	AAAAAAAAGCTTTGAACAGTGCGAAAGCACTGTTCAAAGCTTTTTTTT	-25.4	N	Bin 3	87-95%	75	98.67%	2.88%	0.03	1.20%	16.36	19.422	21.186	18.98933333	2.441919191	14.28	16.467	5.444	12.06366667	5.836157326	36.317	146.51	188.404	123.7436667	78.55789803	15.587	54.612	7.475	25.89133333	25.20136219	0.257304171	0.140003855	0.683528223	0.142369618	0.373381642	0.169133014		-31.4	-23.5	4.2	-6.40	0.00	0.00	-6.40	0.00	-7.9	1.6	((((((((((((((((((((((....))))))))))))))))))))))
T858	247	AAAAAAAACCGTTAGACAGTGCGAAAGCACTGTCTAACGGTTTTTTTT	-25.9	N	Bin 3	87-95%	74	98.64%	2.55%	0.03	1.47%	2.045	26.892	23.54	17.49233333	13.48236093	2.856	19.461	0	7.439	10.50883186	0	53.82	113.886	55.902	56.97153932	19.838	78.588	19.435	39.287	34.03626086	0.294978178	0.294480875	0.311470943	0.294561843	0.144960788	0.711177997		-33.4	-25.4	4.2	-7.90	0.00	0.00	-7.90	0.00	-8	1.6	((((((((((((((((((((((....))))))))))))))))))))))
T187	436	AAAAAAAAGGTTGATTCAGTGCGAAAGCACTGAATCAACCTTTTTTTT	-24.9	N	Bin 4	>95%	73	98.63%	3.59%	0.04	1.11%	24.54	8.964	47.08	26.86133333	19.16373673	65.688	28.443	38.108	44.07966667	19.32726334	9.474	11.96	18.278	13.23733333	4.538864322	178.542	71.928	146.51	132.3266667	54.70385231	0.35728115	0.277088121	0.05753604	0.136234218	0.058890969	0.064572881		-31.8	-23.9	4.2	-6.40	0.00	0.00	-6.40	0.00	-7.9	1.6	((((((((((((((((((((((....))))))))))))))))))))))
T235	438	AAAAAAAAGGTTTCTACAGTGCGAAAGCACTGTAGAAACCTTTTTTTT	-24.57	N	Bin 1	0-50%	73	98.62%	1.96%	0.02	1.11%	124.745	140.436	216.568	160.583	49.11508973	144.228	11.976	102.075	86.093	67.55898252	0	0	4.218	1.406	2.435263435	0	5.328	0	1.776	3.076122234	0.254978377	0.027527213	0.031839713	0.160391068	0.174066567	0.905693944		-31.8	-23.9	4.2	-6.40	0.00	0.00	-6.40	0.00	-7.9	1.6	((((((((((((((((((((((....))))))))))))))))))))))
T421	334	AAAAAAAACGTTACTTCAGTGCTTTCGCACTGAAGTAACGTTTTTTTT	-23.56	Y	Bin 3	87-95%	72	98.60%	1.99%	0.02	1.28%	2.045	4.482	0	2.175666667	2.243855239	0	5.988	8.166	4.718	4.228541593	154.742	112.125	178.562	148.4763333	33.65876819	26.923	1.332	0	9.418333333	15.17410862	0.485086127	0.019475527	0.499746715	0.01763208	0.714511921	0.020760183		-30.1	-22.1	4.2	-5.50	0.00	0.00	-5.50	0.00	-8	1.6	((((((((((((((((((((((....))))))))))))))))))))))
T57	875	AAAAAAAACCATTGTACAGTGCTTTCGCACTGTACAATGGTTTTTTTT	-23.43	N	Bin 2	50-87%	70	98.58%	2.02%	0.02	0.80%	53.17	129.978	61.204	81.45066667	42.21744721	257.04	252.993	213.677	241.2366667	23.95299506	20.527	106.145	142.006	89.55933333	62.41474276	0	34.632	28.405	21.01233333	18.46164934	0.021169989	0.844547611	0.081652659	0.086123395	0.008751785	0.125699113		-30.9	-22.9	4.2	-6.50	0.00	0.00	-6.50	0.00	-8	1.6	((((((((((((((((((((((....))))))))))))))))))))))
T178	477	AAAAAAAACCATTCATCAGTGCTTTCGCACTGATGAATGGTTTTTTTT	-23.45	N	Bin 3	87-95%	70	98.57%	2.09%	0.02	1.09%	4.09	5.976	0	3.355333333	3.054986961	14.28	29.94	65.328	36.516	26.15162343	67.897	315.445	174.344	185.8953333	124.1776069	1.417	9.324	10.465	7.068666667	4.927623396	0.183298969	0.123908557	0.431225925	0.166126257	0.149978881	0.123882707		-31.1	-23.1	4.2	-6.50	0.00	0.00	-6.50	0.00	-8	1.6	((((((((((((((((((((((....))))))))))))))))))))))
T755	263	AAAAAAAAGCTTTAGTCAGTGCTTTCGCACTGACTAAAGCTTTTTTTT	-23.31	N	Bin 3	87-95%	69	98.56%	2.32%	0.02	1.47%	2.045	5.976	0	2.673666667	3.03719613	22.848	7.485	21.776	17.36966667	8.577136605	33.159	130.065	97.014	86.746	49.26222769	17.004	35.964	7.475	20.14766667	14.50233637	0.155846465	0.093035781	0.118526179	0.166675545	0.851490161	0.118738984		-30.9	-23	4.2	-6.40	0.00	0.00	-6.40	0.00	-7.9	1.6	((((((((((((((((((((((....))))))))))))))))))))))
T37	1090	AAAAAAAAGCTATATTCAGTGCGAAAGCACTGAATATAGCTTTTTTTT	-23.43	Y	Bin 2	50-87%	69	98.54%	1.93%	0.02	0.73%	30.675	129.978	40.018	66.89033333	54.8348719	504.084	417.663	304.864	408.8703333	99.90062733	22.106	74.75	12.654	36.50333333	33.45804402	9.919	31.968	16.445	19.444	11.32630129	0.035331926	0.154212524	0.201518408	0.022429575	0.022501189	0.338167823		-30.1	-22.2	4.2	-6.80	0.00	0.00	-6.80	0.00	-7.9	1.6	((((((((((((((((((((((....))))))))))))))))))))))
T107	537	AAAAAAAAGGTCTGTTCAGTGCGAAAGCACTGAACAGACCTTTTTTTT	-25.74	N	Bin 3	87-95%	68	98.54%	2.89%	0.03	1.04%	8.18	25.398	51.788	28.45533333	21.96417268	0	13.473	14.971	9.481333333	8.245165998	162.637	296.01	181.374	213.3403333	72.20439136	7.085	27.972	26.91	20.65566667	11.76453171	0.169161639	0.05106185	0.460373615	0.035304777	0.035832725	0.036174673		-34.1	-26.2	4.2	-7.90	0.00	0.00	-7.90	0.00	-7.9	1.6	((((((((((((((((((((((....))))))))))))))))))))))
T502	319	AAAAAAAACCATTTGACAGTGCGAAAGCACTGTCAAATGGTTTTTTTT	-25.21	N	Bin 3	87-95%	68	98.52%	2.72%	0.03	1.35%	0	10.458	2.354	4.270666667	5.486132457	35.7	71.856	35.386	47.64733333	20.96590817	15.79	140.53	140.6	98.97333333	72.03888834	5.668	1.332	4.485	3.828333333	2.241346099	0.040824043	0.138829466	0.930046752	0.301164311	0.081669201	0.154679347		-31.6	-23.6	4.2	-6.50	0.00	0.00	-6.50	0.00	-8	1.6	((((((((((((((((((((((....))))))))))))))))))))))
T163	491	AAAAAAAAGCTAAGTTCAGTGCTTTCGCACTGAACTTAGCTTTTTTTT	-23.31	N	Bin 3	87-95%	67	98.52%	2.58%	0.03	1.09%	16.36	17.928	21.186	18.49133333	2.461823985	4.284	17.964	0	7.416	9.38261115	15.79	149.5	182.78	116.0233333	88.38512563	124.696	142.524	17.94	95.05333333	67.37439446	0.213358927	0.189333625	0.196991262	0.165731685	0.128494763	0.816272586		-30.9	-23	4.2	-6.80	0.00	0.00	-6.80	0.00	-7.9	1.6	((((((((((((((((((((((....))))))))))))))))))))))
T740	259	AAAAAAAACCTTAATTCAGTGCTTTCGCACTGAATTAAGGTTTTTTTT	-22.23	N	Bin 3	87-95%	67	98.51%	4.14%	0.04	1.51%	0	10.458	0	3.486	6.037929115	11.424	47.904	13.61	24.31266667	20.45990971	23.685	156.975	98.42	93.02666667	66.80847295	0	13.32	2.99	5.436666667	6.988936495	0.12968585	0.129135475	0.183698664	0.141958312	0.138236473	0.128513408		-28.6	-20.6	4.2	-6.30	0.00	0.00	-6.30	0.00	-8	1.6	((((((((((((((((((((((....))))))))))))))))))))))
T23	1224	AAAAAAAAGGTGTGTACAGTGCGAAAGCACTGTACACACCTTTTTTTT	-25.77	N	Bin 3	87-95%	66	98.49%	2.14%	0.02	0.70%	16.36	61.254	68.266	48.62666667	28.16283667	9.996	26.946	23.137	20.02633333	8.892851642	107.372	472.42	676.286	418.6926667	288.2373234	34.008	194.472	103.155	110.545	80.48684923	0.131615885	0.133368153	0.227542719	0.133151592	0.162491246	0.167590455		-34.1	-26.2	4.2	-7.60	0.00	0.00	-7.60	0.00	-7.9	1.6	((((((((((((((((((((((....))))))))))))))))))))))
T924	245	AAAAAAAAGGTCTAAACAGTGCGAAAGCACTGTTTAGACCTTTTTTTT	-24.57	N	Bin 2	50-87%	66	98.48%	3.46%	0.04	1.57%	4.09	13.446	7.062	8.199333333	4.780567888	125.664	142.215	38.108	101.9956667	55.94380542	0	0	14.06	4.686666667	8.117544785	0	13.32	0	4.44	7.690305586	0.096405565	0.612480562	0.202220681	0.118943761	0.081698779	0.97794058		-31.8	-23.9	4.2	-7.90	0.00	0.00	-7.90	0.00	-7.9	1.6	((((((((((((((((((((((....))))))))))))))))))))))
T452	337	AAAAAAAAGGTAGTAACAGTGCTTTCGCACTGTTACTACCTTTTTTTT	-22.79	N	Bin 3	87-95%	65	98.47%	3.91%	0.04	1.34%	0	40.338	7.062	15.8	21.54189045	4.284	1.497	0	1.927	2.174129481	12.632	150.995	177.156	113.5943333	88.40895907	12.753	51.948	29.9	31.53366667	19.64850265	0.394887495	0.166880259	0.047758286	0.166163028	0.134569063	0.199101909		-31.1	-23.2	4.2	-6.80	0.00	0.00	-6.80	0.00	-7.9	1.6	((((((((((((((((((((((....))))))))))))))))))))))
T99	691	AAAAAAAAGGTGTGTACAGTGCTTTCGCACTGTACACACCTTTTTTTT	-24.27	N	Bin 1	0-50%	65	98.46%	1.82%	0.02	0.94%	179.96	113.544	301.312	198.272	95.2139825	44.268	47.904	130.656	74.276	48.86034613	36.317	92.69	130.758	86.58833333	47.51524358	39.676	18.648	29.9	29.408	10.52263009	0.056770486	0.136255912	0.085770548	0.531165876	0.259996509	0.208719413		-33.2	-25.3	4.2	-7.60	0.00	0.00	-7.60	0.00	-7.9	1.6	((((((((((((((((((((((....))))))))))))))))))))))
T390	365	AAAAAAAAGGTAAGCACAGTGCTTTCGCACTGTGCTTACCTTTTTTTT	-24.46	N	Bin 3	87-95%	63	98.40%	3.83%	0.04	1.31%	10.225	11.952	18.832	13.66966667	4.553339031	2.856	23.952	8.166	11.658	10.97296004	11.053	168.935	212.306	130.7646667	105.9170584	34.008	33.3	0	22.436	19.43337047	0.802760625	0.185979693	0.590675791	0.176518505	0.443306651	0.258310546		-33.1	-25.2	4.2	-6.80	0.00	0.00	-6.80	0.00	-7.9	1.6	((((((((((((((((((((((....))))))))))))))))))))))
T43	988	AAAAAAAAGGTATGTTCAGTGCTTTCGCACTGAACATACCTTTTTTTT	-23.12	Y	Bin 3	87-95%	62	98.40%	3.42%	0.03	0.80%	6.135	13.446	18.832	12.80433333	6.372774461	44.268	25.449	51.718	40.47833333	13.53832598	352.117	527.735	373.996	417.9493333	95.7044519	25.506	15.984	14.95	18.81333333	5.819031649	0.074043565	0.017704674	0.477476291	0.026374595	0.113925	0.019845251		-31.1	-23.2	4.2	-6.80	0.00	0.00	-6.80	0.00	-7.9	1.6	((((((((((((((((((((((....))))))))))))))))))))))
T142	475	AAAAAAAAGGTTGTTTCAGTGCGAAAGCACTGAAACAACCTTTTTTTT	-25.16	Y	Bin 4	>95%	62	98.40%	4.12%	0.04	1.15%	10.225	20.916	49.434	26.85833333	20.26869296	24.276	17.964	32.664	24.968	7.374391365	17.369	4.485	18.278	13.37733333	7.714386841	199.797	165.168	134.55	166.505	32.64404125	0.851691465	0.350319121	0.043836773	0.038934464	0.022194624	0.015781298		-31.4	-23.5	4.2	-6.40	0.00	0.00	-6.40	0.00	-7.9	1.6	((((((((((((((((((((((....))))))))))))))))))))))
T595	270	AAAAAAAACCGTAATGCAGTGCTTTCGCACTGCATTACGGTTTTTTTT	-24.95	N	Bin 4	>95%	62	98.39%	4.16%	0.04	1.53%	36.81	14.94	37.664	29.80466667	12.88025874	28.56	13.473	31.303	24.44533333	9.600785714	3.158	20.93	50.616	24.90133333	23.97694846	12.753	111.888	43.355	55.99866667	50.76252344	0.117645948	0.767654672	0.546534227	0.975898085	0.455670137	0.412949309		-32.4	-24.4	4.2	-7.90	0.00	0.00	-7.90	0.00	-8	1.6	((((((((((((((((((((((....))))))))))))))))))))))
T685	260	AAAAAAAAGGTATCATCAGTGCGAAAGCACTGATGATACCTTTTTTTT	-24.36	N	Bin 3	87-95%	62	98.38%	3.88%	0.04	1.56%	0	11.952	2.354	4.768666667	6.331314029	39.984	31.437	34.025	35.14866667	4.382895428	37.896	185.38	30.932	84.736	87.22978491	1.417	7.992	0	3.136333333	4.264398707	0.036314053	0.229682346	0.413406364	0.442244494	0.019026368	0.230716649		-32.4	-24.5	4.2	-6.80	0.00	0.00	-6.80	0.00	-7.9	1.6	((((((((((((((((((((((....))))))))))))))))))))))
T1104	222	AAAAAAAACGAAAGTTCAGTGCTTTCGCACTGAACTTTCGTTTTTTTT	-23.84	Y	Bin 2	50-87%	62	98.38%	3.24%	0.03	1.69%	2.045	22.41	0	8.151666667	12.39034133	65.688	92.814	100.714	86.40533333	18.37140238	1.579	28.405	0	9.994666667	15.96335148	0	3.996	1.495	1.830333333	2.018994882	0.020564891	0.469129392	0.410952874	0.024371348	0.013451539	0.422948083		-29.9	-21.9	4.2	-5.70	0.00	0.00	-5.70	0.00	-8	1.6	((((((((((((((((((((((....))))))))))))))))))))))
T513	236	AAAAAAAAGGTTTGTCCAGTGCTTTCGCACTGGACAAACCTTTTTTTT	-24.5	N	Bin 4	>95%	62	98.38%	2.32%	0.02	1.64%	22.495	43.326	11.77	25.86366667	16.04544235	21.42	37.425	19.054	25.96633333	9.993761571	12.632	17.94	60.458	30.34333333	26.21475877	41.093	53.28	7.475	33.94933333	23.72337426	0.981154314	0.860918569	0.349433739	0.837299563	0.502511783	0.910464772		-32.9	-25	4.2	-6.40	0.00	0.00	-6.40	0.00	-7.9	1.6	((((((((((((((((((((((....))))))))))))))))))))))
T981	203	AAAAAAAACCGTATCACAGTGCTTTCGCACTGTGATACGGTTTTTTTT	-24.45	N	Bin 2	50-87%	62	98.38%	2.93%	0.03	1.77%	4.09	0	0	1.363333333	2.361362601	51.408	76.347	84.382	70.71233333	17.19398937	6.316	49.335	4.218	19.95633333	25.46428759	0	15.984	0	5.328	9.228366703	0.025351608	0.350266856	0.583792215	0.082916074	0.021925752	0.259256868		-32.7	-24.7	4.2	-7.90	0.00	0.00	-7.90	0.00	-8	1.6	((((((((((((((((((((((....))))))))))))))))))))))
T257	371	AAAAAAAAGGTCGATACAGTGCTTTCGCACTGTATCGACCTTTTTTTT	-24.14	N	Bin 2	50-87%	61	98.37%	2.21%	0.02	1.31%	44.99	26.892	68.266	46.716	20.74093238	42.84	55.389	73.494	57.241	15.4106897	1.579	104.65	21.09	42.43966667	54.75183979	59.514	46.62	26.91	44.348	16.4203134	0.37251566	0.926504228	0.914671686	0.690816874	0.555588731	0.959792078		-32.9	-25	4.2	-7.90	0.00	0.00	-7.90	0.00	-7.9	1.6	((((((((((((((((((((((....))))))))))))))))))))))
T200	440	AAAAAAAACCTTTATACAGTGCGAAAGCACTGAATACGGGTTTTTTTT	-15.57	Y	Bin 2	50-87%	60	98.32%	3.37%	0.03	1.23%	2.045	4.482	30.602	12.37633333	15.83085394	214.2	224.55	138.822	192.524	46.79432902	15.79	4.485	1.406	7.227	7.573888499	7.085	2.664	0	3.249666667	3.578625481	0.037762949	0.7236133	0.49117715	0.017367795	0.017784686	0.234891911		-21.3	-13.3	4.2	-3.50	0.00	0.00	-3.50	0.00	-8	1.6	(((((((((((.(((.((((((....)))))).))).)))))))))))
T8	2462	AAAAAAAAGGTTTATTCAGTGCGAAAGCACTGAATAAACCTTTTTTTT	-23.73	Y	Bin 2	50-87%	59	98.32%	2.39%	0.02	0.52%	59.305	34.362	25.894	39.85366667	17.36929856	1160.964	863.769	649.197	891.31	256.9926956	266.851	260.13	185.592	237.5243333	45.10009306	18.421	42.624	17.94	26.32833333	14.11451042	0.025463432	0.009788206	0.448294463	0.035607948	0.028492469	0.012187524		-29.5	-21.6	4.2	-6.40	0.00	0.00	-6.40	0.00	-7.9	1.6	((((((((((((((((((((((....))))))))))))))))))))))
T1230	208	AAAAAAAAGCTTTTCCCAGTGCGAAAGCACTGGGAAAAGGTTTTTTTT	-23.91	Y	Bin 1	0-50%	59	98.31%	4.13%	0.04	1.79%	141.105	118.026	115.346	124.8256667	14.16185441	4.284	10.479	0	4.921	5.26846154	0	0	0	0	0	1.417	0	0	0.472333333	0.818105331	0.005286337	0.004263116	0.003818388	0.247105387	0.290755641	0.422649731		-29.6	-23.8	4.2	-3.00	0.00	0.00	-3.00	5.00	-5.8	1.6	((((((((.(((((((((((((....))))))))))))).))))))))
T288	391	AAAAAAAACCTTATGACAGTGCTTTCGCACTGTCATAAGGTTTTTTTT	-23.12	N	Bin 2	50-87%	59	98.31%	2.77%	0.03	1.31%	36.81	59.76	18.832	38.46733333	20.51427214	84.252	113.772	59.884	85.96933333	26.9850155	9.474	80.73	64.676	51.62666667	37.37737563	5.668	30.636	19.435	18.57966667	12.50595667	0.006146311	0.602548301	0.19220655	0.273648027	0.038047998	0.153349755		-31.1	-23.1	4.2	-6.30	0.00	0.00	-6.30	0.00	-8	1.6	((((((((((((((((((((((....))))))))))))))))))))))
T204	513	AAAAAAAACGTCTATACAGTGCTTTCGCACTGTATAGACGTTTTTTTT	-23.02	N	Bin 2	50-87%	58	98.27%	1.83%	0.02	1.15%	98.16	97.11	190.674	128.648	53.71865721	169.932	127.245	138.822	145.333	22.0757748	6.316	5.98	7.03	6.442	0.536220104	0	0	0	0	0	0.691017955	0.057768718	0.053498412	0.008296847	0.007603384	0.002301559		-30.7	-22.7	4.2	-7.00	0.00	0.00	-7.00	0.00	-8	1.6	((((((((((((((((((((((....))))))))))))))))))))))
T473	295	AAAAAAAACCTGTGTGCAGTGCTTTCGCACTGCACACAGGTTTTTTTT	-25.94	N	Bin 3	87-95%	58	98.26%	5.76%	0.06	1.52%	4.09	11.952	2.354	6.132	5.11446224	2.856	7.485	9.527	6.622666667	3.418080504	15.79	76.245	168.72	86.91833333	77.02166097	41.093	55.944	26.91	41.31566667	14.51828069	0.900482897	0.217154911	0.025119494	0.20020477	0.062979875	0.457039908		-35.2	-27.2	4.2	-7.50	0.00	0.00	-7.50	0.00	-8	1.6	((((((((((((((((((((((....))))))))))))))))))))))
T914	240	AAAAAAAAGCACAGTACAGTGCTTTCGCACTGTACTGTGCTTTTTTTT	-24.51	Y	Bin 2	50-87%	58	98.26%	2.56%	0.03	1.69%	0	0	0	0	0	107.1	118.263	104.797	110.0533333	7.202424754	0	4.485	1.406	1.963666667	2.293915939	7.085	0	0	2.361666667	4.090526657	0.001424626	0.276380472	0.422649731	0.000789561	0.002563415	0.918921308		-33.2	-25.3	4.2	-7.70	0.00	0.00	-7.70	0.00	-7.9	1.6	((((((((((((((((((((((....))))))))))))))))))))))
T292	379	AAAAAAAACGTTGTAACAGTGCGAAAGCACTGTTACAACGTTTTTTTT	-25.37	Y	Bin 2	50-87%	57	98.24%	2.33%	0.02	1.35%	38.855	49.302	117.7	68.619	42.82514884	102.816	124.251	152.432	126.4996667	24.88431716	4.737	4.485	0	3.074	2.66514221	0	0	5.98	1.993333333	3.45255461	0.040403249	0.129947888	0.099482018	0.015988504	0.010082387	0.788490208		-30.8	-22.8	4.2	-5.50	0.00	0.00	-5.50	0.00	-8	1.6	((((((((((((((((((((((....))))))))))))))))))))))
T265	388	AAAAAAAACCTTACATCAGTGCGAAAGCACTGATGTAAGGTTTTTTTT	-24.62	N	Bin 3	87-95%	56	98.22%	2.61%	0.03	1.34%	26.585	29.88	14.124	23.52966667	8.310486167	38.556	73.353	36.747	49.552	20.63210656	33.159	82.225	149.036	88.14	58.16450981	31.174	37.296	20.93	29.8	8.269062583	0.10656616	0.227473002	0.018251453	0.407311671	0.145987684	0.255746707		-32	-24	4.2	-6.30	0.00	0.00	-6.30	0.00	-8	1.6	((((((((((((((((((((((....))))))))))))))))))))))
T853	224	AAAAAAAAGCTTGTGTCAGTGCTTTCGCACTGACACAAGCTTTTTTTT	-24.79	N	Bin 3	87-95%	56	98.21%	3.15%	0.03	1.77%	14.315	19.422	40.018	24.585	13.60711134	18.564	34.431	54.44	35.81166667	17.97780644	15.79	40.365	54.834	36.99633333	19.73877961	9.919	26.64	11.96	16.173	9.121950833	0.08468612	0.163417383	0.502783761	0.687315517	0.227722617	0.205544933		-33	-25.1	4.2	-6.40	0.00	0.00	-6.40	0.00	-7.9	1.6	((((((((((((((((((((((....))))))))))))))))))))))
T766	253	AAAAAAAACCTTGATACAGTGCGAAAGCACTGTATCAAGGTTTTTTTT	-24.62	N	Bin 3	87-95%	55	98.19%	4.03%	0.04	1.68%	0	7.47	14.124	7.198	7.06592754	24.276	16.467	38.108	26.28366667	10.95930036	18.948	76.245	154.66	83.28433333	68.12929543	0	15.984	1.495	5.826333333	8.828499325	0.06331046	0.163825769	0.844014549	0.246902741	0.193465025	0.190240094		-32	-24	4.2	-6.30	0.00	0.00	-6.30	0.00	-8	1.6	((((((((((((((((((((((....))))))))))))))))))))))
T15	1862	AAAAAAAAGGTTTACTCAGTGCGAAAGCACTGAGTAAACCTTTTTTTT	-24.57	Y	Bin 2	50-87%	55	98.18%	3.38%	0.03	0.62%	28.63	29.88	54.142	37.55066667	14.38210281	842.52	806.883	722.691	790.698	61.53221091	34.738	79.235	23.902	45.95833333	29.32332062	29.757	30.636	13.455	24.616	9.675696409	0.00333742	0.74980142	0.449675614	0.001911053	0.00156221	0.260059997		-31.8	-23.9	4.2	-6.40	0.00	0.00	-6.40	0.00	-7.9	1.6	((((((((((((((((((((((....))))))))))))))))))))))
T440	317	AAAAAAAAGCTTATGTCAGTGCGAAAGCACTGACATAAGCTTTTTTTT	-24.86	N	Bin 3	87-95%	54	98.16%	3.34%	0.03	1.51%	10.225	11.952	25.894	16.02366667	8.591463341	4.284	25.449	28.581	19.438	13.21685072	58.423	153.985	143.412	118.6066667	52.38799846	0	6.66	7.475	4.711666667	4.100720465	0.605470004	0.067515901	0.097984616	0.049244775	0.107545437	0.055203825		-32	-24.1	4.2	-6.40	0.00	0.00	-6.40	0.00	-7.9	1.6	((((((((((((((((((((((....))))))))))))))))))))))
T316	282	AAAAAAAAGGTAGTTTCAGTGCTTTCGCACTGAAACTACCTTTTTTTT	-23.07	N	Bin 4	>95%	54	98.15%	3.05%	0.03	1.60%	18.405	8.964	0	9.123	9.203530138	0	0	16.332	5.444	9.429284596	37.896	37.375	60.458	45.243	13.1791513	111.943	33.3	88.205	77.816	40.33768527	0.756677827	0.100948446	0.090716289	0.002956202	0.085919006	0.287469721		-30.9	-23	4.2	-6.80	0.00	0.00	-6.80	0.00	-7.9	1.6	((((((((((((((((((((((....))))))))))))))))))))))
T117	573	AAAAAAAACCGTTAGACAGTGCTTTCGCACTGTCTAACGGTTTTTTTT	-24.4	N	Bin 3	87-95%	54	98.15%	3.45%	0.04	1.13%	2.045	35.856	2.354	13.41833333	19.43220354	1.428	13.473	0	4.967	7.400933928	30.001	234.715	426.018	230.2446667	198.046343	55.263	14.652	11.96	27.29166667	24.26125166	0.349846585	0.198983619	0.586318299	0.188604728	0.298996145	0.251413421		-32.5	-24.5	4.2	-7.90	0.00	0.00	-7.90	0.00	-8	1.6	((((((((((((((((((((((....))))))))))))))))))))))
T428	332	AAAAAAAAGCTATGTTCAGTGCTTTCGCACTGAACATAGCTTTTTTTT	-23.36	Y	Bin 3	87-95%	54	98.14%	4.49%	0.05	1.48%	8.18	7.47	0	5.216666667	4.531692105	4.284	22.455	6.805	11.18133333	9.84431462	146.847	142.025	136.382	141.7513333	5.237864673	19.838	1.332	0	7.056666667	11.08897729	0.389148495	7.58895E-05	0.758106836	0.002588556	0.736379974	0.000898111		-31.1	-23.2	4.2	-6.80	0.00	0.00	-6.80	0.00	-7.9	1.6	((((((((((((((((((((((....))))))))))))))))))))))
T135	634	AAAAAAAAGCTTAGTACAGTGCGAAAGCACTGTACTAAGCTTTTTTTT	-24.53	N	Bin 2	50-87%	54	98.13%	3.89%	0.04	1.08%	110.43	19.422	310.728	146.86	149.0307186	285.6	224.55	89.826	199.992	100.1707856	3.158	14.95	1.406	6.504666667	7.366146709	1.417	3.996	2.99	2.801	1.299846529	0.736049829	0.257532915	0.236576288	0.075916763	0.077055973	0.427443541		-32	-24.1	4.2	-6.40	0.00	0.00	-6.40	0.00	-7.9	1.6	((((((((((((((((((((((....))))))))))))))))))))))
T477	249	AAAAAAAACCCTTGTGCAGTGCTTTCGCACTGCACAAGGGTTTTTTTT	-25.89	N	Bin 3	87-95%	52	98.08%	4.55%	0.05	1.74%	12.27	14.94	37.664	21.62466667	13.95447546	4.284	10.479	12.249	9.004	4.182346829	1.579	44.85	101.232	49.22033333	49.97004065	76.518	39.96	16.445	44.30766667	30.2715706	0.190716239	0.32738803	0.455384105	0.270065971	0.217371117	0.924874345		-35.1	-27.1	4.2	-8.70	0.00	0.00	-8.70	0.00	-8	1.6	((((((((((((((((((((((....))))))))))))))))))))))
T130	530	AAAAAAAAGGTCTGTGCAGTGCGAAAGCACTGCACAGACCTTTTTTTT	-27.13	N	Bin 3	87-95%	52	98.06%	3.11%	0.03	1.20%	6.135	23.904	0	10.013	12.41488892	18.564	37.425	42.191	32.72666667	12.4945802	71.055	282.555	244.644	199.418	112.7701459	22.672	22.644	1.495	15.60366667	12.21847177	0.145034321	0.093488342	0.418495324	0.103996659	0.318077155	0.113623809		-36.3	-28.4	4.2	-7.90	0.00	0.00	-7.90	0.00	-7.9	1.6	((((((((((((((((((((((....))))))))))))))))))))))
T811	231	AAAAAAAACCATTTTGCAGTGCGAAAGCACTGCAAAATGGTTTTTTTT	-25.71	N	Bin 3	87-95%	51	98.04%	3.50%	0.04	1.82%	4.09	14.94	0	6.343333333	7.720688657	24.276	80.838	36.747	47.287	29.71756486	3.158	70.265	75.924	49.78233333	40.47687506	14.17	10.656	0	8.275333333	7.378882391	0.092034137	0.199144606	0.69447185	0.905518551	0.15391628	0.26001978		-31.3	-23.3	4.2	-6.50	0.00	0.00	-6.50	0.00	-8	1.6	((((((((((((((((((((((....))))))))))))))))))))))
T805	274	AAAAAAAACCTAATTGCAGTGCGAAAGCACTGCAATTAGGTTTTTTTT	-25.12	N	Bin 3	87-95%	51	98.04%	3.51%	0.04	1.68%	0	23.904	0	7.968	13.80098083	7.14	41.916	51.718	33.59133333	23.42593813	15.79	140.53	115.292	90.53733333	65.95158862	1.417	0	0	0.472333333	0.818105331	0.196409655	0.131941616	0.457826109	0.161627496	0.141473702	0.144466297		-31.7	-23.7	4.2	-6.70	0.00	0.00	-6.70	0.00	-8	1.6	((((((((((((((((((((((....))))))))))))))))))))))
T366	348	AAAAAAAACCTTTCAGCAGTGCTTTCGCACTGCTGAAAGGTTTTTTTT	-24.74	N	Bin 3	87-95%	51	98.03%	3.27%	0.03	1.49%	4.09	23.904	0	9.331333333	12.78491241	0	16.467	1.361	5.942666667	9.139708657	17.369	189.865	140.6	115.9446667	88.85173943	21.255	85.248	1.495	35.99933333	43.77999288	0.317192257	0.152613825	0.275079682	0.145841886	0.276852643	0.204645683		-32.9	-24.9	4.2	-6.30	0.00	0.00	-6.30	0.00	-8	1.6	((((((((((((((((((((((....))))))))))))))))))))))
T59	787	AAAAAAAACCGTTATGCAGTGCTTTCGCACTGCATAACGGTTTTTTTT	-24.95	N	Bin 3	87-95%	51	98.02%	2.23%	0.02	0.99%	0	38.844	0	12.948	22.42659386	1.428	5.988	1.361	2.925666667	2.652270034	34.738	476.905	490.694	334.1123333	259.3574324	22.672	63.936	1.495	29.36766667	31.75442622	0.472608164	0.155497901	0.159846576	0.156349585	0.257951047	0.175667633		-32.4	-24.4	4.2	-7.90	0.00	0.00	-7.90	0.00	-8	1.6	((((((((((((((((((((((....))))))))))))))))))))))
T792	232	AAAAAAAACCTATGAGCAGTGCTTTCGCACTGCTCATAGGTTTTTTTT	-24.2	N	Bin 3	87-95%	50	97.99%	4.98%	0.05	1.84%	24.54	23.904	7.062	18.502	9.912432799	18.564	56.886	13.61	29.68666667	23.6851922	0	59.8	97.014	52.27133333	48.943229	19.838	10.656	13.455	14.64966667	4.706134543	0.432769345	0.414573702	0.567933564	0.54245353	0.436841495	0.341448275		-33.5	-25.5	4.2	-6.70	0.00	0.00	-6.70	0.00	-8	1.6	((((((((((((((((((((((....))))))))))))))))))))))
T1142	216	AAAAAAAACCTTTTAGCAGTGCGAAAGCACTGCTAAAAGGTTTTTTTT	-25.07	N	Bin 2	50-87%	50	97.98%	4.66%	0.05	1.91%	2.045	8.964	0	3.669666667	4.697656898	87.108	149.7	54.44	97.08266667	48.40699724	0	4.485	0	1.495	2.589415957	0	0	7.475	2.491666667	4.315693262	0.065964166	0.235009626	0.827810988	0.069210003	0.087026442	0.801970491		-31.5	-23.5	4.2	-6.30	0.00	0.00	-6.30	0.00	-8	1.6	((((((((((((((((((((((....))))))))))))))))))))))
T1150	205	AAAAAAAACGTATTTGCAGTGCTTTCGCACTGCAAATACGTTTTTTTT	-24.11	N	Bin 2	50-87%	49	97.97%	3.44%	0.04	1.97%	4.09	4.482	4.708	4.426666667	0.312693673	88.536	62.874	25.859	59.08966667	31.50940282	37.896	43.355	23.902	35.051	10.03370923	0	6.66	0	2.22	3.845152793	0.096782289	0.035163363	0.421411656	0.233315609	0.088082263	0.018099709		-30	-22	4.2	-5.90	0.00	0.00	-5.90	0.00	-8	1.6	((((((((((((((((((((((....))))))))))))))))))))))
T339	365	AAAAAAAAGCTGTAATCAGTGCGAAAGCACTGATTACAGCTTTTTTTT	-24.86	N	Bin 3	87-95%	49	97.96%	3.38%	0.03	1.48%	38.855	29.88	25.894	31.543	6.638603543	37.128	16.467	50.357	34.65066667	17.0802784	25.264	113.62	118.104	85.66266667	52.35480652	49.595	17.316	25.415	30.77533333	16.79384829	0.807434733	0.251884142	0.919590136	0.257730524	0.759392004	0.300248457		-32	-24.1	4.2	-7.60	0.00	0.00	-7.60	0.00	-7.9	1.6	((((((((((((((((((((((....))))))))))))))))))))))
T461	293	AAAAAAAAGCAGTATTCAGTGCTTTCGCACTGAATACTGCTTTTTTTT	-23.36	N	Bin 3	87-95%	49	97.96%	3.91%	0.04	1.65%	14.315	7.47	2.354	8.046333333	6.001291555	45.696	20.958	32.664	33.106	12.37492158	77.371	68.77	109.668	85.26966667	21.56277585	18.421	21.312	11.96	17.231	4.788220024	0.049521416	0.035963869	0.082657057	0.059001406	0.197066303	0.046464347		-31.1	-23.2	4.2	-7.60	0.00	0.00	-7.60	0.00	-7.9	1.6	((((((((((((((((((((((....))))))))))))))))))))))
T365	334	AAAAAAAACGTGTATCCAGTGCTTTCGCACTGGATACACGTTTTTTTT	-24.45	N	Bin 3	87-95%	49	97.94%	2.89%	0.03	1.55%	0	1.494	0	0.498	0.862561302	75.684	41.916	42.191	53.26366667	19.41706508	72.634	134.55	106.856	104.68	31.01530261	4.251	6.66	1.495	4.135333333	2.584441977	0.044150768	0.027055712	0.080981074	0.211986624	0.04874232	0.028497672		-32.7	-24.7	4.2	-6.70	0.00	0.00	-6.70	0.00	-8	1.6	((((((((((((((((((((((....))))))))))))))))))))))
T481	245	AAAAAAAACCTCATGTCAGTGCTTTCGCACTGACATGAGGTTTTTTTT	-24.29	N	Bin 3	87-95%	48	97.92%	3.19%	0.03	1.82%	4.09	11.952	0	5.347333333	6.07439226	18.564	20.958	47.635	29.05233333	16.13751636	26.843	70.265	47.804	48.304	21.71531766	46.761	27.972	31.395	35.376	10.0071425	0.188466919	0.055332771	0.060241978	0.333069444	0.670952334	0.54804568		-33.4	-25.4	4.2	-7.80	0.00	0.00	-7.80	0.00	-8	1.6	((((((((((((((((((((((....))))))))))))))))))))))
T466	361	AAAAAAAACCTTTTGTCAGTGCGAAAGCACTGACAAAAGGTTTTTTTT	-25.16	N	Bin 3	87-95%	48	97.92%	3.06%	0.03	1.50%	0	17.928	2.354	6.760666667	9.742552506	59.976	88.323	72.133	73.47733333	14.22123505	20.527	152.49	87.172	86.72966667	65.982612	5.668	7.992	10.465	8.041666667	2.398885644	0.002549301	0.136372039	0.84177492	0.701162999	0.01372083	0.170316326		-31.4	-23.4	4.2	-6.30	0.00	0.00	-6.30	0.00	-8	1.6	((((((((((((((((((((((....))))))))))))))))))))))
T389	373	AAAAAAAAGGTAATTACAGTGCTTTCGCACTGTAATTACCTTTTTTTT	-21.95	N	Bin 3	87-95%	48	97.91%	3.23%	0.03	1.48%	12.27	1.494	0	4.588	6.694613656	81.396	115.269	25.859	74.17466667	45.14031199	74.213	118.105	66.082	86.13333333	27.98515486	21.255	26.64	7.475	18.45666667	9.884194875	0.111261401	0.043439034	0.133731076	0.494281915	0.111963134	0.030057067		-28.8	-20.9	4.2	-6.80	0.00	0.00	-6.80	0.00	-7.9	1.6	((((((((((((((((((((((....))))))))))))))))))))))
T201	466	AAAAAAAACCTTTAGTCAGTGCGAAAGCACTGACTAAAGGTTTTTTTT	-24.57	N	Bin 3	87-95%	48	97.91%	3.33%	0.03	1.33%	18.405	11.952	23.54	17.96566667	5.806478824	22.848	92.814	36.747	50.803	37.04036502	55.265	237.705	172.938	155.3026667	92.48968665	7.085	14.652	1.495	7.744	6.603209295	0.306845983	0.12932894	0.289781998	0.101632653	0.144531091	0.104562236		-31.8	-23.8	4.2	-6.30	0.00	0.00	-6.30	0.00	-8	1.6	((((((((((((((((((((((....))))))))))))))))))))))
T457	367	AAAAAAAAGGTTATCTCAGTGCTTTCGCACTGAGATAACCTTTTTTTT	-22.81	N	Bin 4	>95%	48	97.91%	4.48%	0.05	1.49%	65.44	50.796	30.602	48.946	17.49252515	88.536	10.479	58.523	52.51266667	39.3740637	9.474	46.345	21.09	25.63633333	18.85124718	45.344	97.236	28.405	56.995	35.86413237	0.886037315	0.290981027	0.724748767	0.507619584	0.923500535	0.133599637		-31.3	-23.4	4.2	-6.40	0.00	0.00	-6.40	0.00	-7.9	1.6	((((((((((((((((((((((....))))))))))))))))))))))
T290	423	AAAAAAAACGTGAGTACAGTGCTTTCGCACTGTACTCACGTTTTTTTT	-24.45	N	Bin 3	87-95%	47	97.89%	4.49%	0.05	1.40%	8.18	29.88	42.372	26.81066667	17.30141096	69.972	29.94	46.274	48.72866667	20.12856918	22.106	143.52	112.48	92.702	63.07707041	56.68	49.284	16.445	40.803	21.41633318	0.386852555	0.149892203	0.58442532	0.455621085	0.638324432	0.352920311		-32.6	-24.6	4.2	-6.70	0.00	0.00	-6.70	0.00	-8	1.6	((((((((((((((((((((((....))))))))))))))))))))))
T735	222	AAAAAAAACCGTTGAACAGTGCTTTCGCACTGTTCAACGGTTTTTTTT	-24.99	N	Bin 1	0-50%	46	97.83%	4.28%	0.04	1.96%	14.315	20.916	87.098	40.77633333	40.25128448	11.424	59.88	47.635	39.64633333	25.19642991	1.579	20.93	9.842	10.78366667	9.709807018	24.089	34.632	23.92	27.547	6.136371811	0.96475558	0.336530691	0.649551293	0.09365531	0.431788114	0.028183977		-32.1	-24.1	4.2	-7.90	0.00	0.00	-7.90	0.00	-8	1.6	((((((((((((((((((((((....))))))))))))))))))))))
T760	254	AAAAAAAAGCAATATTCAGTGCTTTCGCACTGAATATTGCTTTTTTTT	-22.52	N	Bin 3	87-95%	45	97.76%	6.75%	0.07	1.86%	14.315	10.458	14.124	12.96566667	2.173801816	0	16.467	23.137	13.20133333	11.90918244	86.845	148.005	47.804	94.218	50.50575162	0	18.648	5.98	8.209333333	9.521786667	0.977261878	0.115464949	0.552112404	0.120435781	0.500065732	0.076554312		-28.8	-20.9	4.2	-6.40	0.00	0.00	-6.40	0.00	-7.9	1.6	((((((((((((((((((((((....))))))))))))))))))))))
T126	600	AAAAAAAAGGTAAATTCAGTGCTTTCGCACTGAATTTACCTTTTTTTT	-22.23	Y	Bin 3	87-95%	44	97.73%	3.90%	0.04	1.22%	34.765	10.458	14.124	19.78233333	13.10420216	9.996	34.431	29.942	24.78966667	13.006814	168.953	255.645	199.652	208.0833333	43.95669747	24.089	97.236	11.96	44.42833333	46.13312697	0.771321837	0.02780672	0.51190716	0.010809125	0.491029965	0.00591116		-28.6	-20.7	4.2	-6.80	0.00	0.00	-6.80	0.00	-7.9	1.6	((((((((((((((((((((((....))))))))))))))))))))))
T308	374	AAAAAAAAGGTTAGTGCAGTGCTTTCGCACTGCACTAACCTTTTTTTT	-24.46	N	Bin 3	87-95%	44	97.73%	7.54%	0.08	1.54%	4.09	5.976	9.416	6.494	2.700520691	82.824	28.443	54.44	55.23566667	27.19922985	44.212	179.4	111.074	111.562	67.59532117	1.417	25.308	0	8.908333333	14.2201889	0.096496646	0.112224758	0.807014285	0.41154417	0.181068071	0.086854611		-33.1	-25.2	4.2	-6.40	0.00	0.00	-6.40	0.00	-7.9	1.6	((((((((((((((((((((((....))))))))))))))))))))))
T628	214	AAAAAAAAGCGTGGGGCAGTGCGAAAGCACTGACATCACGTTTTTTTT	-14.78	N	Bin 1	0-50%	44	97.72%	3.54%	0.04	2.04%	212.68	88.146	89.452	130.0926667	71.52570957	0	1.497	0	0.499	0.864293353	0	0	0	0	0	0	1.332	16.445	5.925666667	9.134321887	0.089252259	0.087708313	0.107762009	0.422649731	0.42847131	0.377923188		-23.5	-15.4	4.2	-6.70	0.00	0.00	-6.70	0.00	-8.1	1.6	.(((((((((((((.(((((((....)))))).).)))))))))))))
T1156	226	AAAAAAAAGGAATATTCAGTGCGAAAGCACTGAATATTCCTTTTTTTT	-23.47	N	Bin 1	0-50%	44	97.71%	3.58%	0.04	1.99%	51.125	58.266	25.894	45.095	17.00756511	24.276	22.455	50.357	32.36266667	15.61012602	15.79	40.365	11.248	22.46766667	15.66503579	12.753	22.644	16.445	17.28066667	4.998172099	0.567648364	0.071983238	0.094500051	0.609099253	0.270654198	0.519959508		-29.9	-22	4.2	-6.60	0.00	0.00	-6.60	0.00	-7.9	1.6	((((((((((((((((((((((....))))))))))))))))))))))
T752	253	AAAAAAAACCATTGTCCAGTGCTTTCGCACTGGACAATGGTTTTTTTT	-24.55	N	Bin 1	0-50%	43	97.68%	4.55%	0.05	1.89%	51.125	56.772	18.832	42.243	20.4701818	19.992	29.94	36.747	28.893	8.426426467	0	37.375	63.27	33.54833333	31.80810837	43.927	14.652	13.455	24.01133333	17.25785434	0.484265946	0.786270196	0.266776493	0.763093632	0.769801365	0.764678675		-33.1	-25.1	4.2	-6.50	0.00	0.00	-6.50	0.00	-8	1.6	((((((((((((((((((((((....))))))))))))))))))))))
T104	657	AAAAAAAAGCTTTAATCAGTGCGAAAGCACTGATTAAAGCTTTTTTTT	-23.97	N	Bin 3	87-95%	43	97.66%	3.61%	0.04	1.18%	4.09	40.338	7.062	17.16333333	20.12478763	121.38	53.892	74.855	83.37566667	34.54140785	110.53	346.84	158.878	205.416	124.8396696	1.417	33.3	11.96	15.559	16.2433378	0.157664479	0.089766498	0.690612689	0.306843016	0.142657923	0.094198503		-29.5	-21.6	4.2	-6.40	0.00	0.00	-6.40	0.00	-7.9	1.6	((((((((((((((((((((((....))))))))))))))))))))))
T1018	245	AAAAAAAACGTGTGAACAGTGCTTTCGCACTGTTCACACGTTTTTTTT	-25.04	N	Bin 2	50-87%	43	97.65%	3.05%	0.03	1.94%	0	5.976	2.354	2.776666667	3.01033708	72.828	196.107	72.133	113.6893333	71.37663897	0	1.495	0	0.498333333	0.863138652	0	5.328	0	1.776	3.076122234	0.107425937	0.220380684	0.290124013	0.108676263	0.104967425	0.422649731		-32.2	-24.2	4.2	-6.70	0.00	0.00	-6.70	0.00	-8	1.6	((((((((((((((((((((((....))))))))))))))))))))))
T666	219	AAAAAAAAGCTGTGTGCAGTGCTTTCGCACTGCACACAGCTTTTTTTT	-26.18	N	Bin 4	>95%	42	97.63%	6.47%	0.07	2.06%	12.27	38.844	37.664	29.59266667	15.0134668	25.704	31.437	13.61	23.58366667	9.100678125	0	13.455	19.684	11.04633333	10.06062723	46.761	57.276	34.385	46.14066667	11.45810108	0.635188049	0.039464573	0.269653549	0.320381192	0.005263595	0.075503055		-35.2	-27.3	4.2	-7.60	0.00	0.00	-7.60	0.00	-7.9	1.6	((((((((((((((((((((((....))))))))))))))))))))))
T393	352	AAAAAAAACCATTGTTCAGTGCTTTCGCACTGAACAATGGTTTTTTTT	-23.71	N	Bin 3	87-95%	42	97.60%	4.46%	0.05	1.63%	20.45	0	80.036	33.49533333	41.58215802	19.992	46.407	34.025	33.47466667	13.21609649	44.212	136.045	119.51	99.92233333	48.94979557	21.255	18.648	7.475	15.79266667	7.32030029	0.99945226	0.198978126	0.590755678	0.088109905	0.2031199	0.110902583		-30.7	-22.7	4.2	-6.50	0.00	0.00	-6.50	0.00	-8	1.6	((((((((((((((((((((((....))))))))))))))))))))))
T63	850	AAAAAAAACGTTTATTCAGTGCTTTCGCACTGAATAAACGTTTTTTTT	-22.72	Y	Bin 2	50-87%	41	97.57%	3.64%	0.04	1.06%	14.315	70.218	4.708	29.747	35.3765458	389.844	401.196	279.005	356.6816667	67.50900225	9.474	22.425	2.812	11.57033333	9.973134028	0	22.644	11.96	11.53466667	11.32799035	0.007932577	0.345128611	0.371714048	0.00982498	0.012646545	0.995309866		-27.8	-19.8	4.2	-5.50	0.00	0.00	-5.50	0.00	-8	1.6	((((((((((((((((((((((....))))))))))))))))))))))
T488	303	AAAAAAAACGAATGTTCAGTGCTTTCGCACTGAACATTCGTTTTTTTT	-23.89	N	Bin 4	>95%	41	97.56%	4.15%	0.04	1.77%	8.18	23.904	2.354	11.47933333	11.14741339	9.996	16.467	2.722	9.728333333	6.876408244	26.843	85.215	57.646	56.568	29.20092737	36.842	146.52	16.445	66.60233333	69.95809093	0.604295045	0.077357376	0.246485352	0.094466695	0.262119052	0.766828408		-30.1	-22.1	4.2	-5.70	0.00	0.00	-5.70	0.00	-8	1.6	((((((((((((((((((((((....))))))))))))))))))))))
T111	573	AAAAAAAAGGAATTGTCAGTGCTTTCGCACTGACAATTCCTTTTTTTT	-23.4	N	Bin 3	87-95%	40	97.51%	2.60%	0.03	1.30%	18.405	31.374	51.788	33.85566667	16.82929512	17.136	47.904	38.108	34.38266667	15.71865253	53.686	118.105	289.636	153.809	121.959757	65.182	74.592	41.86	60.54466667	16.85154596	0.957532838	0.187192413	0.282806669	0.215535478	0.177434541	0.358541913		-30.9	-23	4.2	-6.60	0.00	0.00	-6.60	0.00	-7.9	1.6	((((((((((((((((((((((....))))))))))))))))))))))
T98	732	AAAAAAAAGGTATTGACAGTGCGAAAGCACTGTCAATACCTTTTTTTT	-24.62	Y	Bin 2	50-87%	40	97.50%	5.31%	0.05	1.15%	16.36	35.856	0	17.40533333	17.95084191	329.868	384.729	191.901	302.166	99.35396318	9.474	62.79	19.684	30.64933333	28.29890219	5.668	5.328	1.495	4.163666667	2.317377037	0.026756645	0.326571592	0.291701313	0.031851769	0.033670038	0.240388831		-32	-24.1	4.2	-6.80	0.00	0.00	-6.80	0.00	-7.9	1.6	((((((((((((((((((((((....))))))))))))))))))))))
T654	238	AAAAAAAACCTTTCAGCAGTGCGAAAGCACTGCTGAAAGGTTTTTTTT	-26.24	N	Bin 3	87-95%	40	97.50%	5.75%	0.06	2.03%	14.315	13.446	32.956	20.239	11.02181278	18.564	11.976	58.523	29.68766667	25.18844521	7.895	29.9	99.826	45.87366667	48.00203861	35.425	11.988	20.93	22.781	11.8276326	0.369568634	0.358032178	0.819101465	0.3941177	0.709650713	0.531969059		-33.8	-25.8	4.2	-6.30	0.00	0.00	-6.30	0.00	-8	1.6	((((((((((((((((((((((....))))))))))))))))))))))
T40	946	AAAAAAAAGGTGTATTCAGTGCTTTCGCACTGAATACACCTTTTTTTT	-23.12	N	Bin 2	50-87%	40	97.49%	4.48%	0.05	1.02%	16.36	8.964	70.62	31.98133333	33.66578568	584.052	214.071	405.578	401.2336667	185.0287546	12.632	41.86	12.654	22.382	16.8684464	4.251	3.996	1.495	3.247333333	1.522911794	0.073523905	0.75092844	0.292587417	0.081659833	0.065034592	0.178713427		-31.1	-23.2	4.2	-7.60	0.00	0.00	-7.60	0.00	-7.9	1.6	((((((((((((((((((((((....))))))))))))))))))))))
T1044	219	AAAAAAAACGTTCTGACAGTGCTTTCGCACTGTCAGAACGTTTTTTTT	-24.73	N	Bin 3	87-95%	39	97.42%	4.71%	0.05	2.14%	2.045	14.94	7.062	8.015666667	6.500182023	2.856	10.479	0	4.445	5.417199553	30.001	137.54	94.202	87.24766667	54.10574086	4.251	10.656	10.465	8.457333333	3.64404313	0.263062211	0.102983075	0.870321272	0.106342526	0.34183815	0.114929439		-32.4	-24.4	4.2	-5.50	0.00	0.00	-5.50	0.00	-8	1.6	((((((((((((((((((((((....))))))))))))))))))))))
T194	503	AAAAAAAACGTTACCACAGTGCTTTCGCACTGTGGTAACGTTTTTTTT	-24.71	Y	Bin 1	0-50%	38	97.37%	4.17%	0.04	1.43%	239.265	301.788	287.188	276.0803333	32.70805063	17.136	25.449	19.054	20.54633333	4.352790637	0	4.485	2.812	2.432333333	2.266476634	5.668	13.32	0	6.329333333	6.684580864	0.004329968	0.004107301	0.004462654	0.006331073	0.027905545	0.378869274		-32.3	-24.3	4.2	-5.50	0.00	0.00	-5.50	0.00	-8	1.6	((((((((((((((((((((((....))))))))))))))))))))))
T715	293	AAAAAAAACGTTTAATCAGTGCTTTCGCACTGATTAAACGTTTTTTTT	-22.72	N	Bin 3	87-95%	38	97.35%	5.39%	0.06	1.88%	32.72	62.748	11.77	35.746	25.62336098	68.544	29.94	16.332	38.272	27.08486485	50.528	106.145	40.774	65.81566667	35.26508861	12.753	11.988	0	8.247	7.152346678	0.910328048	0.055647447	0.146442549	0.418431337	0.145235835	0.088048336		-27.8	-19.8	4.2	-5.50	0.00	0.00	-5.50	0.00	-8	1.6	((((((((((((((((((((((....))))))))))))))))))))))
T621	245	AAAAAAAACGTTACTACAGTGCGAAAGCACTGTAGTAACGTTTTTTTT	-24.78	Y	Bin 2	50-87%	38	97.34%	7.52%	0.08	2.06%	4.09	1.494	23.54	9.708	12.0489822	124.236	70.359	126.573	107.056	31.80200857	1.579	5.98	0	2.519666667	3.098990212	0	0	0	0	0	0.023148089	0.4832685	0.297609996	0.035073708	0.028177465	0.294385772		-31.2	-23.2	4.2	-5.50	0.00	0.00	-5.50	0.00	-8	1.6	((((((((((((((((((((((....))))))))))))))))))))))
T237	313	AAAAAAAACGTCGATGCAGTGCTTTCGCACTGCATCGACGTTTTTTTT	-26.3	Y	Bin 4	>95%	37	97.27%	4.39%	0.05	1.84%	6.135	2.988	0	3.041	3.067843379	0	0	0	0	0	0	1.495	2.812	1.435666667	1.406938639	136.032	187.812	101.66	141.8346667	43.36813325	0.228135868	0.597721114	0.029580186	0.219191485	0.029779111	0.031075313		-34.1	-26.1	4.2	-7.00	0.00	0.00	-7.00	0.00	-8	1.6	((((((((((((((((((((((....))))))))))))))))))))))
T630	200	AAAAAAAACGTTTAGTCAGTGCTTTCGCACTGACTAAACGTTTTTTTT	-23.56	N	Bin 1	0-50%	36	97.20%	9.28%	0.10	2.33%	22.495	28.386	87.098	45.993	35.7196268	24.276	16.467	38.108	26.28366667	10.95930036	15.79	43.355	18.278	25.80766667	15.24726914	28.34	6.66	0	11.66666667	14.81853344	0.323345547	0.505820244	0.339072931	0.97608217	0.360009137	0.428712259		-30.1	-22.1	4.2	-5.50	0.00	0.00	-5.50	0.00	-8	1.6	((((((((((((((((((((((....))))))))))))))))))))))
T891	264	AAAAAAAACGTCTATACAGTGCGAAAGCACTGTATAGACGTTTTTTTT	-24.52	N	Bin 2	50-87%	36	97.19%	3.41%	0.04	2.03%	49.08	53.784	44.726	49.19666667	4.530126856	101.388	50.898	107.519	86.60166667	31.07187072	0	0	0	0	0	0	1.332	0	0.444	0.769030559	0.207752106	0.002814438	0.00209747	0.040332071	0.042626604	0.422649731		-31.6	-23.6	4.2	-7.00	0.00	0.00	-7.00	0.00	-8	1.6	((((((((((((((((((((((....))))))))))))))))))))))
T172	416	AAAAAAAACGTTTACGCAGTGCTTTCGCACTGCGTAAACGTTTTTTTT	-25.39	N	Bin 4	>95%	36	97.19%	4.78%	0.05	1.62%	14.315	4.482	9.416	9.404333333	4.916510382	1.428	0	6.805	2.744333333	3.588391887	1.579	0	2.812	1.463666667	1.409543307	138.866	270.396	137.54	182.2673333	76.32454379	0.169617401	0.084932973	0.0654414	0.444879698	0.05859041	0.056269761		-31.4	-23.4	4.2	-5.50	0.00	0.00	-5.50	0.00	-8	1.6	((((((((((((((((((((((....))))))))))))))))))))))
T220	466	AAAAAAAACCTTAACACAGTGCTTTCGCACTGTGTTAAGGTTTTTTTT	-23.38	N	Bin 1	0-50%	35	97.16%	5.24%	0.05	1.54%	69.53	149.4	54.142	91.024	51.1372239	91.392	100.299	57.162	82.951	22.77362626	0	77.74	66.082	47.94066667	41.92502691	32.591	18.648	0	17.07966667	16.35200515	0.740254391	0.257924001	0.124329888	0.358695197	0.014094312	0.434064348		-30.7	-22.7	4.2	-6.30	0.00	0.00	-6.30	0.00	-8	1.6	((((((((((((((((((((((....))))))))))))))))))))))
T29	954	AAAAAAAAGGATTGTTCAGTGCTTTCGCACTGAACAATCCTTTTTTTT	-23.4	Y	Bin 3	87-95%	35	97.14%	5.76%	0.06	1.08%	22.495	35.856	23.54	27.297	7.430704341	18.564	44.91	4.083	22.519	20.69885265	288.957	448.5	323.38	353.6123333	83.95824972	59.514	65.268	88.205	70.99566667	15.1788667	0.620683142	0.017878223	0.055152688	0.013524671	0.123081255	0.030286974		-30.9	-23	4.2	-6.80	0.00	0.00	-6.80	0.00	-7.9	1.6	((((((((((((((((((((((....))))))))))))))))))))))
T719	274	AAAAAAAACCTTAAGTCAGTGCTTTCGCACTGACTTAAGGTTTTTTTT	-23.07	N	Bin 3	87-95%	35	97.12%	4.71%	0.05	2.02%	38.855	55.278	0	31.37766667	28.38744804	22.848	40.419	27.22	30.16233333	9.14756822	11.053	164.45	39.368	71.62366667	81.62708451	5.668	7.992	0	4.553333333	4.110946039	0.939682591	0.415871649	0.19575354	0.426327463	0.029198305	0.280350507		-30.9	-22.9	4.2	-6.30	0.00	0.00	-6.30	0.00	-8	1.6	((((((((((((((((((((((....))))))))))))))))))))))
T903	209	AAAAAAAACGTTATTACAGTGCTTTCGCACTGTAATAACGTTTTTTTT	-22.44	N	Bin 2	50-87%	34	97.09%	5.44%	0.06	2.32%	36.81	41.832	16.478	31.70666667	13.42532448	11.424	65.868	27.22	34.83733333	28.00991091	22.106	41.86	12.654	25.54	14.90274726	5.668	29.304	10.465	15.14566667	12.49386267	0.851734747	0.296986474	0.158856315	0.464008971	0.160544853	0.134459174		-28	-20	4.2	-5.50	0.00	0.00	-5.50	0.00	-8	1.6	((((((((((((((((((((((....))))))))))))))))))))))
T1151	206	AAAAAAAACGGGAGTGCAGTGCTTTCGCACTGCACTCCCGTTTTTTTT	-26.91	N	Bin 1	0-50%	34	97.08%	4.84%	0.05	2.34%	49.08	179.28	82.39	103.5833333	67.63784468	2.856	5.988	5.444	4.762666667	1.673474629	0	0	12.654	4.218	7.305790306	0	10.656	0	3.552	6.152244468	0.122964066	0.133089502	0.106851369	0.903714112	0.728343541	0.93027026		-36.9	-28.9	4.2	-9.00	0.00	0.00	-9.00	0.00	-8	1.6	((((((((((((((((((((((....))))))))))))))))))))))
T87	687	AAAAAAAACGTTAATTCAGTGCGAAAGCACTGAATTAACGTTTTTTTT	-24.22	N	Bin 3	87-95%	34	97.08%	3.35%	0.03	1.28%	8.18	35.856	25.894	23.31	14.01777572	0	23.952	40.83	21.594	20.51687959	127.899	361.79	316.35	268.6796667	124.0185288	12.753	45.288	16.445	24.82866667	17.81420659	0.856950605	0.061188473	0.813609572	0.058003715	0.839101981	0.063438609		-28.7	-20.7	4.2	-5.50	0.00	0.00	-5.50	0.00	-8	1.6	((((((((((((((((((((((....))))))))))))))))))))))
T183	565	AAAAAAAAGGAATTTTCAGTGCTTTCGCACTGAAAATTCCTTTTTTTT	-22.51	Y	Bin 2	50-87%	34	97.05%	6.19%	0.06	1.42%	2.045	10.458	4.708	5.737	4.299857323	328.44	221.556	191.901	247.299	71.81748511	9.474	17.94	7.03	11.48133333	5.725300458	0	15.984	1.495	5.826333333	8.828499325	0.030221478	0.078444121	0.976945007	0.030183766	0.03123007	0.121180859		-28.4	-20.5	4.2	-6.60	0.00	0.00	-6.60	0.00	-7.9	1.6	((((((((((((((((((((((....))))))))))))))))))))))
T876	256	AAAAAAAAGCTTTATTCAGTGCTTTCGCACTGAATAAAGCTTTTTTTT	-22.47	Y	Bin 2	50-87%	34	97.02%	4.45%	0.05	2.13%	2.045	2.988	0	1.677666667	1.527493481	127.092	82.335	88.465	99.29733333	24.26523947	33.159	22.425	11.248	22.27733333	10.95624636	0	0	0	0	0	0.019854456	0.070159231	0.19746837	0.015876727	0.019330196	0.07202408		-28.6	-20.7	4.2	-6.40	0.00	0.00	-6.40	0.00	-7.9	1.6	((((((((((((((((((((((....))))))))))))))))))))))
T599	226	AAAAAAAACGTACATCCAGTGCGAAAGCACTGGATGTACGTTTTTTTT	-25.95	N	Bin 3	87-95%	33	96.94%	4.68%	0.05	2.29%	6.135	11.952	7.062	8.383	3.125404454	1.428	0	0	0.476	0.824456184	9.474	122.59	167.314	99.79266667	81.35204487	5.668	0	0	1.889333333	3.272421326	0.065721419	0.187082757	0.190271892	0.171276739	0.422649731	0.182593137		-33.6	-25.6	4.2	-5.90	0.00	0.00	-5.90	0.00	-8	1.6	((((((((((((((((((((((....))))))))))))))))))))))
T1094	213	AAAAAAAACCTTAATCCAGTGCGAAAGCACTGGATTAAGGTTTTTTTT	-24.57	N	Bin 3	87-95%	32	96.85%	4.39%	0.05	2.39%	0	1.494	0	0.498	0.862561302	0	1.497	9.527	3.674666667	5.12324178	15.79	133.055	104.044	84.29633333	61.07575468	11.336	30.636	0	13.99066667	15.48956311	0.422467955	0.138473614	0.252619005	0.142036121	0.453342646	0.166302956		-31.9	-23.9	4.2	-6.30	0.00	0.00	-6.30	0.00	-8	1.6	((((((((((((((((((((((....))))))))))))))))))))))
T582	204	AAAAAAAACGTCAATTCAGTGCTTTCGCACTGAATTGACGTTTTTTTT	-23.89	N	Bin 4	>95%	32	96.84%	6.03%	0.06	2.45%	12.27	14.94	0	9.07	7.967490195	9.996	7.485	5.444	7.641666667	2.280040424	6.316	20.93	28.12	18.45533333	11.11065189	49.595	99.9	35.88	61.79166667	33.70770102	0.739779535	0.446343479	0.082174788	0.296344342	0.107159987	0.169549571		-30.1	-22.1	4.2	-7.00	0.00	0.00	-7.00	0.00	-8	1.6	((((((((((((((((((((((....))))))))))))))))))))))
T406	251	AAAAAAAACGTTACTTCAGTGCGAAAGCACTGAAGTAACGTTTTTTTT	-25.06	N	Bin 3	87-95%	32	96.84%	6.39%	0.07	2.21%	10.225	10.458	7.062	9.248333333	1.897000879	29.988	7.485	31.303	22.92533333	13.38787609	48.949	79.235	73.112	67.09866667	16.01345004	26.923	23.976	20.93	23.943	2.996636281	0.245978234	0.026426452	0.004660995	0.1017755	0.910623925	0.055387657		-31	-23	4.2	-5.50	0.00	0.00	-5.50	0.00	-8	1.6	((((((((((((((((((((((....))))))))))))))))))))))
T902	234	AAAAAAAAGCTTTGCTCAGTGCTTTCGCACTGAGCAAAGCTTTTTTTT	-24.98	N	Bin 3	87-95%	31	96.81%	7.42%	0.08	2.30%	6.135	8.964	0	5.033	4.582480442	7.14	2.994	5.444	5.192666667	2.084395676	31.58	86.71	136.382	84.89066667	52.42468199	31.174	13.32	10.465	18.31966667	11.22333152	0.966032997	0.130266525	0.162709883	0.122561735	0.146390709	0.208857577		-32.9	-25	4.2	-6.40	0.00	0.00	-6.40	0.00	-7.9	1.6	((((((((((((((((((((((....))))))))))))))))))))))
T936	224	AAAAAAAACCATTATTCAGTGCTTTCGCACTGAATAATGGTTTTTTTT	-22.28	Y	Bin 2	50-87%	31	96.78%	3.78%	0.04	2.36%	22.495	32.868	42.372	32.57833333	9.941665471	42.84	56.886	39.469	46.39833333	9.23765524	28.422	37.375	35.15	33.649	4.661416416	0	10.656	0	3.552	6.152244468	0.242748539	0.821223901	0.049004079	0.103855443	0.002068546	0.007234346		-28.8	-20.8	4.2	-6.50	0.00	0.00	-6.50	0.00	-8	1.6	((((((((((((((((((((((....))))))))))))))))))))))
T296	377	AAAAAAAACGTTAACACAGTGCTTTCGCACTGTGTTAACGTTTTTTTT	-23.87	N	Bin 2	50-87%	31	96.73%	7.20%	0.07	1.83%	81.8	67.23	49.434	66.15466667	16.20977314	101.388	64.371	61.245	75.668	22.32894465	6.316	7.475	42.18	18.657	20.3797563	59.514	9.324	35.88	34.906	25.10917227	0.285178601	0.147883501	0.147779295	0.121670376	0.04162228	0.47493971		-29.9	-21.9	4.2	-5.50	0.00	0.00	-5.50	0.00	-8	1.6	((((((((((((((((((((((....))))))))))))))))))))))
T966	209	AAAAAAAACGTTACATCAGTGCTTTCGCACTGATGTAACGTTTTTTTT	-23.61	N	Bin 3	87-95%	30	96.70%	4.69%	0.05	2.47%	6.135	11.952	0	6.029	5.976705029	0	4.491	0	1.497	2.592880059	34.738	165.945	49.21	83.29766667	71.93953	17.004	19.98	0	12.328	10.77955621	0.187359129	0.184815979	0.192577323	0.177813495	0.184389478	0.20722673		-30.3	-22.3	4.2	-5.50	0.00	0.00	-5.50	0.00	-8	1.6	((((((((((((((((((((((....))))))))))))))))))))))
T402	330	AAAAAAAACCAATTGTCAGTGCGAAAGCACTGACAATTGGTTTTTTTT	-25.21	N	Bin 3	87-95%	30	96.69%	4.37%	0.05	1.97%	0	11.952	44.726	18.89266667	23.15671413	37.128	59.88	31.303	42.77033333	15.10093296	17.369	158.47	82.954	86.26433333	70.60872312	12.753	31.968	7.475	17.39866667	12.89043934	0.333964159	0.234389587	0.941414261	0.333569917	0.002535304	0.190676694		-31.6	-23.6	4.2	-6.30	0.00	0.00	-6.30	0.00	-8	1.6	((((((((((((((((((((((....))))))))))))))))))))))
T332	318	AAAAAAAAGCTAAGTTCAGTGCGAAAGCACTGAACTTAGCTTTTTTTT	-24.81	N	Bin 4	>95%	30	96.68%	10.00%	0.10	2.01%	4.09	14.94	0	6.343333333	7.720688657	1.428	19.461	27.22	16.03633333	13.23265175	3.158	4.485	15.466	7.703	6.755616848	133.198	143.856	80.73	119.2613333	33.79195137	0.394366516	0.874006387	0.01971575	0.244947261	0.053748168	0.040971833		-31.8	-23.9	4.2	-6.80	0.00	0.00	-6.80	0.00	-7.9	1.6	((((((((((((((((((((((....))))))))))))))))))))))
T140	406	AAAAAAAACCGTTATTCAGTGCTTTCGCACTGAATAACGGTTTTTTTT	-23.56	N	Bin 2	50-87%	30	96.67%	7.46%	0.08	1.78%	38.855	20.916	14.124	24.63166667	12.77733244	99.96	116.766	110.241	108.989	8.472664103	23.685	85.215	74.518	61.13933333	32.87440899	5.668	11.988	0	5.885333333	5.996954338	0.018470666	0.293558422	0.126129273	0.078533813	0.002053642	0.097294156		-30.2	-22.2	4.2	-7.90	0.00	0.00	-7.90	0.00	-8	1.6	((((((((((((((((((((((....))))))))))))))))))))))
T1328	205	AAAAAAAACCTTTATACAGTGCTTTCGCACTGTATAAAGGTTTTTTTT	-21.95	N	Bin 2	50-87%	29	96.59%	3.16%	0.03	2.54%	0	35.856	23.54	19.79866667	18.21843477	34.272	125.748	84.382	81.46733333	45.80759877	0	1.495	0	0.498333333	0.863138652	0	0	0	0	0	0.061628541	0.197399384	0.200509859	0.08967456	0.091199666	0.422649731		-28.8	-20.8	4.2	-6.30	0.00	0.00	-6.30	0.00	-8	1.6	((((((((((((((((((((((....))))))))))))))))))))))
T646	256	AAAAAAAACGTCTATTCAGTGCGAAAGCACTGAATAGACGTTTTTTTT	-24.8	Y	Bin 3	87-95%	29	96.57%	6.64%	0.07	2.27%	2.045	11.952	0	4.665666667	6.392456205	21.42	8.982	9.527	13.30966667	7.029038792	115.267	79.235	113.886	102.796	20.4161047	1.417	7.992	7.475	5.628	3.655983178	0.313026644	0.023828325	0.803498486	0.012461834	0.339120942	0.017798092		-31.4	-23.4	4.2	-7.00	0.00	0.00	-7.00	0.00	-8	1.6	((((((((((((((((((((((....))))))))))))))))))))))
T244	406	AAAAAAAACGTTATTGCAGTGCGAAAGCACTGCAATAACGTTTTTTTT	-25.61	N	Bin 3	87-95%	29	96.56%	3.77%	0.04	1.81%	57.26	44.82	49.434	50.50466667	6.288731616	57.12	23.952	38.108	39.72666667	16.64314025	42.633	139.035	77.33	86.33266667	48.82747594	14.17	33.3	49.335	32.26833333	17.60518555	0.213774139	0.375323207	0.291842862	0.340723168	0.71524872	0.171462387		-30.9	-22.9	4.2	-5.50	0.00	0.00	-5.50	0.00	-8	1.6	((((((((((((((((((((((....))))))))))))))))))))))
T632	241	AAAAAAAACGTTTATGCAGTGCGAAAGCACTGCATAAACGTTTTTTTT	-25.61	N	Bin 3	87-95%	29	96.55%	4.01%	0.04	2.35%	0	2.988	7.062	3.35	3.544889843	0	8.982	0	2.994	5.185760118	22.106	82.225	158.878	87.73633333	68.55236022	38.259	27.972	0	22.077	19.79901611	0.933431728	0.153526566	0.298475332	0.167637025	0.226160889	0.325716588		-30.9	-22.9	4.2	-5.50	0.00	0.00	-5.50	0.00	-8	1.6	((((((((((((((((((((((....))))))))))))))))))))))
T533	238	AAAAAAAACGTTTGAACAGTGCTTTCGCACTGTTCAAACGTTTTTTTT	-24.15	N	Bin 4	>95%	28	96.44%	5.74%	0.06	2.40%	0	19.422	4.708	8.043333333	10.13147854	4.284	0	2.722	2.335333333	2.168016913	37.896	43.355	70.3	50.517	17.34864511	43.927	74.592	41.86	53.45966667	18.33029613	0.505370225	0.073971801	0.013122155	0.041225483	0.048856716	0.880559425		-29.7	-21.7	4.2	-5.50	0.00	0.00	-5.50	0.00	-8	1.6	((((((((((((((((((((((....))))))))))))))))))))))
T320	381	AAAAAAAACGTTAGTACAGTGCTTTCGCACTGTACTAACGTTTTTTTT	-23.28	N	Bin 3	87-95%	28	96.42%	4.05%	0.04	1.90%	4.09	13.446	28.248	15.26133333	12.18087917	12.852	62.874	61.245	45.657	28.42163663	41.054	263.12	84.36	129.5113333	117.717073	0	0	0	0	0	0.123611237	0.234650798	0.162203643	0.286426779	0.108541877	0.196980705		-30.3	-22.3	4.2	-5.50	0.00	0.00	-5.50	0.00	-8	1.6	((((((((((((((((((((((....))))))))))))))))))))))
T453	349	AAAAAAAAGCTTTACTCAGTGCTTTCGCACTGAGTAAAGCTTTTTTTT	-23.31	N	Bin 3	87-95%	28	96.40%	5.38%	0.06	2.00%	8.18	11.952	0	6.710666667	6.109973922	78.54	61.377	62.606	67.50766667	9.574021847	44.212	130.065	88.578	87.61833333	42.93454463	0	13.32	10.465	7.928333333	7.012960027	0.009951772	0.07787272	0.842052297	0.570293981	0.02476018	0.062702705		-30.9	-23	4.2	-6.40	0.00	0.00	-6.40	0.00	-7.9	1.6	((((((((((((((((((((((....))))))))))))))))))))))
T519	287	AAAAAAAACCTTTATTCAGTGCTTTCGCACTGAATAAAGGTTTTTTTT	-22.23	Y	Bin 2	50-87%	28	96.39%	7.49%	0.08	2.20%	8.18	7.47	4.708	6.786	1.834281331	91.392	131.736	97.992	107.04	21.64045545	6.316	37.375	18.278	20.65633333	15.66549464	0	11.988	1.495	4.494333333	6.532613285	0.014845313	0.269621028	0.598320015	0.002444112	0.007164058	0.099355256		-28.6	-20.6	4.2	-6.30	0.00	0.00	-6.30	0.00	-8	1.6	((((((((((((((((((((((....))))))))))))))))))))))
T841	228	AAAAAAAACGCTTAAACAGTGCTTTCGCACTGTTTAAGCGTTTTTTTT	-24.06	N	Bin 3	87-95%	28	96.37%	7.41%	0.08	2.48%	20.45	20.916	7.062	16.14266667	7.867538963	12.852	23.952	5.444	14.08266667	9.315171568	1.579	101.66	87.172	63.47033333	54.08676726	14.17	35.964	5.98	18.70466667	15.49782131	0.572207661	0.289017376	0.728454694	0.245236773	0.338164958	0.262948523		-29.8	-21.8	4.2	-7.90	0.00	0.00	-7.90	0.00	-8	1.6	((((((((((((((((((((((....))))))))))))))))))))))
T431	267	AAAAAAAACCTAACTGCAGTGCTTTCGCACTGCAGTTAGGTTTTTTTT	-24.46	N	Bin 3	87-95%	28	96.36%	6.70%	0.07	2.29%	6.135	28.386	40.018	24.84633333	17.21660107	5.712	2.994	23.137	10.61433333	10.92976515	15.79	74.75	150.442	80.32733333	67.49903897	19.838	31.968	0	17.26866667	16.13813376	0.191633583	0.20020816	0.690818487	0.175692282	0.709521813	0.301921429		-33.1	-25.1	4.2	-6.70	0.00	0.00	-6.70	0.00	-8	1.6	((((((((((((((((((((((....))))))))))))))))))))))
T1162	217	AAAAAAAACGTTTTTGCAGTGCGAAAGCACTGCAAAAACGTTTTTTTT	-26.15	N	Bin 3	87-95%	27	96.34%	6.02%	0.06	2.55%	10.225	0	0	3.408333333	5.903406502	24.276	41.916	62.606	42.93266667	19.18521392	50.528	61.295	63.27	58.36433333	6.857933095	1.417	1.332	1.495	1.414666667	0.081525047	0.106772328	0.017414994	0.617708706	0.181031399	0.064123832	0.004786113		-30.3	-22.3	4.2	-5.50	0.00	0.00	-5.50	0.00	-8	1.6	((((((((((((((((((((((....))))))))))))))))))))))
T310	443	AAAAAAAACGTTGTAACAGTGCTTTCGCACTGTTACAACGTTTTTTTT	-23.87	N	Bin 2	50-87%	27	96.28%	6.35%	0.07	1.80%	8.18	26.892	16.478	17.18333333	9.375919013	247.044	115.269	200.067	187.46	66.78596404	0	8.97	7.03	5.333333333	4.719558595	1.417	0	7.475	2.964	3.97036686	0.060622295	0.060603243	0.15523173	0.047112191	0.039600961	0.548641951		-29.9	-21.9	4.2	-5.50	0.00	0.00	-5.50	0.00	-8	1.6	((((((((((((((((((((((....))))))))))))))))))))))
T55	852	AAAAAAAACGTTTGTTCAGTGCTTTCGCACTGAACAAACGTTTTTTTT	-24.15	Y	Bin 3	87-95%	27	96.27%	6.14%	0.06	1.30%	16.36	52.29	65.912	44.854	25.59923335	19.992	25.449	32.664	26.035	6.356291608	394.75	399.165	227.772	340.5623333	97.70423495	36.842	6.66	23.92	22.474	15.14286855	0.239920191	0.048409703	0.40644033	0.034201681	0.769078669	0.031660471		-29.7	-21.7	4.2	-5.50	0.00	0.00	-5.50	0.00	-8	1.6	((((((((((((((((((((((....))))))))))))))))))))))
T879	211	AAAAAAAACCGATGTACAGTGCTTTCGCACTGTACATCGGTTTTTTTT	-24.45	N	Bin 3	87-95%	27	96.26%	4.22%	0.04	2.61%	0	23.904	0	7.968	13.80098083	1.428	4.491	2.722	2.880333333	1.537626201	28.422	100.165	80.142	69.57633333	37.02012286	21.255	31.968	11.96	21.72766667	10.01237116	0.551657825	0.065764067	0.072214316	0.083169121	0.070493971	0.142958482		-32.7	-24.7	4.2	-8.10	0.00	0.00	-8.10	0.00	-8	1.6	((((((((((((((((((((((....))))))))))))))))))))))
T1077	211	AAAAAAAACGAGTATACAGTGCTTTCGCACTGTATACTCGTTTTTTTT	-23.02	Y	Bin 1	0-50%	27	96.23%	6.07%	0.06	2.62%	98.16	144.918	138.886	127.3213333	25.43390999	5.712	0	2.722	2.811333333	2.85704766	0	1.495	0	0.498333333	0.863138652	0	0	0	0	0	0.016568147	0.012633055	0.013041915	0.383811343	0.230433078	0.422649731		-30.7	-22.7	4.2	-6.90	0.00	0.00	-6.90	0.00	-8	1.6	((((((((((((((((((((((....))))))))))))))))))))))
T472	326	AAAAAAAACCTTTGTTCAGTGCTTTCGCACTGAACAAAGGTTTTTTTT	-23.66	N	Bin 2	50-87%	26	96.21%	5.56%	0.06	2.11%	16.36	88.146	63.558	56.02133333	36.48161807	77.112	49.401	69.411	65.308	14.30387489	14.211	47.84	61.864	41.305	24.48942161	0	7.992	4.485	4.159	4.005960933	0.777502115	0.369054297	0.109779544	0.343955801	0.028129346	0.097497757		-30.5	-22.5	4.2	-6.30	0.00	0.00	-6.30	0.00	-8	1.6	((((((((((((((((((((((....))))))))))))))))))))))
T1133	212	AAAAAAAACCTATTGTCAGTGCGAAAGCACTGACAATAGGTTTTTTTT	-24.62	N	Bin 3	87-95%	26	96.19%	5.42%	0.06	2.63%	6.135	34.362	18.832	19.77633333	14.13717462	14.28	40.419	29.942	28.21366667	13.15492996	17.369	67.275	80.142	54.92866667	33.15774936	5.668	2.664	0	2.777333333	2.835699091	0.028887097	0.136211954	0.201501053	0.18844324	0.099963851	0.12815256		-32	-24	4.2	-6.70	0.00	0.00	-6.70	0.00	-8	1.6	((((((((((((((((((((((....))))))))))))))))))))))
T836	258	AAAAAAAACCTTTGGTCAGTGCTTTCGCACTGACCAAAGGTTTTTTTT	-24.5	N	Bin 3	87-95%	26	96.13%	6.10%	0.06	2.40%	8.18	11.952	30.602	16.91133333	12.00553045	35.7	55.389	32.664	41.251	12.33760945	41.054	103.155	60.458	68.22233333	31.77022512	7.085	0	5.98	4.355	3.811794197	0.180808389	0.123883242	0.206022411	0.158618402	0.057637775	0.089549117		-32.9	-24.9	4.2	-6.30	0.00	0.00	-6.30	0.00	-8	1.6	((((((((((((((((((((((....))))))))))))))))))))))
T108	691	AAAAAAAAGCGTTATACAGTGCTTTCGCACTGTATAACGCTTTTTTTT	-23.52	Y	Bin 2	50-87%	26	96.11%	3.49%	0.04	1.47%	14.315	91.134	110.638	72.029	50.92426584	239.904	235.029	322.557	265.83	49.18745575	4.737	16.445	0	7.060666667	8.465168417	0	0	0	0	0	0.016571453	0.159180026	0.133940894	0.01518048	0.011220742	0.2853991		-30.4	-22.5	4.2	-8.00	0.00	0.00	-8.00	0.00	-7.9	1.6	((((((((((((((((((((((....))))))))))))))))))))))
T851	261	AAAAAAAAGGTTTACTCAGTGCGAAAGCACTGTGCGGCCCTTTTTTTT	-13.03	Y	Bin 1	0-50%	25	96.04%	4.14%	0.04	2.42%	206.545	129.978	157.718	164.747	38.76443606	0	0	6.805	2.268333333	3.928868582	0	0	0	0	0	0	1.332	0	0.444	0.769030559	0.019204852	0.017959206	0.018601675	0.422649731	0.544306919	0.422649731		-18	-12.9	4.2	-3.00	0.00	0.00	-3.00	0.00	-5.1	1.6	((((((((((.((.(.((((((....)))))).).)).))))))))))
T46	974	AAAAAAAAGGTTTATTCAGTGCTTTCGCACTGAATAAACCTTTTTTTT	-22.23	N	Bin 2	50-87%	25	96.03%	8.74%	0.09	1.25%	96.115	95.616	21.186	70.97233333	43.11695131	602.616	173.652	311.669	362.6456667	218.9782951	37.896	43.355	14.06	31.77033333	15.57857825	5.668	19.98	7.475	11.041	7.793946561	0.142400891	0.13567822	0.125484609	0.120353627	0.114035755	0.110254423		-28.6	-20.7	4.2	-6.40	0.00	0.00	-6.40	0.00	-7.9	1.6	((((((((((((((((((((((....))))))))))))))))))))))
T73	562	AAAAAAAAGCCTATTACAGTGCGAAAGCACTGTAATAGGGTTTTTTTT	-22.25	N	Bin 2	50-87%	25	96.02%	7.78%	0.08	1.65%	0	14.94	14.124	9.688	8.399968571	348.432	169.161	228.648	248.747	91.30991299	4.737	0	11.248	5.328333333	5.647267687	2.834	5.328	5.98	4.714	1.660444519	0.053085062	0.526117725	0.332828314	0.042786857	0.044928217	0.862356266		-28	-22.2	4.2	-5.40	0.00	0.00	-5.40	5.00	-5.8	1.6	((((((((.(((((((((((((....))))))))))))).))))))))
T264	319	AAAAAAAACGTTAAAACAGTGCTTTCGCACTGTTTTAACGTTTTTTTT	-22.98	N	Bin 1	0-50%	25	95.93%	8.91%	0.09	2.21%	98.16	79.182	70.62	82.654	14.09446657	48.552	35.928	87.104	57.19466667	26.66022335	6.316	7.475	29.526	14.439	13.07857014	18.421	11.988	20.93	17.113	4.612265062	0.350080454	0.043733674	0.017220483	0.036594521	0.093103706	0.701528176		-27.4	-19.4	4.2	-5.50	0.00	0.00	-5.50	0.00	-8	1.6	((((((((((((((((((((((....))))))))))))))))))))))
T915	220	AAAAAAAACCTACATGCAGTGCTTTCGCACTGCATGTAGGTTTTTTTT	-24.51	N	Bin 3	87-95%	24	95.91%	5.18%	0.05	2.67%	0	5.976	18.832	8.269333333	9.623179793	4.284	0	16.332	6.872	8.467990553	15.79	98.67	139.194	84.55133333	62.90182323	2.834	15.984	5.98	8.266	6.866583721	0.688364342	0.13495406	0.999650805	0.148439035	0.873577907	0.160139735		-33.3	-25.3	4.2	-6.70	0.00	0.00	-6.70	0.00	-8	1.6	((((((((((((((((((((((....))))))))))))))))))))))
T583	284	AAAAAAAACGTATGAACAGTGCGAAAGCACTGTTCATACGTTTTTTTT	-25.11	N	Bin 3	87-95%	24	95.82%	6.08%	0.06	2.38%	0	10.458	0	3.486	6.037929115	1.428	1.497	13.61	5.511666667	7.01344725	18.948	86.71	210.9	105.5193333	97.34852768	7.085	30.636	25.415	21.04533333	12.36862524	0.785508915	0.214757987	0.084354168	0.196646094	0.157750697	0.246345508		-31.2	-23.2	4.2	-5.90	0.00	0.00	-5.90	0.00	-8	1.6	((((((((((((((((((((((....))))))))))))))))))))))
T742	258	AAAAAAAACCACTGTACAGTGCGAAAGCACTGTACAGTGGTTTTTTTT	-25.77	N	Bin 3	87-95%	24	95.80%	5.66%	0.06	2.50%	12.27	41.832	35.31	29.804	15.53109745	24.276	50.898	25.859	33.67766667	14.93423524	9.474	116.61	56.24	60.77466667	53.71175873	0	19.98	0	6.66	11.53545838	0.622362933	0.309636425	0.074205166	0.364846487	0.005451298	0.164662713		-34.1	-26.1	4.2	-7.60	0.00	0.00	-7.60	0.00	-8	1.6	((((((((((((((((((((((....))))))))))))))))))))))
T291	280	AAAAAAAACCGGTGTGCAGTGCGAAAGCACTGGGACGTCGTTTTTTTT	-12.65	Y	Bin 1	0-50%	24	95.77%	5.29%	0.06	2.40%	241.31	110.556	174.196	175.354	65.38469127	4.284	0	6.805	3.696333333	3.440351775	0	0	1.406	0.468666667	0.811754478	0	6.66	0	2.22	3.845152793	0.042515098	0.043592617	0.048700602	0.188863377	0.75509403	0.554357221		-17.1	-13.2	4.2	-2.60	0.00	0.00	-2.60	0.00	-3.9	1.6	(((((((((.(((((.((((((....))))))..))))))))))))))
T1075	203	AAAAAAAACGTAATTTCAGTGCGAAAGCACTGAAATTACGTTTTTTTT	-24.22	N	Bin 3	87-95%	24	95.75%	7.31%	0.08	2.83%	2.045	5.976	2.354	3.458333333	2.185830353	18.564	26.946	12.249	19.253	7.372685603	42.633	145.015	33.744	73.79733333	61.8362403	1.417	0	11.96	4.459	6.534579022	0.039081098	0.17795508	0.847033031	0.22815414	0.197757435	0.211566231		-28.7	-20.7	4.2	-5.90	0.00	0.00	-5.90	0.00	-8	1.6	((((((((((((((((((((((....))))))))))))))))))))))
T1043	243	AAAAAAAACGTTTTCTCAGTGCTTTCGCACTGAGAAAACGTTTTTTTT	-23.84	Y	Bin 2	50-87%	23	95.68%	8.43%	0.09	2.61%	26.585	11.952	18.832	19.123	7.320838955	74.256	85.329	119.768	93.11766667	23.73463782	6.316	8.97	9.842	8.376	1.836517356	0	0	0	0	0	0.040587457	0.167994101	0.045541374	0.02214498	0.020977064	0.015649717		-29.9	-21.9	4.2	-5.50	0.00	0.00	-5.50	0.00	-8	1.6	((((((((((((((((((((((....))))))))))))))))))))))
T611	207	AAAAAAAAGCTGTATTCAGTGCGAAAGCACTGAATACAGCTTTTTTTT	-24.86	N	Bin 3	87-95%	23	95.64%	8.84%	0.09	2.84%	8.18	32.868	0	13.68266667	17.11098657	4.284	0	4.083	2.789	2.417434797	11.053	89.7	85.766	62.173	44.31489466	19.838	30.636	14.95	21.808	8.026414143	0.434214224	0.184005744	0.262746862	0.153498494	0.085858485	0.245245364		-32	-24.1	4.2	-7.60	0.00	0.00	-7.60	0.00	-7.9	1.6	((((((((((((((((((((((....))))))))))))))))))))))
T690	261	AAAAAAAAGCAGTATACAGTGCGAAAGCACTGTATACTGCTTTTTTTT	-24.58	N	Bin 1	0-50%	23	95.63%	9.09%	0.10	2.53%	53.17	173.304	181.258	135.9106667	71.76579944	7.14	13.473	25.859	15.49066667	9.52121181	0	0	0	0	0	1.417	10.656	0	4.024333333	5.786728293	0.08370031	0.081711151	0.082493001	0.106236233	0.254329582	0.351583374		-32.2	-24.3	4.2	-7.60	0.00	0.00	-7.60	0.00	-7.9	1.6	((((((((((((((((((((((....))))))))))))))))))))))
T618	286	AAAAAAAACCTTAGATCAGTGCGAAAGCACTGATCTAAGGTTTTTTTT	-24.31	N	Bin 3	87-95%	23	95.60%	7.86%	0.08	2.43%	10.225	7.47	0	5.898333333	5.290582041	11.424	37.425	10.888	19.91233333	15.1687819	15.79	164.45	150.442	110.2273333	82.08448977	0	10.656	0	3.552	6.152244468	0.238971811	0.169183081	0.620539725	0.171267752	0.088102295	0.143482754		-32.2	-24.2	4.2	-6.30	0.00	0.00	-6.30	0.00	-8	1.6	((((((((((((((((((((((....))))))))))))))))))))))
T518	297	AAAAAAAACGTTTTGTCAGTGCGAAAGCACTGACAAAACGTTTTTTTT	-25.65	N	Bin 3	87-95%	22	95.55%	10.57%	0.11	2.39%	0	16.434	0	5.478	9.488174324	12.852	13.473	25.859	17.39466667	7.336900867	66.318	179.4	104.044	116.5873333	57.57504745	8.502	6.66	2.99	6.050666667	2.806065098	0.288954915	0.058498571	0.925393536	0.100762793	0.189942	0.080919381		-30.6	-22.6	4.2	-5.50	0.00	0.00	-5.50	0.00	-8	1.6	((((((((((((((((((((((....))))))))))))))))))))))
T726	255	AAAAAAAACCATAACACAGTGCTTTCGCACTGTGTTATGGTTTTTTTT	-23.43	Y	Bin 1	0-50%	22	95.55%	6.55%	0.07	2.58%	122.7	186.75	138.886	149.4453333	33.30503363	2.856	8.982	0	3.946	4.589134559	0	0	0	0	0	4.251	0	0	1.417	2.454315994	0.013447577	0.016155089	0.018186378	0.274845749	0.518095826	0.422649731		-30.9	-22.9	4.2	-6.50	0.00	0.00	-6.50	0.00	-8	1.6	((((((((((((((((((((((....))))))))))))))))))))))
T138	543	AAAAAAAACGTGTGTACAGTGCTTTCGCACTGTACACACGTTTTTTTT	-24.76	N	Bin 3	87-95%	22	95.53%	5.59%	0.06	1.77%	14.315	28.386	37.664	26.78833333	11.75620493	8.568	23.952	6.805	13.10833333	9.432172196	83.687	194.35	172.938	150.325	58.69485258	85.02	109.224	38.87	77.70466667	35.74292805	0.252569205	0.049301376	0.178891053	0.047646102	0.059245214	0.207999776		-32.4	-24.4	4.2	-6.70	0.00	0.00	-6.70	0.00	-8	1.6	((((((((((((((((((((((....))))))))))))))))))))))
T964	203	AAAAAAAACGTTGTTTCAGTGCTTTCGCACTGAAACAACGTTTTTTTT	-24.15	N	Bin 1	0-50%	22	95.51%	9.39%	0.10	2.91%	44.99	58.266	30.602	44.61933333	13.83572439	38.556	13.473	48.996	33.675	18.25757385	20.527	10.465	14.06	15.01733333	5.098855394	9.919	17.316	10.465	12.56666667	4.122093441	0.611937917	0.087477496	0.035382893	0.180391883	0.240865297	0.676712454		-29.7	-21.7	4.2	-5.50	0.00	0.00	-5.50	0.00	-8	1.6	((((((((((((((((((((((....))))))))))))))))))))))
T240	445	AAAAAAAACGTTTGTTCAGTGCGAAAGCACTGAACAAACGTTTTTTTT	-25.65	N	Bin 3	87-95%	22	95.50%	5.49%	0.06	1.96%	28.63	5.976	47.08	27.22866667	20.58779991	74.256	40.419	83.021	65.89866667	22.49703017	167.374	82.225	108.262	119.287	43.63199536	7.085	25.308	7.475	13.28933333	10.41029713	0.008114503	0.060548461	0.507833023	0.120548943	0.108507744	0.071411315		-30.6	-22.6	4.2	-5.50	0.00	0.00	-5.50	0.00	-8	1.6	((((((((((((((((((((((....))))))))))))))))))))))
T598	288	AAAAAAAACGTATACTCAGTGCTTTCGCACTGAGTATACGTTTTTTTT	-23.02	N	Bin 2	50-87%	22	95.49%	8.28%	0.09	2.45%	0	14.94	0	4.98	8.625613022	117.096	62.874	103.436	94.46866667	28.20134964	15.79	83.72	11.248	36.91933333	40.59414048	4.251	1.332	0	1.861	2.174311615	0.05156673	0.22585283	0.621067242	0.28056005	0.027789796	0.276670903		-30.7	-22.7	4.2	-5.90	0.00	0.00	-5.90	0.00	-8	1.6	((((((((((((((((((((((....))))))))))))))))))))))
T504	226	AAAAAAAAGCTACTTTCAGTGCGAAAGCACTGGGATAAGGTTTTTTTT	-12.67	Y	Bin 1	0-50%	22	95.43%	6.05%	0.06	2.78%	194.275	104.58	108.284	135.713	50.74998312	7.14	0	8.166	5.102	4.448142534	0	0	0	0	0	1.417	0	4.485	1.967333333	2.292587258	0.043855453	0.043588039	0.045529017	0.185331667	0.202097511	0.275538269		-18.6	-12.8	4.2	0.50	0.00	0.00	0.50	5.00	-5.8	1.6	((((((((.((..(((((((((....)))))))))..)).))))))))
T505	290	AAAAAAAACGTGTGTACAGTGCGAAAGCACTGTACACACGTTTTTTTT	-26.26	N	Bin 3	87-95%	21	95.29%	7.31%	0.08	2.49%	12.27	31.374	0	14.548	15.81056394	31.416	17.964	14.971	21.45033333	8.759303416	33.159	91.195	97.014	73.78933333	35.30698487	7.085	71.928	11.96	30.32433333	36.1121893	0.569312496	0.11447235	0.358521798	0.175767911	0.740683568	0.172920215		-33.3	-25.3	4.2	-6.70	0.00	0.00	-6.70	0.00	-8	1.6	((((((((((((((((((((((....))))))))))))))))))))))
T573	271	AAAAAAAACCATAATTCAGTGCGAAAGCACTGAATTATGGTTTTTTTT	-23.78	N	Bin 3	87-95%	21	95.29%	9.47%	0.10	2.57%	0	7.47	11.77	6.413333333	5.955722738	5.712	13.473	14.971	11.38533333	4.970013514	33.159	103.155	196.84	111.0513333	82.12570548	5.668	3.996	0	3.221333333	2.912325073	0.030545338	0.140906241	0.591001988	0.156387427	0.201939282	0.15913558		-29.7	-21.7	4.2	-6.50	0.00	0.00	-6.50	0.00	-8	1.6	((((((((((((((((((((((....))))))))))))))))))))))
T750	204	AAAAAAAAGCAATATTCAGTGCGAAAGCACTGAATATTGCTTTTTTTT	-24.02	N	Bin 3	87-95%	21	95.29%	7.91%	0.08	2.97%	10.225	16.434	14.124	13.59433333	3.138204954	19.992	17.964	14.971	17.64233333	2.525908219	14.211	64.285	47.804	42.1	25.51966068	45.344	30.636	5.98	27.32	19.8904001	0.293377372	0.158186588	0.386448772	0.257728629	0.436270994	0.587464331		-29.7	-21.8	4.2	-6.40	0.00	0.00	-6.40	0.00	-7.9	1.6	((((((((((((((((((((((....))))))))))))))))))))))
T699	217	AAAAAAAACCGAATTGCAGTGCTTTCGCACTGCAATTCGGTTTTTTTT	-25.23	N	Bin 3	87-95%	21	95.20%	10.40%	0.11	2.90%	8.18	17.928	0	8.702666667	8.975420956	7.14	0	4.083	3.741	3.582265066	1.579	76.245	97.014	58.27933333	50.18997599	35.425	49.284	14.95	33.21966667	17.27291262	0.533359675	0.242675016	0.038115318	0.214995263	0.11745339	0.532144925		-32.2	-24.2	4.2	-8.10	0.00	0.00	-8.10	0.00	-8	1.6	((((((((((((((((((((((....))))))))))))))))))))))
T515	260	AAAAAAAACGTGTTGACAGTGCGAAAGCACTGTTCGAGCCTTTTTTTT	-10.45	#DIV/0!	Bin 1	0-50%	21	95.18%	5.82%	0.06	2.66%	145.195	167.328	124.762	145.7616667	21.28865713	0	0	0	0	0	0	0	0	0	0	1.417	18.648	13.455	11.17333333	8.839193534	0.007035364	0.007035364	0.007505864	#DIV/0!	0.159996949	0.159996949		-16.8	-13.3	4.2	-0.10	0.00	0.00	-0.10	5.00	-3.5	1.6	((((((((.((...((((((((....))))))))...)).))))))))
T507	217	AAAAAAAAGCGTCCGGCAGTGCGAAAGCACTGACCACACGTTTTTTTT	-14.39	Y	Bin 1	0-50%	21	95.17%	6.54%	0.07	2.91%	188.14	128.484	84.744	133.7893333	51.90176418	1.428	0	0	0.476	0.824456184	1.579	0	1.406	0.995	0.866025981	0	0	0	0	0	0.045739706	0.047069964	0.046680317	0.364299719	0.422649731	0.18487126		-22	-13.9	4.2	-2.20	0.00	0.00	-2.20	0.00	-8.1	1.6	.(((((((((((..((((((((....)))))).))..)))))))))))
T231	458	AAAAAAAACCAATTATCAGTGCTTTCGCACTGATAATTGGTTTTTTTT	-22.28	N	Bin 2	50-87%	21	95.13%	8.28%	0.09	2.01%	34.765	35.856	14.124	28.24833333	12.244189	115.668	166.167	74.855	118.8966667	45.74154077	48.949	139.035	49.21	79.06466667	51.93599609	1.417	5.328	0	2.248333333	2.759571042	0.048255843	0.199125815	0.049247392	0.097615348	0.042511507	0.114151788		-28.8	-20.8	4.2	-6.30	0.00	0.00	-6.30	0.00	-8	1.6	((((((((((((((((((((((....))))))))))))))))))))))
T407	302	AAAAAAAACCAAAATTCAGTGCTTTCGCACTGAATTTTGGTTTTTTTT	-22.82	N	Bin 3	87-95%	21	95.13%	9.83%	0.10	2.48%	2.045	4.482	0	2.175666667	2.243855239	0	16.467	6.805	7.757333333	8.274704003	18.948	86.71	231.99	112.5493333	108.8461152	9.919	45.288	8.97	21.39233333	20.69969358	0.306130353	0.225115671	0.217131769	0.233010615	0.227129824	0.304497714		-28.2	-20.2	4.2	-6.30	0.00	0.00	-6.30	0.00	-8	1.6	((((((((((((((((((((((....))))))))))))))))))))))
T880	242	AAAAAAAACGATTTATCAGTGCGAAAGCACTGATAAATCGTTTTTTTT	-23.96	N	Bin 3	87-95%	20	95.05%	5.66%	0.06	2.79%	6.135	16.434	7.062	9.877	5.69741336	28.56	25.449	27.22	27.07633333	1.560467985	48.949	98.67	84.36	77.32633333	25.59587487	0	1.332	14.95	5.427333333	8.273719921	0.053444859	0.032174854	0.57440347	0.084698227	0.046911644	0.036003138		-29.1	-21.1	4.2	-5.90	0.00	0.00	-5.90	0.00	-8	1.6	((((((((((((((((((((((....))))))))))))))))))))))
T433	290	AAAAAAAACGTGTGTTCAGTGCTTTCGCACTGAACACACGTTTTTTTT	-25.04	N	Bin 4	>95%	20	94.98%	7.23%	0.08	2.56%	22.495	59.76	30.602	37.619	19.59843802	21.42	20.958	31.303	24.56033333	5.843887947	7.895	23.92	33.744	21.853	13.04787596	45.344	73.26	62.79	60.46466667	14.10252266	0.417403412	0.296687964	0.051492746	0.666461744	0.051561407	0.022466825		-32.2	-24.2	4.2	-6.70	0.00	0.00	-6.70	0.00	-8	1.6	((((((((((((((((((((((....))))))))))))))))))))))
T166	499	AAAAAAAACGTCAATTCAGTGCGAAAGCACTGAATTGACGTTTTTTTT	-25.39	Y	Bin 2	50-87%	20	94.93%	4.32%	0.05	1.96%	61.35	97.11	63.558	74.006	20.03908501	145.656	127.245	142.905	138.602	9.931167454	0	10.465	11.248	7.237666667	6.280217857	29.757	42.624	25.415	32.59866667	8.949509614	0.064760868	0.022873885	0.025977622	0.004003662	0.010037703	0.046062943		-31	-23	4.2	-7.00	0.00	0.00	-7.00	0.00	-8	1.6	((((((((((((((((((((((....))))))))))))))))))))))
T781	261	AAAAAAAACGTTTACTCAGTGCTTTCGCACTGAGTAAACGTTTTTTTT	-23.56	Y	Bin 3	87-95%	20	94.89%	10.23%	0.11	2.73%	0	1.494	9.416	3.636666667	5.060487065	29.988	13.473	68.05	37.17033333	27.98842022	61.581	73.255	112.48	82.43866667	26.66330532	2.834	7.992	0	3.608666667	4.051925139	0.132303902	0.024182732	0.995885268	0.030905487	0.208810851	0.043159398		-30.1	-22.1	4.2	-5.50	0.00	0.00	-5.50	0.00	-8	1.6	((((((((((((((((((((((....))))))))))))))))))))))
T524	284	AAAAAAAACCTTAAAACAGTGCGAAAGCACTGTTTTAAGGTTTTTTTT	-23.99	N	Bin 3	87-95%	20	94.89%	9.88%	0.10	2.61%	2.045	11.952	4.708	6.235	5.126983421	1.428	4.491	1.361	2.426666667	1.788078951	18.948	209.3	98.42	108.8893333	95.60688355	21.255	39.96	1.495	20.90333333	19.23491119	0.195639626	0.188563578	0.255262787	0.188812227	0.212433337	0.219002567		-29.1	-21.1	4.2	-6.30	0.00	0.00	-6.30	0.00	-8	1.6	((((((((((((((((((((((....))))))))))))))))))))))
T34	1091	AAAAAAAAGGTTGTAACAGTGCTTTCGCACTGTTACAACCTTTTTTTT	-23.38	N	Bin 2	50-87%	19	94.83%	10.69%	0.11	1.34%	218.815	188.244	440.198	282.419	137.4929312	505.512	148.203	266.756	306.8236667	181.9931147	0	1.495	0	0.498333333	0.863138652	25.506	3.996	0	9.834	13.71862573	0.874741077	0.071425339	0.083007192	0.10088767	0.093993591	0.369063368		-30.7	-22.8	4.2	-6.40	0.00	0.00	-6.40	0.00	-7.9	1.6	((((((((((((((((((((((....))))))))))))))))))))))
T716	216	AAAAAAAACGTCTGTGCAGTGCGAAAGCACTGCACAGACGTTTTTTTT	-27.62	N	Bin 4	>95%	19	94.74%	7.31%	0.08	3.04%	36.81	17.928	25.894	26.87733333	9.479329582	41.412	20.958	23.137	28.50233333	11.2330597	11.053	38.87	15.466	21.79633333	14.94995693	32.591	47.952	17.94	32.82766667	15.00739965	0.543176043	0.74707863	0.67119821	0.678021673	0.740505152	0.187119176		-35.5	-27.5	4.2	-7.00	0.00	0.00	-7.00	0.00	-8	1.6	((((((((((((((((((((((....))))))))))))))))))))))
T368	395	AAAAAAAACGTTAGATCAGTGCGAAAGCACTGATCTAACGTTTTTTTT	-24.8	N	Bin 4	>95%	19	94.73%	6.12%	0.06	2.25%	26.585	20.916	63.558	37.01966667	23.15700202	25.704	16.467	73.494	38.555	30.60850916	7.895	49.335	35.15	30.79333333	21.06071718	65.182	119.88	88.205	91.089	27.46280927	0.756525062	0.756653247	0.141182157	0.748957866	0.185141417	0.007547888		-31.4	-23.4	4.2	-5.50	0.00	0.00	-5.50	0.00	-8	1.6	((((((((((((((((((((((....))))))))))))))))))))))
T333	429	AAAAAAAACGTTTTATCAGTGCGAAAGCACTGATAAAACGTTTTTTTT	-24.22	Y	Bin 2	50-87%	18	94.51%	10.71%	0.11	2.20%	16.36	43.326	32.956	30.88066667	13.60226251	191.352	167.664	153.793	170.9363333	18.99212322	1.579	14.95	0	5.509666667	8.213600327	8.502	1.332	1.495	3.776333333	4.093358808	0.015251748	0.043289987	0.115175436	0.005374869	0.002778282	0.80441155		-28.7	-20.7	4.2	-5.50	0.00	0.00	-5.50	0.00	-8	1.6	((((((((((((((((((((((....))))))))))))))))))))))
T145	530	AAAAAAAACCAATGTTCAGTGCGAAAGCACTGAACATTGGTTTTTTTT	-25.21	N	Bin 3	87-95%	18	94.49%	7.21%	0.08	1.98%	14.315	34.362	35.31	27.99566667	11.85728284	8.568	44.91	12.249	21.909	20.00429806	90.003	115.115	209.494	138.204	63.00278733	56.68	113.22	47.84	72.58	35.47172959	0.594551863	0.075041321	0.145677544	0.103351418	0.033609563	0.311392548		-31.6	-23.6	4.2	-6.30	0.00	0.00	-6.30	0.00	-8	1.6	((((((((((((((((((((((....))))))))))))))))))))))
T105	652	AAAAAAAACGTTGTATCAGTGCTTTCGCACTGATACAACGTTTTTTTT	-23.61	Y	Bin 2	50-87%	18	94.43%	7.51%	0.08	1.80%	47.035	49.302	23.54	39.959	14.26437847	338.436	260.478	219.121	272.6783333	60.58591756	1.579	0	2.812	1.463666667	1.409543307	1.417	13.32	0	4.912333333	7.315641895	0.015883332	0.050061004	0.031677485	0.016440416	0.017183072	0.561258681		-30.3	-22.3	4.2	-5.50	0.00	0.00	-5.50	0.00	-8	1.6	((((((((((((((((((((((....))))))))))))))))))))))
T617	218	AAAAAAAACGACAGACCAGTGCTTTCGCACTGAGCACTGGTTTTTTTT	-11.58	Y	Bin 1	0-50%	18	94.43%	5.97%	0.06	3.11%	114.52	118.026	115.346	115.964	1.832880793	11.424	22.455	13.61	15.82966667	5.840884379	0	0	0	0	0	0	1.332	0	0.444	0.769030559	0.000534148	8.32619E-05	3.00795E-05	0.042510024	0.03456737	0.422649731		-17.7	-14	4.2	-4.20	0.00	0.00	-4.20	0.00	-3.7	1.6	............((((((((((((.......)))))))))))).....
T219	489	AAAAAAAAGCTAAGTACAGTGCTTTCGCACTGTACTTAGCTTTTTTTT	-23.03	N	Bin 3	87-95%	17	94.23%	16.59%	0.18	2.11%	0	8.964	0	2.988	5.175367813	12.852	23.952	8.166	14.99	8.10726415	39.475	293.02	300.884	211.1263333	148.7064081	4.251	18.648	0	7.633	9.773199016	0.027039972	0.132699896	0.239276754	0.147475573	0.019192124	0.137646966		-31.1	-23.2	4.2	-6.80	0.00	0.00	-6.80	0.00	-7.9	1.6	((((((((((((((((((((((....))))))))))))))))))))))
T538	229	AAAAAAAACGTTACGTCAGTGCTTTCGCACTGACGTAACGTTTTTTTT	-24.89	N	Bin 4	>95%	17	94.16%	9.75%	0.10	3.10%	4.09	2.988	0	2.359333333	2.116232816	21.42	14.97	46.274	27.55466667	16.52908665	3.158	17.94	4.218	8.438666667	8.245447309	17.004	94.572	98.67	70.082	46.01254138	0.141707501	0.32343522	0.132667112	0.279372913	0.227894618	0.127805752		-31.7	-23.7	4.2	-5.50	0.00	0.00	-5.50	0.00	-8	1.6	((((((((((((((((((((((....))))))))))))))))))))))
T619	290	AAAAAAAACCTTTAGTCAGTGCTTTCGCACTGACTAAAGGTTTTTTTT	-23.07	N	Bin 3	87-95%	17	94.14%	8.39%	0.09	2.76%	8.18	32.868	23.54	21.52933333	12.46621119	28.56	68.862	32.664	43.362	22.17877824	14.211	125.58	91.39	77.06033333	57.0505745	0	7.992	0	2.664	4.614183351	0.10723563	0.163962468	0.072019404	0.295889027	0.056993828	0.138664795		-30.9	-22.9	4.2	-6.30	0.00	0.00	-6.30	0.00	-8	1.6	((((((((((((((((((((((....))))))))))))))))))))))
T576	259	AAAAAAAACGATTGTTCAGTGCTTTCGCACTGAACAATCGTTTTTTTT	-23.89	N	Bin 3	87-95%	17	94.08%	6.25%	0.07	2.93%	8.18	61.254	28.248	32.56066667	26.79853894	25.704	35.928	29.942	30.52466667	5.136844297	11.053	71.76	54.834	45.88233333	31.32785046	5.668	30.636	25.415	20.573	13.16943351	0.885668875	0.196890114	0.326987855	0.42203329	0.187395905	0.137903871		-30.1	-22.1	4.2	-5.90	0.00	0.00	-5.90	0.00	-8	1.6	((((((((((((((((((((((....))))))))))))))))))))))
T176	454	AAAAAAAAGGGGAGGCCAGTGCGAAAGCACTGACCCCGCGTTTTTTTT	-12.28	N	Bin 2	50-87%	17	94.02%	4.61%	0.05	2.23%	116.565	100.098	40.018	85.56033333	40.29104884	149.94	95.808	106.158	117.302	28.73516849	60.002	14.95	25.308	33.42	23.59606077	0	0	0	0	0	0.259131848	0.125550199	0.06661669	0.001300549	0.019422165	0.133649892		-20.9	-18.1	4.2	-3.30	0.00	0.00	-3.30	5.00	-2.8	1.6	((((((((.(((.((.((((((....)))))).)))).).))))))))
T979	206	AAAAAAAACCTTGTAGCAGTGCTTTCGCACTGCTACAAGGTTTTTTTT	-24.46	N	Bin 2	50-87%	16	93.81%	15.76%	0.17	3.36%	14.315	1.494	2.354	6.054333333	7.16685847	127.092	55.389	89.826	90.769	35.86080017	1.579	1.495	0	1.024666667	0.888380737	1.417	2.664	0	1.360333333	1.332903722	0.038216251	0.327375885	0.382348139	0.049188799	0.051253963	0.507366791		-33.1	-25.1	4.2	-6.30	0.00	0.00	-6.30	0.00	-8	1.6	((((((((((((((((((((((....))))))))))))))))))))))
T454	329	AAAAAAAACGAGTGTACAGTGCGAAAGCACTGTACACTCGTTTTTTTT	-25.95	Y	Bin 2	50-87%	16	93.80%	8.01%	0.09	2.66%	8.18	7.47	9.416	8.355333333	0.984776794	128.52	122.754	189.179	146.8176667	36.79909796	0	1.495	2.812	1.435666667	1.406938639	2.834	0	0	0.944666667	1.636210663	0.02163131	0.008862889	0.024241024	0.019491475	0.021362728	0.800511551		-33.5	-25.5	4.2	-6.90	0.00	0.00	-6.90	0.00	-8	1.6	((((((((((((((((((((((....))))))))))))))))))))))
T1036	244	AAAAAAAACGATTGTACAGTGCGAAAGCACTGTACAATCGTTTTTTTT	-25.11	N	Bin 2	50-87%	16	93.76%	7.00%	0.07	3.10%	18.405	43.326	25.894	29.20833333	12.78681604	102.816	74.85	93.909	90.525	14.28680794	0	4.485	0	1.495	2.589415957	0	1.332	0	0.444	0.769030559	0.05926152	0.043394135	0.053849068	0.011616599	0.009139733	0.422649731		-31.2	-23.2	4.2	-5.90	0.00	0.00	-5.90	0.00	-8	1.6	((((((((((((((((((((((....))))))))))))))))))))))
T258	458	AAAAAAAACGTATGAACAGTGCTTTCGCACTGTTCATACGTTTTTTTT	-23.61	N	Bin 3	87-95%	16	93.70%	14.01%	0.15	2.27%	14.315	52.29	23.54	30.04833333	19.80641205	14.28	65.868	31.303	37.15033333	26.28638272	36.317	192.855	174.344	134.5053333	85.53581637	14.17	35.964	23.92	24.68466667	10.91710334	0.213518201	0.127345223	0.431136739	0.124218924	0.299036081	0.129363428		-30.3	-22.3	4.2	-5.90	0.00	0.00	-5.90	0.00	-8	1.6	((((((((((((((((((((((....))))))))))))))))))))))
T893	211	AAAAAAAACCGTTGTACAGTGCTTTCGCACTGTACAACGGTTTTTTTT	-24.71	N	Bin 3	87-95%	16	93.68%	7.87%	0.08	3.35%	18.405	41.832	4.708	21.64833333	18.77331224	31.416	37.425	1.361	23.40066667	19.32193573	12.632	20.93	67.488	33.68333333	29.56824001	28.34	38.628	7.475	24.81433333	15.87293597	0.785335665	0.686157943	0.492222322	0.74806928	0.647646063	0.761872663		-32.3	-24.3	4.2	-7.90	0.00	0.00	-7.90	0.00	-8	1.6	((((((((((((((((((((((....))))))))))))))))))))))
T986	219	AAAAAAAACGTTACAACAGTGCTTTCGCACTGTTGTAACGTTTTTTTT	-23.87	N	Bin 3	87-95%	14	93.04%	8.28%	0.09	3.44%	0	7.47	7.062	4.844	4.199984286	18.564	1.497	0	6.687	10.31298206	145.268	64.285	56.24	88.59766667	49.24251736	29.757	1.332	0	10.363	16.80889595	0.846090451	0.113029936	0.693550574	0.067734627	0.431222453	0.052861309		-29.9	-21.9	4.2	-5.50	0.00	0.00	-5.50	0.00	-8	1.6	((((((((((((((((((((((....))))))))))))))))))))))
T487	353	AAAAAAAAGGTTTTTACAGTGCGAAAGCACTGTAAAAACCTTTTTTTT	-23.99	N	Bin 2	50-87%	14	92.98%	17.40%	0.19	2.72%	2.045	0	0	0.681666667	1.1806813	261.324	124.251	102.075	162.55	86.25642614	6.316	0	5.624	3.98	3.464103925	2.834	1.332	0	1.388666667	1.417849545	0.081060687	0.191030907	0.2090134	0.083324572	0.08142697	0.334811113		-29.1	-21.2	4.2	-6.40	0.00	0.00	-6.40	0.00	-7.9	1.6	((((((((((((((((((((((....))))))))))))))))))))))
T845	236	AAAAAAAACCTATGGACAGTGCTTTCGCACTGTCCATAGGTTTTTTTT	-23.96	N	Bin 3	87-95%	14	92.61%	21.45%	0.23	3.41%	6.135	43.326	25.894	25.11833333	18.6076292	27.132	22.455	24.498	24.695	2.344715121	11.053	110.63	63.27	61.651	49.8082383	5.668	5.328	10.465	7.153666667	2.872733251	0.97526046	0.17974717	0.241332839	0.344537192	0.014761147	0.199545445		-33.5	-25.5	4.2	-6.70	0.00	0.00	-6.70	0.00	-8	1.6	((((((((((((((((((((((....))))))))))))))))))))))
T392	331	AAAAAAAACGATTTGTCAGTGCTTTCGCACTGACAAATCGTTTTTTTT	-23.89	N	Bin 3	87-95%	13	92.52%	7.20%	0.08	2.89%	4.09	7.47	11.77	7.776666667	3.849173071	2.856	19.461	0	7.439	10.50883186	86.845	86.71	198.246	123.9336667	64.35640388	7.085	45.288	16.445	22.93933333	19.91229711	0.965285396	0.080746616	0.312920284	0.105456605	0.131401735	0.137451885		-30.1	-22.1	4.2	-5.90	0.00	0.00	-5.90	0.00	-8	1.6	((((((((((((((((((((((....))))))))))))))))))))))
T756	225	AAAAAAAAGCATATTGCAGTGCGAAAGCACTGCAATATGGTTTTTTTT	-23.13	#DIV/0!	Bin 2	50-87%	13	92.43%	9.07%	0.10	3.53%	0	1.494	7.062	2.852	3.721704448	108.528	98.802	107.519	104.9496667	5.347885034	0	0	0	0	0	0	0	0	0	0	0.001069246	0.315654972	0.315654972	0.000864405	0.000864405	#DIV/0!		-27.8	-22	4.2	-3.20	0.00	0.00	-3.20	5.00	-5.8	1.6	((((((((.(((((((((((((....))))))))))))).))))))))
T589	285	AAAAAAAACCCTATGGCAGTGCTTTCGCACTGATCGCTGGTTTTTTTT	-11.69	N	Bin 1	0-50%	13	92.33%	7.21%	0.08	3.15%	263.805	147.906	103.576	171.7623333	82.73558237	12.852	1.497	0	4.783	7.02793163	0	4.485	0	1.495	2.589415957	0	0	0	0	0	0.062352685	0.071532933	0.069387348	0.568390996	0.359728844	0.422649731		-17.3	-11.4	4.2	-4.80	0.00	0.00	-4.80	0.00	-5.9	1.6	((((((((((...(((((((((....)))))).)))..))))))))))
T575	221	AAAAAAAACGTTCATGCAGTGCGAAAGCACTGTATGTCCCTTTTTTTT	-12.2	N	Bin 2	50-87%	13	92.20%	12.00%	0.13	3.61%	6.135	0	11.77	5.968333333	5.886769771	145.656	46.407	99.353	97.13866667	49.66153898	3.158	0	0	1.052666667	1.82327215	7.085	0	0	2.361666667	4.090526657	0.077320716	0.298704511	0.470970232	0.074416042	0.071030232	0.422649731		-19.7	-16.2	4.2	-0.20	0.00	0.00	-0.20	5.00	-3.5	1.6	((((((((.(..((((((((((....))))))))))..).))))))))
T202	360	AAAAAAAAGCGGGATTCAGTGCGAAAGCACTGTTAACACGTTTTTTTT	-11.87	N	Bin 1	0-50%	13	92.10%	9.97%	0.11	2.84%	114.52	285.354	167.134	189.0026667	87.49138715	1.428	20.958	34.025	18.80366667	16.40493725	0	0	0	0	0	0	2.664	0	0.888	1.538061117	0.06970101	0.064585858	0.063175212	0.185517073	0.197289983	0.422649731		-18.1	-10	4.2	-1.90	0.00	0.00	-1.90	0.00	-8.1	1.6	.(((((((((((....((((((....))))))....).))))))))))
T437	373	AAAAAAAACGTATATACAGTGCGAAAGCACTGTATATACGTTTTTTTT	-23.4	N	Bin 2	50-87%	13	92.02%	6.50%	0.07	2.81%	61.35	70.218	138.886	90.15133333	42.43773271	141.372	139.221	44.913	108.502	55.08019055	0	1.495	0	0.498333333	0.863138652	0	14.652	0	4.884	8.459336144	0.775227882	0.068268781	0.086550581	0.075818462	0.073467574	0.422649731		-29.5	-21.5	4.2	-5.90	0.00	0.00	-5.90	0.00	-8	1.6	((((((((((((((((((((((....))))))))))))))))))))))
T1177	220	AAAAAAAACGGATTGACAGTGCTTTCGCACTGTCAATCCGTTTTTTTT	-24.73	N	Bin 2	50-87%	12	91.95%	12.38%	0.13	3.67%	2.045	4.482	2.354	2.960333333	1.326827922	31.416	136.227	76.216	81.28633333	52.58913995	0	5.98	47.804	17.928	26.04556838	0	10.656	0	3.552	6.152244468	0.118298416	0.430483403	0.851838691	0.198754766	0.103673509	0.481598		-32.5	-24.5	4.2	-8.10	0.00	0.00	-8.10	0.00	-8	1.6	((((((((((((((((((((((....))))))))))))))))))))))
T810	234	AAAAAAAACGTATGCACAGTGCTTTCGCACTGTGCATACGTTTTTTTT	-25	N	Bin 3	87-95%	12	91.84%	15.76%	0.17	3.58%	0	4.482	0	1.494	2.587683907	11.424	1.497	2.722	5.214333333	5.412497236	7.895	83.72	113.886	68.50033333	54.60999643	41.093	57.276	8.97	35.77966667	24.58741634	0.46821131	0.164831787	0.120234402	0.207489555	0.166115732	0.499240454		-32.5	-24.5	4.2	-5.90	0.00	0.00	-5.90	0.00	-8	1.6	((((((((((((((((((((((....))))))))))))))))))))))
T597	203	AAAAAAAACCGCGGAGCAGTGCGAAAGCACTGTGATGTGCTTTTTTTT	-11.31	#DIV/0!	Bin 1	0-50%	12	91.54%	1.51%	0.02	3.91%	149.285	103.086	143.594	131.9883333	25.19137798	0	0	0	0	0	0	0	0	0	0	0	0	0	0	0	0.011925814	0.011925814	0.011925814	#DIV/0!	#DIV/0!	#DIV/0!		-20.8	-16.9	4.2	-3.90	0.00	0.00	-3.90	5.00	-3.9	1.6	((((((((.((((..(((((((....)))))))..)))).))))))))
T905	234	AAAAAAAACCACTATACAGTGCTTTCGCACTGTATAGTGGTTTTTTTT	-22.84	Y	Bin 2	50-87%	12	91.52%	18.43%	0.20	3.64%	4.09	4.482	11.77	6.780666667	4.325332511	97.104	79.341	136.1	104.1816667	29.03387753	0	0	4.218	1.406	2.435263435	0	0	0	0	0	0.021304254	0.039058297	0.113087094	0.021805641	0.024924641	0.422649731		-31.3	-23.3	4.2	-7.60	0.00	0.00	-7.60	0.00	-8	1.6	((((((((((((((((((((((....))))))))))))))))))))))
T151	614	AAAAAAAAGGTTTTGTCAGTGCGAAAGCACTGACAAAACCTTTTTTTT	-25.16	N	Bin 3	87-95%	12	91.51%	28.82%	0.31	2.25%	4.09	52.29	11.77	22.71666667	25.89753141	9.996	58.383	35.386	34.58833333	24.20336023	134.215	406.64	181.374	240.743	145.5931103	1.417	15.984	1.495	6.298666667	8.387835378	0.180595672	0.087486854	0.248231018	0.101765345	0.108350803	0.097854691		-31.4	-23.5	4.2	-6.40	0.00	0.00	-6.40	0.00	-7.9	1.6	((((((((((((((((((((((....))))))))))))))))))))))
T475	327	AAAAAAAAGGTAATTTCAGTGCTTTCGCACTGAAATTACCTTTTTTTT	-22.23	N	Bin 3	87-95%	12	91.36%	28.78%	0.32	3.11%	6.135	73.206	7.062	28.801	38.45865119	37.128	41.916	21.776	33.60666667	10.52163207	80.529	137.54	53.428	90.499	42.93317844	1.417	21.312	5.98	9.569666667	10.42194974	0.820742802	0.017199526	0.360895664	0.101554841	0.057025399	0.055356158		-28.6	-20.7	4.2	-6.80	0.00	0.00	-6.80	0.00	-7.9	1.6	((((((((((((((((((((((....))))))))))))))))))))))
T549	329	AAAAAAAAGCCAGCTACAGTGCGAAAGCACTGGAACCACGTTTTTTTT	-9.51	N	Bin 1	0-50%	11	90.86%	7.89%	0.09	3.18%	151.33	291.33	108.284	183.648	95.70684078	2.856	4.491	0	2.449	2.272995161	0	0	0	0	0	0	0	13.455	4.485	7.768247872	0.078701681	0.079838546	0.091866149	0.203000241	0.756281443	0.422649731		-14.5	-10.2	4.2	0.00	0.00	0.00	0.00	1.00	-4.3	1.6	.(((((((((......((((((....)))))).......)))))))))
T410	356	AAAAAAAAGGATTATTCAGTGCTTTCGCACTGAATAATCCTTTTTTTT	-21.97	N	Bin 2	50-87%	11	90.76%	28.67%	0.32	3.07%	51.125	56.772	14.124	40.67366667	23.1653999	94.248	107.784	47.635	83.22233333	31.55391488	39.475	85.215	19.684	48.12466667	33.61086938	2.834	18.648	2.99	8.157333333	9.085518661	0.013850862	0.58682854	0.099247046	0.071942654	0.038757784	0.110181681		-29	-21.1	4.2	-6.80	0.00	0.00	-6.80	0.00	-7.9	1.6	((((((((((((((((((((((....))))))))))))))))))))))
T775	266	AAAAAAAACCATAACACAGTGCGAAAGCACTGTGTTATGGTTTTTTTT	-24.93	Y	Bin 1	0-50%	11	90.63%	12.42%	0.14	3.57%	112.475	116.532	174.196	134.401	34.52312748	31.416	28.443	14.971	24.94333333	8.763290269	0	0	5.624	1.874666667	3.247017914	0	3.996	0	1.332	2.307091676	0.048288158	0.018070662	0.02305762	0.079297653	0.038406181	0.863760766		-31.8	-23.8	4.2	-6.50	0.00	0.00	-6.50	0.00	-8	1.6	((((((((((((((((((((((....))))))))))))))))))))))
T18	1467	AAAAAAAACGTCGGCTCAGTGCGAAAGCACTGTGCGGACCTTTTTTTT	-16.25	N	Bin 2	50-87%	11	90.55%	6.39%	0.07	1.53%	265.85	273.402	346.038	295.0966667	44.27779079	491.232	525.447	390.607	469.0953333	70.09265588	11.053	20.93	0	10.661	10.47050491	0	5.328	0	1.776	3.076122234	0.116314378	0.011529505	0.007983512	0.00565909	0.006981257	0.195140295		-22.7	-19.2	4.2	-4.60	0.00	0.00	-4.60	5.00	-3.5	1.6	((((((((.(((.((.((((((....)))))).)).))).))))))))
T415	390	AAAAAAAAGGGTTGAGCAGTGCTTTCGCACTGGGGCCCCGTTTTTTTT	-11.23	Y	Bin 1	0-50%	10	90.47%	12.08%	0.13	2.97%	220.86	198.702	249.524	223.0286667	25.48031117	21.42	5.988	21.776	16.39466667	9.014195324	0	0	1.406	0.468666667	0.811754478	1.417	1.332	7.475	3.408	3.522381723	0.002687642	0.00409754	0.003431311	0.08538176	0.101203775	0.201146924		-17	-15.1	4.2	-3.30	0.00	0.00	-3.30	6.00	-1.9	1.6	((((((..(((((...((((((....)))))).)))))..))))))..
T210	226	AAAAAAAAGGTGTGGTCAGTGCGAAAGCACTGCTCCCCGCTTTTTTTT	-12.33	#DIV/0!	Bin 1	0-50%	10	90.21%	8.46%	0.09	3.95%	118.61	158.364	141.24	139.4046667	19.94044797	0	0	2.722	0.907333333	1.571547433	0	0	0	0	0	0	0	0	0	0	0.006795996	0.006751162	0.006751162	0.422649731	0.422649731	#DIV/0!		-21.6	-13.7	4.2	-3.30	0.00	0.00	-3.30	0.00	-7.9	1.6	.(((((((((((.((.((((((....))))))..)).)))))))))))
T1008	229	AAAAAAAACCTATATACAGTGCTTTCGCACTGTATATAGGTTTTTTTT	-21.41	Y	Bin 2	50-87%	10	90.05%	29.94%	0.33	3.96%	2.045	1.494	9.416	4.318333333	4.423296772	81.396	122.754	93.909	99.353	21.20964151	0	1.495	1.406	0.967	0.838628046	9.919	1.332	7.475	6.242	4.424291921	0.018741466	0.297843354	0.589230094	0.014262995	0.024344195	0.214364586		-29.4	-21.4	4.2	-6.70	0.00	0.00	-6.70	0.00	-8	1.6	((((((((((((((((((((((....))))))))))))))))))))))
T574	255	AAAAAAAAGGGCGTCCCAGTGCGAAAGCACTGATGCGTGGTTTTTTTT	-12.66	N	Bin 1	0-50%	10	89.76%	14.43%	0.16	3.80%	163.6	222.606	32.956	139.7206667	97.05383839	0	0	2.722	0.907333333	1.571547433	0	7.475	0	2.491666667	4.315693262	1.417	5.328	0	2.248333333	2.759571042	0.134849221	0.127023645	0.128215819	0.655049239	0.622239817	0.836161741		-17.7	-14.5	4.2	-2.50	0.00	0.00	-2.50	6.00	-3.2	1.6	((((((((..((((..((((((....))))))..))))..))))))))
T84	565	AAAAAAAAGGCACATTCAGTGCTTTCGCACTGCGTGCTGCTTTTTTTT	-12.52	N	Bin 1	0-50%	10	89.73%	15.90%	0.18	2.55%	570.555	206.172	258.94	345.2223333	196.9193324	17.136	14.97	13.61	15.23866667	1.778287191	3.158	0	2.812	1.99	1.732051962	0	0	2.99	0.996666667	1.726277305	0.099692095	0.093452731	0.094509018	0.008900831	0.017620049	0.456055324		-21.8	-15.4	4.2	-2.10	0.00	0.00	-2.10	0.00	-6.4	1.6	.((((((((((((((.((((((....)))))).))).)))))))))))
T424	290	AAAAAAAAGCCCTGTCCAGTGCGAAAGCACTGTGTCGGCGTTTTTTTT	-12.63	#DIV/0!	Bin 1	0-50%	10	89.61%	9.37%	0.10	3.58%	245.4	171.81	108.284	175.1646667	68.6195286	1.428	7.485	4.083	4.332	3.036167485	0	0	0	0	0	0	0	0	0	0	0.051821254	0.04753627	0.04753627	0.132067022	0.132067022	#DIV/0!		-20	-14.3	4.2	-6.60	0.00	0.00	-6.60	1.00	-5.7	1.6	.(((((((((.(((.(((((((....)))))).).))).)))))))))
T753	270	AAAAAAAAGGATTACTCAGTGCTTTCGCACTGAGTAATCCTTTTTTTT	-22.81	N	Bin 3	87-95%	10	89.48%	31.45%	0.35	3.73%	0	5.976	4.708	3.561333333	3.148694544	27.132	98.802	46.274	57.40266667	37.10839044	48.949	89.7	68.894	69.181	20.3770159	1.417	5.328	0	2.248333333	2.759571042	0.114077175	0.022724314	0.541415792	0.376476687	0.110719798	0.024527218		-31.3	-23.4	4.2	-6.80	0.00	0.00	-6.80	0.00	-7.9	1.6	((((((((((((((((((((((....))))))))))))))))))))))
T382	251	AAAAAAAACCGTTTCGCAGTGCGAAAGCACTGGAAAGGCGTTTTTTTT	-12.59	N	Bin 1	0-50%	9	89.46%	11.03%	0.12	3.88%	267.895	101.592	94.16	154.549	98.23082736	0	10.479	4.083	4.854	5.281873815	0	0	1.406	0.468666667	0.811754478	0	1.332	0	0.444	0.769030559	0.126877752	0.113816991	0.113645481	0.297711946	0.237455103	0.97794058		-21.2	-14.4	4.2	-1.40	0.00	0.00	-1.40	1.00	-6.8	1.6	((((((((((.((((.((((((....)))))))))).).)))))))))
T401	365	AAAAAAAACCTTAGTGCAGTGCGAAAGCACTGCACTAAGGTTTTTTTT	-25.96	N	Bin 3	87-95%	9	88.40%	31.30%	0.35	3.35%	0	23.904	0	7.968	13.80098083	15.708	64.371	51.718	43.93233333	25.24845236	15.79	164.45	171.532	117.2573333	87.94460462	1.417	13.32	5.98	6.905666667	6.0052474	0.077440321	0.148544684	0.849657774	0.186468872	0.084052068	0.149076877		-34	-26	4.2	-6.30	0.00	0.00	-6.30	0.00	-8	1.6	((((((((((((((((((((((....))))))))))))))))))))))
T114	651	AAAAAAAAGGAAGGGACAGTGCGAAAGCACTGACCCCAGGTTTTTTTT	-13.15	Y	Bin 3	87-95%	9	88.34%	12.80%	0.14	2.52%	18.405	13.446	0	10.617	9.523047674	98.532	95.808	133.378	109.2393333	20.94902063	146.847	191.36	224.96	187.7223333	39.18334667	8.502	9.324	11.96	9.928666667	1.806559529	0.029712566	0.02387217	0.92578976	0.035201936	0.012265399	0.014512952		-18.2	-15.4	4.2	0.00	0.00	0.00	0.00	6.00	-2.8	1.6	((((((((....(((.((((((....)))))).)))....))))))))
T180	291	AAAAAAAACGTTCAATCAGTGCTTTCGCACTGATTGAACGTTTTTTTT	-23.89	N	Bin 4	>95%	9	88.31%	29.73%	0.34	3.77%	34.765	17.928	11.77	21.48766667	11.9036098	18.564	0	8.166	8.91	9.304336408	1.579	7.475	11.248	6.767333333	4.873190365	100.607	71.928	148.005	106.8466667	38.42040555	0.108299045	0.267287829	0.079748959	0.802713805	0.043623067	0.040874158		-30.1	-22.1	4.2	-5.50	0.00	0.00	-5.50	0.00	-8	1.6	((((((((((((((((((((((....))))))))))))))))))))))
T12	1841	AAAAAAAACGTGATGGCAGTGCGAAAGCACTGGACCATCCTTTTTTTT	-12.48	Y	Bin 2	50-87%	8	88.20%	7.65%	0.09	1.50%	44.99	59.76	47.08	50.61	7.992740456	614.04	817.362	959.505	796.969	173.6330107	0	20.93	40.774	20.568	20.38941029	0	46.62	0	15.54	26.91606955	0.017238942	0.129325237	0.085643931	0.012752371	0.015944404	0.819291539		-18.3	-15.5	4.2	-2.20	0.00	0.00	-2.20	0.00	-2.8	1.6	((((((((.(.(((((((((((....))))))..))))))))))))))
T741	206	AAAAAAAACCATTGCTCAGTGCTTTCGCACTGAGCAATGGTTTTTTTT	-24.79	N	Bin 3	87-95%	8	87.13%	30.21%	0.35	4.67%	0	43.326	30.602	24.64266667	22.2692795	4.284	2.994	1.361	2.879666667	1.464850277	6.316	86.71	97.014	63.34666667	49.65798837	18.421	5.328	14.95	12.89966667	6.783034891	0.246116455	0.157587378	0.548364676	0.176181429	0.121146452	0.24809361		-33.1	-25.1	4.2	-6.50	0.00	0.00	-6.50	0.00	-8	1.6	((((((((((((((((((((((....))))))))))))))))))))))
T358	389	AAAAAAAACGTTGTAGCAGTGCTTTCGCACTGCTACAACGTTTTTTTT	-24.95	N	Bin 2	50-87%	8	86.98%	29.14%	0.34	3.41%	18.405	61.254	42.372	40.677	21.47472861	149.94	98.802	133.378	127.3733333	26.09244675	3.158	40.365	14.06	19.19433333	19.12749974	0	13.32	4.485	5.935	6.777350146	0.086028701	0.02964098	0.056981434	0.053590131	0.023560465	0.204321728		-32.3	-24.3	4.2	-5.50	0.00	0.00	-5.50	0.00	-8	1.6	((((((((((((((((((((((....))))))))))))))))))))))
T999	211	AAAAAAAAGCTATTGTCAGTGCTTTCGCACTGACAATAGCTTTTTTTT	-23.36	N	Bin 3	87-95%	8	86.96%	31.35%	0.36	4.64%	0	13.446	11.77	8.405333333	7.327309556	0	10.479	4.083	4.854	5.281873815	34.738	150.995	64.676	83.46966667	60.36409481	4.251	18.648	1.495	8.131333333	9.211356704	0.253483554	0.14131309	0.961341602	0.132240524	0.406572598	0.128847863		-31.1	-23.2	4.2	-6.80	0.00	0.00	-6.80	0.00	-7.9	1.6	((((((((((((((((((((((....))))))))))))))))))))))
T622	274	AAAAAAAACGTGATTGCAGTGCTTTCGCACTGCAATCACGTTTTTTTT	-25.28	N	Bin 4	>95%	8	86.85%	12.28%	0.14	4.08%	36.81	23.904	23.54	28.08466667	7.558551801	25.704	26.946	17.693	23.44766667	5.022228821	31.58	52.325	35.15	39.685	11.09114174	43.927	86.58	7.475	45.994	39.59298704	0.3781008	0.354839143	0.523448381	0.103155132	0.381978969	0.761072947		-32.3	-24.3	4.2	-6.70	0.00	0.00	-6.70	0.00	-8	1.6	((((((((((((((((((((((....))))))))))))))))))))))
T746	245	AAAAAAAACGATTGTACAGTGCTTTCGCACTGTACAATCGTTTTTTTT	-23.61	N	Bin 2	50-87%	8	86.77%	32.69%	0.38	4.33%	0	7.47	7.062	4.844	4.199984286	68.544	85.329	110.241	88.038	20.98008491	3.158	52.325	14.06	23.181	25.82136621	0	5.328	0	1.776	3.076122234	0.015121303	0.302076742	0.279925996	0.070793025	0.020161512	0.245787491		-30.3	-22.3	4.2	-5.90	0.00	0.00	-5.90	0.00	-8	1.6	((((((((((((((((((((((....))))))))))))))))))))))
T155	515	AAAAAAAAGGCAGGGGCAGTGCGAAAGCACTGTTTGCGCGTTTTTTTT	-13.1	N	Bin 1	0-50%	7	86.62%	14.31%	0.17	3.00%	241.31	464.634	185.966	297.3033333	147.5310259	1.428	0	1.361	0.929666667	0.805811599	0	0	0	0	0	0	5.328	1.495	2.274333333	2.748165995	0.074294929	0.073184988	0.072006504	0.183738918	0.577896216	0.288141542		-21.6	-16	4.2	-2.30	0.00	0.00	-2.30	5.00	-5.6	1.6	((((((((.((..(((((((((....)))))))))..)).))))))))
T132	334	AAAAAAAAGCGCTTCTCAGTGCGAAAGCACTGTGATTCCGTTTTTTTT	-12.64	N	Bin 1	0-50%	7	85.97%	11.66%	0.14	3.80%	173.825	35.856	77.682	95.78766667	70.74406416	98.532	38.922	59.884	65.77933333	30.23911773	26.843	8.97	40.774	25.529	15.94266449	0	0	1.495	0.498333333	0.863138652	0.328724984	0.209340827	0.145484424	0.128665477	0.065273805	0.10449425		-18.8	-11.5	4.2	1.60	0.00	0.00	1.60	0.00	-7.3	1.6	.((((((((((..((.((((((....)))))).))...))))))))))
T669	246	AAAAAAAACCTTCTCGCAGTGCGAAAGCACTGGCCCAGGCTTTTTTTT	-10.77	N	Bin 2	50-87%	7	85.15%	16.79%	0.20	4.53%	28.63	17.928	37.664	28.074	9.879740685	125.664	104.79	54.44	94.96466667	36.61444285	0	0	0	0	0	0	2.664	5.98	2.881333333	2.995918112	0.11766837	0.038889792	0.037798724	0.046148688	0.056395304	0.237672218		-15.5	-11.7	4.2	-4.20	0.00	0.00	-4.20	5.00	-3.8	1.6	(((((((((((.....((((((....))))))....))).))))))))
T640	271	AAAAAAAACGTAGACACAGTGCGAAAGCACTGACGACTCCTTTTTTTT	-10.32	#DIV/0!	Bin 1	0-50%	7	84.74%	13.25%	0.16	4.37%	202.455	188.244	103.576	164.7583333	53.45976585	2.856	0	0	0.952	1.648912369	0	0	0	0	0	0	0	0	0	0	0.032539768	0.033348807	0.033348807	0.422649731	0.422649731	#DIV/0!		-11.2	-9.8	4.2	0.00	0.00	0.00	0.00	5.00	-1.4	1.6	((((((((.(.((...((((((....))))))....))).))))))))
T1039	206	AAAAAAAACCGATACACAGTGCTTTCGCACTGTGTATCGGTTTTTTTT	-24.45	N	Bin 3	87-95%	7	84.71%	37.39%	0.44	5.02%	0	13.446	9.416	7.620666667	6.9004453	0	0	0	0	0	4.737	98.67	168.72	90.709	82.28085569	0	3.996	1.495	1.830333333	2.018994882	0.195900696	0.203711542	0.186648089	0.196401222	0.256948624	0.199148347		-32.7	-24.7	4.2	-8.10	0.00	0.00	-8.10	0.00	-8	1.6	((((((((((((((((((((((....))))))))))))))))))))))
T168	336	AAAAAAAAGGTGCAATCAGTGCGAAAGCACTGGCCGGCGGTTTTTTTT	-11.02	N	Bin 1	0-50%	6	83.65%	18.98%	0.23	4.04%	402.865	104.58	148.302	218.5823333	161.0837647	0	0	1.361	0.453666667	0.785773716	0	5.98	0	1.993333333	3.45255461	0	1.332	0	0.444	0.769030559	0.14405325	0.148315702	0.144289778	0.56516954	0.991207936	0.422649731		-18.6	-12.4	4.2	-6.80	0.00	0.00	-6.80	5.00	-6.2	1.6	.((((((((.(((..(((((((....)))))))...))).))))))))
T455	343	AAAAAAAAGCTAGTGTCAGTGCGAAAGCACTGACACTAGGTTTTTTTT	-23.42	N	Bin 2	50-87%	6	83.03%	15.22%	0.18	4.05%	40.9	7.47	98.868	49.07933333	46.24472642	88.536	49.401	126.573	88.17	38.58730184	23.685	53.82	37.962	38.489	15.07441054	2.834	2.664	8.97	4.822666667	3.592701676	0.022220301	0.766178865	0.215754612	0.216985469	0.055462485	0.06533317		-30.2	-24.4	4.2	-3.40	0.00	0.00	-3.40	5.00	-5.8	1.6	((((((((.(((((((((((((....))))))))))))).))))))))
T337	399	AAAAAAAAGGTTAGCACAGTGCTTTCGCACTGTGCTAACCTTTTTTTT	-24.46	Y	Bin 1	0-50%	6	82.71%	40.52%	0.49	3.79%	259.715	239.04	249.524	249.4263333	10.33784602	4.284	0	2.722	2.335333333	2.168016913	0	0	0	0	0	0	1.332	0	0.444	0.769030559	0.000366844	0.000572112	0.000651579	0.203069913	0.375723504	0.422649731		-33.1	-25.2	4.2	-6.40	0.00	0.00	-6.40	0.00	-7.9	1.6	((((((((((((((((((((((....))))))))))))))))))))))
T1163	219	AAAAAAAACGTTCTTACAGTGCGAAAGCACTGTAAGAACGTTTTTTTT	-25.06	Y	Bin 2	50-87%	6	82.28%	40.36%	0.49	5.16%	2.045	8.964	0	3.669666667	4.697656898	69.972	116.766	114.324	100.354	26.33989909	0	0	0	0	0	1.417	0	0	0.472333333	0.818105331	0.021764409	0.308697478	0.383712277	0.022201596	0.023767003	0.422649731		-31	-23	4.2	-5.50	0.00	0.00	-5.50	0.00	-8	1.6	((((((((((((((((((((((....))))))))))))))))))))))
T381	326	AAAAAAAACCTGTCTCCAGTGCGAAAGCACTGTGCACTCGTTTTTTTT	-10.99	N	Bin 1	0-50%	6	82.21%	20.15%	0.25	4.24%	286.3	192.726	89.452	189.4926667	98.46382386	0	4.491	4.083	2.858	2.483493306	0	1.495	9.842	3.779	5.303652798	0	1.332	5.98	2.437333333	3.139493802	0.084537281	0.089736355	0.085690804	0.754267734	0.802265439	0.398817243		-15.5	-10.4	4.2	0.00	0.00	0.00	0.00	1.00	-5.1	1.6	(((((((((..((...((((((....))))))...))..)))))))))
T53	236	AAAAAAAAGGGTGTGTCAGTGCTTTCGCACTGCATACCGGTTTTTTTT	-12.78	Y	Bin 1	0-50%	6	82.08%	19.48%	0.24	4.99%	190.185	138.942	110.638	146.5883333	40.32097608	0	0	0	0	0	0	1.495	0	0.498333333	0.863138652	0	2.664	0	0.888	1.538061117	0.024304171	0.024640726	0.024921588	0.422649731	0.422649731	0.422649731		-21.2	-18.9	4.2	-3.30	0.00	0.00	-3.30	6.00	-2.3	1.6	((((((((.((((((.((((((....))))))))))))..))))))))
T28	1329	AAAAAAAACGGCGCGGCAGTGCGAAAGCACTGACGAGCCCTTTTTTTT	-18.55	N	Bin 2	50-87%	5	81.37%	26.42%	0.32	2.14%	0	4.482	11.77	5.417333333	5.940484941	468.384	366.765	967.671	600.94	321.636946	1.579	0	36.556	12.71166667	20.6648853	4.251	0	10.465	4.905333333	5.263095129	0.082681313	0.499387972	0.85954114	0.077356943	0.082545496	0.484472994		-21.9	-18.4	4.2	-6.70	0.00	0.00	-6.70	5.00	-3.5	1.6	((((((((.(((.((.((((((....)))))).)).))).))))))))
T66	566	AAAAAAAACGTGCAGCCAGTGCGAAAGCACTGTGGGGTGCTTTTTTTT	-12.43	N	Bin 1	0-50%	5	81.23%	20.61%	0.25	3.28%	507.16	355.572	141.24	334.6573333	183.8543692	9.996	1.497	10.888	7.460333333	5.183620774	0	1.495	0	0.498333333	0.863138652	0	1.332	2.99	1.440666667	1.497959056	0.091974744	0.087748933	0.089506589	0.184169065	0.181649217	0.454933348		-16.9	-13.1	4.2	-7.50	0.00	0.00	-7.50	0.00	-3.8	1.6	((((((((.((((..(((((((....)))))).)..))))))))))))
T759	244	AAAAAAAAGGGTATCCCAGTGCGAAAGCACTGGACCGTCCTTTTTTTT	-14.97	N	Bin 1	0-50%	5	80.95%	21.06%	0.26	5.03%	220.86	152.388	75.328	149.5253333	72.80822001	1.428	0	0	0.476	0.824456184	0	1.495	0	0.498333333	0.863138652	0	0	0	0	0	0.069934947	0.071130598	0.070748568	0.981289461	0.422649731	0.422649731		-21.6	-15.3	4.2	0.00	0.00	0.00	0.00	0.00	-6.3	1.6	(((((((((((....(((((((....)))))))....)))))))))))
T41	994	AAAAAAAAGGGCTTGCCAGTGCGAAAGCACTGCCTGGACGTTTTTTTT	-9.61	Y	Bin 1	0-50%	5	80.92%	19.04%	0.24	2.49%	656.445	703.674	360.162	573.427	186.1964414	5.712	11.976	10.888	9.525333333	3.346949258	0	5.98	2.812	2.930666667	2.991765588	2.834	27.972	0	10.26866667	15.39687947	0.034756347	0.03356406	0.031097969	0.012529285	0.934186794	0.431366049		-15.9	-11	4.2	0.00	0.00	0.00	0.00	5.00	-4.9	1.6	((((((((.(.((.(.((((((....)))))).).)).).))))))))
T856	269	AAAAAAAAGCCCTGTACAGTGCGAAAGCACTGCAGCTACGTTTTTTTT	-9.51	#DIV/0!	Bin 1	0-50%	5	80.62%	11.72%	0.15	4.82%	175.87	185.256	112.992	158.0393333	39.29339549	4.284	5.988	5.444	5.238666667	0.870359313	0	0	0	0	0	0	0	0	0	0	0.021428565	0.019989925	0.019989925	0.009075915	0.009075915	#DIV/0!		-15	-10.7	4.2	0.00	0.00	0.00	0.00	1.00	-4.3	1.6	.(((((((((...((.((((((....))))))..))...)))))))))
T27	1038	AAAAAAAAGCTCTATACAGTGCGAAAGCACTGGAAGGGCCTTTTTTTT	-12.09	N	Bin 2	50-87%	5	80.59%	18.34%	0.23	2.46%	0	23.904	14.124	12.676	12.01760509	168.504	679.638	544.4	464.1806667	264.8411742	11.053	47.84	2.812	20.56833333	23.97470276	0	3.996	0	1.332	2.307091676	0.090647521	0.523514482	0.195046445	0.092762989	0.093009655	0.26454716		-19.7	-16.4	4.2	-4.20	0.00	0.00	-4.20	1.00	-3.3	1.6	(((((((((((((...((((((....))))))..)))).)))))))))
T152	564	AAAAAAAAGGCAGGACCAGTGCGAAAGCACTGCCGCCTCGTTTTTTTT	-12.17	N	Bin 1	0-50%	5	80.57%	20.36%	0.25	3.33%	226.995	189.738	200.09	205.6076667	19.2316015	105.672	64.371	152.432	107.4916667	44.05869177	3.158	0	4.218	2.458666667	2.194238213	7.085	2.664	0	3.249666667	3.578625481	0.060326054	0.002658013	0.002218213	0.049337368	0.058327541	0.784209628		-17.9	-15.6	4.2	0.00	0.00	0.00	0.00	6.00	-2.3	1.6	(((((..((((.((..((((((....))))))))))))..)))))...
T85	685	AAAAAAAAGCTGTGTCCAGTGCGAAAGCACTGCCAGACGGTTTTTTTT	-11.23	Y	Bin 2	50-87%	5	79.66%	15.82%	0.20	3.08%	198.365	168.822	129.47	165.5523333	34.56368465	178.5	184.131	227.287	196.6393333	26.6905722	1.579	2.99	2.812	2.460333333	0.768428483	0	0	0	0	0	0.466787829	0.015127874	0.01422024	0.006069291	0.006085208	0.031011435		-20.3	-12.2	4.2	-5.70	0.00	0.00	-5.70	0.00	-8.1	1.6	.((((((((((((.(.((((((....))))))..).))))))))))))
T484	257	AAAAAAAAGCTAGGAGCAGTGCGAAAGCACTGCATTTCCCTTTTTTTT	-13.82	Y	Bin 1	0-50%	5	79.02%	22.48%	0.28	5.08%	147.24	150.894	188.32	162.1513333	22.73625443	0	0	1.361	0.453666667	0.785773716	0	0	0	0	0	0	3.996	0	1.332	2.307091676	0.006088121	0.006489806	0.007231715	0.422649731	0.639618876	0.422649731		-18.8	-15	4.2	-4.8	0.00	0.00	-4.80	1.00	-3.8	1.6	(((((((((..(((.(((((((....))))))).)))..)))))))))
T278	363	AAAAAAAAGCTTAAGACAGTGCGAAAGCACTGATCACAGGTTTTTTTT	-12.33	N	Bin 1	0-50%	5	78.41%	19.69%	0.25	4.32%	141.105	150.894	40.018	110.6723333	61.38389239	55.692	137.724	39.469	77.62833333	52.67269973	7.895	4.485	2.812	5.064	2.59049281	0	7.992	0	2.664	4.614183351	0.337755734	0.091794301	0.086434475	0.140450993	0.114274399	0.542441709		-18.4	-10.9	4.2	0	0.00	0.00	0.00	0.00	-7.5	1.6	.(((((((((((..((((((((....)))))).))..)))))))))))
T86	771	AAAAAAAACGTTTCAGCAGTGCGAAAGCACTGGGCACTGGTTTTTTTT	-11.55	Y	Bin 2	50-87%	5	78.37%	28.43%	0.36	2.97%	18.405	58.266	32.956	36.54233333	20.17104782	412.692	366.765	208.233	329.23	107.2731459	1.579	2.99	4.218	2.929	1.320557079	7.085	6.66	8.97	7.571666667	1.229495154	0.044265996	0.097816694	0.135191115	0.034945009	0.035841864	0.012916551		-15.7	-10.7	4.2	-4.2	0.00	0.00	-4.20	1.00	-5	1.6	(((((((((.......((((((....)))))).......)))))))))
T116	597	AAAAAAAAGGGTATGGCAGTGCGAAAGCACTGATACTCCGTTTTTTTT	-13.14	Y	Bin 1	0-50%	5	78.05%	23.81%	0.31	3.39%	355.83	346.608	386.056	362.8313333	20.63492615	2.856	7.485	0	3.447	3.777335966	1.579	1.495	11.248	4.774	5.606805775	0	1.332	13.455	4.929	7.413707777	0.001497376	0.000600876	0.000493763	0.820538161	0.829648859	0.901246899		-18	-14.4	4.2	1	0.00	0.00	1.00	5.00	-3.6	1.6	((((((((.((.....((((((....)))))).....)).))))))))
T557	284	AAAAAAAAGGTCGAGCCAGTGCGAAAGCACTGAACCCCGGTTTTTTTT	-9.21	Y	Bin 1	0-50%	5	77.80%	24.35%	0.31	4.93%	253.58	112.05	183.612	183.0806667	70.76649604	1.428	0	2.722	1.383333333	1.361549607	1.579	2.99	0	1.523	1.495786415	0	1.332	0	0.444	0.769030559	0.046148101	0.047995386	0.047399645	0.940213921	0.514340555	0.183746471		-14	-10.1	4.2	0	0.00	0.00	0.00	0.00	-3.9	1.6	..(((((((((((.(.((((((....))))))...).)))))))))))
T693	235	AAAAAAAAGCTGGGCGCAGTGCGAAAGCACTGTTCAGACGTTTTTTTT	-10.45	#DIV/0!	Bin 1	0-50%	4	75.92%	18.13%	0.24	5.58%	122.7	173.304	122.408	139.4706667	29.30088991	0	0	0	0	0	0	0	9.842	3.280666667	5.682281349	0	0	0	0	0	0.014395191	0.01850129	0.014395191	0.422649731	#DIV/0!	0.422649731		-16.7	-14.3	4.2	0	0.00	0.00	0.00	5.00	-2.4	1.6	(((((((((((((..(((((((....))))))))))).).))))))))
T82	716	AAAAAAAAGGTCTATTCAGTGCGAAAGCACTGAGGCTGCGTTTTTTTT	-11.45	Y	Bin 1	0-50%	4	75.86%	31.97%	0.42	3.20%	498.98	494.514	237.754	410.416	149.5463506	12.852	7.485	14.971	11.76933333	3.858649289	0	2.99	1.406	1.465333333	1.495882794	1.417	11.988	2.99	5.465	5.7035716	0.045368693	0.041788463	0.041532216	0.071407877	0.363794048	0.250710307		-18.9	-13.6	4.2	0	0.00	0.00	0.00	5.00	-5.3	1.6	((((((((.((...((((((((....))))))))...)).))))))))
T1060	212	AAAAAAAACGAGTTGACAGTGCGAAAGCACTGACCACACCTTTTTTTT	-9.31	N	Bin 2	50-87%	4	75.78%	23.03%	0.30	5.88%	53.17	19.422	14.124	28.90533333	21.180126	72.828	55.389	89.826	72.681	17.21897061	9.474	1.495	7.03	5.999666667	4.088068044	1.417	0	0	0.472333333	0.818105331	0.119236634	0.169314045	0.136817061	0.015890971	0.018460027	0.113291854		-12.5	-10.3	4.2	0	0.00	0.00	0.00	5.00	-2.2	1.6	((((((((.(.((.(.((((((....)))))).).)).).))))))))
T720	281	AAAAAAAACCGGGTAGCAGTGCGAAAGCACTGATAGTGCGTTTTTTTT	-11.98	N	Bin 1	0-50%	4	74.66%	34.65%	0.46	5.19%	130.88	228.582	98.868	152.7766667	67.5723942	5.712	2.994	16.332	8.346	7.048335123	0	0	0	0	0	0	0	5.98	1.993333333	3.45255461	0.076443957	0.059452545	0.064926332	0.176744778	0.09784517	0.422649731		-16.5	-10.4	4.2	-3.8	0.00	0.00	-3.80	1.00	-6.1	1.6	(((((((((..(.((.((((((....)))))).)).)..)))))))))
T465	250	AAAAAAAACGGACGAACAGTGCTTTCGCACTGCGTCGTCGTTTTTTTT	-16.03	N	Bin 1	0-50%	4	73.49%	24.17%	0.33	5.58%	79.755	224.1	96.514	133.4563333	78.94568861	1.428	7.485	9.527	6.146666667	4.21210189	0	0	0	0	0	5.668	0	4.485	3.384333333	2.99000942	0.104429009	0.099532093	0.110700866	0.12731449	0.520167335	0.188990107		-20.7	-15.7	4.2	-4.4	0.00	0.00	-4.40	0.00	-5	1.6	((((((((((.((((.((((((....))))))..))))))))))))))
T247	430	AAAAAAAACGGAGGCTCAGTGCGAAAGCACTGTTAAAGCGTTTTTTTT	-13.92	Y	Bin 1	0-50%	4	73.43%	24.33%	0.33	4.26%	359.92	243.522	193.028	265.49	85.58726356	0	0	6.805	2.268333333	3.928868582	3.158	2.99	0	2.049333333	1.776761473	0	0	0	0	0	0.035683016	0.032432331	0.032939735	0.953031064	0.422649731	0.183808091		-17.9	-11.6	4.2	-4.2	0.00	0.00	-4.20	0.00	-6.3	1.6	((((((((((......((((((....))))))......))))))))))
T522	295	AAAAAAAACGTGCAGGCAGTGCGAAAGCACTGCGGACGGGTTTTTTTT	-15.28	N	Bin 1	0-50%	4	72.83%	14.98%	0.21	5.18%	112.475	152.388	291.896	185.5863333	94.20494049	0	7.485	9.527	5.670666667	5.015953183	3.158	0	0	1.052666667	1.82327215	0	0	0	0	0	0.074531059	0.0787722	0.076200802	0.361156807	0.189322613	0.422649731		-21.8	-16.5	4.2	-2.4	0.00	0.00	-2.40	1.00	-5.3	1.6	(((((((((.((...(((((((....)))))))...)).)))))))))
T952	200	AAAAAAAAGGTGCAGGCAGTGCTTTCGCACTGTGAAGCCGTTTTTTTT	-10.28	Y	Bin 1	0-50%	4	72.80%	29.03%	0.40	6.29%	102.25	137.448	87.098	108.932	25.83152082	5.712	0	6.805	4.172333333	3.654440632	0	8.97	0	2.99	5.178831915	5.668	0	2.99	2.886	2.835430831	0.025347438	0.012768292	0.022305206	0.837795824	0.416029746	0.983659807		-18	-15.6	4.2	-5	0.00	0.00	-5.00	5.00	-2.4	1.6	(((((((((((....(((((((....)))))))...))).))))))))
T246	462	AAAAAAAAGGATCGTGCAGTGCGAAAGCACTGACTTTTGCTTTTTTTT	-11.29	N	Bin 1	0-50%	4	72.45%	35.41%	0.49	4.16%	100.205	481.068	190.674	257.3156667	198.9848989	1.428	1.497	2.722	1.882333333	0.727990613	0	0	0	0	0	0	1.332	7.475	2.935666667	3.987194043	0.156440653	0.154444833	0.157893757	0.046414541	0.632588575	0.33031853		-16.1	-10.8	4.2	0	0.00	0.00	0.00	1.00	-5.3	1.6	(((((((((.(.....((((((....)))))).....).)))))))))
T795	286	AAAAAAAAGGCTGGTTCAGTGCTTTCGCACTGACTAGTCGTTTTTTTT	-11.37	#DIV/0!	Bin 2	50-87%	4	72.33%	5.62%	0.08	5.29%	0	0	0	0	0	69.972	77.844	201.428	116.4146667	73.72884259	0	14.95	37.962	17.63733333	19.12314517	0	0	0	0	0	0.111735237	0.251250535	#DIV/0!	0.092893086	0.111735237	0.251250535		-21.8	-19.4	#DIV/0!	-5	0.00	0.00	-5.00	5.00	-2.4	1.6	(((((((((((((((.((((((....))))))))))))).))))))))
T520	249	AAAAAAAAGGGCTGAGCAGTGCGAAAGCACTGAACATGCGTTTTTTTT	-12.4	N	Bin 1	0-50%	4	72.07%	31.63%	0.44	5.69%	249.49	113.544	75.328	146.1206667	91.53704152	1.428	8.982	4.083	4.831	3.832147831	1.579	0	0	0.526333333	0.911636075	0	0	11.96	3.986666667	6.90510922	0.121185046	0.108567573	0.124966044	0.244407674	0.878452419	0.50318457		-19.5	-13.9	4.2	3.4	0.00	0.00	3.40	5.00	-5.6	1.6	.((((((((.((((..((((((....))))))..)).)).))))))))
T179	505	AAAAAAAAGGTGTCATCAGTGCTTTCGCACTGGCTGCGGGTTTTTTTT	-8.19	Y	Bin 1	0-50%	4	71.72%	36.25%	0.51	4.01%	235.175	412.344	230.692	292.737	103.6069503	1.428	1.497	0	0.975	0.845079286	0	1.495	0	0.498333333	0.863138652	0	2.664	16.445	6.369666667	8.826578065	0.03922284	0.038818561	0.043752705	0.421841684	0.435352364	0.383165048		-14.8	-10.3	4.2	-1.4	0.00	0.00	-1.40	5.00	-4.5	1.6	.((((((((.(..(((((((((....))))))).))..).))))))))
T62	639	AAAAAAAAGCCTGTGCCAGTGCGAAAGCACTGCGGGGCGGTTTTTTTT	-11.69	N	Bin 1	0-50%	4	71.60%	33.87%	0.47	3.57%	615.545	295.812	294.25	401.869	185.0504923	0	1.497	2.722	1.406333333	1.36326312	0	2.99	0	0.996666667	1.726277305	8.502	1.332	4.485	4.773	3.593665677	0.065150253	0.064803494	0.063327281	0.771445229	0.328541439	0.329450756		-20.6	-16.8	4.2	-3.4	0.00	0.00	-3.40	0.00	-3.8	1.6	.((((((((((.((.(((((((....)))))..)).))))))))))))
T706	220	AAAAAAAAGCACGACTCAGTGCGAAAGCACTGCCAGCTCGTTTTTTTT	-10.6	N	Bin 1	0-50%	3	70.36%	28.79%	0.41	6.16%	73.62	113.544	44.726	77.29666667	34.55600801	61.404	13.473	35.386	36.75433333	23.99477948	4.737	0	11.248	5.328333333	5.647267687	0	0	0	0	0	0.306425346	0.08985592	0.060624846	0.136695444	0.11754085	0.243825494		-15.2	-11.1	4.2	-3.2	0.00	0.00	-3.20	0.00	-4.1	1.6	..(((((((.((((((((((((....))))))..)).)))))))))))
T594	308	AAAAAAAAGCACTAATCAGTGCGAAAGCACTGATTAGTGGTTTTTTTT	-22.58	N	Bin 2	50-87%	3	70.32%	41.58%	0.59	5.21%	2.045	2.988	0	1.677666667	1.527493481	98.532	251.496	85.743	145.257	92.22761772	0	1.495	2.812	1.435666667	1.406938639	1.417	0	1.495	0.970666667	0.841526193	0.111934187	0.889228388	0.639797192	0.11420654	0.115208891	0.670574426		-27.9	-22.1	4.2	-4.3	0.00	0.00	-4.30	5.00	-5.8	1.6	((((((((.(((((((((((((....))))))))))))).))))))))
T394	366	AAAAAAAAGCATCGCGCAGTGCGAAAGCACTGTTCCTGGGTTTTTTTT	-9.65	N	Bin 1	0-50%	3	69.75%	37.11%	0.53	4.80%	196.32	324.198	72.974	197.8306667	125.6188128	2.856	7.485	13.61	7.983666667	5.394314631	0	0	0	0	0	0	2.664	4.485	2.383	2.255665534	0.125105895	0.11222432	0.115903149	0.124406444	0.094087926	0.208768675		-16.9	-11.2	4.2	0	0.00	0.00	0.00	0.00	-5.7	1.6	.(((((((((.(((.(((((((....)))))))...))))))))))))
T16	1796	AAAAAAAACGCATGGTCAGTGCGAAAGCACTGTCTCGCCGTTTTTTTT	-13.52	N	Bin 1	0-50%	3	69.32%	35.92%	0.52	2.18%	1875.265	715.626	564.96	1051.950333	716.9800145	104.244	88.323	12.249	68.272	49.1660651	0	1.495	1.406	0.967	0.838628046	9.919	9.324	4.485	7.909333333	2.980444654	0.130034654	0.126622901	0.127184397	0.143462027	0.151931079	0.075478115		-19	-12.8	4.2	-3.4	0.00	0.00	-3.40	0.00	-6.2	1.6	((((((((((...((.((((((....)))))).))...))))))))))
T174	503	AAAAAAAAGGTTGGCGCAGTGCGAAAGCACTGTAGTATCCTTTTTTTT	-13.33	N	Bin 1	0-50%	3	69.13%	17.33%	0.25	4.12%	249.49	161.352	150.656	187.166	54.23847192	98.532	97.305	87.104	94.31366667	6.273822785	0	7.475	0	2.491666667	4.315693262	4.251	2.664	1.495	2.803333333	1.383273051	0.085530643	0.029465394	0.026397091	0.00140551	0.001039348	0.91810689		-20.7	-12.8	4.2	-2.5	0.00	0.00	-2.50	0.00	-7.9	1.6	((((((((((.((..(((((((....)))))))..)).))))))))))
T335	403	AAAAAAAACGAGTACACAGTGCGAAAGCACTGATAGGTCCTTTTTTTT	-9.86	N	Bin 1	0-50%	3	68.78%	24.21%	0.35	4.62%	390.595	191.232	141.24	241.0223333	131.9234133	1.428	7.485	19.054	9.322333333	8.955490737	0	0	0	0	0	0	5.328	0	1.776	3.076122234	0.102951142	0.087025415	0.089366406	0.213166813	0.320257491	0.422649731		-13.6	-10.1	4.2	-3.1	0.00	0.00	-3.10	5.00	-3.5	1.6	((((((((.((.(...((((((....))))))...).)).))))))))
T14	1109	AAAAAAAACCGAGCGTCAGTGCGAAAGCACTGATGACGGCTTTTTTTT	-16.06	Y	Bin 1	0-50%	3	68.74%	26.61%	0.39	2.78%	451.945	501.984	819.192	591.0403333	199.1629048	59.976	106.287	95.27	87.17766667	24.19280005	0	2.99	1.406	1.465333333	1.495882794	1.417	3.996	20.93	8.781	10.60006891	0.044529716	0.03595177	0.033226425	0.022748481	0.025584154	0.353554105		-21.4	-17.6	4.2	-4.8	0.00	0.00	-4.80	5.00	-3.8	1.6	(((((((((((..(((((((((....))))))))).))).))))))))
T578	289	AAAAAAAAGCGTTTGTCAGTGCTTTCGCACTGACAAACCCTTTTTTTT	-19.33	Y	Bin 2	50-87%	3	68.39%	26.93%	0.39	5.47%	16.36	2.988	0	6.449333333	8.711947046	158.508	82.335	148.349	129.7306667	41.35895591	0	2.99	2.812	1.934	1.677256093	0	0	0	0	0	0.030506544	0.528865659	0.328313165	0.034879893	0.032249243	0.183887394		-25.8	-19.5	4.2	-2.2	0.00	0.00	-2.20	1.00	-6.3	1.6	(((((((((.((((((((((((....)))))))))))).)))))))))
T243	457	AAAAAAAAGCAGTTTACAGTGCGAAAGCACTGATGGCCCGTTTTTTTT	-9.51	N	Bin 1	0-50%	3	68.36%	30.46%	0.45	4.35%	662.58	86.652	124.762	291.3313333	322.0749484	7.14	1.497	6.805	5.147333333	3.16571577	6.316	0	2.812	3.042666667	3.164311826	0	5.328	1.495	2.274333333	2.748165995	0.261704867	0.258162147	0.262472574	0.160681753	0.486342205	0.840955712		-15.1	-9.9	4.2	0	0.00	0.00	0.00	1.00	-5.2	1.6	.(((((((((.(.(((((((((....)))))).))).).)))))))))
T229	277	AAAAAAAACGACGGTACAGTGCGAAAGCACTGACCAGTGGTTTTTTTT	-14.71	N	Bin 1	0-50%	3	67.10%	20.74%	0.31	5.65%	106.34	43.326	44.726	64.79733333	35.98381394	61.404	16.467	91.187	56.35266667	37.61524394	12.632	34.385	16.872	21.29633333	11.53166494	9.919	2.664	5.98	6.187666667	3.631955442	0.791033219	0.232480394	0.090262175	0.330384261	0.135491335	0.222282693		-22.9	-14.9	4.2	-3.6	0.00	0.00	-3.60	1.00	-8	1.6	(((((((((.(((((.((((((....))))))))).)).)))))))))
T259	452	AAAAAAAACGAGCGCGCAGTGCGAAAGCACTGAGTAGTCCTTTTTTTT	-11.11	Y	Bin 1	0-50%	3	66.61%	22.39%	0.34	4.44%	321.065	295.812	185.966	267.6143333	71.82803251	4.284	0	0	1.428	2.473368553	0	0	1.406	0.468666667	0.811754478	0	18.648	0	6.216	10.76642782	0.022444096	0.023762068	0.022393689	0.631475047	0.566574387	0.467690968		-17.2	-13.7	4.2	-1.4	0.00	0.00	-1.40	5.00	-3.5	1.6	((((((((.((..((.((((((....)))))).))..)).))))))))
T680	300	AAAAAAAAGCCAGCGGCAGTGCTTTCGCACTGGGGGAAGGTTTTTTTT	-10.14	N	Bin 1	0-50%	3	66.57%	35.82%	0.54	5.45%	182.005	259.956	72.974	171.645	93.92052109	7.14	0	0	2.38	4.122280922	0	0	0	0	0	0	1.332	0	0.444	0.769030559	0.088620231	0.08697809	0.086358893	0.422649731	0.538322184	0.422649731		-17.7	-10.2	4.2	0	0.00	0.00	0.00	0.00	-7.5	1.6	.((((((((((..(..((((((....))))))...)..))))))))))
T413	281	AAAAAAAACGATTTAACAGTGCGAAAGCACTGTTAAATCGTTTTTTTT	-24.22	N	Bin 4	>95%	3	65.79%	25.40%	0.39	5.66%	20.45	32.868	0	17.77266667	16.59675996	47.124	52.395	34.025	44.51466667	9.458894773	0	50.83	16.872	22.56733333	25.88918387	24.089	105.228	20.93	50.08233333	47.78366075	0.023630142	0.740670964	0.257936755	0.242345983	0.83684188	0.200799026		-28.7	-20.7	4.2	-5.9	0.00	0.00	-5.90	0.00	-8	1.6	((((((((((((((((((((((....))))))))))))))))))))))
T102	728	AAAAAAAACGAGCCTTCAGTGCGAAAGCACTGTGCGTCCCTTTTTTTT	-9.21	N	Bin 1	0-50%	3	65.35%	25.39%	0.39	3.53%	554.195	242.028	324.852	373.6916667	161.7128435	51.408	68.862	89.826	70.032	19.23570524	1.579	2.99	0	1.523	1.495786415	0	0	8.97	2.99	5.178831915	0.09535636	0.057778128	0.058913637	0.027589085	0.015876162	0.734938535		-13.3	-11.5	4.2	-2.4	0.00	0.00	-2.40	6.00	-1.8	1.6	(((((((..((((...((((((....)))))).)).))..))))))).
T372	407	AAAAAAAAGGCTGCTTCAGTGCTTTCGCACTGGGCCGTGGTTTTTTTT	-9.81	Y	Bin 1	0-50%	3	63.46%	38.64%	0.61	4.77%	198.365	270.414	242.462	237.0803333	36.32473472	1.428	10.479	14.971	8.959333333	6.898206458	0	2.99	5.624	2.871333333	2.813877278	0	1.332	0	0.444	0.769030559	0.006297303	0.007198255	0.00750834	0.125786249	0.1620942	0.282953045		-18.6	-14.1	4.2	0	0.00	0.00	0.00	0.00	-4.5	1.6	..((((((((((((((((((((....))))))))..))))))))))))
T651	230	AAAAAAAAGGGGGGTCCAGTGCGAAAGCACTGCATGGGGGTTTTTTTT	-9.11	#DIV/0!	Bin 1	0-50%	3	62.88%	24.14%	0.38	6.37%	245.4	28.386	181.258	151.6813333	111.4892527	7.14	4.491	8.166	6.599	1.896290326	0	0	0	0	0	0	0	0	0	0	0.149510542	0.142561431	0.142561431	0.026438585	0.026438585	#DIV/0!		-12.7	-9.3	4.2	0	0.00	0.00	0.00	6.00	-3.4	1.6	((((((((.....((.((((((....)))))).)).....))))))))
T221	429	AAAAAAAACGTGCATGCAGTGCGAAAGCACTGTACCCCGGTTTTTTTT	-11.94	N	Bin 1	0-50%	3	62.77%	38.35%	0.61	4.67%	402.865	224.1	167.134	264.6996667	122.9980723	1.428	10.479	2.722	4.876333333	4.89499891	0	0	1.406	0.468666667	0.811754478	0	0	0	0	0	0.069319046	0.065776626	0.065030802	0.283662777	0.22658887	0.422649731		-18.7	-13.7	4.2	1	0.00	0.00	1.00	1.00	-5	1.6	(((((((((..(..((((((((....))))))))..)..)))))))))
T162	602	AAAAAAAAGGACGGTACAGTGCTTTCGCACTGCTCAGAGGTTTTTTTT	-8.01	N	Bin 1	0-50%	3	61.18%	40.27%	0.66	3.97%	347.65	555.768	112.992	338.8033333	221.5205277	1.428	10.479	1.361	4.422666667	5.245045503	0	2.99	0	0.996666667	1.726277305	1.417	0	0	0.472333333	0.818105331	0.116444895	0.117119321	0.118086534	0.233773848	0.352496833	0.725526185		-12.3	-8.9	4.2	0	0.00	0.00	0.00	1.00	-3.4	1.6	...(((((((((....((((((....)))))).......)))))))))
T500	260	AAAAAAAACGATGTGACAGTGCGAAAGCACTGGTTACCGCTTTTTTTT	-10.22	N	Bin 1	0-50%	3	61.14%	26.54%	0.43	6.05%	96.115	43.326	40.018	59.81966667	31.47616769	68.544	47.904	39.469	51.97233333	14.9583558	37.896	43.355	2.812	28.021	22.00160065	0	1.332	2.99	1.440666667	1.497959056	0.51377129	0.202849741	0.090954328	0.135679862	0.033344658	0.18641006		-15.3	-12.3	4.2	0	0.00	0.00	0.00	5.00	-3	1.6	((((((((((..((((((((((....))))).))))))).))))))))
T122	427	AAAAAAAAGCGGGATACAGTGCGAAAGCACTGCTAACCCGTTTTTTTT	-15.89	Y	Bin 1	0-50%	3	61.09%	33.58%	0.55	4.72%	284.255	158.364	261.294	234.6376667	67.04517917	45.696	25.449	25.859	32.33466667	11.57306988	0	0	0	0	0	2.834	1.332	0	1.388666667	1.417849545	0.028191867	0.026152702	0.026243456	0.040147171	0.035363096	0.231900353		-24.4	-16.3	4.2	-9	0.00	0.00	-9.00	0.00	-8.1	1.6	.((((((((((((.((((((((....)))))).)).))))))))))))
T561	233	AAAAAAAAGGTTTTCGCAGTGCGAAAGCACTGGCAAATGGTTTTTTTT	-10.34	N	Bin 2	50-87%	3	60.66%	19.71%	0.32	6.40%	28.63	38.844	82.39	49.95466667	28.55029922	62.832	41.916	63.967	56.23833333	12.41648019	11.053	19.435	15.466	15.318	4.192959456	2.834	0	8.97	3.934666667	4.585174515	0.720714057	0.165198282	0.08354972	0.047660789	0.01045632	0.106989656		-13.9	-10.4	4.2	-1.4	0.00	0.00	-1.40	6.00	-3.5	1.6	((((((((...(((..((((((....))))))..)))...))))))))
T321	437	AAAAAAAACGGGTTTACAGTGCGAAAGCACTGCGTGCCCCTTTTTTTT	-12.45	N	Bin 1	0-50%	3	60.63%	28.96%	0.48	4.67%	188.14	162.846	461.384	270.79	165.5430495	12.852	10.479	14.971	12.76733333	2.24719655	0	0	2.812	0.937333333	1.623508957	4.251	1.332	10.465	5.349333333	4.664512229	0.111895217	0.104139718	0.103891714	0.003527689	0.036836828	0.137020776		-20.2	-16.7	4.2	-6.6	0.00	0.00	-6.60	5.00	-3.5	1.6	((((((((.((((...((((((....))))))...)))).))))))))
T35	855	AAAAAAAACGGGCAGTCAGTGCGAAAGCACTGCACCACCCTTTTTTTT	-12.7	N	Bin 2	50-87%	3	60.23%	30.15%	0.50	3.35%	194.275	65.736	214.214	158.075	80.5869662	332.724	300.897	223.204	285.6083333	56.33795431	11.053	1.495	1.406	4.651333333	5.544184551	11.336	13.32	0	8.218666667	7.186370804	0.190975715	0.07752497	0.094143269	0.011409392	0.01060649	0.481280978		-19.1	-15.3	4.2	-5.6	0.00	0.00	-5.60	0.00	-3.8	1.6	((((((((.(((..((((((((....)))))).))..)))))))))))
T468	206	AAAAAAAAGGTGGGAACAGTGCGAAAGCACTGTGTGGTGGTTTTTTTT	-10.65	N	Bin 1	0-50%	3	60.17%	37.75%	0.63	6.82%	188.14	94.122	103.576	128.6126667	51.76844685	1.428	0	5.444	2.290666667	2.822663518	1.579	0	0	0.526333333	0.911636075	0	1.332	0	0.444	0.769030559	0.052734874	0.048746813	0.051119778	0.438879475	0.446971459	0.930967859		-14.9	-11.4	4.2	0	0.00	0.00	0.00	5.00	-3.5	1.6	.((((((((.((...(((((((....)))))))....)).))))))))
T304	256	AAAAAAAAGGTGAAGTCAGTGCGAAAGCACTGTCCCCGCCTTTTTTTT	-14.39	N	Bin 1	0-50%	2	59.81%	34.12%	0.57	6.13%	171.78	73.206	129.47	124.8186667	49.45133512	35.7	17.964	36.747	30.137	10.55511719	3.158	0	0	1.052666667	1.82327215	0	0	2.99	0.996666667	1.726277305	0.055807683	0.046589306	0.049066176	0.036221835	0.035195903	0.977696773		-23.2	-15.3	4.2	-7.2	0.00	0.00	-7.20	0.00	-7.9	1.6	((((((((((((..(.((((((....)))))).)..))))))))))))
T239	274	AAAAAAAAGGTCGATTCAGTGCGAAAGCACTGAGCGAACCTTTTTTTT	-16.64	Y	Bin 2	50-87%	2	59.79%	28.04%	0.47	5.92%	8.18	14.94	35.31	19.47666667	14.12250804	92.82	68.862	102.075	87.919	17.1403236	30.001	25.415	21.09	25.502	4.456137004	2.834	2.664	5.98	3.826	1.867354278	0.016517983	0.628247602	0.15923387	0.028852655	0.011557268	0.025396883		-24.7	-16.8	4.2	-4.1	0.00	0.00	-4.10	0.00	-7.9	1.6	(((((((((((((.((((((((....)))))))))).)))))))))))
T994	214	AAAAAAAACGTGTTCCCAGTGCGAAAGCACTGCGCATCCCTTTTTTTT	-8.91	Y	Bin 1	0-50%	2	59.23%	38.34%	0.65	6.72%	153.375	141.93	91.806	129.037	32.74687049	4.284	1.497	0	1.927	2.174129481	0	1.495	0	0.498333333	0.863138652	0	0	0	0	0	0.019109935	0.020605983	0.020800447	0.422380256	0.264512121	0.422649731		-13.7	-11.7	4.2	0	0.00	0.00	0.00	6.00	-2	1.6	((((((((.((((...((((((....)))))).))))...))))))))
T47	817	AAAAAAAAGGAAGATGCAGTGCGAAAGCACTGTAACCCGGTTTTTTTT	-9.7	Y	Bin 1	0-50%	2	59.19%	30.92%	0.52	3.44%	609.41	374.994	557.898	514.1006667	123.1924108	0	19.461	14.971	11.47733333	10.19003976	0	0	1.406	0.468666667	0.811754478	1.417	0	7.475	2.964	3.97036686	0.022112612	0.018568075	0.018279395	0.196211934	0.294568066	0.306500822		-15.1	-13.2	4.2	-3.3	0.00	0.00	-3.30	6.00	-1.9	1.6	((((((..((....((((((((....))))))))..))..))))))..
T398	267	AAAAAAAAGCTGTTTGCAGTGCGAAAGCACTGTACGCCGGTTTTTTTT	-10.48	N	Bin 1	0-50%	2	59.19%	37.92%	0.64	6.02%	190.185	103.086	96.514	129.9283333	52.28716099	38.556	26.946	20.415	28.639	9.188234705	0	0	0	0	0	4.251	0	1.495	1.915333333	2.156446228	0.056561359	0.049971612	0.047844742	0.032639962	0.026541799	0.263805573		-20.7	-13.6	4.2	0.5	0.00	0.00	0.50	0.00	-7.1	1.6	.((((((((((((.((((((((....)))))))).).)))))))))))
T154	256	AAAAAAAACGTGGACGCAGTGCGAAAGCACTGTCAAGACCTTTTTTTT	-9.22	Y	Bin 1	0-50%	2	58.20%	32.56%	0.56	6.17%	134.97	131.472	214.214	160.2186667	46.79402758	1.428	0	5.444	2.290666667	2.822663518	0	0	2.812	0.937333333	1.623508957	2.834	2.664	0	1.832666667	1.589410373	0.024957857	0.025776995	0.029718175	0.217199104	0.872500157	0.676894933		-15.2	-11.7	4.2	0.5	0.00	0.00	0.50	5.00	-3.5	1.6	((((((((.((....(((((((....)))))))....)).))))))))
T369	201	AAAAAAAAGGTGTTCTCAGTGCGAAAGCACTGCGAAGTGGTTTTTTTT	-10.69	N	Bin 2	50-87%	2	57.73%	23.07%	0.40	6.97%	57.26	34.362	25.894	39.172	16.22678539	44.268	43.413	65.328	51.003	12.41317747	9.474	10.465	15.466	11.80166667	3.211856836	1.417	0	8.97	3.462333333	4.822112227	0.517771464	0.129132559	0.086627586	0.018166233	0.008501699	0.018629109		-16	-12.2	4.2	0	0.00	0.00	0.00	6.00	-3.8	1.6	((((((((....(((.((((((....)))))).)))....))))))))
T171	330	AAAAAAAACGTCTACTCAGTGCGAAAGCACTGACCCGGGGTTTTTTTT	-12.69	N	Bin 2	50-87%	2	57.51%	29.80%	0.52	5.44%	141.105	62.748	61.204	88.35233333	45.69167172	118.524	44.91	106.158	89.864	39.41923485	0	1.495	0	0.498333333	0.863138652	0	0	1.495	0.498333333	0.863138652	0.950946088	0.080864191	0.080941589	0.061512829	0.058337746	1		-19.2	-11.2	4.2	0	0.00	0.00	0.00	1.00	-8	1.6	(((((((((.((...(((((((....)))))))...)).)))))))))
T653	260	AAAAAAAAGCTATGGGCAGTGCGAAAGCACTGGATTCAGGTTTTTTTT	-12.43	N	Bin 1	0-50%	2	56.75%	34.73%	0.61	6.14%	308.795	119.52	51.788	160.0343333	133.2073869	0	4.491	0	1.497	2.592880059	1.579	4.485	0	2.021333333	2.27498359	0	0	0	0	0	0.176796901	0.175914734	0.172929409	0.424847741	0.422649731	0.263686069		-16.6	-10	4.2	0	0.00	0.00	0.00	0.00	-6.6	1.6	.((((((((((.((((((((((....))))))..))))))))))))))
T737	276	AAAAAAAAGGTATTTACAGTGCGAAAGCACTGTAAATACCTTTTTTTT	-23.45	N	Bin 2	50-87%	2	55.57%	39.09%	0.70	5.98%	8.18	20.916	9.416	12.83733333	7.023572121	72.828	122.754	17.693	71.09166667	52.55201776	20.527	64.285	50.616	45.14266667	22.38657353	2.834	18.648	0	7.160666667	10.04873173	0.165488654	0.083913926	0.111227433	0.471708419	0.125960483	0.065679629		-29.7	-21.8	4.2	-6.8	0.00	0.00	-6.80	0.00	-7.9	1.6	((((((((((((((((((((((....))))))))))))))))))))))
T216	490	AAAAAAAACCGTTGCACAGTGCGAAAGCACTGTTCCAGCCTTTTTTTT	-11.78	Y	Bin 1	0-50%	2	55.47%	36.97%	0.67	4.49%	288.345	346.608	240.108	291.687	53.32859667	5.712	5.988	1.361	4.353666667	2.595396758	0	2.99	0	0.996666667	1.726277305	4.251	1.332	0	1.861	2.174311615	0.010378333	0.010417479	0.010889926	0.118076752	0.147778094	0.671903278		-16.2	-14.1	4.2	-1.2	0.00	0.00	-1.20	5.00	-2.1	1.6	.(((((((..((((.(((((((....)))))))..))))..)))))))
T189	333	AAAAAAAACGATGGTCCAGTGCGAAAGCACTGGGAATCCCTTTTTTTT	-13.05	N	Bin 2	50-87%	2	54.97%	27.67%	0.50	5.45%	100.205	88.146	47.08	78.477	27.85109651	112.812	97.305	53.079	87.732	30.99579922	0	13.455	15.466	9.640333333	8.409105204	0	1.332	1.495	0.942333333	0.820144093	0.039977241	0.07514217	0.042117497	0.070427488	0.041534824	0.185543357		-17.2	-15.4	4.2	-2.4	0.00	0.00	-2.40	6.00	-1.8	1.6	(((((((..(((..((((((((....)))))))).)))..))))))).
T303	292	AAAAAAAACCGTGCAACAGTGCGAAAGCACTGGTATCACCTTTTTTTT	-10.9	N	Bin 1	0-50%	2	54.67%	15.61%	0.29	5.83%	218.815	116.532	75.328	136.8916667	73.87839205	64.26	10.479	16.332	30.357	29.50634608	0	0	11.248	3.749333333	6.494035828	0	3.996	0	1.332	2.307091676	0.060982955	0.099388296	0.087567144	0.29432019	0.245370515	0.649238594		-14.4	-12.3	4.2	-4.2	0.00	0.00	-4.20	5.00	-2.1	1.6	.(((((((..(((...((((((....))))))....)))..)))))))
T1236	212	AAAAAAAAGGTCGGGACAGTGCTTTCGCACTGGTTTCTGCTTTTTTTT	-9.99	N	Bin 1	0-50%	2	54.32%	38.97%	0.72	6.84%	57.26	230.076	63.558	116.9646667	98.00788997	0	1.497	1.361	0.952666667	0.827831102	0	0	0	0	0	1.417	0	0	0.472333333	0.818105331	0.175507619	0.174675149	0.176912634	0.18442629	0.663182191	0.422649731		-18.6	-11.2	4.2	-4.2	0.00	0.00	-4.20	0.00	-7.4	1.6	.((((((((((.((((((((((....))))).))))).))))))))))
T1213	200	AAAAAAAACCCATCGACAGTGCGAAAGCACTGGCAGGCCCTTTTTTTT	-9.31	Y	Bin 1	0-50%	2	52.71%	38.47%	0.73	7.06%	94.07	112.05	105.93	104.0166667	9.141429502	2.856	10.479	21.776	11.70366667	9.519267636	4.737	0	4.218	2.985	2.598077943	4.251	0	0	1.417	2.454315994	0.002988452	0.004197892	0.004149844	0.264564734	0.263953677	0.360359015		-12.2	-10.2	4.2	0	0.00	0.00	0.00	6.00	-2	1.6	((((((((.((.....((((((....))))))...))...))))))))
T721	231	AAAAAAAAGGCGGGAACAGTGCGAAAGCACTGCGGCCGGGTTTTTTTT	-13.52	N	Bin 1	0-50%	2	52.33%	31.22%	0.60	6.57%	271.985	68.724	103.576	148.095	108.697813	0	0	5.444	1.814666667	3.143094865	0	0	0	0	0	0	0	5.98	1.993333333	3.45255461	0.147497609	0.142237336	0.148032753	0.422649731	0.422649731	0.422649731		-17.9	-15.2	4.2	0	0.00	0.00	0.00	6.00	-2.7	1.6	((((((((..(((...((((((....))))))...)))..))))))))
T329	265	AAAAAAAACCTGTAAGCAGTGCGAAAGCACTGTGTACAGCTTTTTTTT	-15.38	N	Bin 1	0-50%	2	51.43%	30.66%	0.60	6.14%	222.905	161.352	80.036	154.7643333	71.66195507	1.428	2.994	6.805	3.742333333	2.76550797	0	8.97	0	2.99	5.178831915	0	0	0	0	0	0.072233114	0.066557298	0.064618281	0.857872933	0.143784326	0.422649731		-21.5	-17.6	4.2	-4.2	0.00	0.00	-4.20	5.00	-3.9	1.6	((((((((.(((((.(((((((....))))))).))))).))))))))
T214	490	AAAAAAAACGTCGATTCAGTGCGAAAGCACTGCCAAGTGCTTTTTTTT	-9.01	N	Bin 1	0-50%	2	51.41%	28.76%	0.56	4.52%	394.685	336.15	134.178	288.3376667	136.6765842	5.712	2.994	1.361	3.355666667	2.197931376	0	4.485	4.218	2.901	2.515884139	0	2.664	0	0.888	1.538061117	0.067066263	0.070108171	0.06737851	0.879923912	0.27325281	0.241098634		-11.6	-9.1	4.2	0	0.00	0.00	0.00	5.00	-2.5	1.6	((((((((((.(....((((((....))))))....))).))))))))
T83	717	AAAAAAAAGGTTGGGACAGTGCGAAAGCACTGCGGCACGCTTTTTTTT	-12.04	N	Bin 1	0-50%	2	50.60%	41.10%	0.81	3.73%	605.32	452.682	240.108	432.7033333	183.4238577	5.712	7.485	2.722	5.306333333	2.407273631	1.579	0	0	0.526333333	0.911636075	2.834	2.664	0	1.832666667	1.589410373	0.055332814	0.054716289	0.054615089	0.07732895	0.035764558	0.231653743		-17.3	-11.2	4.2	0	0.00	0.00	0.00	1.00	-6.1	1.6	(((((((((..((...((((((....))))))...))..)))))))))
T113	210	AAAAAAAACGTGGTGCCAGTGCTTTCGCACTGTACAGCGCTTTTTTTT	-12.53	N	Bin 2	50-87%	2	49.40%	22.12%	0.45	6.90%	0	0	11.77	3.923333333	6.795412668	52.836	77.844	57.162	62.614	13.36574891	37.896	40.365	30.932	36.39766667	4.89174042	1.417	0	0	0.472333333	0.818105331	0.02684466	0.03996324	0.495798199	0.056431504	0.01626853	0.005754675		-17.5	-13.7	4.2	-5	0.00	0.00	-5.00	5.00	-3.8	1.6	(((((((((((.((((.(((((....))))))))).))).))))))))
T813	229	AAAAAAAAGGGGGGTTCAGTGCTTTCGCACTGGGTTCGGCTTTTTTTT	-9.79	Y	Bin 1	0-50%	2	48.58%	26.48%	0.54	6.61%	112.475	165.834	80.036	119.4483333	43.32198904	8.568	16.467	14.971	13.33533333	4.195843697	0	0	0	0	0	0	1.332	0	0.444	0.769030559	0.048873109	0.041158512	0.040176253	0.031451145	0.026997307	0.422649731		-17.5	-12	4.2	0	0.00	0.00	0.00	1.00	-5.5	1.6	(((((((((..(((((((((((....)))))))))))..)))))))))
T496	206	AAAAAAAACCGGCTATCAGTGCGAAAGCACTGGCAACCCCTTTTTTTT	-9.95	#DIV/0!	Bin 1	0-50%	2	48.54%	17.23%	0.35	6.96%	206.545	98.604	70.62	125.2563333	71.77507618	0	0	0	0	0	0	0	12.654	4.218	7.305790306	0	0	0	0	0	0.094236155	0.112055363	0.094236155	0.422649731	#DIV/0!	0.422649731		-14.5	-11.8	4.2	-3.3	0.00	0.00	-3.30	6.00	-2.7	1.6	((((((((..((...(((((((....)))))))...))..))))))))
T492	213	AAAAAAAACGGAAGAACAGTGCGAAAGCACTGCACCAACCTTTTTTTT	-10.72	Y	Bin 1	0-50%	2	47.94%	19.46%	0.41	6.85%	89.98	97.11	120.054	102.3813333	15.71469329	21.42	5.988	28.581	18.663	11.54606855	0	0	0	0	0	0	0	19.435	6.478333333	11.22080248	0.008098022	0.007761927	0.001063449	0.107413524	0.122414425	0.422649731		-12.8	-9.7	4.2	0	0.00	0.00	0.00	0.00	-3.1	1.6	((((((((.((.....((((((....))))))......))))))))))
T241	419	AAAAAAAAGCACGGGTCAGTGCGAAAGCACTGTATTCCCGTTTTTTTT	-13.81	N	Bin 1	0-50%	2	47.26%	25.75%	0.54	4.88%	210.635	88.146	110.638	136.473	65.20332966	151.368	41.916	102.075	98.453	54.81582106	0	0	0	0	0	0	0	1.495	0.498333333	0.863138652	0.129524609	0.068377397	0.069401383	0.089652914	0.090324987	0.422649731		-18.4	-14.3	4.2	-9	0.00	0.00	-9.00	0.00	-4.1	1.6	..(((((((.(((((.((((((....))))))....))))))))))))
T1144	225	AAAAAAAAGGTCATTGCAGTGCGAAAGCACTGTCCACCGGTTTTTTTT	-10.37	N	Bin 2	50-87%	2	46.75%	24.99%	0.53	6.65%	24.54	61.254	54.142	46.64533333	19.47124694	34.272	43.413	69.411	49.032	18.23094076	14.211	14.95	33.744	20.96833333	11.07022016	0	0	2.99	0.996666667	1.726277305	0.837376283	0.138793138	0.053004999	0.024861671	0.037431065	0.065854616		-15.6	-13.7	4.2	-3.3	0.00	0.00	-3.30	6.00	-1.9	1.6	((((((..(((....(((((((....)))))))..)))..))))))..
T460	215	AAAAAAAAGGCACTTACAGTGCGAAAGCACTGCTGCTAGCTTTTTTTT	-11.77	N	Bin 1	0-50%	2	46.74%	31.60%	0.68	6.81%	157.465	62.748	68.266	96.15966667	53.1636154	39.984	29.94	20.415	30.113	9.785646989	0	0	0	0	0	5.668	0	0	1.889333333	3.272421326	0.1269214	0.088561732	0.082051736	0.03344468	0.020492424	0.422649731		-16.7	-11.9	4.2	0	0.00	0.00	0.00	0.00	-4.8	1.6	.((((((((((.....((((((....))))))......))))))))))
T109	460	AAAAAAAACGAGGCAGCAGTGCGAAAGCACTGACTGATCCTTTTTTTT	-12.15	N	Bin 1	0-50%	2	46.23%	40.51%	0.88	4.65%	511.25	128.484	258.94	299.558	194.5888464	5.712	1.497	1.361	2.856666667	2.473726002	0	0	0	0	0	5.668	1.332	4.485	3.828333333	2.241346099	0.11611607	0.116567943	0.117032272	0.183479227	0.462078332	0.0977841		-17.8	-14	4.2	-0.5	0.00	0.00	-0.50	0.00	-3.8	1.6	...(((((.(((((((((((((....)))))).)))..)))).)))))
T129	452	AAAAAAAAGGTGCCCGCAGTGCGAAAGCACTGTAACGCGGTTTTTTTT	-11.51	N	Bin 1	0-50%	2	46.08%	25.87%	0.56	4.69%	112.475	159.858	103.576	125.303	30.25448841	181.356	83.832	80.299	115.1623333	57.35260807	0	0	0	0	0	0	1.332	4.485	1.939	2.303289604	0.833035298	0.018884095	0.0206342	0.073655513	0.080062687	0.282170964		-19.1	-13.3	4.2	-2.5	0.00	0.00	-2.50	5.00	-5.8	1.6	.((((((((.(((..(((((((....)))))))...))).))))))))
T385	288	AAAAAAAACGGGGGTCCAGTGCGAAAGCACTGACGGAACGTTTTTTTT	-13.72	Y	Bin 1	0-50%	2	45.55%	30.56%	0.67	5.87%	163.6	149.4	195.382	169.4606667	23.54456713	9.996	23.952	1.361	11.76966667	11.39946228	0	0	1.406	0.468666667	0.811754478	0	0	0	0	0	0.015555656	0.005998248	0.006373164	0.245828868	0.215628958	0.422649731		-19.1	-11.1	4.2	-1.7	0.00	0.00	-1.70	0.00	-8	1.6	((((((((((...(((.(((((....))))))))....))))))))))
T121	637	AAAAAAAACCGCGTTCCAGTGCGAAAGCACTGACTTAGGCTTTTTTTT	-9.89	#DIV/0!	Bin 1	0-50%	2	45.41%	13.85%	0.31	3.95%	364.01	398.898	378.994	380.634	17.5017238	8.568	14.97	20.415	14.651	5.929938701	0	0	0	0	0	0	0	0	0	0	0.000606612	0.00070399	0.00070399	0.050505374	0.050505374	#DIV/0!		-13.9	-10.4	4.2	-4.8	0.00	0.00	-4.80	5.00	-3.5	1.6	((((((((((......((((((....)))))).....)).))))))))
T1032	241	AAAAAAAAGGGTCGCGCAGTGCGAAAGCACTGATCACGGCTTTTTTTT	-11.29	Y	Bin 1	0-50%	2	45.20%	32.42%	0.72	6.41%	108.385	170.316	101.222	126.641	37.99284618	0	0	4.083	1.361	2.357321149	0	1.495	22.496	7.997	12.57873233	0	2.664	13.455	5.373	7.124834524	0.031431884	0.046470752	0.03684293	0.377820551	0.286790888	0.501451245		-20.1	-12.6	4.2	-6.4	0.00	0.00	-6.40	0.00	-7.5	1.6	..((((((((((((.(((((((....))))))..).))))))))))))
T315	221	AAAAAAAACGCTGGCCCAGTGCGAAAGCACTGCAACTCGGTTTTTTTT	-11.55	#DIV/0!	Bin 2	50-87%	2	44.77%	24.81%	0.55	6.69%	20.45	28.386	35.31	28.04866667	7.435741075	92.82	47.904	108.88	83.20133333	31.60549328	0	0	0	0	0	0	0	0	0	0	0.090460863	0.022633944	0.022633944	0.044886072	0.044886072	#DIV/0!		-15.2	-9.9	4.2	-5	0.00	0.00	-5.00	1.00	-5.3	1.6	(((((((((...(...((((((....))))))...)...)))))))))
T494	296	AAAAAAAAGCCCCTAGCAGTGCGAAAGCACTGAGCTACGGTTTTTTTT	-12.04	N	Bin 1	0-50%	2	43.44%	32.67%	0.75	5.76%	157.465	262.944	87.098	169.169	88.50531985	0	2.994	0	0.998	1.728586706	1.579	0	0	0.526333333	0.911636075	0	0	4.485	1.495	2.589415957	0.078683516	0.081008713	0.08508034	0.758645664	0.840366023	0.647142434		-18.6	-12.4	4.2	-2.1	0.00	0.00	-2.10	0.00	-6.2	1.6	.((((((((((..(((((((((....)))))..)))).))))))))))
T268	209	AAAAAAAACCGAAGGTCAGTGCGAAAGCACTGTGGCTCCCTTTTTTTT	-9.21	N	Bin 2	50-87%	2	42.67%	28.24%	0.66	6.84%	18.405	41.832	21.186	27.141	12.79853902	55.692	56.886	39.469	50.68233333	9.72936495	12.632	20.93	46.398	26.65333333	17.59554197	0	1.332	1.495	0.942333333	0.820144093	0.07691961	0.974600075	0.067249471	0.263690658	0.013702741	0.11983178		-12.4	-10.1	4.2	0	0.00	0.00	0.00	6.00	-2.3	1.6	((((((((..((....((((((....))))))....))..))))))))
T136	618	AAAAAAAACGATCCGCCAGTGCGAAAGCACTGCATGTGGGTTTTTTTT	-11.55	N	Bin 1	0-50%	2	41.96%	35.74%	0.85	3.97%	501.025	383.958	214.214	366.399	144.2094875	8.568	7.485	17.693	11.24866667	5.607164732	0	0	1.406	0.468666667	0.811754478	0	0	0	0	0	0.054043195	0.048527595	0.047952854	0.060180169	0.073776522	0.422649731		-18.3	-14.1	4.2	-2.8	0.00	0.00	-2.80	0.00	-4.2	1.6	...(((((.(((((((((((((....))))))...))))))).)))))
T188	471	AAAAAAAAGGTGGGGACAGTGCTTTCGCACTGGAACTACGTTTTTTTT	-11.08	Y	Bin 1	0-50%	2	41.85%	34.72%	0.83	4.55%	194.275	372.006	275.418	280.5663333	88.97727852	1.428	0	9.527	3.651666667	5.138039736	0	1.495	0	0.498333333	0.863138652	0	1.332	0	0.444	0.769030559	0.03351495	0.031511783	0.031557051	0.439749818	0.428709796	0.422649731		-20.2	-14.6	4.2	-3.2	0.00	0.00	-3.20	5.00	-5.6	1.6	((((((((.((((...((((((....))))))...)))).))))))))
T907	243	AAAAAAAAGGTATTTACAGTGCTTTCGCACTGTAAATACCTTTTTTTT	-21.95	N	Bin 3	87-95%	2	41.04%	27.79%	0.68	6.31%	10.225	19.422	2.354	10.667	8.542580348	37.128	38.922	28.581	34.877	5.525786912	52.107	92.69	64.676	69.82433333	20.77556195	0	13.32	0	4.44	7.690305586	0.00939315	0.02332992	0.11141437	0.08935075	0.012636106	0.014208996		-28.8	-20.9	4.2	-6.8	0.00	0.00	-6.80	0.00	-7.9	1.6	((((((((((((((((((((((....))))))))))))))))))))))
T387	240	AAAAAAAACGACACGTCAGTGCGAAAGCACTGGGTGCCGCTTTTTTTT	-13.23	N	Bin 1	0-50%	2	40.01%	14.37%	0.36	6.32%	202.455	150.894	28.248	127.199	89.48804099	14.28	5.988	0	6.756	7.170911239	0	11.96	0	3.986666667	6.90510922	8.502	0	0	2.834	4.908631989	0.127785728	0.136555144	0.129162082	0.690109906	0.183633436	0.863944368		-18.8	-15	4.2	1	0.00	0.00	1.00	5.00	-3.8	1.6	((((((((((.(((.(((((((....)))))))))).)).))))))))
T499	220	AAAAAAAACGGCCTGACAGTGCGAAAGCACTGTACCTCCCTTTTTTTT	-11.26	#DIV/0!	Bin 1	0-50%	2	39.93%	28.73%	0.72	6.60%	163.6	143.424	101.222	136.082	31.83052692	0	0	0	0	0	1.579	0	0	0.526333333	0.911636075	0	0	0	0	0	0.017753276	0.017154519	0.017753276	0.422649731	#DIV/0!	0.422649731		-16.5	-13	4.2	-1.1	0.00	0.00	-1.10	5.00	-3.5	1.6	((((((((.((....(((((((....)))))))....)).))))))))
T542	255	AAAAAAAAGCTTCTCACAGTGCGAAAGCACTGAGAAAGCCTTTTTTTT	-13.25	N	Bin 2	50-87%	2	39.91%	22.14%	0.55	6.13%	47.035	8.964	101.222	52.407	46.36300712	87.108	14.97	68.05	56.70933333	37.38222574	82.108	0	9.842	30.65	44.8348142	0	3.996	0	1.332	2.307091676	0.857699219	0.616598595	0.208206638	0.251596122	0.136520422	0.386654359		-17.7	-14.4	4.2	-4.2	0.00	0.00	-4.20	1.00	-3.3	1.6	((((((((((((.((.((((((....)))))).))))).)))))))))
T282	329	AAAAAAAACCTGAACCCAGTGCGAAAGCACTGCTACAGCCTTTTTTTT	-10.74	Y	Bin 1	0-50%	2	37.52%	30.39%	0.81	5.34%	231.085	182.268	183.612	198.9883333	27.80465055	4.284	0	16.332	6.872	8.467990553	0	0	0	0	0	1.417	0	0	0.472333333	0.818105331	0.008545075	0.00644531	0.006103792	0.295055117	0.331520599	0.422649731		-13.4	-10.8	4.2	-2.1	0.00	0.00	-2.10	6.00	-2.6	1.6	(((((((..(((....((((((....))))))...)))..))))))).
T714	209	AAAAAAAAGCGTGTTGCAGTGCTTTCGCACTGTAGGCCCGTTTTTTTT	-10.16	N	Bin 1	0-50%	2	37.40%	28.74%	0.77	6.69%	38.855	144.918	117.7	100.491	55.08586255	18.564	16.467	23.137	19.38933333	3.410733987	0	1.495	0	0.498333333	0.863138652	0	0	1.495	0.498333333	0.863138652	0.126364334	0.086347421	0.087380292	0.015284775	0.006269052	1		-20.6	-12.5	4.2	-1.8	0.00	0.00	-1.80	0.00	-8.1	1.6	.((((((((((.((((((((((....)))))))).)).))))))))))
T425	206	AAAAAAAAGGGATGAACAGTGCGAAAGCACTGCTGACGCGTTTTTTTT	-9.51	N	Bin 2	50-87%	2	36.90%	17.19%	0.47	6.72%	112.475	35.856	4.708	51.013	55.4592874	101.388	32.934	40.83	58.384	37.45123117	0	2.99	0	0.996666667	1.726277305	0	0	0	0	0	0.663123492	0.261289433	0.252135371	0.122920302	0.114147928	0.422649731		-15.1	-10.4	4.2	1.6	0.00	0.00	1.60	5.00	-4.7	1.6	((((((((.(..(.(.((((((....)))))).).)..).))))))))
T287	213	AAAAAAAACGCACACGCAGTGCGAAAGCACTGGCCCAAGCTTTTTTTT	-11.12	Y	Bin 1	0-50%	2	36.12%	37.73%	1.04	6.58%	128.835	138.942	127.116	131.631	6.389583789	0	1.497	0	0.499	0.864293353	0	0	1.406	0.468666667	0.811754478	0	1.332	0	0.444	0.769030559	0.000593213	0.000925534	0.00061303	0.974417943	0.422649731	0.97794058		-13.9	-10.1	4.2	-1.2	0.00	0.00	-1.20	0.00	-3.8	1.6	((((((((.((.....((((((....))))))......))))))))))
T491	265	AAAAAAAAGGAGTGTTCAGTGCGAAAGCACTGGATTATGCTTTTTTTT	-11.29	N	Bin 1	0-50%	2	35.85%	35.38%	0.99	5.89%	81.8	200.196	84.744	122.2466667	67.52214977	15.708	35.928	23.137	24.92433333	10.22780623	0	0	1.406	0.468666667	0.811754478	0	2.664	0	0.888	1.538061117	0.100863544	0.089914749	0.08601776	0.055147881	0.042003454	0.75888344		-20.6	-12.8	4.2	0	0.00	0.00	0.00	1.00	-7.8	1.6	(((((((((.(..(((((((((....)))))))))..).)))))))))
T64	438	AAAAAAAAGGTGACGGCAGTGCGAAAGCACTGAGCATCCCTTTTTTTT	-12.93	N	Bin 1	0-50%	2	35.61%	26.45%	0.74	4.58%	370.145	132.966	237.754	246.955	118.8569027	45.696	13.473	29.942	29.70366667	16.11282205	0	0	0	0	0	0	1.332	4.485	1.939	2.303289604	0.067202901	0.069284706	0.071156378	0.085668654	0.104456779	0.282170964		-19.4	-12.9	4.2	-1.5	0.00	0.00	-1.50	0.00	-6.5	1.6	((((((((((.((.(.((((((....))))))..).))))))))))))
T354	201	AAAAAAAAGGTAGATTCAGTGCGAAAGCACTGAGACTGCGTTTTTTTT	-14.34	Y	Bin 1	0-50%	2	34.49%	24.24%	0.70	6.71%	83.845	109.062	105.93	99.61233333	13.74441546	11.424	17.964	28.581	19.323	8.658858066	0	0	0	0	0	0	1.332	0	0.444	0.769030559	0.004809748	0.006286296	0.005943037	0.060885581	0.065352045	0.422649731		-22.5	-16.9	4.2	-3.5	0.00	0.00	-3.50	5.00	-5.6	1.6	((((((((.((((.((((((((....)))))))).)))).))))))))
T150	277	AAAAAAAAGGAAGTTCCAGTGCGAAAGCACTGACACGGGGTTTTTTTT	-9.55	N	Bin 1	0-50%	2	33.56%	28.40%	0.85	5.67%	69.53	115.038	56.496	80.35466667	30.73550874	54.264	80.838	53.079	62.727	15.69577322	1.579	2.99	11.248	5.272333333	5.222946901	0	0	0	0	0	0.188152507	0.061946438	0.04546797	0.03278503	0.020239164	0.222498376		-13.8	-10.4	4.2	0	0.00	0.00	0.00	6.00	-3.4	1.6	((((((((....((..((((((....))))))..))....))))))))
T536	287	AAAAAAAAGGATATGACAGTGCGAAAGCACTGCCCGAGCGTTTTTTTT	-9.51	N	Bin 1	0-50%	1	33.18%	37.24%	1.12	5.56%	284.255	161.352	77.682	174.4296667	103.9055827	0	4.491	0	1.497	2.592880059	0	0	0	0	0	4.251	1.332	0	1.861	2.174311615	0.102745571	0.100726132	0.098966171	0.422649731	0.880959869	0.276432608		-13.9	-9.7	4.2	0	0.00	0.00	0.00	5.00	-4.2	1.6	((((((((.(......((((((....))))))......).))))))))
T106	641	AAAAAAAACGATTGTACAGTGCGAAAGCACTGGACGGACCTTTTTTTT	-11.32	Y	Bin 1	0-50%	1	31.59%	38.22%	1.21	3.67%	423.315	295.812	183.612	300.913	119.9328862	105.672	74.85	40.83	73.784	32.43414109	0	0	1.406	0.468666667	0.811754478	1.417	1.332	1.495	1.414666667	0.081525047	0.046170233	0.049752187	0.049543638	0.061891543	0.061041936	0.158352552		-14.2	-11.5	4.2	0	0.00	0.00	0.00	5.00	-2.7	1.6	((((((((.(.((((.((((((....)))))).)))).).))))))))
T593	332	AAAAAAAAGGACTGACCAGTGCGAAAGCACTGCCTCAACGTTTTTTTT	-9.86	#DIV/0!	Bin 1	0-50%	1	31.46%	19.01%	0.60	5.10%	218.815	150.894	185.966	185.225	33.96656254	14.28	28.443	21.776	21.49966667	7.085542487	0	0	0	0	0	0	0	0	0	0	0.020312086	0.011024387	0.011024387	0.034349854	0.034349854	#DIV/0!		-14.8	-10.6	4.2	0	0.00	0.00	0.00	1.00	-4.2	1.6	...((((((((((((.((((((....))))))..)))..)))))))))
T251	321	AAAAAAAACCTACACGCAGTGCGAAAGCACTGTCTTGACGTTTTTTTT	-11.59	N	Bin 1	0-50%	1	30.07%	38.20%	1.27	5.12%	286.3	185.256	120.054	197.2033333	83.76447463	1.428	1.497	1.361	1.428666667	0.068002451	0	2.99	0	0.996666667	1.726277305	0	0	1.495	0.498333333	0.863138652	0.055918001	0.056005871	0.056306456	0.697553191	0.222754036	0.74180111		-15.7	-11.2	4.2	0	0.00	0.00	0.00	1.00	-4.5	1.6	(((((((((......(((((((....)))))))......)))))))))
T417	213	AAAAAAAAGGTTAAGCCAGTGCTTTCGCACTGCGCAGTGGTTTTTTTT	-8.39	N	Bin 1	0-50%	1	29.11%	28.66%	0.98	6.23%	57.26	121.014	63.558	80.61066667	35.13172654	32.844	17.964	38.108	29.63866667	10.44752628	6.316	13.455	1.406	7.059	6.058765303	0	0	0	0	0	0.189426571	0.051166078	0.057871535	0.140635638	0.039010404	0.181076742		-15	-12.1	4.2	0	0.00	0.00	0.00	5.00	-2.9	1.6	.((((((((.(...((((((((....)))))).))...).))))))))
T261	475	AAAAAAAAGGAATTATCAGTGCGAAAGCACTGCCACAAGCTTTTTTTT	-11.19	N	Bin 2	50-87%	1	28.78%	26.73%	0.93	4.15%	122.7	71.712	68.266	87.55933333	30.48144631	129.948	121.257	208.233	153.146	47.90424352	0	2.99	5.624	2.871333333	2.813877278	0	7.992	1.495	3.162333333	4.248884128	0.235812929	0.04722623	0.047923237	0.029468655	0.034911177	0.922290457		-14.6	-9.2	4.2	0	0.00	0.00	0.00	1.00	-5.4	1.6	(((((((((.......((((((....)))))).......)))))))))
T205	412	AAAAAAAACGTTAGACCAGTGCGAAAGCACTGCAACGACGTTTTTTTT	-14.76	N	Bin 1	0-50%	1	27.98%	28.63%	1.02	4.42%	243.355	307.764	129.47	226.863	90.28386986	11.424	13.473	9.527	11.47466667	1.97348786	1.579	1.495	1.406	1.493333333	0.086512042	0	1.332	5.98	2.437333333	3.139493802	0.051761336	0.049495316	0.052676726	0.012260857	0.081597213	0.662291568		-19.5	-11.5	4.2	-5.9	0.00	0.00	-5.90	0.00	-8	1.6	((((((((((((....((((((....))))))....))))))))))))
T344	284	AAAAAAAACGAGTGCTCAGTGCGAAAGCACTGCCGATGCCTTTTTTTT	-9.01	Y	Bin 2	50-87%	1	26.20%	22.08%	0.84	5.22%	0	17.928	0	5.976	10.35073563	155.652	109.281	121.129	128.6873333	24.09177686	0	0	0	0	0	1.417	0	0	0.472333333	0.818105331	0.022162508	0.422649731	0.469935654	0.011481919	0.010829305	0.422649731		-12	-9.1	4.2	0	0.00	0.00	0.00	5.00	-2.9	1.6	((((((((.(.((...((((((....))))))...)).).))))))))
T420	267	AAAAAAAAGGAAAAGACAGTGCGAAAGCACTGAAGATGCCTTTTTTTT	-13.33	N	Bin 1	0-50%	1	26.13%	32.33%	1.24	5.38%	276.075	122.508	110.638	169.7403333	92.27957643	0	0	0	0	0	1.579	0	0	0.526333333	0.911636075	2.834	0	0	0.944666667	1.636210663	0.086000317	0.084982243	0.084171136	0.422649731	0.422649731	0.422649731		-17.9	-10	4.2	-1.4	0.00	0.00	-1.40	0.00	-7.9	1.6	((((((((((......((((((....))))))......))))))))))
T710	282	AAAAAAAAGCGTGATCCAGTGCGAAAGCACTGCACCGACCTTTTTTTT	-10.69	N	Bin 2	50-87%	1	25.61%	28.04%	1.09	5.20%	10.225	11.952	23.54	15.239	7.240551291	67.116	71.856	140.183	93.05166667	40.88568009	23.685	14.95	46.398	28.34433333	16.23349058	1.417	2.664	0	1.360333333	1.332903722	0.05709122	0.14970185	0.1028762	0.050069467	0.063449966	0.11667565		-15.5	-10.9	4.2	0	0.00	0.00	0.00	0.00	-4.6	1.6	(((((((((.((....((((((....)))))).....)))))))))))
T147	621	AAAAAAAAGGGTCAGTCAGTGCGAAAGCACTGCGCAACCCTTTTTTTT	-16.21	N	Bin 1	0-50%	1	25.28%	21.86%	0.86	3.49%	586.915	292.824	214.214	364.651	196.4582584	12.852	37.425	10.888	20.38833333	14.78682969	0	4.485	2.812	2.432333333	2.266476634	0	0	0	0	0	0.097081958	0.087100946	0.084648935	0.142498633	0.139549708	0.204152704		-22.7	-14.8	4.2	-8.8	0.00	0.00	-8.80	0.00	-7.9	1.6	((((((((((((..(.((((((....)))))))...))))))))))))
T451	298	AAAAAAAACCTTAGAGCAGTGCGAAAGCACTGTGCCCGCGTTTTTTTT	-11.44	N	Bin 1	0-50%	1	24.67%	18.42%	0.75	4.99%	69.53	135.954	77.682	94.38866667	36.22666804	67.116	68.862	32.664	56.214	20.41357401	22.106	10.465	2.812	11.79433333	9.71544926	0	0	0	0	0	0.181999652	0.068814742	0.045757754	0.032773092	0.041255855	0.170221245		-16.7	-11.1	4.2	0	0.00	0.00	0.00	1.00	-5.6	1.6	(((((((((......(((((((....)))))))......)))))))))
T274	296	AAAAAAAAGGGGATTGCAGTGCGAAAGCACTGAGAACGGGTTTTTTTT	-9.31	N	Bin 1	0-50%	1	24.59%	14.86%	0.60	5.01%	98.16	77.688	80.036	85.29466667	11.20338687	104.244	65.868	54.44	74.85066667	26.08880659	0	0	1.406	0.468666667	0.811754478	0	5.328	0	1.776	3.076122234	0.372813861	0.006130793	0.008282918	0.040212553	0.04310818	0.589073199		-12.8	-9.9	4.2	0	0.00	0.00	0.00	6.00	-2.9	1.6	((((((((...(.((.((((((....)))))).)).)...))))))))
T1234	216	AAAAAAAACCCATTGGCAGTGCGAAAGCACTGACTACACGTTTTTTTT	-10.95	#DIV/0!	Bin 1	0-50%	1	24.35%	10.42%	0.43	5.84%	89.98	80.676	153.01	107.8886667	39.35215554	21.42	22.455	31.303	25.05933333	5.431881473	0	0	0	0	0	0	0	0	0	0	0.052016114	0.041599373	0.041599373	0.015303163	0.015303163	#DIV/0!		-15.9	-11.5	4.2	0	0.00	0.00	0.00	1.00	-4.4	1.6	(((((((((....(((((((((....)))))).)))...)))))))))
T416	302	AAAAAAAACGCATTTTCAGTGCGAAAGCACTGCGCCCGGGTTTTTTTT	-11.25	Y	Bin 1	0-50%	1	23.32%	16.71%	0.72	4.87%	151.33	186.75	216.568	184.8826667	32.65906247	0	0	0	0	0	0	14.95	0	4.983333333	8.631386524	0	1.332	0	0.444	0.769030559	0.010241925	0.011271989	0.010272526	0.422649731	0.422649731	0.422649731		-16.3	-9.1	4.2	0	0.00	0.00	0.00	1.00	-7.2	1.6	(((((((((.(.....((((((....)))))).....).)))))))))
T309	413	AAAAAAAAGCGGCAGTCAGTGCGAAAGCACTGCGTCCACGTTTTTTTT	-11.67	#DIV/0!	Bin 1	0-50%	1	23.25%	19.42%	0.84	4.16%	157.465	143.424	520.234	273.7076667	213.6134644	2.856	4.491	19.054	8.800333333	8.917486548	0	0	0	0	0	0	0	0	0	0	0.154341988	0.156669503	0.156669503	0.229522379	0.229522379	#DIV/0!		-17.4	-12.8	4.2	-3.3	0.00	0.00	-3.30	0.00	-4.6	1.6	.(((((((((((.(..((((((....))))))..).).))))))))))
T167	359	AAAAAAAACGTTTTATCAGTGCTTTCGCACTGTACGGACCTTTTTTTT	-7.92	Y	Bin 1	0-50%	1	22.92%	15.54%	0.68	4.44%	263.805	194.22	169.488	209.171	48.90371584	9.996	19.461	9.527	12.99466667	5.604916621	0	0	0	0	0	0	0	1.495	0.498333333	0.863138652	0.021347279	0.017737145	0.018255118	0.056783044	0.071294719	0.422649731		-14.2	-10.7	4.2	-3.5	0.00	0.00	-3.50	5.00	-3.5	1.6	((((((((.((((...((((((....))))))...)))).))))))))
T694	241	AAAAAAAAGCTGGCGACAGTGCGAAAGCACTGAGATTGCCTTTTTTTT	-11.32	N	Bin 1	0-50%	1	22.82%	16.45%	0.72	5.41%	87.935	106.074	56.496	83.50166667	25.08456407	41.412	26.946	74.855	47.73766667	24.57292442	0	0	0	0	0	0	1.332	0	0.444	0.769030559	0.33825881	0.02878894	0.027778074	0.07811368	0.082687566	0.422649731		-17	-14.3	4.2	-8.1	0.00	0.00	-8.10	0.00	-2.7	1.6	..(((((((..(((((((((((....))))))...))))).)))))))
T1191	233	AAAAAAAAGCTTGCCCCAGTGCGAAAGCACTGTACTCTCGTTTTTTTT	-9.11	Y	Bin 1	0-50%	1	22.79%	38.57%	1.69	5.50%	130.88	107.568	209.506	149.318	53.41169202	0	1.497	0	0.499	0.864293353	0	2.99	0	0.996666667	1.726277305	0	0	7.475	2.491666667	4.315693262	0.041196126	0.042316509	0.035462425	0.422649731	0.547263971	0.67836624		-13.7	-9.6	4.2	0	0.00	0.00	0.00	1.00	-4.1	1.6	.(((((((((..(...((((((....))))))....)..)))))))))
T159	354	AAAAAAAACCCGCGTACAGTGCGAAAGCACTGAATCGCCCTTTTTTTT	-11.82	N	Bin 1	0-50%	1	21.88%	17.37%	0.79	4.39%	175.87	115.038	124.762	138.5566667	32.6780152	32.844	49.401	51.718	44.65433333	10.29344949	37.896	2.99	19.684	20.19	17.45850039	0	0	5.98	1.993333333	3.45255461	0.062539024	0.007073102	0.020148088	0.251599832	0.013571411	0.220026616		-14.6	-13.2	4.2	-3.4	0.00	0.00	-3.40	6.00	-1.4	1.6	((((((((...(((..((((((....))))))...)))..))))))))
T134	217	AAAAAAAACGGTAGGCCAGTGCGAAAGCACTGCATGAACCTTTTTTTT	-11.36	#DIV/0!	Bin 1	0-50%	1	21.74%	19.12%	0.88	5.60%	167.69	88.146	176.55	144.1286667	48.68438277	0	0	0	0	0	0	0	0	0	0	0	0	1.495	0.498333333	0.863138652	0.035991952	0.035991952	0.035537638	#DIV/0!	0.422649731	0.422649731		-14.7	-10.9	4.2	-2.4	0.00	0.00	-2.40	0.00	-3.8	1.6	((((((((.(((..((.(((((....)))))))....)))))))))))
T249	499	AAAAAAAACGTTTCGGCAGTGCTTTCGCACTGTAGTTACGTTTTTTTT	-13.55	N	Bin 2	50-87%	1	21.70%	17.10%	0.79	3.69%	0	11.952	0	3.984	6.900490417	361.284	146.706	181.013	229.6676667	115.2665908	3.158	0	7.03	3.396	3.521037915	0	0	0	0	0	0.082340212	0.928385667	0.422649731	0.07637028	0.074678865	0.236766334		-21.3	-13.3	4.2	-4.3	0.00	0.00	-4.30	0.00	-8	1.6	(((((((((((..(.(((((((....))))))).)..)))))))))))
T30	774	AAAAAAAACGGCTTACCAGTGCGAAAGCACTGCCAGAAGCTTTTTTTT	-11.24	N	Bin 1	0-50%	1	21.24%	15.48%	0.73	2.94%	212.68	135.954	141.24	163.2913333	42.85342163	239.904	154.191	62.606	152.2336667	88.66520494	107.372	73.255	66.082	82.23633333	22.06160208	34.008	14.652	4.485	17.715	14.99794516	0.775175128	0.023496679	0.013578475	0.219475728	0.087824514	0.00483977		-16.4	-11.9	4.2	-6.4	0.00	0.00	-6.40	0.00	-4.5	1.6	..((((((.(((((..((((((....))))))....))))).))))))
T486	360	AAAAAAAAGGTAACAGCAGTGCGAAAGCACTGCCCCTCGGTTTTTTTT	-11.65	N	Bin 1	0-50%	1	20.29%	16.42%	0.81	4.24%	251.535	98.604	296.604	215.581	103.7811042	19.992	26.946	16.332	21.09	5.39151667	0	0	1.406	0.468666667	0.811754478	0	0	0	0	0	0.090870439	0.068927429	0.069313728	0.027379436	0.021097546	0.422649731		-15.2	-13	4.2	0	0.00	0.00	0.00	6.00	-2.2	1.6	((((((((.......(((((((....))))))).......))))))))
T65	345	AAAAAAAACCAAGCAACAGTGCGAAAGCACTGAGCATGCCTTTTTTTT	-12.86	Y	Bin 1	0-50%	1	19.95%	39.62%	1.99	4.30%	222.905	258.462	141.24	207.5356667	60.10334122	1.428	1.497	0	0.975	0.845079286	0	0	0	0	0	0	0	1.495	0.498333333	0.863138652	0.026378381	0.026836687	0.027675465	0.183730505	0.676547186	0.422649731		-13.7	-11.1	4.2	-2.1	0.00	0.00	-2.10	6.00	-2.6	1.6	(((((((..((.((..((((((....)))))).)).))..))))))).
T1345	213	AAAAAAAACCATTCGACAGTGCGAAAGCACTGCATGTGCCTTTTTTTT	-9.31	N	Bin 1	0-50%	1	19.12%	24.28%	1.27	5.39%	63.395	104.58	209.506	125.827	75.33712456	0	0	29.942	9.980666667	17.28702176	0	0	1.406	0.468666667	0.811754478	0	0	0	0	0	0.07641704	0.100454864	0.10160742	0.422649731	0.422649731	0.422649731		-12.6	-10	4.2	-2.1	0.00	0.00	-2.10	6.00	-2.6	1.6	(((((((..(((..(.((((((....)))))))..)))..))))))).
T467	375	AAAAAAAACCGGGGGACAGTGCTTTCGCACTGCGAATCCCTTTTTTTT	-10.39	N	Bin 1	0-50%	1	18.57%	14.20%	0.76	4.02%	155.42	165.834	348.392	223.2153333	108.5311534	22.848	2.994	20.415	15.419	10.82891227	0	0	0	0	0	0	9.324	0	3.108	5.38321391	0.075809739	0.070563263	0.07543969	0.132507037	0.31846062	0.422649731		-15.7	-13.2	4.2	-8.1	0.00	0.00	-8.10	0.00	-2.5	1.6	..((((((..((((((((((((....))))))....))))))))))))
T3	2975	AAAAAAAACGTTGGCACAGTGCGAAAGCACTGATGGTAGCTTTTTTTT	-11.44	N	Bin 1	0-50%	1	18.22%	16.75%	0.92	1.42%	2008.19	2414.304	628.518	1683.670667	936.0782594	29.988	37.425	5.444	24.28566667	16.73569671	6.316	7.475	19.684	11.15833333	7.40615044	12.753	33.3	4.485	16.846	14.83713392	0.088885086	0.091660836	0.088879595	0.441961321	0.273940438	0.678578281		-18.7	-14.9	4.2	-4.1	0.00	0.00	-4.10	0.00	-3.8	1.6	((((((((.((((.((((((((....)))))).)).))))))))))))
T1366	206	AAAAAAAACCATACGGCAGTGCTTTCGCACTGTCAACACCTTTTTTTT	-8.42	Y	Bin 1	0-50%	1	17.27%	19.47%	1.13	5.27%	141.105	121.014	103.576	121.8983333	18.78012232	4.284	2.994	8.166	5.148	2.692075036	0	0	0	0	0	0	1.332	0	0.444	0.769030559	0.010350779	0.007819211	0.007914852	0.080324397	0.130470139	0.422649731		-14.1	-13.2	4.2	0	0.00	0.00	0.00	6.00	-0.9	1.6	((((((((......((((((((....))))))))......))))))))
T48	660	AAAAAAAACCTAAAAACAGTGCGAAAGCACTGACTGAGGGTTTTTTTT	-13.61	Y	Bin 1	0-50%	1	16.89%	36.78%	2.18	2.92%	355.83	504.972	301.312	387.3713333	105.4300274	0	1.497	23.137	8.211333333	12.94765988	0	0	0	0	0	1.417	1.332	0	0.916333333	0.794705186	0.029053112	0.023813334	0.023691242	0.386576911	0.454926687	0.183893452		-18.8	-12.4	4.2	-4.2	0.00	0.00	-4.20	0.00	-6.4	1.6	(((((((((((.....((((((....)))))).....)))))))))))
T526	202	AAAAAAAAGGGATATCCAGTGCGAAAGCACTGAAGTCAGGTTTTTTTT	-9.21	N	Bin 2	50-87%	1	16.82%	13.82%	0.82	5.26%	92.025	13.446	49.434	51.635	39.33571038	94.248	50.898	34.025	59.72366667	31.06640833	0	1.495	1.406	0.967	0.838628046	0	0	0	0	0	0.654577613	0.160113615	0.150862475	0.085615766	0.079575117	0.183887394		-13	-10.5	4.2	0	0.00	0.00	0.00	6.00	-2.5	1.6	(((((((...(((.((.(((((....))))))).)))...))))))).
T313	430	AAAAAAAAGGGTTATACAGTGCTTTCGCACTGGGCGTCCGTTTTTTTT	-10.99	Y	Bin 1	0-50%	1	16.26%	23.25%	1.43	3.56%	284.255	271.908	244.816	266.993	20.17366102	0	0	0	0	0	1.579	1.495	1.406	1.493333333	0.086512042	0	0	2.99	0.996666667	1.726277305	0.001897627	0.00190291	0.002236239	0.001116838	0.422649731	0.680230754		-17.3	-11.7	4.2	-2.4	0.00	0.00	-2.40	5.00	-5.6	1.6	((((((((.((.....((((((....)))))).....)).))))))))
T295	381	AAAAAAAAGCGTTATTCAGTGCGAAAGCACTGCAGTCCGCTTTTTTTT	-15.5	N	Bin 1	0-50%	1	15.86%	16.95%	1.07	3.74%	458.08	83.664	218.922	253.5553333	189.5954538	0	0	9.527	3.175666667	5.500416015	0	1.495	0	0.498333333	0.863138652	0	0	0	0	0	0.150617814	0.14777727	0.14649891	0.519133517	0.422649731	0.422649731		-19.9	-12	4.2	-2.8	0.00	0.00	-2.80	0.00	-7.9	1.6	(((((((((((..(((((((((....)))))).))).)))))))))))
T1373	210	AAAAAAAACGAGCTTACAGTGCGAAAGCACTGCACTAGGCTTTTTTTT	-10.48	N	Bin 1	0-50%	1	15.62%	21.11%	1.35	5.01%	34.765	201.69	110.638	115.6976667	83.57744359	1.428	7.485	1.361	3.424666667	3.516511387	0	0	0	0	0	0	2.664	2.99	1.884666667	1.640288186	0.136943525	0.138662568	0.138900146	0.233689313	0.495329346	0.184857257		-17.2	-12.5	4.2	-6.1	0.00	0.00	-6.10	0.00	-4.7	1.6	...(((((.(((((((((((((....))))))...))))))).)))))
T1265	209	AAAAAAAAGCTGTGGACAGTGCTTTCGCACTGATAGGACGTTTTTTTT	-8.01	N	Bin 1	0-50%	1	15.38%	24.71%	1.61	4.99%	59.305	174.798	115.346	116.483	57.7548945	1.428	8.982	5.444	5.284666667	3.779519723	0	0	0	0	0	1.417	1.332	1.495	1.414666667	0.081525047	0.070363537	0.073077523	0.074788613	0.136451811	0.221404255	0.001105178		-13.6	-9.9	4.2	0	0.00	0.00	0.00	0.00	-3.7	1.6	.(((((((((.((...((((((....)))))).....)))))))))))
T307	209	AAAAAAAAGCATCACACAGTGCGAAAGCACTGCAACCGCGTTTTTTTT	-11.49	N	Bin 1	0-50%	1	15.12%	15.67%	1.04	4.96%	265.85	88.146	35.31	129.7686667	120.7746152	4.284	0	0	1.428	2.473368553	0	0	0	0	0	1.417	1.332	0	0.916333333	0.794705186	0.201157662	0.203801965	0.204495375	0.422649731	0.719663291	0.183893452		-13.5	-10.5	4.2	6.4	0.00	0.00	6.40	1.00	-3	1.6	.(((((((((......((((((....)))))).......)))))))))
T123	244	AAAAAAAACGGCATATCAGTGCGAAAGCACTGTGCCTGGCTTTTTTTT	-11.65	N	Bin 1	0-50%	1	14.99%	19.06%	1.27	4.57%	274.03	83.664	105.93	154.5413333	104.077374	1.428	2.994	1.361	1.927666667	0.924079181	0	0	5.624	1.874666667	3.247017914	1.417	0	0	0.472333333	0.818105331	0.127347903	0.128937795	0.122768442	0.983005017	0.23355646	0.581204944		-16.4	-15.1	4.2	0	0.00	0.00	0.00	6.00	-1.3	1.6	((((((..(((((...((((((....)))))))))).)..))))))..
T141	337	AAAAAAAAGGAGTGTACAGTGCGAAAGCACTGACCGCCCCTTTTTTTT	-14.69	N	Bin 1	0-50%	1	14.84%	31.03%	2.09	3.87%	302.66	156.87	157.718	205.7493333	83.92817025	5.712	2.994	1.361	3.355666667	2.197931376	1.579	0	1.406	0.995	0.866025981	0	1.332	10.465	3.932333333	5.696521424	0.050479988	0.051125264	0.057240674	0.198856732	0.908157331	0.452447734		-22.2	-14.9	4.2	1	0.00	0.00	1.00	0.00	-7.3	1.6	((((((((((.(((..((((((....))))))..))).))))))))))
T211	279	AAAAAAAACGTCGATGCAGTGCTTTCGCACTGGTGGACGCTTTTTTTT	-12.33	Y	Bin 1	0-50%	1	14.83%	32.40%	2.18	4.26%	171.78	195.714	134.178	167.224	31.01995609	1.428	2.994	1.361	1.927666667	0.924079181	0	1.495	1.406	0.967	0.838628046	0	0	1.495	0.498333333	0.863138652	0.010994201	0.011458964	0.01192335	0.196482525	0.254272463	0.457980034		-19.4	-15.6	4.2	-4.4	0.00	0.00	-4.40	5.00	-3.8	1.6	((((((((((((.((.((((((....)))))))).)))).))))))))
T305	200	AAAAAAAAGGCGTAACCAGTGCGAAAGCACTGCTCCCCCGTTTTTTTT	-10.49	N	Bin 2	50-87%	1	13.92%	12.68%	0.91	4.90%	42.945	22.41	47.08	37.47833333	13.212326	52.836	31.437	110.241	64.838	40.74989088	3.158	4.485	0	2.547666667	2.303950159	0	0	0	0	0	0.266036054	0.057514314	0.039017886	0.129108627	0.110304532	0.195538605		-15.2	-10.8	4.2	1	0.00	0.00	1.00	0.00	-4.4	1.6	..((((((((((....((((((....))))))......))))))))))
T58	938	AAAAAAAACGGCATGTCAGTGCGAAAGCACTGCGTCAAGCTTTTTTTT	-10.47	Y	Bin 1	0-50%	1	13.60%	16.00%	1.18	2.24%	503.07	439.236	873.334	605.2133333	234.3826227	4.284	5.988	4.083	4.785	1.046664703	0	2.99	12.654	5.214666667	6.613832878	7.085	0	1.495	2.86	3.73453143	0.047494402	0.044994862	0.047211635	0.925876451	0.530345709	0.699058517		-15.2	-11.1	4.2	0	0.00	0.00	0.00	0.00	-4.1	1.6	..((((((.((((((.((((((....)))))))))...))).))))))
T207	475	AAAAAAAACGGGGGTTCAGTGCTTTCGCACTGCTAAGCCCTTTTTTTT	-12.09	Y	Bin 1	0-50%	1	13.30%	14.77%	1.11	3.12%	202.455	327.186	207.152	245.5976667	70.696588	27.132	31.437	13.61	24.05966667	9.302145254	1.579	11.96	11.248	8.262333333	5.798874402	0	0	2.99	0.996666667	1.726277305	0.027444079	0.025919714	0.027339342	0.150684433	0.068041745	0.13919663		-17.8	-13.7	4.2	-9.1	0.00	0.00	-9.10	0.00	-4.1	1.6	...(((((.(((((((((((((....))))))...))))))).)))))
T270	246	AAAAAAAAGCTGGGTGCAGTGCGAAAGCACTGAAGTGCCCTTTTTTTT	-10.89	N	Bin 1	0-50%	1	12.99%	12.38%	0.95	4.29%	231.085	68.724	176.55	158.7863333	82.62526533	8.568	0	6.805	5.124333333	4.524503988	0	0	0	0	0	0	1.332	0	0.444	0.769030559	0.076457576	0.079625384	0.081265743	0.188820258	0.264534998	0.422649731		-16.8	-14.1	4.2	-9.1	0.00	0.00	-9.10	0.00	-2.7	1.6	..(((((((..(((((((((((....)))))...)))))).)))))))
T209	532	AAAAAAAACCTAACAACAGTGCGAAAGCACTGCGCTTGGGTTTTTTTT	-14.38	N	Bin 1	0-50%	1	12.43%	11.15%	0.90	2.86%	194.275	126.99	162.426	161.2303333	33.65843164	155.652	71.856	164.681	130.7296667	51.18556613	1.579	1.495	0	1.024666667	0.888380737	0	0	4.485	1.495	2.589415957	0.21565756	0.014393888	0.014496219	0.049033412	0.046003373	0.836559352		-21.2	-13.2	4.2	-6.4	0.00	0.00	-6.40	0.00	-8	1.6	(((((((((((((...((((((....))))))...)))))))))))))
T1052	234	AAAAAAAACCTCGGTTCAGTGCGAAAGCACTGCCAGCTGCTTTTTTTT	-9.01	N	Bin 2	50-87%	1	11.76%	13.54%	1.15	4.21%	0	8.964	0	2.988	5.175367813	95.676	53.892	157.876	102.4813333	52.32497	1.579	0	2.812	1.463666667	1.409543307	0	3.996	4.485	2.827	2.460432279	0.092978611	0.722854411	0.958335548	0.075311196	0.079642851	0.487871257		-14.7	-12.4	4.2	-4.2	0.00	0.00	-4.20	5.00	-2.3	1.6	((((((((...(((((((((((....))))))..))))).))))))))
T1422	202	AAAAAAAACCTGCGTACAGTGCTTTCGCACTGCCCACCCCTTTTTTTT	-7.81	N	Bin 2	50-87%	1	11.44%	13.24%	1.16	4.48%	12.27	1.494	18.832	10.86533333	8.753934963	85.68	41.916	132.017	86.53766667	45.05662265	0	0	2.812	0.937333333	1.623508957	0	0	0	0	0	0.06933223	0.150164167	0.164558641	0.076803749	0.079707636	0.422649731		-10.2	-8.8	4.2	0	0.00	0.00	0.00	6.00	-1.4	1.6	((((((((...(.(..((((((....))))))..).)...))))))))
T302	445	AAAAAAAACCTGAGCTCAGTGCGAAAGCACTGCCCAATCGTTTTTTTT	-10.85	N	Bin 1	0-50%	1	10.92%	16.88%	1.55	2.96%	147.24	186.75	541.42	291.8033333	217.0751488	2.856	1.497	10.888	5.080333333	5.07527973	0	1.495	5.624	2.373	2.912989358	1.417	1.332	0	0.916333333	0.794705186	0.144052755	0.144127133	0.146881659	0.217006339	0.343380158	0.565150454		-13.7	-9.3	4.2	6.4	0.00	0.00	6.40	1.00	-4.4	1.6	(((((((((.......((((((....)))))).......)))))))))
T181	262	AAAAAAAACGTGAACACAGTGCGAAAGCACTGCTAATGGCTTTTTTTT	-9.31	N	Bin 1	0-50%	1	10.76%	6.57%	0.61	3.83%	106.34	44.82	82.39	77.85	31.0102612	97.104	68.862	40.83	68.932	28.13706531	0	0	1.406	0.468666667	0.811754478	0	0	0	0	0	0.684078837	0.04931093	0.049032462	0.054377867	0.051302187	0.422649731		-12.5	-9.7	4.2	0	0.00	0.00	0.00	0.00	-2.8	1.6	((((((((.((.(...((((((....))))))....).))))))))))
T127	680	AAAAAAAAGGGATGCACAGTGCGAAAGCACTGACCCCAGGTTTTTTTT	-10.14	#DIV/0!	Bin 1	0-50%	1	10.44%	12.65%	1.21	2.35%	597.14	346.608	282.48	408.7426667	166.2776789	5.712	20.958	24.498	17.056	9.982367054	0	0	0	0	0	0	0	0	0	0	0.06135341	0.050981227	0.050981227	0.097728921	0.097728921	#DIV/0!		-13.4	-13	4.2	0	0.00	0.00	0.00	6.00	-0.4	1.6	(((((((((((.....((((((....))))))..)))...))))))))
T148	388	AAAAAAAAGGTTCAGTCAGTGCGAAAGCACTGGTGAATCGTTTTTTTT	-13.85	Y	Bin 1	0-50%	1	9.89%	9.50%	0.96	3.03%	208.59	239.04	263.648	237.0926667	27.5806077	0	1.497	12.249	4.582	6.681872417	0	0	0	0	0	0	5.328	0	1.776	3.076122234	0.00292909	0.004480472	0.004542475	0.356874559	0.621311343	0.422649731		-20.1	-17.7	4.2	-2.8	0.00	0.00	-2.80	5.00	-2.4	1.6	((((((((((((((.(((((((....))))))))))))).))))))))
T157	404	AAAAAAAACCATATTACAGTGCGAAAGCACTGCGACAACCTTTTTTTT	-9.31	N	Bin 1	0-50%	1	9.76%	11.96%	1.23	2.95%	65.44	165.834	82.39	104.5546667	53.74191237	91.392	106.287	87.104	94.92766667	10.06839492	11.053	25.415	4.218	13.562	10.81894232	0	0	0	0	0	0.743971619	0.071089067	0.077914425	9.08477E-05	0.003728887	0.162074239		-10.7	-9.7	4.2	0	0.00	0.00	0.00	6.00	-1	1.6	((((((((........((((((....))))))........))))))))
T161	400	AAAAAAAACGCACTACCAGTGCGAAAGCACTGACCCTCGGTTTTTTTT	-11.65	N	Bin 2	50-87%	1	9.59%	10.34%	1.08	2.94%	79.755	74.7	110.638	88.36433333	19.4544449	92.82	62.874	210.955	122.2163333	78.29498036	0	0	0	0	0	0	0	2.99	0.996666667	1.726277305	0.424333692	0.015775742	0.013472394	0.113898929	0.111318667	0.422649731		-14.7	-10.1	4.2	0	0.00	0.00	0.00	1.00	-4.6	1.6	(((((((((.......((((((....)))))).......)))))))))
T112	266	AAAAAAAAGGGATCTGCAGTGCGAAAGCACTGGACCTGCGTTTTTTTT	-9.51	#DIV/0!	Bin 1	0-50%	1	9.47%	8.63%	0.91	3.59%	194.275	161.352	143.594	166.407	25.71586493	0	0	0	0	0	0	2.99	0	0.996666667	1.726277305	0	0	0	0	0	0.007866645	0.008175749	0.007866645	0.422649731	#DIV/0!	0.422649731		-16.2	-12.2	4.2	0	0.00	0.00	0.00	5.00	-4	1.6	((((((((.(.(..(.((((((....)))))).)..).).))))))))
T334	223	AAAAAAAAGCGGACGGCAGTGCTTTCGCACTGTGCTCCGGTTTTTTTT	-16.75	N	Bin 3	87-95%	1	9.22%	11.47%	1.24	3.88%	8.18	0	4.708	4.296	4.105533826	24.276	4.491	69.411	32.726	33.27466717	34.738	101.66	77.33	71.24266667	33.8737397	0	0	1.495	0.498333333	0.863138652	0.263129231	0.092160965	0.251540625	0.319610273	0.227554436	0.068196679		-24.2	-18.4	4.2	-5.7	0.00	0.00	-5.70	5.00	-5.8	1.6	((((((((.((((..(((((((....)))))))..)))).))))))))
T286	312	AAAAAAAACGTTGGAGCAGTGCGAAAGCACTGGGCAAACCTTTTTTTT	-10.62	#DIV/0!	Bin 1	0-50%	1	9.11%	4.92%	0.54	3.26%	134.97	46.314	138.886	106.7233333	52.35264491	104.244	10.479	103.436	72.71966667	53.90351247	0	0	0	0	0	0	0	0	0	0	0.00232538	0.071692638	0.071692638	0.144486885	0.144486885	#DIV/0!		-15.3	-11.8	4.2	-3.1	0.00	0.00	-3.10	5.00	-3.5	1.6	((((((((.(((.(..((((((....))))))..).))).))))))))
T272	461	AAAAAAAACGTACTTTCAGTGCGAAAGCACTGCCGTTGGCTTTTTTTT	-9.01	N	Bin 1	0-50%	1	8.20%	9.33%	1.14	2.56%	511.25	218.124	127.116	285.4966667	200.7337531	2.856	0	9.527	4.127666667	4.889149653	3.158	0	0	1.052666667	1.82327215	0	0	0	0	0	0.138311464	0.131637743	0.132749774	0.441232046	0.281176659	0.422649731		-12.1	-9.1	4.2	0	0.00	0.00	0.00	0.00	-3	1.6	((((((((.((.....((((((....))))))......))))))))))
T17	1451	AAAAAAAAGCTCATTACAGTGCGAAAGCACTGGCATGTGCTTTTTTTT	-17.23	Y	Bin 1	0-50%	1	8.13%	13.19%	1.62	1.44%	895.71	1050.282	687.368	877.7866667	182.1196784	7.14	2.994	5.444	5.192666667	2.084395676	1.579	0	4.218	1.932333333	2.131082902	0	3.996	0	1.332	2.307091676	0.014377531	0.014432271	0.013804421	0.122261189	0.259845014	0.827303943		-22.5	-14.6	4.2	-3.5	0.00	0.00	-3.50	0.00	-7.9	1.6	((((((((((.(((..((((((....))))))..))).))))))))))
T1349	219	AAAAAAAAGCTTTTTTCAGTGCGAAAGCACTGCTCCCCCGTTTTTTTT	-9.21	Y	Bin 1	0-50%	1	8.09%	10.03%	1.24	3.68%	134.97	113.544	136.532	128.3486667	12.84498257	5.712	4.491	12.249	7.484	4.17152598	0	0	0	0	0	0	3.996	0	1.332	2.307091676	0.00251925	0.003321963	0.004707808	0.08982689	0.212123286	0.422649731		-13.5	-9.1	4.2	0	0.00	0.00	0.00	1.00	-4.4	1.6	.(((((((((......((((((....)))))).......)))))))))
T361	242	AAAAAAAACGCAGCTTCAGTGCGAAAGCACTGCACCATCCTTTTTTTT	-9.01	N	Bin 1	0-50%	1	7.31%	6.51%	0.89	3.35%	47.035	67.23	145.948	86.73766667	52.26238787	67.116	59.88	28.581	51.859	20.48142786	0	0	5.624	1.874666667	3.247017914	0	0	0	0	0	0.493612198	0.095751004	0.102708184	0.067365336	0.048260856	0.422649731		-10.7	-9.1	4.2	0	0.00	0.00	0.00	6.00	-1.6	1.6	((((((((........((((((....))))))........))))))))
T88	262	AAAAAAAACGACCGTGCAGTGCGAAAGCACTGGGGTTGGCTTTTTTTT	-12.01	#DIV/0!	Bin 1	0-50%	1	6.72%	9.60%	1.43	3.09%	247.445	83.664	155.364	162.1576667	82.10157989	5.712	7.485	13.61	8.935666667	4.144022965	0	0	0	0	0	0	0	0	0	0	0.086129131	0.075854227	0.075854227	0.064800981	0.064800981	#DIV/0!		-18.6	-15.8	4.2	-1.4	0.00	0.00	-1.40	6.00	-2.8	1.6	((((((..(((((...((((((....)))))).)))))..))))))..
T608	307	AAAAAAAACGGCTGAACAGTGCTTTCGCACTGCACTGGCGTTTTTTTT	-12.52	N	Bin 1	0-50%	1	6.25%	10.28%	1.64	2.76%	106.34	124.002	371.932	200.758	148.5038392	5.712	0	9.527	5.079666667	4.794873964	0	2.99	0	0.996666667	1.726277305	1.417	0	0	0.472333333	0.818105331	0.144194398	0.14636459	0.145250243	0.385234365	0.236379536	0.725526185		-18.8	-11.4	4.2	-4.2	0.00	0.00	-4.20	0.00	-7.4	1.6	((((((((((.(.(..((((((....))))))..).).))))))))))
T1138	231	AAAAAAAAGGGCCGATCAGTGCGAAAGCACTGTAGCTACGTTTTTTTT	-9.41	Y	Bin 1	0-50%	1	5.59%	9.40%	1.68	3.02%	161.555	107.568	150.656	139.9263333	28.54808842	0	1.497	14.971	5.489333333	8.245408076	1.579	0	0	0.526333333	0.911636075	2.834	0	1.495	1.443	1.417715416	0.013919801	0.013144647	0.012613678	0.431781819	0.494043793	0.186595204		-14.7	-12.1	4.2	0	0.00	0.00	0.00	5.00	-2.6	1.6	((((((((.(......((((((....))))))......).))))))))
T92	573	AAAAAAAACGGGCTTTCAGTGCGAAAGCACTGTGTCTCGCTTTTTTTT	-10.56	Y	Bin 2	50-87%	1	5.39%	5.30%	0.98	1.89%	30.675	50.796	7.062	29.511	21.89022295	162.792	205.089	194.623	187.5013333	22.0294724	11.053	28.405	75.924	38.46066667	33.58420736	0	33.3	32.89	22.06333333	19.10850683	0.010240269	0.793377908	0.705155701	0.012458825	0.000371636	0.364624983		-16.7	-12.9	4.2	-3.9	0.00	0.00	-3.90	5.00	-3.8	1.6	((((((((((((....((((((....))))))...)))).))))))))
T614	248	AAAAAAAACGGTCCAGCAGTGCGAAAGCACTGGCCAGCCCTTTTTTTT	-10.32	N	Bin 1	0-50%	1	4.45%	9.75%	2.19	2.62%	249.49	83.664	155.364	162.8393333	83.16535352	2.856	0	0	0.952	1.648912369	0	0	1.406	0.468666667	0.811754478	0	0	1.495	0.498333333	0.863138652	0.07538715	0.077538609	0.077571198	0.737017956	0.756245342	0.422649731		-17	-13.5	4.2	-5.8	0.00	0.00	-5.80	5.00	-3.5	1.6	((((((((.(((....((((((....))))))....))).))))))))
T74	339	AAAAAAAAGCATTGACCAGTGCGAAAGCACTGTTGCACCGTTTTTTTT	-9.35	N	Bin 2	50-87%	1	4.42%	4.43%	1.00	2.23%	59.305	46.314	96.514	67.37766667	26.05544013	85.68	31.437	142.905	86.674	55.74064749	28.422	28.405	15.466	24.09766667	7.475247443	1.417	2.664	1.495	1.858666667	0.698528692	0.396703837	0.153553938	0.050514201	0.224400111	0.120898585	0.033104609		-14.2	-10.7	4.2	0	0.00	0.00	0.00	1.00	-3.5	1.6	.(((((((((..(((.((((((....)))))).).))..)))))))))
T280	366	AAAAAAAAGCTAAGGCCAGTGCGAAAGCACTGAATGCCCGTTTTTTTT	-10.78	#DIV/0!	Bin 2	50-87%	1	4.38%	4.22%	0.96	2.14%	32.72	61.254	35.31	43.09466667	15.77967254	175.644	53.892	183.735	137.757	72.74180187	0	0	0	0	0	0	0	0	0	0	0.204784427	0.041902756	0.041902756	0.08171327	0.08171327	#DIV/0!		-18.1	-13.1	4.2	-3.3	0.00	0.00	-3.30	1.00	-5	1.6	.(((((((((...(((((((((....))))))...))).)))))))))
T110	204	AAAAAAAAGGAGATTACAGTGCGAAAGCACTGACAGCTCGTTTTTTTT	-13.23	Y	Bin 1	0-50%	1	4.37%	4.65%	1.06	2.86%	122.7	125.496	134.178	127.458	5.985248867	0	0	1.361	0.453666667	0.785773716	0	0	0	0	0	0	0	2.99	0.996666667	1.726277305	0.000563577	0.000734227	0.000389756	0.422649731	0.422649731	0.422649731		-18.8	-13.2	4.2	-4.5	0.00	0.00	-4.50	5.00	-5.6	1.6	((((((((.(((....((((((....))))))....))).))))))))
T833	255	AAAAAAAACCGTGGGGCAGTGCTTTCGCACTGTAAAATCCTTTTTTTT	-8	N	Bin 1	0-50%	1	4.18%	5.25%	1.26	2.51%	169.735	86.652	247.17	167.8523333	80.27555921	2.856	1.497	6.805	3.719333333	2.757303816	0	0	0	0	0	1.417	0	0	0.472333333	0.818105331	0.067161629	0.068500155	0.06882904	0.144515582	0.209534542	0.422649731		-13.2	-10.8	4.2	0	0.00	0.00	0.00	6.00	-2.4	1.6	((((((((..((...(((((((....)))))))...))..))))))))
T78	451	AAAAAAAACCAACGGCCAGTGCGAAAGCACTGTCATTACCTTTTTTTT	-8.91	N	Bin 2	50-87%	1	4.12%	7.39%	1.80	1.87%	79.755	31.374	153.01	88.04633333	61.24041787	202.776	44.91	153.793	133.8263333	80.8048224	26.843	5.98	23.902	18.90833333	11.2924188	0	0	4.485	1.495	2.589415957	0.359328591	0.15562653	0.125771811	0.103911899	0.103930185	0.104088863		-11.3	-10.3	4.2	0	0.00	0.00	0.00	6.00	-1	1.6	((((((((......(.((((((....)))))).)......))))))))
T1070	214	AAAAAAAAGGTGGTCGCAGTGCTTTCGCACTGAACTGCGCTTTTTTTT	-11.26	N	Bin 1	0-50%	1	3.75%	5.85%	1.56	2.60%	67.485	44.82	303.666	138.657	143.35063	0	0	13.61	4.536666667	7.857737164	0	0	0	0	0	0	0	17.94	5.98	10.35766383	0.228630817	0.235853733	0.226222571	0.422649731	0.422649731	0.422649731		-18.6	-12.8	4.2	-2.5	0.00	0.00	-2.50	1.00	-5.8	1.6	((((((((((((((..((((((....)))))).))))).)))))))))
T341	376	AAAAAAAACGGGTAAGCAGTGCGAAAGCACTGAAAGTAGCTTTTTTTT	-9.11	N	Bin 1	0-50%	1	3.64%	5.06%	1.39	1.93%	355.83	216.63	112.992	228.484	121.8522119	1.428	4.491	0	1.973	2.294567279	0	0	5.624	1.874666667	3.247017914	0	1.332	0	0.444	0.769030559	0.083811815	0.087634769	0.083517228	0.976787689	0.236087509	0.571251663		-13.5	-9.9	4.2	0	0.00	0.00	0.00	1.00	-3.6	1.6	..((((((.((.((..((((((....))))))....)).)).))))))
T1083	232	AAAAAAAAGCATGACGCAGTGCGAAAGCACTGACCCTCGGTTTTTTTT	-9.31	#DIV/0!	Bin 1	0-50%	1	3.57%	5.00%	1.40	2.44%	124.745	189.738	84.744	133.0756667	52.9904238	1.428	5.988	4.083	3.833	2.290256536	0	0	0	0	0	0	0	0	0	0	0.049594994	0.049001456	0.049001456	0.101252855	0.101252855	#DIV/0!		-15.9	-9.9	4.2	0	0.00	0.00	0.00	0.00	-6	1.6	.(((((((((.(((..((((((....))))))....))))))))))))
T1391	200	AAAAAAAAGCAATATCCAGTGCGAAAGCACTGAACCCCCGTTTTTTTT	-9.21	N	Bin 1	0-50%	1	1.21%	2.33%	1.93	1.54%	40.9	153.882	167.134	120.6386667	69.37287004	0	0	4.083	1.361	2.357321149	0	0	2.812	0.937333333	1.623508957	0	1.332	0	0.444	0.769030559	0.093481446	0.093883887	0.094667816	0.422649731	0.630180929	0.725382482		-13.5	-10.1	4.2	0	0.00	0.00	0.00	1.00	-3.4	1.6	.(((((((((......((((((....)))))).......)))))))))
T626	317	AAAAAAAACGAGGGGGCAGTGCTTTCGCACTGATGAATCCTTTTTTTT	-7.68	Y	Bin 1	0-50%	1	0.73%	1.29%	1.76	0.96%	171.78	243.522	148.302	187.868	49.60675265	2.856	5.988	0	2.948	2.995059933	0	0	0	0	0	1.417	0	0	0.472333333	0.818105331	0.020618994	0.022460938	0.022778427	0.230341247	0.30372737	0.422649731		-14.6	-9.9	4.2	-2	0.00	0.00	-2.00	0.00	-4.7	1.6	...(((((.(((((..((((((....)))))).....))))).)))))
T563	328	AAAAAAAAGGGAGAGCCAGTGCTTTCGCACTGGATCCTCCTTTTTTTT	-15.73	Y	Bin 1	0-50%	1	0.41%	0.81%	1.98	0.70%	249.49	206.172	110.638	188.7666667	71.04349863	5.712	17.964	0	7.892	9.178269118	0	0	0	0	0	0	1.332	5.98	2.437333333	3.139493802	0.042668325	0.044113908	0.04896865	0.274845749	0.491357648	0.310936064		-24.2	-16.3	4.2	-7.8	0.00	0.00	-7.80	0.00	-7.9	1.6	.((((((((((((.((((((((....))))))).).))))))))))))
T430	382	AAAAAAAACCTTCTGGCAGTGCTTTCGCACTGTTAACGGCTTTTTTTT	-8.38	Y	Bin 1	0-50%	1	0.37%	0.70%	1.87	0.62%	259.715	183.762	261.294	234.9236667	44.31433642	8.568	2.994	16.332	9.298	6.698898118	0	0	0	0	0	1.417	0	0	0.472333333	0.818105331	0.009798507	0.011653861	0.011498259	0.138074521	0.154441171	0.422649731		-15.9	-12.2	4.2	0	0.00	0.00	0.00	5.00	-3.7	1.6	((((((((((...(((((((((....)))))))))..)).))))))))
