# Supplementary material for: Rapid generation of sequence-diverse terminator libraries and their parameterization using quantitative Term-Seq
Source: Synth Biol (Oxf). 2019 Oct 29;4(1):ysz026. doi: 10.1093/synbio/ysz026 (PMC7445774; doi:10.1093/synbio/ysz026)
Supplement: ysz026_Supplementary_Data [file ysz026_supplementary_data.zip › Supplemental Table 3B - TermSeq FACS Binning Data_all.csv]

			Transcripts Per Million (TPM)
			Bin 1 Reads (0 - 50% TE)					Bin 2 Reads (50 - 87% TE)					Bin3 Reads (87 - 95% TE)					Bin 4 Reads (>95% TE)
			Rep 1	Rep 2	Rep 3	Ave	SD	Rep 1	Rep 2	Rep 3	Ave	SD	Rep 1	Rep 2	Rep 3	Ave	SD	Rep 1	Rep 2	Rep 3	Ave	SD
		TPM Scaling Factor	2.045	1.494	2.354			1.428	1.497	1.361			1.579	1.495	1.406			1.417	1.332	1.495			Significant (Single Bin)			Student's t Test for Enrichment Difference Between Bins
Term ID	All Bin Reads	Terminator Sequence (5' to 3')																						Most Abund	Pred TE	Bin 1-2	Bin 1-3	Bin 1-4	Bin 2-3	Bin 2-4	Bin 3-4
T1	3441	AAAAAAAAGGTTAGTTCAGTGCTTTCGCACTGAACTAACCTTTTTTTT	208.59	355.572	164.78	242.9806667	99.93715666	782.544	489.519	643.753	638.6053333	146.5803074	508.438	1098.825	226.366	611.2096667	445.216451	187.044	299.7	161.46	216.068	73.54841149	N	Bin 2	50-87%	0.097725166	0.206549609	0.222767072	0.939766697	0.07297431	0.207657948
T2	2749	AAAAAAAAGGCCTCCGCAGTGCGAAAGCACTGGGGGGACGTTTTTTTT	1079.76	2515.896	1066.362	1554.006	833.0481113	0	26.946	23.137	16.69433333	14.58261617	3.158	7.475	9.842	6.825	3.389076423	0	21.312	28.405	16.57233333	14.78375244	N	Bin 1	0-50%	0.083952401	0.084464596	0.084806096	0.281382399	0.972604157	0.277493147
T3	2975	AAAAAAAACGTTGGCACAGTGCGAAAGCACTGATGGTAGCTTTTTTTT	2008.19	2414.304	628.518	1683.670667	936.0782594	29.988	37.425	5.444	24.28566667	16.73569671	6.316	7.475	19.684	11.15833333	7.40615044	12.753	33.3	4.485	16.846	14.83713392	N	Bin 1	0-50%	0.088885086	0.091660836	0.088879595	0.441961321	0.273940438	0.678578281
T4	3251	AAAAAAAAGGTTAGTACAGTGCGAAAGCACTGTACTAACCTTTTTTTT	12.27	77.688	68.266	52.74133333	35.36439081	2047.752	1152.69	1201.763	1467.401667	503.196703	1.579	14.95	19.684	12.071	9.389581301	25.506	43.956	1.495	23.65233333	21.2911059	Y	Bin 2	50-87%	0.045051306	0.120187333	0.336793755	0.038890897	0.038170872	0.519757969
T5	2550	AAAAAAAAGGTTTGTTCAGTGCTTTCGCACTGAACAAACCTTTTTTTT	271.985	173.304	44.726	163.3383333	113.9567863	259.896	115.269	59.884	145.0163333	103.2708958	997.928	781.885	724.09	834.6343333	144.338774	167.206	158.508	107.64	144.4513333	32.17482708	Y	Bin 3	87-95%	0.481358434	0.002573243	0.734273326	0.001230895	0.991330467	0.010215555
T6	2270	AAAAAAAAGGTTTCATCAGTGCGAAAGCACTGATGAAACCTTTTTTTT	582.825	473.598	993.388	683.2703333	274.0663419	506.94	558.381	242.258	435.8596667	169.6253169	90.003	189.865	113.886	131.2513333	52.14662848	42.51	54.612	5.98	34.36733333	25.31788145	N	Bin 1	0-50%	0.435924362	0.087084045	0.064189532	0.076123811	0.040529078	0.064735972
T7	2470	AAAAAAAAGGTTTGTACAGTGCTTTCGCACTGTACAAACCTTTTTTTT	51.125	194.22	84.744	110.0296667	74.82358225	174.216	306.885	204.15	228.417	69.58398779	606.336	1293.175	718.466	872.659	368.4678601	18.421	38.628	0	19.01633333	19.32088022	N	Bin 3	87-95%	0.000664161	0.046108245	0.125033135	0.064912751	0.023349806	0.052623605
T8	2462	AAAAAAAAGGTTTATTCAGTGCGAAAGCACTGAATAAACCTTTTTTTT	59.305	34.362	25.894	39.85366667	17.36929856	1160.964	863.769	649.197	891.31	256.9926956	266.851	260.13	185.592	237.5243333	45.10009306	18.421	42.624	17.94	26.32833333	14.11451042	Y	Bin 2	50-87%	0.025463432	0.009788206	0.448294463	0.035607948	0.028492469	0.012187524
T9	2370	AAAAAAAAGGTTAGTACAGTGCTTTCGCACTGTACTAACCTTTTTTTT	67.485	134.46	266.002	155.9823333	100.993356	933.912	1365.264	676.417	991.8643333	348.0609172	3.158	11.96	14.06	9.726	5.784156637	4.251	59.94	4.485	22.892	32.08472249	N	Bin 2	50-87%	0.072008493	0.118676434	0.174306566	0.039463218	0.034182817	0.534021651
T10	2110	AAAAAAAAGGTCTGTACAGTGCTTTCGCACTGTACAGACCTTTTTTTT	57.26	225.594	136.532	139.7953333	84.21443402	882.504	702.093	656.002	746.8663333	119.7049604	143.689	137.54	139.194	140.141	3.182005185	4.251	23.976	1.495	9.907333333	12.26150155	Y	Bin 2	50-87%	0.031185267	0.995148678	0.094255917	0.012140642	0.009148138	0.004085564
T11	1710	AAAAAAAAGGTTGTTTCAGTGCTTTCGCACTGAAACAACCTTTTTTTT	12.27	62.748	75.328	50.11533333	33.37313353	108.528	276.945	357.943	247.8053333	127.2352179	187.901	562.12	321.974	357.3316667	189.5984927	113.36	223.776	200.33	179.1553333	58.17386136	N	Bin 3	87-95%	0.068139749	0.088841228	0.017740663	0.363815897	0.285466093	0.159540255
T12	1841	AAAAAAAACGTGATGGCAGTGCGAAAGCACTGGACCATCCTTTTTTTT	44.99	59.76	47.08	50.61	7.992740456	614.04	817.362	959.505	796.969	173.6330107	0	20.93	40.774	20.568	20.38941029	0	46.62	0	15.54	26.91606955	Y	Bin 2	50-87%	0.017238942	0.129325237	0.085643931	0.012752371	0.015944404	0.819291539
T13	2043	AAAAAAAAGGTGTATACAGTGCGAAAGCACTGTATACACCTTTTTTTT	672.805	1984.032	696.784	1117.873667	750.2109316	18.564	26.946	10.888	18.79933333	8.031586228	4.737	22.425	1.406	9.522666667	11.29719188	19.838	23.976	0	14.60466667	12.81612177	N	Bin 1	0-50%	0.124576542	0.121735271	0.123551382	0.074695541	0.360300784	0.422627526
T14	1109	AAAAAAAACCGAGCGTCAGTGCGAAAGCACTGATGACGGCTTTTTTTT	451.945	501.984	819.192	591.0403333	199.1629048	59.976	106.287	95.27	87.17766667	24.19280005	0	2.99	1.406	1.465333333	1.495882794	1.417	3.996	20.93	8.781	10.60006891	Y	Bin 1	0-50%	0.044529716	0.03595177	0.033226425	0.022748481	0.025584154	0.353554105
T15	1862	AAAAAAAAGGTTTACTCAGTGCGAAAGCACTGAGTAAACCTTTTTTTT	28.63	29.88	54.142	37.55066667	14.38210281	842.52	806.883	722.691	790.698	61.53221091	34.738	79.235	23.902	45.95833333	29.32332062	29.757	30.636	13.455	24.616	9.675696409	Y	Bin 2	50-87%	0.00333742	0.74980142	0.449675614	0.001911053	0.00156221	0.260059997
T16	1796	AAAAAAAACGCATGGTCAGTGCGAAAGCACTGTCTCGCCGTTTTTTTT	1875.265	715.626	564.96	1051.950333	716.9800145	104.244	88.323	12.249	68.272	49.1660651	0	1.495	1.406	0.967	0.838628046	9.919	9.324	4.485	7.909333333	2.980444654	N	Bin 1	0-50%	0.130034654	0.126622901	0.127184397	0.143462027	0.151931079	0.075478115
T17	1451	AAAAAAAAGCTCATTACAGTGCGAAAGCACTGGCATGTGCTTTTTTTT	895.71	1050.282	687.368	877.7866667	182.1196784	7.14	2.994	5.444	5.192666667	2.084395676	1.579	0	4.218	1.932333333	2.131082902	0	3.996	0	1.332	2.307091676	Y	Bin 1	0-50%	0.014377531	0.014432271	0.013804421	0.122261189	0.259845014	0.827303943
T18	1467	AAAAAAAACGTCGGCTCAGTGCGAAAGCACTGTGCGGACCTTTTTTTT	265.85	273.402	346.038	295.0966667	44.27779079	491.232	525.447	390.607	469.0953333	70.09265588	11.053	20.93	0	10.661	10.47050491	0	5.328	0	1.776	3.076122234	N	Bin 2	50-87%	0.116314378	0.011529505	0.007983512	0.00565909	0.006981257	0.195140295
T19	1500	AAAAAAAAGGTTTAGTCAGTGCGAAAGCACTGACTAAACCTTTTTTTT	36.81	77.688	56.496	56.998	20.44362306	42.84	128.742	20.415	63.999	57.1792112	154.742	744.51	584.896	494.716	305.0506479	128.947	182.484	52.325	121.252	65.41980655	N	Bin 3	87-95%	0.806930735	0.117335446	0.202798768	0.114839083	0.06799327	0.16502772
T20	1557	AAAAAAAAGGTTTACTCAGTGCTTTCGCACTGAGTAAACCTTTTTTTT	32.72	38.844	9.416	26.99333333	15.52732525	314.16	341.316	333.445	329.6403333	13.97206858	213.165	644.345	275.576	377.6953333	233.0242837	7.085	51.948	17.94	25.65766667	23.40606708	N	Bin 3	87-95%	0.001646226	0.113998019	0.922950569	0.743593152	0.000641327	0.100761343
T21	1284	AAAAAAAAGGTTTGATCAGTGCGAAAGCACTGATCAAACCTTTTTTTT	108.385	126.99	117.7	117.6916667	9.302502799	112.812	44.91	91.187	82.96966667	34.68881414	206.849	352.82	375.402	311.6903333	91.4946204	127.53	191.808	77.74	132.3593333	57.18714017	N	Bin 3	87-95%	0.303685034	0.057505943	0.676432061	0.077533474	0.422944191	0.106389387
T22	1239	AAAAAAAAGGTTATGACAGTGCGAAAGCACTGTCATAACCTTTTTTTT	28.63	64.242	68.266	53.71266667	21.8152073	101.388	28.443	112.963	80.93133333	45.823182	61.581	364.78	610.204	345.5216667	274.8180518	80.769	210.456	71.76	120.995	77.60633615	N	Bin 3	87-95%	0.490835513	0.185540746	0.249466439	0.238259865	0.630408363	0.306110321
T23	1224	AAAAAAAAGGTGTGTACAGTGCGAAAGCACTGTACACACCTTTTTTTT	16.36	61.254	68.266	48.62666667	28.16283667	9.996	26.946	23.137	20.02633333	8.892851642	107.372	472.42	676.286	418.6926667	288.2373234	34.008	194.472	103.155	110.545	80.48684923	N	Bin 3	87-95%	0.131615885	0.133368153	0.227542719	0.133151592	0.162491246	0.167590455
T24	1370	AAAAAAAAGGTTTATGCAGTGCTTTCGCACTGCATAAACCTTTTTTTT	85.89	192.726	14.124	97.58	89.8730253	455.532	332.334	167.403	318.423	144.5673445	173.69	372.255	153.254	233.0663333	120.9732252	11.336	70.596	0	27.31066667	37.9122841	N	Bin 2	50-87%	0.097459177	0.036301893	0.153515105	0.48126796	0.069823618	0.05039362
T25	1211	AAAAAAAAGGTTTGTTCAGTGCGAAAGCACTGAACAAACCTTTTTTTT	67.485	200.196	306.02	191.2336667	119.5197855	118.524	85.329	198.706	134.1863333	58.2886571	113.688	148.005	278.388	180.027	86.8940669	141.7	95.904	130.065	122.5563333	23.80343379	N	Bin 1	0-50%	0.402153358	0.741127418	0.453314342	0.217698435	0.724871304	0.376629637
T26	1300	AAAAAAAAGGTAGTTGCAGTGCTTTCGCACTGCAACTACCTTTTTTTT	251.535	121.014	131.824	168.1243333	72.43768709	469.812	565.866	224.565	420.081	176.0013421	14.211	47.84	49.21	37.087	19.82303602	34.008	71.928	20.93	42.28866667	26.48822533	N	Bin 2	50-87%	0.134333152	0.132831585	0.124852394	0.068057977	0.050927886	0.785966304
T27	1038	AAAAAAAAGCTCTATACAGTGCGAAAGCACTGGAAGGGCCTTTTTTTT	0	23.904	14.124	12.676	12.01760509	168.504	679.638	544.4	464.1806667	264.8411742	11.053	47.84	2.812	20.56833333	23.97470276	0	3.996	0	1.332	2.307091676	N	Bin 2	50-87%	0.090647521	0.523514482	0.195046445	0.092762989	0.093009655	0.26454716
T28	1329	AAAAAAAACGGCGCGGCAGTGCGAAAGCACTGACGAGCCCTTTTTTTT	0	4.482	11.77	5.417333333	5.940484941	468.384	366.765	967.671	600.94	321.636946	1.579	0	36.556	12.71166667	20.6648853	4.251	0	10.465	4.905333333	5.263095129	N	Bin 2	50-87%	0.082681313	0.499387972	0.85954114	0.077356943	0.082545496	0.484472994
T29	954	AAAAAAAAGGATTGTTCAGTGCTTTCGCACTGAACAATCCTTTTTTTT	22.495	35.856	23.54	27.297	7.430704341	18.564	44.91	4.083	22.519	20.69885265	288.957	448.5	323.38	353.6123333	83.95824972	59.514	65.268	88.205	70.99566667	15.1788667	Y	Bin 3	87-95%	0.620683142	0.017878223	0.055152688	0.013524671	0.123081255	0.030286974
T30	774	AAAAAAAACGGCTTACCAGTGCGAAAGCACTGCCAGAAGCTTTTTTTT	212.68	135.954	141.24	163.2913333	42.85342163	239.904	154.191	62.606	152.2336667	88.66520494	107.372	73.255	66.082	82.23633333	22.06160208	34.008	14.652	4.485	17.715	14.99794516	N	Bin 1	0-50%	0.775175128	0.023496679	0.013578475	0.219475728	0.087824514	0.00483977
T31	1239	AAAAAAAAGGAATTTACAGTGCTTTCGCACTGTAAATTCCTTTTTTTT	10.225	1.494	21.186	10.96833333	9.86702206	736.848	717.063	285.81	579.907	254.8875156	4.737	5.98	1.406	4.041	2.365096404	7.085	7.992	0	5.025666667	4.37591777	N	Bin 2	50-87%	0.064689906	0.428960811	0.54011061	0.058572833	0.057876662	0.497908331
T32	1164	AAAAAAAAGGTTTAATCAGTGCGAAAGCACTGATTAAACCTTTTTTTT	16.36	25.398	28.248	23.33533333	6.206615932	124.236	119.76	104.797	116.2643333	10.18005129	274.746	781.885	219.336	425.3223333	310.0326894	0	39.96	0	13.32	23.07091676	N	Bin 3	87-95%	0.009395441	0.152882378	0.514689235	0.222629413	0.015251682	0.130808597
T33	589	AAAAAAAAGGTTGGTACAGTGCTTTCGCACTGTACCAACCTTTTTTTT	44.99	73.206	96.514	71.57	25.80093053	37.128	35.928	53.079	42.045	9.574542652	18.948	16.445	26.714	20.70233333	5.354563879	148.785	162.504	177.905	163.0646667	14.56809392	Y	Bin 4	>95%	0.11487727	0.05929767	0.005101443	0.013860755	0.001510326	0.002037262
T34	1091	AAAAAAAAGGTTGTAACAGTGCTTTCGCACTGTTACAACCTTTTTTTT	218.815	188.244	440.198	282.419	137.4929312	505.512	148.203	266.756	306.8236667	181.9931147	0	1.495	0	0.498333333	0.863138652	25.506	3.996	0	9.834	13.71862573	N	Bin 2	50-87%	0.874741077	0.071425339	0.083007192	0.10088767	0.093993591	0.369063368
T35	855	AAAAAAAACGGGCAGTCAGTGCGAAAGCACTGCACCACCCTTTTTTTT	194.275	65.736	214.214	158.075	80.5869662	332.724	300.897	223.204	285.6083333	56.33795431	11.053	1.495	1.406	4.651333333	5.544184551	11.336	13.32	0	8.218666667	7.186370804	N	Bin 2	50-87%	0.190975715	0.07752497	0.094143269	0.011409392	0.01060649	0.481280978
T36	1182	AAAAAAAAGGTTTACACAGTGCTTTCGCACTGTGTAAACCTTTTTTTT	149.285	94.122	105.93	116.4456667	29.04605957	651.168	464.07	212.316	442.518	220.2183825	1.579	41.86	22.496	21.97833333	20.14548893	19.838	18.648	8.97	15.81866667	5.960889307	N	Bin 2	50-87%	0.107087856	0.078233841	0.023454379	0.086831972	0.074959664	0.671555004
T37	1090	AAAAAAAAGCTATATTCAGTGCGAAAGCACTGAATATAGCTTTTTTTT	30.675	129.978	40.018	66.89033333	54.8348719	504.084	417.663	304.864	408.8703333	99.90062733	22.106	74.75	12.654	36.50333333	33.45804402	9.919	31.968	16.445	19.444	11.32630129	Y	Bin 2	50-87%	0.035331926	0.154212524	0.201518408	0.022429575	0.022501189	0.338167823
T38	1089	AAAAAAAAGGTCTATACAGTGCTTTCGCACTGTATAGACCTTTTTTTT	296.525	203.184	346.038	281.9156667	72.5388916	342.72	279.939	144.266	255.6416667	101.4335636	26.843	32.89	32.338	30.69033333	3.343300216	31.174	54.612	4.485	30.09033333	25.08106422	N	Bin 1	0-50%	0.793862824	0.027339402	0.046242152	0.064162166	0.045084903	0.970796983
T39	1054	AAAAAAAAGGTTAGAACAGTGCTTTCGCACTGTTCTAACCTTTTTTTT	12.27	49.302	30.602	30.72466667	18.51630474	212.772	131.736	246.341	196.9496667	58.9180463	53.686	396.175	343.064	264.3083333	184.3272092	0	42.624	13.455	18.693	21.78942007	N	Bin 3	87-95%	0.058633136	0.13678487	0.057769163	0.639250662	0.058098038	0.12525838
T40	946	AAAAAAAAGGTGTATTCAGTGCTTTCGCACTGAATACACCTTTTTTTT	16.36	8.964	70.62	31.98133333	33.66578568	584.052	214.071	405.578	401.2336667	185.0287546	12.632	41.86	12.654	22.382	16.8684464	4.251	3.996	1.495	3.247333333	1.522911794	N	Bin 2	50-87%	0.073523905	0.75092844	0.292587417	0.081659833	0.065034592	0.178713427
T41	994	AAAAAAAAGGGCTTGCCAGTGCGAAAGCACTGCCTGGACGTTTTTTTT	656.445	703.674	360.162	573.427	186.1964414	5.712	11.976	10.888	9.525333333	3.346949258	0	5.98	2.812	2.930666667	2.991765588	2.834	27.972	0	10.26866667	15.39687947	Y	Bin 1	0-50%	0.034756347	0.03356406	0.031097969	0.012529285	0.934186794	0.431366049
T42	886	AAAAAAAAGGTGTGTTCAGTGCTTTCGCACTGAACACACCTTTTTTTT	63.395	82.17	54.142	66.569	14.28103298	108.528	52.395	85.743	82.222	28.23165782	20.527	113.62	77.33	70.49233333	46.92165733	263.562	269.064	106.145	212.9236667	92.51394891	N	Bin 4	>95%	0.567092135	0.88284557	0.090599318	0.81106932	0.152770545	0.149109522
T43	988	AAAAAAAAGGTATGTTCAGTGCTTTCGCACTGAACATACCTTTTTTTT	6.135	13.446	18.832	12.80433333	6.372774461	44.268	25.449	51.718	40.47833333	13.53832598	352.117	527.735	373.996	417.9493333	95.7044519	25.506	15.984	14.95	18.81333333	5.819031649	Y	Bin 3	87-95%	0.074043565	0.017704674	0.477476291	0.026374595	0.113925	0.019845251
T44	958	AAAAAAAAGGTTAGATCAGTGCTTTCGCACTGATCTAACCTTTTTTTT	59.305	135.954	70.62	88.62633333	41.3755765	274.176	249.999	95.27	206.4816667	97.06780071	99.477	293.02	74.518	155.6716667	119.6000059	19.838	63.936	7.475	30.41633333	29.67974027	N	Bin 2	50-87%	0.165128858	0.283919348	0.026743178	0.514079742	0.067794404	0.137819857
T45	810	AAAAAAAAGGTTGTATCAGTGCGAAAGCACTGATACAACCTTTTTTTT	122.7	652.878	548.482	441.3533333	280.8551074	9.996	70.359	20.415	33.59	32.2662116	0	0	7.03	2.343333333	4.058772392	7.085	1.332	0	2.805666667	3.765378644	N	Bin 1	0-50%	0.110812022	0.112749077	0.116228494	0.251596856	0.259870293	0.920473249
T46	974	AAAAAAAAGGTTTATTCAGTGCTTTCGCACTGAATAAACCTTTTTTTT	96.115	95.616	21.186	70.97233333	43.11695131	602.616	173.652	311.669	362.6456667	218.9782951	37.896	43.355	14.06	31.77033333	15.57857825	5.668	19.98	7.475	11.041	7.793946561	N	Bin 2	50-87%	0.142400891	0.13567822	0.125484609	0.120353627	0.114035755	0.110254423
T47	817	AAAAAAAAGGAAGATGCAGTGCGAAAGCACTGTAACCCGGTTTTTTTT	609.41	374.994	557.898	514.1006667	123.1924108	0	19.461	14.971	11.47733333	10.19003976	0	0	1.406	0.468666667	0.811754478	1.417	0	7.475	2.964	3.97036686	Y	Bin 1	0-50%	0.022112612	0.018568075	0.018279395	0.196211934	0.294568066	0.306500822
T48	660	AAAAAAAACCTAAAAACAGTGCGAAAGCACTGACTGAGGGTTTTTTTT	355.83	504.972	301.312	387.3713333	105.4300274	0	1.497	23.137	8.211333333	12.94765988	0	0	0	0	0	1.417	1.332	0	0.916333333	0.794705186	Y	Bin 1	0-50%	0.029053112	0.023813334	0.023691242	0.386576911	0.454926687	0.183893452
T49	1040	AAAAAAAAGCATTGTACAGTGCTTTCGCACTGTACAATGCTTTTTTTT	14.315	23.904	14.124	17.44766667	5.59216419	624.036	492.513	293.976	470.175	166.1599849	0	32.89	1.406	11.432	18.59646558	1.417	3.996	2.99	2.801	1.299846529	Y	Bin 2	50-87%	0.041777155	0.507405966	0.031876371	0.040859751	0.039941569	0.484008689
T50	861	AAAAAAAAGGTTTGCACAGTGCGAAAGCACTGTGCAAACCTTTTTTTT	10.225	4.482	23.54	12.749	9.776490833	119.952	32.934	326.64	159.842	150.8615679	58.423	148.005	489.288	231.9053333	227.3556938	7.085	5.328	5.98	6.131	0.888179599	N	Bin 3	87-95%	0.212701185	0.224911952	0.358139808	0.401419463	0.219395369	0.227986859
T51	144	AAAAAAAAGCGGTTACCAGTGCGAAAGCACTGCGACACCCTTTTTTTT	137.015	29.88	131.824	99.573	60.41169015	0	0	0	0	0	0	0	1.406	0.468666667	0.811754478	0	0	0	0	0	#DIV/0!	Bin 1	0-50%	0.103921078	0.10366673	0.103921078	0.422649731	#DIV/0!	0.422649731
T52	849	AAAAAAAAGGTATGTTCAGTGCGAAAGCACTGAACATACCTTTTTTTT	26.585	38.844	25.894	30.441	7.285408499	9.996	32.934	25.859	22.92966667	11.74622094	94.74	339.365	490.694	308.2663333	199.8004951	39.676	97.236	20.93	52.614	39.7642464	N	Bin 3	87-95%	0.261229063	0.137112136	0.360421541	0.122426008	0.275772446	0.166651397
T53	236	AAAAAAAAGGGTGTGTCAGTGCTTTCGCACTGCATACCGGTTTTTTTT	190.185	138.942	110.638	146.5883333	40.32097608	0	0	0	0	0	0	1.495	0	0.498333333	0.863138652	0	2.664	0	0.888	1.538061117	Y	Bin 1	0-50%	0.024304171	0.024640726	0.024921588	0.422649731	0.422649731	0.422649731
T54	779	AAAAAAAAGCTATGTTCAGTGCGAAAGCACTGAACATAGCTTTTTTTT	12.27	77.688	61.204	50.38733333	34.02394582	52.836	49.401	62.606	54.94766667	6.851084464	77.371	301.99	150.442	176.601	114.5715661	82.186	195.804	23.92	100.6366667	87.41480246	N	Bin 3	87-95%	0.840347281	0.125656631	0.3880783	0.215375611	0.486951983	0.203771719
T55	852	AAAAAAAACGTTTGTTCAGTGCTTTCGCACTGAACAAACGTTTTTTTT	16.36	52.29	65.912	44.854	25.59923335	19.992	25.449	32.664	26.035	6.356291608	394.75	399.165	227.772	340.5623333	97.70423495	36.842	6.66	23.92	22.474	15.14286855	Y	Bin 3	87-95%	0.239920191	0.048409703	0.40644033	0.034201681	0.769078669	0.031660471
T56	860	AAAAAAAAGGTTGTGACAGTGCTTTCGCACTGTCACAACCTTTTTTTT	155.42	212.148	320.144	229.2373333	83.68113903	79.968	65.868	92.548	79.46133333	13.34721444	15.79	62.79	50.616	43.06533333	24.39281504	99.19	133.2	119.6	117.33	17.11825634	N	Bin 1	0-50%	0.076387664	0.046835898	0.129790865	0.178357926	0.126228736	0.003791943
T57	875	AAAAAAAACCATTGTACAGTGCTTTCGCACTGTACAATGGTTTTTTTT	53.17	129.978	61.204	81.45066667	42.21744721	257.04	252.993	213.677	241.2366667	23.95299506	20.527	106.145	142.006	89.55933333	62.41474276	0	34.632	28.405	21.01233333	18.46164934	N	Bin 2	50-87%	0.021169989	0.844547611	0.081652659	0.086123395	0.008751785	0.125699113
T58	938	AAAAAAAACGGCATGTCAGTGCGAAAGCACTGCGTCAAGCTTTTTTTT	503.07	439.236	873.334	605.2133333	234.3826227	4.284	5.988	4.083	4.785	1.046664703	0	2.99	12.654	5.214666667	6.613832878	7.085	0	1.495	2.86	3.73453143	Y	Bin 1	0-50%	0.047494402	0.044994862	0.047211635	0.925876451	0.530345709	0.699058517
T59	787	AAAAAAAACCGTTATGCAGTGCTTTCGCACTGCATAACGGTTTTTTTT	0	38.844	0	12.948	22.42659386	1.428	5.988	1.361	2.925666667	2.652270034	34.738	476.905	490.694	334.1123333	259.3574324	22.672	63.936	1.495	29.36766667	31.75442622	N	Bin 3	87-95%	0.472608164	0.155497901	0.159846576	0.156349585	0.257951047	0.175667633
T60	745	AAAAAAAAGGTAGATTCAGTGCGAAAGCACTGAATCTACCTTTTTTTT	34.765	83.664	72.974	63.801	25.70770307	61.404	104.79	83.021	83.07166667	21.69304438	14.211	31.395	60.458	35.35466667	23.37638707	185.627	209.124	158.47	184.407	25.34902817	Y	Bin 4	>95%	0.058523786	0.143758101	0.023991581	0.082992236	0.018970294	0.028223046
T61	808	AAAAAAAAGGTAGATACAGTGCTTTCGCACTGTATCTACCTTTTTTTT	26.585	89.64	16.478	44.23433333	39.64585459	19.992	11.976	1.361	11.10966667	9.345664253	99.477	470.925	314.944	295.1153333	186.5161821	85.02	54.612	2.99	47.54066667	41.46966411	N	Bin 3	87-95%	0.277372007	0.112582773	0.917543576	0.123937582	0.188692455	0.176033087
T62	639	AAAAAAAAGCCTGTGCCAGTGCGAAAGCACTGCGGGGCGGTTTTTTTT	615.545	295.812	294.25	401.869	185.0504923	0	1.497	2.722	1.406333333	1.36326312	0	2.99	0	0.996666667	1.726277305	8.502	1.332	4.485	4.773	3.593665677	N	Bin 1	0-50%	0.065150253	0.064803494	0.063327281	0.771445229	0.328541439	0.329450756
T63	850	AAAAAAAACGTTTATTCAGTGCTTTCGCACTGAATAAACGTTTTTTTT	14.315	70.218	4.708	29.747	35.3765458	389.844	401.196	279.005	356.6816667	67.50900225	9.474	22.425	2.812	11.57033333	9.973134028	0	22.644	11.96	11.53466667	11.32799035	Y	Bin 2	50-87%	0.007932577	0.345128611	0.371714048	0.00982498	0.012646545	0.995309866
T64	438	AAAAAAAAGGTGACGGCAGTGCGAAAGCACTGAGCATCCCTTTTTTTT	370.145	132.966	237.754	246.955	118.8569027	45.696	13.473	29.942	29.70366667	16.11282205	0	0	0	0	0	0	1.332	4.485	1.939	2.303289604	N	Bin 1	0-50%	0.067202901	0.069284706	0.071156378	0.085668654	0.104456779	0.282170964
T65	345	AAAAAAAACCAAGCAACAGTGCGAAAGCACTGAGCATGCCTTTTTTTT	222.905	258.462	141.24	207.5356667	60.10334122	1.428	1.497	0	0.975	0.845079286	0	0	0	0	0	0	0	1.495	0.498333333	0.863138652	Y	Bin 1	0-50%	0.026378381	0.026836687	0.027675465	0.183730505	0.676547186	0.422649731
T66	566	AAAAAAAACGTGCAGCCAGTGCGAAAGCACTGTGGGGTGCTTTTTTTT	507.16	355.572	141.24	334.6573333	183.8543692	9.996	1.497	10.888	7.460333333	5.183620774	0	1.495	0	0.498333333	0.863138652	0	1.332	2.99	1.440666667	1.497959056	N	Bin 1	0-50%	0.091974744	0.087748933	0.089506589	0.184169065	0.181649217	0.454933348
T67	681	AAAAAAAAGGTCAATACAGTGCGAAAGCACTGTATTGACCTTTTTTTT	20.45	11.952	0	10.80066667	10.27349996	65.688	137.724	54.44	85.95066667	45.18836033	107.372	224.25	368.372	233.3313333	130.7367697	0	0	7.475	2.491666667	4.315693262	N	Bin 3	87-95%	0.09810157	0.111826347	0.420581984	0.222434685	0.094556294	0.087676842
T68	861	AAAAAAAAGGTTTGTACAGTGCGAAAGCACTGTACAAACCTTTTTTTT	57.26	65.736	58.85	60.61533333	4.50532411	94.248	387.723	246.341	242.7706667	146.7700731	61.581	230.23	67.488	119.7663333	95.70992322	2.834	1.332	20.93	8.365333333	10.90720575	N	Bin 2	50-87%	0.157376137	0.378236379	0.021152825	0.114286173	0.110774491	0.198900453
T69	766	AAAAAAAAGGGTTTAGCAGTGCTTTCGCACTGCTAAACGCTTTTTTTT	6.135	2.988	2.354	3.825666667	2.024908475	448.392	279.939	340.25	356.1936667	85.35076849	1.579	1.495	0	1.024666667	0.888380737	1.417	7.992	0	3.136333333	4.264398707	Y	Bin 2	50-87%	0.018249834	0.091673737	0.835750149	0.018634215	0.020181787	0.437220642
T70	712	AAAAAAAAGGTAGTATCAGTGCGAAAGCACTGATACTACCTTTTTTTT	12.27	31.374	42.372	28.672	15.23181552	44.268	49.401	42.191	45.28666667	3.711372567	64.739	306.475	348.688	239.9673333	153.2129595	18.421	85.248	1.495	35.05466667	44.28487781	N	Bin 3	87-95%	0.21645128	0.118231726	0.837198973	0.158181804	0.705005904	0.143291288
T71	793	AAAAAAAAGGTATGAACAGTGCTTTCGCACTGTTCATACCTTTTTTTT	12.27	0	2.354	4.874666667	6.511800468	37.128	23.952	21.776	27.61866667	8.30688325	145.268	488.865	359.936	331.3563333	173.5722403	11.336	14.652	50.83	25.606	21.90745526	N	Bin 3	87-95%	0.005421245	0.088099735	0.291069142	0.100657166	0.912735792	0.089590875
T72	660	AAAAAAAACGGTCAGTCAGTGCTTTCGCACTGACTGACCGTTTTTTTT	110.43	41.832	141.24	97.834	50.88695342	314.16	205.089	208.233	242.494	62.08448156	0	0	0	0	0	0	5.328	5.98	3.769333333	3.280576372	N	Bin 2	50-87%	0.070390026	0.079566067	0.086687597	0.021158581	0.024073885	0.184857257
T73	562	AAAAAAAAGCCTATTACAGTGCGAAAGCACTGTAATAGGGTTTTTTTT	0	14.94	14.124	9.688	8.399968571	348.432	169.161	228.648	248.747	91.30991299	4.737	0	11.248	5.328333333	5.647267687	2.834	5.328	5.98	4.714	1.660444519	N	Bin 2	50-87%	0.053085062	0.526117725	0.332828314	0.042786857	0.044928217	0.862356266
T74	339	AAAAAAAAGCATTGACCAGTGCGAAAGCACTGTTGCACCGTTTTTTTT	59.305	46.314	96.514	67.37766667	26.05544013	85.68	31.437	142.905	86.674	55.74064749	28.422	28.405	15.466	24.09766667	7.475247443	1.417	2.664	1.495	1.858666667	0.698528692	N	Bin 2	50-87%	0.396703837	0.153553938	0.050514201	0.224400111	0.120898585	0.033104609
T75	661	AAAAAAAAGGTATGCTCAGTGCTTTCGCACTGAGCATACCTTTTTTTT	61.35	31.374	127.116	73.28	48.9732204	171.36	71.856	146.988	130.068	51.86498148	20.527	124.085	139.194	94.602	64.59411497	46.761	41.292	31.395	39.816	7.788608412	N	Bin 2	50-87%	0.172714065	0.637998255	0.404504739	0.615612622	0.094772497	0.314523631
T76	794	AAAAAAAAGGTTTAAACAGTGCGAAAGCACTGTTTAAACCTTTTTTTT	26.585	10.458	0	12.34766667	13.39285953	515.508	244.011	284.449	347.9893333	146.4775946	1.579	11.96	14.06	9.199666667	6.682695589	5.668	22.644	1.495	9.935666667	11.20177595	N	Bin 2	50-87%	0.050033474	0.810196022	0.82775156	0.061665936	0.061207255	0.924979544
T77	793	AAAAAAAAGGTATACTCAGTGCGAAAGCACTGAGTATACCTTTTTTTT	16.36	23.904	21.186	20.48333333	3.820770777	368.424	441.615	272.2	360.7463333	84.96805565	1.579	2.99	0	1.523	1.495786415	1.417	3.996	0	1.804333333	2.02596257	Y	Bin 2	50-87%	0.019703376	0.011946419	0.010231959	0.017527282	0.017362036	0.52178348
T78	451	AAAAAAAACCAACGGCCAGTGCGAAAGCACTGTCATTACCTTTTTTTT	79.755	31.374	153.01	88.04633333	61.24041787	202.776	44.91	153.793	133.8263333	80.8048224	26.843	5.98	23.902	18.90833333	11.2924188	0	0	4.485	1.495	2.589415957	N	Bin 2	50-87%	0.359328591	0.15562653	0.125771811	0.103911899	0.103930185	0.104088863
T79	541	AAAAAAAAGGTTAGCTCAGTGCGAAAGCACTGAGCTAACCTTTTTTTT	18.405	38.844	4.708	20.65233333	17.17860601	35.7	22.455	24.498	27.551	7.130786282	14.211	56.81	440.078	170.3663333	234.546277	45.344	42.624	32.89	40.286	6.547916615	N	Bin 3	87-95%	0.614224286	0.404920536	0.131804038	0.40758505	0.076285018	0.448621665
T80	733	AAAAAAAAGGTATTGTCAGTGCGAAAGCACTGACAATACCTTTTTTTT	20.45	11.952	35.31	22.57066667	11.82251925	21.42	4.491	8.166	11.359	8.904728912	110.53	296.01	340.252	248.9306667	121.8827184	120.445	85.248	25.415	77.036	48.04428096	N	Bin 3	87-95%	0.310580491	0.080457595	0.241515587	0.087173911	0.11775163	0.214432659
T81	665	AAAAAAAAGGTAAATTCAGTGCGAAAGCACTGAATTTACCTTTTTTTT	4.09	20.916	40.018	21.67466667	17.97601116	4.284	34.431	5.444	14.71966667	17.08036581	102.635	276.575	336.034	238.4146667	121.2886292	32.591	78.588	46.345	52.508	23.60969989	N	Bin 3	87-95%	0.675492611	0.069302735	0.17381705	0.080609854	0.01596649	0.100070153
T82	716	AAAAAAAAGGTCTATTCAGTGCGAAAGCACTGAGGCTGCGTTTTTTTT	498.98	494.514	237.754	410.416	149.5463506	12.852	7.485	14.971	11.76933333	3.858649289	0	2.99	1.406	1.465333333	1.495882794	1.417	11.988	2.99	5.465	5.7035716	Y	Bin 1	0-50%	0.045368693	0.041788463	0.041532216	0.071407877	0.363794048	0.250710307
T83	717	AAAAAAAAGGTTGGGACAGTGCGAAAGCACTGCGGCACGCTTTTTTTT	605.32	452.682	240.108	432.7033333	183.4238577	5.712	7.485	2.722	5.306333333	2.407273631	1.579	0	0	0.526333333	0.911636075	2.834	2.664	0	1.832666667	1.589410373	N	Bin 1	0-50%	0.055332814	0.054716289	0.054615089	0.07732895	0.035764558	0.231653743
T84	565	AAAAAAAAGGCACATTCAGTGCTTTCGCACTGCGTGCTGCTTTTTTTT	570.555	206.172	258.94	345.2223333	196.9193324	17.136	14.97	13.61	15.23866667	1.778287191	3.158	0	2.812	1.99	1.732051962	0	0	2.99	0.996666667	1.726277305	N	Bin 1	0-50%	0.099692095	0.093452731	0.094509018	0.008900831	0.017620049	0.456055324
T85	685	AAAAAAAAGCTGTGTCCAGTGCGAAAGCACTGCCAGACGGTTTTTTTT	198.365	168.822	129.47	165.5523333	34.56368465	178.5	184.131	227.287	196.6393333	26.6905722	1.579	2.99	2.812	2.460333333	0.768428483	0	0	0	0	0	Y	Bin 2	50-87%	0.466787829	0.015127874	0.01422024	0.006069291	0.006085208	0.031011435
T86	771	AAAAAAAACGTTTCAGCAGTGCGAAAGCACTGGGCACTGGTTTTTTTT	18.405	58.266	32.956	36.54233333	20.17104782	412.692	366.765	208.233	329.23	107.2731459	1.579	2.99	4.218	2.929	1.320557079	7.085	6.66	8.97	7.571666667	1.229495154	Y	Bin 2	50-87%	0.044265996	0.097816694	0.135191115	0.034945009	0.035841864	0.012916551
T87	687	AAAAAAAACGTTAATTCAGTGCGAAAGCACTGAATTAACGTTTTTTTT	8.18	35.856	25.894	23.31	14.01777572	0	23.952	40.83	21.594	20.51687959	127.899	361.79	316.35	268.6796667	124.0185288	12.753	45.288	16.445	24.82866667	17.81420659	N	Bin 3	87-95%	0.856950605	0.061188473	0.813609572	0.058003715	0.839101981	0.063438609
T88	262	AAAAAAAACGACCGTGCAGTGCGAAAGCACTGGGGTTGGCTTTTTTTT	247.445	83.664	155.364	162.1576667	82.10157989	5.712	7.485	13.61	8.935666667	4.144022965	0	0	0	0	0	0	0	0	0	0	#DIV/0!	Bin 1	0-50%	0.086129131	0.075854227	0.075854227	0.064800981	0.064800981	#DIV/0!
T89	57	AAAAAAAACGAGTGTGCAGTGCTTTCGCACTGTGCTCACCTTTTTTTT	8.18	2.988	11.77	7.646	4.415285721	7.14	2.994	6.805	5.646333333	2.303087131	12.632	2.99	15.466	10.36266667	6.540263705	5.668	1.332	11.96	6.32	5.34391467	N	Bin 3	87-95%	0.317230366	0.186795897	0.238173397	0.203457676	0.792112027	0.121562678
T90	145	AAAAAAAACGGGCTCTCAGTGCGAAAGCACTGGCAGTTGGTTTTTTTT	67.485	73.206	124.762	88.48433333	31.54733403	0	10.479	0	3.493	6.050053471	1.579	1.495	1.406	1.493333333	0.086512042	0	0	0	0	0	N	Bin 1	0-50%	0.05084426	0.041345504	0.03985534	0.624730327	0.422649731	0.001116838
T91	618	AAAAAAAAGGTCTACACAGTGCGAAAGCACTGTGTAGACCTTTTTTTT	0	71.712	145.948	72.55333333	72.97763738	105.672	71.856	81.66	86.396	17.3983544	31.58	32.89	60.458	41.64266667	16.30771601	109.109	141.192	86.71	112.337	27.38406597	N	Bin 4	>95%	0.806160977	0.459533911	0.515665592	0.102386387	0.354480186	0.09803111
T92	573	AAAAAAAACGGGCTTTCAGTGCGAAAGCACTGTGTCTCGCTTTTTTTT	30.675	50.796	7.062	29.511	21.89022295	162.792	205.089	194.623	187.5013333	22.0294724	11.053	28.405	75.924	38.46066667	33.58420736	0	33.3	32.89	22.06333333	19.10850683	Y	Bin 2	50-87%	0.010240269	0.793377908	0.705155701	0.012458825	0.000371636	0.364624983
T93	742	AAAAAAAAGGTTTAGTCAGTGCTTTCGCACTGACTAAACCTTTTTTTT	51.125	43.326	61.204	51.885	8.963198146	185.64	40.419	112.963	113.0073333	72.61051015	115.267	264.615	54.834	144.9053333	107.9853698	93.522	74.592	16.445	61.51966667	40.16690686	N	Bin 3	87-95%	0.265621923	0.300971646	0.758590468	0.771759289	0.352501413	0.259637433
T94	120	AAAAAAAAGCGTATTTCAGTGCGAAAGCACTGCCCCAGCCTTTTTTTT	18.405	4.482	4.708	9.198333333	7.974007922	14.28	13.473	39.469	22.40733333	14.78134515	15.79	1.495	36.556	17.947	17.62974523	14.17	5.328	10.465	9.987666667	4.440284488	N	Bin 2	50-87%	0.366963261	0.52785849	0.810031591	0.377940345	0.285952869	0.478214494
T95	23	AAAAAAAAGGAGTGTGCAGTGCGAAAGCACTGCATGCTCGTTTTTTTT	0	0	0	0	0	2.856	4.491	23.137	10.16133333	11.26695391	0	0	0	0	0	0	1.332	0	0.444	0.769030559	#DIV/0!	Bin 2	50-87%	0.258676299	#DIV/0!	0.422649731	0.258676299	0.284572105	0.422649731
T96	690	AAAAAAAAGGTTTGAACAGTGCTTTCGCACTGTTCAAACCTTTTTTTT	10.225	59.76	0	23.32833333	31.96228103	32.844	14.97	1.361	16.39166667	15.78957486	142.11	432.055	167.314	247.1596667	160.6191882	86.437	54.612	16.445	52.498	35.04385485	N	Bin 3	87-95%	0.760644005	0.096177832	0.353390873	0.134834955	0.084984128	0.178196774
T97	668	AAAAAAAAGGTCAGTACAGTGCTTTCGCACTGTACTGACCTTTTTTTT	2.045	53.784	0	18.60966667	30.4790223	22.848	89.82	43.552	52.07333333	34.28953247	64.739	304.98	305.102	224.9403333	138.7384378	1.417	59.94	22.425	27.92733333	29.6469583	N	Bin 3	87-95%	0.037739973	0.106889043	0.306254146	0.122615886	0.013819609	0.100639639
T98	732	AAAAAAAAGGTATTGACAGTGCGAAAGCACTGTCAATACCTTTTTTTT	16.36	35.856	0	17.40533333	17.95084191	329.868	384.729	191.901	302.166	99.35396318	9.474	62.79	19.684	30.64933333	28.29890219	5.668	5.328	1.495	4.163666667	2.317377037	Y	Bin 2	50-87%	0.026756645	0.326571592	0.291701313	0.031851769	0.033670038	0.240388831
T99	691	AAAAAAAAGGTGTGTACAGTGCTTTCGCACTGTACACACCTTTTTTTT	179.96	113.544	301.312	198.272	95.2139825	44.268	47.904	130.656	74.276	48.86034613	36.317	92.69	130.758	86.58833333	47.51524358	39.676	18.648	29.9	29.408	10.52263009	N	Bin 1	0-50%	0.056770486	0.136255912	0.085770548	0.531165876	0.259996509	0.208719413
T100	628	AAAAAAAAGGTGTATGCAGTGCTTTCGCACTGCATACACCTTTTTTTT	71.575	94.122	32.956	66.21766667	30.93292185	157.08	191.616	134.739	161.145	28.65556579	41.054	115.115	63.27	73.14633333	38.00545224	4.251	35.964	1.495	13.90333333	19.15472903	Y	Bin 2	50-87%	0.002622819	0.749284571	0.039776246	0.024687365	0.002282179	0.040444192
T101	613	AAAAAAAAGGAAGTTACAGTGCTTTCGCACTGTAACTTCCTTTTTTTT	12.27	49.302	42.372	34.648	19.68723922	41.412	34.431	39.469	38.43733333	3.60303238	37.896	161.46	329.004	176.12	146.1066515	63.765	34.632	56.81	51.73566667	15.21494549	N	Bin 3	87-95%	0.80017635	0.20663952	0.466305654	0.245802707	0.185853943	0.285210938
T102	728	AAAAAAAACGAGCCTTCAGTGCGAAAGCACTGTGCGTCCCTTTTTTTT	554.195	242.028	324.852	373.6916667	161.7128435	51.408	68.862	89.826	70.032	19.23570524	1.579	2.99	0	1.523	1.495786415	0	0	8.97	2.99	5.178831915	N	Bin 1	0-50%	0.09535636	0.057778128	0.058913637	0.027589085	0.015876162	0.734938535
T103	169	AAAAAAAAGCTAAAGACAGTGCGAAAGCACTGGAAGCACGTTTTTTTT	116.565	56.772	164.78	112.7056667	54.1073272	1.428	0	0	0.476	0.824456184	0	2.99	1.406	1.465333333	1.495882794	0	0	0	0	0	N	Bin 1	0-50%	0.069394628	0.07268556	0.068971071	0.52393551	0.422649731	0.231848869
T104	657	AAAAAAAAGCTTTAATCAGTGCGAAAGCACTGATTAAAGCTTTTTTTT	4.09	40.338	7.062	17.16333333	20.12478763	121.38	53.892	74.855	83.37566667	34.54140785	110.53	346.84	158.878	205.416	124.8396696	1.417	33.3	11.96	15.559	16.2433378	N	Bin 3	87-95%	0.157664479	0.089766498	0.690612689	0.306843016	0.142657923	0.094198503
T105	652	AAAAAAAACGTTGTATCAGTGCTTTCGCACTGATACAACGTTTTTTTT	47.035	49.302	23.54	39.959	14.26437847	338.436	260.478	219.121	272.6783333	60.58591756	1.579	0	2.812	1.463666667	1.409543307	1.417	13.32	0	4.912333333	7.315641895	Y	Bin 2	50-87%	0.015883332	0.050061004	0.031677485	0.016440416	0.017183072	0.561258681
T106	641	AAAAAAAACGATTGTACAGTGCGAAAGCACTGGACGGACCTTTTTTTT	423.315	295.812	183.612	300.913	119.9328862	105.672	74.85	40.83	73.784	32.43414109	0	0	1.406	0.468666667	0.811754478	1.417	1.332	1.495	1.414666667	0.081525047	Y	Bin 1	0-50%	0.046170233	0.049752187	0.049543638	0.061891543	0.061041936	0.158352552
T107	537	AAAAAAAAGGTCTGTTCAGTGCGAAAGCACTGAACAGACCTTTTTTTT	8.18	25.398	51.788	28.45533333	21.96417268	0	13.473	14.971	9.481333333	8.245165998	162.637	296.01	181.374	213.3403333	72.20439136	7.085	27.972	26.91	20.65566667	11.76453171	N	Bin 3	87-95%	0.169161639	0.05106185	0.460373615	0.035304777	0.035832725	0.036174673
T108	691	AAAAAAAAGCGTTATACAGTGCTTTCGCACTGTATAACGCTTTTTTTT	14.315	91.134	110.638	72.029	50.92426584	239.904	235.029	322.557	265.83	49.18745575	4.737	16.445	0	7.060666667	8.465168417	0	0	0	0	0	Y	Bin 2	50-87%	0.016571453	0.159180026	0.133940894	0.01518048	0.011220742	0.2853991
T109	460	AAAAAAAACGAGGCAGCAGTGCGAAAGCACTGACTGATCCTTTTTTTT	511.25	128.484	258.94	299.558	194.5888464	5.712	1.497	1.361	2.856666667	2.473726002	0	0	0	0	0	5.668	1.332	4.485	3.828333333	2.241346099	N	Bin 1	0-50%	0.11611607	0.116567943	0.117032272	0.183479227	0.462078332	0.0977841
T110	204	AAAAAAAAGGAGATTACAGTGCGAAAGCACTGACAGCTCGTTTTTTTT	122.7	125.496	134.178	127.458	5.985248867	0	0	1.361	0.453666667	0.785773716	0	0	0	0	0	0	0	2.99	0.996666667	1.726277305	Y	Bin 1	0-50%	0.000563577	0.000734227	0.000389756	0.422649731	0.422649731	0.422649731
T111	573	AAAAAAAAGGAATTGTCAGTGCTTTCGCACTGACAATTCCTTTTTTTT	18.405	31.374	51.788	33.85566667	16.82929512	17.136	47.904	38.108	34.38266667	15.71865253	53.686	118.105	289.636	153.809	121.959757	65.182	74.592	41.86	60.54466667	16.85154596	N	Bin 3	87-95%	0.957532838	0.187192413	0.282806669	0.215535478	0.177434541	0.358541913
T112	266	AAAAAAAAGGGATCTGCAGTGCGAAAGCACTGGACCTGCGTTTTTTTT	194.275	161.352	143.594	166.407	25.71586493	0	0	0	0	0	0	2.99	0	0.996666667	1.726277305	0	0	0	0	0	#DIV/0!	Bin 1	0-50%	0.007866645	0.008175749	0.007866645	0.422649731	#DIV/0!	0.422649731
T113	210	AAAAAAAACGTGGTGCCAGTGCTTTCGCACTGTACAGCGCTTTTTTTT	0	0	11.77	3.923333333	6.795412668	52.836	77.844	57.162	62.614	13.36574891	37.896	40.365	30.932	36.39766667	4.89174042	1.417	0	0	0.472333333	0.818105331	N	Bin 2	50-87%	0.02684466	0.03996324	0.495798199	0.056431504	0.01626853	0.005754675
T114	651	AAAAAAAAGGAAGGGACAGTGCGAAAGCACTGACCCCAGGTTTTTTTT	18.405	13.446	0	10.617	9.523047674	98.532	95.808	133.378	109.2393333	20.94902063	146.847	191.36	224.96	187.7223333	39.18334667	8.502	9.324	11.96	9.928666667	1.806559529	Y	Bin 3	87-95%	0.029712566	0.02387217	0.92578976	0.035201936	0.012265399	0.014512952
T115	508	AAAAAAAAGGTTGATGCAGTGCGAAAGCACTGCATCAACCTTTTTTTT	18.405	5.976	25.894	16.75833333	10.06058221	29.988	43.413	31.303	34.90133333	7.400584999	0	23.92	64.676	29.532	32.70117967	195.546	117.216	183.885	165.549	42.26173088	Y	Bin 4	>95%	0.205636651	0.52447883	0.016866827	0.809888519	0.044929654	0.047325938
T116	597	AAAAAAAAGGGTATGGCAGTGCGAAAGCACTGATACTCCGTTTTTTTT	355.83	346.608	386.056	362.8313333	20.63492615	2.856	7.485	0	3.447	3.777335966	1.579	1.495	11.248	4.774	5.606805775	0	1.332	13.455	4.929	7.413707777	Y	Bin 1	0-50%	0.001497376	0.000600876	0.000493763	0.820538161	0.829648859	0.901246899
T117	573	AAAAAAAACCGTTAGACAGTGCTTTCGCACTGTCTAACGGTTTTTTTT	2.045	35.856	2.354	13.41833333	19.43220354	1.428	13.473	0	4.967	7.400933928	30.001	234.715	426.018	230.2446667	198.046343	55.263	14.652	11.96	27.29166667	24.26125166	N	Bin 3	87-95%	0.349846585	0.198983619	0.586318299	0.188604728	0.298996145	0.251413421
T118	601	AAAAAAAAGGTAGTTACAGTGCGAAAGCACTGTAACTACCTTTTTTTT	59.305	13.446	25.894	32.88166667	23.71460698	155.652	61.377	58.523	91.85066667	55.27199951	33.159	233.22	186.998	151.1256667	104.7435877	36.842	27.972	2.99	22.60133333	17.55341908	N	Bin 3	87-95%	0.091701062	0.251853592	0.494379451	0.584449714	0.113731402	0.192502226
T119	192	AAAAAAAACGTGATGCCAGTGCGAAAGCACTGAAAATGGGTTTTTTTT	118.61	53.784	221.276	131.2233333	84.45540036	2.856	0	1.361	1.405666667	1.42852383	0	0	0	0	0	1.417	0	0	0.472333333	0.818105331	N	Bin 1	0-50%	0.115708051	0.114783448	0.115725957	0.230433078	0.183820044	0.422649731
T120	467	AAAAAAAAGGTGTTGACAGTGCTTTCGCACTGTCAACACCTTTTTTTT	18.405	11.952	58.85	29.73566667	25.41935496	35.7	14.97	25.859	25.50966667	10.36941418	1.579	16.445	1.406	6.476666667	8.633263249	141.7	206.46	153.985	167.3816667	34.39574695	Y	Bin 4	>95%	0.804138438	0.328860752	0.043183897	0.215174052	0.031093288	0.008570579
T121	637	AAAAAAAACCGCGTTCCAGTGCGAAAGCACTGACTTAGGCTTTTTTTT	364.01	398.898	378.994	380.634	17.5017238	8.568	14.97	20.415	14.651	5.929938701	0	0	0	0	0	0	0	0	0	0	#DIV/0!	Bin 1	0-50%	0.000606612	0.00070399	0.00070399	0.050505374	0.050505374	#DIV/0!
T122	427	AAAAAAAAGCGGGATACAGTGCGAAAGCACTGCTAACCCGTTTTTTTT	284.255	158.364	261.294	234.6376667	67.04517917	45.696	25.449	25.859	32.33466667	11.57306988	0	0	0	0	0	2.834	1.332	0	1.388666667	1.417849545	Y	Bin 1	0-50%	0.028191867	0.026152702	0.026243456	0.040147171	0.035363096	0.231900353
T123	244	AAAAAAAACGGCATATCAGTGCGAAAGCACTGTGCCTGGCTTTTTTTT	274.03	83.664	105.93	154.5413333	104.077374	1.428	2.994	1.361	1.927666667	0.924079181	0	0	5.624	1.874666667	3.247017914	1.417	0	0	0.472333333	0.818105331	N	Bin 1	0-50%	0.127347903	0.128937795	0.122768442	0.983005017	0.23355646	0.581204944
T124	593	AAAAAAAAGGTTGTAACAGTGCGAAAGCACTGTTACAACCTTTTTTTT	196.32	138.942	284.834	206.6986667	73.49766294	129.948	143.712	123.851	132.5036667	10.17415374	0	0	0	0	0	1.417	5.328	0	2.248333333	2.759571042	N	Bin 1	0-50%	0.262261794	0.039655391	0.043168937	0.001959483	0.001079442	0.293655003
T125	545	AAAAAAAAGGTATATGCAGTGCGAAAGCACTGCATATACCTTTTTTTT	6.135	34.362	32.956	24.48433333	15.90653118	177.072	128.742	225.926	177.2466667	48.59223544	12.632	128.57	43.586	61.596	60.03061749	0	5.328	0	1.776	3.076122234	N	Bin 2	50-87%	0.036185168	0.323576527	0.113097661	0.184184746	0.027302476	0.211069118
T126	600	AAAAAAAAGGTAAATTCAGTGCTTTCGCACTGAATTTACCTTTTTTTT	34.765	10.458	14.124	19.78233333	13.10420216	9.996	34.431	29.942	24.78966667	13.006814	168.953	255.645	199.652	208.0833333	43.95669747	24.089	97.236	11.96	44.42833333	46.13312697	Y	Bin 3	87-95%	0.771321837	0.02780672	0.51190716	0.010809125	0.491029965	0.00591116
T127	680	AAAAAAAAGGGATGCACAGTGCGAAAGCACTGACCCCAGGTTTTTTTT	597.14	346.608	282.48	408.7426667	166.2776789	5.712	20.958	24.498	17.056	9.982367054	0	0	0	0	0	0	0	0	0	0	#DIV/0!	Bin 1	0-50%	0.06135341	0.050981227	0.050981227	0.097728921	0.097728921	#DIV/0!
T128	8	AAAAAAAACGGGAGTGCAGTGCGAAAGCACTGCCACACCCTTTTTTTT	0	0	0	0	0	2.856	1.497	6.805	3.719333333	2.757303816	0	0	0	0	0	0	0	0	0	0	#DIV/0!	Bin 2	50-87%	0.144515582	#DIV/0!	#DIV/0!	0.144515582	0.144515582	#DIV/0!
T129	452	AAAAAAAAGGTGCCCGCAGTGCGAAAGCACTGTAACGCGGTTTTTTTT	112.475	159.858	103.576	125.303	30.25448841	181.356	83.832	80.299	115.1623333	57.35260807	0	0	0	0	0	0	1.332	4.485	1.939	2.303289604	N	Bin 1	0-50%	0.833035298	0.018884095	0.0206342	0.073655513	0.080062687	0.282170964
T130	530	AAAAAAAAGGTCTGTGCAGTGCGAAAGCACTGCACAGACCTTTTTTTT	6.135	23.904	0	10.013	12.41488892	18.564	37.425	42.191	32.72666667	12.4945802	71.055	282.555	244.644	199.418	112.7701459	22.672	22.644	1.495	15.60366667	12.21847177	N	Bin 3	87-95%	0.145034321	0.093488342	0.418495324	0.103996659	0.318077155	0.113623809
T131	604	AAAAAAAAGGTTATTACAGTGCGAAAGCACTGTAATAACCTTTTTTTT	26.585	22.41	9.416	19.47033333	8.954042123	278.46	229.041	97.992	201.831	93.26018889	36.317	79.235	39.368	51.64	23.9466108	14.17	49.284	1.495	21.64966667	24.75694227	N	Bin 2	50-87%	0.064440143	0.142362232	0.87682246	0.105159259	0.065273201	0.02215534
T132	334	AAAAAAAAGCGCTTCTCAGTGCGAAAGCACTGTGATTCCGTTTTTTTT	173.825	35.856	77.682	95.78766667	70.74406416	98.532	38.922	59.884	65.77933333	30.23911773	26.843	8.97	40.774	25.529	15.94266449	0	0	1.495	0.498333333	0.863138652	N	Bin 1	0-50%	0.328724984	0.209340827	0.145484424	0.128665477	0.065273805	0.10449425
T133	589	AAAAAAAAGCTTTGTACAGTGCGAAAGCACTGTACAAAGCTTTTTTTT	8.18	35.856	2.354	15.46333333	17.89919577	35.7	49.401	1.361	28.82066667	24.74781446	108.951	406.64	209.494	241.695	151.4343537	1.417	9.324	4.485	5.075333333	3.986418484	N	Bin 3	87-95%	0.246123428	0.102327259	0.344848535	0.121883956	0.221534129	0.108738175
T134	217	AAAAAAAACGGTAGGCCAGTGCGAAAGCACTGCATGAACCTTTTTTTT	167.69	88.146	176.55	144.1286667	48.68438277	0	0	0	0	0	0	0	0	0	0	0	0	1.495	0.498333333	0.863138652	#DIV/0!	Bin 1	0-50%	0.035991952	0.035991952	0.035537638	#DIV/0!	0.422649731	0.422649731
T135	634	AAAAAAAAGCTTAGTACAGTGCGAAAGCACTGTACTAAGCTTTTTTTT	110.43	19.422	310.728	146.86	149.0307186	285.6	224.55	89.826	199.992	100.1707856	3.158	14.95	1.406	6.504666667	7.366146709	1.417	3.996	2.99	2.801	1.299846529	N	Bin 2	50-87%	0.736049829	0.257532915	0.236576288	0.075916763	0.077055973	0.427443541
T136	618	AAAAAAAACGATCCGCCAGTGCGAAAGCACTGCATGTGGGTTTTTTTT	501.025	383.958	214.214	366.399	144.2094875	8.568	7.485	17.693	11.24866667	5.607164732	0	0	1.406	0.468666667	0.811754478	0	0	0	0	0	N	Bin 1	0-50%	0.054043195	0.048527595	0.047952854	0.060180169	0.073776522	0.422649731
T137	585	AAAAAAAAGCTATGTACAGTGCGAAAGCACTGTACATAGCTTTTTTTT	2.045	34.362	11.77	16.059	16.57992048	4.284	47.904	8.166	20.118	24.1415374	23.685	485.875	229.178	246.246	231.5672397	0	14.652	1.495	5.382333333	8.062493183	N	Bin 3	87-95%	0.504591782	0.205145968	0.171531018	0.202245544	0.253367841	0.203659134
T138	543	AAAAAAAACGTGTGTACAGTGCTTTCGCACTGTACACACGTTTTTTTT	14.315	28.386	37.664	26.78833333	11.75620493	8.568	23.952	6.805	13.10833333	9.432172196	83.687	194.35	172.938	150.325	58.69485258	85.02	109.224	38.87	77.70466667	35.74292805	N	Bin 3	87-95%	0.252569205	0.049301376	0.178891053	0.047646102	0.059245214	0.207999776
T139	182	AAAAAAAACGGTCGTTCAGTGCGAAAGCACTGCACATTGCTTTTTTTT	139.06	52.29	183.612	124.9873333	66.78245938	0	0	1.361	0.453666667	0.785773716	0	0	0	0	0	0	0	0	0	0	#DIV/0!	Bin 1	0-50%	0.0826512	0.083427621	0.083427621	0.422649731	0.422649731	#DIV/0!
T140	406	AAAAAAAACCGTTATTCAGTGCTTTCGCACTGAATAACGGTTTTTTTT	38.855	20.916	14.124	24.63166667	12.77733244	99.96	116.766	110.241	108.989	8.472664103	23.685	85.215	74.518	61.13933333	32.87440899	5.668	11.988	0	5.885333333	5.996954338	N	Bin 2	50-87%	0.018470666	0.293558422	0.126129273	0.078533813	0.002053642	0.097294156
T141	337	AAAAAAAAGGAGTGTACAGTGCGAAAGCACTGACCGCCCCTTTTTTTT	302.66	156.87	157.718	205.7493333	83.92817025	5.712	2.994	1.361	3.355666667	2.197931376	1.579	0	1.406	0.995	0.866025981	0	1.332	10.465	3.932333333	5.696521424	N	Bin 1	0-50%	0.050479988	0.051125264	0.057240674	0.198856732	0.908157331	0.452447734
T142	475	AAAAAAAAGGTTGTTTCAGTGCGAAAGCACTGAAACAACCTTTTTTTT	10.225	20.916	49.434	26.85833333	20.26869296	24.276	17.964	32.664	24.968	7.374391365	17.369	4.485	18.278	13.37733333	7.714386841	199.797	165.168	134.55	166.505	32.64404125	Y	Bin 4	>95%	0.851691465	0.350319121	0.043836773	0.038934464	0.022194624	0.015781298
T143	577	AAAAAAAACCATTACACAGTGCTTTCGCACTGTGTAATGGTTTTTTTT	57.26	176.292	94.16	109.2373333	60.93150861	47.124	182.634	63.967	97.90833333	73.85628346	1.579	161.46	60.458	74.499	80.86003834	29.757	18.648	2.99	17.13166667	13.44777016	N	Bin 1	0-50%	0.395754929	0.098661521	0.133798439	0.194694195	0.204228256	0.365086443
T144	492	AAAAAAAAGCGTTAAACAGTGCTTTCGCACTGTTTAACGCTTTTTTTT	151.33	137.448	317.79	202.1893333	100.3534408	84.252	59.88	85.743	76.625	14.52074513	0	13.455	28.12	13.85833333	14.06433818	0	0	0	0	0	N	Bin 1	0-50%	0.142741214	0.066797853	0.07321221	0.03049198	0.011759848	0.230002051
T145	530	AAAAAAAACCAATGTTCAGTGCGAAAGCACTGAACATTGGTTTTTTTT	14.315	34.362	35.31	27.99566667	11.85728284	8.568	44.91	12.249	21.909	20.00429806	90.003	115.115	209.494	138.204	63.00278733	56.68	113.22	47.84	72.58	35.47172959	N	Bin 3	87-95%	0.594551863	0.075041321	0.145677544	0.103351418	0.033609563	0.311392548
T146	549	AAAAAAAAGGTCTGAACAGTGCGAAAGCACTGTTCAGACCTTTTTTTT	8.18	8.964	0	5.714666667	4.964546841	211.344	251.496	276.283	246.3743333	32.77105479	1.579	4.485	1.406	2.49	1.729884678	1.417	7.992	11.96	7.123	5.324949108	Y	Bin 2	50-87%	0.007619739	0.310466223	0.822905809	0.005927779	0.004358017	0.278532708
T147	621	AAAAAAAAGGGTCAGTCAGTGCGAAAGCACTGCGCAACCCTTTTTTTT	586.915	292.824	214.214	364.651	196.4582584	12.852	37.425	10.888	20.38833333	14.78682969	0	4.485	2.812	2.432333333	2.266476634	0	0	0	0	0	N	Bin 1	0-50%	0.097081958	0.087100946	0.084648935	0.142498633	0.139549708	0.204152704
T148	388	AAAAAAAAGGTTCAGTCAGTGCGAAAGCACTGGTGAATCGTTTTTTTT	208.59	239.04	263.648	237.0926667	27.5806077	0	1.497	12.249	4.582	6.681872417	0	0	0	0	0	0	5.328	0	1.776	3.076122234	Y	Bin 1	0-50%	0.00292909	0.004480472	0.004542475	0.356874559	0.621311343	0.422649731
T149	411	AAAAAAAAGGTTGTGACAGTGCGAAAGCACTGTCACAACCTTTTTTTT	18.405	29.88	30.602	26.29566667	6.843046568	19.992	28.443	42.191	30.20866667	11.20433328	0	40.365	44.992	28.45233333	24.74881283	52.429	183.816	106.145	114.13	66.05646154	N	Bin 4	>95%	0.424907908	0.854127288	0.129751057	0.870246045	0.15057526	0.097991204
T150	277	AAAAAAAAGGAAGTTCCAGTGCGAAAGCACTGACACGGGGTTTTTTTT	69.53	115.038	56.496	80.35466667	30.73550874	54.264	80.838	53.079	62.727	15.69577322	1.579	2.99	11.248	5.272333333	5.222946901	0	0	0	0	0	N	Bin 1	0-50%	0.188152507	0.061946438	0.04546797	0.03278503	0.020239164	0.222498376
T151	614	AAAAAAAAGGTTTTGTCAGTGCGAAAGCACTGACAAAACCTTTTTTTT	4.09	52.29	11.77	22.71666667	25.89753141	9.996	58.383	35.386	34.58833333	24.20336023	134.215	406.64	181.374	240.743	145.5931103	1.417	15.984	1.495	6.298666667	8.387835378	N	Bin 3	87-95%	0.180595672	0.087486854	0.248231018	0.101765345	0.108350803	0.097854691
T152	564	AAAAAAAAGGCAGGACCAGTGCGAAAGCACTGCCGCCTCGTTTTTTTT	226.995	189.738	200.09	205.6076667	19.2316015	105.672	64.371	152.432	107.4916667	44.05869177	3.158	0	4.218	2.458666667	2.194238213	7.085	2.664	0	3.249666667	3.578625481	N	Bin 1	0-50%	0.060326054	0.002658013	0.002218213	0.049337368	0.058327541	0.784209628
T153	566	AAAAAAAAGGTATGATCAGTGCTTTCGCACTGATCATACCTTTTTTTT	53.17	40.338	143.594	79.034	56.27752887	85.68	124.251	134.739	114.89	25.83442686	48.949	186.875	73.112	102.9786667	73.65397954	1.417	0	1.495	0.970666667	0.841526193	N	Bin 2	50-87%	0.313195135	0.745031919	0.136135794	0.783356511	0.017017456	0.141044791
T154	256	AAAAAAAACGTGGACGCAGTGCGAAAGCACTGTCAAGACCTTTTTTTT	134.97	131.472	214.214	160.2186667	46.79402758	1.428	0	5.444	2.290666667	2.822663518	0	0	2.812	0.937333333	1.623508957	2.834	2.664	0	1.832666667	1.589410373	Y	Bin 1	0-50%	0.024957857	0.025776995	0.029718175	0.217199104	0.872500157	0.676894933
T155	515	AAAAAAAAGGCAGGGGCAGTGCGAAAGCACTGTTTGCGCGTTTTTTTT	241.31	464.634	185.966	297.3033333	147.5310259	1.428	0	1.361	0.929666667	0.805811599	0	0	0	0	0	0	5.328	1.495	2.274333333	2.748165995	N	Bin 1	0-50%	0.074294929	0.073184988	0.072006504	0.183738918	0.577896216	0.288141542
T156	614	AAAAAAAAGGTATAATCAGTGCTTTCGCACTGATTATACCTTTTTTTT	81.8	56.772	14.124	50.89866667	34.21815713	444.108	252.993	47.635	248.2453333	198.2791345	0	2.99	0	0.996666667	1.726277305	0	17.316	0	5.772	9.997397261	N	Bin 2	50-87%	0.173146446	0.12614892	0.149587379	0.163353766	0.168396143	0.422649731
T157	404	AAAAAAAACCATATTACAGTGCGAAAGCACTGCGACAACCTTTTTTTT	65.44	165.834	82.39	104.5546667	53.74191237	91.392	106.287	87.104	94.92766667	10.06839492	11.053	25.415	4.218	13.562	10.81894232	0	0	0	0	0	N	Bin 1	0-50%	0.743971619	0.071089067	0.077914425	9.08477E-05	0.003728887	0.162074239
T158	552	AAAAAAAAGCTTAACACAGTGCTTTCGCACTGTGTTAAGCTTTTTTTT	2.045	0	0	0.681666667	1.1806813	347.004	142.215	246.341	245.1866667	102.3993799	3.158	13.455	0	5.537666667	7.036076061	2.834	25.308	0	9.380666667	13.86606827	N	Bin 2	50-87%	0.052812896	0.377018993	0.40493942	0.061205505	0.069840728	0.438641198
T159	354	AAAAAAAACCCGCGTACAGTGCGAAAGCACTGAATCGCCCTTTTTTTT	175.87	115.038	124.762	138.5566667	32.6780152	32.844	49.401	51.718	44.65433333	10.29344949	37.896	2.99	19.684	20.19	17.45850039	0	0	5.98	1.993333333	3.45255461	N	Bin 1	0-50%	0.062539024	0.007073102	0.020148088	0.251599832	0.013571411	0.220026616
T160	180	AAAAAAAAGGCTTCGTCAGTGCTTTCGCACTGTGATGCCGTTTTTTTT	179.96	31.374	160.072	123.802	80.66030327	2.856	0	0	0.952	1.648912369	1.579	0	0	0.526333333	0.911636075	0	0	0	0	0	N	Bin 1	0-50%	0.116264803	0.116654461	0.117147522	0.422649731	0.422649731	0.422649731
T161	400	AAAAAAAACGCACTACCAGTGCGAAAGCACTGACCCTCGGTTTTTTTT	79.755	74.7	110.638	88.36433333	19.4544449	92.82	62.874	210.955	122.2163333	78.29498036	0	0	0	0	0	0	0	2.99	0.996666667	1.726277305	N	Bin 2	50-87%	0.424333692	0.015775742	0.013472394	0.113898929	0.111318667	0.422649731
T162	602	AAAAAAAAGGACGGTACAGTGCTTTCGCACTGCTCAGAGGTTTTTTTT	347.65	555.768	112.992	338.8033333	221.5205277	1.428	10.479	1.361	4.422666667	5.245045503	0	2.99	0	0.996666667	1.726277305	1.417	0	0	0.472333333	0.818105331	N	Bin 1	0-50%	0.116444895	0.117119321	0.118086534	0.233773848	0.352496833	0.725526185
T163	491	AAAAAAAAGCTAAGTTCAGTGCTTTCGCACTGAACTTAGCTTTTTTTT	16.36	17.928	21.186	18.49133333	2.461823985	4.284	17.964	0	7.416	9.38261115	15.79	149.5	182.78	116.0233333	88.38512563	124.696	142.524	17.94	95.05333333	67.37439446	N	Bin 3	87-95%	0.213358927	0.189333625	0.196991262	0.165731685	0.128494763	0.816272586
T164	547	AAAAAAAAGCTTAATTCAGTGCGAAAGCACTGAATTAAGCTTTTTTTT	36.81	31.374	14.124	27.436	11.84459928	34.272	31.437	47.635	37.78133333	8.650454689	63.16	337.87	137.788	179.606	142.0491284	21.255	38.628	20.93	26.93766667	10.12542969	N	Bin 3	87-95%	0.466818627	0.20505393	0.953251578	0.234082047	0.385543227	0.183788603
T165	414	AAAAAAAAGGTGAATTCAGTGCGAAAGCACTGAATTCACCTTTTTTTT	4.09	14.94	4.708	7.912666667	6.093688648	38.556	62.874	42.191	47.87366667	13.11719506	30.001	212.29	195.434	145.9083333	100.7318898	0	0	0	0	0	N	Bin 3	87-95%	0.010266714	0.132970027	0.153450216	0.207279051	0.024122799	0.128868225
T166	499	AAAAAAAACGTCAATTCAGTGCGAAAGCACTGAATTGACGTTTTTTTT	61.35	97.11	63.558	74.006	20.03908501	145.656	127.245	142.905	138.602	9.931167454	0	10.465	11.248	7.237666667	6.280217857	29.757	42.624	25.415	32.59866667	8.949509614	Y	Bin 2	50-87%	0.064760868	0.022873885	0.025977622	0.004003662	0.010037703	0.046062943
T167	359	AAAAAAAACGTTTTATCAGTGCTTTCGCACTGTACGGACCTTTTTTTT	263.805	194.22	169.488	209.171	48.90371584	9.996	19.461	9.527	12.99466667	5.604916621	0	0	0	0	0	0	0	1.495	0.498333333	0.863138652	Y	Bin 1	0-50%	0.021347279	0.017737145	0.018255118	0.056783044	0.071294719	0.422649731
T168	336	AAAAAAAAGGTGCAATCAGTGCGAAAGCACTGGCCGGCGGTTTTTTTT	402.865	104.58	148.302	218.5823333	161.0837647	0	0	1.361	0.453666667	0.785773716	0	5.98	0	1.993333333	3.45255461	0	1.332	0	0.444	0.769030559	N	Bin 1	0-50%	0.14405325	0.148315702	0.144289778	0.56516954	0.991207936	0.422649731
T169	153	AAAAAAAAGCACGTAACAGTGCGAAAGCACTGTGTCGACGTTTTTTTT	118.61	77.688	82.39	92.896	22.39273427	7.14	0	1.361	2.833666667	3.790970896	1.579	0	1.406	0.995	0.866025981	0	0	0	0	0	Y	Bin 1	0-50%	0.013942689	0.018286327	0.018823487	0.427340438	0.324755294	0.18487126
T170	146	AAAAAAAACGTTTCGGCAGTGCGAAAGCACTGGTAATCGCTTTTTTTT	118.61	64.242	94.16	92.33733333	27.22978959	0	2.994	0	0.998	1.728586706	1.579	1.495	1.406	1.493333333	0.086512042	0	0	0	0	0	Y	Bin 1	0-50%	0.031546627	0.02859151	0.027785161	0.668969518	0.422649731	0.001116838
T171	330	AAAAAAAACGTCTACTCAGTGCGAAAGCACTGACCCGGGGTTTTTTTT	141.105	62.748	61.204	88.35233333	45.69167172	118.524	44.91	106.158	89.864	39.41923485	0	1.495	0	0.498333333	0.863138652	0	0	1.495	0.498333333	0.863138652	N	Bin 2	50-87%	0.950946088	0.080864191	0.080941589	0.061512829	0.058337746	1
T172	416	AAAAAAAACGTTTACGCAGTGCTTTCGCACTGCGTAAACGTTTTTTTT	14.315	4.482	9.416	9.404333333	4.916510382	1.428	0	6.805	2.744333333	3.588391887	1.579	0	2.812	1.463666667	1.409543307	138.866	270.396	137.54	182.2673333	76.32454379	N	Bin 4	>95%	0.169617401	0.084932973	0.0654414	0.444879698	0.05859041	0.056269761
T173	444	AAAAAAAAGGTGAGTTCAGTGCTTTCGCACTGAACTCACCTTTTTTTT	36.81	71.712	61.204	56.57533333	17.90546892	67.116	76.347	87.104	76.85566667	10.00370393	6.316	43.355	56.24	35.30366667	25.91755043	31.174	83.916	47.84	54.31	26.959698	N	Bin 2	50-87%	0.124770254	0.12143665	0.793002559	0.049868546	0.273699611	0.318542473
T174	503	AAAAAAAAGGTTGGCGCAGTGCGAAAGCACTGTAGTATCCTTTTTTTT	249.49	161.352	150.656	187.166	54.23847192	98.532	97.305	87.104	94.31366667	6.273822785	0	7.475	0	2.491666667	4.315693262	4.251	2.664	1.495	2.803333333	1.383273051	N	Bin 1	0-50%	0.085530643	0.029465394	0.026397091	0.00140551	0.001039348	0.91810689
T175	580	AAAAAAAAGGAATATACAGTGCTTTCGCACTGTATATTCCTTTTTTTT	0	1.494	7.062	2.852	3.721704448	275.604	311.376	205.511	264.1636667	53.85174534	0	19.435	4.218	7.884333333	10.22307715	7.085	2.664	1.495	3.748	2.948443149	Y	Bin 2	50-87%	0.015532401	0.520162445	0.829199133	0.011640772	0.013435648	0.610816682
T176	454	AAAAAAAAGGGGAGGCCAGTGCGAAAGCACTGACCCCGCGTTTTTTTT	116.565	100.098	40.018	85.56033333	40.29104884	149.94	95.808	106.158	117.302	28.73516849	60.002	14.95	25.308	33.42	23.59606077	0	0	0	0	0	N	Bin 2	50-87%	0.259131848	0.125550199	0.06661669	0.001300549	0.019422165	0.133649892
T177	396	AAAAAAAACCGTTAATCAGTGCGAAAGCACTGATTAACGGTTTTTTTT	2.045	22.41	0	8.151666667	12.39034133	4.284	17.964	13.61	11.95266667	6.988967401	11.053	107.64	154.66	91.11766667	73.21532105	56.68	103.896	71.76	77.44533333	24.11596826	N	Bin 3	87-95%	0.545706733	0.187297724	0.012587722	0.180311236	0.024093079	0.749937024
T178	477	AAAAAAAACCATTCATCAGTGCTTTCGCACTGATGAATGGTTTTTTTT	4.09	5.976	0	3.355333333	3.054986961	14.28	29.94	65.328	36.516	26.15162343	67.897	315.445	174.344	185.8953333	124.1776069	1.417	9.324	10.465	7.068666667	4.927623396	N	Bin 3	87-95%	0.183298969	0.123908557	0.431225925	0.166126257	0.149978881	0.123882707
T179	505	AAAAAAAAGGTGTCATCAGTGCTTTCGCACTGGCTGCGGGTTTTTTTT	235.175	412.344	230.692	292.737	103.6069503	1.428	1.497	0	0.975	0.845079286	0	1.495	0	0.498333333	0.863138652	0	2.664	16.445	6.369666667	8.826578065	Y	Bin 1	0-50%	0.03922284	0.038818561	0.043752705	0.421841684	0.435352364	0.383165048
T180	291	AAAAAAAACGTTCAATCAGTGCTTTCGCACTGATTGAACGTTTTTTTT	34.765	17.928	11.77	21.48766667	11.9036098	18.564	0	8.166	8.91	9.304336408	1.579	7.475	11.248	6.767333333	4.873190365	100.607	71.928	148.005	106.8466667	38.42040555	N	Bin 4	>95%	0.108299045	0.267287829	0.079748959	0.802713805	0.043623067	0.040874158
T181	262	AAAAAAAACGTGAACACAGTGCGAAAGCACTGCTAATGGCTTTTTTTT	106.34	44.82	82.39	77.85	31.0102612	97.104	68.862	40.83	68.932	28.13706531	0	0	1.406	0.468666667	0.811754478	0	0	0	0	0	N	Bin 1	0-50%	0.684078837	0.04931093	0.049032462	0.054377867	0.051302187	0.422649731
T182	157	AAAAAAAAGGTAGTTTCAGTGCGAAAGCACTGCAACTCGGTTTTTTTT	149.285	94.122	35.31	92.90566667	56.99723464	1.428	0	4.083	1.837	2.071999759	0	1.495	1.406	0.967	0.838628046	0	0	0	0	0	N	Bin 1	0-50%	0.114009715	0.110019778	0.10590108	0.554490821	0.264416392	0.183887394
T183	565	AAAAAAAAGGAATTTTCAGTGCTTTCGCACTGAAAATTCCTTTTTTTT	2.045	10.458	4.708	5.737	4.299857323	328.44	221.556	191.901	247.299	71.81748511	9.474	17.94	7.03	11.48133333	5.725300458	0	15.984	1.495	5.826333333	8.828499325	Y	Bin 2	50-87%	0.030221478	0.078444121	0.976945007	0.030183766	0.03123007	0.121180859
T184	98	AAAAAAAACCAACGATCAGTGCGAAAGCACTGTTGAGCCCTTTTTTTT	94.07	44.82	47.08	61.99	27.80506609	0	0	0	0	0	1.579	0	1.406	0.995	0.866025981	0	0	0	0	0	#DIV/0!	Bin 1	0-50%	0.060991928	0.0606712	0.060991928	0.18487126	#DIV/0!	0.18487126
T185	198	AAAAAAAAGGTGTACTCAGTGCGAAAGCACTGAGTACACCTTTTTTTT	4.09	1.494	0	1.861333333	2.069595452	14.28	0	19.054	11.11133333	9.914336354	23.685	56.81	161.69	80.72833333	72.04450019	0	3.996	0	1.332	2.307091676	N	Bin 3	87-95%	0.260294287	0.205851061	0.808777807	0.216099969	0.298451901	0.199254374
T186	170	AAAAAAAACCGACAGTCAGTGCGAAAGCACTGGAGATAGCTTTTTTTT	89.98	155.376	42.372	95.90933333	56.7348548	1.428	0	0	0.476	0.824456184	0	4.485	0	1.495	2.589415957	0	0	0	0	0	N	Bin 1	0-50%	0.100626152	0.095119433	0.099532033	0.625022917	0.422649731	0.422649731
T187	436	AAAAAAAAGGTTGATTCAGTGCGAAAGCACTGAATCAACCTTTTTTTT	24.54	8.964	47.08	26.86133333	19.16373673	65.688	28.443	38.108	44.07966667	19.32726334	9.474	11.96	18.278	13.23733333	4.538864322	178.542	71.928	146.51	132.3266667	54.70385231	N	Bin 4	>95%	0.35728115	0.277088121	0.05753604	0.136234218	0.058890969	0.064572881
T188	471	AAAAAAAAGGTGGGGACAGTGCTTTCGCACTGGAACTACGTTTTTTTT	194.275	372.006	275.418	280.5663333	88.97727852	1.428	0	9.527	3.651666667	5.138039736	0	1.495	0	0.498333333	0.863138652	0	1.332	0	0.444	0.769030559	Y	Bin 1	0-50%	0.03351495	0.031511783	0.031557051	0.439749818	0.428709796	0.422649731
T189	333	AAAAAAAACGATGGTCCAGTGCGAAAGCACTGGGAATCCCTTTTTTTT	100.205	88.146	47.08	78.477	27.85109651	112.812	97.305	53.079	87.732	30.99579922	0	13.455	15.466	9.640333333	8.409105204	0	1.332	1.495	0.942333333	0.820144093	N	Bin 2	50-87%	0.039977241	0.07514217	0.042117497	0.070427488	0.041534824	0.185543357
T190	345	AAAAAAAAGGTAGTGTCAGTGCTTTCGCACTGACACTACCTTTTTTTT	24.54	1.494	0	8.678	13.75719056	4.284	10.479	1.361	5.374666667	4.655818546	3.158	11.96	71.706	28.94133333	37.2958622	110.526	170.496	80.73	120.584	45.72041352	N	Bin 4	>95%	0.742285492	0.535472565	0.059498331	0.41993893	0.039835993	0.171922208
T191	464	AAAAAAAAGGTGTAAACAGTGCTTTCGCACTGTTTACACCTTTTTTTT	2.045	10.458	2.354	4.952333333	4.770549689	292.74	191.616	151.071	211.809	72.96125223	0	0	4.218	1.406	2.435263435	0	10.656	0	3.552	6.152244468	Y	Bin 2	50-87%	0.040513827	0.432195968	0.223734062	0.039576732	0.040285826	0.675668774
T192	513	AAAAAAAAGCAGTATACAGTGCTTTCGCACTGTATACTGCTTTTTTTT	216.77	274.896	169.488	220.3846667	52.79688416	91.392	92.814	13.61	65.93866667	45.32353183	1.579	0	0	0.526333333	0.911636075	0	5.328	14.95	6.759333333	7.57708132	Y	Bin 1	0-50%	0.011067918	0.018728013	0.023370734	0.127604066	0.18985848	0.323117269
T193	505	AAAAAAAAGGTATCAACAGTGCGAAAGCACTGTTGATACCTTTTTTTT	36.81	80.676	32.956	50.14733333	26.50873338	44.268	82.335	46.274	57.62566667	21.42240356	34.738	206.31	144.818	128.622	86.92508618	9.919	37.296	1.495	16.23666667	18.7179749	N	Bin 3	87-95%	0.156381902	0.192045512	0.02036809	0.224928726	0.007158629	0.127047241
T194	503	AAAAAAAACGTTACCACAGTGCTTTCGCACTGTGGTAACGTTTTTTTT	239.265	301.788	287.188	276.0803333	32.70805063	17.136	25.449	19.054	20.54633333	4.352790637	0	4.485	2.812	2.432333333	2.266476634	5.668	13.32	0	6.329333333	6.684580864	Y	Bin 1	0-50%	0.004329968	0.004107301	0.004462654	0.006331073	0.027905545	0.378869274
T195	45	AAAAAAAACGGGAGCCCAGTGCGAAAGCACTGACCTGAGCTTTTTTTT	22.495	23.904	37.664	28.021	8.380746208	0	2.994	0	0.998	1.728586706	0	0	0	0	0	0	0	0	0	0	#DIV/0!	Bin 1	0-50%	0.036903356	0.028547223	0.028547223	0.422649731	0.422649731	#DIV/0!
T196	135	AAAAAAAAGGGTCATCCAGTGCGAAAGCACTGTACAATCGTTTTTTTT	65.44	76.194	115.346	85.66	26.26511138	0	1.497	2.722	1.406333333	1.36326312	0	0	0	0	0	0	0	0	0	0	#DIV/0!	Bin 1	0-50%	0.02811976	0.029938488	0.029938488	0.215887011	0.215887011	#DIV/0!
T197	501	AAAAAAAAGGTATGTGCAGTGCTTTCGCACTGCACATACCTTTTTTTT	34.765	58.266	35.31	42.78033333	13.41374893	69.972	100.299	28.581	66.284	36.00095678	30.001	159.965	160.284	116.75	75.12700707	49.595	22.644	1.495	24.578	24.10825101	N	Bin 3	87-95%	0.263057703	0.205191939	0.38550384	0.417312754	0.147445855	0.242819046
T198	505	AAAAAAAAGGTCAGTACAGTGCGAAAGCACTGTACTGACCTTTTTTTT	14.315	20.916	11.77	15.667	4.720514485	208.488	308.382	140.183	219.0176667	84.59244239	4.737	0	12.654	5.797	6.393248705	1.417	14.652	0	5.356333333	8.081400642	N	Bin 2	50-87%	0.047826796	0.257424835	0.037309385	0.055465048	0.04065481	0.961142541
T199	175	AAAAAAAAGGGTTAGCCAGTGCGAAAGCACTGGGTCCTGGTTTTTTTT	114.52	83.664	136.532	111.572	26.55700254	0	1.497	0	0.499	0.864293353	0	4.485	0	1.495	2.589415957	1.417	0	0	0.472333333	0.818105331	Y	Bin 1	0-50%	0.019612035	0.02226345	0.018429322	0.422649731	0.977592613	0.623407558
T200	440	AAAAAAAACCTTTATACAGTGCGAAAGCACTGAATACGGGTTTTTTTT	2.045	4.482	30.602	12.37633333	15.83085394	214.2	224.55	138.822	192.524	46.79432902	15.79	4.485	1.406	7.227	7.573888499	7.085	2.664	0	3.249666667	3.578625481	Y	Bin 2	50-87%	0.037762949	0.7236133	0.49117715	0.017367795	0.017784686	0.234891911
T201	466	AAAAAAAACCTTTAGTCAGTGCGAAAGCACTGACTAAAGGTTTTTTTT	18.405	11.952	23.54	17.96566667	5.806478824	22.848	92.814	36.747	50.803	37.04036502	55.265	237.705	172.938	155.3026667	92.48968665	7.085	14.652	1.495	7.744	6.603209295	N	Bin 3	87-95%	0.306845983	0.12932894	0.289781998	0.101632653	0.144531091	0.104562236
T202	360	AAAAAAAAGCGGGATTCAGTGCGAAAGCACTGTTAACACGTTTTTTTT	114.52	285.354	167.134	189.0026667	87.49138715	1.428	20.958	34.025	18.80366667	16.40493725	0	0	0	0	0	0	2.664	0	0.888	1.538061117	N	Bin 1	0-50%	0.06970101	0.064585858	0.063175212	0.185517073	0.197289983	0.422649731
T203	13	AAAAAAAAGCACCTGTCAGTGCGAAAGCACTGACAGGTGGTTTTTTTT	0	0	0	0	0	0	1.497	0	0.499	0.864293353	0	0	1.406	0.468666667	0.811754478	5.668	7.992	1.495	5.051666667	3.292058981	N	Bin 4	>95%	0.422649731	0.422649731	0.117192696	0.974417943	0.098710206	0.189858604
T204	513	AAAAAAAACGTCTATACAGTGCTTTCGCACTGTATAGACGTTTTTTTT	98.16	97.11	190.674	128.648	53.71865721	169.932	127.245	138.822	145.333	22.0757748	6.316	5.98	7.03	6.442	0.536220104	0	0	0	0	0	N	Bin 2	50-87%	0.691017955	0.057768718	0.053498412	0.008296847	0.007603384	0.002301559
T205	412	AAAAAAAACGTTAGACCAGTGCGAAAGCACTGCAACGACGTTTTTTTT	243.355	307.764	129.47	226.863	90.28386986	11.424	13.473	9.527	11.47466667	1.97348786	1.579	1.495	1.406	1.493333333	0.086512042	0	1.332	5.98	2.437333333	3.139493802	N	Bin 1	0-50%	0.051761336	0.049495316	0.052676726	0.012260857	0.081597213	0.662291568
T206	19	AAAAAAAAGGAGTACGCAGTGCGAAAGCACTGCGTACTGCTTTTTTTT	0	2.988	9.416	4.134666667	4.811589897	4.284	2.994	8.166	5.148	2.692075036	0	0	0	0	0	1.417	1.332	0	0.916333333	0.794705186	N	Bin 2	50-87%	0.606702933	0.275063025	0.423244178	0.080324397	0.168316592	0.183893452
T207	475	AAAAAAAACGGGGGTTCAGTGCTTTCGCACTGCTAAGCCCTTTTTTTT	202.455	327.186	207.152	245.5976667	70.696588	27.132	31.437	13.61	24.05966667	9.302145254	1.579	11.96	11.248	8.262333333	5.798874402	0	0	2.99	0.996666667	1.726277305	Y	Bin 1	0-50%	0.027444079	0.025919714	0.027339342	0.150684433	0.068041745	0.13919663
T208	502	AAAAAAAAGCTATATTCAGTGCTTTCGCACTGAATATAGCTTTTTTTT	26.585	4.482	0	10.35566667	14.23255165	239.904	251.496	155.154	215.518	52.59708155	9.474	22.425	14.06	15.31966667	6.566747318	2.834	2.664	1.495	2.331	0.728969821	Y	Bin 2	50-87%	0.016674766	0.698351073	0.41765075	0.021106336	0.019179633	0.075741395
T209	532	AAAAAAAACCTAACAACAGTGCGAAAGCACTGCGCTTGGGTTTTTTTT	194.275	126.99	162.426	161.2303333	33.65843164	155.652	71.856	164.681	130.7296667	51.18556613	1.579	1.495	0	1.024666667	0.888380737	0	0	4.485	1.495	2.589415957	N	Bin 1	0-50%	0.21565756	0.014393888	0.014496219	0.049033412	0.046003373	0.836559352
T210	226	AAAAAAAAGGTGTGGTCAGTGCGAAAGCACTGCTCCCCGCTTTTTTTT	118.61	158.364	141.24	139.4046667	19.94044797	0	0	2.722	0.907333333	1.571547433	0	0	0	0	0	0	0	0	0	0	#DIV/0!	Bin 1	0-50%	0.006795996	0.006751162	0.006751162	0.422649731	0.422649731	#DIV/0!
T211	279	AAAAAAAACGTCGATGCAGTGCTTTCGCACTGGTGGACGCTTTTTTTT	171.78	195.714	134.178	167.224	31.01995609	1.428	2.994	1.361	1.927666667	0.924079181	0	1.495	1.406	0.967	0.838628046	0	0	1.495	0.498333333	0.863138652	Y	Bin 1	0-50%	0.010994201	0.011458964	0.01192335	0.196482525	0.254272463	0.457980034
T212	170	AAAAAAAAGGCAAGCTCAGTGCGAAAGCACTGTTTATTCGTTTTTTTT	128.835	89.64	101.222	106.5656667	20.13648644	0	0	0	0	0	0	1.495	0	0.498333333	0.863138652	4.251	0	0	1.417	2.454315994	Y	Bin 1	0-50%	0.01169342	0.012545568	0.009417491	0.422649731	0.422649731	0.646893171
T213	73	AAAAAAAAGCAAGTTGCAGTGCGAAAGCACTGCCTCGAGCTTTTTTTT	24.54	20.916	105.93	50.462	48.07086032	0	0	2.722	0.907333333	1.571547433	0	0	0	0	0	0	0	0	0	0	#DIV/0!	Bin 1	0-50%	0.206204655	0.210658933	0.210658933	0.422649731	0.422649731	#DIV/0!
T214	490	AAAAAAAACGTCGATTCAGTGCGAAAGCACTGCCAAGTGCTTTTTTTT	394.685	336.15	134.178	288.3376667	136.6765842	5.712	2.994	1.361	3.355666667	2.197931376	0	4.485	4.218	2.901	2.515884139	0	2.664	0	0.888	1.538061117	N	Bin 1	0-50%	0.067066263	0.070108171	0.06737851	0.879923912	0.27325281	0.241098634
T215	189	AAAAAAAAGGAGATGTCAGTGCTTTCGCACTGCTACCGGCTTTTTTTT	8.18	0	0	2.726666667	4.722725202	38.556	41.916	175.569	85.347	78.15260305	1.579	0	0	0.526333333	0.911636075	0	0	0	0	0	N	Bin 2	50-87%	0.218195038	0.422649731	0.422649731	0.202647087	0.199104908	0.422649731
T216	490	AAAAAAAACCGTTGCACAGTGCGAAAGCACTGTTCCAGCCTTTTTTTT	288.345	346.608	240.108	291.687	53.32859667	5.712	5.988	1.361	4.353666667	2.595396758	0	2.99	0	0.996666667	1.726277305	4.251	1.332	0	1.861	2.174311615	Y	Bin 1	0-50%	0.010378333	0.010417479	0.010889926	0.118076752	0.147778094	0.671903278
T217	180	AAAAAAAACCGAGATTCAGTGCGAAAGCACTGTTCATTCCTTTTTTTT	98.16	116.532	115.346	110.0126667	10.28182519	0	0	0	0	0	0	1.495	0	0.498333333	0.863138652	5.668	0	0	1.889333333	3.272421326	Y	Bin 1	0-50%	0.002898959	0.002677206	0.005194356	0.422649731	0.422649731	0.58898915
T218	158	AAAAAAAAGGTCTGGTCAGTGCGAAAGCACTGCGTGCTCGTTTTTTTT	124.745	79.182	77.682	93.86966667	26.74933936	0	0	10.888	3.629333333	6.286189731	0	0	0	0	0	4.251	0	0	1.417	2.454315994	Y	Bin 1	0-50%	0.036071047	0.026016219	0.022254792	0.422649731	0.672165411	0.422649731
T219	489	AAAAAAAAGCTAAGTACAGTGCTTTCGCACTGTACTTAGCTTTTTTTT	0	8.964	0	2.988	5.175367813	12.852	23.952	8.166	14.99	8.10726415	39.475	293.02	300.884	211.1263333	148.7064081	4.251	18.648	0	7.633	9.773199016	N	Bin 3	87-95%	0.027039972	0.132699896	0.239276754	0.147475573	0.019192124	0.137646966
T220	466	AAAAAAAACCTTAACACAGTGCTTTCGCACTGTGTTAAGGTTTTTTTT	69.53	149.4	54.142	91.024	51.1372239	91.392	100.299	57.162	82.951	22.77362626	0	77.74	66.082	47.94066667	41.92502691	32.591	18.648	0	17.07966667	16.35200515	N	Bin 1	0-50%	0.740254391	0.257924001	0.124329888	0.358695197	0.014094312	0.434064348
T221	429	AAAAAAAACGTGCATGCAGTGCGAAAGCACTGTACCCCGGTTTTTTTT	402.865	224.1	167.134	264.6996667	122.9980723	1.428	10.479	2.722	4.876333333	4.89499891	0	0	1.406	0.468666667	0.811754478	0	0	0	0	0	N	Bin 1	0-50%	0.069319046	0.065776626	0.065030802	0.283662777	0.22658887	0.422649731
T222	172	AAAAAAAAGGTCGGCGCAGTGCGAAAGCACTGGACACCCCTTTTTTTT	20.45	47.808	68.266	45.508	23.99083083	28.56	16.467	73.494	39.507	30.04824935	4.737	7.475	8.436	6.882666667	1.919321321	0	2.664	0	0.888	1.538061117	N	Bin 1	0-50%	0.683038263	0.09405039	0.083865786	0.191182067	0.164367813	0.039061955
T223	37	AAAAAAAAGGTTGCCTCAGTGCTTTCGCACTGCAATGGGGTTTTTTTT	20.45	19.422	28.248	22.70666667	4.826383463	0	0	1.361	0.453666667	0.785773716	0	1.495	0	0.498333333	0.863138652	0	0	0	0	0	Y	Bin 1	0-50%	0.010840133	0.019009301	0.014727805	0.961733083	0.422649731	0.422649731
T224	145	AAAAAAAAGGGGTACGCAGTGCGAAAGCACTGTCCTCGGGTTTTTTTT	94.07	64.242	124.762	94.358	30.26102787	1.428	0	1.361	0.929666667	0.805811599	1.579	0	0	0.526333333	0.911636075	0	0	0	0	0	Y	Bin 1	0-50%	0.031841686	0.033008765	0.032615757	0.489835801	0.183738918	0.422649731
T225	182	AAAAAAAACCCTAGGTCAGTGCGAAAGCACTGCCGACACCTTTTTTTT	98.16	49.302	176.55	108.004	64.1926135	4.284	2.994	27.22	11.49933333	13.62976688	0	0	1.406	0.468666667	0.811754478	0	0	0	0	0	N	Bin 1	0-50%	0.083420523	0.099078469	0.100341189	0.274590858	0.28140632	0.422649731
T226	438	AAAAAAAAGCTAGTTGCAGTGCTTTCGCACTGCAACTAGCTTTTTTTT	2.045	8.964	0	3.669666667	4.697656898	65.688	25.449	38.108	43.08166667	20.57540523	26.843	252.655	191.216	156.9046667	116.7506554	0	18.648	5.98	8.209333333	9.521786667	N	Bin 3	87-95%	0.101670977	0.145894695	0.320041034	0.287555176	0.177546577	0.140514283
T227	485	AAAAAAAAGGTTTCAACAGTGCTTTCGCACTGTTGAAACCTTTTTTTT	0	20.916	9.416	10.11066667	10.47528927	2.856	8.982	20.415	10.751	8.912162532	151.584	266.11	231.99	216.5613333	58.80122435	0	2.664	4.485	2.383	2.255665534	Y	Bin 3	87-95%	0.932696483	0.018151266	0.292052266	0.022528889	0.165752729	0.022889097
T228	481	AAAAAAAAGGTCTATACAGTGCGAAAGCACTGTATAGACCTTTTTTTT	75.665	141.93	254.232	157.2756667	90.26716173	115.668	160.179	69.411	115.086	45.38679873	0	1.495	0	0.498333333	0.863138652	0	1.332	0	0.444	0.769030559	N	Bin 1	0-50%	0.615354339	0.095253147	0.095169629	0.047059426	0.047175855	0.422649731
T229	277	AAAAAAAACGACGGTACAGTGCGAAAGCACTGACCAGTGGTTTTTTTT	106.34	43.326	44.726	64.79733333	35.98381394	61.404	16.467	91.187	56.35266667	37.61524394	12.632	34.385	16.872	21.29633333	11.53166494	9.919	2.664	5.98	6.187666667	3.631955442	N	Bin 1	0-50%	0.791033219	0.232480394	0.090262175	0.330384261	0.135491335	0.222282693
T230	145	AAAAAAAACCGTTATGCAGTGCGAAAGCACTGAAATGGGCTTTTTTTT	69.53	41.832	171.842	94.40133333	68.48056251	0	0	10.888	3.629333333	6.286189731	0	0	2.812	0.937333333	1.623508957	0	0	0	0	0	N	Bin 1	0-50%	0.127763709	0.136607072	0.139599016	0.422649731	0.422649731	0.422649731
T231	458	AAAAAAAACCAATTATCAGTGCTTTCGCACTGATAATTGGTTTTTTTT	34.765	35.856	14.124	28.24833333	12.244189	115.668	166.167	74.855	118.8966667	45.74154077	48.949	139.035	49.21	79.06466667	51.93599609	1.417	5.328	0	2.248333333	2.759571042	N	Bin 2	50-87%	0.048255843	0.199125815	0.049247392	0.097615348	0.042511507	0.114151788
T232	64	AAAAAAAAGCATCGCACAGTGCGAAAGCACTGCGTGATGGTTTTTTTT	38.855	20.916	56.496	38.75566667	17.79020799	2.856	0	6.805	3.220333333	3.417098233	0	0	0	0	0	0	0	0	0	0	#DIV/0!	Bin 1	0-50%	0.05057238	0.063609426	0.063609426	0.244205628	0.244205628	#DIV/0!
T233	152	AAAAAAAACGTAGGCCCAGTGCGAAAGCACTGAACTGCCCTTTTTTTT	157.465	32.868	117.7	102.6776667	63.64240706	0	0	0	0	0	0	0	0	0	0	4.251	0	0	1.417	2.454315994	#DIV/0!	Bin 1	0-50%	0.107755712	0.107755712	0.105068375	#DIV/0!	0.422649731	0.422649731
T234	457	AAAAAAAACCATTACACAGTGCGAAAGCACTGTGTAATGGTTTTTTTT	118.61	240.534	115.346	158.1633333	71.35375582	74.256	95.808	72.133	80.73233333	13.09899142	0	10.465	11.248	7.237666667	6.280217857	5.668	1.332	0	2.333333333	2.963706688	N	Bin 1	0-50%	0.148033333	0.063016026	0.064710509	0.009129156	0.010515229	0.454011866
T235	438	AAAAAAAAGGTTTCTACAGTGCGAAAGCACTGTAGAAACCTTTTTTTT	124.745	140.436	216.568	160.583	49.11508973	144.228	11.976	102.075	86.093	67.55898252	0	0	4.218	1.406	2.435263435	0	5.328	0	1.776	3.076122234	N	Bin 1	0-50%	0.254978377	0.027527213	0.031839713	0.160391068	0.174066567	0.905693944
T236	495	AAAAAAAAGCTTAGTACAGTGCTTTCGCACTGTACTAAGCTTTTTTTT	161.555	379.476	214.214	251.7483333	113.7058055	8.568	65.868	24.498	32.978	29.57626244	1.579	0	0	0.526333333	0.911636075	0	1.332	1.495	0.942333333	0.820144093	N	Bin 1	0-50%	0.045956272	0.062626214	0.061693704	0.204111566	0.196378409	0.717437769
T237	313	AAAAAAAACGTCGATGCAGTGCTTTCGCACTGCATCGACGTTTTTTTT	6.135	2.988	0	3.041	3.067843379	0	0	0	0	0	0	1.495	2.812	1.435666667	1.406938639	136.032	187.812	101.66	141.8346667	43.36813325	Y	Bin 4	>95%	0.228135868	0.597721114	0.029580186	0.219191485	0.029779111	0.031075313
T238	468	AAAAAAAACCCAAATACAGTGCTTTCGCACTGTATTTGGGTTTTTTTT	2.045	38.844	4.708	15.199	20.52041449	0	13.473	14.971	9.481333333	8.245165998	9.474	331.89	219.336	186.9	163.6370674	0	38.628	8.97	15.866	20.21624861	N	Bin 3	87-95%	0.639151719	0.18143621	0.755866617	0.188064703	0.572382706	0.179471115
T239	274	AAAAAAAAGGTCGATTCAGTGCGAAAGCACTGAGCGAACCTTTTTTTT	8.18	14.94	35.31	19.47666667	14.12250804	92.82	68.862	102.075	87.919	17.1403236	30.001	25.415	21.09	25.502	4.456137004	2.834	2.664	5.98	3.826	1.867354278	Y	Bin 2	50-87%	0.016517983	0.628247602	0.15923387	0.028852655	0.011557268	0.025396883
T240	445	AAAAAAAACGTTTGTTCAGTGCGAAAGCACTGAACAAACGTTTTTTTT	28.63	5.976	47.08	27.22866667	20.58779991	74.256	40.419	83.021	65.89866667	22.49703017	167.374	82.225	108.262	119.287	43.63199536	7.085	25.308	7.475	13.28933333	10.41029713	N	Bin 3	87-95%	0.008114503	0.060548461	0.507833023	0.120548943	0.108507744	0.071411315
T241	419	AAAAAAAAGCACGGGTCAGTGCGAAAGCACTGTATTCCCGTTTTTTTT	210.635	88.146	110.638	136.473	65.20332966	151.368	41.916	102.075	98.453	54.81582106	0	0	0	0	0	0	0	1.495	0.498333333	0.863138652	N	Bin 1	0-50%	0.129524609	0.068377397	0.069401383	0.089652914	0.090324987	0.422649731
T242	169	AAAAAAAACCAAAGTACAGTGCGAAAGCACTGGCCGTAGCTTTTTTTT	147.24	86.652	77.682	103.858	37.83667094	4.284	2.994	0	2.426	2.197756128	0	0	0	0	0	0	1.332	0	0.444	0.769030559	Y	Bin 1	0-50%	0.039692023	0.04150603	0.042485033	0.196034577	0.252915436	0.422649731
T243	457	AAAAAAAAGCAGTTTACAGTGCGAAAGCACTGATGGCCCGTTTTTTTT	662.58	86.652	124.762	291.3313333	322.0749484	7.14	1.497	6.805	5.147333333	3.16571577	6.316	0	2.812	3.042666667	3.164311826	0	5.328	1.495	2.274333333	2.748165995	N	Bin 1	0-50%	0.261704867	0.258162147	0.262472574	0.160681753	0.486342205	0.840955712
T244	406	AAAAAAAACGTTATTGCAGTGCGAAAGCACTGCAATAACGTTTTTTTT	57.26	44.82	49.434	50.50466667	6.288731616	57.12	23.952	38.108	39.72666667	16.64314025	42.633	139.035	77.33	86.33266667	48.82747594	14.17	33.3	49.335	32.26833333	17.60518555	N	Bin 3	87-95%	0.213774139	0.375323207	0.291842862	0.340723168	0.71524872	0.171462387
T245	97	AAAAAAAACCGTTCGCCAGTGCGAAAGCACTGATACTTCGTTTTTTTT	106.34	31.374	54.142	63.952	38.43373992	0	0	1.361	0.453666667	0.785773716	0	0	0	0	0	0	0	0	0	0	#DIV/0!	Bin 1	0-50%	0.104334313	0.102256876	0.102256876	0.422649731	0.422649731	#DIV/0!
T246	462	AAAAAAAAGGATCGTGCAGTGCGAAAGCACTGACTTTTGCTTTTTTTT	100.205	481.068	190.674	257.3156667	198.9848989	1.428	1.497	2.722	1.882333333	0.727990613	0	0	0	0	0	0	1.332	7.475	2.935666667	3.987194043	N	Bin 1	0-50%	0.156440653	0.154444833	0.157893757	0.046414541	0.632588575	0.33031853
T247	430	AAAAAAAACGGAGGCTCAGTGCGAAAGCACTGTTAAAGCGTTTTTTTT	359.92	243.522	193.028	265.49	85.58726356	0	0	6.805	2.268333333	3.928868582	3.158	2.99	0	2.049333333	1.776761473	0	0	0	0	0	Y	Bin 1	0-50%	0.035683016	0.032432331	0.032939735	0.953031064	0.422649731	0.183808091
T248	66	AAAAAAAAGCATTGCTCAGTGCGAAAGCACTGAAAAATGGTTTTTTTT	42.945	26.892	42.372	37.403	9.107300533	2.856	0	0	0.952	1.648912369	1.579	0	0	0.526333333	0.911636075	0	0	8.97	2.99	5.178831915	Y	Bin 1	0-50%	0.01707231	0.017897343	0.017859371	0.422649731	0.625022917	0.531484957
T249	499	AAAAAAAACGTTTCGGCAGTGCTTTCGCACTGTAGTTACGTTTTTTTT	0	11.952	0	3.984	6.900490417	361.284	146.706	181.013	229.6676667	115.2665908	3.158	0	7.03	3.396	3.521037915	0	0	0	0	0	N	Bin 2	50-87%	0.082340212	0.928385667	0.422649731	0.07637028	0.074678865	0.236766334
T250	478	AAAAAAAAGGAATTAACAGTGCTTTCGCACTGTTAATTCCTTTTTTTT	12.27	10.458	0	7.576	6.62326717	177.072	260.478	95.27	177.6066667	82.60529776	6.316	98.67	25.308	43.43133333	48.77147463	0	9.324	2.99	4.104666667	4.760893334	N	Bin 2	50-87%	0.062809302	0.324697319	0.52582097	0.053082771	0.063397607	0.262078247
T251	321	AAAAAAAACCTACACGCAGTGCGAAAGCACTGTCTTGACGTTTTTTTT	286.3	185.256	120.054	197.2033333	83.76447463	1.428	1.497	1.361	1.428666667	0.068002451	0	2.99	0	0.996666667	1.726277305	0	0	1.495	0.498333333	0.863138652	N	Bin 1	0-50%	0.055918001	0.056005871	0.056306456	0.697553191	0.222754036	0.74180111
T252	76	AAAAAAAAGCGCTCGTCAGTGCGAAAGCACTGCATGAGGGTTTTTTTT	32.72	37.35	51.788	40.61933333	9.945529716	5.712	0	12.249	5.987	6.129128731	0	0	0	0	0	0	0	0	0	0	#DIV/0!	Bin 1	0-50%	0.012221746	0.019403656	0.019403656	0.23274049	0.23274049	#DIV/0!
T253	465	AAAAAAAACCGTTATACAGTGCTTTCGCACTGTATAACGGTTTTTTTT	10.225	20.916	14.124	15.08833333	5.410344197	131.376	281.436	216.399	209.737	75.25149555	0	1.495	0	0.498333333	0.863138652	0	0	0	0	0	Y	Bin 2	50-87%	0.040504538	0.031779266	0.040287117	0.039796017	0.040331884	0.422649731
T254	453	AAAAAAAACCATACAACAGTGCTTTCGCACTGTTGTATGGTTTTTTTT	2.045	19.422	0	7.155666667	10.67205258	14.28	55.389	36.747	35.472	20.58413683	6.316	334.88	132.164	157.7866667	165.7738408	0	41.292	17.94	19.744	20.70502664	N	Bin 3	87-95%	0.072079674	0.237248046	0.231199343	0.282909101	0.009456467	0.241176007
T255	295	AAAAAAAAGGTCGTTACAGTGCGAAAGCACTGTAACGACCTTTTTTTT	8.18	17.928	37.664	21.25733333	15.02131517	11.424	5.988	2.722	6.711333333	4.395862752	25.264	182.39	153.254	120.3026667	83.58521248	2.834	0	0	0.944666667	1.636210663	N	Bin 3	87-95%	0.3203176	0.14965744	0.163402683	0.153097802	0.076805472	0.136024082
T256	115	AAAAAAAAGGCGATCTCAGTGCGAAAGCACTGTCTTATCGTTTTTTTT	77.71	46.314	82.39	68.80466667	19.61754738	0	0	2.722	0.907333333	1.571547433	0	0	1.406	0.468666667	0.811754478	0	0	11.96	3.986666667	6.90510922	Y	Bin 1	0-50%	0.024407911	0.02517096	0.020760515	0.422649731	0.422649731	0.422649731
T257	371	AAAAAAAAGGTCGATACAGTGCTTTCGCACTGTATCGACCTTTTTTTT	44.99	26.892	68.266	46.716	20.74093238	42.84	55.389	73.494	57.241	15.4106897	1.579	104.65	21.09	42.43966667	54.75183979	59.514	46.62	26.91	44.348	16.4203134	N	Bin 2	50-87%	0.37251566	0.926504228	0.914671686	0.690816874	0.555588731	0.959792078
T258	458	AAAAAAAACGTATGAACAGTGCTTTCGCACTGTTCATACGTTTTTTTT	14.315	52.29	23.54	30.04833333	19.80641205	14.28	65.868	31.303	37.15033333	26.28638272	36.317	192.855	174.344	134.5053333	85.53581637	14.17	35.964	23.92	24.68466667	10.91710334	N	Bin 3	87-95%	0.213518201	0.127345223	0.431136739	0.124218924	0.299036081	0.129363428
T259	452	AAAAAAAACGAGCGCGCAGTGCGAAAGCACTGAGTAGTCCTTTTTTTT	321.065	295.812	185.966	267.6143333	71.82803251	4.284	0	0	1.428	2.473368553	0	0	1.406	0.468666667	0.811754478	0	18.648	0	6.216	10.76642782	Y	Bin 1	0-50%	0.022444096	0.023762068	0.022393689	0.631475047	0.566574387	0.467690968
T260	464	AAAAAAAAGCAATTTTCAGTGCTTTCGCACTGAAAATTGCTTTTTTTT	4.09	20.916	11.77	12.25866667	8.423637298	208.488	218.562	168.764	198.6046667	26.32907916	1.579	22.425	7.03	10.34466667	10.81106796	2.834	5.328	0	2.720666667	2.665807445	Y	Bin 2	50-87%	0.006252887	0.405060035	0.155958045	0.005195327	0.004880867	0.2873037
T261	475	AAAAAAAAGGAATTATCAGTGCGAAAGCACTGCCACAAGCTTTTTTTT	122.7	71.712	68.266	87.55933333	30.48144631	129.948	121.257	208.233	153.146	47.90424352	0	2.99	5.624	2.871333333	2.813877278	0	7.992	1.495	3.162333333	4.248884128	N	Bin 2	50-87%	0.235812929	0.04722623	0.047923237	0.029468655	0.034911177	0.922290457
T262	498	AAAAAAAAGGTTTTATCAGTGCGAAAGCACTGATAAAACCTTTTTTTT	20.45	10.458	4.708	11.872	7.965688169	292.74	235.029	146.988	224.919	73.40007119	3.158	0	1.406	1.521333333	1.582155913	1.417	5.328	1.495	2.746666667	2.235840409	Y	Bin 2	50-87%	0.030326755	0.124464723	0.20862947	0.03353665	0.034337079	0.621412498
T263	416	AAAAAAAAGGTATCGACAGTGCGAAAGCACTGTCGATACCTTTTTTTT	2.045	0	2.354	1.466333333	1.279246002	118.524	163.173	210.955	164.2173333	46.22434872	0	1.495	14.06	5.185	7.722238989	22.672	18.648	38.87	26.73	10.70433763	Y	Bin 2	50-87%	0.025676937	0.462224011	0.046629038	0.019708443	0.025282852	0.011024541
T264	319	AAAAAAAACGTTAAAACAGTGCTTTCGCACTGTTTTAACGTTTTTTTT	98.16	79.182	70.62	82.654	14.09446657	48.552	35.928	87.104	57.19466667	26.66022335	6.316	7.475	29.526	14.439	13.07857014	18.421	11.988	20.93	17.113	4.612265062	N	Bin 1	0-50%	0.350080454	0.043733674	0.017220483	0.036594521	0.093103706	0.701528176
T265	388	AAAAAAAACCTTACATCAGTGCGAAAGCACTGATGTAAGGTTTTTTTT	26.585	29.88	14.124	23.52966667	8.310486167	38.556	73.353	36.747	49.552	20.63210656	33.159	82.225	149.036	88.14	58.16450981	31.174	37.296	20.93	29.8	8.269062583	N	Bin 3	87-95%	0.10656616	0.227473002	0.018251453	0.407311671	0.145987684	0.255746707
T266	181	AAAAAAAAGGCTCGTACAGTGCGAAAGCACTGCATCCGGCTTTTTTTT	237.22	35.856	75.328	116.1346667	106.7040447	2.856	0	4.083	2.313	2.094960381	3.158	0	0	1.052666667	1.82327215	2.834	0	0	0.944666667	1.636210663	N	Bin 1	0-50%	0.203661178	0.197828551	0.198060774	0.466810084	0.419547281	0.422649731
T267	82	AAAAAAAACCTAAGTTCAGTGCTTTCGCACTGCGCGAAGCTTTTTTTT	69.53	38.844	47.08	51.818	15.88219544	0	0	0	0	0	0	0	2.812	0.937333333	1.623508957	0	0	0	0	0	#DIV/0!	Bin 1	0-50%	0.02991593	0.032841502	0.02991593	0.422649731	#DIV/0!	0.422649731
T268	209	AAAAAAAACCGAAGGTCAGTGCGAAAGCACTGTGGCTCCCTTTTTTTT	18.405	41.832	21.186	27.141	12.79853902	55.692	56.886	39.469	50.68233333	9.72936495	12.632	20.93	46.398	26.65333333	17.59554197	0	1.332	1.495	0.942333333	0.820144093	N	Bin 2	50-87%	0.07691961	0.974600075	0.067249471	0.263690658	0.013702741	0.11983178
T269	426	AAAAAAAAGGTTTGAACAGTGCGAAAGCACTGTTCAAACCTTTTTTTT	65.44	13.446	112.992	63.95933333	49.78951505	98.532	23.952	34.025	52.16966667	40.46561252	26.843	65.78	88.578	60.40033333	31.21711336	21.255	45.288	80.73	49.091	29.91932508	N	Bin 1	0-50%	0.763277579	0.911252304	0.593172983	0.85646799	0.942526959	0.134933502
T270	246	AAAAAAAAGCTGGGTGCAGTGCGAAAGCACTGAAGTGCCCTTTTTTTT	231.085	68.724	176.55	158.7863333	82.62526533	8.568	0	6.805	5.124333333	4.524503988	0	0	0	0	0	0	1.332	0	0.444	0.769030559	N	Bin 1	0-50%	0.076457576	0.079625384	0.081265743	0.188820258	0.264534998	0.422649731
T271	171	AAAAAAAACCATCCAGCAGTGCGAAAGCACTGTCGACGGCTTTTTTTT	139.06	50.796	141.24	110.3653333	51.60006982	2.856	0	8.166	3.674	4.143999517	0	0	1.406	0.468666667	0.811754478	0	0	0	0	0	N	Bin 1	0-50%	0.062335167	0.065303837	0.065758456	0.243474642	0.264416392	0.422649731
T272	461	AAAAAAAACGTACTTTCAGTGCGAAAGCACTGCCGTTGGCTTTTTTTT	511.25	218.124	127.116	285.4966667	200.7337531	2.856	0	9.527	4.127666667	4.889149653	3.158	0	0	1.052666667	1.82327215	0	0	0	0	0	N	Bin 1	0-50%	0.138311464	0.131637743	0.132749774	0.441232046	0.281176659	0.422649731
T273	110	AAAAAAAAGGCTGTATCAGTGCGAAAGCACTGACGGTGCGTTTTTTTT	42.945	70.218	94.16	69.10766667	25.62554753	0	0	0	0	0	0	1.495	0	0.498333333	0.863138652	0	0	1.495	0.498333333	0.863138652	Y	Bin 1	0-50%	0.04290434	0.04343294	0.041206688	0.422649731	0.422649731	1
T274	296	AAAAAAAAGGGGATTGCAGTGCGAAAGCACTGAGAACGGGTTTTTTTT	98.16	77.688	80.036	85.29466667	11.20338687	104.244	65.868	54.44	74.85066667	26.08880659	0	0	1.406	0.468666667	0.811754478	0	5.328	0	1.776	3.076122234	N	Bin 1	0-50%	0.372813861	0.006130793	0.008282918	0.040212553	0.04310818	0.589073199
T275	405	AAAAAAAAGGACTGTACAGTGCTTTCGCACTGTACAGTCCTTTTTTTT	12.27	10.458	14.124	12.284	1.833040098	4.284	0	16.332	6.872	8.467990553	71.055	219.765	209.494	166.7713333	83.05170504	1.417	37.296	1.495	13.40266667	20.6922704	N	Bin 3	87-95%	0.297441449	0.08454547	0.938653137	0.077162053	0.718908271	0.068969724
T276	114	AAAAAAAACGCTGGTCCAGTGCTTTCGCACTGATTTGGGCTTTTTTTT	69.53	58.266	58.85	62.21533333	6.341413512	11.424	1.497	8.166	7.029	5.060228157	0	0	1.406	0.468666667	0.811754478	0	0	0	0	0	Y	Bin 1	0-50%	0.00170852	0.003963401	0.003445143	0.149385745	0.137902517	0.422649731
T277	70	AAAAAAAACGGGGCTACAGTGCGAAAGCACTGCCCTAACCTTTTTTTT	30.675	50.796	47.08	42.85033333	10.70659705	0	0	0	0	0	1.579	0	0	0.526333333	0.911636075	0	0	0	0	0	#DIV/0!	Bin 1	0-50%	0.020182208	0.024158393	0.020182208	0.422649731	#DIV/0!	0.422649731
T278	363	AAAAAAAAGCTTAAGACAGTGCGAAAGCACTGATCACAGGTTTTTTTT	141.105	150.894	40.018	110.6723333	61.38389239	55.692	137.724	39.469	77.62833333	52.67269973	7.895	4.485	2.812	5.064	2.59049281	0	7.992	0	2.664	4.614183351	N	Bin 1	0-50%	0.337755734	0.091794301	0.086434475	0.140450993	0.114274399	0.542441709
T279	166	AAAAAAAAGCTCGTCGCAGTGCGAAAGCACTGTTCTGTCCTTTTTTTT	141.105	92.628	77.682	103.805	33.15589282	2.856	0	0	0.952	1.648912369	0	0	0	0	0	0	0	0	0	0	#DIV/0!	Bin 1	0-50%	0.029965272	0.032364761	0.032364761	0.422649731	0.422649731	#DIV/0!
T280	366	AAAAAAAAGCTAAGGCCAGTGCGAAAGCACTGAATGCCCGTTTTTTTT	32.72	61.254	35.31	43.09466667	15.77967254	175.644	53.892	183.735	137.757	72.74180187	0	0	0	0	0	0	0	0	0	0	#DIV/0!	Bin 2	50-87%	0.204784427	0.041902756	0.041902756	0.08171327	0.08171327	#DIV/0!
T281	88	AAAAAAAAGCACCTCACAGTGCGAAAGCACTGGAATCACGTTTTTTTT	59.305	44.82	65.912	56.679	10.78842078	0	0	1.361	0.453666667	0.785773716	0	0	0	0	0	0	0	0	0	0	#DIV/0!	Bin 1	0-50%	0.010833893	0.011862292	0.011862292	0.422649731	0.422649731	#DIV/0!
T282	329	AAAAAAAACCTGAACCCAGTGCGAAAGCACTGCTACAGCCTTTTTTTT	231.085	182.268	183.612	198.9883333	27.80465055	4.284	0	16.332	6.872	8.467990553	0	0	0	0	0	1.417	0	0	0.472333333	0.818105331	Y	Bin 1	0-50%	0.008545075	0.00644531	0.006103792	0.295055117	0.331520599	0.422649731
T283	368	AAAAAAAACCGTTACGCAGTGCTTTCGCACTGCGTAACGGTTTTTTTT	12.27	7.47	0	6.58	6.183227313	0	11.976	0	3.992	6.914346824	14.211	130.065	253.08	132.452	119.4523885	28.34	66.6	4.485	33.14166667	31.33465028	N	Bin 3	87-95%	0.657067542	0.224737505	0.251186355	0.204326262	0.181724017	0.330586319
T284	435	AAAAAAAAGGTATAGTCAGTGCTTTCGCACTGACTATACCTTTTTTTT	2.045	2.988	4.708	3.247	1.350260345	81.396	52.395	96.631	76.80733333	22.47215656	37.896	224.25	130.758	130.968	93.17717748	0	0	0	0	0	N	Bin 3	87-95%	0.028152035	0.139756995	0.053094282	0.480368466	0.027368051	0.135305426
T285	468	AAAAAAAAGGTTTTAGCAGTGCTTTCGCACTGCTAAAACCTTTTTTTT	10.225	31.374	7.062	16.22033333	13.2184096	241.332	187.125	74.855	167.7706667	84.90930777	41.054	65.78	21.09	42.64133333	22.38724515	1.417	5.328	0	2.248333333	2.759571042	N	Bin 2	50-87%	0.084811115	0.052148827	0.147502812	0.097947295	0.075725035	0.070899288
T286	312	AAAAAAAACGTTGGAGCAGTGCGAAAGCACTGGGCAAACCTTTTTTTT	134.97	46.314	138.886	106.7233333	52.35264491	104.244	10.479	103.436	72.71966667	53.90351247	0	0	0	0	0	0	0	0	0	0	#DIV/0!	Bin 1	0-50%	0.00232538	0.071692638	0.071692638	0.144486885	0.144486885	#DIV/0!
T287	213	AAAAAAAACGCACACGCAGTGCGAAAGCACTGGCCCAAGCTTTTTTTT	128.835	138.942	127.116	131.631	6.389583789	0	1.497	0	0.499	0.864293353	0	0	1.406	0.468666667	0.811754478	0	1.332	0	0.444	0.769030559	Y	Bin 1	0-50%	0.000593213	0.000925534	0.00061303	0.974417943	0.422649731	0.97794058
T288	391	AAAAAAAACCTTATGACAGTGCTTTCGCACTGTCATAAGGTTTTTTTT	36.81	59.76	18.832	38.46733333	20.51427214	84.252	113.772	59.884	85.96933333	26.9850155	9.474	80.73	64.676	51.62666667	37.37737563	5.668	30.636	19.435	18.57966667	12.50595667	N	Bin 2	50-87%	0.006146311	0.602548301	0.19220655	0.273648027	0.038047998	0.153349755
T289	429	AAAAAAAACGTTTTCACAGTGCGAAAGCACTGTGAAAACGTTTTTTTT	2.045	2.988	0	1.677666667	1.527493481	68.544	80.838	138.822	96.068	37.5328389	74.213	165.945	81.548	107.2353333	50.97616381	0	6.66	1.495	2.718333333	3.494468248	N	Bin 3	87-95%	0.052207273	0.067154521	0.595946554	0.811735856	0.051515207	0.062514853
T290	423	AAAAAAAACGTGAGTACAGTGCTTTCGCACTGTACTCACGTTTTTTTT	8.18	29.88	42.372	26.81066667	17.30141096	69.972	29.94	46.274	48.72866667	20.12856918	22.106	143.52	112.48	92.702	63.07707041	56.68	49.284	16.445	40.803	21.41633318	N	Bin 3	87-95%	0.386852555	0.149892203	0.58442532	0.455621085	0.638324432	0.352920311
T291	280	AAAAAAAACCGGTGTGCAGTGCGAAAGCACTGGGACGTCGTTTTTTTT	241.31	110.556	174.196	175.354	65.38469127	4.284	0	6.805	3.696333333	3.440351775	0	0	1.406	0.468666667	0.811754478	0	6.66	0	2.22	3.845152793	Y	Bin 1	0-50%	0.042515098	0.043592617	0.048700602	0.188863377	0.75509403	0.554357221
T292	379	AAAAAAAACGTTGTAACAGTGCGAAAGCACTGTTACAACGTTTTTTTT	38.855	49.302	117.7	68.619	42.82514884	102.816	124.251	152.432	126.4996667	24.88431716	4.737	4.485	0	3.074	2.66514221	0	0	5.98	1.993333333	3.45255461	Y	Bin 2	50-87%	0.040403249	0.129947888	0.099482018	0.015988504	0.010082387	0.788490208
T293	405	AAAAAAAAGCTATTAACAGTGCGAAAGCACTGTTAATAGCTTTTTTTT	8.18	26.892	0	11.69066667	13.78544527	17.136	40.419	2.722	20.09233333	19.0215899	7.895	257.14	217.93	160.9883333	134.024373	0	11.988	1.495	4.494333333	6.532613285	N	Bin 3	87-95%	0.115367233	0.184330987	0.269670119	0.201342521	0.186702719	0.17138199
T294	74	AAAAAAAACGTTTCTGCAGTGCGAAAGCACTGCCACTCGCTTTTTTTT	53.17	32.868	54.142	46.72666667	12.01179326	0	0	4.083	1.361	2.357321149	0	0	0	0	0	0	0	0	0	0	#DIV/0!	Bin 1	0-50%	0.018820252	0.021325396	0.021325396	0.422649731	0.422649731	#DIV/0!
T295	381	AAAAAAAAGCGTTATTCAGTGCGAAAGCACTGCAGTCCGCTTTTTTTT	458.08	83.664	218.922	253.5553333	189.5954538	0	0	9.527	3.175666667	5.500416015	0	1.495	0	0.498333333	0.863138652	0	0	0	0	0	N	Bin 1	0-50%	0.150617814	0.14777727	0.14649891	0.519133517	0.422649731	0.422649731
T296	377	AAAAAAAACGTTAACACAGTGCTTTCGCACTGTGTTAACGTTTTTTTT	81.8	67.23	49.434	66.15466667	16.20977314	101.388	64.371	61.245	75.668	22.32894465	6.316	7.475	42.18	18.657	20.3797563	59.514	9.324	35.88	34.906	25.10917227	N	Bin 2	50-87%	0.285178601	0.147883501	0.147779295	0.121670376	0.04162228	0.47493971
T297	171	AAAAAAAACGGGGGGGCAGTGCTTTCGCACTGAACTCCGCTTTTTTTT	0	7.47	14.124	7.198	7.06592754	7.14	7.485	5.444	6.689666667	1.092483562	0	0	1.406	0.468666667	0.811754478	43.927	69.264	92.69	68.627	24.38774014	N	Bin 4	>95%	0.921662568	0.209767844	0.025496812	0.029666096	0.051106995	0.038012914
T298	137	AAAAAAAAGGTCAACACAGTGCGAAAGCACTGAGACGCGGTTTTTTTT	110.43	77.688	68.266	85.46133333	22.13073106	0	0	0	0	0	0	0	2.812	0.937333333	1.623508957	0	0	0	0	0	#DIV/0!	Bin 1	0-50%	0.021630152	0.024313875	0.021630152	0.422649731	#DIV/0!	0.422649731
T299	148	AAAAAAAACGCTAGGACAGTGCGAAAGCACTGCTAAAACCTTTTTTTT	126.79	73.206	82.39	94.12866667	28.65586302	0	0	0	0	0	0	0	0	0	0	0	0	2.99	0.996666667	1.726277305	#DIV/0!	Bin 1	0-50%	0.029531487	0.029531487	0.03147078	#DIV/0!	0.422649731	0.422649731
T300	173	AAAAAAAAGGTTGGGCCAGTGCGAAAGCACTGCGATCCCGTTTTTTTT	126.79	141.93	32.956	100.5586667	59.03300183	0	0	0	0	0	1.579	0	0	0.526333333	0.911636075	0	0	1.495	0.498333333	0.863138652	N	Bin 1	0-50%	0.098239483	0.098136795	0.101547886	0.422649731	0.422649731	0.977696773
T301	116	AAAAAAAACGATCCTCCAGTGCGAAAGCACTGCGATTGGCTTTTTTTT	75.665	65.736	80.036	73.81233333	7.327808699	0	0	0	0	0	0	1.495	0	0.498333333	0.863138652	0	0	0	0	0	#DIV/0!	Bin 1	0-50%	0.003269154	0.004099712	0.003269154	0.422649731	#DIV/0!	0.422649731
T302	445	AAAAAAAACCTGAGCTCAGTGCGAAAGCACTGCCCAATCGTTTTTTTT	147.24	186.75	541.42	291.8033333	217.0751488	2.856	1.497	10.888	5.080333333	5.07527973	0	1.495	5.624	2.373	2.912989358	1.417	1.332	0	0.916333333	0.794705186	N	Bin 1	0-50%	0.144052755	0.144127133	0.146881659	0.217006339	0.343380158	0.565150454
T303	292	AAAAAAAACCGTGCAACAGTGCGAAAGCACTGGTATCACCTTTTTTTT	218.815	116.532	75.328	136.8916667	73.87839205	64.26	10.479	16.332	30.357	29.50634608	0	0	11.248	3.749333333	6.494035828	0	3.996	0	1.332	2.307091676	N	Bin 1	0-50%	0.060982955	0.099388296	0.087567144	0.29432019	0.245370515	0.649238594
T304	256	AAAAAAAAGGTGAAGTCAGTGCGAAAGCACTGTCCCCGCCTTTTTTTT	171.78	73.206	129.47	124.8186667	49.45133512	35.7	17.964	36.747	30.137	10.55511719	3.158	0	0	1.052666667	1.82327215	0	0	2.99	0.996666667	1.726277305	N	Bin 1	0-50%	0.055807683	0.046589306	0.049066176	0.036221835	0.035195903	0.977696773
T305	200	AAAAAAAAGGCGTAACCAGTGCGAAAGCACTGCTCCCCCGTTTTTTTT	42.945	22.41	47.08	37.47833333	13.212326	52.836	31.437	110.241	64.838	40.74989088	3.158	4.485	0	2.547666667	2.303950159	0	0	0	0	0	N	Bin 2	50-87%	0.266036054	0.057514314	0.039017886	0.129108627	0.110304532	0.195538605
T306	145	AAAAAAAACGACGACACAGTGCGAAAGCACTGCCTAAAGCTTTTTTTT	71.575	94.122	101.222	88.973	15.47967387	0	0	2.722	0.907333333	1.571547433	0	1.495	1.406	0.967	0.838628046	0	0	0	0	0	Y	Bin 1	0-50%	0.008853015	0.009143636	0.009939692	0.948111894	0.422649731	0.183887394
T307	209	AAAAAAAAGCATCACACAGTGCGAAAGCACTGCAACCGCGTTTTTTTT	265.85	88.146	35.31	129.7686667	120.7746152	4.284	0	0	1.428	2.473368553	0	0	0	0	0	1.417	1.332	0	0.916333333	0.794705186	N	Bin 1	0-50%	0.201157662	0.203801965	0.204495375	0.422649731	0.719663291	0.183893452
T308	374	AAAAAAAAGGTTAGTGCAGTGCTTTCGCACTGCACTAACCTTTTTTTT	4.09	5.976	9.416	6.494	2.700520691	82.824	28.443	54.44	55.23566667	27.19922985	44.212	179.4	111.074	111.562	67.59532117	1.417	25.308	0	8.908333333	14.2201889	N	Bin 3	87-95%	0.096496646	0.112224758	0.807014285	0.41154417	0.181068071	0.086854611
T309	413	AAAAAAAAGCGGCAGTCAGTGCGAAAGCACTGCGTCCACGTTTTTTTT	157.465	143.424	520.234	273.7076667	213.6134644	2.856	4.491	19.054	8.800333333	8.917486548	0	0	0	0	0	0	0	0	0	0	#DIV/0!	Bin 1	0-50%	0.154341988	0.156669503	0.156669503	0.229522379	0.229522379	#DIV/0!
T310	443	AAAAAAAACGTTGTAACAGTGCTTTCGCACTGTTACAACGTTTTTTTT	8.18	26.892	16.478	17.18333333	9.375919013	247.044	115.269	200.067	187.46	66.78596404	0	8.97	7.03	5.333333333	4.719558595	1.417	0	7.475	2.964	3.97036686	N	Bin 2	50-87%	0.060622295	0.060603243	0.15523173	0.047112191	0.039600961	0.548641951
T311	239	AAAAAAAACGTCGTTACAGTGCGAAAGCACTGTAACGACGTTTTTTTT	51.125	73.206	131.824	85.385	41.70525364	1.428	13.473	5.444	6.781666667	6.132904722	15.79	5.98	8.436	10.06866667	5.104725784	24.089	38.628	43.355	35.35733333	10.04079849	N	Bin 1	0-50%	0.082313679	0.099636754	0.122607274	0.654391759	0.026245453	0.097236621
T312	191	AAAAAAAACCGTTTGTCAGTGCGAAAGCACTGCACGCGCCTTTTTTTT	200.41	88.146	58.85	115.802	74.7224809	8.568	0	0	2.856	4.946737106	0	0	0	0	0	4.251	0	0	1.417	2.454315994	N	Bin 1	0-50%	0.107421773	0.115277802	0.111409355	0.422649731	0.422649731	0.422649731
T313	430	AAAAAAAAGGGTTATACAGTGCTTTCGCACTGGGCGTCCGTTTTTTTT	284.255	271.908	244.816	266.993	20.17366102	0	0	0	0	0	1.579	1.495	1.406	1.493333333	0.086512042	0	0	2.99	0.996666667	1.726277305	Y	Bin 1	0-50%	0.001897627	0.00190291	0.002236239	0.001116838	0.422649731	0.680230754
T314	353	AAAAAAAAGCATTCTCCAGTGCGAAAGCACTGGAGAATGGTTTTTTTT	218.815	4.482	110.638	111.3116667	107.168088	151.368	62.874	50.357	88.19966667	55.06221549	0	0	9.842	3.280666667	5.682281349	0	0	5.98	1.993333333	3.45255461	N	Bin 1	0-50%	0.628200173	0.223447568	0.219509019	0.128854533	0.120690307	0.422649731
T315	221	AAAAAAAACGCTGGCCCAGTGCGAAAGCACTGCAACTCGGTTTTTTTT	20.45	28.386	35.31	28.04866667	7.435741075	92.82	47.904	108.88	83.20133333	31.60549328	0	0	0	0	0	0	0	0	0	0	#DIV/0!	Bin 2	50-87%	0.090460863	0.022633944	0.022633944	0.044886072	0.044886072	#DIV/0!
T316	282	AAAAAAAAGGTAGTTTCAGTGCTTTCGCACTGAAACTACCTTTTTTTT	18.405	8.964	0	9.123	9.203530138	0	0	16.332	5.444	9.429284596	37.896	37.375	60.458	45.243	13.1791513	111.943	33.3	88.205	77.816	40.33768527	N	Bin 4	>95%	0.756677827	0.100948446	0.090716289	0.002956202	0.085919006	0.287469721
T317	145	AAAAAAAACGATCAGCCAGTGCGAAAGCACTGTAACAAGCTTTTTTTT	141.105	59.76	80.036	93.63366667	42.34294109	1.428	0	0	0.476	0.824456184	0	0	0	0	0	1.417	0	0	0.472333333	0.818105331	N	Bin 1	0-50%	0.060349677	0.061904945	0.060361654	0.422649731	0.422649731	0.422649731
T318	96	AAAAAAAAGCCATTGTCAGTGCTTTCGCACTGGTCCAACGTTTTTTTT	6.135	14.94	0	7.025	7.509658781	8.568	2.994	14.971	8.844333333	5.993279764	22.106	20.93	47.804	30.28	15.18761588	0	1.332	1.495	0.942333333	0.820144093	N	Bin 3	87-95%	0.83678508	0.206422656	0.297713606	0.066832859	0.147534364	0.07492197
T319	145	AAAAAAAACCCGGGTGCAGTGCGAAAGCACTGACTCGAGCTTTTTTTT	65.44	29.88	216.568	103.9626667	99.12668269	0	0	0	0	0	0	0	0	0	0	0	1.332	0	0.444	0.769030559	#DIV/0!	Bin 1	0-50%	0.210930152	0.210930152	0.213712331	#DIV/0!	0.422649731	0.422649731
T320	381	AAAAAAAACGTTAGTACAGTGCTTTCGCACTGTACTAACGTTTTTTTT	4.09	13.446	28.248	15.26133333	12.18087917	12.852	62.874	61.245	45.657	28.42163663	41.054	263.12	84.36	129.5113333	117.717073	0	0	0	0	0	N	Bin 3	87-95%	0.123611237	0.234650798	0.162203643	0.286426779	0.108541877	0.196980705
T321	437	AAAAAAAACGGGTTTACAGTGCGAAAGCACTGCGTGCCCCTTTTTTTT	188.14	162.846	461.384	270.79	165.5430495	12.852	10.479	14.971	12.76733333	2.24719655	0	0	2.812	0.937333333	1.623508957	4.251	1.332	10.465	5.349333333	4.664512229	N	Bin 1	0-50%	0.111895217	0.104139718	0.103891714	0.003527689	0.036836828	0.137020776
T322	138	AAAAAAAACCAGGTGGCAGTGCGAAAGCACTGTAATATGGTTTTTTTT	73.62	91.134	82.39	82.38133333	8.757003216	4.284	2.994	1.361	2.879666667	1.464850277	0	0	0	0	0	0	0	0	0	0	#DIV/0!	Bin 1	0-50%	0.004720573	0.003745303	0.003745303	0.076489198	0.076489198	#DIV/0!
T323	159	AAAAAAAACGTTCTACCAGTGCGAAAGCACTGTTACGGGCTTTTTTTT	118.61	62.748	138.886	106.748	39.43068658	0	0	0	0	0	0	0	0	0	0	0	0	0	0	0	#DIV/0!	Bin 1	0-50%	0.042595918	0.042595918	0.042595918	#DIV/0!	#DIV/0!	#DIV/0!
T324	101	AAAAAAAACCACACGTCAGTGCGAAAGCACTGGCTCGGCCTTTTTTTT	57.26	77.688	35.31	56.75266667	21.19355471	1.428	0	2.722	1.383333333	1.361549607	1.579	0	0	0.526333333	0.911636075	0	0	2.99	0.996666667	1.726277305	N	Bin 1	0-50%	0.051103348	0.044243128	0.05114623	0.455514755	0.539051483	0.759076143
T325	397	AAAAAAAAGGTCAATTCAGTGCTTTCGCACTGAATTGACCTTTTTTTT	73.62	44.82	32.956	50.46533333	20.91154144	95.676	50.898	65.328	70.634	22.85568962	1.579	65.78	9.842	25.73366667	34.926364	77.935	63.936	19.435	53.76866667	30.54657919	N	Bin 2	50-87%	0.118747065	0.454366702	0.759687788	0.294587498	0.426107917	0.369198598
T326	101	AAAAAAAACGGCAGGTCAGTGCGAAAGCACTGCTTCCCGCTTTTTTTT	18.405	25.398	171.842	71.88166667	86.6387713	0	1.497	0	0.499	0.864293353	0	1.495	0	0.498333333	0.863138652	0	0	0	0	0	N	Bin 1	0-50%	0.29134739	0.291341884	0.287257054	0.422649731	0.422649731	0.422649731
T327	410	AAAAAAAAGCTATTGACAGTGCTTTCGCACTGTCAATAGCTTTTTTTT	2.045	13.446	2.354	5.948333333	6.495007647	51.408	92.814	23.137	55.78633333	35.04423539	33.159	213.785	140.6	129.1813333	90.85277888	9.919	15.984	1.495	9.132666667	7.276435964	N	Bin 3	87-95%	0.098458203	0.13017359	0.336881141	0.250454165	0.101737257	0.144076803
T328	133	AAAAAAAAGGTGGTTACAGTGCGAAAGCACTGGCCAAGCGTTTTTTTT	110.43	70.218	72.974	84.54066667	22.46312688	0	0	0	0	0	0	0	1.406	0.468666667	0.811754478	0	0	0	0	0	#DIV/0!	Bin 1	0-50%	0.022734124	0.023723023	0.022734124	0.422649731	#DIV/0!	0.422649731
T329	265	AAAAAAAACCTGTAAGCAGTGCGAAAGCACTGTGTACAGCTTTTTTTT	222.905	161.352	80.036	154.7643333	71.66195507	1.428	2.994	6.805	3.742333333	2.76550797	0	8.97	0	2.99	5.178831915	0	0	0	0	0	N	Bin 1	0-50%	0.072233114	0.066557298	0.064618281	0.857872933	0.143784326	0.422649731
T330	39	AAAAAAAACCAGGTTCCAGTGCTTTCGCACTGCTTGGCCCTTTTTTTT	0	0	0	0	0	4.284	0	0	1.428	2.473368553	0	5.98	0	1.993333333	3.45255461	22.672	15.984	5.98	14.87866667	8.400716477	N	Bin 4	>95%	0.422649731	0.422649731	0.091856756	0.866888925	0.071349312	0.124519692
T331	107	AAAAAAAAGGAACTTACAGTGCGAAAGCACTGCTCTCTGGTTTTTTTT	57.26	64.242	84.744	68.74866667	14.28548555	0	0	0	0	0	0	0	0	0	0	0	0	0	0	0	#DIV/0!	Bin 1	0-50%	0.01408918	0.01408918	0.01408918	#DIV/0!	#DIV/0!	#DIV/0!
T332	318	AAAAAAAAGCTAAGTTCAGTGCGAAAGCACTGAACTTAGCTTTTTTTT	4.09	14.94	0	6.343333333	7.720688657	1.428	19.461	27.22	16.03633333	13.23265175	3.158	4.485	15.466	7.703	6.755616848	133.198	143.856	80.73	119.2613333	33.79195137	N	Bin 4	>95%	0.394366516	0.874006387	0.01971575	0.244947261	0.053748168	0.040971833
T333	429	AAAAAAAACGTTTTATCAGTGCGAAAGCACTGATAAAACGTTTTTTTT	16.36	43.326	32.956	30.88066667	13.60226251	191.352	167.664	153.793	170.9363333	18.99212322	1.579	14.95	0	5.509666667	8.213600327	8.502	1.332	1.495	3.776333333	4.093358808	Y	Bin 2	50-87%	0.015251748	0.043289987	0.115175436	0.005374869	0.002778282	0.80441155
T334	223	AAAAAAAAGCGGACGGCAGTGCTTTCGCACTGTGCTCCGGTTTTTTTT	8.18	0	4.708	4.296	4.105533826	24.276	4.491	69.411	32.726	33.27466717	34.738	101.66	77.33	71.24266667	33.8737397	0	0	1.495	0.498333333	0.863138652	N	Bin 3	87-95%	0.263129231	0.092160965	0.251540625	0.319610273	0.227554436	0.068196679
T335	403	AAAAAAAACGAGTACACAGTGCGAAAGCACTGATAGGTCCTTTTTTTT	390.595	191.232	141.24	241.0223333	131.9234133	1.428	7.485	19.054	9.322333333	8.955490737	0	0	0	0	0	0	5.328	0	1.776	3.076122234	N	Bin 1	0-50%	0.102951142	0.087025415	0.089366406	0.213166813	0.320257491	0.422649731
T336	424	AAAAAAAAGGTTATTACAGTGCTTTCGCACTGTAATAACCTTTTTTTT	44.99	2.988	2.354	16.77733333	24.43494238	88.536	100.299	69.411	86.082	15.5895389	143.689	131.56	50.616	108.6216667	50.59912237	5.668	0	0	1.889333333	3.272421326	N	Bin 3	87-95%	0.046897366	0.059370061	0.347262171	0.409594519	0.011090913	0.062931631
T337	399	AAAAAAAAGGTTAGCACAGTGCTTTCGCACTGTGCTAACCTTTTTTTT	259.715	239.04	249.524	249.4263333	10.33784602	4.284	0	2.722	2.335333333	2.168016913	0	0	0	0	0	0	1.332	0	0.444	0.769030559	Y	Bin 1	0-50%	0.000366844	0.000572112	0.000651579	0.203069913	0.375723504	0.422649731
T338	367	AAAAAAAAGCTTTGAACAGTGCGAAAGCACTGTTCAAAGCTTTTTTTT	16.36	19.422	21.186	18.98933333	2.441919191	14.28	16.467	5.444	12.06366667	5.836157326	36.317	146.51	188.404	123.7436667	78.55789803	15.587	54.612	7.475	25.89133333	25.20136219	N	Bin 3	87-95%	0.257304171	0.140003855	0.683528223	0.142369618	0.373381642	0.169133014
T339	365	AAAAAAAAGCTGTAATCAGTGCGAAAGCACTGATTACAGCTTTTTTTT	38.855	29.88	25.894	31.543	6.638603543	37.128	16.467	50.357	34.65066667	17.0802784	25.264	113.62	118.104	85.66266667	52.35480652	49.595	17.316	25.415	30.77533333	16.79384829	N	Bin 3	87-95%	0.807434733	0.251884142	0.919590136	0.257730524	0.759392004	0.300248457
T340	179	AAAAAAAAGCATTGTACAGTGCGAAAGCACTGAACCCCCCTTTTTTTT	120.655	58.266	65.912	81.611	34.02852893	14.28	16.467	43.552	24.76633333	16.30557255	0	0	0	0	0	0	0	0	0	0	#DIV/0!	Bin 1	0-50%	0.154572818	0.053356143	0.053356143	0.119198445	0.119198445	#DIV/0!
T341	376	AAAAAAAACGGGTAAGCAGTGCGAAAGCACTGAAAGTAGCTTTTTTTT	355.83	216.63	112.992	228.484	121.8522119	1.428	4.491	0	1.973	2.294567279	0	0	5.624	1.874666667	3.247017914	0	1.332	0	0.444	0.769030559	N	Bin 1	0-50%	0.083811815	0.087634769	0.083517228	0.976787689	0.236087509	0.571251663
T342	157	AAAAAAAAGGAGGGAGCAGTGCGAAAGCACTGTACAGACCTTTTTTTT	75.665	134.46	70.62	93.58166667	35.49143007	0	0	0	0	0	0	0	0	0	0	0	0	0	0	0	#DIV/0!	Bin 1	0-50%	0.044751246	0.044751246	0.044751246	#DIV/0!	#DIV/0!	#DIV/0!
T343	93	AAAAAAAAGCTACGTTCAGTGCGAAAGCACTGGGTCCTCGTTTTTTTT	94.07	37.35	51.788	61.06933333	29.47705822	0	0	0	0	0	0	0	0	0	0	0	0	0	0	0	#DIV/0!	Bin 1	0-50%	0.069645133	0.069645133	0.069645133	#DIV/0!	#DIV/0!	#DIV/0!
T344	284	AAAAAAAACGAGTGCTCAGTGCGAAAGCACTGCCGATGCCTTTTTTTT	0	17.928	0	5.976	10.35073563	155.652	109.281	121.129	128.6873333	24.09177686	0	0	0	0	0	1.417	0	0	0.472333333	0.818105331	Y	Bin 2	50-87%	0.022162508	0.422649731	0.469935654	0.011481919	0.010829305	0.422649731
T345	403	AAAAAAAACCGTTTGACAGTGCTTTCGCACTGTCAAACGGTTTTTTTT	6.135	28.386	30.602	21.70766667	13.53176353	12.852	61.377	25.859	33.36266667	25.11767637	20.527	185.38	188.404	131.437	96.06277749	14.17	19.98	4.485	12.87833333	7.827838676	N	Bin 3	87-95%	0.406268364	0.147956292	0.465075433	0.169701222	0.238757723	0.170084455
T346	52	AAAAAAAACCGGGCATCAGTGCTTTCGCACTGACGGTTCCTTTTTTTT	24.54	20.916	56.496	33.984	19.57998856	0	0	2.722	0.907333333	1.571547433	0	0	0	0	0	0	0	0	0	0	#DIV/0!	Bin 1	0-50%	0.086281522	0.095125122	0.095125122	0.422649731	0.422649731	#DIV/0!
T347	20	AAAAAAAAGGAGTCCTCAGTGCTTTCGCACTGCAACCGCGTTTTTTTT	16.36	7.47	11.77	11.86666667	4.445788269	0	0	2.722	0.907333333	1.571547433	0	0	0	0	0	0	0	0	0	0	#DIV/0!	Bin 1	0-50%	0.057139463	0.04373957	0.04373957	0.422649731	0.422649731	#DIV/0!
T348	316	AAAAAAAACCTTAGGTCAGTGCTTTCGCACTGACCTAAGGTTTTTTTT	182.005	231.57	40.018	151.1976667	99.42263835	12.852	22.455	6.805	14.03733333	7.892045764	3.158	8.97	14.06	8.729333333	5.454983165	5.668	5.328	0	3.665333333	3.178820746	N	Bin 1	0-50%	0.123386274	0.139374	0.117703751	0.492712292	0.091772088	0.404918339
T349	332	AAAAAAAACCGTTATGCAGTGCGAAAGCACTGCATAACGGTTTTTTTT	0	13.446	0	4.482	7.76305172	7.14	22.455	0	9.865	11.4728364	15.79	156.975	182.78	118.515	89.89323515	31.174	43.956	4.485	26.53833333	20.13968754	N	Bin 3	87-95%	0.188917383	0.152074726	0.128780455	0.171382735	0.113004023	0.247331397
T350	167	AAAAAAAAGCACTGTCCAGTGCGAAAGCACTGGGTCCTGCTTTTTTTT	149.285	68.724	56.496	91.50166667	50.41394851	1.428	7.485	10.888	6.600333333	4.791646516	4.737	0	0	1.579	2.734908225	9.919	0	0	3.306333333	5.72673732	N	Bin 1	0-50%	0.116313952	0.082372569	0.076098867	0.361471174	0.636733536	0.422649731
T351	132	AAAAAAAAGCTTATATCAGTGCTTTCGCACTGGGCAGAGGTTTTTTTT	87.935	43.326	98.868	76.70966667	29.42336694	8.568	1.497	12.249	7.438	5.464343602	0	0	1.406	0.468666667	0.811754478	0	0	1.495	0.498333333	0.863138652	Y	Bin 1	0-50%	0.037882293	0.044709699	0.044647847	0.13159311	0.130956364	0.422649731
T352	340	AAAAAAAACCATTTAACAGTGCTTTCGCACTGTTAAATGGTTTTTTTT	20.45	22.41	7.062	16.64066667	8.353055808	74.256	137.724	83.021	98.33366667	34.3933871	12.632	61.295	80.142	51.35633333	34.83508069	0	0	1.495	0.498333333	0.863138652	N	Bin 2	50-87%	0.045210116	0.276853752	0.09354784	0.171584168	0.039542043	0.123571828
T353	25	AAAAAAAAGGGATGGTCAGTGCTTTCGCACTGGCACCTGCTTTTTTTT	4.09	5.976	42.372	17.47933333	21.57829672	0	0	0	0	0	1.579	0	0	0.526333333	0.911636075	0	0	0	0	0	#DIV/0!	Bin 1	0-50%	0.295704635	0.314977477	0.295704635	0.422649731	#DIV/0!	0.422649731
T354	201	AAAAAAAAGGTAGATTCAGTGCGAAAGCACTGAGACTGCGTTTTTTTT	83.845	109.062	105.93	99.61233333	13.74441546	11.424	17.964	28.581	19.323	8.658858066	0	0	0	0	0	0	1.332	0	0.444	0.769030559	Y	Bin 1	0-50%	0.004809748	0.006286296	0.005943037	0.060885581	0.065352045	0.422649731
T355	137	AAAAAAAAGGGTTGACCAGTGCGAAAGCACTGCAAGTTGCTTTTTTTT	73.62	100.098	77.682	83.8	14.25985848	0	0	0	0	0	0	0	0	0	0	0	1.332	0	0.444	0.769030559	#DIV/0!	Bin 1	0-50%	0.009514552	0.009514552	0.008629102	#DIV/0!	0.422649731	0.422649731
T356	359	AAAAAAAAGGAATGTTCAGTGCTTTCGCACTGAACATTCCTTTTTTTT	6.135	23.904	7.062	12.367	10.00208023	2.856	17.964	2.722	7.847333333	8.761546515	50.528	148.005	98.42	98.98433333	48.7409503	48.178	89.244	28.405	55.27566667	31.03431382	N	Bin 3	87-95%	0.028055202	0.064494903	0.077638352	0.062341285	0.06952805	0.172033747
T357	275	AAAAAAAACGTTAACTCAGTGCTTTCGCACTGAGTTAACGTTTTTTTT	6.135	2.988	14.124	7.749	5.740763974	0	13.473	9.527	7.666666667	6.926475463	22.106	67.275	198.246	95.87566667	91.48673948	29.757	25.308	11.96	22.34166667	9.261892481	N	Bin 3	87-95%	0.989020786	0.219932685	0.223993433	0.226337953	0.20857215	0.333546104
T358	389	AAAAAAAACGTTGTAGCAGTGCTTTCGCACTGCTACAACGTTTTTTTT	18.405	61.254	42.372	40.677	21.47472861	149.94	98.802	133.378	127.3733333	26.09244675	3.158	40.365	14.06	19.19433333	19.12749974	0	13.32	4.485	5.935	6.777350146	N	Bin 2	50-87%	0.086028701	0.02964098	0.056981434	0.053590131	0.023560465	0.204321728
T359	177	AAAAAAAACCCTCTGTCAGTGCGAAAGCACTGCACCTAGGTTTTTTTT	6.135	1.494	2.354	3.327666667	2.468955312	109.956	61.377	48.996	73.443	32.22144731	14.211	4.485	8.436	9.044	4.891422799	0	0	0	0	0	N	Bin 2	50-87%	0.055716074	0.060911168	0.1447026	0.058937847	0.058579505	0.085225319
T360	324	AAAAAAAAGGTCAGAACAGTGCGAAAGCACTGTTCTGACCTTTTTTTT	12.27	20.916	9.416	14.20066667	5.98816377	2.856	20.958	5.444	9.752666667	9.789997821	20.527	130.065	226.366	125.6526667	102.9904121	8.502	6.66	11.96	9.040666667	2.690747356	N	Bin 3	87-95%	0.246000404	0.205594438	0.402717094	0.187362579	0.926138373	0.184507059
T361	242	AAAAAAAACGCAGCTTCAGTGCGAAAGCACTGCACCATCCTTTTTTTT	47.035	67.23	145.948	86.73766667	52.26238787	67.116	59.88	28.581	51.859	20.48142786	0	0	5.624	1.874666667	3.247017914	0	0	0	0	0	N	Bin 1	0-50%	0.493612198	0.095751004	0.102708184	0.067365336	0.048260856	0.422649731
T362	15	AAAAAAAACCGGAGTACAGTGCTTTCGCACTGTTGGGGCCTTTTTTTT	6.135	2.988	18.832	9.318333333	8.387984998	0	0	2.722	0.907333333	1.571547433	0	0	0	0	0	0	0	0	0	0	#DIV/0!	Bin 1	0-50%	0.167320866	0.194227069	0.194227069	0.422649731	0.422649731	#DIV/0!
T363	256	AAAAAAAAGGTTAATGCAGTGCTTTCGCACTGCATTAACCTTTTTTTT	18.405	5.976	14.124	12.835	6.313964761	2.856	2.994	10.888	5.579333333	4.597957953	3.158	32.89	81.548	39.19866667	39.57394953	77.935	91.908	28.405	66.08266667	33.36938876	N	Bin 4	>95%	0.222312609	0.384435758	0.125875852	0.241048785	0.109519455	0.573124666
T364	406	AAAAAAAAGCATTGATCAGTGCTTTCGCACTGATCAATGCTTTTTTTT	30.675	19.422	16.478	22.19166667	7.492796029	174.216	143.712	156.515	158.1476667	15.31739875	14.211	28.405	4.218	15.61133333	12.1541533	5.668	3.996	0	3.221333333	2.912325073	Y	Bin 2	50-87%	0.001890696	0.491338968	0.024630804	0.009237631	0.002899769	0.18099158
T365	334	AAAAAAAACGTGTATCCAGTGCTTTCGCACTGGATACACGTTTTTTTT	0	1.494	0	0.498	0.862561302	75.684	41.916	42.191	53.26366667	19.41706508	72.634	134.55	106.856	104.68	31.01530261	4.251	6.66	1.495	4.135333333	2.584441977	N	Bin 3	87-95%	0.044150768	0.027055712	0.080981074	0.211986624	0.04874232	0.028497672
T366	348	AAAAAAAACCTTTCAGCAGTGCTTTCGCACTGCTGAAAGGTTTTTTTT	4.09	23.904	0	9.331333333	12.78491241	0	16.467	1.361	5.942666667	9.139708657	17.369	189.865	140.6	115.9446667	88.85173943	21.255	85.248	1.495	35.99933333	43.77999288	N	Bin 3	87-95%	0.317192257	0.152613825	0.275079682	0.145841886	0.276852643	0.204645683
T367	193	AAAAAAAAGGCTATGTCAGTGCGAAAGCACTGCCGGAAGGTTTTTTTT	243.355	46.314	89.452	126.3736667	103.5794189	5.712	1.497	0	2.403	2.961817516	0	0	0	0	0	0	0	0	0	0	#DIV/0!	Bin 1	0-50%	0.167240445	0.168931773	0.168931773	0.295142748	0.295142748	#DIV/0!
T368	395	AAAAAAAACGTTAGATCAGTGCGAAAGCACTGATCTAACGTTTTTTTT	26.585	20.916	63.558	37.01966667	23.15700202	25.704	16.467	73.494	38.555	30.60850916	7.895	49.335	35.15	30.79333333	21.06071718	65.182	119.88	88.205	91.089	27.46280927	N	Bin 4	>95%	0.756525062	0.756653247	0.141182157	0.748957866	0.185141417	0.007547888
T369	201	AAAAAAAAGGTGTTCTCAGTGCGAAAGCACTGCGAAGTGGTTTTTTTT	57.26	34.362	25.894	39.172	16.22678539	44.268	43.413	65.328	51.003	12.41317747	9.474	10.465	15.466	11.80166667	3.211856836	1.417	0	8.97	3.462333333	4.822112227	N	Bin 2	50-87%	0.517771464	0.129132559	0.086627586	0.018166233	0.008501699	0.018629109
T370	80	AAAAAAAAGGGTAACGCAGTGCTTTCGCACTGAAAGACGGTTTTTTTT	47.035	43.326	63.558	51.30633333	10.77110358	1.428	0	0	0.476	0.824456184	0	0	0	0	0	0	0	0	0	0	#DIV/0!	Bin 1	0-50%	0.015475447	0.014375179	0.014375179	0.422649731	0.422649731	#DIV/0!
T371	397	AAAAAAAAGGTTGTATCAGTGCTTTCGCACTGATACAACCTTTTTTTT	122.7	161.352	155.364	146.472	20.8037262	127.092	79.341	23.137	76.52333333	52.03474743	4.737	1.495	0	2.077333333	2.421595824	0	0	0	0	0	N	Bin 1	0-50%	0.22165585	0.008351844	0.006657298	0.121955503	0.125712915	0.275655228
T372	407	AAAAAAAAGGCTGCTTCAGTGCTTTCGCACTGGGCCGTGGTTTTTTTT	198.365	270.414	242.462	237.0803333	36.32473472	1.428	10.479	14.971	8.959333333	6.898206458	0	2.99	5.624	2.871333333	2.813877278	0	1.332	0	0.444	0.769030559	Y	Bin 1	0-50%	0.006297303	0.007198255	0.00750834	0.125786249	0.1620942	0.282953045
T373	381	AAAAAAAACCTGTATACAGTGCGAAAGCACTGTATACAGGTTTTTTTT	47.035	29.88	89.452	55.45566667	30.66572217	238.476	103.293	77.577	139.782	86.43325397	0	0	2.812	0.937333333	1.623508957	0	6.66	0	2.22	3.845152793	N	Bin 2	50-87%	0.288835888	0.083330334	0.110806909	0.110713111	0.113437147	0.692689428
T374	168	AAAAAAAAGGTAGTCACAGTGCGAAAGCACTGTCCGGCCGTTTTTTTT	157.465	76.194	84.744	106.1343333	44.6587464	2.856	0	0	0.952	1.648912369	0	0	1.406	0.468666667	0.811754478	1.417	0	0	0.472333333	0.818105331	N	Bin 1	0-50%	0.051487341	0.05547635	0.052882981	0.737017956	0.422649731	0.996818493
T375	294	AAAAAAAAGGTAGAATCAGTGCTTTCGCACTGATTCTACCTTTTTTTT	6.135	17.928	68.266	30.77633333	32.99810665	94.248	58.383	68.05	73.56033333	18.55659954	9.474	43.355	46.398	33.07566667	20.4961939	2.834	33.3	0	12.04466667	18.46211757	N	Bin 2	50-87%	0.235697503	0.881833521	0.536863007	0.210135145	0.086909224	0.240113631
T376	260	AAAAAAAAGGTAACATCAGTGCTTTCGCACTGATGTTACCTTTTTTTT	20.45	4.482	11.77	12.234	7.994105829	17.136	28.443	4.083	16.554	12.19042423	56.844	100.165	108.262	88.42366667	27.64682373	11.336	26.64	0	12.65866667	13.36916173	N	Bin 3	87-95%	0.705196041	0.061944157	0.972445435	0.060989347	0.07811216	0.052877423
T377	406	AAAAAAAAGCTTTATACAGTGCTTTCGCACTGTATAAAGCTTTTTTTT	30.675	8.964	21.186	20.275	10.88413161	172.788	236.526	112.963	174.0923333	61.79182556	7.895	0	2.812	3.569	4.001567568	2.834	2.664	4.485	3.327666667	1.005877892	N	Bin 2	50-87%	0.060432048	0.054656094	0.112423067	0.043087842	0.042114471	0.929853601
T378	157	AAAAAAAAGCGTCAATCAGTGCGAAAGCACTGCGGTGTGGTTTTTTTT	18.405	26.892	9.416	18.23766667	8.739201584	44.268	41.916	84.382	56.85533333	23.86778183	1.579	1.495	4.218	2.430666667	1.54844578	0	0	0	0	0	N	Bin 2	50-87%	0.171284308	0.114117104	0.068740759	0.051748483	0.05402703	0.112836094
T379	348	AAAAAAAAGCTTTATGCAGTGCTTTCGCACTGCATAAAGCTTTTTTTT	12.27	25.398	4.708	14.12533333	10.46903631	28.56	7.485	17.693	17.91266667	10.53921706	64.739	230.23	111.074	135.3476667	85.37403552	8.502	5.328	1.495	5.108333333	3.508661046	N	Bin 3	87-95%	0.761238742	0.112924491	0.244485174	0.1671365	0.142783405	0.120265975
T380	122	AAAAAAAACGCGGAGACAGTGCGAAAGCACTGCTTAACCCTTTTTTTT	59.305	73.206	101.222	77.911	21.35091312	0	0	0	0	0	0	0	0	0	0	0	1.332	0	0.444	0.769030559	#DIV/0!	Bin 1	0-50%	0.024130661	0.024130661	0.024751545	#DIV/0!	0.422649731	0.422649731
T381	326	AAAAAAAACCTGTCTCCAGTGCGAAAGCACTGTGCACTCGTTTTTTTT	286.3	192.726	89.452	189.4926667	98.46382386	0	4.491	4.083	2.858	2.483493306	0	1.495	9.842	3.779	5.303652798	0	1.332	5.98	2.437333333	3.139493802	N	Bin 1	0-50%	0.084537281	0.089736355	0.085690804	0.754267734	0.802265439	0.398817243
T382	251	AAAAAAAACCGTTTCGCAGTGCGAAAGCACTGGAAAGGCGTTTTTTTT	267.895	101.592	94.16	154.549	98.23082736	0	10.479	4.083	4.854	5.281873815	0	0	1.406	0.468666667	0.811754478	0	1.332	0	0.444	0.769030559	N	Bin 1	0-50%	0.126877752	0.113816991	0.113645481	0.297711946	0.237455103	0.97794058
T383	174	AAAAAAAAGCGCCTGACAGTGCGAAAGCACTGACAAATCGTTTTTTTT	49.08	8.964	84.744	47.596	37.91178962	57.12	37.425	21.776	38.77366667	17.71055505	20.527	7.475	5.624	11.20866667	8.122810618	5.668	1.332	0	2.333333333	2.963706688	N	Bin 1	0-50%	0.780346767	0.250844484	0.179272978	0.044534941	0.051089521	0.097536299
T384	169	AAAAAAAACCCGATCACAGTGCGAAAGCACTGCAGACTCCTTTTTTTT	61.35	20.916	44.726	42.33066667	20.32314703	64.26	17.964	43.552	41.92533333	23.19082658	0	4.485	18.278	7.587666667	9.525818932	0	1.332	0	0.444	0.769030559	N	Bin 1	0-50%	0.83704188	0.125326302	0.074710572	0.154648527	0.095000431	0.332907991
T385	288	AAAAAAAACGGGGGTCCAGTGCGAAAGCACTGACGGAACGTTTTTTTT	163.6	149.4	195.382	169.4606667	23.54456713	9.996	23.952	1.361	11.76966667	11.39946228	0	0	1.406	0.468666667	0.811754478	0	0	0	0	0	Y	Bin 1	0-50%	0.015555656	0.005998248	0.006373164	0.245828868	0.215628958	0.422649731
T386	337	AAAAAAAAGCTTGTAACAGTGCGAAAGCACTGTTACAAGCTTTTTTTT	34.765	29.88	105.93	56.85833333	42.56744247	124.236	70.359	145.627	113.4073333	38.78482915	1.579	0	1.406	0.995	0.866025981	5.668	2.664	8.97	5.767333333	3.15417332	N	Bin 2	50-87%	0.075302766	0.148731736	0.155821879	0.036011061	0.034869412	0.081739228
T387	240	AAAAAAAACGACACGTCAGTGCGAAAGCACTGGGTGCCGCTTTTTTTT	202.455	150.894	28.248	127.199	89.48804099	14.28	5.988	0	6.756	7.170911239	0	11.96	0	3.986666667	6.90510922	8.502	0	0	2.834	4.908631989	N	Bin 1	0-50%	0.127785728	0.136555144	0.129162082	0.690109906	0.183633436	0.863944368
T388	404	AAAAAAAAGGTTAACACAGTGCTTTCGCACTGTGTTAACCTTTTTTTT	171.78	340.632	183.612	232.008	94.25698429	7.14	2.994	0	3.378	3.58545562	0	2.99	1.406	1.465333333	1.495882794	0	0	5.98	1.993333333	3.45255461	N	Bin 1	0-50%	0.052892262	0.050091066	0.053289687	0.544759935	0.75484501	0.832645194
T389	373	AAAAAAAAGGTAATTACAGTGCTTTCGCACTGTAATTACCTTTTTTTT	12.27	1.494	0	4.588	6.694613656	81.396	115.269	25.859	74.17466667	45.14031199	74.213	118.105	66.082	86.13333333	27.98515486	21.255	26.64	7.475	18.45666667	9.884194875	N	Bin 3	87-95%	0.111261401	0.043439034	0.133731076	0.494281915	0.111963134	0.030057067
T390	365	AAAAAAAAGGTAAGCACAGTGCTTTCGCACTGTGCTTACCTTTTTTTT	10.225	11.952	18.832	13.66966667	4.553339031	2.856	23.952	8.166	11.658	10.97296004	11.053	168.935	212.306	130.7646667	105.9170584	34.008	33.3	0	22.436	19.43337047	N	Bin 3	87-95%	0.802760625	0.185979693	0.590675791	0.176518505	0.443306651	0.258310546
T391	118	AAAAAAAACCGAATATCAGTGCGAAAGCACTGAAAAGGCGTTTTTTTT	55.215	65.736	103.576	74.84233333	25.43404333	0	2.994	0	0.998	1.728586706	0	0	0	0	0	0	0	1.495	0.498333333	0.863138652	Y	Bin 1	0-50%	0.038988098	0.036406669	0.034587087	0.422649731	0.74138709	0.422649731
T392	331	AAAAAAAACGATTTGTCAGTGCTTTCGCACTGACAAATCGTTTTTTTT	4.09	7.47	11.77	7.776666667	3.849173071	2.856	19.461	0	7.439	10.50883186	86.845	86.71	198.246	123.9336667	64.35640388	7.085	45.288	16.445	22.93933333	19.91229711	N	Bin 3	87-95%	0.965285396	0.080746616	0.312920284	0.105456605	0.131401735	0.137451885
T393	352	AAAAAAAACCATTGTTCAGTGCTTTCGCACTGAACAATGGTTTTTTTT	20.45	0	80.036	33.49533333	41.58215802	19.992	46.407	34.025	33.47466667	13.21609649	44.212	136.045	119.51	99.92233333	48.94979557	21.255	18.648	7.475	15.79266667	7.32030029	N	Bin 3	87-95%	0.99945226	0.198978126	0.590755678	0.088109905	0.2031199	0.110902583
T394	366	AAAAAAAAGCATCGCGCAGTGCGAAAGCACTGTTCCTGGGTTTTTTTT	196.32	324.198	72.974	197.8306667	125.6188128	2.856	7.485	13.61	7.983666667	5.394314631	0	0	0	0	0	0	2.664	4.485	2.383	2.255665534	N	Bin 1	0-50%	0.125105895	0.11222432	0.115903149	0.124406444	0.094087926	0.208768675
T395	189	AAAAAAAAGGTTGGTACAGTGCGAAAGCACTGTACCAACCTTTTTTTT	16.36	26.892	56.496	33.24933333	20.80952641	38.556	31.437	23.137	31.04333333	7.717034426	0	8.97	15.466	8.145333333	7.765909176	25.506	29.304	25.415	26.74166667	2.219512184	N	Bin 1	0-50%	0.905248333	0.087842362	0.653057336	0.124083591	0.444721187	0.055512556
T396	259	AAAAAAAAGGTGATGTCAGTGCTTTCGCACTGACATCACCTTTTTTTT	0	0	9.416	3.138666667	5.436330135	2.856	2.994	0	1.95	1.690158572	0	1.495	0	0.498333333	0.863138652	128.947	107.892	116.61	117.8163333	10.5792101	Y	Bin 4	>95%	0.799822538	0.520325307	0.003851424	0.220469971	0.002786584	0.003073683
T397	136	AAAAAAAAGGCTTTTCCAGTGCGAAAGCACTGCTAGTCGGTTTTTTTT	83.845	85.158	82.39	83.79766667	1.384606924	0	4.491	0	1.497	2.592880059	0	0	0	0	0	0	0	0	0	0	#DIV/0!	Bin 1	0-50%	0.000124528	9.09931E-05	9.09931E-05	0.422649731	0.422649731	#DIV/0!
T398	267	AAAAAAAAGCTGTTTGCAGTGCGAAAGCACTGTACGCCGGTTTTTTTT	190.185	103.086	96.514	129.9283333	52.28716099	38.556	26.946	20.415	28.639	9.188234705	0	0	0	0	0	4.251	0	1.495	1.915333333	2.156446228	N	Bin 1	0-50%	0.056561359	0.049971612	0.047844742	0.032639962	0.026541799	0.263805573
T399	133	AAAAAAAACGTCAAATCAGTGCGAAAGCACTGAGCCAGGCTTTTTTTT	110.43	64.242	75.328	83.33333333	24.11217239	0	5.988	0	1.996	3.457173412	0	0	0	0	0	0	0	0	0	0	#DIV/0!	Bin 1	0-50%	0.033855339	0.026790653	0.026790653	0.422649731	0.422649731	#DIV/0!
T400	377	AAAAAAAACCTTTAAACAGTGCGAAAGCACTGTTTAAAGGTTTTTTTT	6.135	13.446	9.416	9.665666667	3.661888902	92.82	143.712	132.017	122.8496667	26.65574828	11.053	70.265	44.992	42.10333333	29.71150505	8.502	14.652	0	7.718	7.357395463	Y	Bin 2	50-87%	0.013794815	0.16415506	0.655191439	0.002387743	0.01749263	0.167955535
T401	365	AAAAAAAACCTTAGTGCAGTGCGAAAGCACTGCACTAAGGTTTTTTTT	0	23.904	0	7.968	13.80098083	15.708	64.371	51.718	43.93233333	25.24845236	15.79	164.45	171.532	117.2573333	87.94460462	1.417	13.32	5.98	6.905666667	6.0052474	N	Bin 3	87-95%	0.077440321	0.148544684	0.849657774	0.186468872	0.084052068	0.149076877
T402	330	AAAAAAAACCAATTGTCAGTGCGAAAGCACTGACAATTGGTTTTTTTT	0	11.952	44.726	18.89266667	23.15671413	37.128	59.88	31.303	42.77033333	15.10093296	17.369	158.47	82.954	86.26433333	70.60872312	12.753	31.968	7.475	17.39866667	12.89043934	N	Bin 3	87-95%	0.333964159	0.234389587	0.941414261	0.333569917	0.002535304	0.190676694
T403	33	AAAAAAAAGGTTGCAACAGTGCTTTCGCACTGGGTTACGCTTTTTTTT	10.225	8.964	49.434	22.87433333	23.00998588	0	1.497	0	0.499	0.864293353	0	0	0	0	0	0	0	0	0	0	#DIV/0!	Bin 1	0-50%	0.240535647	0.227239677	0.227239677	0.422649731	0.422649731	#DIV/0!
T404	381	AAAAAAAAGGTTATGTCAGTGCTTTCGCACTGACATAACCTTTTTTTT	32.72	52.29	49.434	44.81466667	10.57118278	49.98	89.82	102.075	80.625	27.2375343	63.16	61.295	49.21	57.88833333	7.573285835	14.17	14.652	2.99	10.604	6.598320089	N	Bin 2	50-87%	0.073059197	0.286678815	0.053320701	0.359644515	0.062921302	0.000331811
T405	86	AAAAAAAAGCCAGTCTCAGTGCGAAAGCACTGAGCCCGCGTTTTTTTT	44.99	52.29	65.912	54.39733333	10.61900002	0	0	0	0	0	0	0	0	0	0	1.417	0	0	0.472333333	0.818105331	#DIV/0!	Bin 1	0-50%	0.012465526	0.012465526	0.014221571	#DIV/0!	0.422649731	0.422649731
T406	251	AAAAAAAACGTTACTTCAGTGCGAAAGCACTGAAGTAACGTTTTTTTT	10.225	10.458	7.062	9.248333333	1.897000879	29.988	7.485	31.303	22.92533333	13.38787609	48.949	79.235	73.112	67.09866667	16.01345004	26.923	23.976	20.93	23.943	2.996636281	N	Bin 3	87-95%	0.245978234	0.026426452	0.004660995	0.1017755	0.910623925	0.055387657
T407	302	AAAAAAAACCAAAATTCAGTGCTTTCGCACTGAATTTTGGTTTTTTTT	2.045	4.482	0	2.175666667	2.243855239	0	16.467	6.805	7.757333333	8.274704003	18.948	86.71	231.99	112.5493333	108.8461152	9.919	45.288	8.97	21.39233333	20.69969358	N	Bin 3	87-95%	0.306130353	0.225115671	0.217131769	0.233010615	0.227129824	0.304497714
T408	358	AAAAAAAAGGTGTAATCAGTGCTTTCGCACTGATTACACCTTTTTTTT	36.81	68.724	54.142	53.22533333	15.97673488	107.1	98.802	59.884	88.59533333	25.2085243	18.948	52.325	39.368	36.88033333	16.82698417	0	14.652	0	4.884	8.459336144	Y	Bin 2	50-87%	0.20096039	0.002963927	0.013928963	0.119621619	0.025507764	0.039358637
T409	114	AAAAAAAAGGGATTTCCAGTGCGAAAGCACTGCGACCAGGTTTTTTTT	94.07	61.254	63.558	72.96066667	18.31747988	0	0	0	0	0	0	0	0	0	0	0	0	0	0	0	#DIV/0!	Bin 1	0-50%	0.020370532	0.020370532	0.020370532	#DIV/0!	#DIV/0!	#DIV/0!
T410	356	AAAAAAAAGGATTATTCAGTGCTTTCGCACTGAATAATCCTTTTTTTT	51.125	56.772	14.124	40.67366667	23.1653999	94.248	107.784	47.635	83.22233333	31.55391488	39.475	85.215	19.684	48.12466667	33.61086938	2.834	18.648	2.99	8.157333333	9.085518661	N	Bin 2	50-87%	0.013850862	0.58682854	0.099247046	0.071942654	0.038757784	0.110181681
T411	40	AAAAAAAACGTGCTGTCAGTGCTTTCGCACTGATCCGTGCTTTTTTTT	18.405	19.422	42.372	26.733	13.55331373	0	0	0	0	0	0	0	0	0	0	0	0	0	0	0	#DIV/0!	Bin 1	0-50%	0.076035724	0.076035724	0.076035724	#DIV/0!	#DIV/0!	#DIV/0!
T412	63	AAAAAAAACGTGGGTGCAGTGCTTTCGCACTGTGCAAGCCTTTTTTTT	30.675	10.458	96.514	45.88233333	44.99840024	0	0	0	0	0	0	0	0	0	0	0	0	0	0	0	#DIV/0!	Bin 1	0-50%	0.219423172	0.219423172	0.219423172	#DIV/0!	#DIV/0!	#DIV/0!
T413	281	AAAAAAAACGATTTAACAGTGCGAAAGCACTGTTAAATCGTTTTTTTT	20.45	32.868	0	17.77266667	16.59675996	47.124	52.395	34.025	44.51466667	9.458894773	0	50.83	16.872	22.56733333	25.88918387	24.089	105.228	20.93	50.08233333	47.78366075	N	Bin 4	>95%	0.023630142	0.740670964	0.257936755	0.242345983	0.83684188	0.200799026
T414	47	AAAAAAAACCATTTAACAGTGCTTTCGCACTGAGCGAGGCTTTTTTTT	28.63	17.928	49.434	31.99733333	16.02064947	0	0	0	0	0	0	0	0	0	0	0	0	0	0	0	#DIV/0!	Bin 1	0-50%	0.074361702	0.074361702	0.074361702	#DIV/0!	#DIV/0!	#DIV/0!
T415	390	AAAAAAAAGGGTTGAGCAGTGCTTTCGCACTGGGGCCCCGTTTTTTTT	220.86	198.702	249.524	223.0286667	25.48031117	21.42	5.988	21.776	16.39466667	9.014195324	0	0	1.406	0.468666667	0.811754478	1.417	1.332	7.475	3.408	3.522381723	Y	Bin 1	0-50%	0.002687642	0.00409754	0.003431311	0.08538176	0.101203775	0.201146924
T416	302	AAAAAAAACGCATTTTCAGTGCGAAAGCACTGCGCCCGGGTTTTTTTT	151.33	186.75	216.568	184.8826667	32.65906247	0	0	0	0	0	0	14.95	0	4.983333333	8.631386524	0	1.332	0	0.444	0.769030559	Y	Bin 1	0-50%	0.010241925	0.011271989	0.010272526	0.422649731	0.422649731	0.422649731
T417	213	AAAAAAAAGGTTAAGCCAGTGCTTTCGCACTGCGCAGTGGTTTTTTTT	57.26	121.014	63.558	80.61066667	35.13172654	32.844	17.964	38.108	29.63866667	10.44752628	6.316	13.455	1.406	7.059	6.058765303	0	0	0	0	0	N	Bin 1	0-50%	0.189426571	0.051166078	0.057871535	0.140635638	0.039010404	0.181076742
T418	341	AAAAAAAAGGTATGATCAGTGCGAAAGCACTGATCATACCTTTTTTTT	6.135	20.916	0	9.017	10.75170717	45.696	23.952	34.025	34.55766667	10.88178222	44.212	125.58	194.028	121.2733333	75.00079331	0	0	1.495	0.498333333	0.863138652	N	Bin 3	87-95%	0.153643658	0.130911697	0.324675136	0.207642727	0.032782999	0.10634231
T419	329	AAAAAAAACGTTGATGCAGTGCTTTCGCACTGCATCAACGTTTTTTTT	14.315	0	0	4.771666667	8.264769103	2.856	1.497	0	1.451	1.428555564	0	7.475	4.218	3.897666667	3.747781522	155.87	171.828	107.64	145.1126667	33.41878216	Y	Bin 4	>95%	0.502303636	0.909303167	0.017007193	0.460431548	0.016510335	0.017724209
T420	267	AAAAAAAAGGAAAAGACAGTGCGAAAGCACTGAAGATGCCTTTTTTTT	276.075	122.508	110.638	169.7403333	92.27957643	0	0	0	0	0	1.579	0	0	0.526333333	0.911636075	2.834	0	0	0.944666667	1.636210663	N	Bin 1	0-50%	0.086000317	0.084982243	0.084171136	0.422649731	0.422649731	0.422649731
T421	334	AAAAAAAACGTTACTTCAGTGCTTTCGCACTGAAGTAACGTTTTTTTT	2.045	4.482	0	2.175666667	2.243855239	0	5.988	8.166	4.718	4.228541593	154.742	112.125	178.562	148.4763333	33.65876819	26.923	1.332	0	9.418333333	15.17410862	Y	Bin 3	87-95%	0.485086127	0.019475527	0.499746715	0.01763208	0.714511921	0.020760183
T422	102	AAAAAAAACGATTGTTCAGTGCGAAAGCACTGTTGCCGGCTTTTTTTT	16.36	11.952	4.708	11.00666667	5.883240377	5.712	11.976	13.61	10.43266667	4.16905377	1.579	1.495	75.924	26.33266667	42.94737501	2.834	0	5.98	2.938	2.991356214	N	Bin 3	87-95%	0.928366698	0.638747512	0.227658875	0.565102093	0.104054628	0.420894121
T423	191	AAAAAAAACCGGTATTCAGTGCGAAAGCACTGGATAATCGTTTTTTTT	124.745	129.978	89.452	114.725	22.04290065	0	0	6.805	2.268333333	3.928868582	0	0	0	0	0	0	0	0	0	0	#DIV/0!	Bin 1	0-50%	0.017288015	0.012082945	0.012082945	0.422649731	0.422649731	#DIV/0!
T424	290	AAAAAAAAGCCCTGTCCAGTGCGAAAGCACTGTGTCGGCGTTTTTTTT	245.4	171.81	108.284	175.1646667	68.6195286	1.428	7.485	4.083	4.332	3.036167485	0	0	0	0	0	0	0	0	0	0	#DIV/0!	Bin 1	0-50%	0.051821254	0.04753627	0.04753627	0.132067022	0.132067022	#DIV/0!
T425	206	AAAAAAAAGGGATGAACAGTGCGAAAGCACTGCTGACGCGTTTTTTTT	112.475	35.856	4.708	51.013	55.4592874	101.388	32.934	40.83	58.384	37.45123117	0	2.99	0	0.996666667	1.726277305	0	0	0	0	0	N	Bin 2	50-87%	0.663123492	0.261289433	0.252135371	0.122920302	0.114147928	0.422649731
T426	106	AAAAAAAAGGCTGGTTCAGTGCGAAAGCACTGCGGTTTGGTTTTTTTT	79.755	76.194	35.31	63.753	24.69662663	0	0	0	0	0	0	0	0	0	0	0	0	1.495	0.498333333	0.863138652	#DIV/0!	Bin 1	0-50%	0.046555652	0.046555652	0.050342979	#DIV/0!	0.422649731	0.422649731
T427	196	AAAAAAAAGCTAGGTTCAGTGCGAAAGCACTGCCGTGACCTTTTTTTT	28.63	119.52	188.32	112.1566667	80.09923866	9.996	1.497	17.693	9.728666667	8.101308804	0	1.495	0	0.498333333	0.863138652	0	0	0	0	0	N	Bin 1	0-50%	0.148306454	0.136943238	0.136140764	0.213275227	0.173041785	0.422649731
T428	332	AAAAAAAAGCTATGTTCAGTGCTTTCGCACTGAACATAGCTTTTTTTT	8.18	7.47	0	5.216666667	4.531692105	4.284	22.455	6.805	11.18133333	9.84431462	146.847	142.025	136.382	141.7513333	5.237864673	19.838	1.332	0	7.056666667	11.08897729	Y	Bin 3	87-95%	0.389148495	7.58895E-05	0.758106836	0.002588556	0.736379974	0.000898111
T429	19	AAAAAAAACGCATTGACAGTGCGAAAGCACTGAACCCCGCTTTTTTTT	20.45	4.482	11.77	12.234	7.994105829	0	1.497	0	0.499	0.864293353	0	0	0	0	0	0	0	0	0	0	#DIV/0!	Bin 1	0-50%	0.145383044	0.117717741	0.117717741	0.422649731	0.422649731	#DIV/0!
T430	382	AAAAAAAACCTTCTGGCAGTGCTTTCGCACTGTTAACGGCTTTTTTTT	259.715	183.762	261.294	234.9236667	44.31433642	8.568	2.994	16.332	9.298	6.698898118	0	0	0	0	0	1.417	0	0	0.472333333	0.818105331	Y	Bin 1	0-50%	0.009798507	0.011653861	0.011498259	0.138074521	0.154441171	0.422649731
T431	267	AAAAAAAACCTAACTGCAGTGCTTTCGCACTGCAGTTAGGTTTTTTTT	6.135	28.386	40.018	24.84633333	17.21660107	5.712	2.994	23.137	10.61433333	10.92976515	15.79	74.75	150.442	80.32733333	67.49903897	19.838	31.968	0	17.26866667	16.13813376	N	Bin 3	87-95%	0.191633583	0.20020816	0.690818487	0.175692282	0.709521813	0.301921429
T432	146	AAAAAAAACCCTAGTTCAGTGCGAAAGCACTGCTCGCAGCTTTTTTTT	141.105	44.82	108.284	98.06966667	48.94843982	0	0	0	0	0	1.579	0	0	0.526333333	0.911636075	0	0	0	0	0	#DIV/0!	Bin 1	0-50%	0.073946991	0.072790963	0.073946991	0.422649731	#DIV/0!	0.422649731
T433	290	AAAAAAAACGTGTGTTCAGTGCTTTCGCACTGAACACACGTTTTTTTT	22.495	59.76	30.602	37.619	19.59843802	21.42	20.958	31.303	24.56033333	5.843887947	7.895	23.92	33.744	21.853	13.04787596	45.344	73.26	62.79	60.46466667	14.10252266	N	Bin 4	>95%	0.417403412	0.296687964	0.051492746	0.666461744	0.051561407	0.022466825
T434	118	AAAAAAAACCAAGCGCCAGTGCGAAAGCACTGTACTTTGCTTTTTTTT	40.9	59.76	136.532	79.064	50.65425123	0	0	0	0	0	0	0	0	0	0	0	0	0	0	0	#DIV/0!	Bin 1	0-50%	0.113913152	0.113913152	0.113913152	#DIV/0!	#DIV/0!	#DIV/0!
T435	29	AAAAAAAAGGAGTGGACAGTGCGAAAGCACTGATCCGTCCTTTTTTTT	26.585	5.976	23.54	18.70033333	11.12427527	0	0	0	0	0	0	0	0	0	0	1.417	1.332	0	0.916333333	0.794705186	#DIV/0!	Bin 1	0-50%	0.10049021	0.10049021	0.114162224	#DIV/0!	0.183893452	0.183893452
T436	167	AAAAAAAAGGTTGCCTCAGTGCGAAAGCACTGCTCCCGGGTTTTTTTT	67.485	97.11	117.7	94.09833333	25.24260601	8.568	1.497	16.332	8.799	7.420197235	0	0	0	0	0	0	0	0	0	0	#DIV/0!	Bin 1	0-50%	0.02344364	0.023157428	0.023157428	0.176362642	0.176362642	#DIV/0!
T437	373	AAAAAAAACGTATATACAGTGCGAAAGCACTGTATATACGTTTTTTTT	61.35	70.218	138.886	90.15133333	42.43773271	141.372	139.221	44.913	108.502	55.08019055	0	1.495	0	0.498333333	0.863138652	0	14.652	0	4.884	8.459336144	N	Bin 2	50-87%	0.775227882	0.068268781	0.086550581	0.075818462	0.073467574	0.422649731
T438	187	AAAAAAAACCGCTCGGCAGTGCTTTCGCACTGTTCGGCCCTTTTTTTT	112.475	100.098	141.24	117.9376667	21.10797447	0	0	1.361	0.453666667	0.785773716	0	0	1.406	0.468666667	0.811754478	0	1.332	2.99	1.440666667	1.497959056	Y	Bin 1	0-50%	0.009861245	0.00984011	0.009726841	0.422649731	0.187580022	0.186535397
T439	196	AAAAAAAACCGAAGTACAGTGCGAAAGCACTGCATACCCCTTTTTTTT	47.035	47.808	54.142	49.66166667	3.899284849	31.416	34.431	61.245	42.364	16.42076968	11.053	7.475	14.06	10.86266667	3.296623475	0	0	8.97	2.99	5.178831915	Y	Bin 1	0-50%	0.41903027	0.001318745	0.000280862	0.059794601	0.026256197	0.045187847
T440	317	AAAAAAAAGCTTATGTCAGTGCGAAAGCACTGACATAAGCTTTTTTTT	10.225	11.952	25.894	16.02366667	8.591463341	4.284	25.449	28.581	19.438	13.21685072	58.423	153.985	143.412	118.6066667	52.38799846	0	6.66	7.475	4.711666667	4.100720465	N	Bin 3	87-95%	0.605470004	0.067515901	0.097984616	0.049244775	0.107545437	0.055203825
T441	324	AAAAAAAAGGTACGAACAGTGCTTTCGCACTGTTCGTACCTTTTTTTT	2.045	4.482	0	2.175666667	2.243855239	137.088	122.754	115.685	125.1756667	10.90506554	4.737	13.455	28.12	15.43733333	11.81686957	0	11.988	23.92	11.96933333	11.96001093	Y	Bin 2	50-87%	0.002424637	0.225022948	0.325610206	0.013601302	0.013207023	0.075679241
T442	91	AAAAAAAACGATAATTCAGTGCGAAAGCACTGGAAGCAGCTTTTTTTT	108.385	20.916	54.142	61.14766667	44.15332393	0	0	1.361	0.453666667	0.785773716	0	0	0	0	0	0	0	0	0	0	#DIV/0!	Bin 1	0-50%	0.140815416	0.138569956	0.138569956	0.422649731	0.422649731	#DIV/0!
T443	245	AAAAAAAAGGTGGTAGCAGTGCTTTCGCACTGCTACCACCTTTTTTTT	0	22.41	2.354	8.254666667	12.31525174	4.284	4.491	10.888	6.554333333	3.754492287	3.158	17.94	4.218	8.438666667	8.245447309	77.935	114.552	85.215	92.56733333	19.38411144	Y	Bin 4	>95%	0.854955061	0.944878514	0.002431342	0.783200947	0.018992097	0.005907206
T444	96	AAAAAAAAGGGTGCTTCAGTGCGAAAGCACTGCGCGATGGTTTTTTTT	81.8	61.254	30.602	57.88533333	25.76469944	0	0	0	0	0	0	0	0	0	0	2.834	0	0	0.944666667	1.636210663	#DIV/0!	Bin 1	0-50%	0.060141811	0.060141811	0.056397533	#DIV/0!	0.422649731	0.422649731
T445	190	AAAAAAAACCATCAAGCAGTGCTTTCGCACTGCTTGATGGTTTTTTTT	0	7.47	0	2.49	4.312806511	1.428	4.491	1.361	2.426666667	1.788078951	0	14.95	29.526	14.82533333	14.76339478	93.522	57.276	59.8	70.19933333	20.23740916	N	Bin 4	>95%	0.969298014	0.298545463	0.036096233	0.28602334	0.031248099	0.103849559
T446	240	AAAAAAAAGGTGATGTCAGTGCGAAAGCACTGACATCACCTTTTTTTT	6.135	1.494	7.062	4.897	2.983310074	1.428	0	9.527	3.651666667	5.138039736	1.579	1.495	14.06	5.711333333	7.230279409	184.21	51.948	65.78	100.646	72.69826427	N	Bin 4	>95%	0.609202306	0.831089875	0.145916175	0.252977269	0.152257269	0.162788767
T447	97	AAAAAAAAGCGTTAGGCAGTGCTTTCGCACTGGGTCGGGGTTTTTTTT	40.9	32.868	127.116	66.96133333	52.25003538	0	0	0	0	0	0	0	0	0	0	1.417	0	0	0.472333333	0.818105331	#DIV/0!	Bin 1	0-50%	0.156625113	0.156625113	0.160040812	#DIV/0!	0.422649731	0.422649731
T448	193	AAAAAAAACGGATGAACAGTGCGAAAGCACTGTTCATCGGTTTTTTTT	4.09	11.952	2.354	6.132	5.11446224	61.404	115.269	83.021	86.56466667	27.10678395	0	0	0	0	0	0	1.332	0	0.444	0.769030559	Y	Bin 2	50-87%	0.026195654	0.173461093	0.152251978	0.031165451	0.029931885	0.422649731
T449	13	AAAAAAAAGCGTGGAGCAGTGCTTTCGCACTGCAACTTCGTTTTTTTT	4.09	5.976	14.124	8.063333333	5.332730008	0	0	1.361	0.453666667	0.785773716	0	0	0	0	0	0	0	0	0	0	#DIV/0!	Bin 1	0-50%	0.101808161	0.120092587	0.120092587	0.422649731	0.422649731	#DIV/0!
T450	362	AAAAAAAAGCTTTGTTCAGTGCTTTCGCACTGAACAAAGCTTTTTTTT	4.09	10.458	4.708	6.418666667	3.51178606	57.12	199.101	72.133	109.4513333	78.00092687	33.159	116.61	30.932	60.23366667	48.83603283	4.251	0	1.495	1.915333333	2.156446228	N	Bin 2	50-87%	0.138844008	0.176160072	0.287125494	0.105203189	0.144724655	0.183382703
T451	298	AAAAAAAACCTTAGAGCAGTGCGAAAGCACTGTGCCCGCGTTTTTTTT	69.53	135.954	77.682	94.38866667	36.22666804	67.116	68.862	32.664	56.214	20.41357401	22.106	10.465	2.812	11.79433333	9.71544926	0	0	0	0	0	N	Bin 1	0-50%	0.181999652	0.068814742	0.045757754	0.032773092	0.041255855	0.170221245
T452	337	AAAAAAAAGGTAGTAACAGTGCTTTCGCACTGTTACTACCTTTTTTTT	0	40.338	7.062	15.8	21.54189045	4.284	1.497	0	1.927	2.174129481	12.632	150.995	177.156	113.5943333	88.40895907	12.753	51.948	29.9	31.53366667	19.64850265	N	Bin 3	87-95%	0.394887495	0.166880259	0.047758286	0.166163028	0.134569063	0.199101909
T453	349	AAAAAAAAGCTTTACTCAGTGCTTTCGCACTGAGTAAAGCTTTTTTTT	8.18	11.952	0	6.710666667	6.109973922	78.54	61.377	62.606	67.50766667	9.574021847	44.212	130.065	88.578	87.61833333	42.93454463	0	13.32	10.465	7.928333333	7.012960027	N	Bin 3	87-95%	0.009951772	0.07787272	0.842052297	0.570293981	0.02476018	0.062702705
T454	329	AAAAAAAACGAGTGTACAGTGCGAAAGCACTGTACACTCGTTTTTTTT	8.18	7.47	9.416	8.355333333	0.984776794	128.52	122.754	189.179	146.8176667	36.79909796	0	1.495	2.812	1.435666667	1.406938639	2.834	0	0	0.944666667	1.636210663	Y	Bin 2	50-87%	0.02163131	0.008862889	0.024241024	0.019491475	0.021362728	0.800511551
T455	343	AAAAAAAAGCTAGTGTCAGTGCGAAAGCACTGACACTAGGTTTTTTTT	40.9	7.47	98.868	49.07933333	46.24472642	88.536	49.401	126.573	88.17	38.58730184	23.685	53.82	37.962	38.489	15.07441054	2.834	2.664	8.97	4.822666667	3.592701676	N	Bin 2	50-87%	0.022220301	0.766178865	0.215754612	0.216985469	0.055462485	0.06533317
T456	323	AAAAAAAACGTTTCAACAGTGCTTTCGCACTGTTGAAACGTTTTTTTT	6.135	16.434	9.416	10.66166667	5.261284476	1.428	7.485	0	2.971	3.973907774	88.424	59.8	178.562	108.9286667	61.97930443	60.931	41.292	2.99	35.071	29.46719364	N	Bin 3	87-95%	0.03590476	0.118276186	0.301336057	0.106508221	0.188356428	0.2840248
T457	367	AAAAAAAAGGTTATCTCAGTGCTTTCGCACTGAGATAACCTTTTTTTT	65.44	50.796	30.602	48.946	17.49252515	88.536	10.479	58.523	52.51266667	39.3740637	9.474	46.345	21.09	25.63633333	18.85124718	45.344	97.236	28.405	56.995	35.86413237	N	Bin 4	>95%	0.886037315	0.290981027	0.724748767	0.507619584	0.923500535	0.133599637
T458	329	AAAAAAAAGGTGTGTGCAGTGCTTTCGCACTGCACACACCTTTTTTTT	47.035	32.868	72.974	50.959	20.33890707	47.124	40.419	54.44	47.32766667	7.01271847	6.316	32.89	18.278	19.16133333	13.30900362	73.684	39.96	47.84	53.828	17.64140448	N	Bin 4	>95%	0.685727282	0.192311524	0.866818802	0.113674276	0.588664559	0.187575182
T459	262	AAAAAAAAGGTCTGTGCAGTGCTTTCGCACTGCACAGACCTTTTTTTT	16.36	8.964	7.062	10.79533333	4.912080754	5.712	19.461	10.888	12.02033333	6.944089885	30.001	86.71	52.022	56.24433333	28.58931171	60.931	59.94	26.91	49.26033333	19.36229765	N	Bin 3	87-95%	0.86252583	0.133422355	0.055825514	0.071409863	0.082694796	0.747981704
T460	215	AAAAAAAAGGCACTTACAGTGCGAAAGCACTGCTGCTAGCTTTTTTTT	157.465	62.748	68.266	96.15966667	53.1636154	39.984	29.94	20.415	30.113	9.785646989	0	0	0	0	0	5.668	0	0	1.889333333	3.272421326	N	Bin 1	0-50%	0.1269214	0.088561732	0.082051736	0.03344468	0.020492424	0.422649731
T461	293	AAAAAAAAGCAGTATTCAGTGCTTTCGCACTGAATACTGCTTTTTTTT	14.315	7.47	2.354	8.046333333	6.001291555	45.696	20.958	32.664	33.106	12.37492158	77.371	68.77	109.668	85.26966667	21.56277585	18.421	21.312	11.96	17.231	4.788220024	N	Bin 3	87-95%	0.049521416	0.035963869	0.082657057	0.059001406	0.197066303	0.046464347
T462	155	AAAAAAAACGACGTGGCAGTGCGAAAGCACTGTCGAACGCTTTTTTTT	120.655	97.11	70.62	96.12833333	25.03194076	0	0	0	0	0	0	0	1.406	0.468666667	0.811754478	0	0	0	0	0	#DIV/0!	Bin 1	0-50%	0.021864374	0.023313985	0.021864374	0.422649731	#DIV/0!	0.422649731
T463	45	AAAAAAAAGGGTGTGGCAGTGCTTTCGCACTGCACTCCCGTTTTTTTT	0	1.494	0	0.498	0.862561302	27.132	2.994	2.722	10.94933333	14.0152603	1.579	0	0	0.526333333	0.911636075	4.251	9.324	14.95	9.508333333	5.351881383	N	Bin 2	50-87%	0.337143123	0.977424121	0.103264288	0.302195923	0.906537084	0.127013056
T464	365	AAAAAAAAGCATTATACAGTGCGAAAGCACTGTATAATGCTTTTTTTT	182.005	309.258	87.098	192.787	111.4717679	8.568	25.449	4.083	12.7	11.26639059	0	0	0	0	0	1.417	6.66	0	2.692333333	3.508383721	N	Bin 1	0-50%	0.090111556	0.095711534	0.092946773	0.190131123	0.155036518	0.315140633
T465	250	AAAAAAAACGGACGAACAGTGCTTTCGCACTGCGTCGTCGTTTTTTTT	79.755	224.1	96.514	133.4563333	78.94568861	1.428	7.485	9.527	6.146666667	4.21210189	0	0	0	0	0	5.668	0	4.485	3.384333333	2.99000942	N	Bin 1	0-50%	0.104429009	0.099532093	0.110700866	0.12731449	0.520167335	0.188990107
T466	361	AAAAAAAACCTTTTGTCAGTGCGAAAGCACTGACAAAAGGTTTTTTTT	0	17.928	2.354	6.760666667	9.742552506	59.976	88.323	72.133	73.47733333	14.22123505	20.527	152.49	87.172	86.72966667	65.982612	5.668	7.992	10.465	8.041666667	2.398885644	N	Bin 3	87-95%	0.002549301	0.136372039	0.84177492	0.701162999	0.01372083	0.170316326
T467	375	AAAAAAAACCGGGGGACAGTGCTTTCGCACTGCGAATCCCTTTTTTTT	155.42	165.834	348.392	223.2153333	108.5311534	22.848	2.994	20.415	15.419	10.82891227	0	0	0	0	0	0	9.324	0	3.108	5.38321391	N	Bin 1	0-50%	0.075809739	0.070563263	0.07543969	0.132507037	0.31846062	0.422649731
T468	206	AAAAAAAAGGTGGGAACAGTGCGAAAGCACTGTGTGGTGGTTTTTTTT	188.14	94.122	103.576	128.6126667	51.76844685	1.428	0	5.444	2.290666667	2.822663518	1.579	0	0	0.526333333	0.911636075	0	1.332	0	0.444	0.769030559	N	Bin 1	0-50%	0.052734874	0.048746813	0.051119778	0.438879475	0.446971459	0.930967859
T469	252	AAAAAAAACCATTTGGCAGTGCGAAAGCACTGCCAAATGGTTTTTTTT	6.135	2.988	35.31	14.811	17.82225163	7.14	1.497	4.083	4.24	2.82477415	4.737	41.86	102.638	49.745	49.42450171	22.672	65.268	80.73	56.22333333	30.06721366	N	Bin 4	>95%	0.414633777	0.221832289	0.09016817	0.260123169	0.107738211	0.694558562
T470	148	AAAAAAAACGTGGATACAGTGCTTTCGCACTGACGTTTGGTTTTTTTT	100.205	25.398	54.142	59.915	37.73615586	15.708	8.982	14.971	13.22033333	3.688955724	0	0	1.406	0.468666667	0.811754478	15.587	15.984	10.465	14.012	3.078198986	N	Bin 1	0-50%	0.144791838	0.112747425	0.169123036	0.023357021	0.835339228	0.026396837
T471	81	AAAAAAAAGGTGGTTCCAGTGCGAAAGCACTGCTTCGCGGTTTTTTTT	57.26	40.338	61.204	52.934	11.08526932	0	0	0	0	0	0	0	0	0	0	0	0	0	0	0	#DIV/0!	Bin 1	0-50%	0.014305532	0.014305532	0.014305532	#DIV/0!	#DIV/0!	#DIV/0!
T472	326	AAAAAAAACCTTTGTTCAGTGCTTTCGCACTGAACAAAGGTTTTTTTT	16.36	88.146	63.558	56.02133333	36.48161807	77.112	49.401	69.411	65.308	14.30387489	14.211	47.84	61.864	41.305	24.48942161	0	7.992	4.485	4.159	4.005960933	N	Bin 2	50-87%	0.777502115	0.369054297	0.109779544	0.343955801	0.028129346	0.097497757
T473	295	AAAAAAAACCTGTGTGCAGTGCTTTCGCACTGCACACAGGTTTTTTTT	4.09	11.952	2.354	6.132	5.11446224	2.856	7.485	9.527	6.622666667	3.418080504	15.79	76.245	168.72	86.91833333	77.02166097	41.093	55.944	26.91	41.31566667	14.51828069	N	Bin 3	87-95%	0.900482897	0.217154911	0.025119494	0.20020477	0.062979875	0.457039908
T474	155	AAAAAAAAGGTTGGTGCAGTGCTTTCGCACTGCACCAACCTTTTTTTT	0	0	0	0	0	2.856	2.994	1.361	2.403666667	0.905608267	0	2.99	1.406	1.465333333	1.495882794	22.672	103.896	79.235	68.601	41.64307879	N	Bin 4	>95%	0.044202698	0.231848869	0.104015837	0.431009205	0.111111405	0.101614908
T475	327	AAAAAAAAGGTAATTTCAGTGCTTTCGCACTGAAATTACCTTTTTTTT	6.135	73.206	7.062	28.801	38.45865119	37.128	41.916	21.776	33.60666667	10.52163207	80.529	137.54	53.428	90.499	42.93317844	1.417	21.312	5.98	9.569666667	10.42194974	N	Bin 3	87-95%	0.820742802	0.017199526	0.360895664	0.101554841	0.057025399	0.055356158
T476	358	AAAAAAAAGGTTTTGACAGTGCTTTCGCACTGTCAAAACCTTTTTTTT	10.225	8.964	0	6.396333333	5.575153839	95.676	70.359	121.129	95.72133333	25.38503036	63.16	74.75	53.428	63.77933333	10.67448366	0	19.98	1.495	7.158333333	11.129021	N	Bin 2	50-87%	0.035726473	0.005324281	0.912619028	0.264615198	0.048758237	0.003524808
T477	249	AAAAAAAACCCTTGTGCAGTGCTTTCGCACTGCACAAGGGTTTTTTTT	12.27	14.94	37.664	21.62466667	13.95447546	4.284	10.479	12.249	9.004	4.182346829	1.579	44.85	101.232	49.22033333	49.97004065	76.518	39.96	16.445	44.30766667	30.2715706	N	Bin 3	87-95%	0.190716239	0.32738803	0.455384105	0.270065971	0.217371117	0.924874345
T478	88	AAAAAAAACCCAGATTCAGTGCGAAAGCACTGCAAAGCGCTTTTTTTT	63.395	23.904	80.036	55.77833333	28.83072258	1.428	5.988	1.361	2.925666667	2.652270034	0	0	0	0	0	0	0	1.495	0.498333333	0.863138652	N	Bin 1	0-50%	0.100204604	0.078687324	0.076913527	0.196233784	0.317198691	0.422649731
T479	121	AAAAAAAAGGTTTTCGCAGTGCGAAAGCACTGCCATCACGTTTTTTTT	20.45	10.458	30.602	20.50333333	10.0721059	22.848	13.473	61.245	32.522	25.31265895	1.579	13.455	14.06	9.698	7.037764347	0	1.332	0	0.444	0.769030559	N	Bin 2	50-87%	0.325968023	0.259476853	0.083774459	0.236194725	0.164324131	0.139728947
T480	107	AAAAAAAAGGTCCTAACAGTGCGAAAGCACTGGATCAGCGTTTTTTTT	85.89	61.254	37.664	61.60266667	24.11489053	0	0	0	0	0	0	1.495	7.03	2.841666667	3.703425216	2.834	0	0	0.944666667	1.636210663	N	Bin 1	0-50%	0.047472102	0.066488519	0.043655519	0.315184331	0.422649731	0.574708862
T481	245	AAAAAAAACCTCATGTCAGTGCTTTCGCACTGACATGAGGTTTTTTTT	4.09	11.952	0	5.347333333	6.07439226	18.564	20.958	47.635	29.05233333	16.13751636	26.843	70.265	47.804	48.304	21.71531766	46.761	27.972	31.395	35.376	10.0071425	N	Bin 3	87-95%	0.188466919	0.055332771	0.060241978	0.333069444	0.670952334	0.54804568
T482	299	AAAAAAAACCATTAGTCAGTGCTTTCGCACTGACTAATGGTTTTTTTT	12.27	5.976	7.062	8.436	3.36444884	2.856	0	2.722	1.859333333	1.611623198	18.948	204.815	177.156	133.6396667	100.284041	1.417	6.66	1.495	3.190666667	3.004783908	N	Bin 3	87-95%	0.047997561	0.171505636	0.256328768	0.153090136	0.666930138	0.148618918
T483	324	AAAAAAAAGCAGTGTACAGTGCTTTCGCACTGTACACTGCTTTTTTTT	14.315	4.482	9.416	9.404333333	4.916510382	29.988	56.886	107.519	64.79766667	39.36635419	17.369	127.075	92.796	79.08	56.12439845	7.085	6.66	0	4.581666667	3.973525932	N	Bin 3	87-95%	0.145805187	0.186189535	0.307927768	0.660281352	0.137053086	0.15314786
T484	257	AAAAAAAAGCTAGGAGCAGTGCGAAAGCACTGCATTTCCCTTTTTTTT	147.24	150.894	188.32	162.1513333	22.73625443	0	0	1.361	0.453666667	0.785773716	0	0	0	0	0	0	3.996	0	1.332	2.307091676	Y	Bin 1	0-50%	0.006088121	0.006489806	0.007231715	0.422649731	0.639618876	0.422649731
T485	71	AAAAAAAACGTCGGTTCAGTGCTTTCGCACTGGTATTAGCTTTTTTTT	0	0	9.416	3.138666667	5.436330135	0	0	13.61	4.536666667	7.857737164	0	0	0	0	0	15.587	33.3	31.395	26.76066667	9.723444674	N	Bin 4	>95%	0.422649731	0.422649731	0.044856541	0.422649731	0.057535062	0.041300237
T486	360	AAAAAAAAGGTAACAGCAGTGCGAAAGCACTGCCCCTCGGTTTTTTTT	251.535	98.604	296.604	215.581	103.7811042	19.992	26.946	16.332	21.09	5.39151667	0	0	1.406	0.468666667	0.811754478	0	0	0	0	0	N	Bin 1	0-50%	0.090870439	0.068927429	0.069313728	0.027379436	0.021097546	0.422649731
T487	353	AAAAAAAAGGTTTTTACAGTGCGAAAGCACTGTAAAAACCTTTTTTTT	2.045	0	0	0.681666667	1.1806813	261.324	124.251	102.075	162.55	86.25642614	6.316	0	5.624	3.98	3.464103925	2.834	1.332	0	1.388666667	1.417849545	N	Bin 2	50-87%	0.081060687	0.191030907	0.2090134	0.083324572	0.08142697	0.334811113
T488	303	AAAAAAAACGAATGTTCAGTGCTTTCGCACTGAACATTCGTTTTTTTT	8.18	23.904	2.354	11.47933333	11.14741339	9.996	16.467	2.722	9.728333333	6.876408244	26.843	85.215	57.646	56.568	29.20092737	36.842	146.52	16.445	66.60233333	69.95809093	N	Bin 4	>95%	0.604295045	0.077357376	0.246485352	0.094466695	0.262119052	0.766828408
T489	187	AAAAAAAACCATACGCCAGTGCGAAAGCACTGCTGCCCCGTTTTTTTT	77.71	61.254	65.912	68.292	8.482233432	12.852	31.437	57.162	33.817	22.25067021	7.895	4.485	0	4.126666667	3.959679069	0	0	0	0	0	N	Bin 1	0-50%	0.16971298	0.003610471	0.005102997	0.188768156	0.119077404	0.212819071
T490	13	AAAAAAAAGGGGGTTGCAGTGCTTTCGCACTGTGGATGCCTTTTTTTT	6.135	5.976	14.124	8.745	4.659028976	0	0	0	0	0	0	0	0	0	0	0	0	0	0	0	#DIV/0!	Bin 1	0-50%	0.083003091	0.083003091	0.083003091	#DIV/0!	#DIV/0!	#DIV/0!
T491	265	AAAAAAAAGGAGTGTTCAGTGCGAAAGCACTGGATTATGCTTTTTTTT	81.8	200.196	84.744	122.2466667	67.52214977	15.708	35.928	23.137	24.92433333	10.22780623	0	0	1.406	0.468666667	0.811754478	0	2.664	0	0.888	1.538061117	N	Bin 1	0-50%	0.100863544	0.089914749	0.08601776	0.055147881	0.042003454	0.75888344
T492	213	AAAAAAAACGGAAGAACAGTGCGAAAGCACTGCACCAACCTTTTTTTT	89.98	97.11	120.054	102.3813333	15.71469329	21.42	5.988	28.581	18.663	11.54606855	0	0	0	0	0	0	0	19.435	6.478333333	11.22080248	Y	Bin 1	0-50%	0.008098022	0.007761927	0.001063449	0.107413524	0.122414425	0.422649731
T493	63	AAAAAAAACGCCGCTTCAGTGCTTTCGCACTGGCTAATGCTTTTTTTT	34.765	26.892	42.372	34.67633333	7.740380891	5.712	2.994	5.444	4.716666667	1.497878945	0	0	0	0	0	0	0	0	0	0	#DIV/0!	Bin 1	0-50%	0.015618112	0.016206109	0.016206109	0.032011754	0.032011754	#DIV/0!
T494	296	AAAAAAAAGCCCCTAGCAGTGCGAAAGCACTGAGCTACGGTTTTTTTT	157.465	262.944	87.098	169.169	88.50531985	0	2.994	0	0.998	1.728586706	1.579	0	0	0.526333333	0.911636075	0	0	4.485	1.495	2.589415957	N	Bin 1	0-50%	0.078683516	0.081008713	0.08508034	0.758645664	0.840366023	0.647142434
T495	104	AAAAAAAAGCAGAGAACAGTGCTTTCGCACTGAAATTCCGTTTTTTTT	4.09	4.482	0	2.857333333	2.48227342	1.428	0	2.722	1.383333333	1.361549607	3.158	0	0	1.052666667	1.82327215	53.846	19.98	61.295	45.04033333	22.02015282	N	Bin 4	>95%	0.56586837	0.317199853	0.091870429	0.822422156	0.067649191	0.070974521
T496	206	AAAAAAAACCGGCTATCAGTGCGAAAGCACTGGCAACCCCTTTTTTTT	206.545	98.604	70.62	125.2563333	71.77507618	0	0	0	0	0	0	0	12.654	4.218	7.305790306	0	0	0	0	0	#DIV/0!	Bin 1	0-50%	0.094236155	0.112055363	0.094236155	0.422649731	#DIV/0!	0.422649731
T497	88	AAAAAAAAGCAGAGCGCAGTGCGAAAGCACTGGAATAACGTTTTTTTT	122.7	7.47	54.142	61.43733333	57.9603713	0	0	0	0	0	0	0	0	0	0	0	0	0	0	0	#DIV/0!	Bin 1	0-50%	0.207780981	0.207780981	0.207780981	#DIV/0!	#DIV/0!	#DIV/0!
T498	316	AAAAAAAAGCTATACTCAGTGCTTTCGCACTGAGTATAGCTTTTTTTT	87.935	23.904	148.302	86.71366667	62.20799259	115.668	148.203	9.527	91.13266667	72.52065347	0	1.495	2.812	1.435666667	1.406938639	0	0	5.98	1.993333333	3.45255461	N	Bin 2	50-87%	0.959364471	0.138592403	0.131693898	0.168942605	0.178893112	0.724265614
T499	220	AAAAAAAACGGCCTGACAGTGCGAAAGCACTGTACCTCCCTTTTTTTT	163.6	143.424	101.222	136.082	31.83052692	0	0	0	0	0	1.579	0	0	0.526333333	0.911636075	0	0	0	0	0	#DIV/0!	Bin 1	0-50%	0.017753276	0.017154519	0.017753276	0.422649731	#DIV/0!	0.422649731
T500	260	AAAAAAAACGATGTGACAGTGCGAAAGCACTGGTTACCGCTTTTTTTT	96.115	43.326	40.018	59.81966667	31.47616769	68.544	47.904	39.469	51.97233333	14.9583558	37.896	43.355	2.812	28.021	22.00160065	0	1.332	2.99	1.440666667	1.497959056	N	Bin 1	0-50%	0.51377129	0.202849741	0.090954328	0.135679862	0.033344658	0.18641006
T501	105	AAAAAAAACGAACATCCAGTGCGAAAGCACTGCATCCTGCTTTTTTTT	59.305	58.266	84.744	67.43833333	14.99614798	0	0	1.361	0.453666667	0.785773716	0	0	0	0	0	0	0	0	0	0	#DIV/0!	Bin 1	0-50%	0.014673304	0.016085924	0.016085924	0.422649731	0.422649731	#DIV/0!
T502	319	AAAAAAAACCATTTGACAGTGCGAAAGCACTGTCAAATGGTTTTTTTT	0	10.458	2.354	4.270666667	5.486132457	35.7	71.856	35.386	47.64733333	20.96590817	15.79	140.53	140.6	98.97333333	72.03888834	5.668	1.332	4.485	3.828333333	2.241346099	N	Bin 3	87-95%	0.040824043	0.138829466	0.930046752	0.301164311	0.081669201	0.154679347
T503	136	AAAAAAAAGGTGTTCGCAGTGCGAAAGCACTGGCAATCCGTTTTTTTT	114.52	37.35	75.328	75.73266667	38.58659147	12.852	0	16.332	9.728	8.602504752	0	0	2.812	0.937333333	1.623508957	0	0	0	0	0	N	Bin 1	0-50%	0.073078253	0.078598076	0.076709151	0.183765227	0.189247119	0.422649731
T504	226	AAAAAAAAGCTACTTTCAGTGCGAAAGCACTGGGATAAGGTTTTTTTT	194.275	104.58	108.284	135.713	50.74998312	7.14	0	8.166	5.102	4.448142534	0	0	0	0	0	1.417	0	4.485	1.967333333	2.292587258	Y	Bin 1	0-50%	0.043855453	0.043588039	0.045529017	0.185331667	0.202097511	0.275538269
T505	290	AAAAAAAACGTGTGTACAGTGCGAAAGCACTGTACACACGTTTTTTTT	12.27	31.374	0	14.548	15.81056394	31.416	17.964	14.971	21.45033333	8.759303416	33.159	91.195	97.014	73.78933333	35.30698487	7.085	71.928	11.96	30.32433333	36.1121893	N	Bin 3	87-95%	0.569312496	0.11447235	0.358521798	0.175767911	0.740683568	0.172920215
T506	130	AAAAAAAAGGGCTCGTCAGTGCGAAAGCACTGGCCAAGGGTTTTTTTT	110.43	83.664	40.018	78.03733333	35.54162305	0	2.994	0	0.998	1.728586706	0	1.495	0	0.498333333	0.863138652	0	0	0	0	0	N	Bin 1	0-50%	0.063551955	0.063093259	0.062709337	0.422649731	0.422649731	0.422649731
T507	217	AAAAAAAAGCGTCCGGCAGTGCGAAAGCACTGACCACACGTTTTTTTT	188.14	128.484	84.744	133.7893333	51.90176418	1.428	0	0	0.476	0.824456184	1.579	0	1.406	0.995	0.866025981	0	0	0	0	0	Y	Bin 1	0-50%	0.045739706	0.047069964	0.046680317	0.364299719	0.422649731	0.18487126
T508	63	AAAAAAAAGCGGTGAGCAGTGCGAAAGCACTGATCCCTCGTTTTTTTT	16.36	49.302	51.788	39.15	19.7758217	0	0	0	0	0	0	0	0	0	0	0	0	0	0	0	#DIV/0!	Bin 1	0-50%	0.075540722	0.075540722	0.075540722	#DIV/0!	#DIV/0!	#DIV/0!
T509	91	AAAAAAAACCGATTTGCAGTGCGAAAGCACTGACACCACCTTTTTTTT	81.8	32.868	68.266	60.978	25.26700148	0	0	0	0	0	0	0	0	0	0	0	0	0	0	0	#DIV/0!	Bin 1	0-50%	0.052744943	0.052744943	0.052744943	#DIV/0!	#DIV/0!	#DIV/0!
T510	293	AAAAAAAAGGTCAGTGCAGTGCTTTCGCACTGCACTGACCTTTTTTTT	30.675	25.398	18.832	24.96833333	5.933179783	87.108	67.365	72.133	75.53533333	10.3018647	17.369	77.74	43.586	46.23166667	30.27233183	0	0	0	0	0	N	Bin 2	50-87%	0.0074663	0.380079951	0.018307102	0.332748395	0.006143188	0.118125645
T511	121	AAAAAAAAGGAGCACTCAGTGCGAAAGCACTGTCCTTCCGTTTTTTTT	81.8	95.616	28.248	68.55466667	35.58357764	5.712	0	0	1.904	3.297824738	0	1.495	0	0.498333333	0.863138652	0	0	0	0	0	N	Bin 1	0-50%	0.079541574	0.078070959	0.079273765	0.587649033	0.422649731	0.422649731
T512	86	AAAAAAAACGGCACGACAGTGCGAAAGCACTGACTCTACCTTTTTTTT	108.385	16.434	42.372	55.73033333	47.40865324	1.428	0	0	0.476	0.824456184	0	0	1.406	0.468666667	0.811754478	0	1.332	1.495	0.942333333	0.820144093	N	Bin 1	0-50%	0.176477528	0.182111484	0.187658775	0.993661827	0.671575422	0.385443336
T513	236	AAAAAAAAGGTTTGTCCAGTGCTTTCGCACTGGACAAACCTTTTTTTT	22.495	43.326	11.77	25.86366667	16.04544235	21.42	37.425	19.054	25.96633333	9.993761571	12.632	17.94	60.458	30.34333333	26.21475877	41.093	53.28	7.475	33.94933333	23.72337426	N	Bin 4	>95%	0.981154314	0.860918569	0.349433739	0.837299563	0.502511783	0.910464772
T514	133	AAAAAAAAGGTATTCTCAGTGCGAAAGCACTGGGAACACCTTTTTTTT	83.845	46.314	138.886	89.68166667	46.56118345	1.428	1.497	0	0.975	0.845079286	0	0	0	0	0	0	0	0	0	0	#DIV/0!	Bin 1	0-50%	0.083278183	0.079308554	0.079308554	0.183730505	0.183730505	#DIV/0!
T515	260	AAAAAAAACGTGTTGACAGTGCGAAAGCACTGTTCGAGCCTTTTTTTT	145.195	167.328	124.762	145.7616667	21.28865713	0	0	0	0	0	0	0	0	0	0	1.417	18.648	13.455	11.17333333	8.839193534	#DIV/0!	Bin 1	0-50%	0.007035364	0.007035364	0.007505864	#DIV/0!	0.159996949	0.159996949
T516	85	AAAAAAAACGGGACTTCAGTGCTTTCGCACTGCTTGGACCTTTTTTTT	26.585	59.76	70.62	52.32166667	22.94050802	0	0	1.361	0.453666667	0.785773716	0	0	1.406	0.468666667	0.811754478	0	0	0	0	0	N	Bin 1	0-50%	0.056936565	0.056885441	0.058512196	0.422649731	0.422649731	0.422649731
T517	216	AAAAAAAAGGTCGATTCAGTGCGAAAGCACTGAATCGACCTTTTTTTT	4.09	0	16.478	6.856	8.580162469	0	0	6.805	2.268333333	3.928868582	0	8.97	0	2.99	5.178831915	77.935	122.544	73.255	91.24466667	27.20683371	N	Bin 4	>95%	0.243385756	0.651279108	0.05042798	0.888982647	0.035039116	0.020182836
T518	297	AAAAAAAACGTTTTGTCAGTGCGAAAGCACTGACAAAACGTTTTTTTT	0	16.434	0	5.478	9.488174324	12.852	13.473	25.859	17.39466667	7.336900867	66.318	179.4	104.044	116.5873333	57.57504745	8.502	6.66	2.99	6.050666667	2.806065098	N	Bin 3	87-95%	0.288954915	0.058498571	0.925393536	0.100762793	0.189942	0.080919381
T519	287	AAAAAAAACCTTTATTCAGTGCTTTCGCACTGAATAAAGGTTTTTTTT	8.18	7.47	4.708	6.786	1.834281331	91.392	131.736	97.992	107.04	21.64045545	6.316	37.375	18.278	20.65633333	15.66549464	0	11.988	1.495	4.494333333	6.532613285	Y	Bin 2	50-87%	0.014845313	0.269621028	0.598320015	0.002444112	0.007164058	0.099355256
T520	249	AAAAAAAAGGGCTGAGCAGTGCGAAAGCACTGAACATGCGTTTTTTTT	249.49	113.544	75.328	146.1206667	91.53704152	1.428	8.982	4.083	4.831	3.832147831	1.579	0	0	0.526333333	0.911636075	0	0	11.96	3.986666667	6.90510922	N	Bin 1	0-50%	0.121185046	0.108567573	0.124966044	0.244407674	0.878452419	0.50318457
T521	28	AAAAAAAAGCAATAAACAGTGCTTTCGCACTGGCCCAGGCTTTTTTTT	6.135	8.964	42.372	19.157	20.15447789	0	0	0	0	0	0	0	0	0	0	0	1.332	0	0.444	0.769030559	#DIV/0!	Bin 1	0-50%	0.241443823	0.241443823	0.254706996	#DIV/0!	0.422649731	0.422649731
T522	295	AAAAAAAACGTGCAGGCAGTGCGAAAGCACTGCGGACGGGTTTTTTTT	112.475	152.388	291.896	185.5863333	94.20494049	0	7.485	9.527	5.670666667	5.015953183	3.158	0	0	1.052666667	1.82327215	0	0	0	0	0	N	Bin 1	0-50%	0.074531059	0.0787722	0.076200802	0.361156807	0.189322613	0.422649731
T523	92	AAAAAAAAGGTCGTTTCAGTGCGAAAGCACTGAAACGAGCTTTTTTTT	0	14.94	0	4.98	8.625613022	27.132	16.467	29.942	24.51366667	7.108843671	25.264	7.475	11.248	14.66233333	9.373120309	0	0	1.495	0.498333333	0.863138652	N	Bin 2	50-87%	0.163269784	0.414539214	0.483005389	0.180771034	0.024051626	0.126757715
T524	284	AAAAAAAACCTTAAAACAGTGCGAAAGCACTGTTTTAAGGTTTTTTTT	2.045	11.952	4.708	6.235	5.126983421	1.428	4.491	1.361	2.426666667	1.788078951	18.948	209.3	98.42	108.8893333	95.60688355	21.255	39.96	1.495	20.90333333	19.23491119	N	Bin 3	87-95%	0.195639626	0.188563578	0.255262787	0.188812227	0.212433337	0.219002567
T525	45	AAAAAAAAGGGGTGGTCAGTGCGAAAGCACTGCCTACTCGTTTTTTTT	38.855	17.928	23.54	26.77433333	10.83192117	2.856	0	0	0.952	1.648912369	0	2.99	0	0.996666667	1.726277305	0	0	0	0	0	N	Bin 1	0-50%	0.040204046	0.066375084	0.050463175	0.981289461	0.422649731	0.422649731
T526	202	AAAAAAAAGGGATATCCAGTGCGAAAGCACTGAAGTCAGGTTTTTTTT	92.025	13.446	49.434	51.635	39.33571038	94.248	50.898	34.025	59.72366667	31.06640833	0	1.495	1.406	0.967	0.838628046	0	0	0	0	0	N	Bin 2	50-87%	0.654577613	0.160113615	0.150862475	0.085615766	0.079575117	0.183887394
T527	16	AAAAAAAACGGGGCCGCAGTGCTTTCGCACTGTGCTAGGCTTTTTTTT	2.045	11.952	16.478	10.15833333	7.381788559	0	0	0	0	0	0	0	0	0	0	0	0	0	0	0	#DIV/0!	Bin 1	0-50%	0.139985291	0.139985291	0.139985291	#DIV/0!	#DIV/0!	#DIV/0!
T528	74	AAAAAAAACGGCTAGTCAGTGCGAAAGCACTGGTCAACGCTTTTTTTT	18.405	32.868	96.514	49.26233333	41.55519937	0	1.497	0	0.499	0.864293353	0	0	0	0	0	0	1.332	0	0.444	0.769030559	N	Bin 1	0-50%	0.181106602	0.176440887	0.180582642	0.422649731	0.422649731	0.422649731
T529	12	AAAAAAAACCGGTGTGCAGTGCTTTCGCACTGCCCCATGCTTTTTTTT	2.045	0	25.894	9.313	14.39592571	0	0	0	0	0	0	0	0	0	0	0	0	0	0	0	#DIV/0!	Bin 1	0-50%	0.378986693	0.378986693	0.378986693	#DIV/0!	#DIV/0!	#DIV/0!
T530	129	AAAAAAAAGGTAACTTCAGTGCGAAAGCACTGCAACAAGGTTTTTTTT	149.285	32.868	75.328	85.827	58.91435498	0	0	0	0	0	0	0	0	0	0	0	2.664	0	0.888	1.538061117	#DIV/0!	Bin 1	0-50%	0.127668438	0.127668438	0.134185568	#DIV/0!	0.422649731	0.422649731
T531	88	AAAAAAAAGCCTTACCCAGTGCGAAAGCACTGCGCGTACCTTTTTTTT	69.53	62.748	21.186	51.15466667	26.17421665	1.428	0	2.722	1.383333333	1.361549607	0	0	0	0	0	0	0	0	0	0	#DIV/0!	Bin 1	0-50%	0.087039231	0.07728668	0.07728668	0.220516779	0.220516779	#DIV/0!
T532	192	AAAAAAAAGCAATCGACAGTGCGAAAGCACTGAAGGCGGGTTTTTTTT	149.285	140.436	56.496	115.4056667	51.20876703	0	1.497	0	0.499	0.864293353	0	0	0	0	0	0	0	0	0	0	#DIV/0!	Bin 1	0-50%	0.059508631	0.059804511	0.059804511	0.422649731	0.422649731	#DIV/0!
T533	238	AAAAAAAACGTTTGAACAGTGCTTTCGCACTGTTCAAACGTTTTTTTT	0	19.422	4.708	8.043333333	10.13147854	4.284	0	2.722	2.335333333	2.168016913	37.896	43.355	70.3	50.517	17.34864511	43.927	74.592	41.86	53.45966667	18.33029613	N	Bin 4	>95%	0.505370225	0.073971801	0.013122155	0.041225483	0.048856716	0.880559425
T534	132	AAAAAAAACGGGGATTCAGTGCGAAAGCACTGCCTCATCCTTTTTTTT	96.115	61.254	80.036	79.135	17.44795636	2.856	0	0	0.952	1.648912369	0	0	8.436	2.812	4.870526871	0	0	2.99	0.996666667	1.726277305	Y	Bin 1	0-50%	0.01381349	0.017853112	0.016231997	0.638278381	0.981289461	0.422649731
T535	35	AAAAAAAAGGGCGCCACAGTGCGAAAGCACTGCATTGCCGTTTTTTTT	30.675	8.964	30.602	23.41366667	12.51383164	0	0	0	0	0	0	1.495	0	0.498333333	0.863138652	0	0	0	0	0	#DIV/0!	Bin 1	0-50%	0.083469633	0.097295269	0.083469633	0.422649731	#DIV/0!	0.422649731
T536	287	AAAAAAAAGGATATGACAGTGCGAAAGCACTGCCCGAGCGTTTTTTTT	284.255	161.352	77.682	174.4296667	103.9055827	0	4.491	0	1.497	2.592880059	0	0	0	0	0	4.251	1.332	0	1.861	2.174311615	N	Bin 1	0-50%	0.102745571	0.100726132	0.098966171	0.422649731	0.880959869	0.276432608
T537	38	AAAAAAAACGGTGTTACAGTGCTTTCGCACTGCCCAGTCCTTTTTTTT	22.495	16.434	37.664	25.531	10.93577601	0	0	0	0	0	0	0	0	0	0	0	0	0	0	0	#DIV/0!	Bin 1	0-50%	0.056062977	0.056062977	0.056062977	#DIV/0!	#DIV/0!	#DIV/0!
T538	229	AAAAAAAACGTTACGTCAGTGCTTTCGCACTGACGTAACGTTTTTTTT	4.09	2.988	0	2.359333333	2.116232816	21.42	14.97	46.274	27.55466667	16.52908665	3.158	17.94	4.218	8.438666667	8.245447309	17.004	94.572	98.67	70.082	46.01254138	N	Bin 4	>95%	0.141707501	0.32343522	0.132667112	0.279372913	0.227894618	0.127805752
T539	45	AAAAAAAACCTTGGTGCAGTGCTTTCGCACTGACGTTCCCTTTTTTTT	40.9	17.928	28.248	29.02533333	11.50571081	1.428	0	0	0.476	0.824456184	0	0	0	0	0	0	0	0	0	0	#DIV/0!	Bin 1	0-50%	0.044347831	0.048592204	0.048592204	0.422649731	0.422649731	#DIV/0!
T540	293	AAAAAAAACCAATTTGCAGTGCGAAAGCACTGCAAATTGGTTTTTTTT	12.27	16.434	0	9.568	8.543693112	15.708	19.461	19.054	18.07433333	2.059383969	12.632	116.61	201.058	110.1	94.38153656	1.417	6.66	4.485	4.187333333	2.634144327	N	Bin 3	87-95%	0.248175951	0.224837601	0.390021197	0.227491516	0.001558657	0.186535484
T541	78	AAAAAAAAGGATTTTCCAGTGCGAAAGCACTGAAGGACCGTTTTTTTT	67.485	40.338	37.664	48.49566667	16.49950467	1.428	0	0	0.476	0.824456184	1.579	0	0	0.526333333	0.911636075	0	0	0	0	0	Y	Bin 1	0-50%	0.033743567	0.033455796	0.036486039	0.422649731	0.422649731	0.422649731
T542	255	AAAAAAAAGCTTCTCACAGTGCGAAAGCACTGAGAAAGCCTTTTTTTT	47.035	8.964	101.222	52.407	46.36300712	87.108	14.97	68.05	56.70933333	37.38222574	82.108	0	9.842	30.65	44.8348142	0	3.996	0	1.332	2.307091676	N	Bin 2	50-87%	0.857699219	0.616598595	0.208206638	0.251596122	0.136520422	0.386654359
T543	156	AAAAAAAAGGTGGTTTCAGTGCTTTCGCACTGAAACCACCTTTTTTTT	2.045	0	28.248	10.09766667	15.75187152	0	0	2.722	0.907333333	1.571547433	0	0	7.03	2.343333333	4.058772392	65.182	55.944	71.76	64.29533333	7.945193348	Y	Bin 4	>95%	0.378387327	0.369924144	0.011001696	0.422649731	0.003735116	0.002347343
T544	54	AAAAAAAAGGGACTCACAGTGCGAAAGCACTGGAATACGCTTTTTTTT	6.135	5.976	77.682	29.931	41.35365547	0	0	14.971	4.990333333	8.64351088	0	0	0	0	0	0	0	4.485	1.495	2.589415957	N	Bin 1	0-50%	0.31748514	0.3366574	0.331681982	0.422649731	0.422649731	0.422649731
T545	93	AAAAAAAAGGCCGCTCCAGTGCGAAAGCACTGCATCCCGGTTTTTTTT	24.54	28.386	134.178	62.368	62.21900838	0	0	2.722	0.907333333	1.571547433	0	0	0	0	0	0	0	4.485	1.495	2.589415957	N	Bin 1	0-50%	0.22130237	0.224662978	0.219068691	0.422649731	0.422649731	0.422649731
T546	118	AAAAAAAAGCATACCACAGTGCGAAAGCACTGAGACCTCGTTTTTTTT	87.935	85.158	32.956	68.683	30.97162942	0	5.988	0	1.996	3.457173412	0	0	0	0	0	0	0	0	0	0	#DIV/0!	Bin 1	0-50%	0.05961255	0.06158584	0.06158584	0.422649731	0.422649731	#DIV/0!
T547	108	AAAAAAAACGTATGAACAGTGCGAAAGCACTGCCGCCAGCTTTTTTTT	69.53	44.82	101.222	71.85733333	28.27293337	0	0	0	0	0	0	0	1.406	0.468666667	0.811754478	0	0	0	0	0	#DIV/0!	Bin 1	0-50%	0.047924179	0.046212944	0.047924179	0.422649731	#DIV/0!	0.422649731
T548	283	AAAAAAAAGGTAGATGCAGTGCTTTCGCACTGCATCTACCTTTTTTTT	0	25.398	7.062	10.82	13.10940594	5.712	17.964	6.805	10.16033333	6.780233944	22.106	65.78	157.472	81.786	69.08786084	35.425	55.944	7.475	32.948	24.32925476	N	Bin 3	87-95%	0.878171443	0.218572425	0.180661578	0.219361819	0.181582174	0.439460708
T549	329	AAAAAAAAGCCAGCTACAGTGCGAAAGCACTGGAACCACGTTTTTTTT	151.33	291.33	108.284	183.648	95.70684078	2.856	4.491	0	2.449	2.272995161	0	0	0	0	0	0	0	13.455	4.485	7.768247872	N	Bin 1	0-50%	0.078701681	0.079838546	0.091866149	0.203000241	0.756281443	0.422649731
T550	198	AAAAAAAACGTACATTCAGTGCTTTCGCACTGAATGTACGTTTTTTTT	0	10.458	4.708	5.055333333	5.237644636	8.568	34.431	17.693	20.23066667	13.1169168	6.316	8.97	32.338	15.87466667	14.3192855	36.842	58.608	65.78	53.74333333	15.06986056	Y	Bin 4	>95%	0.080269078	0.339729061	0.020049678	0.743884324	0.045258815	0.023767266
T551	117	AAAAAAAACCGAGCCCCAGTGCGAAAGCACTGACATCACCTTTTTTTT	73.62	76.194	68.266	72.69333333	4.04441953	1.428	0	0	0.476	0.824456184	0	0	0	0	0	0	0	0	0	0	#DIV/0!	Bin 1	0-50%	0.00100282	0.001030221	0.001030221	0.422649731	0.422649731	#DIV/0!
T552	271	AAAAAAAAGGTGTGGTCAGTGCTTTCGCACTGACCACACCTTTTTTTT	8.18	2.988	0	3.722666667	4.139190903	4.284	5.988	4.083	4.785	1.046664703	7.895	133.055	92.796	77.91533333	63.89313015	46.761	39.96	47.84	44.85366667	4.272240669	N	Bin 3	87-95%	0.712109739	0.195718497	0.006710823	0.182872539	0.005821628	0.481515297
T553	279	AAAAAAAAGCTGTATACAGTGCGAAAGCACTGTATACAGCTTTTTTTT	10.225	0	18.832	9.685666667	9.427577437	184.212	46.407	129.295	119.9713333	69.37400505	0	0	15.466	5.155333333	8.929299263	0	0	0	0	0	N	Bin 2	50-87%	0.095767579	0.271070623	0.217126411	0.102019416	0.095723731	0.422649731
T554	114	AAAAAAAAGCCGTGCACAGTGCGAAAGCACTGGACCGACGTTTTTTTT	122.7	38.844	61.204	74.24933333	43.42341218	0	0	2.722	0.907333333	1.571547433	0	0	0	0	0	0	0	0	0	0	#DIV/0!	Bin 1	0-50%	0.101394635	0.097603479	0.097603479	0.422649731	0.422649731	#DIV/0!
T555	279	AAAAAAAACCTTTCAACAGTGCGAAAGCACTGTTGAAAGGTTTTTTTT	0	11.952	14.124	8.692	7.605428588	1.428	4.491	16.332	7.417	7.871048914	9.474	192.855	113.886	105.405	91.98420142	1.417	41.292	1.495	14.73466667	22.99935839	N	Bin 3	87-95%	0.720842262	0.189999178	0.672664865	0.200486511	0.680575096	0.168453595
T556	87	AAAAAAAACCTATCCACAGTGCGAAAGCACTGCTAATCCCTTTTTTTT	55.215	28.386	84.744	56.115	28.18977724	0	2.994	0	0.998	1.728586706	0	0	0	0	0	0	0	4.485	1.495	2.589415957	N	Bin 1	0-50%	0.084556265	0.074804278	0.067650538	0.422649731	0.840366023	0.422649731
T557	284	AAAAAAAAGGTCGAGCCAGTGCGAAAGCACTGAACCCCGGTTTTTTTT	253.58	112.05	183.612	183.0806667	70.76649604	1.428	0	2.722	1.383333333	1.361549607	1.579	2.99	0	1.523	1.495786415	0	1.332	0	0.444	0.769030559	Y	Bin 1	0-50%	0.046148101	0.047995386	0.047399645	0.940213921	0.514340555	0.183746471
T558	316	AAAAAAAAGGTAGATACAGTGCGAAAGCACTGTATCTACCTTTTTTTT	16.36	98.604	2.354	39.106	52.0004905	32.844	71.856	10.888	38.52933333	30.87906277	0	50.83	37.962	29.59733333	26.42722008	32.591	95.904	8.97	45.82166667	44.95184083	N	Bin 4	>95%	0.969321712	0.733457772	0.344104385	0.674126168	0.476463034	0.551988026
T559	93	AAAAAAAAGGCTGAAGCAGTGCGAAAGCACTGGATTCCCCTTTTTTTT	73.62	29.88	82.39	61.96333333	28.12887188	1.428	0	0	0.476	0.824456184	0	0	1.406	0.468666667	0.811754478	0	0	0	0	0	N	Bin 1	0-50%	0.06205831	0.061163879	0.062338726	0.993661827	0.422649731	0.422649731
T560	323	AAAAAAAACCTTTATACAGTGCGAAAGCACTGTATAAAGGTTTTTTTT	26.585	88.146	37.664	50.79833333	32.81496936	125.664	77.844	126.573	110.027	27.87500111	1.579	0	0	0.526333333	0.911636075	0	1.332	0	0.444	0.769030559	N	Bin 2	50-87%	0.231672694	0.121032653	0.112713767	0.020302308	0.022025316	0.930967859
T561	233	AAAAAAAAGGTTTTCGCAGTGCGAAAGCACTGGCAAATGGTTTTTTTT	28.63	38.844	82.39	49.95466667	28.55029922	62.832	41.916	63.967	56.23833333	12.41648019	11.053	19.435	15.466	15.318	4.192959456	2.834	0	8.97	3.934666667	4.585174515	N	Bin 2	50-87%	0.720714057	0.165198282	0.08354972	0.047660789	0.01045632	0.106989656
T562	214	AAAAAAAACCGATATGCAGTGCTTTCGCACTGCATATCGGTTTTTTTT	6.135	16.434	25.894	16.15433333	9.882468332	4.284	16.467	0	6.917	8.543420802	4.737	44.85	122.322	57.303	59.77345534	41.093	33.3	1.495	25.296	20.97733093	N	Bin 3	87-95%	0.383687512	0.291094334	0.654628333	0.305014554	0.214047941	0.562468254
T563	328	AAAAAAAAGGGAGAGCCAGTGCTTTCGCACTGGATCCTCCTTTTTTTT	249.49	206.172	110.638	188.7666667	71.04349863	5.712	17.964	0	7.892	9.178269118	0	0	0	0	0	0	1.332	5.98	2.437333333	3.139493802	Y	Bin 1	0-50%	0.042668325	0.044113908	0.04896865	0.274845749	0.491357648	0.310936064
T564	117	AAAAAAAAGGTTTGTCCAGTGCGAAAGCACTGCCGTCCCGTTTTTTTT	102.25	76.194	37.664	72.036	32.49314654	0	0	0	0	0	0	0	0	0	0	0	0	0	0	0	#DIV/0!	Bin 1	0-50%	0.061618706	0.061618706	0.061618706	#DIV/0!	#DIV/0!	#DIV/0!
T565	288	AAAAAAAAGGTAGTGACAGTGCTTTCGCACTGTCACTACCTTTTTTTT	20.45	35.856	112.992	56.43266667	49.58381641	28.56	55.389	21.776	35.24166667	17.77475582	0	41.86	44.992	28.95066667	25.12087143	42.51	53.28	4.485	33.425	25.63476009	N	Bin 1	0-50%	0.608014493	0.332037776	0.64447586	0.722127285	0.859003435	0.870446678
T566	80	AAAAAAAAGGCCTAAACAGTGCGAAAGCACTGCCTGCTCGTTTTTTTT	89.98	22.41	49.434	53.94133333	34.0097525	0	0	0	0	0	0	0	0	0	0	0	0	0	0	0	#DIV/0!	Bin 1	0-50%	0.110897224	0.110897224	0.110897224	#DIV/0!	#DIV/0!	#DIV/0!
T567	107	AAAAAAAAGGACCGGACAGTGCGAAAGCACTGCACACTGGTTTTTTTT	132.925	32.868	35.31	67.03433333	57.07605283	2.856	0	1.361	1.405666667	1.42852383	1.579	0	0	0.526333333	0.911636075	0	0	1.495	0.498333333	0.863138652	N	Bin 1	0-50%	0.178588232	0.176733074	0.182911325	0.183917041	0.450342961	0.977696773
T568	114	AAAAAAAAGCCGCAGTCAGTGCGAAAGCACTGCTTTCACGTTTTTTTT	94.07	8.964	110.638	71.224	54.55140105	0	0	13.61	4.536666667	7.857737164	0	0	0	0	0	0	0	7.475	2.491666667	4.315693262	N	Bin 1	0-50%	0.147179683	0.152141003	0.149052534	0.422649731	0.422649731	0.422649731
T569	128	AAAAAAAAGCCCTAGGCAGTGCGAAAGCACTGAGACCACGTTTTTTTT	92.025	53.784	108.284	84.69766667	27.97909685	0	0	0	0	0	0	0	0	0	0	0	0	1.495	0.498333333	0.863138652	#DIV/0!	Bin 1	0-50%	0.034503441	0.034503441	0.033429688	#DIV/0!	0.422649731	0.422649731
T570	75	AAAAAAAACCTTTGTTCAGTGCGAAAGCACTGCACTCCCCTTTTTTTT	6.135	0	23.54	9.891666667	12.21135981	1.428	4.491	9.527	5.148666667	4.089357447	11.053	17.94	30.932	19.975	10.09453213	0	0	14.95	4.983333333	8.631386524	N	Bin 3	87-95%	0.468262292	0.127490305	0.194620126	0.050640385	0.960141234	0.018169936
T571	8	AAAAAAAAGCGGCGTGCAGTGCTTTCGCACTGTGATAGGCTTTTTTTT	4.09	7.47	0	3.853333333	3.740619378	0	1.497	0	0.499	0.864293353	0	0	0	0	0	0	0	0	0	0	#DIV/0!	Bin 1	0-50%	0.197433198	0.216315311	0.216315311	0.422649731	0.422649731	#DIV/0!
T572	94	AAAAAAAACGATTGCTCAGTGCGAAAGCACTGAGTAGGGCTTTTTTTT	6.135	0	16.478	7.537666667	8.328068584	22.848	19.461	47.635	29.98133333	15.3820318	9.474	0	19.684	9.719333333	9.844293034	0	0	0	0	0	N	Bin 2	50-87%	0.036794948	0.183671948	0.2574871	0.040872103	0.077658219	0.229381618
T573	271	AAAAAAAACCATAATTCAGTGCGAAAGCACTGAATTATGGTTTTTTTT	0	7.47	11.77	6.413333333	5.955722738	5.712	13.473	14.971	11.38533333	4.970013514	33.159	103.155	196.84	111.0513333	82.12570548	5.668	3.996	0	3.221333333	2.912325073	N	Bin 3	87-95%	0.030545338	0.140906241	0.591001988	0.156387427	0.201939282	0.15913558
T574	255	AAAAAAAAGGGCGTCCCAGTGCGAAAGCACTGATGCGTGGTTTTTTTT	163.6	222.606	32.956	139.7206667	97.05383839	0	0	2.722	0.907333333	1.571547433	0	7.475	0	2.491666667	4.315693262	1.417	5.328	0	2.248333333	2.759571042	N	Bin 1	0-50%	0.134849221	0.127023645	0.128215819	0.655049239	0.622239817	0.836161741
T575	221	AAAAAAAACGTTCATGCAGTGCGAAAGCACTGTATGTCCCTTTTTTTT	6.135	0	11.77	5.968333333	5.886769771	145.656	46.407	99.353	97.13866667	49.66153898	3.158	0	0	1.052666667	1.82327215	7.085	0	0	2.361666667	4.090526657	N	Bin 2	50-87%	0.077320716	0.298704511	0.470970232	0.074416042	0.071030232	0.422649731
T576	259	AAAAAAAACGATTGTTCAGTGCTTTCGCACTGAACAATCGTTTTTTTT	8.18	61.254	28.248	32.56066667	26.79853894	25.704	35.928	29.942	30.52466667	5.136844297	11.053	71.76	54.834	45.88233333	31.32785046	5.668	30.636	25.415	20.573	13.16943351	N	Bin 3	87-95%	0.885668875	0.196890114	0.326987855	0.42203329	0.187395905	0.137903871
T577	81	AAAAAAAAGCCGTAGTCAGTGCGAAAGCACTGCTAGATGGTTTTTTTT	8.18	0	0	2.726666667	4.722725202	7.14	1.497	2.722	3.786333333	2.968242971	39.475	28.405	35.15	34.34333333	5.578911931	0	0	0	0	0	Y	Bin 3	87-95%	0.439737269	0.003796861	0.422649731	0.003546867	0.157759597	0.008681772
T578	289	AAAAAAAAGCGTTTGTCAGTGCTTTCGCACTGACAAACCCTTTTTTTT	16.36	2.988	0	6.449333333	8.711947046	158.508	82.335	148.349	129.7306667	41.35895591	0	2.99	2.812	1.934	1.677256093	0	0	0	0	0	Y	Bin 2	50-87%	0.030506544	0.528865659	0.328313165	0.034879893	0.032249243	0.183887394
T579	150	AAAAAAAAGCGTGATACAGTGCGAAAGCACTGACTCCACGTTTTTTTT	24.54	89.64	153.01	89.06333333	64.23694134	0	2.994	9.527	4.173666667	4.871821254	0	0	0	0	0	0	0	5.98	1.993333333	3.45255461	N	Bin 1	0-50%	0.132046702	0.138315547	0.132982239	0.276113721	0.186405876	0.422649731
T580	74	AAAAAAAACGCACTCCCAGTGCGAAAGCACTGAATGCACCTTTTTTTT	73.62	26.892	44.726	48.41266667	23.58113927	0	0	0	0	0	1.579	0	0	0.526333333	0.911636075	0	0	0	0	0	#DIV/0!	Bin 1	0-50%	0.070789508	0.067630847	0.070789508	0.422649731	#DIV/0!	0.422649731
T581	272	AAAAAAAAGGTGTTGTCAGTGCGAAAGCACTGACAACACCTTTTTTTT	12.27	82.17	51.788	48.74266667	35.04936578	0	0	4.083	1.361	2.357321149	3.158	2.99	21.09	9.079333333	10.40188162	36.842	59.94	143.52	80.10066667	56.12386552	N	Bin 4	>95%	0.143373471	0.19565732	0.443126284	0.238443222	0.12678085	0.116069628
T582	204	AAAAAAAACGTCAATTCAGTGCTTTCGCACTGAATTGACGTTTTTTTT	12.27	14.94	0	9.07	7.967490195	9.996	7.485	5.444	7.641666667	2.280040424	6.316	20.93	28.12	18.45533333	11.11065189	49.595	99.9	35.88	61.79166667	33.70770102	N	Bin 4	>95%	0.739779535	0.446343479	0.082174788	0.296344342	0.107159987	0.169549571
T583	284	AAAAAAAACGTATGAACAGTGCGAAAGCACTGTTCATACGTTTTTTTT	0	10.458	0	3.486	6.037929115	1.428	1.497	13.61	5.511666667	7.01344725	18.948	86.71	210.9	105.5193333	97.34852768	7.085	30.636	25.415	21.04533333	12.36862524	N	Bin 3	87-95%	0.785508915	0.214757987	0.084354168	0.196646094	0.157750697	0.246345508
T584	312	AAAAAAAAGGTTTAGACAGTGCTTTCGCACTGTCTAAACCTTTTTTTT	14.315	4.482	21.186	13.32766667	8.395655087	89.964	68.862	96.631	85.15233333	14.49632513	26.843	49.335	59.052	45.07666667	16.52134899	0	9.324	20.93	10.08466667	10.48571339	N	Bin 2	50-87%	0.002675754	0.083813092	0.628352456	0.086807839	0.013432204	0.013522039
T585	154	AAAAAAAAGGTGGTGACAGTGCTTTCGCACTGTCACCACCTTTTTTTT	2.045	2.988	14.124	6.385666667	6.718159297	7.14	4.491	10.888	7.506333333	3.214195441	0	2.99	14.06	5.683333333	7.406850433	56.68	34.632	76.245	55.85233333	20.81884282	Y	Bin 4	>95%	0.687939189	0.405437092	0.032686472	0.603114356	0.041618139	0.033351572
T586	15	AAAAAAAAGGATGAATCAGTGCTTTCGCACTGTCCCTGGGTTTTTTTT	6.135	2.988	21.186	10.103	9.726282383	0	0	1.361	0.453666667	0.785773716	0	0	0	0	0	0	0	0	0	0	#DIV/0!	Bin 1	0-50%	0.202867384	0.213810397	0.213810397	0.422649731	0.422649731	#DIV/0!
T587	21	AAAAAAAACGTGAGTGCAGTGCTTTCGCACTGAAGGGTCCTTTTTTTT	18.405	13.446	7.062	12.971	5.686398773	0	0	0	0	0	0	0	0	0	0	0	0	0	0	0	#DIV/0!	Bin 1	0-50%	0.05849801	0.05849801	0.05849801	#DIV/0!	#DIV/0!	#DIV/0!
T588	100	AAAAAAAACCGCGTTTCAGTGCTTTCGCACTGAAACGCCCTTTTTTTT	4.09	0	0	1.363333333	2.361362601	41.412	20.958	66.689	43.01966667	22.90784875	0	7.475	1.406	2.960333333	3.972514359	0	0	0	0	0	N	Bin 2	50-87%	0.089508391	0.679703111	0.422649731	0.115856389	0.082929767	0.32587517
T589	285	AAAAAAAACCCTATGGCAGTGCTTTCGCACTGATCGCTGGTTTTTTTT	263.805	147.906	103.576	171.7623333	82.73558237	12.852	1.497	0	4.783	7.02793163	0	4.485	0	1.495	2.589415957	0	0	0	0	0	N	Bin 1	0-50%	0.062352685	0.071532933	0.069387348	0.568390996	0.359728844	0.422649731
T590	268	AAAAAAAAGGTCGTAGCAGTGCTTTCGCACTGCTACGACCTTTTTTTT	28.63	44.82	28.248	33.89933333	9.459503229	39.984	40.419	39.469	39.95733333	0.475561072	7.895	1.495	59.052	22.814	31.54575222	32.591	29.304	52.325	38.07333333	12.45124871	N	Bin 2	50-87%	0.366332041	0.663507772	0.749980336	0.451281094	0.823926877	0.30070845
T591	138	AAAAAAAAGGTATGGCCAGTGCGAAAGCACTGTTCAATCGTTTTTTTT	96.115	67.23	108.284	90.543	21.08656247	0	0	0	0	0	0	0	0	0	0	0	0	0	0	0	#DIV/0!	Bin 1	0-50%	0.017603288	0.017603288	0.017603288	#DIV/0!	#DIV/0!	#DIV/0!
T592	123	AAAAAAAAGGCAAGTTCAGTGCGAAAGCACTGCGAACAGGTTTTTTTT	184.05	4.482	63.558	84.03	91.51772366	0	2.994	0	0.998	1.728586706	0	0	1.406	0.468666667	0.811754478	0	0	0	0	0	N	Bin 1	0-50%	0.261426846	0.255156269	0.252725711	0.722818716	0.422649731	0.422649731
T593	332	AAAAAAAAGGACTGACCAGTGCGAAAGCACTGCCTCAACGTTTTTTTT	218.815	150.894	185.966	185.225	33.96656254	14.28	28.443	21.776	21.49966667	7.085542487	0	0	0	0	0	0	0	0	0	0	#DIV/0!	Bin 1	0-50%	0.020312086	0.011024387	0.011024387	0.034349854	0.034349854	#DIV/0!
T594	308	AAAAAAAAGCACTAATCAGTGCGAAAGCACTGATTAGTGGTTTTTTTT	2.045	2.988	0	1.677666667	1.527493481	98.532	251.496	85.743	145.257	92.22761772	0	1.495	2.812	1.435666667	1.406938639	1.417	0	1.495	0.970666667	0.841526193	N	Bin 2	50-87%	0.111934187	0.889228388	0.639797192	0.11420654	0.115208891	0.670574426
T595	270	AAAAAAAACCGTAATGCAGTGCTTTCGCACTGCATTACGGTTTTTTTT	36.81	14.94	37.664	29.80466667	12.88025874	28.56	13.473	31.303	24.44533333	9.600785714	3.158	20.93	50.616	24.90133333	23.97694846	12.753	111.888	43.355	55.99866667	50.76252344	N	Bin 4	>95%	0.117645948	0.767654672	0.546534227	0.975898085	0.455670137	0.412949309
T596	11	AAAAAAAACCGGGGAGCAGTGCGAAAGCACTGTCTCTTCCTTTTTTTT	20.45	0	0	6.816666667	11.806813	0	0	0	0	0	0	0	0	0	0	0	1.332	0	0.444	0.769030559	#DIV/0!	Bin 1	0-50%	0.422649731	0.422649731	0.461396441	#DIV/0!	0.422649731	0.422649731
T597	203	AAAAAAAACCGCGGAGCAGTGCGAAAGCACTGTGATGTGCTTTTTTTT	149.285	103.086	143.594	131.9883333	25.19137798	0	0	0	0	0	0	0	0	0	0	0	0	0	0	0	#DIV/0!	Bin 1	0-50%	0.011925814	0.011925814	0.011925814	#DIV/0!	#DIV/0!	#DIV/0!
T598	288	AAAAAAAACGTATACTCAGTGCTTTCGCACTGAGTATACGTTTTTTTT	0	14.94	0	4.98	8.625613022	117.096	62.874	103.436	94.46866667	28.20134964	15.79	83.72	11.248	36.91933333	40.59414048	4.251	1.332	0	1.861	2.174311615	N	Bin 2	50-87%	0.05156673	0.22585283	0.621067242	0.28056005	0.027789796	0.276670903
T599	226	AAAAAAAACGTACATCCAGTGCGAAAGCACTGGATGTACGTTTTTTTT	6.135	11.952	7.062	8.383	3.125404454	1.428	0	0	0.476	0.824456184	9.474	122.59	167.314	99.79266667	81.35204487	5.668	0	0	1.889333333	3.272421326	N	Bin 3	87-95%	0.065721419	0.187082757	0.190271892	0.171276739	0.422649731	0.182593137
T600	24	AAAAAAAACGCGGGGTCAGTGCTTTCGCACTGCGTCACCCTTTTTTTT	14.315	2.988	30.602	15.96833333	13.88104399	0	0	0	0	0	0	0	1.406	0.468666667	0.811754478	0	0	1.495	0.498333333	0.863138652	N	Bin 1	0-50%	0.184528032	0.177846911	0.177416519	0.422649731	0.422649731	0.422649731
T601	52	AAAAAAAACCAAGGTCCAGTGCTTTCGCACTGCGTGATCCTTTTTTTT	28.63	22.41	51.788	34.276	15.48143107	1.428	0	0	0.476	0.824456184	0	0	0	0	0	0	0	0	0	0	#DIV/0!	Bin 1	0-50%	0.065446185	0.061768241	0.061768241	0.422649731	0.422649731	#DIV/0!
T602	277	AAAAAAAAGCAAATTTCAGTGCGAAAGCACTGAAATTTGCTTTTTTTT	2.045	13.446	0	5.163666667	7.245225347	9.996	17.964	0	9.32	9.001058604	90.003	121.095	109.668	106.922	15.72684021	21.255	18.648	4.485	14.796	9.024225895	Y	Bin 3	87-95%	0.212794596	0.004598992	0.182211451	0.008391578	0.218639045	0.015790155
T603	142	AAAAAAAACCGAAATTCAGTGCGAAAGCACTGGCCCCCCCTTTTTTTT	42.945	10.458	4.708	19.37033333	20.61769401	31.416	23.952	99.353	51.57366667	41.54607496	0	0	0	0	0	0	0	1.495	0.498333333	0.863138652	N	Bin 2	50-87%	0.420759694	0.245211376	0.262415885	0.164524788	0.161717071	0.422649731
T604	178	AAAAAAAACGCTCAGTCAGTGCGAAAGCACTGCTAACTGCTTTTTTTT	73.62	26.892	28.248	42.92	26.5956234	51.408	35.928	47.635	44.99033333	8.071759185	18.948	7.475	0	8.807666667	9.544038785	0	0	0	0	0	N	Bin 2	50-87%	0.883711036	0.084376667	0.107705393	0.02509044	0.010559782	0.251057353
T605	195	AAAAAAAACCTTGGACCAGTGCGAAAGCACTGTTTTGACCTTTTTTTT	163.6	82.17	108.284	118.018	41.57853162	12.852	1.497	4.083	6.144	5.951453352	0	1.495	0	0.498333333	0.863138652	0	0	0	0	0	Y	Bin 1	0-50%	0.032242224	0.040443575	0.038970827	0.274854059	0.215664834	0.422649731
T606	72	AAAAAAAAGGAAAGACCAGTGCGAAAGCACTGCCCCCTGGTTTTTTTT	69.53	28.386	32.956	43.624	22.55131597	1.428	0	4.083	1.837	2.071999759	0	0	0	0	0	1.417	0	0	0.472333333	0.818105331	N	Bin 1	0-50%	0.086485461	0.078705418	0.075173518	0.264416392	0.421096394	0.422649731
T607	81	AAAAAAAACGTATCATCAGTGCGAAAGCACTGTTACCAGCTTTTTTTT	18.405	68.724	61.204	49.44433333	27.14254521	0	0	0	0	0	0	0	0	0	0	0	0	0	0	0	#DIV/0!	Bin 1	0-50%	0.087470659	0.087470659	0.087470659	#DIV/0!	#DIV/0!	#DIV/0!
T608	307	AAAAAAAACGGCTGAACAGTGCTTTCGCACTGCACTGGCGTTTTTTTT	106.34	124.002	371.932	200.758	148.5038392	5.712	0	9.527	5.079666667	4.794873964	0	2.99	0	0.996666667	1.726277305	1.417	0	0	0.472333333	0.818105331	N	Bin 1	0-50%	0.144194398	0.14636459	0.145250243	0.385234365	0.236379536	0.725526185
T609	92	AAAAAAAACGAATCCACAGTGCGAAAGCACTGGACAAAGGTTTTTTTT	71.575	65.736	30.602	55.971	22.16332784	0	0	0	0	0	0	0	0	0	0	0	0	0	0	0	#DIV/0!	Bin 1	0-50%	0.048495836	0.048495836	0.048495836	#DIV/0!	#DIV/0!	#DIV/0!
T610	6	AAAAAAAAGGTAAAGGCAGTGCTTTCGCACTGCCTTTAGCTTTTTTTT	0	1.494	0	0.498	0.862561302	0	0	0	0	0	0	0	0	0	0	5.668	0	1.495	2.387666667	2.937549375	#DIV/0!	Bin 4	>95%	0.422649731	0.422649731	0.458940371	#DIV/0!	0.294495395	0.294495395
T611	207	AAAAAAAAGCTGTATTCAGTGCGAAAGCACTGAATACAGCTTTTTTTT	8.18	32.868	0	13.68266667	17.11098657	4.284	0	4.083	2.789	2.417434797	11.053	89.7	85.766	62.173	44.31489466	19.838	30.636	14.95	21.808	8.026414143	N	Bin 3	87-95%	0.434214224	0.184005744	0.262746862	0.153498494	0.085858485	0.245245364
T612	170	AAAAAAAAGCGAAAGTCAGTGCGAAAGCACTGTGAGACGGTTTTTTTT	28.63	7.47	129.47	55.19	65.19260081	29.988	32.934	72.133	45.01833333	23.52814464	0	0	0	0	0	0	0	0	0	0	#DIV/0!	Bin 1	0-50%	0.719245701	0.28022483	0.28022483	0.080242684	0.080242684	#DIV/0!
T613	118	AAAAAAAACCCGAGTTCAGTGCGAAAGCACTGGTCCCACCTTTTTTTT	69.53	17.928	98.868	62.10866667	40.97716488	18.564	1.497	21.776	13.94566667	10.89982625	0	0	0	0	0	0	0	0	0	0	#DIV/0!	Bin 1	0-50%	0.111271184	0.119615226	0.119615226	0.157027942	0.157027942	#DIV/0!
T614	248	AAAAAAAACGGTCCAGCAGTGCGAAAGCACTGGCCAGCCCTTTTTTTT	249.49	83.664	155.364	162.8393333	83.16535352	2.856	0	0	0.952	1.648912369	0	0	1.406	0.468666667	0.811754478	0	0	1.495	0.498333333	0.863138652	N	Bin 1	0-50%	0.07538715	0.077538609	0.077571198	0.737017956	0.756245342	0.422649731
T615	114	AAAAAAAACCTGTATACAGTGCGAAAGCACTGCGCGAACCTTTTTTTT	106.34	49.302	65.912	73.85133333	29.33612315	0	0	1.361	0.453666667	0.785773716	0	0	0	0	0	0	0	0	0	0	#DIV/0!	Bin 1	0-50%	0.049948704	0.048781189	0.048781189	0.422649731	0.422649731	#DIV/0!
T616	50	AAAAAAAACGGGTGATCAGTGCTTTCGCACTGCACTCGCCTTTTTTTT	10.225	53.784	21.186	28.39833333	22.65744766	0	0	0	0	0	0	0	0	0	0	0	0	0	0	0	#DIV/0!	Bin 1	0-50%	0.16210704	0.16210704	0.16210704	#DIV/0!	#DIV/0!	#DIV/0!
T617	218	AAAAAAAACGACAGACCAGTGCTTTCGCACTGAGCACTGGTTTTTTTT	114.52	118.026	115.346	115.964	1.832880793	11.424	22.455	13.61	15.82966667	5.840884379	0	0	0	0	0	0	1.332	0	0.444	0.769030559	Y	Bin 1	0-50%	0.000534148	8.32619E-05	3.00795E-05	0.042510024	0.03456737	0.422649731
T618	286	AAAAAAAACCTTAGATCAGTGCGAAAGCACTGATCTAAGGTTTTTTTT	10.225	7.47	0	5.898333333	5.290582041	11.424	37.425	10.888	19.91233333	15.1687819	15.79	164.45	150.442	110.2273333	82.08448977	0	10.656	0	3.552	6.152244468	N	Bin 3	87-95%	0.238971811	0.169183081	0.620539725	0.171267752	0.088102295	0.143482754
T619	290	AAAAAAAACCTTTAGTCAGTGCTTTCGCACTGACTAAAGGTTTTTTTT	8.18	32.868	23.54	21.52933333	12.46621119	28.56	68.862	32.664	43.362	22.17877824	14.211	125.58	91.39	77.06033333	57.0505745	0	7.992	0	2.664	4.614183351	N	Bin 3	87-95%	0.10723563	0.163962468	0.072019404	0.295889027	0.056993828	0.138664795
T620	96	AAAAAAAAGCTACAATCAGTGCGAAAGCACTGTCGACTGGTTTTTTTT	67.485	52.29	61.204	60.32633333	7.635426009	0	0	0	0	0	0	0	1.406	0.468666667	0.811754478	0	0	1.495	0.498333333	0.863138652	Y	Bin 1	0-50%	0.005297485	0.005327449	0.005333421	0.422649731	0.422649731	0.422649731
T621	245	AAAAAAAACGTTACTACAGTGCGAAAGCACTGTAGTAACGTTTTTTTT	4.09	1.494	23.54	9.708	12.0489822	124.236	70.359	126.573	107.056	31.80200857	1.579	5.98	0	2.519666667	3.098990212	0	0	0	0	0	Y	Bin 2	50-87%	0.023148089	0.4832685	0.297609996	0.035073708	0.028177465	0.294385772
T622	274	AAAAAAAACGTGATTGCAGTGCTTTCGCACTGCAATCACGTTTTTTTT	36.81	23.904	23.54	28.08466667	7.558551801	25.704	26.946	17.693	23.44766667	5.022228821	31.58	52.325	35.15	39.685	11.09114174	43.927	86.58	7.475	45.994	39.59298704	N	Bin 4	>95%	0.3781008	0.354839143	0.523448381	0.103155132	0.381978969	0.761072947
T623	227	AAAAAAAACGATTACTCAGTGCTTTCGCACTGAGTAATCGTTTTTTTT	2.045	1.494	7.062	3.533666667	3.068020915	4.284	13.473	2.722	6.826333333	5.808923681	6.316	86.71	163.096	85.374	78.39853807	0	39.96	0	13.32	23.07091676	N	Bin 3	87-95%	0.559138866	0.202920489	0.567175078	0.228385698	0.582951152	0.264930602
T624	13	AAAAAAAACCAGGGCGCAGTGCTTTCGCACTGTGTACAGCTTTTTTTT	12.27	1.494	14.124	9.296	6.82002434	0	0	0	0	0	0	0	0	0	0	0	0	0	0	0	#DIV/0!	Bin 1	0-50%	0.142137888	0.142137888	0.142137888	#DIV/0!	#DIV/0!	#DIV/0!
T625	136	AAAAAAAAGCAGCTGTCAGTGCGAAAGCACTGTTGAACGGTTTTTTTT	104.295	56.772	110.638	90.56833333	29.43981186	0	0	0	0	0	0	0	0	0	0	0	0	0	0	0	#DIV/0!	Bin 1	0-50%	0.033462709	0.033462709	0.033462709	#DIV/0!	#DIV/0!	#DIV/0!
T626	317	AAAAAAAACGAGGGGGCAGTGCTTTCGCACTGATGAATCCTTTTTTTT	171.78	243.522	148.302	187.868	49.60675265	2.856	5.988	0	2.948	2.995059933	0	0	0	0	0	1.417	0	0	0.472333333	0.818105331	Y	Bin 1	0-50%	0.020618994	0.022460938	0.022778427	0.230341247	0.30372737	0.422649731
T627	292	AAAAAAAAGGAGTGTACAGTGCTTTCGCACTGTACACTCCTTTTTTTT	4.09	19.422	9.416	10.976	7.784134891	119.952	80.838	58.523	86.43766667	31.09497886	4.737	89.7	35.15	43.19566667	43.04912782	4.251	1.332	0	1.861	2.174311615	N	Bin 2	50-87%	0.066580793	0.254369773	0.225886704	0.364713697	0.036844382	0.247201243
T628	214	AAAAAAAAGCGTGGGGCAGTGCGAAAGCACTGACATCACGTTTTTTTT	212.68	88.146	89.452	130.0926667	71.52570957	0	1.497	0	0.499	0.864293353	0	0	0	0	0	0	1.332	16.445	5.925666667	9.134321887	N	Bin 1	0-50%	0.089252259	0.087708313	0.107762009	0.422649731	0.42847131	0.377923188
T629	53	AAAAAAAAGCATAGTGCAGTGCGAAAGCACTGTAAGCTGCTTTTTTTT	36.81	10.458	65.912	37.72666667	27.7383622	0	0	0	0	0	0	0	0	0	0	0	0	0	0	0	#DIV/0!	Bin 1	0-50%	0.142630198	0.142630198	0.142630198	#DIV/0!	#DIV/0!	#DIV/0!
T630	200	AAAAAAAACGTTTAGTCAGTGCTTTCGCACTGACTAAACGTTTTTTTT	22.495	28.386	87.098	45.993	35.7196268	24.276	16.467	38.108	26.28366667	10.95930036	15.79	43.355	18.278	25.80766667	15.24726914	28.34	6.66	0	11.66666667	14.81853344	N	Bin 1	0-50%	0.323345547	0.505820244	0.339072931	0.97608217	0.360009137	0.428712259
T631	99	AAAAAAAAGGTGCGGGCAGTGCTTTCGCACTGTTTTGACGTTTTTTTT	38.855	94.122	40.018	57.665	31.57804267	0	0	0	0	0	0	0	0	0	0	0	0	0	0	0	#DIV/0!	Bin 1	0-50%	0.087098346	0.087098346	0.087098346	#DIV/0!	#DIV/0!	#DIV/0!
T632	241	AAAAAAAACGTTTATGCAGTGCGAAAGCACTGCATAAACGTTTTTTTT	0	2.988	7.062	3.35	3.544889843	0	8.982	0	2.994	5.185760118	22.106	82.225	158.878	87.73633333	68.55236022	38.259	27.972	0	22.077	19.79901611	N	Bin 3	87-95%	0.933431728	0.153526566	0.298475332	0.167637025	0.226160889	0.325716588
T633	216	AAAAAAAACGTAGGTTCAGTGCTTTCGCACTGAACCTACGTTTTTTTT	12.27	14.94	0	9.07	7.967490195	4.284	2.994	20.415	9.231	9.707080766	0	2.99	0	0.996666667	1.726277305	82.186	94.572	73.255	83.33766667	10.70506302	Y	Bin 4	>95%	0.988829992	0.183574675	0.001469481	0.316273986	0.022634218	0.004103766
T634	102	AAAAAAAACGGTGGTGCAGTGCTTTCGCACTGGCGGTGCCTTTTTTTT	81.8	22.41	101.222	68.47733333	41.06035705	1.428	1.497	0	0.975	0.845079286	0	1.495	1.406	0.967	0.838628046	0	0	0	0	0	N	Bin 1	0-50%	0.107029318	0.105592222	0.101863333	0.993085632	0.183730505	0.183887394
T635	140	AAAAAAAAGGCCAGCTCAGTGCTTTCGCACTGGACAAAGGTTTTTTTT	8.18	10.458	0	6.212666667	5.499567377	49.98	8.982	117.046	58.66933333	54.5535096	0	0	1.406	0.468666667	0.811754478	0	0	1.495	0.498333333	0.863138652	N	Bin 2	50-87%	0.269014883	0.254840358	0.259225237	0.201838581	0.201730407	0.422649731
T636	64	AAAAAAAAGCTAGTATCAGTGCGAAAGCACTGCTCTTCGCTTTTTTTT	55.215	41.832	16.478	37.84166667	19.6743707	1.428	0	0	0.476	0.824456184	0	0	0	0	0	0	1.332	0	0.444	0.769030559	N	Bin 1	0-50%	0.076802787	0.079505837	0.080305289	0.422649731	0.971617283	0.422649731
T637	278	AAAAAAAACCTTTTGACAGTGCTTTCGCACTGTCAAAAGGTTTTTTTT	6.135	8.964	18.832	11.31033333	6.665764197	65.688	137.724	51.718	85.04333333	46.15441155	14.211	49.335	43.586	35.71066667	18.83983812	0	2.664	14.95	5.871333333	7.974388085	N	Bin 2	50-87%	0.123037536	0.120253985	0.019950412	0.167260119	0.113128713	0.086382902
T638	302	AAAAAAAAGGTGTGATCAGTGCGAAAGCACTGATCACACCTTTTTTTT	67.485	29.88	63.558	53.641	20.67109511	35.7	76.347	36.747	49.598	23.17122791	0	20.93	22.496	14.47533333	12.56043571	49.595	70.596	1.495	40.562	35.4250387	N	Bin 1	0-50%	0.887698749	0.146716528	0.703302746	0.097996864	0.591635159	0.383267942
T639	285	AAAAAAAAGCTTTGTGCAGTGCTTTCGCACTGCACAAAGCTTTTTTTT	2.045	11.952	7.062	7.019666667	4.953635668	12.852	4.491	5.444	7.595666667	4.57698944	17.369	119.6	151.848	96.27233333	70.2088697	43.927	26.64	10.465	27.01066667	16.73407919	N	Bin 3	87-95%	0.924600202	0.14623518	0.2221302	0.175527142	0.126314027	0.299589241
T640	271	AAAAAAAACGTAGACACAGTGCGAAAGCACTGACGACTCCTTTTTTTT	202.455	188.244	103.576	164.7583333	53.45976585	2.856	0	0	0.952	1.648912369	0	0	0	0	0	0	0	0	0	0	#DIV/0!	Bin 1	0-50%	0.032539768	0.033348807	0.033348807	0.422649731	0.422649731	#DIV/0!
T641	262	AAAAAAAAGCTATATGCAGTGCGAAAGCACTGCATATAGCTTTTTTTT	0	16.434	9.416	8.616666667	8.246107526	0	16.467	5.444	7.303666667	8.389534691	15.79	128.57	129.352	91.23733333	65.3404772	11.336	39.96	8.97	20.08866667	17.24969291	N	Bin 3	87-95%	0.427466207	0.132444203	0.239233479	0.133823315	0.158722939	0.175940606
T642	19	AAAAAAAACGTGTGGTCAGTGCTTTCGCACTGTGCCATGCTTTTTTTT	30.675	0	2.354	11.00966667	17.07130137	0	0	2.722	0.907333333	1.571547433	0	1.495	0	0.498333333	0.863138652	0	0	0	0	0	N	Bin 1	0-50%	0.429617096	0.40891945	0.380166292	0.771887871	0.422649731	0.422649731
T643	27	AAAAAAAACGCTTCCGCAGTGCTTTCGCACTGAGTTCGGCTTTTTTTT	2.045	1.494	0	1.179666667	1.058116408	0	2.994	2.722	1.905333333	1.655662204	0	0	0	0	0	2.834	7.992	19.435	10.087	8.496473916	N	Bin 4	>95%	0.662161438	0.193223216	0.247699446	0.18442629	0.198153134	0.176054543
T644	100	AAAAAAAAGGATTGGGCAGTGCGAAAGCACTGAACACACGTTTTTTTT	26.585	37.35	11.77	25.235	12.84332414	38.556	11.976	13.61	21.38066667	14.89669579	9.474	0	1.406	3.626666667	5.112503236	4.251	0	2.99	2.413666667	2.183316361	N	Bin 1	0-50%	0.762561777	0.116670164	0.109636571	0.088489077	0.132179686	0.615058235
T645	179	AAAAAAAACGTGAGTCCAGTGCGAAAGCACTGTAACCTCCTTTTTTTT	44.99	31.374	11.77	29.378	16.69970395	111.384	43.413	28.581	61.126	44.15197594	3.158	0	0	1.052666667	1.82327215	0	1.332	0	0.444	0.769030559	N	Bin 2	50-87%	0.209236066	0.084655241	0.094803428	0.133350216	0.141657518	0.69240931
T646	256	AAAAAAAACGTCTATTCAGTGCGAAAGCACTGAATAGACGTTTTTTTT	2.045	11.952	0	4.665666667	6.392456205	21.42	8.982	9.527	13.30966667	7.029038792	115.267	79.235	113.886	102.796	20.4161047	1.417	7.992	7.475	5.628	3.655983178	Y	Bin 3	87-95%	0.313026644	0.023828325	0.803498486	0.012461834	0.339120942	0.017798092
T647	37	AAAAAAAACGTAGTGTCAGTGCTTTCGCACTGACACTACCTTTTTTTT	0	0	0	0	0	0	0	0	0	0	9.474	11.96	26.714	16.04933333	9.319140804	0	3.996	1.495	1.830333333	2.018994882	#DIV/0!	Bin 3	87-95%	#DIV/0!	0.096408822	0.256948624	0.096408822	0.256948624	0.123318858
T648	42	AAAAAAAACCGGTGCACAGTGCTTTCGCACTGTAGCGCCCTTTTTTTT	0	0	0	0	0	17.136	5.988	35.386	19.50333333	14.84128705	0	0	0	0	0	0	0	0	0	0	#DIV/0!	Bin 2	50-87%	0.150600782	#DIV/0!	#DIV/0!	0.150600782	0.150600782	#DIV/0!
T649	74	AAAAAAAAGGTGTCTGCAGTGCGAAAGCACTGCCCACAGGTTTTTTTT	92.025	19.422	37.664	49.70366667	37.76922136	0	0	0	0	0	0	0	0	0	0	0	0	0	0	0	#DIV/0!	Bin 1	0-50%	0.15026707	0.15026707	0.15026707	#DIV/0!	#DIV/0!	#DIV/0!
T650	16	AAAAAAAAGGGTGGTCCAGTGCTTTCGCACTGCAGCTGGGTTTTTTTT	8.18	0	25.894	11.358	13.23629752	1.428	0	0	0.476	0.824456184	0	0	0	0	0	0	0	0	0	0	#DIV/0!	Bin 1	0-50%	0.295654204	0.275551532	0.275551532	0.422649731	0.422649731	#DIV/0!
T651	230	AAAAAAAAGGGGGGTCCAGTGCGAAAGCACTGCATGGGGGTTTTTTTT	245.4	28.386	181.258	151.6813333	111.4892527	7.14	4.491	8.166	6.599	1.896290326	0	0	0	0	0	0	0	0	0	0	#DIV/0!	Bin 1	0-50%	0.149510542	0.142561431	0.142561431	0.026438585	0.026438585	#DIV/0!
T652	101	AAAAAAAAGGACCAAACAGTGCGAAAGCACTGCAGCCAGCTTTTTTTT	77.71	26.892	105.93	70.17733333	40.05380333	0	0	0	0	0	0	0	0	0	0	0	0	0	0	0	#DIV/0!	Bin 1	0-50%	0.093591147	0.093591147	0.093591147	#DIV/0!	#DIV/0!	#DIV/0!
T653	260	AAAAAAAAGCTATGGGCAGTGCGAAAGCACTGGATTCAGGTTTTTTTT	308.795	119.52	51.788	160.0343333	133.2073869	0	4.491	0	1.497	2.592880059	1.579	4.485	0	2.021333333	2.27498359	0	0	0	0	0	N	Bin 1	0-50%	0.176796901	0.175914734	0.172929409	0.424847741	0.422649731	0.263686069
T654	238	AAAAAAAACCTTTCAGCAGTGCGAAAGCACTGCTGAAAGGTTTTTTTT	14.315	13.446	32.956	20.239	11.02181278	18.564	11.976	58.523	29.68766667	25.18844521	7.895	29.9	99.826	45.87366667	48.00203861	35.425	11.988	20.93	22.781	11.8276326	N	Bin 3	87-95%	0.369568634	0.358032178	0.819101465	0.3941177	0.709650713	0.531969059
T655	298	AAAAAAAAGGTTTCTTCAGTGCTTTCGCACTGAAGAAACCTTTTTTTT	0	5.976	16.478	7.484666667	8.341952849	31.416	62.874	28.581	40.957	19.03353548	105.793	103.155	89.984	99.644	8.469147596	0	2.664	0	0.888	1.538061117	Y	Bin 3	87-95%	0.123070552	0.010792517	0.320200744	0.027487298	0.058097603	0.002205352
T656	231	AAAAAAAAGGTATGGTCAGTGCTTTCGCACTGACCATACCTTTTTTTT	2.045	7.47	14.124	7.879666667	6.049911597	18.564	16.467	6.805	13.94533333	6.271971168	1.579	14.95	14.06	10.19633333	7.476085228	45.344	123.876	65.78	78.33333333	40.74320053	N	Bin 4	>95%	0.47948484	0.464615765	0.092800286	0.649603999	0.110850468	0.079991247
T657	23	AAAAAAAAGGGGGGCTCAGTGCTTTCGCACTGCTCATCCGTTTTTTTT	14.315	11.952	16.478	14.24833333	2.263736366	0	0	1.361	0.453666667	0.785773716	0	0	0	0	0	0	0	0	0	0	#DIV/0!	Bin 1	0-50%	0.004708985	0.008309271	0.008309271	0.422649731	0.422649731	#DIV/0!
T658	194	AAAAAAAAGCAGATAACAGTGCTTTCGCACTGTTATCTGCTTTTTTTT	30.675	11.952	25.894	22.84033333	9.727864223	29.988	1.497	34.025	21.83666667	17.72994282	1.579	47.84	37.962	29.127	24.36314735	8.502	59.94	2.99	23.81066667	31.41006338	N	Bin 3	87-95%	0.868922879	0.771966752	0.970827577	0.768307549	0.950856398	0.755414967
T659	277	AAAAAAAACCTTTACTCAGTGCTTTCGCACTGAGTAAAGGTTTTTTTT	8.18	0	0	2.726666667	4.722725202	185.64	59.88	112.963	119.4943333	63.13389055	7.895	2.99	11.248	7.377666667	4.153235646	2.834	3.996	0	2.276666667	2.055473019	N	Bin 2	50-87%	0.075311757	0.308049381	0.883222186	0.086353137	0.085628299	0.286051303
T660	122	AAAAAAAAGGTTGCTTCAGTGCTTTCGCACTGCGACATGGTTTTTTTT	57.26	64.242	96.514	72.672	20.9408167	2.856	1.497	9.527	4.626666667	4.297868115	0	0	0	0	0	0	0	0	0	0	#DIV/0!	Bin 1	0-50%	0.02000751	0.026579281	0.026579281	0.203251482	0.203251482	#DIV/0!
T661	135	AAAAAAAAGCAGCTGACAGTGCGAAAGCACTGCCCCCGCGTTTTTTTT	116.565	94.122	32.956	81.21433333	43.2732263	1.428	0	0	0.476	0.824456184	0	0	0	0	0	0	0	0	0	0	#DIV/0!	Bin 1	0-50%	0.081917626	0.083020225	0.083020225	0.422649731	0.422649731	#DIV/0!
T662	55	AAAAAAAACCACAGGGCAGTGCTTTCGCACTGTTTATGCCTTTTTTTT	36.81	19.422	44.726	33.65266667	12.94409786	1.428	1.497	4.083	2.336	1.513339684	0	0	0	0	0	0	0	0	0	0	#DIV/0!	Bin 1	0-50%	0.044857285	0.045943534	0.045943534	0.116044836	0.116044836	#DIV/0!
T663	156	AAAAAAAAGGTCCTTCCAGTGCGAAAGCACTGCACATAGGTTTTTTTT	179.96	29.88	110.638	106.826	75.11258289	0	0	0	0	0	0	0	0	0	0	1.417	0	0	0.472333333	0.818105331	#DIV/0!	Bin 1	0-50%	0.132757875	0.132757875	0.131733841	#DIV/0!	0.422649731	0.422649731
T664	310	AAAAAAAAGGTATGCACAGTGCTTTCGCACTGTGCATACCTTTTTTTT	94.07	94.122	110.638	99.61	9.550563544	101.388	50.898	46.274	66.18666667	30.5727942	0	10.465	5.624	5.363	5.237379784	5.668	0	0	1.889333333	3.272421326	N	Bin 1	0-50%	0.256622177	0.004252813	0.004621588	0.095528495	0.055206944	0.542927814
T665	313	AAAAAAAAGCTTACTACAGTGCGAAAGCACTGTAGTAAGCTTTTTTTT	0	1.494	7.062	2.852	3.721704448	127.092	121.257	156.515	134.9546667	18.89835406	0	16.445	4.218	6.887666667	8.541360918	12.753	0	1.495	4.749333333	6.971568427	Y	Bin 2	50-87%	0.004537955	0.540709782	0.765183517	0.011277447	0.009187348	0.823531523
T666	219	AAAAAAAAGCTGTGTGCAGTGCTTTCGCACTGCACACAGCTTTTTTTT	12.27	38.844	37.664	29.59266667	15.0134668	25.704	31.437	13.61	23.58366667	9.100678125	0	13.455	19.684	11.04633333	10.06062723	46.761	57.276	34.385	46.14066667	11.45810108	N	Bin 4	>95%	0.635188049	0.039464573	0.269653549	0.320381192	0.005263595	0.075503055
T667	174	AAAAAAAACGTTCACCCAGTGCGAAAGCACTGAACAACCCTTTTTTTT	137.015	109.062	54.142	100.073	42.16141747	1.428	10.479	0	3.969	5.682857644	0	0	0	0	0	2.834	0	1.495	1.443	1.417715416	N	Bin 1	0-50%	0.055102668	0.054384767	0.054873383	0.349980476	0.59026697	0.21996509
T668	68	AAAAAAAACGGTCAATCAGTGCGAAAGCACTGAGTCCGCCTTTTTTTT	71.575	43.326	4.708	39.86966667	33.56722512	0	0	2.722	0.907333333	1.571547433	0	0	0	0	0	0	0	0	0	0	#DIV/0!	Bin 1	0-50%	0.19363729	0.175930371	0.175930371	0.422649731	0.422649731	#DIV/0!
T669	246	AAAAAAAACCTTCTCGCAGTGCGAAAGCACTGGCCCAGGCTTTTTTTT	28.63	17.928	37.664	28.074	9.879740685	125.664	104.79	54.44	94.96466667	36.61444285	0	0	0	0	0	0	2.664	5.98	2.881333333	2.995918112	N	Bin 2	50-87%	0.11766837	0.038889792	0.037798724	0.046148688	0.056395304	0.237672218
T670	190	AAAAAAAACCGTGTTCCAGTGCGAAAGCACTGACATTTGCTTTTTTTT	28.63	10.458	30.602	23.23	11.10473701	82.824	49.401	39.469	57.23133333	22.71342326	25.264	2.99	4.218	10.824	12.52047108	1.417	0	20.93	7.449	11.69636666	N	Bin 2	50-87%	0.125210721	0.222198911	0.110118219	0.018718741	0.11118341	0.800305233
T671	142	AAAAAAAAGGTTGAAACAGTGCGAAAGCACTGTTTCAACCTTTTTTTT	0	0	4.708	1.569333333	2.718165067	1.428	2.994	0	1.474	1.497529966	1.579	0	9.842	3.807	5.285757183	48.178	53.28	82.225	61.22766667	18.36228761	Y	Bin 4	>95%	0.971329016	0.278437256	0.022246906	0.607240914	0.03384868	0.017625656
T672	71	AAAAAAAAGGTAAAGTCAGTGCGAAAGCACTGTCCGCCCGTTTTTTTT	59.305	34.362	44.726	46.131	12.5307155	0	0	0	0	0	0	0	0	0	0	0	0	0	0	0	#DIV/0!	Bin 1	0-50%	0.023723181	0.023723181	0.023723181	#DIV/0!	#DIV/0!	#DIV/0!
T673	168	AAAAAAAAGGCCGAGTCAGTGCGAAAGCACTGCTTTTCGGTTTTTTTT	75.665	23.904	11.77	37.113	33.93377399	77.112	37.425	39.469	51.33533333	22.34663045	0	0	0	0	0	2.834	0	0	0.944666667	1.636210663	N	Bin 2	50-87%	0.201674979	0.198676	0.192212759	0.057746987	0.051965537	0.422649731
T674	32	AAAAAAAAGCATGATGCAGTGCTTTCGCACTGCATCATCGTTTTTTTT	0	1.494	2.354	1.282666667	1.191144548	5.712	8.982	24.498	13.064	10.03620905	0	1.495	0	0.498333333	0.863138652	1.417	0	0	0.472333333	0.818105331	N	Bin 2	50-87%	0.152000484	0.422895046	0.551226347	0.170743589	0.175254917	0.978137397
T675	94	AAAAAAAAGCAAGTCTCAGTGCGAAAGCACTGTTCATTCGTTTTTTTT	106.34	32.868	44.726	61.31133333	39.44412069	0	1.497	0	0.499	0.864293353	0	0	0	0	0	0	0	0	0	0	#DIV/0!	Bin 1	0-50%	0.118962505	0.114706352	0.114706352	0.422649731	0.422649731	#DIV/0!
T676	64	AAAAAAAACCAAGATCCAGTGCGAAAGCACTGCGATACCCTTTTTTTT	38.855	16.434	77.682	44.32366667	30.98804789	0	0	0	0	0	0	0	0	0	0	0	0	1.495	0.498333333	0.863138652	#DIV/0!	Bin 1	0-50%	0.131536023	0.131536023	0.128375077	#DIV/0!	0.422649731	0.422649731
T677	214	AAAAAAAAGGTTTGCTCAGTGCGAAAGCACTGAGCAAACCTTTTTTTT	16.36	29.88	72.974	39.738	29.56638923	9.996	35.928	14.971	20.29833333	13.76235868	11.053	23.92	21.09	18.68766667	6.761532839	8.502	90.576	1.495	33.52433333	49.53225226	N	Bin 1	0-50%	0.426041922	0.305441654	0.885629427	0.793635089	0.593141703	0.630370711
T678	261	AAAAAAAAGGTGAATACAGTGCGAAAGCACTGTATTCACCTTTTTTTT	0	32.868	0	10.956	18.97634865	139.944	100.299	91.187	110.4766667	25.92296157	1.579	1.495	7.03	3.368	3.171663128	0	0	0	0	0	Y	Bin 2	50-87%	0.043045914	0.591708348	0.422649731	0.022093556	0.017862717	0.207248953
T679	93	AAAAAAAAGCCATCTGCAGTGCGAAAGCACTGACACCCCGTTTTTTTT	47.035	58.266	70.62	58.64033333	11.79695513	0	0	1.361	0.453666667	0.785773716	0	0	0	0	0	0	0	0	0	0	#DIV/0!	Bin 1	0-50%	0.011939883	0.013223437	0.013223437	0.422649731	0.422649731	#DIV/0!
T680	300	AAAAAAAAGCCAGCGGCAGTGCTTTCGCACTGGGGGAAGGTTTTTTTT	182.005	259.956	72.974	171.645	93.92052109	7.14	0	0	2.38	4.122280922	0	0	0	0	0	0	1.332	0	0.444	0.769030559	N	Bin 1	0-50%	0.088620231	0.08697809	0.086358893	0.422649731	0.538322184	0.422649731
T681	16	AAAAAAAACGTCTCTCCAGTGCTTTCGCACTGACTTGCCCTTTTTTTT	0	0	2.354	0.784666667	1.359082534	1.428	0	2.722	1.383333333	1.361549607	1.579	8.97	7.03	5.859666667	3.831968206	0	0	0	0	0	N	Bin 3	87-95%	0.296838289	0.141428584	0.422649731	0.220937847	0.220516779	0.11787428
T682	198	AAAAAAAACGATTTCACAGTGCGAAAGCACTGCAGACAGCTTTTTTTT	77.71	59.76	37.664	58.378	20.05873805	65.688	25.449	40.83	43.989	20.30464826	6.316	4.485	5.624	5.475	0.924549079	0	0	0	0	0	N	Bin 1	0-50%	0.317076177	0.043591409	0.037173357	0.075278003	0.064251176	0.009371984
T683	43	AAAAAAAACCTGTCATCAGTGCTTTCGCACTGGTGGCGGCTTTTTTTT	0	0	0	0	0	8.568	2.994	47.635	19.73233333	24.32460636	0	0	0	0	0	0	0	0	0	0	#DIV/0!	Bin 2	50-87%	0.295194078	#DIV/0!	#DIV/0!	0.295194078	0.295194078	#DIV/0!
T684	199	AAAAAAAAGGTGGTTACAGTGCTTTCGCACTGTACGGGGGTTTTTTTT	10.225	0	7.062	5.762333333	5.234931359	57.12	49.401	160.598	89.03966667	62.09140071	0	0	0	0	0	0	0	0	0	0	#DIV/0!	Bin 2	50-87%	0.141256331	0.196836879	0.196836879	0.130991074	0.130991074	#DIV/0!
T685	260	AAAAAAAAGGTATCATCAGTGCGAAAGCACTGATGATACCTTTTTTTT	0	11.952	2.354	4.768666667	6.331314029	39.984	31.437	34.025	35.14866667	4.382895428	37.896	185.38	30.932	84.736	87.22978491	1.417	7.992	0	3.136333333	4.264398707	N	Bin 3	87-95%	0.036314053	0.229682346	0.413406364	0.442244494	0.019026368	0.230716649
T686	164	AAAAAAAAGGTAGGTTCAGTGCTTTCGCACTGAACCTACCTTTTTTTT	0	0	0	0	0	2.856	1.497	16.332	6.895	8.200880867	0	0	0	0	0	62.348	67.932	80.73	70.33666667	9.423974604	#DIV/0!	Bin 4	>95%	0.282616169	#DIV/0!	0.005930707	0.282616169	0.001053218	0.005930707
T687	277	AAAAAAAACGTTTTTACAGTGCGAAAGCACTGTAAAAACGTTTTTTTT	2.045	2.988	0	1.677666667	1.527493481	101.388	104.79	132.017	112.7316667	16.78798565	4.737	14.95	11.248	10.31166667	5.170481828	8.502	10.656	1.495	6.884333333	4.789949304	Y	Bin 2	50-87%	0.008830463	0.10123238	0.110225395	0.008288411	0.013326117	0.474754214
T688	18	AAAAAAAACGGGGAAGCAGTGCTTTCGCACTGTCCTTGCCTTTTTTTT	10.225	7.47	16.478	11.391	4.615807947	1.428	0	0	0.476	0.824456184	0	0	0	0	0	0	0	0	0	0	#DIV/0!	Bin 1	0-50%	0.060252869	0.050613746	0.050613746	0.422649731	0.422649731	#DIV/0!
T689	169	AAAAAAAAGGCTGATGCAGTGCGAAAGCACTGGTCATAGGTTTTTTTT	149.285	126.99	21.186	99.15366667	68.43598863	0	1.497	0	0.499	0.864293353	0	0	0	0	0	0	1.332	0	0.444	0.769030559	N	Bin 1	0-50%	0.128952536	0.128814489	0.128935793	0.422649731	0.422649731	0.422649731
T690	261	AAAAAAAAGCAGTATACAGTGCGAAAGCACTGTATACTGCTTTTTTTT	53.17	173.304	181.258	135.9106667	71.76579944	7.14	13.473	25.859	15.49066667	9.52121181	0	0	0	0	0	1.417	10.656	0	4.024333333	5.786728293	N	Bin 1	0-50%	0.08370031	0.081711151	0.082493001	0.106236233	0.254329582	0.351583374
T691	199	AAAAAAAACCTTAAAGCAGTGCTTTCGCACTGCTTTAAGGTTTTTTTT	4.09	1.494	0	1.861333333	2.069595452	12.852	4.491	0	5.781	6.522388443	4.737	1.495	67.488	24.57333333	37.20052557	83.603	41.292	62.79	62.56166667	21.15642414	N	Bin 4	>95%	0.266870127	0.417132967	0.034138517	0.521616496	0.031080582	0.256212697
T692	95	AAAAAAAAGCTGTCCCCAGTGCGAAAGCACTGTCAGTGGGTTTTTTTT	83.845	59.76	32.956	58.85366667	25.45660347	0	0	0	0	0	0	0	0	0	0	0	0	0	0	0	#DIV/0!	Bin 1	0-50%	0.0570768	0.0570768	0.0570768	#DIV/0!	#DIV/0!	#DIV/0!
T693	235	AAAAAAAAGCTGGGCGCAGTGCGAAAGCACTGTTCAGACGTTTTTTTT	122.7	173.304	122.408	139.4706667	29.30088991	0	0	0	0	0	0	0	9.842	3.280666667	5.682281349	0	0	0	0	0	#DIV/0!	Bin 1	0-50%	0.014395191	0.01850129	0.014395191	0.422649731	#DIV/0!	0.422649731
T694	241	AAAAAAAAGCTGGCGACAGTGCGAAAGCACTGAGATTGCCTTTTTTTT	87.935	106.074	56.496	83.50166667	25.08456407	41.412	26.946	74.855	47.73766667	24.57292442	0	0	0	0	0	0	1.332	0	0.444	0.769030559	N	Bin 1	0-50%	0.33825881	0.02878894	0.027778074	0.07811368	0.082687566	0.422649731
T695	145	AAAAAAAAGCATAGTACAGTGCGAAAGCACTGGCGTTCCGTTTTTTTT	67.485	25.398	68.266	53.71633333	24.52750481	55.692	14.97	23.137	31.26633333	21.54378951	0	0	0	0	0	0	0	0	0	0	#DIV/0!	Bin 1	0-50%	0.186445502	0.06300155	0.06300155	0.128461603	0.128461603	#DIV/0!
T696	91	AAAAAAAAGCAATAATCAGTGCGAAAGCACTGCACCAACGTTTTTTTT	20.45	65.736	87.098	57.76133333	34.0321239	0	0	0	0	0	0	0	0	0	0	0	0	0	0	0	#DIV/0!	Bin 1	0-50%	0.098852641	0.098852641	0.098852641	#DIV/0!	#DIV/0!	#DIV/0!
T697	275	AAAAAAAACCTTATATCAGTGCGAAAGCACTGATATAAGGTTTTTTTT	16.36	13.446	0	9.935333333	8.726739674	129.948	121.257	85.743	112.316	23.41957764	4.737	10.465	2.812	6.004666667	3.980871303	0	10.656	4.485	5.047	5.350183829	Y	Bin 2	50-87%	0.00679759	0.447585145	0.507499418	0.01335225	0.016968525	0.670061471
T698	68	AAAAAAAACCTAAGTGCAGTGCGAAAGCACTGAGGATTGCTTTTTTTT	28.63	46.314	51.788	42.244	12.10359104	0	0	0	0	0	0	0	1.406	0.468666667	0.811754478	0	0	0	0	0	#DIV/0!	Bin 1	0-50%	0.026289563	0.024605229	0.026289563	0.422649731	#DIV/0!	0.422649731
T699	217	AAAAAAAACCGAATTGCAGTGCTTTCGCACTGCAATTCGGTTTTTTTT	8.18	17.928	0	8.702666667	8.975420956	7.14	0	4.083	3.741	3.582265066	1.579	76.245	97.014	58.27933333	50.18997599	35.425	49.284	14.95	33.21966667	17.27291262	N	Bin 3	87-95%	0.533359675	0.242675016	0.038115318	0.214995263	0.11745339	0.532144925
T700	162	AAAAAAAACCCTTGAGCAGTGCGAAAGCACTGTGGCTCCGTTTTTTTT	30.675	1.494	32.956	21.70833333	17.54323785	59.976	43.413	25.859	43.08266667	17.06089864	25.264	17.94	11.248	18.15066667	7.010374408	0	0	8.97	2.99	5.178831915	N	Bin 2	50-87%	0.283009378	0.778076994	0.168009938	0.050230312	0.085573491	0.154823928
T701	109	AAAAAAAAGGTGCTAACAGTGCGAAAGCACTGCGACCGGGTTTTTTTT	130.88	35.856	49.434	72.05666667	51.39288793	0	0	0	0	0	0	0	0	0	0	0	0	0	0	0	#DIV/0!	Bin 1	0-50%	0.135851064	0.135851064	0.135851064	#DIV/0!	#DIV/0!	#DIV/0!
T702	66	AAAAAAAAGGTCGAATCAGTGCGAAAGCACTGATTCGACCTTTTTTTT	0	0	0	0	0	0	1.497	0	0.499	0.864293353	3.158	0	0	1.052666667	1.82327215	19.838	29.304	40.365	29.83566667	10.27382277	N	Bin 4	>95%	0.422649731	0.422649731	0.03732602	0.725602262	0.039064215	0.052130359
T703	76	AAAAAAAAGGGTTGGGCAGTGCGAAAGCACTGCGAACGCCTTTTTTTT	57.26	35.856	51.788	48.30133333	11.11982182	0	0	0	0	0	0	0	0	0	0	0	2.664	0	0.888	1.538061117	#DIV/0!	Bin 1	0-50%	0.017211932	0.017211932	0.022797547	#DIV/0!	0.422649731	0.422649731
T704	180	AAAAAAAAGCTAGGACCAGTGCGAAAGCACTGCGATCCCGTTTTTTTT	108.385	149.4	40.018	99.26766667	55.25802934	2.856	0	8.166	3.674	4.143999517	1.579	0	0	0.526333333	0.911636075	0	1.332	0	0.444	0.769030559	N	Bin 1	0-50%	0.108213191	0.090103565	0.088616581	0.340380329	0.360842899	0.930967859
T705	81	AAAAAAAAGCCGCATTCAGTGCGAAAGCACTGTTTTGTCCTTTTTTTT	67.485	40.338	49.434	52.419	13.81747339	0	0	0	0	0	0	0	0	0	0	0	0	0	0	0	#DIV/0!	Bin 1	0-50%	0.022386267	0.022386267	0.022386267	#DIV/0!	#DIV/0!	#DIV/0!
T706	220	AAAAAAAAGCACGACTCAGTGCGAAAGCACTGCCAGCTCGTTTTTTTT	73.62	113.544	44.726	77.29666667	34.55600801	61.404	13.473	35.386	36.75433333	23.99477948	4.737	0	11.248	5.328333333	5.647267687	0	0	0	0	0	N	Bin 1	0-50%	0.306425346	0.08985592	0.060624846	0.136695444	0.11754085	0.243825494
T707	1	AAAAAAAACGGGCTCACAGTGCGAAAGCACTGCAGGGCCCTTTTTTTT	0	0	0	0	0	0	0	1.361	0.453666667	0.785773716	0	0	0	0	0	0	0	0	0	0	#DIV/0!	Bin 2	50-87%	0.422649731	#DIV/0!	#DIV/0!	0.422649731	0.422649731	#DIV/0!
T708	43	AAAAAAAACCTCACTCCAGTGCTTTCGCACTGCGCCTCCCTTTTTTTT	8.18	22.41	21.186	17.25866667	7.88613881	5.712	0	14.971	6.894333333	7.555206439	0	0	0	0	0	0	0	0	0	0	#DIV/0!	Bin 1	0-50%	0.232394685	0.063083261	0.063083261	0.254768688	0.254768688	#DIV/0!
T709	141	AAAAAAAAGCTCCAATCAGTGCGAAAGCACTGTACCTCGCTTTTTTTT	89.98	20.916	11.77	40.88866667	42.75957887	52.836	20.958	24.498	32.764	17.47274415	0	4.485	5.624	3.369666667	2.973267619	2.834	0	0	0.944666667	1.636210663	N	Bin 1	0-50%	0.641599182	0.291132695	0.23459811	0.129317025	0.073649718	0.456739192
T710	282	AAAAAAAAGCGTGATCCAGTGCGAAAGCACTGCACCGACCTTTTTTTT	10.225	11.952	23.54	15.239	7.240551291	67.116	71.856	140.183	93.05166667	40.88568009	23.685	14.95	46.398	28.34433333	16.23349058	1.417	2.664	0	1.360333333	1.332903722	N	Bin 2	50-87%	0.05709122	0.14970185	0.1028762	0.050069467	0.063449966	0.11667565
T711	99	AAAAAAAACGCTCATACAGTGCGAAAGCACTGCCAAGCCCTTTTTTTT	61.35	55.278	47.08	54.56933333	7.161346335	1.428	4.491	10.888	5.602333333	4.826924107	0	0	0	0	0	0	0	0	0	0	#DIV/0!	Bin 1	0-50%	0.019340211	0.005691812	0.005691812	0.18211006	0.18211006	#DIV/0!
T712	65	AAAAAAAACCAAAGCACAGTGCGAAAGCACTGGGAACACCTTTTTTTT	53.17	41.832	25.894	40.29866667	13.7024953	0	0	0	0	0	0	0	0	0	0	0	0	0	0	0	#DIV/0!	Bin 1	0-50%	0.036444897	0.036444897	0.036444897	#DIV/0!	#DIV/0!	#DIV/0!
T713	34	AAAAAAAAGGGGCTGGCAGTGCGAAAGCACTGGTACAAGCTTTTTTTT	22.495	13.446	32.956	22.96566667	9.763512193	0	0	0	0	0	0	0	0	0	0	0	0	0	0	0	#DIV/0!	Bin 1	0-50%	0.055296825	0.055296825	0.055296825	#DIV/0!	#DIV/0!	#DIV/0!
T714	209	AAAAAAAAGCGTGTTGCAGTGCTTTCGCACTGTAGGCCCGTTTTTTTT	38.855	144.918	117.7	100.491	55.08586255	18.564	16.467	23.137	19.38933333	3.410733987	0	1.495	0	0.498333333	0.863138652	0	0	1.495	0.498333333	0.863138652	N	Bin 1	0-50%	0.126364334	0.086347421	0.087380292	0.015284775	0.006269052	1
T715	293	AAAAAAAACGTTTAATCAGTGCTTTCGCACTGATTAAACGTTTTTTTT	32.72	62.748	11.77	35.746	25.62336098	68.544	29.94	16.332	38.272	27.08486485	50.528	106.145	40.774	65.81566667	35.26508861	12.753	11.988	0	8.247	7.152346678	N	Bin 3	87-95%	0.910328048	0.055647447	0.146442549	0.418431337	0.145235835	0.088048336
T716	216	AAAAAAAACGTCTGTGCAGTGCGAAAGCACTGCACAGACGTTTTTTTT	36.81	17.928	25.894	26.87733333	9.479329582	41.412	20.958	23.137	28.50233333	11.2330597	11.053	38.87	15.466	21.79633333	14.94995693	32.591	47.952	17.94	32.82766667	15.00739965	N	Bin 4	>95%	0.543176043	0.74707863	0.67119821	0.678021673	0.740505152	0.187119176
T717	95	AAAAAAAACGTCGCGTCAGTGCGAAAGCACTGAGAAAACCTTTTTTTT	69.53	20.916	101.222	63.88933333	40.44905746	0	0	4.083	1.361	2.357321149	0	0	0	0	0	0	1.332	0	0.444	0.769030559	N	Bin 1	0-50%	0.106977578	0.111670666	0.116306755	0.422649731	0.630180929	0.422649731
T718	234	AAAAAAAAGGTATCATCAGTGCTTTCGCACTGATGATACCTTTTTTTT	0	4.482	0	1.494	2.587683907	14.28	56.886	23.137	31.43433333	22.48226222	22.106	148.005	42.18	70.76366667	67.64177001	15.587	9.324	7.475	10.79533333	4.251441207	N	Bin 3	87-95%	0.121605112	0.206581768	0.102586867	0.270784628	0.286348904	0.274187442
T719	274	AAAAAAAACCTTAAGTCAGTGCTTTCGCACTGACTTAAGGTTTTTTTT	38.855	55.278	0	31.37766667	28.38744804	22.848	40.419	27.22	30.16233333	9.14756822	11.053	164.45	39.368	71.62366667	81.62708451	5.668	7.992	0	4.553333333	4.110946039	N	Bin 3	87-95%	0.939682591	0.415871649	0.19575354	0.426327463	0.029198305	0.280350507
T720	281	AAAAAAAACCGGGTAGCAGTGCGAAAGCACTGATAGTGCGTTTTTTTT	130.88	228.582	98.868	152.7766667	67.5723942	5.712	2.994	16.332	8.346	7.048335123	0	0	0	0	0	0	0	5.98	1.993333333	3.45255461	N	Bin 1	0-50%	0.076443957	0.059452545	0.064926332	0.176744778	0.09784517	0.422649731
T721	231	AAAAAAAAGGCGGGAACAGTGCGAAAGCACTGCGGCCGGGTTTTTTTT	271.985	68.724	103.576	148.095	108.697813	0	0	5.444	1.814666667	3.143094865	0	0	0	0	0	0	0	5.98	1.993333333	3.45255461	N	Bin 1	0-50%	0.147497609	0.142237336	0.148032753	0.422649731	0.422649731	0.422649731
T722	118	AAAAAAAAGCGTACGCCAGTGCGAAAGCACTGCAAATCCGTTTTTTTT	89.98	47.808	82.39	73.39266667	22.47962191	2.856	0	2.722	1.859333333	1.611623198	0	0	0	0	0	0	0	4.485	1.495	2.589415957	Y	Bin 1	0-50%	0.027250513	0.029877308	0.029095067	0.183738918	0.811983585	0.422649731
T723	164	AAAAAAAACGGGGGGTCAGTGCTTTCGCACTGTGAAAGCCTTTTTTTT	59.305	141.93	58.85	86.695	47.83545416	4.284	4.491	10.888	6.554333333	3.754492287	0	0	0	0	0	0	0	1.495	0.498333333	0.863138652	N	Bin 1	0-50%	0.108026137	0.088254635	0.09057846	0.094179508	0.068308376	0.422649731
T724	204	AAAAAAAACCTTGAAGCAGTGCTTTCGCACTGCTTCAAGGTTTTTTTT	0	1.494	0	0.498	0.862561302	5.712	0	1.361	2.357666667	2.983579115	3.158	16.445	1.406	7.003	8.223800764	42.51	159.84	50.83	84.39333333	65.47102591	N	Bin 4	>95%	0.468386689	0.265775478	0.153453585	0.516533196	0.170610479	0.144556774
T725	220	AAAAAAAAGGAATGCTCAGTGCTTTCGCACTGAGCATTCCTTTTTTTT	14.315	16.434	16.478	15.74233333	1.236302687	24.276	16.467	43.552	28.09833333	13.94119723	0	14.95	9.842	8.264	7.598893867	39.676	69.264	56.81	55.25	14.85555909	N	Bin 4	>95%	0.258146096	0.182680316	0.03810012	0.173566949	0.168712845	0.007991292
T726	255	AAAAAAAACCATAACACAGTGCTTTCGCACTGTGTTATGGTTTTTTTT	122.7	186.75	138.886	149.4453333	33.30503363	2.856	8.982	0	3.946	4.589134559	0	0	0	0	0	4.251	0	0	1.417	2.454315994	Y	Bin 1	0-50%	0.013447577	0.016155089	0.018186378	0.274845749	0.518095826	0.422649731
T727	128	AAAAAAAACCAGCTTGCAGTGCGAAAGCACTGTCCGCCCCTTTTTTTT	30.675	73.206	127.116	76.999	48.3322538	1.428	0	12.249	4.559	6.697900492	0	0	0	0	0	0	0	0	0	0	#DIV/0!	Bin 1	0-50%	0.099386947	0.110072062	0.110072062	0.359678349	0.359678349	#DIV/0!
T728	285	AAAAAAAAGGAATGTACAGTGCTTTCGCACTGTACATTCCTTTTTTTT	0	14.94	0	4.98	8.625613022	19.992	53.892	55.801	43.22833333	20.14587949	25.264	127.075	87.172	79.837	51.30030798	0	23.976	4.485	9.487	12.74665238	N	Bin 3	87-95%	0.065973139	0.101244616	0.226162113	0.205390507	0.067522653	0.094418166
T729	266	AAAAAAAAGCCATAAACAGTGCTTTCGCACTGTTTATGGCTTTTTTTT	0	14.94	0	4.98	8.625613022	39.984	44.91	50.357	45.08366667	5.188680211	7.895	133.055	87.172	76.04066667	63.31813592	0	3.996	2.99	2.328666667	2.078467063	N	Bin 3	87-95%	0.020866092	0.1627831	0.59522216	0.467906056	0.00293546	0.172509115
T730	22	AAAAAAAAGCAGACGACAGTGCTTTCGCACTGCTCAGAGCTTTTTTTT	6.135	8.964	30.602	15.23366667	13.38432151	0	0	0	0	0	0	0	0	0	0	0	0	0	0	0	#DIV/0!	Bin 1	0-50%	0.187455503	0.187455503	0.187455503	#DIV/0!	#DIV/0!	#DIV/0!
T731	83	AAAAAAAAGGTTTTGACAGTGCTTTCGCACTGGGCTAAGGTTTTTTTT	104.295	10.458	51.788	55.51366667	47.02931093	0	0	0	0	0	0	1.495	2.812	1.435666667	1.406938639	0	0	0	0	0	#DIV/0!	Bin 1	0-50%	0.177577226	0.189531693	0.177577226	0.219191485	#DIV/0!	0.219191485
T732	21	AAAAAAAAGGTGTCGGCAGTGCGAAAGCACTGGCCAACGGTTTTTTTT	8.18	2.988	30.602	13.92333333	14.67558031	1.428	0	0	0.476	0.824456184	0	0	0	0	0	0	0	1.495	0.498333333	0.863138652	N	Bin 1	0-50%	0.260122264	0.242043456	0.234649398	0.422649731	0.981289461	0.422649731
T733	186	AAAAAAAAGCCATAATCAGTGCGAAAGCACTGATTATGGCTTTTTTTT	2.045	0	0	0.681666667	1.1806813	15.708	0	32.664	16.124	16.33597307	6.316	43.355	136.382	62.01766667	67.01128587	5.668	11.988	10.465	9.373666667	3.298311133	N	Bin 3	87-95%	0.244574653	0.25797098	0.077534086	0.295340107	0.569412937	0.29733842
T734	145	AAAAAAAAGCAGGCCTCAGTGCGAAAGCACTGCCAAATGGTTTTTTTT	108.385	82.17	72.974	87.843	18.3744912	0	0	0	0	0	0	0	5.624	1.874666667	3.247017914	0	0	2.99	0.996666667	1.726277305	Y	Bin 1	0-50%	0.014273115	0.018923739	0.016595397	0.422649731	0.422649731	0.422649731
T735	222	AAAAAAAACCGTTGAACAGTGCTTTCGCACTGTTCAACGGTTTTTTTT	14.315	20.916	87.098	40.77633333	40.25128448	11.424	59.88	47.635	39.64633333	25.19642991	1.579	20.93	9.842	10.78366667	9.709807018	24.089	34.632	23.92	27.547	6.136371811	N	Bin 1	0-50%	0.96475558	0.336530691	0.649551293	0.09365531	0.431788114	0.028183977
T736	0	AAAAAAAACCATGGTGCAGTGCGAAAGCACTGTGCCTGGCTTTTTTTT	0	0	0	0	0	0	0	0	0	0	0	0	0	0	0	0	0	0	0	0	#DIV/0!	N/A	N/A	#DIV/0!	#DIV/0!	#DIV/0!	#DIV/0!	#DIV/0!	#DIV/0!
T737	276	AAAAAAAAGGTATTTACAGTGCGAAAGCACTGTAAATACCTTTTTTTT	8.18	20.916	9.416	12.83733333	7.023572121	72.828	122.754	17.693	71.09166667	52.55201776	20.527	64.285	50.616	45.14266667	22.38657353	2.834	18.648	0	7.160666667	10.04873173	N	Bin 2	50-87%	0.165488654	0.083913926	0.111227433	0.471708419	0.125960483	0.065679629
T738	100	AAAAAAAAGCCGACTACAGTGCGAAAGCACTGACCAACCGTTTTTTTT	77.71	31.374	96.514	68.53266667	33.52569888	0	0	0	0	0	0	0	0	0	0	0	0	0	0	0	#DIV/0!	Bin 1	0-50%	0.071339097	0.071339097	0.071339097	#DIV/0!	#DIV/0!	#DIV/0!
T739	28	AAAAAAAACGTTGGCTCAGTGCTTTCGCACTGTGAAAGCGTTTTTTTT	0	1.494	0	0.498	0.862561302	5.712	0	9.527	5.079666667	4.794873964	4.737	2.99	0	2.575666667	2.395526317	4.251	3.996	7.475	5.240666667	1.939185482	N	Bin 4	>95%	0.291972641	0.275582904	0.08277033	0.567706751	0.940965597	0.389270246
T740	259	AAAAAAAACCTTAATTCAGTGCTTTCGCACTGAATTAAGGTTTTTTTT	0	10.458	0	3.486	6.037929115	11.424	47.904	13.61	24.31266667	20.45990971	23.685	156.975	98.42	93.02666667	66.80847295	0	13.32	2.99	5.436666667	6.988936495	N	Bin 3	87-95%	0.12968585	0.129135475	0.183698664	0.141958312	0.138236473	0.128513408
T741	206	AAAAAAAACCATTGCTCAGTGCTTTCGCACTGAGCAATGGTTTTTTTT	0	43.326	30.602	24.64266667	22.2692795	4.284	2.994	1.361	2.879666667	1.464850277	6.316	86.71	97.014	63.34666667	49.65798837	18.421	5.328	14.95	12.89966667	6.783034891	N	Bin 3	87-95%	0.246116455	0.157587378	0.548364676	0.176181429	0.121146452	0.24809361
T742	258	AAAAAAAACCACTGTACAGTGCGAAAGCACTGTACAGTGGTTTTTTTT	12.27	41.832	35.31	29.804	15.53109745	24.276	50.898	25.859	33.67766667	14.93423524	9.474	116.61	56.24	60.77466667	53.71175873	0	19.98	0	6.66	11.53545838	N	Bin 3	87-95%	0.622362933	0.309636425	0.074205166	0.364846487	0.005451298	0.164662713
T743	243	AAAAAAAAGGGATGTACAGTGCTTTCGCACTGTACATCCCTTTTTTTT	2.045	13.446	0	5.163666667	7.245225347	4.284	31.437	10.888	15.53633333	14.16074166	22.106	122.59	142.006	95.56733333	64.3558147	2.834	2.664	0	1.832666667	1.589410373	N	Bin 3	87-95%	0.150463928	0.131169786	0.466325782	0.137311488	0.229326594	0.131184156
T744	50	AAAAAAAAGCCGGATGCAGTGCTTTCGCACTGCGGGACGGTTTTTTTT	16.36	20.916	65.912	34.396	27.38855557	0	0	0	0	0	0	0	0	0	0	0	0	0	0	0	#DIV/0!	Bin 1	0-50%	0.161614995	0.161614995	0.161614995	#DIV/0!	#DIV/0!	#DIV/0!
T745	178	AAAAAAAACGTTTCAGCAGTGCTTTCGCACTGCTGAAACGTTTTTTTT	0	0	7.062	2.354	4.077247601	0	8.982	20.415	9.799	10.23199262	4.737	20.93	1.406	9.024333333	10.44425987	85.02	73.26	31.395	63.225	28.18574241	N	Bin 4	>95%	0.198703749	0.479395984	0.081901135	0.941526178	0.13636432	0.065094765
T746	245	AAAAAAAACGATTGTACAGTGCTTTCGCACTGTACAATCGTTTTTTTT	0	7.47	7.062	4.844	4.199984286	68.544	85.329	110.241	88.038	20.98008491	3.158	52.325	14.06	23.181	25.82136621	0	5.328	0	1.776	3.076122234	N	Bin 2	50-87%	0.015121303	0.302076742	0.279925996	0.070793025	0.020161512	0.245787491
T747	26	AAAAAAAACCGCGTCGCAGTGCTTTCGCACTGGTAAAGGGTTTTTTTT	4.09	13.446	35.31	17.61533333	16.02215982	0	0	0	0	0	0	0	0	0	0	0	0	0	0	0	#DIV/0!	Bin 1	0-50%	0.197176802	0.197176802	0.197176802	#DIV/0!	#DIV/0!	#DIV/0!
T748	283	AAAAAAAAGGTTTAGACAGTGCGAAAGCACTGTCTAAACCTTTTTTTT	26.585	50.796	37.664	38.34833333	12.11999853	74.256	71.856	28.581	58.231	25.70567787	4.737	73.255	53.428	43.80666667	35.2577172	1.417	10.656	0	4.024333333	5.786728293	N	Bin 2	50-87%	0.349018237	0.730459027	0.017739364	0.661647326	0.054846334	0.16343192
T749	276	AAAAAAAAGGAATTTGCAGTGCTTTCGCACTGCAAATTCCTTTTTTTT	0	2.988	0	0.996	1.725122604	134.232	119.76	125.212	126.4013333	7.308938455	0	7.475	0	2.491666667	4.315693262	0	3.996	0	1.332	2.307091676	Y	Bin 2	50-87%	0.00161207	0.422649731	0.422649731	0.002631513	0.001812394	0.422649731
T750	204	AAAAAAAAGCAATATTCAGTGCGAAAGCACTGAATATTGCTTTTTTTT	10.225	16.434	14.124	13.59433333	3.138204954	19.992	17.964	14.971	17.64233333	2.525908219	14.211	64.285	47.804	42.1	25.51966068	45.344	30.636	5.98	27.32	19.8904001	N	Bin 3	87-95%	0.293377372	0.158186588	0.386448772	0.257728629	0.436270994	0.587464331
T751	38	AAAAAAAACGTCTAGACAGTGCGAAAGCACTGCAGACAGCTTTTTTTT	30.675	23.904	11.77	22.11633333	9.578443002	1.428	1.497	0	0.975	0.845079286	0	0	0	0	0	0	0	0	0	0	#DIV/0!	Bin 1	0-50%	0.05326564	0.057210537	0.057210537	0.183730505	0.183730505	#DIV/0!
T752	253	AAAAAAAACCATTGTCCAGTGCTTTCGCACTGGACAATGGTTTTTTTT	51.125	56.772	18.832	42.243	20.4701818	19.992	29.94	36.747	28.893	8.426426467	0	37.375	63.27	33.54833333	31.80810837	43.927	14.652	13.455	24.01133333	17.25785434	N	Bin 1	0-50%	0.484265946	0.786270196	0.266776493	0.763093632	0.769801365	0.764678675
T753	270	AAAAAAAAGGATTACTCAGTGCTTTCGCACTGAGTAATCCTTTTTTTT	0	5.976	4.708	3.561333333	3.148694544	27.132	98.802	46.274	57.40266667	37.10839044	48.949	89.7	68.894	69.181	20.3770159	1.417	5.328	0	2.248333333	2.759571042	N	Bin 3	87-95%	0.114077175	0.022724314	0.541415792	0.376476687	0.110719798	0.024527218
T754	273	AAAAAAAAGGATAGTACAGTGCTTTCGCACTGTACTATCCTTTTTTTT	49.08	101.592	30.602	60.42466667	36.82962288	39.984	19.461	62.606	40.68366667	21.581008	6.316	34.385	21.09	20.597	14.04099274	19.838	27.972	5.98	17.93	11.1194588	N	Bin 1	0-50%	0.614143378	0.14012199	0.112718057	0.373090941	0.350760518	0.782790689
T755	263	AAAAAAAAGCTTTAGTCAGTGCTTTCGCACTGACTAAAGCTTTTTTTT	2.045	5.976	0	2.673666667	3.03719613	22.848	7.485	21.776	17.36966667	8.577136605	33.159	130.065	97.014	86.746	49.26222769	17.004	35.964	7.475	20.14766667	14.50233637	N	Bin 3	87-95%	0.155846465	0.093035781	0.118526179	0.166675545	0.851490161	0.118738984
T756	225	AAAAAAAAGCATATTGCAGTGCGAAAGCACTGCAATATGGTTTTTTTT	0	1.494	7.062	2.852	3.721704448	108.528	98.802	107.519	104.9496667	5.347885034	0	0	0	0	0	0	0	0	0	0	#DIV/0!	Bin 2	50-87%	0.001069246	0.315654972	0.315654972	0.000864405	0.000864405	#DIV/0!
T757	24	AAAAAAAACCGGGATGCAGTGCTTTCGCACTGTACAGACGTTTTTTTT	6.135	4.482	42.372	17.663	21.41457711	0	0	0	0	0	0	0	0	0	0	0	0	0	0	0	#DIV/0!	Bin 1	0-50%	0.289319903	0.289319903	0.289319903	#DIV/0!	#DIV/0!	#DIV/0!
T758	194	AAAAAAAACCATCTTCCAGTGCGAAAGCACTGAGGCGCCGTTTTTTTT	126.79	97.11	131.824	118.5746667	18.75857738	0	0	1.361	0.453666667	0.785773716	1.579	0	9.842	3.807	5.285757183	1.417	0	1.495	0.970666667	0.841526193	Y	Bin 1	0-50%	0.007896109	0.005930684	0.007651156	0.326727674	0.370858891	0.411555235
T759	244	AAAAAAAAGGGTATCCCAGTGCGAAAGCACTGGACCGTCCTTTTTTTT	220.86	152.388	75.328	149.5253333	72.80822001	1.428	0	0	0.476	0.824456184	0	1.495	0	0.498333333	0.863138652	0	0	0	0	0	N	Bin 1	0-50%	0.069934947	0.071130598	0.070748568	0.981289461	0.422649731	0.422649731
T760	254	AAAAAAAAGCAATATTCAGTGCTTTCGCACTGAATATTGCTTTTTTTT	14.315	10.458	14.124	12.96566667	2.173801816	0	16.467	23.137	13.20133333	11.90918244	86.845	148.005	47.804	94.218	50.50575162	0	18.648	5.98	8.209333333	9.521786667	N	Bin 3	87-95%	0.977261878	0.115464949	0.552112404	0.120435781	0.500065732	0.076554312
T761	92	AAAAAAAACGGGATCGCAGTGCGAAAGCACTGATGCTTCCTTTTTTTT	65.44	64.242	32.956	54.21266667	18.41855611	4.284	0	0	1.428	2.473368553	0	0	0	0	0	0	0	0	0	0	#DIV/0!	Bin 1	0-50%	0.033772178	0.036388705	0.036388705	0.422649731	0.422649731	#DIV/0!
T762	187	AAAAAAAACCTGTAATCAGTGCTTTCGCACTGATTACAGGTTTTTTTT	2.045	5.976	9.416	5.812333333	3.68822455	19.992	16.467	54.44	30.29966667	20.98030449	14.211	52.325	82.954	49.83	34.43934931	7.085	6.66	0	4.581666667	3.973525932	N	Bin 3	87-95%	0.144746399	0.131385077	0.800822414	0.267428931	0.215788458	0.174681411
T763	87	AAAAAAAACCTCAGCGCAGTGCGAAAGCACTGGATAGTCGTTTTTTTT	61.35	59.76	40.018	53.70933333	11.88366447	0	0	0	0	0	0	0	0	0	0	0	0	0	0	0	#DIV/0!	Bin 1	0-50%	0.015929613	0.015929613	0.015929613	#DIV/0!	#DIV/0!	#DIV/0!
T764	122	AAAAAAAACCGTACGGCAGTGCGAAAGCACTGAACAAAGCTTTTTTTT	106.34	85.158	28.248	73.24866667	40.38519879	0	0	1.361	0.453666667	0.785773716	0	0	0	0	0	0	0	0	0	0	#DIV/0!	Bin 1	0-50%	0.092022734	0.088136628	0.088136628	0.422649731	0.422649731	#DIV/0!
T765	164	AAAAAAAACCCTTATGCAGTGCTTTCGCACTGCATAAGGGTTTTTTTT	8.18	0	2.354	3.511333333	4.211017138	0	0	6.805	2.268333333	3.928868582	0	46.345	59.052	35.13233333	31.08178882	32.591	43.956	37.375	37.974	5.706128898	N	Bin 4	>95%	0.768813429	0.256708916	0.025832563	0.184962482	0.013342869	0.874487305
T766	253	AAAAAAAACCTTGATACAGTGCGAAAGCACTGTATCAAGGTTTTTTTT	0	7.47	14.124	7.198	7.06592754	24.276	16.467	38.108	26.28366667	10.95930036	18.948	76.245	154.66	83.28433333	68.12929543	0	15.984	1.495	5.826333333	8.828499325	N	Bin 3	87-95%	0.06331046	0.163825769	0.844014549	0.246902741	0.193465025	0.190240094
T767	63	AAAAAAAACCAGTTGCCAGTGCGAAAGCACTGAACTCGCCTTTTTTTT	57.26	37.35	23.54	39.38333333	16.95170886	0	0	0	0	0	0	0	0	0	0	0	0	0	0	0	#DIV/0!	Bin 1	0-50%	0.056567021	0.056567021	0.056567021	#DIV/0!	#DIV/0!	#DIV/0!
T768	178	AAAAAAAACCACATGTCAGTGCTTTCGCACTGACATGTGGTTTTTTTT	0	4.482	0	1.494	2.587683907	2.856	2.994	2.722	2.857333333	0.136004902	7.895	76.245	56.24	46.79333333	35.14057851	18.421	47.952	35.88	34.08433333	14.84716486	N	Bin 3	87-95%	0.439991267	0.142656366	0.04807338	0.162441169	0.067323411	0.395453511
T769	263	AAAAAAAAGGTAGTAGCAGTGCGAAAGCACTGCTACTACCTTTTTTTT	4.09	1.494	0	1.861333333	2.069595452	138.516	109.281	114.324	120.707	15.62780608	1.579	0	0	0.526333333	0.911636075	2.834	3.996	0	2.276666667	2.055473019	Y	Bin 2	50-87%	0.004517936	0.208619657	0.743038813	0.00496936	0.005740515	0.276182712
T770	98	AAAAAAAAGGGATGACCAGTGCGAAAGCACTGACCCCTCGTTTTTTTT	126.79	25.398	44.726	65.638	53.83370899	0	0	0	0	0	0	0	0	0	0	0	0	0	0	0	#DIV/0!	Bin 1	0-50%	0.169098801	0.169098801	0.169098801	#DIV/0!	#DIV/0!	#DIV/0!
T771	98	AAAAAAAAGGGAACGTCAGTGCGAAAGCACTGCTGCCCGCTTTTTTTT	2.045	97.11	72.974	57.37633333	49.41461282	0	1.497	0	0.499	0.864293353	0	0	0	0	0	0	0	0	0	0	#DIV/0!	Bin 1	0-50%	0.18106941	0.181998533	0.181998533	0.422649731	0.422649731	#DIV/0!
T772	111	AAAAAAAAGCGCATGCCAGTGCGAAAGCACTGTTATGGCGTTTTTTTT	22.495	100.098	77.682	66.75833333	39.938093	0	0	0	0	0	0	0	0	0	0	0	0	0	0	0	#DIV/0!	Bin 1	0-50%	0.101466504	0.101466504	0.101466504	#DIV/0!	#DIV/0!	#DIV/0!
T773	75	AAAAAAAACGGCTCCTCAGTGCGAAAGCACTGACCTTGGCTTTTTTTT	8.18	13.446	61.204	27.61	29.21216041	4.284	16.467	29.942	16.89766667	12.83442037	0	0	0	0	0	0	0	0	0	0	#DIV/0!	Bin 1	0-50%	0.413735406	0.243266877	0.243266877	0.150158286	0.150158286	#DIV/0!
T774	50	AAAAAAAACGACATTGCAGTGCTTTCGCACTGATCGATCCTTTTTTTT	20.45	49.302	7.062	25.60466667	21.58662413	0	1.497	0	0.499	0.864293353	0	0	0	0	0	4.251	0	0	1.417	2.454315994	N	Bin 1	0-50%	0.171298102	0.176291575	0.200084083	0.422649731	0.647201396	0.422649731
T775	266	AAAAAAAACCATAACACAGTGCGAAAGCACTGTGTTATGGTTTTTTTT	112.475	116.532	174.196	134.401	34.52312748	31.416	28.443	14.971	24.94333333	8.763290269	0	0	5.624	1.874666667	3.247017914	0	3.996	0	1.332	2.307091676	Y	Bin 1	0-50%	0.048288158	0.018070662	0.02305762	0.079297653	0.038406181	0.863760766
T776	77	AAAAAAAAGGATCGACCAGTGCGAAAGCACTGCAATCAGCTTTTTTTT	63.395	41.832	40.018	48.415	13.00472795	0	0	0	0	0	0	0	0	0	0	0	1.332	0	0.444	0.769030559	#DIV/0!	Bin 1	0-50%	0.023216097	0.023216097	0.024892146	#DIV/0!	0.422649731	0.422649731
T777	276	AAAAAAAAGCTTTTCACAGTGCGAAAGCACTGTGAAAAGCTTTTTTTT	0	7.47	0	2.49	4.312806511	9.996	101.796	48.996	53.596	46.07255148	11.053	110.63	109.668	77.117	57.21512416	1.417	0	0	0.472333333	0.818105331	N	Bin 3	87-95%	0.170875646	0.143804817	0.54036498	0.335632862	0.187874569	0.149423155
T778	22	AAAAAAAAGCTAGATGCAGTGCTTTCGCACTGGATCACGGTTTTTTTT	6.135	7.47	32.956	15.52033333	15.11447685	0	0	0	0	0	0	0	0	0	0	0	0	0	0	0	#DIV/0!	Bin 1	0-50%	0.217281	0.217281	0.217281	#DIV/0!	#DIV/0!	#DIV/0!
T779	8	AAAAAAAAGCGGGTTGCAGTGCTTTCGCACTGAGGATACGTTTTTTTT	8.18	2.988	4.708	5.292	2.644807743	0	0	0	0	0	0	0	0	0	0	0	0	0	0	0	#DIV/0!	Bin 1	0-50%	0.074120313	0.074120313	0.074120313	#DIV/0!	#DIV/0!	#DIV/0!
T780	19	AAAAAAAACGTTTTTACAGTGCGAAAGCACTGTTTATTCCTTTTTTTT	18.405	0	21.186	13.197	11.51321402	0	0	0	0	0	0	0	0	0	0	1.417	0	0	0.472333333	0.818105331	#DIV/0!	Bin 1	0-50%	0.185510338	0.185510338	0.188396208	#DIV/0!	0.422649731	0.422649731
T781	261	AAAAAAAACGTTTACTCAGTGCTTTCGCACTGAGTAAACGTTTTTTTT	0	1.494	9.416	3.636666667	5.060487065	29.988	13.473	68.05	37.17033333	27.98842022	61.581	73.255	112.48	82.43866667	26.66330532	2.834	7.992	0	3.608666667	4.051925139	Y	Bin 3	87-95%	0.132303902	0.024182732	0.995885268	0.030905487	0.208810851	0.043159398
T782	109	AAAAAAAACGGCGTAGCAGTGCTTTCGCACTGTATGCCCCTTTTTTTT	18.405	0	0	6.135	10.6261317	29.988	0	5.444	11.81066667	15.97563361	1.579	1.495	12.654	5.242666667	6.418540358	26.923	37.296	25.415	29.878	6.468273263	N	Bin 4	>95%	0.231902149	0.926772022	0.104615595	0.612368585	0.262245711	0.065948001
T783	67	AAAAAAAACGGAACTCCAGTGCGAAAGCACTGTCCTATGCTTTTTTTT	38.855	19.422	80.036	46.10433333	30.95042608	0	0	0	0	0	0	0	0	0	0	1.417	0	0	0.472333333	0.818105331	#DIV/0!	Bin 1	0-50%	0.123090545	0.123090545	0.126361121	#DIV/0!	0.422649731	0.422649731
T784	7	AAAAAAAACGCGCGAGCAGTGCTTTCGCACTGTTCCCTCCTTTTTTTT	4.09	0	9.416	4.502	4.721501033	0	1.497	0	0.499	0.864293353	0	0	0	0	0	0	0	0	0	0	#DIV/0!	Bin 1	0-50%	0.331688069	0.240429386	0.240429386	0.422649731	0.422649731	#DIV/0!
T785	160	AAAAAAAACGATAAATCAGTGCGAAAGCACTGATTTATCGTTTTTTTT	0	1.494	0	0.498	0.862561302	1.428	0	4.083	1.837	2.071999759	0	0	15.466	5.155333333	8.929299263	62.348	73.26	67.275	67.62766667	5.464541731	Y	Bin 4	>95%	0.493206546	0.480837806	0.00163738	0.499005334	0.00330529	0.009683625
T786	278	AAAAAAAAGGTATATTCAGTGCTTTCGCACTGAATATACCTTTTTTTT	108.385	86.652	23.54	72.859	44.07214135	81.396	61.377	54.44	65.73766667	13.99707271	4.737	2.99	18.278	8.668333333	8.367931186	0	1.332	0	0.444	0.769030559	N	Bin 1	0-50%	0.74403126	0.165954595	0.103660843	0.039611197	0.015452985	0.24846573
T787	191	AAAAAAAACCCTAACGCAGTGCTTTCGCACTGCGTTAGGGTTTTTTTT	2.045	0	14.124	5.389666667	7.632950958	0	0	1.361	0.453666667	0.785773716	0	35.88	132.164	56.01466667	68.34386824	32.591	33.3	25.415	30.43533333	4.362164638	N	Bin 3	87-95%	0.33857822	0.289364267	0.06863498	0.290488324	0.009676595	0.603157647
T788	36	AAAAAAAAGGGGCAGACAGTGCTTTCGCACTGGGATTCCGTTTTTTTT	12.27	5.976	54.142	24.12933333	26.18155323	1.428	2.994	0	1.474	1.497529966	0	0	0	0	0	0	0	0	0	0	#DIV/0!	Bin 1	0-50%	0.290378563	0.251495791	0.251495791	0.230341247	0.230341247	#DIV/0!
T789	81	AAAAAAAAGCTCTGATCAGTGCGAAAGCACTGGCCCCGCGTTTTTTTT	65.44	52.29	28.248	48.65933333	18.85994489	0	0	0	0	0	0	2.99	0	0.996666667	1.726277305	0	0	0	0	0	#DIV/0!	Bin 1	0-50%	0.046603044	0.047434368	0.046603044	0.422649731	#DIV/0!	0.422649731
T790	200	AAAAAAAAGCTAGATGCAGTGCTTTCGCACTGCATCTAGCTTTTTTTT	14.315	11.952	9.416	11.89433333	2.450009048	4.284	19.461	2.722	8.822333333	9.246398344	0	7.475	19.684	9.053	9.936424256	114.777	51.948	35.88	67.535	41.69412523	N	Bin 4	>95%	0.625454669	0.729251314	0.134292675	0.981160415	0.151481395	0.184119932
T791	167	AAAAAAAACCTCAACACAGTGCTTTCGCACTGTGTTGAGGTTTTTTTT	4.09	13.446	7.062	8.199333333	4.780567888	0	8.982	0	2.994	5.185760118	0	50.83	22.496	24.442	25.47081491	32.591	63.936	38.87	45.13233333	16.58432604	N	Bin 4	>95%	0.030756834	0.307934441	0.032678638	0.218101516	0.024076286	0.07533131
T792	232	AAAAAAAACCTATGAGCAGTGCTTTCGCACTGCTCATAGGTTTTTTTT	24.54	23.904	7.062	18.502	9.912432799	18.564	56.886	13.61	29.68666667	23.6851922	0	59.8	97.014	52.27133333	48.943229	19.838	10.656	13.455	14.64966667	4.706134543	N	Bin 3	87-95%	0.432769345	0.414573702	0.567933564	0.54245353	0.436841495	0.341448275
T793	26	AAAAAAAAGGTGGATCCAGTGCTTTCGCACTGCAGTGCCGTTTTTTTT	16.36	1.494	37.664	18.506	18.18024235	0	0	0	0	0	0	1.495	0	0.498333333	0.863138652	0	0	0	0	0	#DIV/0!	Bin 1	0-50%	0.219940041	0.240443446	0.219940041	0.422649731	#DIV/0!	0.422649731
T794	19	AAAAAAAAGGGGAGCACAGTGCTTTCGCACTGATTGACCGTTTTTTTT	4.09	2.988	21.186	9.421333333	10.20338852	4.284	0	4.083	2.789	2.417434797	0	0	0	0	0	0	0	0	0	0	#DIV/0!	Bin 1	0-50%	0.338394846	0.25087621	0.25087621	0.183738918	0.183738918	#DIV/0!
T795	286	AAAAAAAAGGCTGGTTCAGTGCTTTCGCACTGACTAGTCGTTTTTTTT	0	0	0	0	0	69.972	77.844	201.428	116.4146667	73.72884259	0	14.95	37.962	17.63733333	19.12314517	0	0	0	0	0	#DIV/0!	Bin 2	50-87%	0.111735237	0.251250535	#DIV/0!	0.092893086	0.111735237	0.251250535
T796	67	AAAAAAAACGTCACTTCAGTGCGAAAGCACTGCGACACCCTTTTTTTT	47.035	31.374	51.788	43.399	10.68167688	0	0	0	0	0	0	0	1.406	0.468666667	0.811754478	0	0	0	0	0	#DIV/0!	Bin 1	0-50%	0.01960113	0.018117542	0.01960113	0.422649731	#DIV/0!	0.422649731
T797	28	AAAAAAAACGTACTATCAGTGCTTTCGCACTGGCCACTGCTTTTTTTT	32.72	8.964	14.124	18.60266667	12.4952281	0	0	0	0	0	0	0	0	0	0	0	0	0	0	0	#DIV/0!	Bin 1	0-50%	0.123204456	0.123204456	0.123204456	#DIV/0!	#DIV/0!	#DIV/0!
T798	32	AAAAAAAACGATAACTCAGTGCTTTCGCACTGCCAATCCCTTTTTTTT	18.405	26.892	11.77	19.02233333	7.579877725	0	0	0	0	0	0	0	0	0	0	0	0	0	0	0	#DIV/0!	Bin 1	0-50%	0.049064227	0.049064227	0.049064227	#DIV/0!	#DIV/0!	#DIV/0!
T799	201	AAAAAAAAGGTGTTGTCAGTGCTTTCGCACTGACAACACCTTTTTTTT	0	5.976	16.478	7.484666667	8.341952849	5.712	0	19.054	8.255333333	9.778299307	0	10.465	2.812	4.425666667	5.415902172	66.599	105.228	55.315	75.714	26.17516592	N	Bin 4	>95%	0.845841276	0.631660195	0.05967912	0.670778938	0.079014834	0.029049743
T800	88	AAAAAAAAGGGGAATCCAGTGCGAAAGCACTGAGAGTTCCTTTTTTTT	47.035	22.41	98.868	56.10433333	39.02750372	2.856	0	8.166	3.674	4.143999517	0	0	0	0	0	0	0	0	0	0	#DIV/0!	Bin 1	0-50%	0.121300375	0.130465975	0.130465975	0.264416392	0.264416392	#DIV/0!
T801	197	AAAAAAAAGGACATGTCAGTGCTTTCGCACTGTTAAGACGTTTTTTTT	161.555	129.978	65.912	119.1483333	48.73250581	0	0	1.361	0.453666667	0.785773716	0	0	1.406	0.468666667	0.811754478	0	1.332	0	0.444	0.769030559	N	Bin 1	0-50%	0.053327567	0.053388916	0.051570495	0.422649731	0.991207936	0.97794058
T802	187	AAAAAAAAGCAGGCTACAGTGCGAAAGCACTGATCCACGCTTTTTTTT	210.635	47.808	108.284	122.2423333	82.30604039	7.14	0	1.361	2.833666667	3.790970896	0	0	0	0	0	0	0	0	0	0	#DIV/0!	Bin 1	0-50%	0.119135743	0.123691229	0.123691229	0.324755294	0.324755294	#DIV/0!
T803	16	AAAAAAAACCTCGGTTCAGTGCTTTCGCACTGCGAATAGCTTTTTTTT	0	1.494	0	0.498	0.862561302	0	2.994	8.166	3.72	4.13112527	0	0	0	0	0	9.919	0	0	3.306333333	5.72673732	N	Bin 2	50-87%	0.327842851	0.422649731	0.515079936	0.259191404	0.945688236	0.422649731
T804	57	AAAAAAAACCTCATCTCAGTGCGAAAGCACTGCAGAAACCTTTTTTTT	63.395	22.41	18.832	34.879	24.76029509	4.284	0	0	1.428	2.473368553	0	0	0	0	0	0	0	0	0	0	#DIV/0!	Bin 1	0-50%	0.121630888	0.134827563	0.134827563	0.422649731	0.422649731	#DIV/0!
T805	274	AAAAAAAACCTAATTGCAGTGCGAAAGCACTGCAATTAGGTTTTTTTT	0	23.904	0	7.968	13.80098083	7.14	41.916	51.718	33.59133333	23.42593813	15.79	140.53	115.292	90.53733333	65.95158862	1.417	0	0	0.472333333	0.818105331	N	Bin 3	87-95%	0.196409655	0.131941616	0.457826109	0.161627496	0.141473702	0.144466297
T806	271	AAAAAAAAGGTATTCACAGTGCTTTCGCACTGTGAATACCTTTTTTTT	47.035	40.338	21.186	36.18633333	13.41528801	35.7	28.443	58.523	40.88866667	15.69691996	41.054	65.78	21.09	42.64133333	22.38724515	11.336	27.972	16.445	18.58433333	8.521835737	N	Bin 3	87-95%	0.800338587	0.572218438	0.199306038	0.942874274	0.20550562	0.137548096
T807	183	AAAAAAAAGCGATATTCAGTGCGAAAGCACTGAATATCGCTTTTTTTT	0	19.422	11.77	10.39733333	9.783490243	7.14	0	14.971	7.370333333	7.488157339	9.474	47.84	73.112	43.47533333	32.04272924	55.263	26.64	0	27.301	27.63742902	N	Bin 3	87-95%	0.749609457	0.160736168	0.486005051	0.169834662	0.39442967	0.684638286
T808	62	AAAAAAAACGAGTACTCAGTGCGAAAGCACTGTCCAGCCCTTTTTTTT	44.99	32.868	37.664	38.50733333	6.104844743	0	0	0	0	0	0	0	2.812	0.937333333	1.623508957	0	0	0	0	0	#DIV/0!	Bin 1	0-50%	0.008274177	0.009836689	0.008274177	0.422649731	#DIV/0!	0.422649731
T809	31	AAAAAAAAGCTAAGGTCAGTGCTTTCGCACTGTGCGACGGTTTTTTTT	30.675	19.422	4.708	18.26833333	13.02188475	0	0	0	0	0	0	0	0	0	0	1.417	0	0	0.472333333	0.818105331	#DIV/0!	Bin 1	0-50%	0.135723151	0.135723151	0.130058102	#DIV/0!	0.422649731	0.422649731
T810	234	AAAAAAAACGTATGCACAGTGCTTTCGCACTGTGCATACGTTTTTTTT	0	4.482	0	1.494	2.587683907	11.424	1.497	2.722	5.214333333	5.412497236	7.895	83.72	113.886	68.50033333	54.60999643	41.093	57.276	8.97	35.77966667	24.58741634	N	Bin 3	87-95%	0.46821131	0.164831787	0.120234402	0.207489555	0.166115732	0.499240454
T811	231	AAAAAAAACCATTTTGCAGTGCGAAAGCACTGCAAAATGGTTTTTTTT	4.09	14.94	0	6.343333333	7.720688657	24.276	80.838	36.747	47.287	29.71756486	3.158	70.265	75.924	49.78233333	40.47687506	14.17	10.656	0	8.275333333	7.378882391	N	Bin 3	87-95%	0.092034137	0.199144606	0.69447185	0.905518551	0.15391628	0.26001978
T812	124	AAAAAAAAGGTTGTATCAGTGCGAAAGCACTGCCACGCGGTTTTTTTT	47.035	14.94	23.54	28.505	16.613569	71.4	23.952	9.527	34.95966667	32.37195663	6.316	5.98	0	4.098666667	3.553522947	0	0	0	0	0	N	Bin 2	50-87%	0.621237343	0.117096549	0.09703023	0.216103144	0.202326105	0.183808091
T813	229	AAAAAAAAGGGGGGTTCAGTGCTTTCGCACTGGGTTCGGCTTTTTTTT	112.475	165.834	80.036	119.4483333	43.32198904	8.568	16.467	14.971	13.33533333	4.195843697	0	0	0	0	0	0	1.332	0	0.444	0.769030559	Y	Bin 1	0-50%	0.048873109	0.041158512	0.040176253	0.031451145	0.026997307	0.422649731
T814	51	AAAAAAAAGCGATCATCAGTGCTTTCGCACTGCACCATGGTTTTTTTT	63.395	22.41	9.416	31.74033333	28.17311574	0	1.497	0	0.499	0.864293353	0	0	0	0	0	0	0	0	0	0	#DIV/0!	Bin 1	0-50%	0.197350241	0.190286657	0.190286657	0.422649731	0.422649731	#DIV/0!
T815	166	AAAAAAAACCTGAATTCAGTGCTTTCGCACTGAATTCAGGTTTTTTTT	12.27	2.988	4.708	6.655333333	4.937910624	9.996	0	9.527	6.507666667	5.640681194	3.158	29.9	12.654	15.23733333	13.55687462	38.259	67.932	49.335	51.842	14.9945163	N	Bin 4	>95%	0.958134069	0.496170135	0.056747903	0.509576092	0.061371504	0.000534948
T816	215	AAAAAAAACCATTTCACAGTGCTTTCGCACTGTGAAATGGTTTTTTTT	0	13.446	0	4.482	7.76305172	24.276	71.856	44.913	47.015	23.85954532	7.895	86.71	44.992	46.53233333	39.43007135	2.834	0	16.445	6.426333333	8.791367944	N	Bin 2	50-87%	0.05037474	0.156415041	0.842855237	0.962194038	0.123518539	0.24021901
T817	272	AAAAAAAAGGTTTTCTCAGTGCGAAAGCACTGAGAAAACCTTTTTTTT	4.09	5.976	0	3.355333333	3.054986961	165.648	94.311	108.88	122.9463333	37.69135434	0	2.99	4.218	2.402666667	2.169470289	2.834	0	0	0.944666667	1.636210663	Y	Bin 2	50-87%	0.031674719	0.749632712	0.316244321	0.034185837	0.027947863	0.571689814
T818	94	AAAAAAAAGGCGTACCCAGTGCGAAAGCACTGCGAGCAGGTTTTTTTT	71.575	55.278	49.434	58.76233333	11.47438035	1.428	0	0	0.476	0.824456184	0	0	0	0	0	0	0	0	0	0	#DIV/0!	Bin 1	0-50%	0.011005364	0.012472525	0.012472525	0.422649731	0.422649731	#DIV/0!
T819	178	AAAAAAAAGCTTTGTGCAGTGCGAAAGCACTGCACAAAGCTTTTTTTT	6.135	0	0	2.045	3.542043901	9.996	28.443	5.444	14.62766667	12.17898815	1.579	26.91	54.834	27.77433333	26.63801908	38.259	47.952	35.88	40.697	6.394621099	N	Bin 4	>95%	0.254033774	0.272426816	0.014919376	0.545726545	0.016017627	0.516994563
T820	69	AAAAAAAACGTAGGGCCAGTGCGAAAGCACTGACCGTCCCTTTTTTTT	32.72	38.844	61.204	44.256	14.99339428	0	0	1.361	0.453666667	0.785773716	0	0	0	0	0	0	0	0	0	0	#DIV/0!	Bin 1	0-50%	0.033404032	0.036194665	0.036194665	0.422649731	0.422649731	#DIV/0!
T821	175	AAAAAAAAGGTGTTGACAGTGCGAAAGCACTGTCAACACCTTTTTTTT	2.045	2.988	0	1.677666667	1.527493481	8.568	20.958	9.527	13.01766667	6.89322786	3.158	7.475	11.248	7.293666667	4.048047225	38.259	87.912	55.315	60.49533333	25.22859474	N	Bin 4	>95%	0.080440611	0.200130492	0.053430565	0.322308834	0.047963981	0.061670867
T822	191	AAAAAAAAGGGGGGGACAGTGCGAAAGCACTGAAGATACGTTTTTTTT	75.665	156.87	77.682	103.4056667	46.31245271	1.428	8.982	8.166	6.192	4.145869752	0	0	2.812	0.937333333	1.623508957	0	1.332	0	0.444	0.769030559	N	Bin 1	0-50%	0.061871183	0.063801646	0.059462437	0.137616208	0.117414853	0.725382482
T823	171	AAAAAAAAGCTTTCCACAGTGCGAAAGCACTGGTCTTACCTTTTTTTT	184.05	37.35	37.664	86.35466667	84.60678617	41.412	1.497	5.444	16.11766667	21.99425326	0	0	8.436	2.812	4.870526871	0	0	0	0	0	N	Bin 1	0-50%	0.19200473	0.238670178	0.219119803	0.4452997	0.332060324	0.422649731
T824	167	AAAAAAAAGCTTGAATCAGTGCGAAAGCACTGATTCAAGCTTTTTTTT	2.045	2.988	0	1.677666667	1.527493481	4.284	14.97	10.888	10.04733333	5.392373256	1.579	0	2.812	1.463666667	1.409543307	73.684	69.264	53.82	65.58933333	10.42938183	Y	Bin 4	>95%	0.113032991	0.91024089	0.006750916	0.136785287	0.018522787	0.010458567
T825	43	AAAAAAAAGCGATTGACAGTGCTTTCGCACTGCACCAACGTTTTTTTT	42.945	10.458	32.956	28.78633333	16.64003853	0	0	0	0	0	0	0	0	0	0	1.417	0	0	0.472333333	0.818105331	#DIV/0!	Bin 1	0-50%	0.095666318	0.095666318	0.092456877	#DIV/0!	0.422649731	0.422649731
T826	131	AAAAAAAACGTTATTTCAGTGCTTTCGCACTGTCTGAGCCTTTTTTTT	0	0	0	0	0	0	1.497	4.083	1.86	2.065562635	1.579	0	4.218	1.932333333	2.131082902	85.02	21.312	70.265	58.86566667	33.34870187	N	Bin 4	>95%	0.259191404	0.256882168	0.092394873	0.942530266	0.098702268	0.091391978
T827	60	AAAAAAAACCTTGTTGCAGTGCTTTCGCACTGTGCTGGCCTTTTTTTT	22.495	41.832	37.664	33.997	10.17669195	1.428	0	5.444	2.290666667	2.822663518	0	0	0	0	0	0	0	0	0	0	#DIV/0!	Bin 1	0-50%	0.033993231	0.028593457	0.028593457	0.295055117	0.295055117	#DIV/0!
T828	126	AAAAAAAAGGTGAAAACAGTGCTTTCGCACTGTTTTCACCTTTTTTTT	6.135	2.988	2.354	3.825666667	2.024908475	0	0	1.361	0.453666667	0.785773716	0	0	0	0	0	72.267	25.308	73.255	56.94333333	27.40145566	N	Bin 4	>95%	0.153041969	0.082054569	0.075273584	0.422649731	0.068447771	0.069262968
T829	87	AAAAAAAAGGATATTACAGTGCGAAAGCACTGTTTTGAGGTTTTTTTT	85.89	44.82	25.894	52.20133333	30.6715351	0	1.497	0	0.499	0.864293353	0	0	4.218	1.406	2.435263435	0	0	0	0	0	N	Bin 1	0-50%	0.101088309	0.113785023	0.098386427	0.649005767	0.422649731	0.422649731
T830	19	AAAAAAAACCGTGCAACAGTGCTTTCGCACTGCAACTACCTTTTTTTT	18.405	1.494	18.832	12.91033333	9.889139615	0	0	0	0	0	0	0	0	0	0	0	1.332	0	0.444	0.769030559	#DIV/0!	Bin 1	0-50%	0.152163784	0.152163784	0.180020669	#DIV/0!	0.422649731	0.422649731
T831	8	AAAAAAAACGAGATGTCAGTGCTTTCGCACTGTGGGCACCTTTTTTTT	2.045	1.494	14.124	5.887666667	7.138192372	0	0	0	0	0	0	0	0	0	0	0	0	0	0	0	#DIV/0!	Bin 1	0-50%	0.289319903	0.289319903	0.289319903	#DIV/0!	#DIV/0!	#DIV/0!
T832	215	AAAAAAAACCTTCACTCAGTGCTTTCGCACTGAGTGAAGGTTTTTTTT	2.045	0	23.54	8.528333333	13.04063297	4.284	14.97	1.361	6.871666667	7.164023613	28.422	83.72	150.442	87.528	61.09906503	11.336	1.332	0	4.222666667	6.196223796	N	Bin 3	87-95%	0.893138446	0.113219364	0.705723052	0.158097717	0.702327022	0.162926162
T833	255	AAAAAAAACCGTGGGGCAGTGCTTTCGCACTGTAAAATCCTTTTTTTT	169.735	86.652	247.17	167.8523333	80.27555921	2.856	1.497	6.805	3.719333333	2.757303816	0	0	0	0	0	1.417	0	0	0.472333333	0.818105331	N	Bin 1	0-50%	0.067161629	0.068500155	0.06882904	0.144515582	0.209534542	0.422649731
T834	189	AAAAAAAAGGGCCCGGCAGTGCGAAAGCACTGTGACTAGGTTTTTTTT	122.7	132.966	75.328	110.3313333	30.7452874	0	2.994	0	0.998	1.728586706	0	0	0	0	0	2.834	0	5.98	2.938	2.991356214	Y	Bin 1	0-50%	0.023683927	0.024920878	0.031101702	0.422649731	0.53737781	0.231019642
T835	167	AAAAAAAACGTAGATTCAGTGCGAAAGCACTGAATCTACGTTTTTTTT	20.45	16.434	7.062	14.64866667	6.870239976	8.568	10.479	8.166	9.071	1.235819162	12.632	11.96	22.496	15.696	5.89855033	45.344	49.284	34.385	43.00433333	7.720141212	N	Bin 4	>95%	0.275612973	0.898488626	0.006821508	0.233405081	0.012962121	0.0731845
T836	258	AAAAAAAACCTTTGGTCAGTGCTTTCGCACTGACCAAAGGTTTTTTTT	8.18	11.952	30.602	16.91133333	12.00553045	35.7	55.389	32.664	41.251	12.33760945	41.054	103.155	60.458	68.22233333	31.77022512	7.085	0	5.98	4.355	3.811794197	N	Bin 3	87-95%	0.180808389	0.123883242	0.206022411	0.158618402	0.057637775	0.089549117
T837	159	AAAAAAAAGGTAGGTTCAGTGCGAAAGCACTGAACCTACCTTTTTTTT	0	1.494	16.478	5.990666667	9.112964904	0	0	0	0	0	0	0	0	0	0	38.259	95.904	77.74	70.63433333	29.47209494	#DIV/0!	Bin 4	>95%	0.372875819	0.372875819	0.058077785	#DIV/0!	0.053424257	0.053424257
T838	90	AAAAAAAAGGCTGGCTCAGTGCGAAAGCACTGGTACGTCGTTTTTTTT	104.295	28.386	40.018	57.56633333	40.88400754	0	4.491	0	1.497	2.592880059	0	0	0	0	0	0	0	0	0	0	#DIV/0!	Bin 1	0-50%	0.149874349	0.134924328	0.134924328	0.422649731	0.422649731	#DIV/0!
T839	68	AAAAAAAAGCTGGGGACAGTGCGAAAGCACTGCATGAACGTTTTTTTT	34.765	34.362	65.912	45.013	18.10018655	0	0	0	0	0	0	0	0	0	0	0	0	0	0	0	#DIV/0!	Bin 1	0-50%	0.049897885	0.049897885	0.049897885	#DIV/0!	#DIV/0!	#DIV/0!
T840	19	AAAAAAAAGCGCTCCCCAGTGCTTTCGCACTGCCGATTGGTTTTTTTT	14.315	0	0	4.771666667	8.264769103	4.284	1.497	1.361	2.380666667	1.64973705	0	0	0	0	0	2.834	1.332	5.98	3.382	2.371962057	N	Bin 1	0-50%	0.595296253	0.422649731	0.815038537	0.129658134	0.641961213	0.132213439
T841	228	AAAAAAAACGCTTAAACAGTGCTTTCGCACTGTTTAAGCGTTTTTTTT	20.45	20.916	7.062	16.14266667	7.867538963	12.852	23.952	5.444	14.08266667	9.315171568	1.579	101.66	87.172	63.47033333	54.08676726	14.17	35.964	5.98	18.70466667	15.49782131	N	Bin 3	87-95%	0.572207661	0.289017376	0.728454694	0.245236773	0.338164958	0.262948523
T842	157	AAAAAAAACGCATTCCCAGTGCGAAAGCACTGAAGTGTGCTTTTTTTT	106.34	61.254	115.346	94.31333333	28.98217813	2.856	7.485	9.527	6.622666667	3.418080504	0	0	0	0	0	0	1.332	0	0.444	0.769030559	Y	Bin 1	0-50%	0.035486613	0.030064785	0.03187254	0.078482104	0.08495112	0.422649731
T843	167	AAAAAAAACGACTTTACAGTGCTTTCGCACTGTAAAGTCGTTTTTTTT	4.09	4.482	2.354	3.642	1.132529911	1.428	0	0	0.476	0.824456184	12.632	106.145	109.668	76.14833333	55.03495555	0	3.996	0	1.332	2.307091676	N	Bin 3	87-95%	0.041279071	0.151854281	0.156612435	0.14353379	0.650609335	0.138410076
T844	156	AAAAAAAACGAATTTACAGTGCGAAAGCACTGCAGTCACGTTTTTTTT	100.205	65.736	141.24	102.3936667	37.79955291	0	1.497	2.722	1.406333333	1.36326312	0	0	0	0	0	0	0	0	0	0	#DIV/0!	Bin 1	0-50%	0.042260209	0.042547966	0.042547966	0.215887011	0.215887011	#DIV/0!
T845	236	AAAAAAAACCTATGGACAGTGCTTTCGCACTGTCCATAGGTTTTTTTT	6.135	43.326	25.894	25.11833333	18.6076292	27.132	22.455	24.498	24.695	2.344715121	11.053	110.63	63.27	61.651	49.8082383	5.668	5.328	10.465	7.153666667	2.872733251	N	Bin 3	87-95%	0.97526046	0.17974717	0.241332839	0.344537192	0.014761147	0.199545445
T846	159	AAAAAAAACCAACATGCAGTGCTTTCGCACTGCATGTTGGTTTTTTTT	0	1.494	0	0.498	0.862561302	0	0	12.249	4.083	7.071963447	0	7.475	14.06	7.178333333	7.034693194	43.927	98.568	43.355	61.95	31.71340787	N	Bin 4	>95%	0.496797766	0.242720367	0.07471808	0.302938571	0.107546537	0.098979301
T847	18	AAAAAAAAGGGGCACACAGTGCTTTCGCACTGCTAAAACCTTTTTTTT	6.135	8.964	21.186	12.095	7.999095011	0	0	0	0	0	0	0	0	0	0	0	0	0	0	0	#DIV/0!	Bin 1	0-50%	0.120092587	0.120092587	0.120092587	#DIV/0!	#DIV/0!	#DIV/0!
T848	44	AAAAAAAAGGATGTTTCAGTGCTTTCGCACTGTCATGAGGTTTTTTTT	24.54	25.398	32.956	27.63133333	4.631209057	0	1.497	0	0.499	0.864293353	0	0	0	0	0	0	0	0	0	0	#DIV/0!	Bin 1	0-50%	0.011366945	0.009234544	0.009234544	0.422649731	0.422649731	#DIV/0!
T849	36	AAAAAAAAGCGTGGCGCAGTGCTTTCGCACTGATGCCCCCTTTTTTTT	24.54	7.47	25.894	19.30133333	10.2685766	1.428	0	8.166	3.198	4.361257158	0	0	1.406	0.468666667	0.811754478	0	0	0	0	0	N	Bin 1	0-50%	0.072459741	0.080210824	0.082797477	0.315788093	0.331827106	0.422649731
T850	23	AAAAAAAACCACACGTCAGTGCTTTCGCACTGCATGCCGGTTTTTTTT	6.135	7.47	32.956	15.52033333	15.11447685	0	0	0	0	0	0	0	0	0	0	0	0	1.495	0.498333333	0.863138652	#DIV/0!	Bin 1	0-50%	0.217281	0.217281	0.209453693	#DIV/0!	0.422649731	0.422649731
T851	261	AAAAAAAAGGTTTACTCAGTGCGAAAGCACTGTGCGGCCCTTTTTTTT	206.545	129.978	157.718	164.747	38.76443606	0	0	6.805	2.268333333	3.928868582	0	0	0	0	0	0	1.332	0	0.444	0.769030559	Y	Bin 1	0-50%	0.019204852	0.017959206	0.018601675	0.422649731	0.544306919	0.422649731
T852	142	AAAAAAAAGGTCTATGCAGTGCGAAAGCACTGTCGAAGCGTTTTTTTT	83.845	91.134	77.682	84.22033333	6.733849741	0	0	0	0	0	0	0	9.842	3.280666667	5.682281349	0	0	0	0	0	#DIV/0!	Bin 1	0-50%	0.002124155	0.007146905	0.002124155	0.422649731	#DIV/0!	0.422649731
T853	224	AAAAAAAAGCTTGTGTCAGTGCTTTCGCACTGACACAAGCTTTTTTTT	14.315	19.422	40.018	24.585	13.60711134	18.564	34.431	54.44	35.81166667	17.97780644	15.79	40.365	54.834	36.99633333	19.73877961	9.919	26.64	11.96	16.173	9.121950833	N	Bin 3	87-95%	0.08468612	0.163417383	0.502783761	0.687315517	0.227722617	0.205544933
T854	54	AAAAAAAAGCTGCTAACAGTGCTTTCGCACTGGCTCCGGGTTTTTTTT	42.945	11.952	47.08	33.99233333	19.19913478	0	0	4.083	1.361	2.357321149	3.158	0	0	1.052666667	1.82327215	0	0	0	0	0	N	Bin 1	0-50%	0.087435078	0.091341964	0.091911149	0.89653759	0.422649731	0.422649731
T855	265	AAAAAAAAGCTATATACAGTGCGAAAGCACTGTATATAGCTTTTTTTT	20.45	19.422	2.354	14.07533333	10.16397744	22.848	149.7	51.718	74.75533333	66.48982269	3.158	89.7	35.15	42.66933333	43.75825318	0	0	0	0	0	N	Bin 2	50-87%	0.245709767	0.376699586	0.138580951	0.148745221	0.190858383	0.233289216
T856	269	AAAAAAAAGCCCTGTACAGTGCGAAAGCACTGCAGCTACGTTTTTTTT	175.87	185.256	112.992	158.0393333	39.29339549	4.284	5.988	5.444	5.238666667	0.870359313	0	0	0	0	0	0	0	0	0	0	#DIV/0!	Bin 1	0-50%	0.021428565	0.019989925	0.019989925	0.009075915	0.009075915	#DIV/0!
T857	190	AAAAAAAACGTCCCGACAGTGCTTTCGCACTGCCCCTCCCTTTTTTTT	165.645	116.532	58.85	113.6756667	53.4547658	1.428	1.497	5.444	2.789666667	2.298978976	0	0	0	0	0	0	0	0	0	0	#DIV/0!	Bin 1	0-50%	0.074368166	0.066446045	0.066446045	0.170336244	0.170336244	#DIV/0!
T858	247	AAAAAAAACCGTTAGACAGTGCGAAAGCACTGTCTAACGGTTTTTTTT	2.045	26.892	23.54	17.49233333	13.48236093	2.856	19.461	0	7.439	10.50883186	0	53.82	113.886	55.902	56.97153932	19.838	78.588	19.435	39.287	34.03626086	N	Bin 3	87-95%	0.294978178	0.294480875	0.311470943	0.294561843	0.144960788	0.711177997
T859	19	AAAAAAAACCGGCGGACAGTGCTTTCGCACTGACGACTCGTTTTTTTT	16.36	2.988	18.832	12.72666667	8.524020022	0	0	0	0	0	0	0	0	0	0	0	1.332	0	0.444	0.769030559	#DIV/0!	Bin 1	0-50%	0.122627043	0.122627043	0.149056507	#DIV/0!	0.422649731	0.422649731
T860	199	AAAAAAAAGGTTACATCAGTGCGAAAGCACTGATGTAACCTTTTTTTT	6.135	4.482	0	3.539	3.174349225	25.704	8.982	6.805	13.83033333	10.34034827	48.949	145.015	40.774	78.246	57.96794094	0	7.992	1.495	3.162333333	4.248884128	N	Bin 3	87-95%	0.159252479	0.151295734	0.909695326	0.21497218	0.296507563	0.137105135
T861	21	AAAAAAAAGGGGGGGACAGTGCTTTCGCACTGTGTACCGCTTTTTTTT	16.36	8.964	16.478	13.934	4.304550615	0	0	0	0	0	0	0	0	0	0	0	0	0	0	0	#DIV/0!	Bin 1	0-50%	0.030369694	0.030369694	0.030369694	#DIV/0!	#DIV/0!	#DIV/0!
T862	226	AAAAAAAACGTTTGATCAGTGCTTTCGCACTGATCAAACGTTTTTTTT	0	14.94	0	4.98	8.625613022	5.712	0	8.166	4.626	4.189920763	77.371	124.085	92.796	98.084	23.80171542	8.502	2.664	0	3.722	4.34862323	Y	Bin 3	87-95%	0.965857955	0.009569283	0.854083554	0.027293924	0.826628251	0.024949641
T863	31	AAAAAAAACGTCAGGGCAGTGCTTTCGCACTGATATCGGCTTTTTTTT	28.63	20.916	7.062	18.86933333	10.92869111	0	0	0	0	0	0	0	0	0	0	0	0	0	0	0	#DIV/0!	Bin 1	0-50%	0.095986801	0.095986801	0.095986801	#DIV/0!	#DIV/0!	#DIV/0!
T864	42	AAAAAAAACCGGGGGGCAGTGCTTTCGCACTGTGTTTCCCTTTTTTTT	36.81	16.434	30.602	27.94866667	10.44392059	0	0	0	0	0	0	0	0	0	0	0	0	0	0	0	#DIV/0!	Bin 1	0-50%	0.043529486	0.043529486	0.043529486	#DIV/0!	#DIV/0!	#DIV/0!
T865	167	AAAAAAAAGGTTGATTCAGTGCTTTCGCACTGAATCAACCTTTTTTTT	4.09	17.928	14.124	12.04733333	7.148913857	2.856	4.491	0	2.449	2.272995161	1.579	2.99	4.218	2.929	1.320557079	42.51	49.284	103.155	64.983	33.23097888	N	Bin 4	>95%	0.148914345	0.127392663	0.1003186	0.821425367	0.091698582	0.078598239
T866	170	AAAAAAAAGGTGGACTCAGTGCGAAAGCACTGGACGAACGTTTTTTTT	100.205	49.302	40.018	63.175	32.40314551	29.988	28.443	27.22	28.55033333	1.387117995	7.895	5.98	2.812	5.562333333	2.567110503	0	0	0	0	0	N	Bin 1	0-50%	0.193488414	0.08068346	0.077619914	0.000974088	0.000785907	0.064234073
T867	48	AAAAAAAAGGTAGGGGCAGTGCGAAAGCACTGGATACAGGTTTTTTTT	34.765	23.904	25.894	28.18766667	5.782387944	0	0	5.444	1.814666667	3.143094865	0	0	0	0	0	0	0	0	0	0	#DIV/0!	Bin 1	0-50%	0.025715761	0.013738914	0.013738914	0.422649731	0.422649731	#DIV/0!
T868	38	AAAAAAAAGCGACATTCAGTGCGAAAGCACTGTGAGCACGTTTTTTTT	22.495	11.952	42.372	25.60633333	15.4468248	0	0	0	0	0	0	0	0	0	0	0	0	1.495	0.498333333	0.863138652	#DIV/0!	Bin 1	0-50%	0.102913813	0.102913813	0.097084605	#DIV/0!	0.422649731	0.422649731
T869	140	AAAAAAAACGTCGTTACAGTGCTTTCGCACTGTAACGACGTTTTTTTT	0	11.952	2.354	4.768666667	6.331314029	14.28	13.473	20.415	16.056	3.796508001	4.737	0	23.902	9.546333333	12.65597354	41.093	29.304	38.87	36.42233333	6.264058934	N	Bin 4	>95%	0.152733409	0.670206478	0.048935396	0.331828874	0.025428141	0.050684251
T870	178	AAAAAAAACCACTGTGCAGTGCTTTCGCACTGTCCTTACCTTTTTTTT	4.09	4.482	0	2.857333333	2.48227342	64.26	56.886	103.436	74.86066667	25.02011641	0	11.96	8.436	6.798666667	6.14581527	0	0	0	0	0	Y	Bin 2	50-87%	0.045332215	0.430751121	0.184355835	0.042951388	0.035276408	0.195424431
T871	265	AAAAAAAAGGTTTTTACAGTGCTTTCGCACTGTAAAAACCTTTTTTTT	10.225	31.374	0	13.86633333	16.00082655	155.652	91.317	68.05	105.0063333	45.3770425	3.158	2.99	15.466	7.204666667	7.155017633	0	5.328	0	1.776	3.076122234	N	Bin 2	50-87%	0.078923587	0.651279165	0.251600745	0.078887536	0.060927243	0.410758141
T872	5	AAAAAAAAGGGAGGGACAGTGCTTTCGCACTGAGCCCAGGTTTTTTTT	4.09	0	4.708	2.932666667	2.558492004	0	0	0	0	0	0	0	0	0	0	0	1.332	0	0.444	0.769030559	#DIV/0!	Bin 1	0-50%	0.185510338	0.185510338	0.324067777	#DIV/0!	0.422649731	0.422649731
T873	123	AAAAAAAACGGTCGGACAGTGCGAAAGCACTGCACAGTGGTTTTTTTT	157.465	16.434	72.974	82.291	70.9756339	0	4.491	1.361	1.950666667	2.302835281	0	0	0	0	0	0	0	0	0	0	#DIV/0!	Bin 1	0-50%	0.197482735	0.182394145	0.182394145	0.280018715	0.280018715	#DIV/0!
T874	243	AAAAAAAACCGTTACTCAGTGCTTTCGCACTGAGTAACGGTTTTTTTT	0	7.47	51.788	19.75266667	27.9936986	0	16.467	4.083	6.85	8.575123264	12.632	218.27	66.082	98.99466667	106.6966704	0	1.332	0	0.444	0.769030559	N	Bin 3	87-95%	0.539651478	0.351552979	0.358709733	0.245356902	0.292200229	0.248474417
T875	143	AAAAAAAAGGTGGAGGCAGTGCGAAAGCACTGACTATTGCTTTTTTTT	92.025	109.062	58.85	86.64566667	25.53456787	0	0	0	0	0	0	0	0	0	0	0	0	0	0	0	#DIV/0!	Bin 1	0-50%	0.027750185	0.027750185	0.027750185	#DIV/0!	#DIV/0!	#DIV/0!
T876	256	AAAAAAAAGCTTTATTCAGTGCTTTCGCACTGAATAAAGCTTTTTTTT	2.045	2.988	0	1.677666667	1.527493481	127.092	82.335	88.465	99.29733333	24.26523947	33.159	22.425	11.248	22.27733333	10.95624636	0	0	0	0	0	Y	Bin 2	50-87%	0.019854456	0.070159231	0.19746837	0.015876727	0.019330196	0.07202408
T877	223	AAAAAAAACCTGTGTACAGTGCTTTCGCACTGTACACAGGTTTTTTTT	18.405	34.362	21.186	24.651	8.52414987	12.852	22.455	6.805	14.03733333	7.892045764	12.632	116.61	77.33	68.85733333	52.50424441	7.085	7.992	1.495	5.524	3.518564054	N	Bin 3	87-95%	0.056237437	0.232410539	0.048103493	0.192862563	0.10366556	0.172651188
T878	7	AAAAAAAACCGCTGTCCAGTGCTTTCGCACTGCGATTACGTTTTTTTT	4.09	2.988	4.708	3.928666667	0.871275693	0	0	0	0	0	0	1.495	0	0.498333333	0.863138652	0	0	0	0	0	#DIV/0!	Bin 1	0-50%	0.01600209	0.073473905	0.01600209	0.422649731	#DIV/0!	0.422649731
T879	211	AAAAAAAACCGATGTACAGTGCTTTCGCACTGTACATCGGTTTTTTTT	0	23.904	0	7.968	13.80098083	1.428	4.491	2.722	2.880333333	1.537626201	28.422	100.165	80.142	69.57633333	37.02012286	21.255	31.968	11.96	21.72766667	10.01237116	N	Bin 3	87-95%	0.551657825	0.065764067	0.072214316	0.083169121	0.070493971	0.142958482
T880	242	AAAAAAAACGATTTATCAGTGCGAAAGCACTGATAAATCGTTTTTTTT	6.135	16.434	7.062	9.877	5.69741336	28.56	25.449	27.22	27.07633333	1.560467985	48.949	98.67	84.36	77.32633333	25.59587487	0	1.332	14.95	5.427333333	8.273719921	N	Bin 3	87-95%	0.053444859	0.032174854	0.57440347	0.084698227	0.046911644	0.036003138
T881	188	AAAAAAAACGATTATGCAGTGCTTTCGCACTGCATAATCGTTTTTTTT	0	13.446	9.416	7.620666667	6.9004453	0	4.491	0	1.497	2.592880059	3.158	61.295	85.766	50.073	42.43194998	39.676	39.96	14.95	31.52866667	14.35824869	N	Bin 3	87-95%	0.183760373	0.184454156	0.138005349	0.182507699	0.059016421	0.610595655
T882	23	AAAAAAAAGGCCGTTACAGTGCGAAAGCACTGCCTAGCGGTTTTTTTT	2.045	7.47	40.018	16.511	20.53757393	0	0	0	0	0	0	0	0	0	0	0	0	0	0	0	#DIV/0!	Bin 1	0-50%	0.298393081	0.298393081	0.298393081	#DIV/0!	#DIV/0!	#DIV/0!
T883	34	AAAAAAAAGCGTCGCGCAGTGCTTTCGCACTGACCCACCGTTTTTTTT	14.315	11.952	32.956	19.741	11.50535141	0	0	6.805	2.268333333	3.928868582	0	0	0	0	0	0	0	0	0	0	#DIV/0!	Bin 1	0-50%	0.05777457	0.097025948	0.097025948	0.422649731	0.422649731	#DIV/0!
T884	105	AAAAAAAACGGCAGTTCAGTGCGAAAGCACTGAGGAAACCTTTTTTTT	40.9	32.868	141.24	71.66933333	60.38366088	1.428	0	2.722	1.383333333	1.361549607	0	0	0	0	0	0	0	0	0	0	#DIV/0!	Bin 1	0-50%	0.175963302	0.17612118	0.17612118	0.220516779	0.220516779	#DIV/0!
T885	25	AAAAAAAAGGTCTGTTCAGTGCGAAAGCACTGGAACAGCGTTTTTTTT	28.63	10.458	9.416	16.168	10.80497682	0	0	0	0	0	0	0	0	0	0	0	0	0	0	0	#DIV/0!	Bin 1	0-50%	0.122180158	0.122180158	0.122180158	#DIV/0!	#DIV/0!	#DIV/0!
T886	13	AAAAAAAAGCCACGAGCAGTGCTTTCGCACTGAATGACCCTTTTTTTT	0	0	0	0	0	0	2.994	0	0.998	1.728586706	6.316	0	9.842	5.386	4.986473303	0	0	0	0	0	#DIV/0!	Bin 3	87-95%	0.422649731	0.202276328	#DIV/0!	0.370397579	0.422649731	0.202276328
T887	105	AAAAAAAAGGTTCAGGCAGTGCGAAAGCACTGATCTAGGCTTTTTTTT	89.98	49.302	63.558	67.61333333	20.63999073	0	1.497	0	0.499	0.864293353	0	0	0	0	0	0	0	0	0	0	#DIV/0!	Bin 1	0-50%	0.032004957	0.029686033	0.029686033	0.422649731	0.422649731	#DIV/0!
T888	45	AAAAAAAAGGCCCTTTCAGTGCGAAAGCACTGAATCGTGGTTTTTTTT	34.765	17.928	37.664	30.119	10.65675424	0	0	0	0	0	0	0	0	0	0	0	0	0	0	0	#DIV/0!	Bin 1	0-50%	0.039287169	0.039287169	0.039287169	#DIV/0!	#DIV/0!	#DIV/0!
T889	46	AAAAAAAAGGCCAAGTCAGTGCGAAAGCACTGGAACCCGGTTTTTTTT	49.08	13.446	28.248	30.258	17.9018313	0	0	1.361	0.453666667	0.785773716	0	0	0	0	0	0	0	0	0	0	#DIV/0!	Bin 1	0-50%	0.103069729	0.099558771	0.099558771	0.422649731	0.422649731	#DIV/0!
T890	161	AAAAAAAACGTTAAATCAGTGCTTTCGCACTGATTTAACGTTTTTTTT	0	5.976	11.77	5.915333333	5.885234518	1.428	1.497	0	0.975	0.845079286	1.579	32.89	99.826	44.765	50.1884446	11.336	58.608	5.98	25.308	28.96272059	N	Bin 3	87-95%	0.324852312	0.269312513	0.379695984	0.275208363	0.276733535	0.655393198
T891	264	AAAAAAAACGTCTATACAGTGCGAAAGCACTGTATAGACGTTTTTTTT	49.08	53.784	44.726	49.19666667	4.530126856	101.388	50.898	107.519	86.60166667	31.07187072	0	0	0	0	0	0	1.332	0	0.444	0.769030559	N	Bin 2	50-87%	0.207752106	0.002814438	0.00209747	0.040332071	0.042626604	0.422649731
T892	17	AAAAAAAACCTGCTCCCAGTGCGAAAGCACTGAGATCGGGTTTTTTTT	0	0	0	0	0	0	0	19.054	6.351333333	11.00083203	0	0	0	0	0	1.417	1.332	1.495	1.414666667	0.081525047	#DIV/0!	Bin 2	50-87%	0.422649731	#DIV/0!	0.001105178	0.422649731	0.515998025	0.001105178
T893	211	AAAAAAAACCGTTGTACAGTGCTTTCGCACTGTACAACGGTTTTTTTT	18.405	41.832	4.708	21.64833333	18.77331224	31.416	37.425	1.361	23.40066667	19.32193573	12.632	20.93	67.488	33.68333333	29.56824001	28.34	38.628	7.475	24.81433333	15.87293597	N	Bin 3	87-95%	0.785335665	0.686157943	0.492222322	0.74806928	0.647646063	0.761872663
T894	101	AAAAAAAACCGTGCGGCAGTGCTTTCGCACTGACCGAAGCTTTTTTTT	0	0	0	0	0	7.14	7.485	40.83	18.485	19.35210647	25.264	20.93	43.586	29.92666667	12.02617684	0	0	0	0	0	#DIV/0!	Bin 3	87-95%	0.239863123	0.049839195	#DIV/0!	0.128292815	0.239863123	0.049839195
T895	26	AAAAAAAACGTGGTGGCAGTGCTTTCGCACTGATAAGCGGTTTTTTTT	12.27	8.964	32.956	18.06333333	13.00292465	0	0	0	0	0	0	0	0	0	0	0	0	0	0	0	#DIV/0!	Bin 1	0-50%	0.13788549	0.13788549	0.13788549	#DIV/0!	#DIV/0!	#DIV/0!
T896	15	AAAAAAAACGTGCAATCAGTGCTTTCGCACTGGACAATGGTTTTTTTT	0	14.94	11.77	8.903333333	7.871736361	0	0	0	0	0	0	0	0	0	0	0	0	0	0	0	#DIV/0!	Bin 1	0-50%	0.189193737	0.189193737	0.189193737	#DIV/0!	#DIV/0!	#DIV/0!
T897	178	AAAAAAAACGTCGATACAGTGCTTTCGCACTGTATCGACGTTTTTTTT	6.135	10.458	18.832	11.80833333	6.455308074	7.14	4.491	19.054	10.22833333	7.757164065	9.474	11.96	85.766	35.73333333	43.34738573	51.012	25.308	11.96	29.42666667	19.84911175	N	Bin 3	87-95%	0.548044751	0.381817017	0.361152884	0.342319946	0.322424619	0.872593894
T898	88	AAAAAAAACCGCGGTTCAGTGCTTTCGCACTGGTCAAACCTTTTTTTT	4.09	0	0	1.363333333	2.361362601	22.848	5.988	39.469	22.76833333	16.74064217	15.79	7.475	30.932	18.06566667	11.89292674	0	0	0	0	0	N	Bin 2	50-87%	0.159460872	0.146756402	0.422649731	0.271194561	0.14263464	0.119180446
T899	101	AAAAAAAAGGTGGCTTCAGTGCGAAAGCACTGAGTTGACGTTTTTTTT	61.35	68.724	54.142	61.40533333	7.291157476	0	1.497	0	0.499	0.864293353	1.579	0	0	0.526333333	0.911636075	0	0	0	0	0	Y	Bin 1	0-50%	0.003837348	0.004828602	0.004666713	0.978241566	0.422649731	0.422649731
T900	43	AAAAAAAAGGGTAACACAGTGCTTTCGCACTGACGTCGGGTTTTTTTT	47.035	22.41	7.062	25.50233333	20.16512029	1.428	0	0	0.476	0.824456184	0	1.495	0	0.498333333	0.863138652	0	0	0	0	0	N	Bin 1	0-50%	0.155093907	0.166471634	0.15987798	0.981289461	0.422649731	0.422649731
T901	12	AAAAAAAAGGGGTAAGCAGTGCTTTCGCACTGTGATTGGCTTTTTTTT	8.18	4.482	0	4.220666667	4.096256991	1.428	1.497	1.361	1.428666667	0.068002451	0	0	0	0	0	0	2.664	0	0.888	1.538061117	N	Bin 1	0-50%	0.355799316	0.216245137	0.311141932	0.000754353	0.591426462	0.422649731
T902	234	AAAAAAAAGCTTTGCTCAGTGCTTTCGCACTGAGCAAAGCTTTTTTTT	6.135	8.964	0	5.033	4.582480442	7.14	2.994	5.444	5.192666667	2.084395676	31.58	86.71	136.382	84.89066667	52.42468199	31.174	13.32	10.465	18.31966667	11.22333152	N	Bin 3	87-95%	0.966032997	0.130266525	0.162709883	0.122561735	0.146390709	0.208857577
T903	209	AAAAAAAACGTTATTACAGTGCTTTCGCACTGTAATAACGTTTTTTTT	36.81	41.832	16.478	31.70666667	13.42532448	11.424	65.868	27.22	34.83733333	28.00991091	22.106	41.86	12.654	25.54	14.90274726	5.668	29.304	10.465	15.14566667	12.49386267	N	Bin 2	50-87%	0.851734747	0.296986474	0.158856315	0.464008971	0.160544853	0.134459174
T904	143	AAAAAAAACCCTAAATCAGTGCTTTCGCACTGATTTAGGGTTTTTTTT	14.315	28.386	23.54	22.08033333	7.148162724	9.996	25.449	14.971	16.80533333	7.88811678	1.579	34.385	43.586	26.51666667	22.08121406	0	10.656	13.455	8.037	7.099551183	N	Bin 3	87-95%	0.08955817	0.686313223	0.02390463	0.459790831	0.152400712	0.166147672
T905	234	AAAAAAAACCACTATACAGTGCTTTCGCACTGTATAGTGGTTTTTTTT	4.09	4.482	11.77	6.780666667	4.325332511	97.104	79.341	136.1	104.1816667	29.03387753	0	0	4.218	1.406	2.435263435	0	0	0	0	0	Y	Bin 2	50-87%	0.021304254	0.039058297	0.113087094	0.021805641	0.024924641	0.422649731
T906	225	AAAAAAAAGGTCTAGACAGTGCTTTCGCACTGTCTAGACCTTTTTTTT	0	14.94	0	4.98	8.625613022	7.14	20.958	0	9.366	10.65484622	20.527	167.44	92.796	93.58766667	73.45969946	1.417	5.328	0	2.248333333	2.759571042	N	Bin 3	87-95%	0.186455782	0.14590415	0.513025817	0.161233156	0.259338985	0.157444902
T907	243	AAAAAAAAGGTATTTACAGTGCTTTCGCACTGTAAATACCTTTTTTTT	10.225	19.422	2.354	10.667	8.542580348	37.128	38.922	28.581	34.877	5.525786912	52.107	92.69	64.676	69.82433333	20.77556195	0	13.32	0	4.44	7.690305586	N	Bin 3	87-95%	0.00939315	0.02332992	0.11141437	0.08935075	0.012636106	0.014208996
T908	237	AAAAAAAAGCTGTAAACAGTGCTTTCGCACTGTTTACAGCTTTTTTTT	0	1.494	16.478	5.990666667	9.112964904	45.696	31.437	46.274	41.13566667	8.404262153	23.685	70.265	99.826	64.592	38.38619761	0	5.328	7.475	4.267666667	3.848653834	N	Bin 3	87-95%	0.021799363	0.082460038	0.695022059	0.417217581	0.023361862	0.094223116
T909	113	AAAAAAAAGCGCCGAGCAGTGCGAAAGCACTGATCCTCGGTTTTTTTT	42.945	62.748	117.7	74.46433333	38.73024472	0	0	0	0	0	0	0	0	0	0	0	0	0	0	0	#DIV/0!	Bin 1	0-50%	0.079561305	0.079561305	0.079561305	#DIV/0!	#DIV/0!	#DIV/0!
T910	19	AAAAAAAACGGGGTACCAGTGCTTTCGCACTGAGCACAGCTTTTTTTT	2.045	1.494	0	1.179666667	1.058116408	1.428	1.497	0	0.975	0.845079286	0	0	5.624	1.874666667	3.247017914	4.251	1.332	10.465	5.349333333	4.664512229	N	Bin 4	>95%	0.425463736	0.804833372	0.324800595	0.739961794	0.301076001	0.085196936
T911	120	AAAAAAAACGCCAGTTCAGTGCGAAAGCACTGCCGGAACCTTTTTTTT	73.62	85.158	51.788	70.18866667	16.94755916	1.428	5.988	0	2.472	3.12753705	0	0	0	0	0	0	0	0	0	0	#DIV/0!	Bin 1	0-50%	0.014400472	0.018885094	0.018885094	0.304469373	0.304469373	#DIV/0!
T912	122	AAAAAAAACCAAACGCCAGTGCGAAAGCACTGTTTATTCCTTTTTTTT	18.405	35.856	44.726	32.99566667	13.39159775	32.844	19.461	46.274	32.85966667	13.40650687	0	0	0	0	0	0	0	0	0	0	#DIV/0!	Bin 1	0-50%	0.989244637	0.050762687	0.050762687	0.05125734	0.05125734	#DIV/0!
T913	237	AAAAAAAAGGTTAGCTCAGTGCTTTCGCACTGAGCTAACCTTTTTTTT	22.495	31.374	21.186	25.01833333	5.542945456	85.68	1.497	46.274	44.48366667	42.1200468	4.737	4.485	30.932	13.38466667	15.19695879	35.425	3.996	67.275	35.56533333	31.63973341	N	Bin 2	50-87%	0.545981188	0.401457031	0.668727066	0.346601714	0.716692755	0.192371659
T914	240	AAAAAAAAGCACAGTACAGTGCTTTCGCACTGTACTGTGCTTTTTTTT	0	0	0	0	0	107.1	118.263	104.797	110.0533333	7.202424754	0	4.485	1.406	1.963666667	2.293915939	7.085	0	0	2.361666667	4.090526657	Y	Bin 2	50-87%	0.001424626	0.276380472	0.422649731	0.000789561	0.002563415	0.918921308
T915	220	AAAAAAAACCTACATGCAGTGCTTTCGCACTGCATGTAGGTTTTTTTT	0	5.976	18.832	8.269333333	9.623179793	4.284	0	16.332	6.872	8.467990553	15.79	98.67	139.194	84.55133333	62.90182323	2.834	15.984	5.98	8.266	6.866583721	N	Bin 3	87-95%	0.688364342	0.13495406	0.999650805	0.148439035	0.873577907	0.160139735
T916	220	AAAAAAAACCGTTACACAGTGCTTTCGCACTGTGTAACGGTTTTTTTT	0	4.482	2.354	2.278666667	2.241949449	9.996	19.461	9.527	12.99466667	5.604916621	3.158	125.58	143.412	90.71666667	76.3504102	0	1.332	0	0.444	0.769030559	N	Bin 3	87-95%	0.042479154	0.176171288	0.191910505	0.212652481	0.046106912	0.176093438
T917	251	AAAAAAAAGGTTTTAGCAGTGCGAAAGCACTGCTAAAACCTTTTTTTT	6.135	5.976	0	4.037	3.497048327	131.376	119.76	63.967	105.0343333	36.03647131	1.579	13.455	12.654	9.229333333	6.637476955	0	6.66	1.495	2.718333333	3.494468248	N	Bin 2	50-87%	0.032974084	0.415590317	0.640398284	0.05418288	0.038257921	0.143063309
T918	61	AAAAAAAAGGTTTGTCCAGTGCGAAAGCACTGATACTCGCTTTTTTTT	75.665	14.94	32.956	41.187	31.18803339	0	0	0	0	0	0	0	0	0	0	0	0	0	0	0	#DIV/0!	Bin 1	0-50%	0.14944116	0.14944116	0.14944116	#DIV/0!	#DIV/0!	#DIV/0!
T919	193	AAAAAAAAGGTAGTTTCAGTGCGAAAGCACTGAAACTACCTTTTTTTT	10.225	2.988	0	4.404333333	5.257580844	4.284	5.988	0	3.424	3.085244885	20.527	46.345	109.668	58.84666667	45.86663518	52.429	26.64	0	26.35633333	26.21565106	N	Bin 3	87-95%	0.74487402	0.203416478	0.214092179	0.186355335	0.241803949	0.514458055
T920	168	AAAAAAAAGGATGGGCCAGTGCGAAAGCACTGCTGCGTCGTTTTTTTT	169.735	103.086	37.664	103.495	66.03644994	0	0	0	0	0	0	0	0	0	0	0	0	0	0	0	#DIV/0!	Bin 1	0-50%	0.113138196	0.113138196	0.113138196	#DIV/0!	#DIV/0!	#DIV/0!
T921	168	AAAAAAAACGTTTCGACAGTGCTTTCGCACTGTCGAAACGTTTTTTTT	4.09	5.976	14.124	8.063333333	5.332730008	0	2.994	10.888	4.627333333	5.624763936	0	1.495	4.218	1.904333333	2.138585124	87.854	46.62	67.275	67.24966667	20.61701167	Y	Bin 4	>95%	0.009378872	0.081653791	0.043778849	0.310105061	0.041334436	0.03411002
T922	45	AAAAAAAACGTCCTATCAGTGCTTTCGCACTGTATGAGGCTTTTTTTT	0	0	11.77	3.923333333	6.795412668	2.856	4.491	0	2.449	2.272995161	3.158	10.465	32.338	15.32033333	15.18383339	0	0	4.485	1.495	2.589415957	N	Bin 3	87-95%	0.802311292	0.152502217	0.422649731	0.322099963	0.76258822	0.199692128
T923	125	AAAAAAAACCTTCAATCAGTGCTTTCGCACTGATTGAAGGTTTTTTTT	2.045	16.434	11.77	10.083	7.341342316	0	7.485	8.166	5.217	4.530867136	0	22.425	9.842	10.75566667	11.24038462	41.093	41.292	22.425	34.93666667	10.83587801	N	Bin 4	>95%	0.14537464	0.823937581	0.093719297	0.361884118	0.065595909	0.107651468
T924	245	AAAAAAAAGGTCTAAACAGTGCGAAAGCACTGTTTAGACCTTTTTTTT	4.09	13.446	7.062	8.199333333	4.780567888	125.664	142.215	38.108	101.9956667	55.94380542	0	0	14.06	4.686666667	8.117544785	0	13.32	0	4.44	7.690305586	N	Bin 2	50-87%	0.096405565	0.612480562	0.202220681	0.118943761	0.081698779	0.97794058
T925	43	AAAAAAAAGGAGGCAACAGTGCGAAAGCACTGGCCGTACGTTTTTTTT	6.135	5.976	54.142	22.08433333	27.76286755	0	0	13.61	4.536666667	7.857737164	0	0	0	0	0	0	0	4.485	1.495	2.589415957	N	Bin 1	0-50%	0.266336631	0.302179282	0.292287029	0.422649731	0.422649731	0.422649731
T926	32	AAAAAAAACGTGGTCCCAGTGCTTTCGCACTGCTAGGTGCTTTTTTTT	26.585	2.988	35.31	21.62766667	16.72152165	1.428	0	0	0.476	0.824456184	1.579	0	0	0.526333333	0.911636075	0	0	0	0	0	N	Bin 1	0-50%	0.156984896	0.157299358	0.154396135	0.422649731	0.422649731	0.422649731
T927	160	AAAAAAAACGAGATTGCAGTGCGAAAGCACTGATCATTGCTTTTTTTT	75.665	10.458	115.346	67.15633333	52.95914645	34.272	1.497	25.859	20.54266667	17.02197716	15.79	0	18.278	11.356	9.912950519	0	0	0	0	0	N	Bin 1	0-50%	0.184497425	0.156107589	0.159214888	0.205697944	0.171751698	0.185672116
T928	234	AAAAAAAACCGTTTCACAGTGCTTTCGCACTGTGAAACGGTTTTTTTT	0	1.494	7.062	2.852	3.721704448	8.568	14.97	6.805	10.11433333	4.296529569	12.632	119.6	156.066	96.09933333	74.54890401	7.085	0	7.475	4.853333333	4.207630964	N	Bin 3	87-95%	0.212411727	0.152422891	0.522044035	0.183164639	0.394859592	0.171792823
T929	71	AAAAAAAACCCGCAGTCAGTGCTTTCGCACTGATTTTACCTTTTTTTT	75.665	19.422	49.434	48.17366667	28.14267387	0	0	0	0	0	0	0	0	0	0	0	0	0	0	0	#DIV/0!	Bin 1	0-50%	0.097420079	0.097420079	0.097420079	#DIV/0!	#DIV/0!	#DIV/0!
T930	12	AAAAAAAACCAGGGTTCAGTGCGAAAGCACTGCTCCCTCCTTTTTTTT	4.09	0	21.186	8.425333333	11.23868254	0	0	1.361	0.453666667	0.785773716	0	0	0	0	0	0	0	0	0	0	#DIV/0!	Bin 1	0-50%	0.317903764	0.323678747	0.323678747	0.422649731	0.422649731	#DIV/0!
T931	105	AAAAAAAAGGTCAATGCAGTGCTTTCGCACTGCATTGACCTTTTTTTT	12.27	1.494	2.354	5.372666667	5.988723181	1.428	2.994	4.083	2.835	1.334622419	0	4.485	0	1.495	2.589415957	62.348	30.636	31.395	41.45966667	18.09380757	N	Bin 4	>95%	0.603341721	0.47719937	0.035585093	0.49271959	0.074157279	0.071408559
T932	54	AAAAAAAAGGGTGAGGCAGTGCTTTCGCACTGTACGTGCCTTTTTTTT	36.81	25.398	30.602	30.93666667	5.713356048	7.14	0	0	2.38	4.122280922	0	0	1.406	0.468666667	0.811754478	0	0	0	0	0	Y	Bin 1	0-50%	0.003132651	0.011910589	0.011178519	0.545077218	0.422649731	0.422649731
T933	109	AAAAAAAAGGCCTGGGCAGTGCGAAAGCACTGAATCTCGCTTTTTTTT	8.18	13.446	14.124	11.91666667	3.253756188	39.984	4.491	47.635	30.70333333	23.02062693	15.79	13.455	7.03	12.09166667	4.536343057	0	0	0	0	0	N	Bin 2	50-87%	0.308558414	0.970865285	0.023961163	0.32992994	0.147127717	0.043852691
T934	151	AAAAAAAAGGAATCCCCAGTGCGAAAGCACTGCGAAGGCGTTTTTTTT	110.43	56.772	136.532	101.2446667	40.66561399	0	1.497	0	0.499	0.864293353	0	0	0	0	0	0	0	0	0	0	#DIV/0!	Bin 1	0-50%	0.052140023	0.049793695	0.049793695	0.422649731	0.422649731	#DIV/0!
T935	48	AAAAAAAAGCTAATCGCAGTGCTTTCGCACTGTTACCTGGTTTTTTTT	34.765	34.362	7.062	25.39633333	15.87927695	4.284	1.497	0	1.927	2.174129481	0	0	1.406	0.468666667	0.811754478	0	0	0	0	0	N	Bin 1	0-50%	0.104169851	0.122566656	0.109352622	0.468324277	0.264512121	0.422649731
T936	224	AAAAAAAACCATTATTCAGTGCTTTCGCACTGAATAATGGTTTTTTTT	22.495	32.868	42.372	32.57833333	9.941665471	42.84	56.886	39.469	46.39833333	9.23765524	28.422	37.375	35.15	33.649	4.661416416	0	10.656	0	3.552	6.152244468	Y	Bin 2	50-87%	0.242748539	0.821223901	0.049004079	0.103855443	0.002068546	0.007234346
T937	88	AAAAAAAACCACACGTCAGTGCGAAAGCACTGCTCCCCCGTTTTTTTT	89.98	43.326	32.956	55.42066667	30.3750698	0	0	0	0	0	0	0	0	0	0	0	1.332	0	0.444	0.769030559	#DIV/0!	Bin 1	0-50%	0.087228932	0.087228932	0.089853253	#DIV/0!	0.422649731	0.422649731
T938	127	AAAAAAAAGGTGTACTCAGTGCTTTCGCACTGAGTACACCTTTTTTTT	0	0	0	0	0	2.856	2.994	0	1.95	1.690158572	28.422	53.82	66.082	49.44133333	19.20803065	12.753	9.324	8.97	10.349	2.08943557	N	Bin 3	87-95%	0.183730505	0.046806979	0.013316707	0.056674552	0.015803178	0.085934879
T939	145	AAAAAAAAGGTCGATTCAGTGCTTTCGCACTGAATCGACCTTTTTTTT	12.27	1.494	0	4.588	6.694613656	12.852	5.988	1.361	6.733666667	5.781676602	3.158	2.99	0	2.049333333	1.776761473	82.186	21.312	68.77	57.42266667	31.98409682	N	Bin 4	>95%	0.214539868	0.523813656	0.085348252	0.207500764	0.103282599	0.098176242
T940	81	AAAAAAAAGGGCCAATCAGTGCGAAAGCACTGTCCTTGCGTTTTTTTT	67.485	16.434	58.85	47.58966667	27.32485097	4.284	0	2.722	2.335333333	2.168016913	0	0	9.842	3.280666667	5.682281349	0	0	0	0	0	N	Bin 1	0-50%	0.089727924	0.097180307	0.094562936	0.802951553	0.203069913	0.422649731
T941	26	AAAAAAAAGCTACGCTCAGTGCTTTCGCACTGTCGAGTCGTTTTTTTT	8.18	22.41	16.478	15.68933333	7.147707418	0	0	0	0	0	0	0	0	0	0	0	0	0	0	0	#DIV/0!	Bin 1	0-50%	0.062742759	0.062742759	0.062742759	#DIV/0!	#DIV/0!	#DIV/0!
T942	197	AAAAAAAACCTTTGTGCAGTGCGAAAGCACTGCACAAAGGTTTTTTTT	2.045	7.47	0	3.171666667	3.860344328	2.856	5.988	6.805	5.216333333	2.084526885	11.053	97.175	140.6	82.94266667	65.93577016	1.417	9.324	0	3.580333333	5.024365864	N	Bin 3	87-95%	0.494910822	0.172761242	0.638395278	0.169598067	0.632669021	0.172275684
T943	48	AAAAAAAACCGCCCAACAGTGCGAAAGCACTGTTTATTCCTTTTTTTT	16.36	7.47	0	7.943333333	8.190264546	18.564	1.497	25.859	15.30666667	12.5033766	3.158	0	0	1.052666667	1.82327215	0	0	0	0	0	N	Bin 2	50-87%	0.521101011	0.21319067	0.235003406	0.180801768	0.168063103	0.422649731
T944	11	AAAAAAAAGGGTAATGCAGTGCTTTCGCACTGGAATAACGTTTTTTTT	12.27	7.47	0	6.58	6.183227313	0	0	0	0	0	0	0	0	0	0	0	0	0	0	0	#DIV/0!	Bin 1	0-50%	0.206621759	0.206621759	0.206621759	#DIV/0!	#DIV/0!	#DIV/0!
T945	15	AAAAAAAAGGGCTGTGCAGTGCTTTCGCACTGTTAGTGCGTTTTTTTT	0	4.482	25.894	10.12533333	13.83872167	0	0	0	0	0	1.579	0	0	0.526333333	0.911636075	0	0	0	0	0	#DIV/0!	Bin 1	0-50%	0.332639372	0.368468984	0.332639372	0.422649731	#DIV/0!	0.422649731
T946	20	AAAAAAAAGGGATCCACAGTGCGAAAGCACTGGTTCCGGCTTTTTTTT	12.27	10.458	16.478	13.06866667	3.088446427	0	0	0	0	0	0	0	0	0	0	0	0	0	0	0	#DIV/0!	Bin 1	0-50%	0.018112191	0.018112191	0.018112191	#DIV/0!	#DIV/0!	#DIV/0!
T947	93	AAAAAAAAGGAATTATCAGTGCGAAAGCACTGTCACCCCGTTTTTTTT	92.025	46.314	37.664	58.66766667	29.21026173	1.428	0	0	0.476	0.824456184	0	0	0	0	0	0	0	0	0	0	#DIV/0!	Bin 1	0-50%	0.071017067	0.073623414	0.073623414	0.422649731	0.422649731	#DIV/0!
T948	110	AAAAAAAAGCTTTCCTCAGTGCTTTCGCACTGCACGACCGTTTTTTTT	22.495	38.844	16.478	25.939	11.57390777	25.704	16.467	32.664	24.945	8.125131568	1.579	1.495	0	1.024666667	0.888380737	0	2.664	13.455	5.373	7.124834524	N	Bin 1	0-50%	0.938076825	0.059211387	0.165974218	0.042704912	0.029535634	0.446116119
T949	51	AAAAAAAAGCATGTGACAGTGCGAAAGCACTGTGAACCCGTTTTTTTT	51.125	26.892	18.832	32.283	16.80793334	0	0	0	0	0	0	0	0	0	0	0	0	0	0	0	#DIV/0!	Bin 1	0-50%	0.079703412	0.079703412	0.079703412	#DIV/0!	#DIV/0!	#DIV/0!
T950	30	AAAAAAAACGAGGGCGCAGTGCTTTCGCACTGGTTCGACCTTTTTTTT	30.675	4.482	25.894	20.35033333	13.94874519	0	0	0	0	0	0	0	0	0	0	1.417	0	0	0.472333333	0.818105331	#DIV/0!	Bin 1	0-50%	0.127364518	0.127364518	0.124528997	#DIV/0!	0.422649731	0.422649731
T951	91	AAAAAAAACCACTGAACAGTGCGAAAGCACTGGCCAGCCGTTTTTTTT	6.135	1.494	44.726	17.45166667	23.733977	18.564	23.952	29.942	24.15266667	5.691653655	0	17.94	7.03	8.323333333	9.039658917	0	0	0	0	0	N	Bin 2	50-87%	0.608168509	0.619773511	0.330805932	0.088986446	0.018012198	0.251802586
T952	200	AAAAAAAAGGTGCAGGCAGTGCTTTCGCACTGTGAAGCCGTTTTTTTT	102.25	137.448	87.098	108.932	25.83152082	5.712	0	6.805	4.172333333	3.654440632	0	8.97	0	2.99	5.178831915	5.668	0	2.99	2.886	2.835430831	Y	Bin 1	0-50%	0.025347438	0.012768292	0.022305206	0.837795824	0.416029746	0.983659807
T953	198	AAAAAAAAGGTAGAAACAGTGCTTTCGCACTGTTTCTACCTTTTTTTT	2.045	29.88	18.832	16.919	14.01575838	17.136	0	0	5.712	9.893474213	0	40.365	35.15	25.17166667	21.95469559	45.344	71.928	28.405	48.559	21.93889357	N	Bin 4	>95%	0.49461191	0.267111531	0.103228018	0.400270094	0.098452069	0.272195222
T954	141	AAAAAAAAGGCTTGCCCAGTGCGAAAGCACTGCTCGAAGGTTTTTTTT	151.33	70.218	32.956	84.83466667	60.52550022	1.428	0	1.361	0.929666667	0.805811599	0	0	0	0	0	5.668	0	0	1.889333333	3.272421326	N	Bin 1	0-50%	0.137629831	0.135919696	0.129445028	0.183738918	0.626732184	0.422649731
T955	27	AAAAAAAAGGCATTGCCAGTGCTTTCGCACTGTGTGGACGTTTTTTTT	38.855	4.482	11.77	18.369	18.1117609	0	0	0	0	0	0	0	0	0	0	0	0	0	0	0	#DIV/0!	Bin 1	0-50%	0.221058452	0.221058452	0.221058452	#DIV/0!	#DIV/0!	#DIV/0!
T956	54	AAAAAAAACGTAACTACAGTGCGAAAGCACTGAGCGCCGCTTTTTTTT	24.54	8.964	2.354	11.95266667	11.39095015	14.28	14.97	20.415	16.555	3.360613783	0	0	0	0	0	0	0	0	0	0	#DIV/0!	Bin 2	50-87%	0.631336952	0.210780702	0.210780702	0.013459229	0.013459229	#DIV/0!
T957	71	AAAAAAAACCTGGTGGCAGTGCTTTCGCACTGTCGTATGCTTTTTTTT	53.17	16.434	49.434	39.67933333	20.21753114	4.284	0	13.61	5.964666667	6.958915529	0	0	0	0	0	0	0	0	0	0	#DIV/0!	Bin 1	0-50%	0.070068644	0.076712471	0.076712471	0.275940631	0.275940631	#DIV/0!
T958	97	AAAAAAAACCCTTGGTCAGTGCTTTCGCACTGTACGGTGCTTTTTTTT	63.395	35.856	98.868	66.03966667	31.58913947	0	0	0	0	0	0	0	0	0	0	0	0	0	0	0	#DIV/0!	Bin 1	0-50%	0.068521999	0.068521999	0.068521999	#DIV/0!	#DIV/0!	#DIV/0!
T959	27	AAAAAAAACCCTAACACAGTGCTTTCGCACTGCATACGCCTTTTTTTT	10.225	2.988	35.31	16.17433333	16.96242454	0	0	6.805	2.268333333	3.928868582	0	0	0	0	0	0	0	0	0	0	#DIV/0!	Bin 1	0-50%	0.208494159	0.240419723	0.240419723	0.422649731	0.422649731	#DIV/0!
T960	20	AAAAAAAAGGTTATCCCAGTGCTTTCGCACTGCTAGTTGGTTTTTTTT	8.18	14.94	14.124	12.41466667	3.689954652	0	0	0	0	0	0	0	0	0	0	0	0	0	0	0	#DIV/0!	Bin 1	0-50%	0.028207621	0.028207621	0.028207621	#DIV/0!	#DIV/0!	#DIV/0!
T961	71	AAAAAAAAGGGAGATCCAGTGCGAAAGCACTGTTTTCAGGTTTTTTTT	59.305	17.928	70.62	49.28433333	27.73845771	0	0	0	0	0	0	0	0	0	0	0	0	0	0	0	#DIV/0!	Bin 1	0-50%	0.091352554	0.091352554	0.091352554	#DIV/0!	#DIV/0!	#DIV/0!
T962	10	AAAAAAAAGCTGCGGGCAGTGCGAAAGCACTGCAGTTTGGTTTTTTTT	2.045	2.988	14.124	6.385666667	6.718159297	0	0	0	0	0	0	0	0	0	0	1.417	0	0	0.472333333	0.818105331	#DIV/0!	Bin 1	0-50%	0.241443823	0.241443823	0.291210229	#DIV/0!	0.422649731	0.422649731
T963	176	AAAAAAAAGCGATGTACAGTGCTTTCGCACTGTACATCGCTTTTTTTT	0	4.482	0	1.494	2.587683907	7.14	17.964	17.693	14.26566667	6.172495795	4.737	23.92	40.774	23.14366667	18.03103886	36.842	57.276	38.87	44.32933333	11.25790075	N	Bin 4	>95%	0.053115651	0.174372971	0.013424131	0.358159607	0.02904295	0.208066224
T964	203	AAAAAAAACGTTGTTTCAGTGCTTTCGCACTGAAACAACGTTTTTTTT	44.99	58.266	30.602	44.61933333	13.83572439	38.556	13.473	48.996	33.675	18.25757385	20.527	10.465	14.06	15.01733333	5.098855394	9.919	17.316	10.465	12.56666667	4.122093441	N	Bin 1	0-50%	0.611937917	0.087477496	0.035382893	0.180391883	0.240865297	0.676712454
T965	19	AAAAAAAACGTTGTGGCAGTGCTTTCGCACTGTGACACCCTTTTTTTT	6.135	0	35.31	13.815	18.86626155	0	0	0	0	0	0	1.495	0	0.498333333	0.863138652	0	0	0	0	0	#DIV/0!	Bin 1	0-50%	0.332339682	0.356982669	0.332339682	0.422649731	#DIV/0!	0.422649731
T966	209	AAAAAAAACGTTACATCAGTGCTTTCGCACTGATGTAACGTTTTTTTT	6.135	11.952	0	6.029	5.976705029	0	4.491	0	1.497	2.592880059	34.738	165.945	49.21	83.29766667	71.93953	17.004	19.98	0	12.328	10.77955621	N	Bin 3	87-95%	0.187359129	0.184815979	0.192577323	0.177813495	0.184389478	0.20722673
T967	74	AAAAAAAACGTAGAGCCAGTGCGAAAGCACTGCACCAACCTTTTTTTT	49.08	32.868	61.204	47.71733333	14.21706261	0	0	0	0	0	0	0	0	0	0	1.417	0	1.495	0.970666667	0.841526193	#DIV/0!	Bin 1	0-50%	0.028338309	0.028338309	0.026479469	#DIV/0!	0.183796169	0.183796169
T968	76	AAAAAAAACGGGAATACAGTGCGAAAGCACTGCATTGTCCTTTTTTTT	34.765	62.748	32.956	43.48966667	16.70271452	0	0	4.083	1.361	2.357321149	0	0	0	0	0	0	0	0	0	0	#DIV/0!	Bin 1	0-50%	0.056366221	0.045815246	0.045815246	0.422649731	0.422649731	#DIV/0!
T969	101	AAAAAAAACCCAAAGACAGTGCGAAAGCACTGACCGGACCTTTTTTTT	24.54	70.218	89.452	61.40333333	33.34165109	2.856	0	0	0.952	1.648912369	0	0	2.812	0.937333333	1.623508957	0	0	0	0	0	N	Bin 1	0-50%	0.095570249	0.082839697	0.085818478	0.993661827	0.422649731	0.422649731
T970	65	AAAAAAAACCAAGTAACAGTGCGAAAGCACTGCCCCCGCCTTTTTTTT	32.72	29.88	63.558	42.05266667	18.67822051	0	0	0	0	0	0	0	1.406	0.468666667	0.811754478	0	0	1.495	0.498333333	0.863138652	N	Bin 1	0-50%	0.059911299	0.056393187	0.056170507	0.422649731	0.422649731	0.422649731
T971	87	AAAAAAAAGGTTGCTTCAGTGCGAAAGCACTGAAGCAACCTTTTTTTT	4.09	7.47	30.602	14.054	14.43029203	12.852	1.497	12.249	8.866	6.388859288	11.053	0	1.406	4.153	6.016785604	14.17	13.32	29.9	19.13	9.336771391	N	Bin 4	>95%	0.576063223	0.445560817	0.246991744	0.264096814	0.164799662	0.179284402
T972	122	AAAAAAAAGGGTAATACAGTGCGAAAGCACTGTATTACGCTTTTTTTT	0	0	0	0	0	49.98	35.928	85.743	57.217	25.6839285	0	0	0	0	0	0	0	0	0	0	#DIV/0!	Bin 2	50-87%	0.061077406	#DIV/0!	#DIV/0!	0.061077406	0.061077406	#DIV/0!
T973	160	AAAAAAAAGGATTATGCAGTGCGAAAGCACTGAGCCGCCGTTTTTTTT	89.98	32.868	25.894	49.58066667	35.16018728	58.548	7.485	40.83	35.621	25.92696961	6.316	0	4.218	3.511333333	3.216752607	0	0	0	0	0	N	Bin 1	0-50%	0.4386644	0.137033202	0.134600782	0.134029484	0.140349935	0.199230844
T974	47	AAAAAAAAGCTAACACCAGTGCTTTCGCACTGGCTAGCCGTTTTTTTT	26.585	8.964	61.204	32.251	26.57690853	0	1.497	0	0.499	0.864293353	1.579	0	0	0.526333333	0.911636075	0	0	0	0	0	N	Bin 1	0-50%	0.180935347	0.176430111	0.170323497	0.978241566	0.422649731	0.422649731
T975	139	AAAAAAAAGCAAGTTACAGTGCTTTCGCACTGTAACTTGCTTTTTTTT	6.135	1.494	14.124	7.251	6.388530113	0	1.497	13.61	5.035666667	7.463219569	15.79	28.405	43.586	29.26033333	13.91772612	24.089	35.964	20.93	26.99433333	7.926916824	N	Bin 3	87-95%	0.37674441	0.071435438	0.13332173	0.030217822	0.108929831	0.844773427
T976	135	AAAAAAAACGTTTGCTCAGTGCGAAAGCACTGAGCAAACGTTTTTTTT	2.045	5.976	9.416	5.812333333	3.68822455	1.428	10.479	16.332	9.413	7.508966041	7.895	0	1.406	3.100333333	4.211392921	24.089	49.284	68.77	47.381	22.40120526	N	Bin 4	>95%	0.246412106	0.594357234	0.061412081	0.434938521	0.047729212	0.097943668
T977	147	AAAAAAAACGCTAATGCAGTGCTTTCGCACTGCATTAGCGTTTTTTTT	0	7.47	0	2.49	4.312806511	11.424	20.958	0	10.794	10.49319379	0	4.485	7.03	3.838333333	3.559333973	42.51	71.928	41.86	52.09933333	17.17520426	Y	Bin 4	>95%	0.186291451	0.694220953	0.021684904	0.432883477	0.018812018	0.039176105
T978	186	AAAAAAAACGATGATGCAGTGCTTTCGCACTGCATCATCGTTTTTTTT	2.045	1.494	0	1.179666667	1.058116408	0	0	1.361	0.453666667	0.785773716	0	0	1.406	0.468666667	0.811754478	97.773	71.928	88.205	85.96866667	13.06682426	Y	Bin 4	>95%	0.562639545	0.57486581	0.007731279	0.422649731	0.007585	0.007584996
T979	206	AAAAAAAACCTTGTAGCAGTGCTTTCGCACTGCTACAAGGTTTTTTTT	14.315	1.494	2.354	6.054333333	7.16685847	127.092	55.389	89.826	90.769	35.86080017	1.579	1.495	0	1.024666667	0.888380737	1.417	2.664	0	1.360333333	1.332903722	N	Bin 2	50-87%	0.038216251	0.327375885	0.382348139	0.049188799	0.051253963	0.507366791
T980	68	AAAAAAAACCTAGTGTCAGTGCGAAAGCACTGCGCCTCCGTTTTTTTT	42.945	20.916	77.682	47.181	28.6190926	0	0	0	0	0	0	0	0	0	0	0	0	0	0	0	#DIV/0!	Bin 1	0-50%	0.103884218	0.103884218	0.103884218	#DIV/0!	#DIV/0!	#DIV/0!
T981	203	AAAAAAAACCGTATCACAGTGCTTTCGCACTGTGATACGGTTTTTTTT	4.09	0	0	1.363333333	2.361362601	51.408	76.347	84.382	70.71233333	17.19398937	6.316	49.335	4.218	19.95633333	25.46428759	0	15.984	0	5.328	9.228366703	N	Bin 2	50-87%	0.025351608	0.350266856	0.583792215	0.082916074	0.021925752	0.259256868
T982	157	AAAAAAAAGGTTGTCTCAGTGCTTTCGCACTGAGACAACCTTTTTTTT	0	0	0	0	0	0	22.455	0	7.485	12.96440029	14.211	19.435	49.21	27.61866667	18.88019598	22.672	58.608	37.375	39.55166667	18.06661098	N	Bin 4	>95%	0.422649731	0.12680964	0.063044978	0.320353538	0.020905018	0.505386685
T983	12	AAAAAAAAGGTTGCGGCAGTGCTTTCGCACTGAAGTGAGCTTTTTTTT	8.18	2.988	14.124	8.430666667	5.572230194	0	0	0	0	0	0	0	0	0	0	0	0	0	0	0	#DIV/0!	Bin 1	0-50%	0.119970119	0.119970119	0.119970119	#DIV/0!	#DIV/0!	#DIV/0!
T984	140	AAAAAAAAGGTGAATTCAGTGCTTTCGCACTGAATTCACCTTTTTTTT	0	11.952	2.354	4.768666667	6.331314029	1.428	0	5.444	2.290666667	2.822663518	18.948	23.92	42.18	28.34933333	12.23297598	28.34	50.616	14.95	31.302	18.01654717	N	Bin 4	>95%	0.654629353	0.106256321	0.072797412	0.043925281	0.135254009	0.869778613
T985	190	AAAAAAAAGCTAGTAACAGTGCTTTCGCACTGTTACTAGCTTTTTTTT	10.225	13.446	7.062	10.24433333	3.192043912	14.28	10.479	13.61	12.78966667	2.028943157	3.158	79.235	60.458	47.617	39.63074492	43.927	17.316	5.98	22.40766667	19.47915564	N	Bin 3	87-95%	0.46585365	0.238679442	0.379285067	0.28135397	0.468909444	0.525390913
T986	219	AAAAAAAACGTTACAACAGTGCTTTCGCACTGTTGTAACGTTTTTTTT	0	7.47	7.062	4.844	4.199984286	18.564	1.497	0	6.687	10.31298206	145.268	64.285	56.24	88.59766667	49.24251736	29.757	1.332	0	10.363	16.80889595	N	Bin 3	87-95%	0.846090451	0.113029936	0.693550574	0.067734627	0.431222453	0.052861309
T987	12	AAAAAAAACGCGTGAACAGTGCTTTCGCACTGCACAATCCTTTTTTTT	6.135	0	18.832	8.322333333	9.604653889	0	0	0	0	0	0	0	1.406	0.468666667	0.811754478	0	0	0	0	0	#DIV/0!	Bin 1	0-50%	0.272209646	0.263686788	0.272209646	0.422649731	#DIV/0!	0.422649731
T988	140	AAAAAAAACGAGGGGACAGTGCGAAAGCACTGAGACAACCTTTTTTTT	79.755	25.398	14.124	39.759	35.09324409	87.108	7.485	13.61	36.06766667	44.30818916	0	2.99	0	0.996666667	1.726277305	0	0	0	0	0	N	Bin 1	0-50%	0.669927921	0.201100115	0.188727308	0.311902897	0.293968892	0.422649731
T989	203	AAAAAAAACCACATAACAGTGCTTTCGCACTGTTATGTGGTTTTTTTT	30.675	11.952	32.956	25.19433333	11.5247683	19.992	19.461	12.249	17.234	4.325292938	12.632	35.88	92.796	47.10266667	41.2435196	11.336	19.98	13.455	14.92366667	4.505265845	N	Bin 3	87-95%	0.436786765	0.432999959	0.378290274	0.373165667	0.542934107	0.311300716
T990	59	AAAAAAAAGGGTTAAACAGTGCGAAAGCACTGTCCCCCCGTTTTTTTT	10.225	40.338	37.664	29.409	16.66754214	2.856	5.988	4.083	4.309	1.578183449	0	0	0	0	0	2.834	0	0	0.944666667	1.636210663	N	Bin 1	0-50%	0.105453667	0.092459145	0.114566967	0.041922043	0.195981189	0.422649731
T991	57	AAAAAAAAGGCGTTCGCAGTGCGAAAGCACTGGTTCGTGGTTTTTTTT	53.17	35.856	14.124	34.38333333	19.56461319	0	0	0	0	0	0	1.495	0	0.498333333	0.863138652	0	0	0	0	0	#DIV/0!	Bin 1	0-50%	0.093099355	0.095162096	0.093099355	0.422649731	#DIV/0!	0.422649731
T992	47	AAAAAAAAGGCAGTTGCAGTGCGAAAGCACTGGACGACCGTTTTTTTT	42.945	16.434	30.602	29.99366667	13.26596519	0	0	0	0	0	0	0	0	0	0	2.834	0	0	0.944666667	1.636210663	#DIV/0!	Bin 1	0-50%	0.0594518	0.0594518	0.051760983	#DIV/0!	0.422649731	0.422649731
T993	88	AAAAAAAAGGACCCATCAGTGCGAAAGCACTGTACAGTGGTTTTTTTT	63.395	62.748	35.31	53.81766667	16.03137381	0	0	0	0	0	0	0	0	0	0	0	0	0	0	0	#DIV/0!	Bin 1	0-50%	0.028327331	0.028327331	0.028327331	#DIV/0!	#DIV/0!	#DIV/0!
T994	214	AAAAAAAACGTGTTCCCAGTGCGAAAGCACTGCGCATCCCTTTTTTTT	153.375	141.93	91.806	129.037	32.74687049	4.284	1.497	0	1.927	2.174129481	0	1.495	0	0.498333333	0.863138652	0	0	0	0	0	Y	Bin 1	0-50%	0.019109935	0.020605983	0.020800447	0.422380256	0.264512121	0.422649731
T995	157	AAAAAAAACGACAGTACAGTGCTTTCGCACTGTACTGTCGTTTTTTTT	12.27	10.458	0	7.576	6.62326717	8.568	10.479	4.083	7.71	3.283188542	0	1.495	4.218	1.904333333	2.138585124	99.19	49.284	25.415	57.963	37.64547034	N	Bin 4	>95%	0.957888649	0.37705303	0.114265009	0.190058801	0.137034949	0.134024919
T996	130	AAAAAAAACCTCAATGCAGTGCTTTCGCACTGCATTGAGGTTTTTTTT	12.27	0	7.062	6.444	6.15830074	0	8.982	0	2.994	5.185760118	0	4.485	11.248	5.244333333	5.662315457	60.931	49.284	35.88	48.69833333	12.53576501	N	Bin 4	>95%	0.643591154	0.848531573	0.024375912	0.678239696	0.027362785	0.053727025
T997	101	AAAAAAAACCAAAAATCAGTGCGAAAGCACTGATTTTTGGTTTTTTTT	0	0	0	0	0	0	0	0	0	0	0	0	0	0	0	46.761	29.304	68.77	48.27833333	19.77670383	#DIV/0!	Bin 4	>95%	#DIV/0!	#DIV/0!	0.051640334	#DIV/0!	0.051640334	0.051640334
T998	206	AAAAAAAAGGTGATTTCAGTGCGAAAGCACTGAAATCACCTTTTTTTT	10.225	13.446	0	7.890333333	7.020450864	11.424	2.994	9.527	7.981666667	4.422359815	71.055	100.165	87.172	86.13066667	14.58291145	0	1.332	0	0.444	0.769030559	Y	Bin 3	87-95%	0.988854206	0.012156674	0.186407036	0.018701547	0.127750293	0.008717571
T999	211	AAAAAAAAGCTATTGTCAGTGCTTTCGCACTGACAATAGCTTTTTTTT	0	13.446	11.77	8.405333333	7.327309556	0	10.479	4.083	4.854	5.281873815	34.738	150.995	64.676	83.46966667	60.36409481	4.251	18.648	1.495	8.131333333	9.211356704	N	Bin 3	87-95%	0.253483554	0.14131309	0.961341602	0.132240524	0.406572598	0.128847863
T1000	121	AAAAAAAAGCCCGCTGCAGTGCGAAAGCACTGTCCCGACGTTTTTTTT	32.72	73.206	127.116	77.68066667	47.35681773	0	0	1.361	0.453666667	0.785773716	0	0	1.406	0.468666667	0.811754478	0	0	0	0	0	N	Bin 1	0-50%	0.103143441	0.103089474	0.104773738	0.422649731	0.422649731	0.422649731
T1001	49	AAAAAAAACGGTAGAACAGTGCTTTCGCACTGCCTCCGGCTTTTTTTT	2.045	5.976	0	2.673666667	3.03719613	4.284	0	1.361	1.881666667	2.188945941	0	0	0	0	0	12.753	5.328	40.365	19.482	18.46232442	N	Bin 4	>95%	0.789770775	0.266819635	0.30295559	0.274939679	0.242934805	0.20911098
T1002	17	AAAAAAAACGGGAGACCAGTGCTTTCGCACTGCGGGCACCTTTTTTTT	12.27	4.482	14.124	10.292	5.116288108	0	0	0	0	0	0	0	0	0	0	0	2.664	0	0.888	1.538061117	#DIV/0!	Bin 1	0-50%	0.073417523	0.073417523	0.133490104	#DIV/0!	0.422649731	0.422649731
T1003	170	AAAAAAAACCTGTGATCAGTGCGAAAGCACTGATCACAGGTTTTTTTT	6.135	5.976	0	4.037	3.497048327	9.996	14.97	12.249	12.405	2.490666778	0	11.96	14.06	8.673333333	7.584361103	28.34	87.912	49.335	55.19566667	30.21533313	N	Bin 4	>95%	0.075603359	0.512307106	0.097536207	0.389969897	0.116192634	0.088567248
T1004	166	AAAAAAAACCTGCGTCCAGTGCGAAAGCACTGCCAATCCCTTTTTTTT	134.97	113.544	49.434	99.316	44.50762645	2.856	0	1.361	1.405666667	1.42852383	0	0	0	0	0	0	0	0	0	0	#DIV/0!	Bin 1	0-50%	0.061577084	0.060893023	0.060893023	0.230433078	0.230433078	#DIV/0!
T1005	186	AAAAAAAAGGTTGTGTCAGTGCTTTCGCACTGACACAACCTTTTTTTT	4.09	10.458	16.478	10.342	6.194814606	25.704	8.982	13.61	16.09866667	8.634316263	9.474	41.86	8.436	19.92333333	19.00479859	45.344	43.956	46.345	45.215	1.199712882	N	Bin 4	>95%	0.543738685	0.494960194	0.009146645	0.821099169	0.025929987	0.161304024
T1006	46	AAAAAAAAGGGTAGCTCAGTGCGAAAGCACTGTAACCCGGTTTTTTTT	10.225	23.904	56.496	30.20833333	23.77098703	0	0	0	0	0	0	1.495	0	0.498333333	0.863138652	0	0	0	0	0	#DIV/0!	Bin 1	0-50%	0.158685832	0.165057569	0.158685832	0.422649731	#DIV/0!	0.422649731
T1007	139	AAAAAAAACCTCTACACAGTGCGAAAGCACTGCCATTACCTTTTTTTT	112.475	44.82	16.478	57.92433333	49.32188831	21.42	16.467	27.22	21.70233333	5.382056887	0	0	1.406	0.468666667	0.811754478	0	0	0	0	0	N	Bin 1	0-50%	0.346273252	0.184365857	0.178935116	0.015785261	0.019890799	0.422649731
T1008	229	AAAAAAAACCTATATACAGTGCTTTCGCACTGTATATAGGTTTTTTTT	2.045	1.494	9.416	4.318333333	4.423296772	81.396	122.754	93.909	99.353	21.20964151	0	1.495	1.406	0.967	0.838628046	9.919	1.332	7.475	6.242	4.424291921	Y	Bin 2	50-87%	0.018741466	0.297843354	0.589230094	0.014262995	0.024344195	0.214364586
T1009	60	AAAAAAAACCGGGGCGCAGTGCGAAAGCACTGAAGATTGCTTTTTTTT	51.125	44.82	7.062	34.33566667	23.82914028	0	0	1.361	0.453666667	0.785773716	0	0	0	0	0	0	0	1.495	0.498333333	0.863138652	N	Bin 1	0-50%	0.139867842	0.129972747	0.140862411	0.422649731	0.422649731	0.422649731
T1010	82	AAAAAAAACCGACATCCAGTGCGAAAGCACTGCTCGCTCCTTTTTTTT	87.935	34.362	37.664	53.32033333	30.02261085	0	0	0	0	0	0	0	0	0	0	0	0	0	0	0	#DIV/0!	Bin 1	0-50%	0.091419033	0.091419033	0.091419033	#DIV/0!	#DIV/0!	#DIV/0!
T1011	155	AAAAAAAACCCGACCGCAGTGCGAAAGCACTGACCAAAGCTTTTTTTT	83.845	113.544	77.682	91.69033333	19.17505417	0	0	4.083	1.361	2.357321149	0	0	2.812	0.937333333	1.623508957	0	0	0	0	0	Y	Bin 1	0-50%	0.017133842	0.0161805	0.014266997	0.422649731	0.422649731	0.422649731
T1012	223	AAAAAAAAGGTTTCGACAGTGCTTTCGCACTGTCGAAACCTTTTTTTT	2.045	2.988	9.416	4.816333333	4.011235761	37.128	112.275	102.075	83.826	40.76196024	4.737	28.405	23.902	19.01466667	12.56813735	0	0	1.495	0.498333333	0.863138652	N	Bin 2	50-87%	0.072295081	0.162926341	0.141266168	0.057777444	0.070312871	0.12104148
T1013	88	AAAAAAAAGGTGACATCAGTGCGAAAGCACTGTACCTAGGTTTTTTTT	2.045	8.964	23.54	11.51633333	10.9724455	14.28	8.982	50.357	24.53966667	22.51484458	1.579	0	21.09	7.556333333	11.74705965	1.417	1.332	0	0.916333333	0.794705186	N	Bin 2	50-87%	0.234736286	0.262835012	0.258320052	0.112488801	0.221134492	0.455779489
T1014	238	AAAAAAAAGGATAGAACAGTGCTTTCGCACTGTTCTATCCTTTTTTTT	0	11.952	0	3.984	6.900490417	101.388	136.227	69.411	102.342	33.41821436	0	25.415	0	8.471666667	14.67335709	0	0	0	0	0	Y	Bin 2	50-87%	0.025181437	0.422649731	0.422649731	0.017351179	0.033752504	0.422649731
T1015	22	AAAAAAAAGCGCTCATCAGTGCTTTCGCACTGCCAGGTCGTTTTTTTT	12.27	7.47	23.54	14.42666667	8.249220165	0	0	0	0	0	0	0	0	0	0	1.417	0	0	0.472333333	0.818105331	#DIV/0!	Bin 1	0-50%	0.093889456	0.093889456	0.104042246	#DIV/0!	0.422649731	0.422649731
T1016	153	AAAAAAAAGCAATGTTCAGTGCGAAAGCACTGAACATTGCTTTTTTTT	0	2.988	0	0.996	1.725122604	1.428	0	6.805	2.744333333	3.588391887	0	4.485	12.654	5.713	6.415755373	65.182	69.264	52.325	62.257	8.840200733	Y	Bin 4	>95%	0.599870125	0.358818973	0.005303431	0.315116823	0.014225383	0.021548514
T1017	224	AAAAAAAACGTTAGTTCAGTGCTTTCGCACTGAACTAACGTTTTTTTT	4.09	0	4.708	2.932666667	2.558492004	8.568	0	0	2.856	4.946737106	99.477	80.73	130.758	103.655	25.274334	1.417	3.996	0	1.804333333	2.02596257	Y	Bin 3	87-95%	0.979562881	0.017122675	0.709562008	0.022174066	0.777637326	0.022975293
T1018	245	AAAAAAAACGTGTGAACAGTGCTTTCGCACTGTTCACACGTTTTTTTT	0	5.976	2.354	2.776666667	3.01033708	72.828	196.107	72.133	113.6893333	71.37663897	0	1.495	0	0.498333333	0.863138652	0	5.328	0	1.776	3.076122234	N	Bin 2	50-87%	0.107425937	0.220380684	0.290124013	0.108676263	0.104967425	0.422649731
T1019	70	AAAAAAAACGTGGAGGCAGTGCGAAAGCACTGAATGAGGCTTTTTTTT	69.53	35.856	25.894	43.76	22.86657027	0	0	0	0	0	0	0	0	0	0	0	0	1.495	0.498333333	0.863138652	#DIV/0!	Bin 1	0-50%	0.080218366	0.080218366	0.085616415	#DIV/0!	0.422649731	0.422649731
T1020	35	AAAAAAAACGGACTCGCAGTGCGAAAGCACTGCACCGGGCTTTTTTTT	24.54	13.446	30.602	22.86266667	8.700124673	0	0	0	0	0	0	0	0	0	0	0	1.332	0	0.444	0.769030559	#DIV/0!	Bin 1	0-50%	0.045034195	0.045034195	0.054169374	#DIV/0!	0.422649731	0.422649731
T1021	40	AAAAAAAACGCGGTGCCAGTGCGAAAGCACTGTCCCATGCTTTTTTTT	18.405	17.928	44.726	27.01966667	15.33598912	0	0	0	0	0	0	0	0	0	0	0	0	0	0	0	#DIV/0!	Bin 1	0-50%	0.092695462	0.092695462	0.092695462	#DIV/0!	#DIV/0!	#DIV/0!
T1022	224	AAAAAAAACCTTTACACAGTGCTTTCGCACTGTGTAAAGGTTTTTTTT	4.09	1.494	0	1.861333333	2.069595452	101.388	116.766	84.382	100.8453333	16.19881876	6.316	0	1.406	2.574	3.316041616	4.251	1.332	1.495	2.359333333	1.640257398	Y	Bin 2	50-87%	0.008088988	0.592238925	0.429653411	0.009966364	0.009024314	0.848790917
T1023	222	AAAAAAAAGGTATTCTCAGTGCTTTCGCACTGAGAATACCTTTTTTTT	12.27	4.482	0	5.584	6.208786355	75.684	67.365	50.357	64.46866667	12.90952332	66.318	26.91	25.308	39.512	23.22849173	0	0	0	0	0	N	Bin 2	50-87%	0.005208986	0.078267644	0.25960401	0.10864905	0.013103868	0.098478937
T1024	81	AAAAAAAAGGGTTTATCAGTGCGAAAGCACTGGACACTGGTTTTTTTT	96.115	29.88	16.478	47.491	42.63945864	9.996	0	0	3.332	5.771193291	0	0	0	0	0	0	0	0	0	0	#DIV/0!	Bin 1	0-50%	0.174313023	0.193499768	0.193499768	0.422649731	0.422649731	#DIV/0!
T1025	186	AAAAAAAACGTTTAGTCAGTGCGAAAGCACTGACTAAACGTTTTTTTT	12.27	32.868	2.354	15.83066667	15.56550061	12.852	41.916	14.971	23.24633333	16.20308243	22.106	37.375	60.458	39.97966667	19.30821567	17.004	6.66	14.95	12.87133333	5.476333201	N	Bin 3	87-95%	0.173300174	0.292295253	0.826014781	0.378585937	0.493797048	0.148476425
T1026	209	AAAAAAAACGTTATCACAGTGCGAAAGCACTGTGATAACGTTTTTTTT	14.315	85.158	75.328	58.267	38.37956426	22.848	28.443	28.581	26.624	3.2708398	9.474	22.425	11.248	14.38233333	7.021405439	9.919	27.972	0	12.63033333	14.18173799	N	Bin 1	0-50%	0.259272109	0.153614416	0.165114835	0.066140957	0.227428897	0.758189312
T1027	19	AAAAAAAACGGTGGAGCAGTGCTTTCGCACTGGCCCCAGCTTTTTTTT	18.405	7.47	9.416	11.76366667	5.833284695	0	0	1.361	0.453666667	0.785773716	0	0	0	0	0	0	0	0	0	0	#DIV/0!	Bin 1	0-50%	0.086066649	0.073090813	0.073090813	0.422649731	0.422649731	#DIV/0!
T1028	19	AAAAAAAACGCGTTTTCAGTGCGAAAGCACTGTCCGGGCGTTTTTTTT	20.45	0	21.186	13.87866667	12.0249102	0	0	0	0	0	0	0	0	0	0	0	0	0	0	0	#DIV/0!	Bin 1	0-50%	0.183630957	0.183630957	0.183630957	#DIV/0!	#DIV/0!	#DIV/0!
T1029	62	AAAAAAAACCTTGCTGCAGTGCGAAAGCACTGGACACGCCTTTTTTTT	28.63	43.326	44.726	38.894	8.916404657	0	0	0	0	0	0	0	0	0	0	0	0	0	0	0	#DIV/0!	Bin 1	0-50%	0.017071047	0.017071047	0.017071047	#DIV/0!	#DIV/0!	#DIV/0!
T1030	114	AAAAAAAACCGCCTGGCAGTGCGAAAGCACTGGGGGATGCTTTTTTTT	110.43	56.772	49.434	72.212	33.30049855	0	0	0	0	0	0	1.495	0	0.498333333	0.863138652	0	0	0	0	0	#DIV/0!	Bin 1	0-50%	0.064141383	0.066210672	0.064141383	0.422649731	#DIV/0!	0.422649731
T1031	197	AAAAAAAAGGTAGTACCAGTGCTTTCGCACTGGTACTACCTTTTTTTT	10.225	4.482	0	4.902333333	5.125443038	19.992	17.964	6.805	14.92033333	7.100857155	1.579	64.285	123.728	63.19733333	61.08176335	22.672	13.32	0	11.99733333	11.39372552	N	Bin 3	87-95%	0.035223076	0.266710611	0.194993095	0.342132353	0.415622648	0.345362095
T1032	241	AAAAAAAAGGGTCGCGCAGTGCGAAAGCACTGATCACGGCTTTTTTTT	108.385	170.316	101.222	126.641	37.99284618	0	0	4.083	1.361	2.357321149	0	1.495	22.496	7.997	12.57873233	0	2.664	13.455	5.373	7.124834524	Y	Bin 1	0-50%	0.031431884	0.046470752	0.03684293	0.377820551	0.286790888	0.501451245
T1033	80	AAAAAAAAGCGCTGTCCAGTGCGAAAGCACTGCAATTTGGTTTTTTTT	16.36	23.904	0	13.42133333	12.21994784	21.42	23.952	16.332	20.568	3.88078961	3.158	11.96	4.218	6.445333333	4.805159866	0	0	0	0	0	N	Bin 2	50-87%	0.276031055	0.339593945	0.19746837	0.020814527	0.011659693	0.145810287
T1034	18	AAAAAAAAGCCCAGGACAGTGCTTTCGCACTGGAGCCGCGTTTTTTTT	10.225	2.988	23.54	12.251	10.42471501	0	0	1.361	0.453666667	0.785773716	0	0	0	0	0	0	0	0	0	0	#DIV/0!	Bin 1	0-50%	0.169522251	0.178758986	0.178758986	0.422649731	0.422649731	#DIV/0!
T1035	153	AAAAAAAACGCGAACCCAGTGCGAAAGCACTGCGATGCCCTTTTTTTT	79.755	35.856	16.478	44.02966667	32.4206925	61.404	20.958	32.664	38.342	20.8122438	1.579	0	1.406	0.995	0.866025981	0	0	0	0	0	N	Bin 1	0-50%	0.656122665	0.146351772	0.142967572	0.084761637	0.085766273	0.18487126
T1036	244	AAAAAAAACGATTGTACAGTGCGAAAGCACTGTACAATCGTTTTTTTT	18.405	43.326	25.894	29.20833333	12.78681604	102.816	74.85	93.909	90.525	14.28680794	0	4.485	0	1.495	2.589415957	0	1.332	0	0.444	0.769030559	N	Bin 2	50-87%	0.05926152	0.043394135	0.053849068	0.011616599	0.009139733	0.422649731
T1037	215	AAAAAAAACCTTATTGCAGTGCTTTCGCACTGCAATAAGGTTTTTTTT	6.135	5.976	0	4.037	3.497048327	0	41.916	14.971	18.96233333	21.2411351	4.737	186.875	54.834	82.14866667	94.09107834	0	1.332	1.495	0.942333333	0.820144093	N	Bin 3	87-95%	0.344102985	0.284283947	0.316168739	0.272399089	0.27012498	0.271662228
T1038	165	AAAAAAAACCTCGCGGCAGTGCGAAAGCACTGTAGGTCGGTTTTTTTT	40.9	19.422	4.708	21.67666667	18.20104001	37.128	14.97	114.324	55.474	52.15588285	3.158	5.98	4.218	4.452	1.425478165	0	1.332	0	0.444	0.769030559	N	Bin 2	50-87%	0.46672078	0.255402259	0.182193407	0.235380162	0.212098761	0.011984292
T1039	206	AAAAAAAACCGATACACAGTGCTTTCGCACTGTGTATCGGTTTTTTTT	0	13.446	9.416	7.620666667	6.9004453	0	0	0	0	0	4.737	98.67	168.72	90.709	82.28085569	0	3.996	1.495	1.830333333	2.018994882	N	Bin 3	87-95%	0.195900696	0.203711542	0.186648089	0.196401222	0.256948624	0.199148347
T1040	222	AAAAAAAAGGAGTATTCAGTGCTTTCGCACTGAATACTCCTTTTTTTT	2.045	32.868	7.062	13.99166667	16.53872856	79.968	43.413	23.137	48.83933333	28.80146629	26.843	68.77	36.556	44.05633333	21.94674423	2.834	3.996	0	2.276666667	2.055473019	N	Bin 2	50-87%	0.247965837	0.011264343	0.317574134	0.862787519	0.10048948	0.07410809
T1041	154	AAAAAAAAGCTGTATGCAGTGCGAAAGCACTGCATACAGCTTTTTTTT	0	13.446	0	4.482	7.76305172	8.568	2.994	0	3.854	4.348258962	9.474	37.375	70.3	39.04966667	30.44756066	31.174	35.964	10.465	25.86766667	13.55240312	N	Bin 3	87-95%	0.919516923	0.200231239	0.070596745	0.221070677	0.077292685	0.64136899
T1042	77	AAAAAAAAGCGAGACACAGTGCGAAAGCACTGATCTAACCTTTTTTTT	40.9	34.362	80.036	51.766	24.69981854	0	0	0	0	0	0	0	0	0	0	0	0	0	0	0	#DIV/0!	Bin 1	0-50%	0.068214973	0.068214973	0.068214973	#DIV/0!	#DIV/0!	#DIV/0!
T1043	243	AAAAAAAACGTTTTCTCAGTGCTTTCGCACTGAGAAAACGTTTTTTTT	26.585	11.952	18.832	19.123	7.320838955	74.256	85.329	119.768	93.11766667	23.73463782	6.316	8.97	9.842	8.376	1.836517356	0	0	0	0	0	Y	Bin 2	50-87%	0.040587457	0.167994101	0.045541374	0.02214498	0.020977064	0.015649717
T1044	219	AAAAAAAACGTTCTGACAGTGCTTTCGCACTGTCAGAACGTTTTTTTT	2.045	14.94	7.062	8.015666667	6.500182023	2.856	10.479	0	4.445	5.417199553	30.001	137.54	94.202	87.24766667	54.10574086	4.251	10.656	10.465	8.457333333	3.64404313	N	Bin 3	87-95%	0.263062211	0.102983075	0.870321272	0.106342526	0.34183815	0.114929439
T1045	170	AAAAAAAACGTCAATACAGTGCTTTCGCACTGTATTGACGTTTTTTTT	0	1.494	0	0.498	0.862561302	0	7.485	0	2.495	4.321466765	3.158	20.93	99.826	41.30466667	51.45406531	59.514	43.956	2.99	35.48666667	29.19825079	N	Bin 3	87-95%	0.422649731	0.305360538	0.171764588	0.332978537	0.18207983	0.911900401
T1046	196	AAAAAAAACCAATCTACAGTGCTTTCGCACTGTAGATTGGTTTTTTTT	2.045	4.482	0	2.175666667	2.243855239	15.708	16.467	23.137	18.43733333	4.087685205	42.633	70.265	108.262	73.72	32.95063245	0	0	2.99	0.996666667	1.726277305	N	Bin 3	87-95%	0.042679444	0.068452361	0.645646229	0.08140129	0.006120887	0.056864122
T1047	74	AAAAAAAAGGTCGTGTCAGTGCGAAAGCACTGACACGACCTTTTTTTT	8.18	1.494	14.124	7.932666667	6.318631603	1.428	4.491	31.303	12.40733333	16.43563678	0	0	0	0	0	8.502	18.648	23.92	17.02333333	7.836347193	N	Bin 4	>95%	0.585542516	0.161696823	0.203027809	0.321130083	0.542177336	0.063935038
T1048	180	AAAAAAAAGGTCGTGACAGTGCTTTCGCACTGTCACGACCTTTTTTTT	0	10.458	4.708	5.055333333	5.237644636	0	7.485	5.444	4.309666667	3.86928163	0	0	8.436	2.812	4.870526871	68.016	55.944	98.67	74.21	22.02616617	Y	Bin 4	>95%	0.578309226	0.650030896	0.038653025	0.678193363	0.032686572	0.019213893
T1049	157	AAAAAAAAGGCGTGGCCAGTGCGAAAGCACTGCTTCATGCTTTTTTTT	188.14	19.422	94.16	100.574	84.54167864	2.856	0	0	0.952	1.648912369	3.158	2.99	8.436	4.861333333	3.09689156	0	0	0	0	0	N	Bin 1	0-50%	0.173382189	0.189505618	0.175511964	0.243893127	0.422649731	0.112836094
T1050	109	AAAAAAAAGCGGTGGTCAGTGCGAAAGCACTGCAAGTAGGTTTTTTTT	102.25	47.808	58.85	69.636	28.7790929	1.428	1.497	0	0.975	0.845079286	0	0	0	0	0	0	0	0	0	0	#DIV/0!	Bin 1	0-50%	0.053082532	0.052490741	0.052490741	0.183730505	0.183730505	#DIV/0!
T1051	157	AAAAAAAAGCCATGTACAGTGCGAAAGCACTGTACATGGCTTTTTTTT	6.135	7.47	2.354	5.319666667	2.653665452	2.856	1.497	0	1.451	1.428555564	6.316	50.83	63.27	40.13866667	29.94441493	22.672	53.28	8.97	28.30733333	22.68615792	N	Bin 3	87-95%	0.070507143	0.193439813	0.18992536	0.165563305	0.171801874	0.63898039
T1052	234	AAAAAAAACCTCGGTTCAGTGCGAAAGCACTGCCAGCTGCTTTTTTTT	0	8.964	0	2.988	5.175367813	95.676	53.892	157.876	102.4813333	52.32497	1.579	0	2.812	1.463666667	1.409543307	0	3.996	4.485	2.827	2.460432279	N	Bin 2	50-87%	0.092978611	0.722854411	0.958335548	0.075311196	0.079642851	0.487871257
T1053	196	AAAAAAAACCTAACGTCAGTGCTTTCGCACTGACGTTAGGTTTTTTTT	18.405	49.302	14.124	27.277	19.19393678	21.42	28.443	20.415	23.426	4.373811038	0	8.97	56.24	21.73666667	30.21548003	41.093	13.32	20.93	25.11433333	14.35152836	N	Bin 1	0-50%	0.696738681	0.843068973	0.913046316	0.936472741	0.882177177	0.892366812
T1054	178	AAAAAAAAGGCATGAACAGTGCTTTCGCACTGTTCATGCCTTTTTTTT	2.045	19.422	11.77	11.079	8.709083936	8.568	0	20.415	9.661	10.2512947	7.895	41.86	115.292	55.01566667	54.89383004	7.085	15.984	8.97	10.67966667	4.689378459	N	Bin 3	87-95%	0.889553014	0.282660399	0.896962897	0.242486514	0.910504932	0.298242943
T1055	230	AAAAAAAAGCATGTAACAGTGCTTTCGCACTGTTACATGCTTTTTTTT	26.585	53.784	18.832	33.067	18.35545747	48.552	55.389	42.191	48.71066667	6.600430466	12.632	34.385	22.496	23.171	10.89219771	19.838	13.32	0	11.05266667	10.1114866	N	Bin 2	50-87%	0.156046112	0.290988619	0.155271409	0.039098502	0.013811642	0.33682517
T1056	71	AAAAAAAAGCAGCGCTCAGTGCGAAAGCACTGAAACGACGTTTTTTTT	18.405	7.47	14.124	13.333	5.510246546	15.708	22.455	19.054	19.07233333	3.373537362	1.579	2.99	0	1.523	1.495786415	0	0	11.96	3.986666667	6.90510922	N	Bin 2	50-87%	0.378855341	0.087635969	0.189801389	0.009407594	0.076941074	0.656668575
T1057	46	AAAAAAAAGCAAAGGACAGTGCGAAAGCACTGCGAATTCGTTTTTTTT	22.495	4.482	75.328	34.10166667	36.82152852	0	0	0	0	0	0	0	0	0	0	0	0	0	0	0	#DIV/0!	Bin 1	0-50%	0.249888808	0.249888808	0.249888808	#DIV/0!	#DIV/0!	#DIV/0!
T1058	193	AAAAAAAACGGTTTTACAGTGCTTTCGCACTGTAAAACCGTTTTTTTT	10.225	14.94	11.77	12.31166667	2.403717607	24.276	38.922	36.747	33.315	7.903182713	25.264	46.345	64.676	45.42833333	19.72198378	7.085	5.328	1.495	4.636	2.858526369	N	Bin 3	87-95%	0.026488204	0.094362564	0.077795928	0.274406145	0.038099489	0.088213434
T1059	101	AAAAAAAACGGTTGGGCAGTGCTTTCGCACTGTGCGGACCTTTTTTTT	0	1.494	0	0.498	0.862561302	0	2.994	2.722	1.905333333	1.655662204	3.158	1.495	5.624	3.425666667	2.077473064	60.931	14.652	52.325	42.636	24.61389853	N	Bin 4	>95%	0.215694729	0.213817503	0.103218447	0.42040038	0.11181489	0.099806276
T1060	212	AAAAAAAACGAGTTGACAGTGCGAAAGCACTGACCACACCTTTTTTTT	53.17	19.422	14.124	28.90533333	21.180126	72.828	55.389	89.826	72.681	17.21897061	9.474	1.495	7.03	5.999666667	4.088068044	1.417	0	0	0.472333333	0.818105331	N	Bin 2	50-87%	0.119236634	0.169314045	0.136817061	0.015890971	0.018460027	0.113291854
T1061	33	AAAAAAAACCGGGTGGCAGTGCTTTCGCACTGGTCATTCCTTTTTTTT	20.45	10.458	30.602	20.50333333	10.0721059	0	0	0	0	0	0	0	0	0	0	0	0	4.485	1.495	2.589415957	#DIV/0!	Bin 1	0-50%	0.071875039	0.071875039	0.053389713	#DIV/0!	0.422649731	0.422649731
T1062	148	AAAAAAAACCACATGTCAGTGCGAAAGCACTGACATGTGGTTTTTTTT	32.72	71.712	63.558	55.99666667	20.56633991	4.284	5.988	4.083	4.785	1.046664703	0	0	2.812	0.937333333	1.623508957	9.919	23.976	29.9	21.265	10.26266198	Y	Bin 1	0-50%	0.047133464	0.041699051	0.040580273	0.108037379	0.107051056	0.061353859
T1063	36	AAAAAAAAGGTGGGGGCAGTGCTTTCGCACTGTGTTCTGGTTTTTTTT	0	0	0	0	0	0	1.497	27.22	9.572333333	15.30164554	15.79	2.99	4.218	7.666	7.062331626	0	0	0	0	0	#DIV/0!	Bin 2	50-87%	0.391816647	0.200844921	#DIV/0!	0.881823089	0.391816647	0.200844921
T1064	211	AAAAAAAAGGAAATTTCAGTGCGAAAGCACTGAAATTTCCTTTTTTTT	0	8.964	16.478	8.480666667	8.249626012	5.712	23.952	0	9.888	12.5101482	42.633	80.73	89.984	71.11566667	25.09692918	21.255	18.648	5.98	15.29433333	8.171090278	N	Bin 3	87-95%	0.893997688	0.024619225	0.539140977	0.058370953	0.464235769	0.093179421
T1065	79	AAAAAAAAGCTGGTGTCAGTGCTTTCGCACTGAGGTCCGGTTTTTTTT	63.395	35.856	56.496	51.91566667	14.32947034	0	0	0	0	0	0	0	0	0	0	0	0	0	0	0	#DIV/0!	Bin 1	0-50%	0.024466515	0.024466515	0.024466515	#DIV/0!	#DIV/0!	#DIV/0!
T1066	30	AAAAAAAAGCATAACGCAGTGCTTTCGCACTGACACACCGTTTTTTTT	26.585	16.434	9.416	17.47833333	8.632011025	1.428	1.497	0	0.975	0.845079286	0	0	0	0	0	0	0	0	0	0	#DIV/0!	Bin 1	0-50%	0.069970104	0.07256391	0.07256391	0.183730505	0.183730505	#DIV/0!
T1067	11	AAAAAAAAGCAGGATACAGTGCTTTCGCACTGTCATCACCTTTTTTTT	6.135	4.482	11.77	7.462333333	3.821007241	0	0	0	0	0	0	0	0	0	0	0	0	0	0	0	#DIV/0!	Bin 1	0-50%	0.077386119	0.077386119	0.077386119	#DIV/0!	#DIV/0!	#DIV/0!
T1068	89	AAAAAAAACGGGGGTACAGTGCTTTCGCACTGGCTGTCCCTTTTTTTT	44.99	73.206	40.018	52.738	17.89928669	0	0	0	0	0	0	0	0	0	0	0	0	1.495	0.498333333	0.863138652	#DIV/0!	Bin 1	0-50%	0.036318577	0.036318577	0.039125227	#DIV/0!	0.422649731	0.422649731
T1069	13	AAAAAAAAGGTTGCTACAGTGCTTTCGCACTGCACAAAGCTTTTTTTT	6.135	5.976	14.124	8.745	4.659028976	0	0	0	0	0	0	0	0	0	0	0	0	0	0	0	#DIV/0!	Bin 1	0-50%	0.083003091	0.083003091	0.083003091	#DIV/0!	#DIV/0!	#DIV/0!
T1070	214	AAAAAAAAGGTGGTCGCAGTGCTTTCGCACTGAACTGCGCTTTTTTTT	67.485	44.82	303.666	138.657	143.35063	0	0	13.61	4.536666667	7.857737164	0	0	0	0	0	0	0	17.94	5.98	10.35766383	N	Bin 1	0-50%	0.228630817	0.235853733	0.226222571	0.422649731	0.422649731	0.422649731
T1071	207	AAAAAAAAGCTTTGAACAGTGCTTTCGCACTGTTCAAAGCTTTTTTTT	2.045	4.482	4.708	3.745	1.476573398	154.224	41.916	66.689	87.60966667	59.00446963	7.895	5.98	1.406	5.093666667	3.334062137	2.834	5.328	0	2.720666667	2.665807445	N	Bin 2	50-87%	0.138074354	0.660597609	0.634038285	0.129647824	0.13217333	0.223470554
T1072	25	AAAAAAAAGCTTACTACAGTGCGAAAGCACTGCCCCCACCTTTTTTTT	22.495	5.976	21.186	16.55233333	9.182727826	0	1.497	0	0.499	0.864293353	0	0	0	0	0	0	0	0	0	0	#DIV/0!	Bin 1	0-50%	0.109490716	0.089092761	0.089092761	0.422649731	0.422649731	#DIV/0!
T1073	137	AAAAAAAAGCTGGGGTCAGTGCTTTCGCACTGCATATCCCTTTTTTTT	40.9	61.254	150.656	84.27	58.3857609	0	1.497	14.971	5.489333333	8.245408076	0	0	0	0	0	0	0	0	0	0	#DIV/0!	Bin 1	0-50%	0.11278923	0.129618198	0.129618198	0.368069931	0.368069931	#DIV/0!
T1074	8	AAAAAAAAGCAGTTGTCAGTGCTTTCGCACTGCTGCGCGGTTTTTTTT	6.135	5.976	0	4.037	3.497048327	0	0	0	0	0	0	0	0	0	0	0	1.332	0	0.444	0.769030559	#DIV/0!	Bin 1	0-50%	0.183573775	0.183573775	0.191204372	#DIV/0!	0.422649731	0.422649731
T1075	203	AAAAAAAACGTAATTTCAGTGCGAAAGCACTGAAATTACGTTTTTTTT	2.045	5.976	2.354	3.458333333	2.185830353	18.564	26.946	12.249	19.253	7.372685603	42.633	145.015	33.744	73.79733333	61.8362403	1.417	0	11.96	4.459	6.534579022	N	Bin 3	87-95%	0.039081098	0.17795508	0.847033031	0.22815414	0.197757435	0.211566231
T1076	27	AAAAAAAACGGCACCGCAGTGCGAAAGCACTGACTTCTGCTTTTTTTT	14.315	4.482	40.018	19.605	18.34911167	0	0	0	0	0	0	0	0	0	0	0	0	0	0	0	#DIV/0!	Bin 1	0-50%	0.205445241	0.205445241	0.205445241	#DIV/0!	#DIV/0!	#DIV/0!
T1077	211	AAAAAAAACGAGTATACAGTGCTTTCGCACTGTATACTCGTTTTTTTT	98.16	144.918	138.886	127.3213333	25.43390999	5.712	0	2.722	2.811333333	2.85704766	0	1.495	0	0.498333333	0.863138652	0	0	0	0	0	Y	Bin 1	0-50%	0.016568147	0.012633055	0.013041915	0.383811343	0.230433078	0.422649731
T1078	86	AAAAAAAACGACAGGTCAGTGCGAAAGCACTGAAAGACGGTTTTTTTT	8.18	20.916	160.072	63.056	84.25929988	0	0	0	0	0	0	0	0	0	0	0	0	0	0	0	#DIV/0!	Bin 1	0-50%	0.324323766	0.324323766	0.324323766	#DIV/0!	#DIV/0!	#DIV/0!
T1079	90	AAAAAAAACCCCGTGTCAGTGCGAAAGCACTGCGCACACCTTTTTTTT	92.025	37.35	32.956	54.11033333	32.90848326	1.428	7.485	0	2.971	3.973907774	0	0	0	0	0	0	0	0	0	0	#DIV/0!	Bin 1	0-50%	0.122357951	0.104347982	0.104347982	0.32468208	0.32468208	#DIV/0!
T1080	79	AAAAAAAAGGTCAATACAGTGCGAAAGCACTGCCAGCACGTTTTTTTT	49.08	34.362	68.266	50.56933333	17.00099672	0	0	0	0	0	0	0	4.218	1.406	2.435263435	0	0	0	0	0	#DIV/0!	Bin 1	0-50%	0.035671311	0.029066116	0.035671311	0.422649731	#DIV/0!	0.422649731
T1081	85	AAAAAAAAGGGACTAGCAGTGCGAAAGCACTGGAACGAGGTTTTTTTT	65.44	34.362	68.266	56.02266667	18.81182951	0	0	0	0	0	1.579	0	0	0.526333333	0.911636075	0	0	0	0	0	#DIV/0!	Bin 1	0-50%	0.035590508	0.034869297	0.035590508	0.422649731	#DIV/0!	0.422649731
T1082	42	AAAAAAAAGGCGTACGCAGTGCGAAAGCACTGTCCGTTCGTTTTTTTT	51.125	1.494	37.664	30.09433333	25.66678652	0	0	0	0	0	0	0	0	0	0	0	0	0	0	0	#DIV/0!	Bin 1	0-50%	0.179371715	0.179371715	0.179371715	#DIV/0!	#DIV/0!	#DIV/0!
T1083	232	AAAAAAAAGCATGACGCAGTGCGAAAGCACTGACCCTCGGTTTTTTTT	124.745	189.738	84.744	133.0756667	52.9904238	1.428	5.988	4.083	3.833	2.290256536	0	0	0	0	0	0	0	0	0	0	#DIV/0!	Bin 1	0-50%	0.049594994	0.049001456	0.049001456	0.101252855	0.101252855	#DIV/0!
T1084	198	AAAAAAAACGTTTTGTCAGTGCTTTCGCACTGACAAAACGTTTTTTTT	24.54	49.302	14.124	29.322	18.06996303	28.56	17.964	48.996	31.84	15.77387257	31.58	44.85	26.714	34.38133333	9.386917776	0	3.996	10.465	4.820333333	5.28097532	N	Bin 3	87-95%	0.907317147	0.419514624	0.178430445	0.8744141	0.063152104	0.054159088
T1085	117	AAAAAAAACGTGGAAACAGTGCGAAAGCACTGACCGTAGCTTTTTTTT	85.89	41.832	61.204	62.97533333	22.08234719	0	0	28.581	9.527	16.50124804	0	0	0	0	0	0	0	0	0	0	#DIV/0!	Bin 1	0-50%	0.08297606	0.038626239	0.038626239	0.422649731	0.422649731	#DIV/0!
T1086	26	AAAAAAAACCTTCTGACAGTGCGAAAGCACTGCCCACCGCTTTTTTTT	16.36	8.964	28.248	17.85733333	9.728806162	0	0	0	0	0	0	0	0	0	0	0	0	0	0	0	#DIV/0!	Bin 1	0-50%	0.086320368	0.086320368	0.086320368	#DIV/0!	#DIV/0!	#DIV/0!
T1087	173	AAAAAAAACCATATTGCAGTGCTTTCGCACTGCAATATGGTTTTTTTT	18.405	49.302	9.416	25.70766667	20.92175792	21.42	32.934	24.498	26.284	5.96115727	12.632	35.88	26.714	25.07533333	11.71030731	22.672	2.664	4.485	9.940333333	11.0634765	N	Bin 2	50-87%	0.955555565	0.951630041	0.420071019	0.780325335	0.220361961	0.363872086
T1088	23	AAAAAAAACCACCTCGCAGTGCTTTCGCACTGTGCAAACGTTTTTTTT	0	1.494	4.708	2.067333333	2.405794948	8.568	0	0	2.856	4.946737106	1.579	11.96	7.03	6.856333333	5.192678532	0	0	0	0	0	N	Bin 3	87-95%	0.861876653	0.234525764	0.275063025	0.55396351	0.422649731	0.149479988
T1089	92	AAAAAAAAGGTAGTGTCAGTGCGAAAGCACTGCGCCCTGCTTTTTTTT	79.755	38.844	58.85	59.14966667	20.45714619	0	0	0	0	0	0	0	0	0	0	1.417	0	1.495	0.970666667	0.841526193	#DIV/0!	Bin 1	0-50%	0.037635177	0.037635177	0.036367063	#DIV/0!	0.183796169	0.183796169
T1090	90	AAAAAAAAGGTAATGGCAGTGCGAAAGCACTGGACCTCGGTTTTTTTT	40.9	71.712	42.372	51.66133333	17.3799776	0	0	2.722	0.907333333	1.571547433	0	1.495	1.406	0.967	0.838628046	0	0	0	0	0	Y	Bin 1	0-50%	0.040127584	0.035134351	0.035717462	0.948111894	0.422649731	0.183887394
T1091	172	AAAAAAAAGGGTAATTCAGTGCGAAAGCACTGCACGCCGCTTTTTTTT	139.06	77.688	115.346	110.698	30.94888567	1.428	2.994	0	1.474	1.497529966	0	0	0	0	0	0	0	0	0	0	#DIV/0!	Bin 1	0-50%	0.027295667	0.025078896	0.025078896	0.230341247	0.230341247	#DIV/0!
T1092	219	AAAAAAAAGCTTAGAACAGTGCTTTCGCACTGTTCTAAGCTTTTTTTT	36.81	112.05	84.744	77.868	38.08837004	32.844	43.413	16.332	30.863	13.64875126	0	14.95	2.812	5.920666667	7.945028718	7.085	6.66	5.98	6.575	0.557382275	N	Bin 1	0-50%	0.160578989	0.057887033	0.084541412	0.050842355	0.086657582	0.90019868
T1093	8	AAAAAAAACGTGGGAGCAGTGCTTTCGCACTGGAAGTTGCTTTTTTTT	4.09	1.494	11.77	5.784666667	5.343497481	0	0	0	0	0	0	0	0	0	0	0	0	0	0	0	#DIV/0!	Bin 1	0-50%	0.201622502	0.201622502	0.201622502	#DIV/0!	#DIV/0!	#DIV/0!
T1094	213	AAAAAAAACCTTAATCCAGTGCGAAAGCACTGGATTAAGGTTTTTTTT	0	1.494	0	0.498	0.862561302	0	1.497	9.527	3.674666667	5.12324178	15.79	133.055	104.044	84.29633333	61.07575468	11.336	30.636	0	13.99066667	15.48956311	N	Bin 3	87-95%	0.422467955	0.138473614	0.252619005	0.142036121	0.453342646	0.166302956
T1095	123	AAAAAAAAGGTTGACTCAGTGCTTTCGCACTGAGTCAACCTTTTTTTT	0	0	47.08	15.69333333	27.18165067	2.856	4.491	0	2.449	2.272995161	0	10.465	14.06	8.175	7.304380535	39.676	38.628	35.88	38.06133333	1.960417643	N	Bin 4	>95%	0.515831142	0.624057741	0.314237824	0.361843321	0.000486765	0.029243478
T1096	239	AAAAAAAAGGAATTTTCAGTGCGAAAGCACTGAAAATTCCTTTTTTTT	0	2.988	4.708	2.565333333	2.382289095	144.228	97.305	91.187	110.9066667	29.01880291	0	0	0	0	0	2.834	0	0	0.944666667	1.636210663	Y	Bin 2	50-87%	0.026752495	0.203161574	0.551226347	0.022067774	0.020064255	0.422649731
T1097	18	AAAAAAAAGCAAAGGACAGTGCTTTCGCACTGGAAACGGCTTTTTTTT	0	0	0	0	0	0	5.988	0	1.996	3.457173412	0	0	0	0	0	4.251	0	16.445	6.898666667	8.536223423	#DIV/0!	Bin 4	>95%	0.422649731	#DIV/0!	0.296529182	0.422649731	0.528506308	0.296529182
T1098	39	AAAAAAAACGCCACGGCAGTGCTTTCGCACTGAGAAGAGCTTTTTTTT	12.27	10.458	61.204	27.97733333	28.78939682	0	0	0	0	0	0	0	0	0	0	0	0	0	0	0	#DIV/0!	Bin 1	0-50%	0.234369053	0.234369053	0.234369053	#DIV/0!	#DIV/0!	#DIV/0!
T1099	184	AAAAAAAACGACCTCTCAGTGCGAAAGCACTGTTACTTGGTTTTTTTT	77.71	180.774	49.434	102.6393333	69.12779937	1.428	0	4.083	1.837	2.071999759	0	0	0	0	0	0	0	0	0	0	#DIV/0!	Bin 1	0-50%	0.133019025	0.123751571	0.123751571	0.264416392	0.264416392	#DIV/0!
T1100	214	AAAAAAAACCTTATACCAGTGCGAAAGCACTGGTATAAGGTTTTTTTT	10.225	13.446	21.186	14.95233333	5.63361876	78.54	101.796	85.743	88.693	11.90534582	0	1.495	1.406	0.967	0.838628046	0	2.664	1.495	1.386333333	1.335320311	Y	Bin 2	50-87%	0.009880693	0.041459766	0.047491805	0.005455792	0.004906254	0.380486913
T1101	87	AAAAAAAACCTCCAACCAGTGCGAAAGCACTGATAGTGGCTTTTTTTT	8.18	0	21.186	9.788666667	10.68421758	14.28	1.497	2.722	6.166333333	7.053286208	0	22.425	37.962	20.129	19.08486502	8.502	3.996	14.95	9.149333333	5.505616163	N	Bin 3	87-95%	0.678303943	0.38613564	0.850628755	0.442793035	0.624330612	0.380205268
T1102	127	AAAAAAAAGGTGGTTGCAGTGCGAAAGCACTGCAACCACCTTTTTTTT	2.045	0	0	0.681666667	1.1806813	1.428	1.497	9.527	4.150666667	4.656169062	0	13.455	16.872	10.109	8.919802857	45.344	34.632	56.81	45.59533333	11.09113598	Y	Bin 4	>95%	0.378236287	0.246723492	0.02002437	0.268391813	0.010434476	0.040043233
T1103	20	AAAAAAAAGGGCAATACAGTGCTTTCGCACTGGGACATCGTTTTTTTT	14.315	5.976	21.186	13.82566667	7.616797906	0	0	0	0	0	0	0	0	0	0	0	0	0	0	0	#DIV/0!	Bin 1	0-50%	0.088017767	0.088017767	0.088017767	#DIV/0!	#DIV/0!	#DIV/0!
T1104	222	AAAAAAAACGAAAGTTCAGTGCTTTCGCACTGAACTTTCGTTTTTTTT	2.045	22.41	0	8.151666667	12.39034133	65.688	92.814	100.714	86.40533333	18.37140238	1.579	28.405	0	9.994666667	15.96335148	0	3.996	1.495	1.830333333	2.018994882	Y	Bin 2	50-87%	0.020564891	0.469129392	0.410952874	0.024371348	0.013451539	0.422948083
T1105	81	AAAAAAAACCGACTTGCAGTGCGAAAGCACTGAGCATTCCTTTTTTTT	47.035	61.254	40.018	49.43566667	10.81962681	0	0	0	0	0	0	0	0	0	0	0	0	0	0	0	#DIV/0!	Bin 1	0-50%	0.015594454	0.015594454	0.015594454	#DIV/0!	#DIV/0!	#DIV/0!
T1106	192	AAAAAAAACCCACGAACAGTGCTTTCGCACTGGGGACAGCTTTTTTTT	114.52	76.194	183.612	124.7753333	54.43836494	0	1.497	5.444	2.313666667	2.812381968	0	0	0	0	0	1.417	1.332	0	0.916333333	0.794705186	N	Bin 1	0-50%	0.055546595	0.057986075	0.060216604	0.290234483	0.569947786	0.183893452
T1107	100	AAAAAAAACCAGCGGTCAGTGCGAAAGCACTGCTATTGCCTTTTTTTT	14.315	47.808	75.328	45.817	30.55518946	17.136	17.964	4.083	13.061	7.786190275	0	0	0	0	0	2.834	0	0	0.944666667	1.636210663	N	Bin 1	0-50%	0.265990451	0.1217591	0.135990134	0.100856946	0.10016481	0.422649731
T1108	182	AAAAAAAAGGTGTGTGCAGTGCGAAAGCACTGCACACACCTTTTTTTT	10.225	20.916	47.08	26.07366667	18.96111548	9.996	25.449	29.942	21.79566667	10.46283242	3.158	2.99	32.338	12.82866667	16.89578709	25.506	17.316	58.305	33.709	21.69081458	N	Bin 4	>95%	0.582052992	0.054419349	0.314759188	0.341862026	0.380980208	0.026079726
T1109	7	AAAAAAAAGGCTAGGGCAGTGCGAAAGCACTGCTCGTGGCTTTTTTTT	0	0	0	0	0	0	10.479	0	3.493	6.050053471	0	0	0	0	0	0	0	0	0	0	#DIV/0!	Bin 2	50-87%	0.422649731	#DIV/0!	#DIV/0!	0.422649731	0.422649731	#DIV/0!
T1110	72	AAAAAAAAGCAGGTGCCAGTGCTTTCGCACTGAATGTCCGTTTTTTTT	8.18	76.194	35.31	39.89466667	34.23799681	0	1.497	0	0.499	0.864293353	0	1.495	0	0.498333333	0.863138652	0	0	0	0	0	N	Bin 1	0-50%	0.17814745	0.178151354	0.181047279	0.422649731	0.422649731	0.422649731
T1111	56	AAAAAAAAGGGTCGATCAGTGCTTTCGCACTGCGGCACGGTTTTTTTT	28.63	31.374	47.08	35.69466667	9.954985953	0	1.497	0	0.499	0.864293353	0	0	0	0	0	0	0	0	0	0	#DIV/0!	Bin 1	0-50%	0.02743701	0.02496043	0.02496043	0.422649731	0.422649731	#DIV/0!
T1112	30	AAAAAAAAGGCTTAGGCAGTGCTTTCGCACTGTCCGAGGGTTTTTTTT	0	0	0	0	0	9.996	16.467	1.361	9.274666667	7.578789503	9.474	1.495	1.406	4.125	4.63258362	1.417	0	2.99	1.469	1.495678107	N	Bin 2	50-87%	0.168154446	0.262956115	0.231019642	0.404620098	0.27465209	0.448812891
T1113	148	AAAAAAAAGGCAGGAACAGTGCGAAAGCACTGCACACTCGTTTTTTTT	65.44	13.446	14.124	31.00333333	29.82495481	89.964	8.982	21.776	40.24066667	43.53422811	17.369	0	7.03	8.133	8.7368757	0	0	0	0	0	N	Bin 2	50-87%	0.386404036	0.214311482	0.213585698	0.254729862	0.250523334	0.248214246
T1114	59	AAAAAAAAGCGTTTAGCAGTGCGAAAGCACTGATTTCCGCTTTTTTTT	65.44	28.386	18.832	37.55266667	24.61904241	0	0	0	0	0	0	0	0	0	0	0	0	0	0	0	#DIV/0!	Bin 1	0-50%	0.118362389	0.118362389	0.118362389	#DIV/0!	#DIV/0!	#DIV/0!
T1115	108	AAAAAAAACGTTTTTTCAGTGCGAAAGCACTGCACCGCGCTTTTTTTT	51.125	41.832	82.39	58.449	21.24778984	0	0	12.249	4.083	7.071963447	0	0	0	0	0	0	0	16.445	5.481666667	9.494525177	Y	Bin 1	0-50%	0.022687395	0.041338372	0.017122908	0.422649731	0.422649731	0.422649731
T1116	140	AAAAAAAACGTTTCGTCAGTGCGAAAGCACTGACGAAACGTTTTTTTT	8.18	10.458	28.248	15.62866667	10.98785699	5.712	1.497	8.166	5.125	3.373027868	4.737	0	16.872	7.203	8.702124051	51.012	43.956	32.89	42.61933333	9.134644456	N	Bin 4	>95%	0.177858471	0.078188817	0.143368436	0.595022479	0.02823681	0.067784823
T1117	34	AAAAAAAACGGAGTGGCAGTGCTTTCGCACTGTGTAAACCTTTTTTTT	16.36	7.47	42.372	22.06733333	18.13746513	0	0	4.083	1.361	2.357321149	0	0	0	0	0	0	0	0	0	0	#DIV/0!	Bin 1	0-50%	0.15219062	0.169648986	0.169648986	0.422649731	0.422649731	#DIV/0!
T1118	169	AAAAAAAACGCGGGTCCAGTGCGAAAGCACTGTCTTGCCCTTTTTTTT	47.035	17.928	61.204	42.05566667	22.06350753	104.244	32.934	16.332	51.17	46.70699849	0	0	0	0	0	0	1.332	0	0.444	0.769030559	N	Bin 2	50-87%	0.787358115	0.080783138	0.087139114	0.198188033	0.202334353	0.422649731
T1119	119	AAAAAAAACGAATATCCAGTGCGAAAGCACTGTGGGCTCCTTTTTTTT	61.35	97.11	49.434	69.298	24.81185749	2.856	0	1.361	1.405666667	1.42852383	0	0	0	0	0	0	0	0	0	0	#DIV/0!	Bin 1	0-50%	0.045029329	0.040174724	0.040174724	0.230433078	0.230433078	#DIV/0!
T1120	22	AAAAAAAACCGGGCTGCAGTGCGAAAGCACTGGACGATCCTTTTTTTT	12.27	11.952	18.832	14.35133333	3.883627342	0	0	0	0	0	0	0	0	0	0	0	0	0	0	0	#DIV/0!	Bin 1	0-50%	0.023551183	0.023551183	0.023551183	#DIV/0!	#DIV/0!	#DIV/0!
T1121	39	AAAAAAAACCCGGGGTCAGTGCGAAAGCACTGTTTCTGGCTTTTTTTT	16.36	25.398	32.956	24.90466667	8.308991355	0	0	0	0	0	0	0	0	0	0	0	0	0	0	0	#DIV/0!	Bin 1	0-50%	0.035158345	0.035158345	0.035158345	#DIV/0!	#DIV/0!	#DIV/0!
T1122	95	AAAAAAAAGGTGGCGCCAGTGCGAAAGCACTGCTACGAGGTTTTTTTT	65.44	58.266	51.788	58.498	6.828956289	0	0	2.722	0.907333333	1.571547433	0	0	0	0	0	0	0	0	0	0	#DIV/0!	Bin 1	0-50%	0.006702722	0.004511889	0.004511889	0.422649731	0.422649731	#DIV/0!
T1123	41	AAAAAAAAGGTCGCGTCAGTGCTTTCGCACTGCGGTTTCGTTTTTTTT	14.315	32.868	25.894	24.359	9.37126571	1.428	0	0	0.476	0.824456184	0	0	0	0	0	0	0	0	0	0	#DIV/0!	Bin 1	0-50%	0.055173409	0.045960595	0.045960595	0.422649731	0.422649731	#DIV/0!
T1124	232	AAAAAAAAGGATTTATCAGTGCTTTCGCACTGATAAATCCTTTTTTTT	0	2.988	0	0.996	1.725122604	119.952	112.275	81.66	104.629	20.25870931	7.895	1.495	2.812	4.067333333	3.379629615	0	3.996	0	1.332	2.307091676	Y	Bin 2	50-87%	0.011905395	0.375091853	0.422649731	0.011468857	0.01182003	0.45829981
T1125	82	AAAAAAAAGGAAACCCCAGTGCGAAAGCACTGCCCAGTGGTTTTTTTT	55.215	41.832	14.124	37.057	20.95752941	19.992	5.988	1.361	9.113666667	9.700818746	0	0	2.812	0.937333333	1.623508957	0	0	0	0	0	N	Bin 1	0-50%	0.06653887	0.108683667	0.092120057	0.323044825	0.24522054	0.422649731
T1126	30	AAAAAAAAGCTGTTTCCAGTGCTTTCGCACTGCCTGTCCGTTTTTTTT	26.585	10.458	23.54	20.19433333	8.568263904	0	0	0	0	0	0	0	0	0	0	0	0	0	0	0	#DIV/0!	Bin 1	0-50%	0.055095126	0.055095126	0.055095126	#DIV/0!	#DIV/0!	#DIV/0!
T1127	39	AAAAAAAAGCTGAAGTCAGTGCGAAAGCACTGTGAAGTCGTTTTTTTT	38.855	4.482	37.664	27.00033333	19.51053875	0	0	0	0	0	0	0	1.406	0.468666667	0.811754478	0	0	0	0	0	#DIV/0!	Bin 1	0-50%	0.13873202	0.138358466	0.13873202	0.422649731	#DIV/0!	0.422649731
T1128	17	AAAAAAAAGCTCCTTACAGTGCGAAAGCACTGTCGCGACCTTTTTTTT	6.135	7.47	18.832	10.81233333	6.977237729	0	0	1.361	0.453666667	0.785773716	0	0	0	0	0	0	0	0	0	0	#DIV/0!	Bin 1	0-50%	0.101423612	0.115290582	0.115290582	0.422649731	0.422649731	#DIV/0!
T1129	112	AAAAAAAAGCTATCTTCAGTGCGAAAGCACTGCTGAACGGTTTTTTTT	75.665	23.904	25.894	41.821	29.3266479	27.132	1.497	28.581	19.07	15.23589994	0	1.495	5.624	2.373	2.912989358	2.834	0	0	0.944666667	1.636210663	N	Bin 1	0-50%	0.263762254	0.161390996	0.124943491	0.18629254	0.163794628	0.617788156
T1130	165	AAAAAAAACGCTGAGTCAGTGCTTTCGCACTGACTCAGCGTTTTTTTT	0	1.494	0	0.498	0.862561302	0	0	0	0	0	1.579	0	4.218	1.932333333	2.131082902	62.348	102.564	58.305	74.40566667	24.46947618	Y	Bin 4	>95%	0.422649731	0.476450952	0.032373773	0.256882168	0.034211591	0.041122249
T1131	84	AAAAAAAACGATCTCTCAGTGCGAAAGCACTGCACCTCCGTTTTTTTT	63.395	46.314	51.788	53.83233333	8.722076263	0	0	0	0	0	0	0	0	0	0	0	0	0	0	0	#DIV/0!	Bin 1	0-50%	0.008637278	0.008637278	0.008637278	#DIV/0!	#DIV/0!	#DIV/0!
T1132	147	AAAAAAAACCTGTGTTCAGTGCGAAAGCACTGAACACAGGTTTTTTTT	6.135	1.494	0	2.543	3.199196305	7.14	8.982	34.025	16.71566667	15.01858869	1.579	11.96	25.308	12.949	11.89537519	36.842	39.96	35.88	37.56066667	2.13282942	N	Bin 4	>95%	0.295690994	0.350802781	0.004216041	0.393679339	0.159513685	0.078338913
T1133	212	AAAAAAAACCTATTGTCAGTGCGAAAGCACTGACAATAGGTTTTTTTT	6.135	34.362	18.832	19.77633333	14.13717462	14.28	40.419	29.942	28.21366667	13.15492996	17.369	67.275	80.142	54.92866667	33.15774936	5.668	2.664	0	2.777333333	2.835699091	N	Bin 3	87-95%	0.028887097	0.136211954	0.201501053	0.18844324	0.099963851	0.12815256
T1134	62	AAAAAAAACCTAGACCCAGTGCGAAAGCACTGGAAACTCGTTTTTTTT	32.72	41.832	35.31	36.62066667	4.695265843	0	0	0	0	0	4.737	0	0	1.579	2.734908225	0	0	0	0	0	#DIV/0!	Bin 1	0-50%	0.005434941	0.012781617	0.005434941	0.422649731	#DIV/0!	0.422649731
T1135	106	AAAAAAAACCGTGGCGCAGTGCTTTCGCACTGAACGTCCCTTTTTTTT	0	0	0	0	0	0	2.994	28.581	10.525	15.70844871	0	7.475	5.624	4.366333333	3.892968062	9.919	35.964	59.8	35.22766667	24.94865087	N	Bin 4	>95%	0.365640561	0.191535271	0.134313018	0.543949754	0.079393091	0.137966005
T1136	125	AAAAAAAAGGTTTACTCAGTGCTTTCGCACTGGACGAGCCTTTTTTTT	98.16	71.712	25.894	65.25533333	36.56309748	9.996	8.982	5.444	8.140666667	2.389781859	0	0	1.406	0.468666667	0.811754478	0	0	0	0	0	N	Bin 1	0-50%	0.101647311	0.09509882	0.090644829	0.053012174	0.027544663	0.422649731
T1137	153	AAAAAAAAGGTATCGTCAGTGCGAAAGCACTGACGATACCTTTTTTTT	20.45	17.928	80.036	39.47133333	35.15265648	25.704	8.982	46.274	26.98666667	18.6790589	1.579	4.485	7.03	4.364666667	2.727491583	22.672	0	20.93	14.534	12.61691357	N	Bin 1	0-50%	0.387768183	0.206123218	0.301146148	0.153458168	0.202901888	0.313467633
T1138	231	AAAAAAAAGGGCCGATCAGTGCGAAAGCACTGTAGCTACGTTTTTTTT	161.555	107.568	150.656	139.9263333	28.54808842	0	1.497	14.971	5.489333333	8.245408076	1.579	0	0	0.526333333	0.911636075	2.834	0	1.495	1.443	1.417715416	Y	Bin 1	0-50%	0.013919801	0.013144647	0.012613678	0.431781819	0.494043793	0.186595204
T1139	171	AAAAAAAAGCGGCGGGCAGTGCGAAAGCACTGAGCAAACGTTTTTTTT	116.565	76.194	122.408	105.0556667	25.16509516	2.856	4.491	5.444	4.263666667	1.308891261	0	0	2.812	0.937333333	1.623508957	0	0	0	0	0	Y	Bin 1	0-50%	0.020276221	0.017578553	0.018594751	0.029653441	0.030006956	0.422649731
T1140	3	AAAAAAAACGCGTGCCCAGTGCTTTCGCACTGAAGGAAGCTTTTTTTT	0	0	0	0	0	0	1.497	1.361	0.952666667	0.827831102	0	0	0	0	0	0	0	1.495	0.498333333	0.863138652	#DIV/0!	Bin 2	50-87%	0.18442629	#DIV/0!	0.422649731	0.18442629	0.4764231	0.422649731
T1141	65	AAAAAAAACGCCTGTTCAGTGCGAAAGCACTGAATCCAGCTTTTTTTT	59.305	26.892	37.664	41.287	16.50742981	0	0	0	0	0	0	0	0	0	0	0	2.664	0	0.888	1.538061117	#DIV/0!	Bin 1	0-50%	0.049372741	0.049372741	0.058419946	#DIV/0!	0.422649731	0.422649731
T1142	216	AAAAAAAACCTTTTAGCAGTGCGAAAGCACTGCTAAAAGGTTTTTTTT	2.045	8.964	0	3.669666667	4.697656898	87.108	149.7	54.44	97.08266667	48.40699724	0	4.485	0	1.495	2.589415957	0	0	7.475	2.491666667	4.315693262	N	Bin 2	50-87%	0.065964166	0.235009626	0.827810988	0.069210003	0.087026442	0.801970491
T1143	69	AAAAAAAACCTGCTTGCAGTGCGAAAGCACTGGGGTTCCGTTTTTTTT	32.72	38.844	61.204	44.256	14.99339428	1.428	0	0	0.476	0.824456184	0	0	0	0	0	0	0	0	0	0	#DIV/0!	Bin 1	0-50%	0.039596246	0.036194665	0.036194665	0.422649731	0.422649731	#DIV/0!
T1144	225	AAAAAAAAGGTCATTGCAGTGCGAAAGCACTGTCCACCGGTTTTTTTT	24.54	61.254	54.142	46.64533333	19.47124694	34.272	43.413	69.411	49.032	18.23094076	14.211	14.95	33.744	20.96833333	11.07022016	0	0	2.99	0.996666667	1.726277305	N	Bin 2	50-87%	0.837376283	0.138793138	0.053004999	0.024861671	0.037431065	0.065854616
T1145	214	AAAAAAAACCTATGATCAGTGCTTTCGCACTGATCATAGGTTTTTTTT	6.135	11.952	14.124	10.737	4.13076252	39.984	38.922	39.469	39.45833333	0.531080345	31.58	92.69	36.556	53.60866667	33.93675154	0	3.996	4.485	2.827	2.460432279	N	Bin 3	87-95%	0.008134794	0.152081604	0.01597043	0.550281259	0.002087838	0.11566832
T1146	78	AAAAAAAACCGGGGGGCAGTGCTTTCGCACTGTCTGAAGCTTTTTTTT	2.045	0	11.77	4.605	6.288753851	4.284	1.497	8.166	4.649	3.349449059	0	4.485	0	1.495	2.589415957	19.838	21.312	43.355	28.16833333	13.17267256	N	Bin 4	>95%	0.983061442	0.57786282	0.029475376	0.436439241	0.058681011	0.086249252
T1147	20	AAAAAAAACCAGGATGCAGTGCTTTCGCACTGGCGAAACCTTTTTTTT	6.135	7.47	7.062	6.889	0.684107448	0	0	12.249	4.083	7.071963447	0	0	0	0	0	0	0	0	0	0	#DIV/0!	Bin 1	0-50%	0.556967177	0.003270996	0.003270996	0.422649731	0.422649731	#DIV/0!
T1148	182	AAAAAAAAGGTTTTTGCAGTGCGAAAGCACTGTTACACGCTTTTTTTT	231.085	59.76	61.204	117.3496667	98.50033411	2.856	0	1.361	1.405666667	1.42852383	0	0	0	0	0	0	0	0	0	0	#DIV/0!	Bin 1	0-50%	0.174916287	0.175129686	0.175129686	0.230433078	0.230433078	#DIV/0!
T1149	135	AAAAAAAAGGTCAGTTCAGTGCGAAAGCACTGTTGCCCCCTTTTTTTT	53.17	28.386	7.062	29.53933333	23.07562674	47.124	13.473	59.884	40.16033333	23.97633667	0	0	0	0	0	0	1.332	0	0.444	0.769030559	N	Bin 2	50-87%	0.666850545	0.156900199	0.161119361	0.101109793	0.108504396	0.422649731
T1150	205	AAAAAAAACGTATTTGCAGTGCTTTCGCACTGCAAATACGTTTTTTTT	4.09	4.482	4.708	4.426666667	0.312693673	88.536	62.874	25.859	59.08966667	31.50940282	37.896	43.355	23.902	35.051	10.03370923	0	6.66	0	2.22	3.845152793	N	Bin 2	50-87%	0.096782289	0.035163363	0.421411656	0.233315609	0.088082263	0.018099709
T1151	206	AAAAAAAACGGGAGTGCAGTGCTTTCGCACTGCACTCCCGTTTTTTTT	49.08	179.28	82.39	103.5833333	67.63784468	2.856	5.988	5.444	4.762666667	1.673474629	0	0	12.654	4.218	7.305790306	0	10.656	0	3.552	6.152244468	N	Bin 1	0-50%	0.122964066	0.133089502	0.106851369	0.903714112	0.728343541	0.93027026
T1152	128	AAAAAAAACGATGTTACAGTGCGAAAGCACTGACGACCCCTTTTTTTT	147.24	58.266	35.31	80.272	59.12088677	1.428	1.497	0	0.975	0.845079286	0	0	0	0	0	0	0	0	0	0	#DIV/0!	Bin 1	0-50%	0.143766993	0.143019954	0.143019954	0.183730505	0.183730505	#DIV/0!
T1153	39	AAAAAAAACCGGAACACAGTGCGAAAGCACTGCGTCACCCTTTTTTTT	8.18	13.446	58.85	26.82533333	27.85887911	0	0	0	0	0	1.579	0	0	0.526333333	0.911636075	0	0	0	0	0	#DIV/0!	Bin 1	0-50%	0.237291594	0.249894028	0.237291594	0.422649731	#DIV/0!	0.422649731
T1154	26	AAAAAAAAGGTGCTTGCAGTGCTTTCGCACTGTGGAATCCTTTTTTTT	16.36	11.952	7.062	11.79133333	4.651081738	0	0	0	0	0	0	0	9.842	3.280666667	5.682281349	0	0	0	0	0	#DIV/0!	Bin 1	0-50%	0.048148471	0.279195486	0.048148471	0.422649731	#DIV/0!	0.422649731
T1155	51	AAAAAAAAGGGCATACCAGTGCGAAAGCACTGCGTTTTGGTTTTTTTT	42.945	17.928	42.372	34.415	14.28103494	0	0	0	0	0	0	0	0	0	0	0	0	0	0	0	#DIV/0!	Bin 1	0-50%	0.052886558	0.052886558	0.052886558	#DIV/0!	#DIV/0!	#DIV/0!
T1156	226	AAAAAAAAGGAATATTCAGTGCGAAAGCACTGAATATTCCTTTTTTTT	51.125	58.266	25.894	45.095	17.00756511	24.276	22.455	50.357	32.36266667	15.61012602	15.79	40.365	11.248	22.46766667	15.66503579	12.753	22.644	16.445	17.28066667	4.998172099	N	Bin 1	0-50%	0.567648364	0.071983238	0.094500051	0.609099253	0.270654198	0.519959508
T1157	38	AAAAAAAAGCTTTGTTCAGTGCGAAAGCACTGATCACTGGTTTTTTTT	24.54	22.41	21.186	22.712	1.697271929	0	2.994	0	0.998	1.728586706	0	0	0	0	0	0	0	0	0	0	#DIV/0!	Bin 1	0-50%	0.00475412	0.001856352	0.001856352	0.422649731	0.422649731	#DIV/0!
T1158	42	AAAAAAAAGCTCTCGCCAGTGCTTTCGCACTGTGTCCGGGTTTTTTTT	20.45	19.422	44.726	28.19933333	14.32173975	0	0	0	0	0	0	0	0	0	0	0	0	0	0	0	#DIV/0!	Bin 1	0-50%	0.076272317	0.076272317	0.076272317	#DIV/0!	#DIV/0!	#DIV/0!
T1159	89	AAAAAAAAGCCTTAAGCAGTGCGAAAGCACTGGCCCCCGCTTTTTTTT	116.565	14.94	49.434	60.313	51.67857038	0	1.497	0	0.499	0.864293353	0	0	0	0	0	0	0	0	0	0	#DIV/0!	Bin 1	0-50%	0.18633169	0.180616691	0.180616691	0.422649731	0.422649731	#DIV/0!
T1160	168	AAAAAAAAGCAATGTACAGTGCGAAAGCACTGTACATTGCTTTTTTTT	0	2.988	30.602	11.19666667	16.8717888	5.712	0	1.361	2.357666667	2.983579115	12.632	22.425	140.6	58.55233333	71.22387533	2.834	10.656	22.425	11.97166667	9.861544216	N	Bin 3	87-95%	0.488710902	0.270354533	0.883906523	0.310694042	0.299773215	0.322944002
T1161	69	AAAAAAAAGCAACTCCCAGTGCGAAAGCACTGCGCTACCGTTTTTTTT	44.99	17.928	80.036	47.65133333	31.13941132	0	0	0	0	0	0	0	0	0	0	0	0	1.495	0.498333333	0.863138652	#DIV/0!	Bin 1	0-50%	0.117733012	0.117733012	0.114888502	#DIV/0!	0.422649731	0.422649731
T1162	217	AAAAAAAACGTTTTTGCAGTGCGAAAGCACTGCAAAAACGTTTTTTTT	10.225	0	0	3.408333333	5.903406502	24.276	41.916	62.606	42.93266667	19.18521392	50.528	61.295	63.27	58.36433333	6.857933095	1.417	1.332	1.495	1.414666667	0.081525047	N	Bin 3	87-95%	0.106772328	0.017414994	0.617708706	0.181031399	0.064123832	0.004786113
T1163	219	AAAAAAAACGTTCTTACAGTGCGAAAGCACTGTAAGAACGTTTTTTTT	2.045	8.964	0	3.669666667	4.697656898	69.972	116.766	114.324	100.354	26.33989909	0	0	0	0	0	1.417	0	0	0.472333333	0.818105331	Y	Bin 2	50-87%	0.021764409	0.308697478	0.383712277	0.022201596	0.023767003	0.422649731
T1164	4	AAAAAAAACCTCGGTGCAGTGCTTTCGCACTGAAACGTCCTTTTTTTT	0	5.976	0	1.992	3.450245209	0	0	0	0	0	0	0	0	0	0	0	0	0	0	0	#DIV/0!	Bin 1	0-50%	0.422649731	0.422649731	0.422649731	#DIV/0!	#DIV/0!	#DIV/0!
T1165	86	AAAAAAAACCGACTATCAGTGCGAAAGCACTGCGCAAACCTTTTTTTT	38.855	62.748	58.85	53.48433333	12.81841044	0	0	0	0	0	0	0	0	0	0	0	0	0	0	0	#DIV/0!	Bin 1	0-50%	0.018613785	0.018613785	0.018613785	#DIV/0!	#DIV/0!	#DIV/0!
T1166	136	AAAAAAAACCATTCCTCAGTGCGAAAGCACTGACGCGTCCTTTTTTTT	75.665	58.266	120.054	84.66166667	31.86132835	2.856	1.497	4.083	2.812	1.293561363	0	0	0	0	0	4.251	0	0	1.417	2.454315994	Y	Bin 1	0-50%	0.043617866	0.044109736	0.047368606	0.063855751	0.470946849	0.422649731
T1167	1	AAAAAAAAGGTATGCTCAGTGCGAAAGCACTGAGCATAGCTTTTTTTT	0	0	0	0	0	1.428	0	0	0.476	0.824456184	0	0	0	0	0	0	0	0	0	0	#DIV/0!	Bin 2	50-87%	0.422649731	#DIV/0!	#DIV/0!	0.422649731	0.422649731	#DIV/0!
T1168	204	AAAAAAAAGGTAGATGCAGTGCGAAAGCACTGCATCTACCTTTTTTTT	0	8.964	0	2.988	5.175367813	1.428	2.994	4.083	2.835	1.334622419	1.579	122.59	150.442	91.537	79.14079099	0	2.664	0	0.888	1.538061117	N	Bin 3	87-95%	0.96405418	0.186517969	0.422649731	0.187145363	0.222628491	0.183944112
T1169	33	AAAAAAAAGGGGGTGCCAGTGCTTTCGCACTGCTCTCCGCTTTTTTTT	16.36	17.928	30.602	21.63	7.809433014	0	0	0	0	0	0	0	0	0	0	0	0	0	0	0	#DIV/0!	Bin 1	0-50%	0.040810075	0.040810075	0.040810075	#DIV/0!	#DIV/0!	#DIV/0!
T1170	8	AAAAAAAAGGGAAAGGCAGTGCTTTCGCACTGGAGTGGCCTTTTTTTT	12.27	2.988	0	5.086	6.398392611	0	0	0	0	0	0	0	0	0	0	0	0	0	0	0	#DIV/0!	Bin 1	0-50%	0.302438588	0.302438588	0.302438588	#DIV/0!	#DIV/0!	#DIV/0!
T1171	218	AAAAAAAAGGATTTAACAGTGCTTTCGCACTGTTAAATCCTTTTTTTT	2.045	14.94	0	5.661666667	8.100068415	109.956	100.299	80.299	96.85133333	15.12611042	0	2.99	2.812	1.934	1.677256093	0	0	0	0	0	Y	Bin 2	50-87%	0.008551646	0.481219806	0.349685525	0.009765171	0.008032755	0.183887394
T1172	153	AAAAAAAAGCTCGTCCCAGTGCGAAAGCACTGAAAAGGCCTTTTTTTT	28.63	37.35	23.54	29.84	6.984060424	29.988	43.413	63.967	45.78933333	17.11368839	4.737	0	5.624	3.453666667	3.023665381	0	0	0	0	0	N	Bin 2	50-87%	0.324598314	0.044308137	0.017774462	0.047470107	0.043543899	0.186479118
T1173	18	AAAAAAAAGCGTGGCGCAGTGCTTTCGCACTGTATCCTCGTTTTTTTT	10.225	4.482	23.54	12.749	9.776490833	0	0	0	0	0	0	0	0	0	0	0	0	0	0	0	#DIV/0!	Bin 1	0-50%	0.152430631	0.152430631	0.152430631	#DIV/0!	#DIV/0!	#DIV/0!
T1174	97	AAAAAAAAGCAATATTCAGTGCGAAAGCACTGTCTCTCGCTTTTTTTT	83.845	41.832	65.912	63.863	21.08131502	0	0	0	0	0	0	0	0	0	0	0	0	0	0	0	#DIV/0!	Bin 1	0-50%	0.034456152	0.034456152	0.034456152	#DIV/0!	#DIV/0!	#DIV/0!
T1175	127	AAAAAAAACGGTTTGTCAGTGCGAAAGCACTGCGTCGAGCTTTTTTTT	149.285	41.832	56.496	82.53766667	58.26802815	1.428	1.497	0	0.975	0.845079286	0	0	0	0	0	0	0	0	0	0	#DIV/0!	Bin 1	0-50%	0.135120001	0.133622564	0.133622564	0.183730505	0.183730505	#DIV/0!
T1176	18	AAAAAAAACGGGTTGGCAGTGCTTTCGCACTGTGAACAGCTTTTTTTT	4.09	2.988	30.602	12.56	15.63454265	0	0	0	0	0	0	0	0	0	0	0	1.332	0	0.444	0.769030559	#DIV/0!	Bin 1	0-50%	0.298655434	0.298655434	0.321262791	#DIV/0!	0.422649731	0.422649731
T1177	220	AAAAAAAACGGATTGACAGTGCTTTCGCACTGTCAATCCGTTTTTTTT	2.045	4.482	2.354	2.960333333	1.326827922	31.416	136.227	76.216	81.28633333	52.58913995	0	5.98	47.804	17.928	26.04556838	0	10.656	0	3.552	6.152244468	N	Bin 2	50-87%	0.118298416	0.430483403	0.851838691	0.198754766	0.103673509	0.481598
T1178	175	AAAAAAAAGGTGGGTGCAGTGCTTTCGCACTGGGTTATCCTTTTTTTT	143.15	88.146	96.514	109.27	29.63775727	0	5.988	1.361	2.449666667	3.13893809	0	0	0	0	0	0	0	0	0	0	#DIV/0!	Bin 1	0-50%	0.028851922	0.023655969	0.023655969	0.309047499	0.309047499	#DIV/0!
T1179	10	AAAAAAAAGGGCTTTGCAGTGCTTTCGCACTGGATGAACGTTTTTTTT	12.27	0	7.062	6.444	6.15830074	0	1.497	0	0.499	0.864293353	0	0	0	0	0	0	0	0	0	0	#DIV/0!	Bin 1	0-50%	0.276693608	0.211611119	0.211611119	0.422649731	0.422649731	#DIV/0!
T1180	203	AAAAAAAAGCTTAGCTCAGTGCTTTCGCACTGAGCTAAGCTTTTTTTT	2.045	29.88	23.54	18.48833333	14.58891046	31.416	35.928	89.826	52.39	32.49892472	0	10.465	8.436	6.300333333	5.549762187	52.429	5.328	8.97	22.24233333	26.20576605	N	Bin 2	50-87%	0.192898879	0.144749182	0.887721365	0.121618725	0.413088739	0.475875027
T1181	174	AAAAAAAACGTTATCGCAGTGCTTTCGCACTGCGATAACGTTTTTTTT	26.585	26.892	14.124	22.53366667	7.284602414	14.28	10.479	23.137	15.96533333	6.495113728	3.158	13.455	1.406	6.006333333	6.509942575	59.514	57.276	8.97	41.92	28.55746901	N	Bin 4	>95%	0.492250682	0.041054019	0.255485204	0.298587655	0.325095629	0.133498069
T1182	152	AAAAAAAACGTAGATTCAGTGCTTTCGCACTGAATCTAGGTTTTTTTT	0	0	0	0	0	84.252	29.94	97.992	70.728	35.985311	0	1.495	0	0.498333333	0.863138652	0	0	0	0	0	#DIV/0!	Bin 2	50-87%	0.076515127	0.422649731	#DIV/0!	0.080739103	0.076515127	0.422649731
T1183	176	AAAAAAAACGCATGTACAGTGCTTTCGCACTGTACATGCGTTTTTTTT	8.18	29.88	61.204	33.088	26.65716774	21.42	11.976	54.44	29.27866667	22.29611637	11.053	25.415	54.834	30.434	22.31785745	0	0	0	0	0	N	Bin 1	0-50%	0.716489421	0.445667037	0.164548896	0.882132701	0.150772558	0.142035497
T1184	78	AAAAAAAACCTTAAGACAGTGCGAAAGCACTGACATGACCTTTTTTTT	137.015	4.482	16.478	52.65833333	73.30082818	0	0	0	0	0	0	0	0	0	0	0	1.332	0	0.444	0.769030559	#DIV/0!	Bin 1	0-50%	0.339439673	0.339439673	0.34483463	#DIV/0!	0.422649731	0.422649731
T1185	2	AAAAAAAACCACATCACAGTGCGAAAGCACTGTGATGTCGTTTTTTTT	0	0	0	0	0	0	0	0	0	0	1.579	1.495	0	1.024666667	0.888380737	0	0	0	0	0	#DIV/0!	Bin 3	87-95%	#DIV/0!	0.183808091	#DIV/0!	0.183808091	#DIV/0!	0.183808091
T1186	13	AAAAAAAAGGTGTGTGCAGTGCTTTCGCACTGTGATGCCGTTTTTTTT	4.09	7.47	11.77	7.776666667	3.849173071	0	0	1.361	0.453666667	0.785773716	0	0	0	0	0	0	0	0	0	0	#DIV/0!	Bin 1	0-50%	0.056897597	0.072851735	0.072851735	0.422649731	0.422649731	#DIV/0!
T1187	184	AAAAAAAAGGTGAATACAGTGCTTTCGCACTGTATTCACCTTTTTTTT	4.09	0	0	1.363333333	2.361362601	108.528	97.305	25.859	77.23066667	44.84166628	1.579	5.98	0	2.519666667	3.098990212	7.085	14.652	1.495	7.744	6.603209295	N	Bin 2	50-87%	0.094165716	0.691197693	0.264670687	0.095038637	0.095764281	0.128287034
T1188	154	AAAAAAAAGGTCGTGTCAGTGCTTTCGCACTGACACGACCTTTTTTTT	6.135	4.482	9.416	6.677666667	2.511365034	14.28	10.479	8.166	10.975	3.087031098	1.579	4.485	16.872	7.645333333	8.121560339	51.012	62.604	32.89	48.83533333	14.97610955	N	Bin 4	>95%	0.26966896	0.808184145	0.052827267	0.650980301	0.041180861	0.084893794
T1189	100	AAAAAAAAGGTAATGTCAGTGCGAAAGCACTGACATTACCTTTTTTTT	0	0	0	0	0	2.856	0	9.527	4.127666667	4.889149653	0	0	4.218	1.406	2.435263435	39.676	42.624	41.86	41.38666667	1.529937689	Y	Bin 4	>95%	0.281176659	0.422649731	0.000455207	0.21803043	0.006331348	0.001305931
T1190	45	AAAAAAAAGGCAGTCACAGTGCTTTCGCACTGGCATAGCGTTTTTTTT	38.855	22.41	25.894	29.053	8.665677527	0	0	0	0	0	0	0	0	0	0	0	0	0	0	0	#DIV/0!	Bin 1	0-50%	0.028398101	0.028398101	0.028398101	#DIV/0!	#DIV/0!	#DIV/0!
T1191	233	AAAAAAAAGCTTGCCCCAGTGCGAAAGCACTGTACTCTCGTTTTTTTT	130.88	107.568	209.506	149.318	53.41169202	0	1.497	0	0.499	0.864293353	0	2.99	0	0.996666667	1.726277305	0	0	7.475	2.491666667	4.315693262	Y	Bin 1	0-50%	0.041196126	0.042316509	0.035462425	0.422649731	0.547263971	0.67836624
T1192	19	AAAAAAAAGCTACTACCAGTGCTTTCGCACTGTCGAGGGGTTTTTTTT	20.45	4.482	11.77	12.234	7.994105829	0	0	0	0	0	0	1.495	0	0.498333333	0.863138652	0	0	0	0	0	#DIV/0!	Bin 1	0-50%	0.117717741	0.145343517	0.117717741	0.422649731	#DIV/0!	0.422649731
T1193	59	AAAAAAAAGCGATCCGCAGTGCGAAAGCACTGAGAGCCCGTTTTTTTT	65.44	7.47	49.434	40.78133333	29.93796428	0	0	0	0	0	0	0	0	0	0	0	0	1.495	0.498333333	0.863138652	#DIV/0!	Bin 1	0-50%	0.142279319	0.142279319	0.143518381	#DIV/0!	0.422649731	0.422649731
T1194	83	AAAAAAAAGCCGAGTGCAGTGCTTTCGCACTGAGAACTCGTTTTTTTT	59.305	49.302	37.664	48.757	10.83078894	4.284	0	2.722	2.335333333	2.168016913	0	0	0	0	0	0	0	0	0	0	#DIV/0!	Bin 1	0-50%	0.01615303	0.016053437	0.016053437	0.203069913	0.203069913	#DIV/0!
T1195	89	AAAAAAAACGCTCACGCAGTGCGAAAGCACTGAACACACGTTTTTTTT	22.495	5.976	96.514	41.66166667	48.21621298	8.568	7.485	9.527	8.526666667	1.021627297	9.474	0	0	3.158	5.46981645	7.085	2.664	2.99	4.246333333	2.463755331	N	Bin 1	0-50%	0.348621433	0.316498575	0.316709452	0.234633435	0.102096242	0.595750331
T1196	56	AAAAAAAAGGCTACAACAGTGCGAAAGCACTGCCTGCCGGTTTTTTTT	12.27	43.326	49.434	35.01	19.92881371	0	0	0	0	0	0	0	0	0	0	0	0	0	0	0	#DIV/0!	Bin 1	0-50%	0.093160931	0.093160931	0.093160931	#DIV/0!	#DIV/0!	#DIV/0!
T1197	190	AAAAAAAAGCTTGTAGCAGTGCGAAAGCACTGCTACAAGCTTTTTTTT	2.045	0	2.354	1.466333333	1.279246002	77.112	85.329	99.353	87.26466667	11.2461382	0	0	1.406	0.468666667	0.811754478	0	3.996	0	1.332	2.307091676	Y	Bin 2	50-87%	0.00540853	0.23337483	0.954095961	0.004837906	0.006239649	0.647004478
T1198	6	AAAAAAAACGGTCCTTCAGTGCTTTCGCACTGTCCCTAGCTTTTTTTT	6.135	1.494	2.354	3.327666667	2.468955312	1.428	0	0	0.476	0.824456184	0	0	0	0	0	0	0	0	0	0	#DIV/0!	Bin 1	0-50%	0.097157853	0.1447026	0.1447026	0.422649731	0.422649731	#DIV/0!
T1199	10	AAAAAAAACGGGGTATCAGTGCTTTCGCACTGGGCAATGCTTTTTTTT	0	0	2.354	0.784666667	1.359082534	1.428	4.491	1.361	2.426666667	1.788078951	0	1.495	1.406	0.967	0.838628046	2.834	0	0	0.944666667	1.636210663	N	Bin 2	50-87%	0.409468574	0.821599536	0.924778025	0.23831008	0.47601464	0.988944895
T1200	10	AAAAAAAAGGTGCAGGCAGTGCTTTCGCACTGCAACGTGGTTTTTTTT	8.18	2.988	9.416	6.861333333	3.410858738	0	0	0	0	0	0	0	0	0	0	0	0	0	0	0	#DIV/0!	Bin 1	0-50%	0.073417523	0.073417523	0.073417523	#DIV/0!	#DIV/0!	#DIV/0!
T1201	72	AAAAAAAAGGCTTTAACAGTGCGAAAGCACTGCACACTCGTTTTTTTT	61.35	38.844	37.664	45.95266667	13.34752806	0	0	0	0	0	0	0	0	0	0	0	0	0	0	0	#DIV/0!	Bin 1	0-50%	0.026989488	0.026989488	0.026989488	#DIV/0!	#DIV/0!	#DIV/0!
T1202	17	AAAAAAAAGGCTCCTTCAGTGCTTTCGCACTGACCAATCGTTTTTTTT	6.135	2.988	18.832	9.318333333	8.387984998	0	1.497	4.083	1.86	2.065562635	0	0	0	0	0	0	0	0	0	0	#DIV/0!	Bin 1	0-50%	0.194801517	0.194227069	0.194227069	0.259191404	0.259191404	#DIV/0!
T1203	129	AAAAAAAAGGAGAGGACAGTGCGAAAGCACTGGACCTTGGTTTTTTTT	55.215	14.94	25.894	32.01633333	20.82381162	81.396	2.994	16.332	33.574	41.94857952	3.158	1.495	8.436	4.363	3.624001794	1.417	0	0	0.472333333	0.818105331	N	Bin 2	50-87%	0.911030825	0.152694562	0.112278876	0.356705451	0.298106135	0.229191552
T1204	131	AAAAAAAAGCCTATCTCAGTGCGAAAGCACTGTTCGGACGTTTTTTTT	118.61	62.748	61.204	80.854	32.70676743	1.428	2.994	0	1.474	1.497529966	0	0	0	0	0	2.834	0	0	0.944666667	1.636210663	N	Bin 1	0-50%	0.05231204	0.050452268	0.046880387	0.230341247	0.722818716	0.422649731
T1205	57	AAAAAAAACGTTTCGTCAGTGCGAAAGCACTGCACTAGCCTTTTTTTT	4.09	11.952	14.124	10.05533333	5.279043221	5.712	5.988	0	3.9	3.380317145	1.579	0	15.466	5.681666667	8.510181804	4.251	19.98	4.485	9.572	9.014351724	N	Bin 1	0-50%	0.308473255	0.383432599	0.933269302	0.819450914	0.334661132	0.706455374
T1206	60	AAAAAAAACGTTTCGACAGTGCTTTCGCACTGCAGAAAGCTTTTTTTT	0	1.494	0	0.498	0.862561302	1.428	0	0	0.476	0.824456184	3.158	0	0	1.052666667	1.82327215	21.255	26.64	31.395	26.43	5.073260786	Y	Bin 4	>95%	0.981562275	0.72500563	0.012724191	0.422649731	0.016321116	0.022703905
T1207	58	AAAAAAAACGTCTGGGCAGTGCTTTCGCACTGTAGCGTGCTTTTTTTT	0	0	0	0	0	0	0	1.361	0.453666667	0.785773716	0	0	0	0	0	18.421	17.316	46.345	27.36066667	16.45019575	#DIV/0!	Bin 4	>95%	0.422649731	#DIV/0!	0.102331463	0.422649731	0.096846143	0.102331463
T1208	19	AAAAAAAACGTCGTCACAGTGCTTTCGCACTGCCCATTGCTTTTTTTT	14.315	2.988	23.54	13.61433333	10.29389996	0	0	0	0	0	0	0	0	0	0	0	0	0	0	0	#DIV/0!	Bin 1	0-50%	0.149092516	0.149092516	0.149092516	#DIV/0!	#DIV/0!	#DIV/0!
T1209	28	AAAAAAAACGGGGTAACAGTGCTTTCGCACTGGTATAGCCTTTTTTTT	14.315	2.988	40.018	19.107	18.97439519	0	0	1.361	0.453666667	0.785773716	1.579	0	0	0.526333333	0.911636075	0	0	0	0	0	N	Bin 1	0-50%	0.218288828	0.235601701	0.223251543	0.939622811	0.422649731	0.422649731
T1210	103	AAAAAAAACGGGGCTCCAGTGCTTTCGCACTGAAAAGGCCTTTTTTTT	73.62	67.23	49.434	63.428	12.53323789	0	1.497	0	0.499	0.864293353	0	0	0	0	0	0	0	0	0	0	#DIV/0!	Bin 1	0-50%	0.012565138	0.012766278	0.012766278	0.422649731	0.422649731	#DIV/0!
T1211	121	AAAAAAAACGCTGTAGCAGTGCGAAAGCACTGTTAATAGCTTTTTTTT	10.225	20.916	16.478	15.873	5.371116178	39.984	22.455	68.05	43.49633333	22.99952979	1.579	0	0	0.526333333	0.911636075	1.417	0	0	0.472333333	0.818105331	N	Bin 2	50-87%	0.196719775	0.050523957	0.04889715	0.084567936	0.084280848	0.422649731
T1212	192	AAAAAAAACCCTAGTACAGTGCTTTCGCACTGTACTAGGGTTTTTTTT	8.18	19.422	44.726	24.10933333	18.71846279	8.568	2.994	21.776	11.11266667	9.646106849	1.579	28.405	18.278	16.08733333	13.54650635	41.093	63.936	32.89	45.973	16.08801818	N	Bin 4	>95%	0.202489489	0.515892479	0.331071668	0.675902246	0.137018585	0.060756078
T1213	200	AAAAAAAACCCATCGACAGTGCGAAAGCACTGGCAGGCCCTTTTTTTT	94.07	112.05	105.93	104.0166667	9.141429502	2.856	10.479	21.776	11.70366667	9.519267636	4.737	0	4.218	2.985	2.598077943	4.251	0	0	1.417	2.454315994	Y	Bin 1	0-50%	0.002988452	0.004197892	0.004149844	0.264564734	0.263953677	0.360359015
T1214	115	AAAAAAAAGGTTGAATCAGTGCGAAAGCACTGATTCAACCTTTTTTTT	0	0	2.354	0.784666667	1.359082534	0	0	10.888	3.629333333	6.286189731	0	0	0	0	0	60.931	47.952	40.365	49.74933333	10.40013915	Y	Bin 4	>95%	0.422649731	0.422649731	0.017875191	0.422649731	0.03699597	0.014256638
T1215	140	AAAAAAAAGGTTAGTGCAGTGCGAAAGCACTGTCCCCAGGTTTTTTTT	92.025	8.964	32.956	44.64833333	42.74711013	72.828	5.988	13.61	30.80866667	36.58882345	1.579	0	4.218	1.932333333	2.131082902	7.085	1.332	0	2.805666667	3.765378644	N	Bin 1	0-50%	0.125663344	0.223845832	0.207318085	0.306445305	0.279288402	0.785824556
T1216	144	AAAAAAAAGGGCTCATCAGTGCGAAAGCACTGCCCCCCCGTTTTTTTT	24.54	26.892	32.956	28.12933333	4.342293096	71.4	29.94	19.054	40.13133333	27.62106778	0	5.98	11.248	5.742666667	5.627754555	0	0	5.98	1.993333333	3.45255461	N	Bin 2	50-87%	0.575525077	0.002409663	0.000931796	0.213342057	0.158717842	0.185134333
T1217	204	AAAAAAAAGGATAGTTCAGTGCGAAAGCACTGAACTATCCTTTTTTTT	6.135	5.976	0	4.037	3.497048327	45.696	46.407	74.855	55.65266667	16.63350788	9.474	61.295	21.09	30.61966667	27.19310428	5.668	5.328	13.455	8.150333333	4.597120439	N	Bin 2	50-87%	0.047145514	0.223526236	0.471424625	0.348149135	0.020774064	0.312565839
T1218	74	AAAAAAAAGGACGATACAGTGCGAAAGCACTGCACTCAGGTTTTTTTT	14.315	7.47	2.354	8.046333333	6.001291555	32.844	5.988	24.498	21.11	13.74482055	3.158	10.465	9.842	7.821666667	4.050848347	0	0	0	0	0	N	Bin 2	50-87%	0.217373488	0.971733431	0.145908286	0.311063019	0.117021424	0.078962499
T1219	167	AAAAAAAAGCTTATAACAGTGCTTTCGCACTGTTATAAGCTTTTTTTT	85.89	44.82	42.372	57.694	24.44911017	31.416	56.886	14.971	34.42433333	21.11881527	1.579	5.98	0	2.519666667	3.098990212	0	1.332	0	0.444	0.769030559	N	Bin 1	0-50%	0.351600971	0.063463148	0.057272394	0.092233915	0.102182095	0.267621742
T1220	10	AAAAAAAAGCAGGGCGCAGTGCGAAAGCACTGTCTGTAGGTTTTTTTT	6.135	0	7.062	4.399	3.837738006	5.712	0	0	1.904	3.297824738	0	0	0	0	0	0	0	0	0	0	#DIV/0!	Bin 1	0-50%	0.389162371	0.185510338	0.185510338	0.422649731	0.422649731	#DIV/0!
T1221	32	AAAAAAAACGGAGGGGCAGTGCTTTCGCACTGGTCGATGGTTTTTTTT	0	0	0	0	0	0	0	0	0	0	0	0	0	0	0	5.668	7.992	32.89	15.51666667	15.09055259	#DIV/0!	Bin 4	>95%	#DIV/0!	#DIV/0!	0.216872581	#DIV/0!	0.216872581	0.216872581
T1222	8	AAAAAAAACGAGATGTCAGTGCTTTCGCACTGCGACAAGCTTTTTTTT	6.135	4.482	4.708	5.108333333	0.89627135	0	0	0	0	0	0	0	0	0	0	0	0	0	0	0	#DIV/0!	Bin 1	0-50%	0.010105942	0.010105942	0.010105942	#DIV/0!	#DIV/0!	#DIV/0!
T1223	175	AAAAAAAACGAAGTTACAGTGCGAAAGCACTGCGTGCCCCTTTTTTTT	120.655	64.242	169.488	118.1283333	52.66847408	0	0	0	0	0	1.579	0	0	0.526333333	0.911636075	0	0	0	0	0	#DIV/0!	Bin 1	0-50%	0.060328938	0.060758707	0.060328938	0.422649731	#DIV/0!	0.422649731
T1224	187	AAAAAAAACCTTAATGCAGTGCGAAAGCACTGCATTAAGGTTTTTTTT	0	7.47	7.062	4.844	4.199984286	2.856	5.988	10.888	6.577333333	4.048301043	11.053	115.115	81.548	69.23866667	53.11181343	7.085	11.988	13.455	10.84266667	3.335875647	N	Bin 3	87-95%	0.399451648	0.150979699	0.015950645	0.166826193	0.049987089	0.181960342
T1225	222	AAAAAAAACCAATTTGCAGTGCTTTCGCACTGCAAATTGGTTTTTTTT	12.27	28.386	4.708	15.12133333	12.09377928	44.268	53.892	19.054	39.07133333	17.99098578	15.79	83.72	64.676	54.72866667	35.04045241	0	2.664	0	0.888	1.538061117	N	Bin 3	87-95%	0.043334766	0.160036925	0.146515067	0.559025502	0.059708113	0.110946998
T1226	87	AAAAAAAAGGTTCTCGCAGTGCGAAAGCACTGGTCTCCGGTTTTTTTT	59.305	26.892	72.974	53.057	23.66782223	0	1.497	10.888	4.128333333	5.9017008	0	0	0	0	0	0	0	0	0	0	#DIV/0!	Bin 1	0-50%	0.053485516	0.060384396	0.060384396	0.349390056	0.349390056	#DIV/0!
T1227	174	AAAAAAAAGGTCTGAACAGTGCTTTCGCACTGTTCAGACCTTTTTTTT	0	10.458	2.354	4.270666667	5.486132457	14.28	34.431	55.801	34.83733333	20.76348213	34.738	4.485	84.36	41.19433333	40.32700195	0	7.992	1.495	3.162333333	4.248884128	N	Bin 3	87-95%	0.121899431	0.283514465	0.26486094	0.761476941	0.116046216	0.267423976
T1228	201	AAAAAAAAGGAGTGTGCAGTGCTTTCGCACTGCACACTCCTTTTTTTT	10.225	7.47	14.124	10.60633333	3.343350166	25.704	10.479	24.498	20.227	8.463523911	4.737	5.98	28.12	12.94566667	13.15604638	56.68	77.256	25.415	53.117	26.10351599	N	Bin 4	>95%	0.117176069	0.73179311	0.129569066	0.420100867	0.22617271	0.211450166
T1229	15	AAAAAAAAGGACGTTCCAGTGCTTTCGCACTGTGCAACCGTTTTTTTT	0	0	2.354	0.784666667	1.359082534	2.856	0	2.722	1.859333333	1.611623198	4.737	1.495	2.812	3.014666667	1.630474266	1.417	0	4.485	1.967333333	2.292587258	N	Bin 3	87-95%	0.353601159	0.225706238	0.199550697	0.167746359	0.917801094	0.547287917
T1230	208	AAAAAAAAGCTTTTCCCAGTGCGAAAGCACTGGGAAAAGGTTTTTTTT	141.105	118.026	115.346	124.8256667	14.16185441	4.284	10.479	0	4.921	5.26846154	0	0	0	0	0	1.417	0	0	0.472333333	0.818105331	Y	Bin 1	0-50%	0.005286337	0.004263116	0.003818388	0.247105387	0.290755641	0.422649731
T1231	23	AAAAAAAACGGTGCCTCAGTGCTTTCGCACTGCGATCTCCTTTTTTTT	18.405	11.952	11.77	14.04233333	3.779275901	0	0	1.361	0.453666667	0.785773716	0	0	0	0	0	0	0	0	0	0	#DIV/0!	Bin 1	0-50%	0.030979515	0.023303785	0.023303785	0.422649731	0.422649731	#DIV/0!
T1232	36	AAAAAAAACGCATGGACAGTGCGAAAGCACTGACCTCCGCTTTTTTTT	22.495	31.374	9.416	21.095	11.04574312	0	0	0	0	0	0	0	0	0	0	0	0	0	0	0	#DIV/0!	Bin 1	0-50%	0.080509656	0.080509656	0.080509656	#DIV/0!	#DIV/0!	#DIV/0!
T1233	186	AAAAAAAACCGTAACACAGTGCTTTCGCACTGTGTTACGGTTTTTTTT	0	4.482	0	1.494	2.587683907	41.412	142.215	58.523	80.71666667	53.94191628	1.579	14.95	1.406	5.978333333	7.770172735	0	5.328	0	1.776	3.076122234	N	Bin 2	50-87%	0.116291553	0.272701685	0.422649731	0.107670099	0.115163694	0.261166242
T1234	216	AAAAAAAACCCATTGGCAGTGCGAAAGCACTGACTACACGTTTTTTTT	89.98	80.676	153.01	107.8886667	39.35215554	21.42	22.455	31.303	25.05933333	5.431881473	0	0	0	0	0	0	0	0	0	0	#DIV/0!	Bin 1	0-50%	0.052016114	0.041599373	0.041599373	0.015303163	0.015303163	#DIV/0!
T1235	191	AAAAAAAACCAATTGACAGTGCTTTCGCACTGTCAATTGGTTTTTTTT	4.09	10.458	0	4.849333333	5.270187979	2.856	0	8.166	3.674	4.143999517	7.895	149.5	81.548	79.64766667	70.82162421	4.251	10.656	0	4.969	5.364161351	N	Bin 3	87-95%	0.847233034	0.196494243	0.18780567	0.210213679	0.833819468	0.196910902
T1236	212	AAAAAAAAGGTCGGGACAGTGCTTTCGCACTGGTTTCTGCTTTTTTTT	57.26	230.076	63.558	116.9646667	98.00788997	0	1.497	1.361	0.952666667	0.827831102	0	0	0	0	0	1.417	0	0	0.472333333	0.818105331	N	Bin 1	0-50%	0.175507619	0.174675149	0.176912634	0.18442629	0.663182191	0.422649731
T1237	167	AAAAAAAAGGTAAGGACAGTGCGAAAGCACTGCCACCCCCTTTTTTTT	53.17	50.796	61.204	55.05666667	5.454470582	51.408	34.431	28.581	38.14	11.85687535	0	0	0	0	0	0	0	1.495	0.498333333	0.863138652	N	Bin 1	0-50%	0.198126547	0.003255661	0.002377428	0.030737401	0.034715624	0.422649731
T1238	92	AAAAAAAAGGAGAGCTCAGTGCGAAAGCACTGGTTGTAGGTTTTTTTT	2.045	55.278	2.354	19.89233333	30.64527573	37.128	23.952	4.083	21.721	16.63508422	1.579	10.465	0	4.014666667	5.641667336	0	0	0	0	0	N	Bin 2	50-87%	0.932702939	0.387196106	0.377693766	0.198006577	0.152122145	0.342973697
T1239	174	AAAAAAAACGAGGGACCAGTGCTTTCGCACTGCACGAAGCTTTTTTTT	0	0	2.354	0.784666667	1.359082534	119.952	58.383	65.328	81.221	33.72129931	0	0	0	0	0	0	2.664	0	0.888	1.538061117	N	Bin 2	50-87%	0.055600627	0.422649731	0.949654779	0.052936897	0.056771713	0.422649731
T1240	81	AAAAAAAACCTACCTACAGTGCGAAAGCACTGTAGGTACGTTTTTTTT	0	0	0	0	0	22.848	14.97	72.133	36.65033333	30.98032354	0	0	1.406	0.468666667	0.811754478	1.417	0	0	0.472333333	0.818105331	N	Bin 2	50-87%	0.176989152	0.422649731	0.422649731	0.1734404	0.183277622	0.996818493
T1241	94	AAAAAAAACCGCGTCTCAGTGCGAAAGCACTGTGCCGTCCTTTTTTTT	4.09	4.482	68.266	25.61266667	36.93939021	21.42	22.455	32.664	25.513	6.214531921	0	4.485	4.218	2.901	2.515884139	0	0	0	0	0	N	Bin 1	0-50%	0.996030088	0.387056622	0.352705042	0.018079118	0.019209518	0.183887394
T1242	163	AAAAAAAACCATCATGCAGTGCGAAAGCACTGCATGATGGTTTTTTTT	2.045	4.482	0	2.175666667	2.243855239	0	16.467	2.722	6.396333333	8.827007779	0	22.425	82.954	35.12633333	42.91077289	15.587	54.612	29.9	33.36633333	19.74206819	N	Bin 3	87-95%	0.413251879	0.327747345	0.098401665	0.381478975	0.05366271	0.952355134
T1243	96	AAAAAAAAGGTGTCGGCAGTGCGAAAGCACTGCACATCCGTTTTTTTT	104.295	19.422	58.85	60.85566667	42.47203264	5.712	1.497	1.361	2.856666667	2.473726002	0	0	0	0	0	0	1.332	0	0.444	0.769030559	N	Bin 1	0-50%	0.130392066	0.131164627	0.136035827	0.183479227	0.288610323	0.422649731
T1244	111	AAAAAAAAGCGCTGCCCAGTGCGAAAGCACTGATGGTGGGTTTTTTTT	104.295	32.868	75.328	70.83033333	35.9252813	7.14	1.497	0	2.879	3.765281264	0	0	0	0	0	0	0	0	0	0	#DIV/0!	Bin 1	0-50%	0.072361346	0.076092729	0.076092729	0.316462458	0.316462458	#DIV/0!
T1245	58	AAAAAAAAGCCCCGGACAGTGCGAAAGCACTGAAGATACGTTTTTTTT	28.63	23.904	65.912	39.482	23.01070281	0	0	0	0	0	0	0	0	0	0	0	0	0	0	0	#DIV/0!	Bin 1	0-50%	0.097025948	0.097025948	0.097025948	#DIV/0!	#DIV/0!	#DIV/0!
T1246	21	AAAAAAAACGTTTAAGCAGTGCTTTCGCACTGAGTACTGCTTTTTTTT	16.36	16.434	4.708	12.50066667	6.748748724	0	0	0	0	0	0	0	0	0	0	0	0	0	0	0	#DIV/0!	Bin 1	0-50%	0.084956009	0.084956009	0.084956009	#DIV/0!	#DIV/0!	#DIV/0!
T1247	59	AAAAAAAACGCATAATCAGTGCGAAAGCACTGAACCCACCTTTTTTTT	61.35	31.374	14.124	35.616	23.89706451	0	0	0	0	0	0	0	2.812	0.937333333	1.623508957	0	0	0	0	0	#DIV/0!	Bin 1	0-50%	0.122985401	0.13982623	0.122985401	0.422649731	#DIV/0!	0.422649731
T1248	34	AAAAAAAACGATTTCCCAGTGCGAAAGCACTGGACCTGGCTTTTTTTT	32.72	14.94	14.124	20.59466667	10.50876992	0	2.994	0	0.998	1.728586706	0	0	0	0	0	0	0	0	0	0	#DIV/0!	Bin 1	0-50%	0.096967017	0.076911359	0.076911359	0.422649731	0.422649731	#DIV/0!
T1249	200	AAAAAAAACCTTTACCCAGTGCTTTCGCACTGGGTAAAGGTTTTTTTT	0	4.482	7.062	3.848	3.573433643	8.568	38.922	38.108	28.53266667	17.29469819	1.579	70.265	118.104	63.316	58.57247952	0	2.664	0	0.888	1.538061117	N	Bin 3	87-95%	0.093263269	0.201998759	0.296942974	0.301091724	0.101554053	0.205473296
T1250	38	AAAAAAAACCACGTTACAGTGCTTTCGCACTGGGTTCACCTTTTTTTT	30.675	32.868	2.354	21.96566667	17.01955976	0	0	0	0	0	0	0	0	0	0	0	0	0	0	0	#DIV/0!	Bin 1	0-50%	0.154917098	0.154917098	0.154917098	#DIV/0!	#DIV/0!	#DIV/0!
T1251	38	AAAAAAAAGGTTACCGCAGTGCTTTCGCACTGACAGTGGGTTTTTTTT	20.45	26.892	23.54	23.62733333	3.221887852	0	0	0	0	0	0	0	0	0	0	0	0	0	0	0	#DIV/0!	Bin 1	0-50%	0.006141227	0.006141227	0.006141227	#DIV/0!	#DIV/0!	#DIV/0!
T1252	182	AAAAAAAAGGTGTGGACAGTGCTTTCGCACTGTCCACACCTTTTTTTT	0	4.482	18.832	7.771333333	9.837471288	35.7	17.964	117.046	56.90333333	52.83461639	1.579	17.94	47.804	22.441	23.43889731	0	1.332	0	0.444	0.769030559	N	Bin 2	50-87%	0.192356533	0.20558827	0.335311656	0.226732733	0.208139048	0.247504476
T1253	209	AAAAAAAAGGAGTGTACAGTGCGAAAGCACTGTACACTCCTTTTTTTT	8.18	1.494	21.186	10.28666667	10.01360321	71.4	59.88	141.544	90.94133333	44.20011318	0	1.495	0	0.498333333	0.863138652	0	0	0	0	0	N	Bin 2	50-87%	0.05583049	0.253472223	0.217157899	0.072748805	0.070514232	0.422649731
T1254	165	AAAAAAAAGGAGAGGGCAGTGCGAAAGCACTGAAGCCCGCTTTTTTTT	32.72	168.822	75.328	92.29	69.61839329	0	1.497	0	0.499	0.864293353	0	0	0	0	0	0	3.996	0	1.332	2.307091676	N	Bin 1	0-50%	0.147037751	0.148544904	0.144497029	0.422649731	0.422649731	0.422649731
T1255	204	AAAAAAAAGGAATTATCAGTGCGAAAGCACTGATAATTCCTTTTTTTT	2.045	5.976	0	2.673666667	3.03719613	131.376	40.419	87.104	86.29966667	45.48383423	0	0	1.406	0.468666667	0.811754478	1.417	15.984	2.99	6.797	7.994955222	N	Bin 2	50-87%	0.092947514	0.409784938	0.317484019	0.082209399	0.121353448	0.320234755
T1256	84	AAAAAAAAGCGTGTAGCAGTGCGAAAGCACTGTAGAATGGTTTTTTTT	73.62	34.362	58.85	55.61066667	19.82845434	0	0	0	0	0	0	0	0	0	0	0	0	0	0	0	#DIV/0!	Bin 1	0-50%	0.039861296	0.039861296	0.039861296	#DIV/0!	#DIV/0!	#DIV/0!
T1257	143	AAAAAAAAGCCTTATGCAGTGCGAAAGCACTGCATAAGGCTTTTTTTT	0	7.47	0	2.49	4.312806511	0	2.994	8.166	3.72	4.13112527	0	11.96	80.142	30.70066667	43.23302535	62.348	15.984	13.455	30.59566667	27.52738572	N	Bin 3	87-95%	0.771223832	0.391257992	0.243493822	0.355709262	0.271586959	0.998009828
T1258	185	AAAAAAAACGAATTTACAGTGCGAAAGCACTGTAAATTCGTTTTTTTT	0	8.964	14.124	7.696	7.146867286	12.852	28.443	12.249	17.848	9.180491327	28.422	82.225	85.766	65.471	32.13418695	2.834	0	0	0.944666667	1.636210663	N	Bin 3	87-95%	0.248941047	0.058942579	0.310792026	0.107400504	0.1004973	0.080428994
T1259	174	AAAAAAAACCTTAATCCAGTGCTTTCGCACTGGATTAAGGTTTTTTTT	6.135	16.434	0	7.523	8.304456454	0	16.467	0	5.489	9.507226883	4.737	127.075	53.428	61.74666667	61.59177479	0	21.312	10.465	10.59233333	10.65657057	N	Bin 3	87-95%	0.42576359	0.235652741	0.593396627	0.207327091	0.233513232	0.224520938
T1260	173	AAAAAAAACCAGTGTTCAGTGCTTTCGCACTGAACACTGGTTTTTTTT	8.18	25.398	0	11.19266667	12.96424781	48.552	7.485	10.888	22.30833333	22.79128413	12.632	1.495	21.09	11.739	9.82797502	22.672	54.612	35.88	37.72133333	16.04941685	N	Bin 4	>95%	0.576764535	0.970600059	0.05231596	0.515929378	0.54973847	0.197014915
T1261	42	AAAAAAAAGGGGCGTGCAGTGCTTTCGCACTGTGTCCTGGTTTTTTTT	18.405	14.94	51.788	28.37766667	20.3478337	0	0	0	0	0	0	0	1.406	0.468666667	0.811754478	0	0	0	0	0	#DIV/0!	Bin 1	0-50%	0.137020264	0.131832558	0.137020264	0.422649731	#DIV/0!	0.422649731
T1262	69	AAAAAAAAGGAATGTACAGTGCGAAAGCACTGCGCAAGGGTTTTTTTT	73.62	23.904	37.664	45.06266667	25.67051549	0	1.497	0	0.499	0.864293353	0	0	0	0	0	0	0	0	0	0	#DIV/0!	Bin 1	0-50%	0.099098941	0.093282799	0.093282799	0.422649731	0.422649731	#DIV/0!
T1263	118	AAAAAAAAGGAATCCTCAGTGCGAAAGCACTGTACTAAGGTTTTTTTT	124.745	59.76	25.894	70.133	50.23524059	0	7.485	0	2.495	4.321466765	0	0	0	0	0	0	1.332	0	0.444	0.769030559	N	Bin 1	0-50%	0.149291441	0.136789405	0.138824414	0.422649731	0.422649731	0.422649731
T1264	60	AAAAAAAAGGAAAAATCAGTGCTTTCGCACTGATTTTTCCTTTTTTTT	0	0	0	0	0	0	0	0	0	0	0	0	4.218	1.406	2.435263435	38.259	27.972	13.455	26.562	12.46196931	#DIV/0!	Bin 4	>95%	#DIV/0!	0.422649731	0.066172307	0.422649731	0.066172307	0.097631469
T1265	209	AAAAAAAAGCTGTGGACAGTGCTTTCGCACTGATAGGACGTTTTTTTT	59.305	174.798	115.346	116.483	57.7548945	1.428	8.982	5.444	5.284666667	3.779519723	0	0	0	0	0	1.417	1.332	1.495	1.414666667	0.081525047	N	Bin 1	0-50%	0.070363537	0.073077523	0.074788613	0.136451811	0.221404255	0.001105178
T1266	31	AAAAAAAAGCAGAGTACAGTGCTTTCGCACTGAGCACAGGTTTTTTTT	28.63	8.964	25.894	21.16266667	10.65255957	0	0	0	0	0	0	0	0	0	0	0	0	0	0	0	#DIV/0!	Bin 1	0-50%	0.075071889	0.075071889	0.075071889	#DIV/0!	#DIV/0!	#DIV/0!
T1267	177	AAAAAAAACCTTTACGCAGTGCGAAAGCACTGCGTAAAGGTTTTTTTT	0	2.988	0	0.996	1.725122604	8.568	22.455	1.361	10.79466667	10.72183484	0	79.235	113.886	64.37366667	58.37935997	15.587	10.656	0	8.747666667	7.966802642	N	Bin 3	87-95%	0.203673585	0.19904677	0.22708797	0.265403375	0.74300833	0.280191008
T1268	15	AAAAAAAACCGATCTGCAGTGCTTTCGCACTGGGCTCTGCTTTTTTTT	10.225	0	21.186	10.47033333	10.5951305	0	0	0	0	0	0	0	1.406	0.468666667	0.811754478	0	0	0	0	0	#DIV/0!	Bin 1	0-50%	0.22909183	0.221998974	0.22909183	0.422649731	#DIV/0!	0.422649731
T1269	191	AAAAAAAACCGACTGACAGTGCTTTCGCACTGGACCTACCTTTTTTTT	145.195	22.41	240.108	135.9043333	109.1459672	0	1.497	2.722	1.406333333	1.36326312	0	0	0	0	0	0	0	0	0	0	#DIV/0!	Bin 1	0-50%	0.165188495	0.163754824	0.163754824	0.215887011	0.215887011	#DIV/0!
T1270	111	AAAAAAAACCAGGGCCCAGTGCGAAAGCACTGGAACGTGCTTTTTTTT	38.855	68.724	11.77	39.783	28.48833826	14.28	11.976	25.859	17.37166667	7.439974754	0	0	0	0	0	0	5.328	0	1.776	3.076122234	N	Bin 1	0-50%	0.387979549	0.136730407	0.125547464	0.056050706	0.10787286	0.422649731
T1271	178	AAAAAAAAGGTGAGTGCAGTGCTTTCGCACTGCACTCACCTTTTTTTT	16.36	2.988	16.478	11.942	7.754615916	25.704	19.461	13.61	19.59166667	6.048058724	1.579	8.97	26.714	12.421	12.91797612	70.85	23.976	38.87	44.56533333	23.95037756	N	Bin 4	>95%	0.30827742	0.95621494	0.096471538	0.577413428	0.167021994	0.225787546
T1272	79	AAAAAAAAGGATTTCTCAGTGCGAAAGCACTGAATCGGGGTTTTTTTT	53.17	25.398	80.036	52.868	27.3202519	0	2.994	0	0.998	1.728586706	0	0	0	0	0	0	0	0	0	0	#DIV/0!	Bin 1	0-50%	0.08942759	0.078655842	0.078655842	0.422649731	0.422649731	#DIV/0!
T1273	101	AAAAAAAAGGAGAGAGCAGTGCGAAAGCACTGAACACCGGTTTTTTTT	26.585	20.916	30.602	26.03433333	4.866423156	25.704	20.958	27.22	24.62733333	3.266889856	1.579	10.465	0	4.014666667	5.641667336	0	0	1.495	0.498333333	0.863138652	N	Bin 1	0-50%	0.302742978	0.06699841	0.008876345	0.056885159	0.004290012	0.43018611
T1274	14	AAAAAAAAGCATGAGGCAGTGCTTTCGCACTGTCCCCACGTTTTTTTT	2.045	8.964	16.478	9.162333333	7.218543782	0	0	0	0	0	0	0	0	0	0	0	0	0	0	0	#DIV/0!	Bin 1	0-50%	0.158982098	0.158982098	0.158982098	#DIV/0!	#DIV/0!	#DIV/0!
T1275	12	AAAAAAAAGCAAATGTCAGTGCTTTCGCACTGGGCCCTGGTTTTTTTT	12.27	8.964	0	7.078	6.348698449	0	0	0	0	0	0	0	0	0	0	0	0	0	0	0	#DIV/0!	Bin 1	0-50%	0.193223216	0.193223216	0.193223216	#DIV/0!	#DIV/0!	#DIV/0!
T1276	181	AAAAAAAACGTTAGTTCAGTGCGAAAGCACTGAACTAACGTTTTTTTT	4.09	13.446	7.062	8.199333333	4.780567888	1.428	0	0	0.476	0.824456184	53.686	31.395	87.172	57.41766667	28.07512127	8.502	39.96	19.435	22.63233333	15.97086868	N	Bin 3	87-95%	0.132434247	0.111199215	0.155155086	0.07284171	0.147110152	0.264108222
T1277	7	AAAAAAAACGGGGAGGCAGTGCTTTCGCACTGACCCTACCTTTTTTTT	2.045	1.494	11.77	5.103	5.780360456	0	0	0	0	0	0	0	0	0	0	0	0	0	0	0	#DIV/0!	Bin 1	0-50%	0.265855349	0.265855349	0.265855349	#DIV/0!	#DIV/0!	#DIV/0!
T1278	139	AAAAAAAACGCTTAGACAGTGCTTTCGCACTGTCTAAGCGTTTTTTTT	6.135	26.892	0	11.009	14.09297069	14.28	0	9.527	7.935666667	7.271784948	0	20.93	36.556	19.162	18.34201875	58.097	19.98	7.475	28.51733333	26.36875549	N	Bin 4	>95%	0.820584985	0.623866766	0.427283626	0.475150907	0.260420734	0.750616599
T1279	29	AAAAAAAACCAGGTGACAGTGCTTTCGCACTGCCTACGCCTTTTTTTT	26.585	10.458	18.832	18.625	8.065492483	0	0	0	0	0	0	0	0	0	0	1.417	0	0	0.472333333	0.818105331	#DIV/0!	Bin 1	0-50%	0.057199154	0.057199154	0.05090381	#DIV/0!	0.422649731	0.422649731
T1280	197	AAAAAAAAGGTTTCGTCAGTGCGAAAGCACTGCACCTAGGTTTTTTTT	194.275	92.628	56.496	114.4663333	71.43841972	8.568	2.994	5.444	5.668666667	2.793783337	0	1.495	0	0.498333333	0.863138652	1.417	2.664	0	1.360333333	1.332903722	N	Bin 1	0-50%	0.112928049	0.110419149	0.110251874	0.127278271	0.170260555	0.187232378
T1281	39	AAAAAAAAGGTTGGTGCAGTGCTTTCGCACTGTGGAATCGTTTTTTTT	0	0	4.708	1.569333333	2.718165067	2.856	1.497	13.61	5.987666667	6.636014944	3.158	0	8.436	3.864666667	4.262165803	2.834	3.996	16.445	7.758333333	7.545276293	N	Bin 4	>95%	0.191723284	0.186286432	0.157150728	0.318374931	0.188493263	0.247015579
T1282	93	AAAAAAAAGGTGGATTCAGTGCTTTCGCACTGAATCCACCTTTTTTTT	0	0	16.478	5.492666667	9.513577736	0	1.497	23.137	8.211333333	12.94765988	0	8.97	4.218	4.396	4.487648382	25.506	23.976	34.385	27.95566667	5.620273155	Y	Bin 4	>95%	0.31007559	0.874960564	0.010503019	0.675128687	0.045018615	0.034359861
T1283	32	AAAAAAAAGGCGGGGACAGTGCTTTCGCACTGCTTTCGCGTTTTTTTT	2.045	11.952	37.664	17.22033333	18.38463468	0	0	9.527	3.175666667	5.500416015	0	0	0	0	0	0	0	0	0	0	#DIV/0!	Bin 1	0-50%	0.206031429	0.246192428	0.246192428	0.422649731	0.422649731	#DIV/0!
T1284	23	AAAAAAAAGGCGCGAGCAGTGCTTTCGCACTGAAGTAAGGTTTTTTTT	0	0	0	0	0	8.568	4.491	19.054	10.70433333	7.512867784	0	0	0	0	0	0	0	0	0	0	#DIV/0!	Bin 2	50-87%	0.132367455	#DIV/0!	#DIV/0!	0.132367455	0.132367455	#DIV/0!
T1285	148	AAAAAAAACGTAGGGACAGTGCTTTCGCACTGAATCAACGTTTTTTTT	92.025	86.652	96.514	91.73033333	4.937598843	2.856	1.497	0	1.451	1.428555564	0	1.495	0	0.498333333	0.863138652	0	0	0	0	0	Y	Bin 1	0-50%	0.001354295	0.001307691	0.000964397	0.422245566	0.220603487	0.422649731
T1286	171	AAAAAAAACCTTTGATCAGTGCGAAAGCACTGATCAAAGGTTTTTTTT	0	0	0	0	0	7.14	13.473	12.249	10.954	3.359239646	50.528	56.81	89.984	65.774	21.20044707	12.753	2.664	4.485	6.634	5.376860701	N	Bin 3	87-95%	0.029947325	0.032929607	0.166070185	0.04101342	0.481956225	0.051737673
T1287	165	AAAAAAAACCGTTTAGCAGTGCTTTCGCACTGCTAAACGGTTTTTTTT	2.045	5.976	4.708	4.243	2.006329734	11.424	4.491	0	5.305	5.755335872	1.579	65.78	85.766	51.04166667	43.98609547	34.008	22.644	0	18.884	17.31297825	N	Bin 3	87-95%	0.826449682	0.195321515	0.302445851	0.251761068	0.188291008	0.450334074
T1288	90	AAAAAAAACCATTATCCAGTGCGAAAGCACTGAGGGAACCTTTTTTTT	63.395	47.808	58.85	56.68433333	8.01599815	0	0	2.722	0.907333333	1.571547433	0	0	0	0	0	0	0	0	0	0	#DIV/0!	Bin 1	0-50%	0.006454654	0.006600117	0.006600117	0.422649731	0.422649731	#DIV/0!
T1289	204	AAAAAAAAGGTAATATCAGTGCTTTCGCACTGATATTACCTTTTTTTT	0	8.964	0	2.988	5.175367813	108.528	40.419	47.635	65.52733333	37.41404368	25.264	47.84	1.406	24.83666667	23.21994938	0	5.328	10.465	5.264333333	5.232790492	N	Bin 2	50-87%	0.116644275	0.184158455	0.644115374	0.262202865	0.129916063	0.325707079
T1290	98	AAAAAAAAGCGCAGAGCAGTGCTTTCGCACTGAGACCTGCTTTTTTTT	4.09	10.458	9.416	7.988	3.415734767	4.284	32.934	50.357	29.19166667	23.26336447	1.579	11.96	18.278	10.60566667	8.431477589	0	0	1.495	0.498333333	0.863138652	N	Bin 2	50-87%	0.213666895	0.514179939	0.055991292	0.162160129	0.158802341	0.153007438
T1291	124	AAAAAAAAGCGACCTTCAGTGCGAAAGCACTGAGAAAACGTTTTTTTT	51.125	47.808	129.47	76.13433333	46.21980773	0	0	12.249	4.083	7.071963447	1.579	0	2.812	1.463666667	1.409543307	0	0	0	0	0	N	Bin 1	0-50%	0.085932764	0.102860269	0.10403016	0.525843482	0.422649731	0.213907006
T1292	40	AAAAAAAACGTGAAATCAGTGCGAAAGCACTGATTTCACGTTTTTTTT	0	0	0	0	0	0	1.497	2.722	1.406333333	1.36326312	0	0	0	0	0	25.506	14.652	11.96	17.37266667	7.171126085	#DIV/0!	Bin 4	>95%	0.215887011	#DIV/0!	0.052374346	0.215887011	0.082733244	0.052374346
T1293	2	AAAAAAAACGGGTGGTCAGTGCTTTCGCACTGGGGGGACCTTTTTTTT	0	0	0	0	0	0	0	1.361	0.453666667	0.785773716	0	0	1.406	0.468666667	0.811754478	0	0	0	0	0	#DIV/0!	Bin 3	87-95%	0.422649731	0.422649731	#DIV/0!	0.422649731	0.422649731	0.422649731
T1294	17	AAAAAAAACGGGTAGGCAGTGCTTTCGCACTGTATGAGGCTTTTTTTT	18.405	2.988	14.124	11.839	7.958447776	0	0	0	0	0	0	0	0	0	0	0	0	0	0	0	#DIV/0!	Bin 1	0-50%	0.123365299	0.123365299	0.123365299	#DIV/0!	#DIV/0!	#DIV/0!
T1295	189	AAAAAAAACCTTTAACCAGTGCGAAAGCACTGGTTAAAGGTTTTTTTT	0	1.494	0	0.498	0.862561302	2.856	19.461	5.444	9.253666667	8.934017928	3.158	110.63	125.134	79.64066667	66.63175091	4.251	1.332	0	1.861	2.174311615	N	Bin 3	87-95%	0.201393586	0.174568934	0.445054607	0.18971436	0.32537335	0.189175602
T1296	176	AAAAAAAACCTTACGTCAGTGCTTTCGCACTGACGTAAGGTTTTTTTT	18.405	4.482	0	7.629	9.597588916	11.424	32.934	8.166	17.508	13.45825947	15.79	83.72	78.736	59.41533333	37.8627435	7.085	1.332	0	2.805666667	3.765378644	N	Bin 3	87-95%	0.437376084	0.197243167	0.289005465	0.166200254	0.226620216	0.142110926
T1297	113	AAAAAAAAGGTTTCCCCAGTGCGAAAGCACTGACAACACGTTTTTTTT	47.035	37.35	25.894	36.75966667	10.58285596	28.56	26.946	21.776	25.76066667	3.543927953	0	0	0	0	0	0	0	0	0	0	#DIV/0!	Bin 1	0-50%	0.117985861	0.026532861	0.026532861	0.006249542	0.006249542	#DIV/0!
T1298	41	AAAAAAAAGGTATGATCAGTGCGAAAGCACTGAAACCCCCTTTTTTTT	8.18	4.482	77.682	30.11466667	41.235994	0	0	1.361	0.453666667	0.785773716	0	0	0	0	0	0	0	0	0	0	#DIV/0!	Bin 1	0-50%	0.331836062	0.333331433	0.333331433	0.422649731	0.422649731	#DIV/0!
T1299	166	AAAAAAAAGGGTCATACAGTGCTTTCGCACTGAAGCTGCGTTTTTTTT	2.045	11.952	9.416	7.804333333	5.146383617	61.404	35.928	115.685	71.00566667	40.7362095	0	0	0	0	0	1.417	0	0	0.472333333	0.818105331	N	Bin 2	50-87%	0.117637091	0.11951342	0.166074353	0.094428707	0.096228466	0.422649731
T1300	112	AAAAAAAAGCGGGCTACAGTGCGAAAGCACTGCTACGAGGTTTTTTTT	53.17	94.122	51.788	66.36	24.05252511	0	0	0	0	0	0	0	1.406	0.468666667	0.811754478	0	0	0	0	0	#DIV/0!	Bin 1	0-50%	0.041109768	0.043086297	0.041109768	0.422649731	#DIV/0!	0.422649731
T1301	95	AAAAAAAAGCGCATCACAGTGCGAAAGCACTGGAACGAGCTTTTTTTT	71.575	7.47	49.434	42.82633333	32.5593105	12.852	10.479	8.166	10.499	2.34306402	7.895	0	7.03	4.975	4.330129906	0	1.332	1.495	0.942333333	0.820144093	N	Bin 1	0-50%	0.220555984	0.147129187	0.16000984	0.178571955	0.033551664	0.28239925
T1302	119	AAAAAAAAGCGCAGTGCAGTGCGAAAGCACTGGTTATGGGTTTTTTTT	16.36	17.928	21.186	18.49133333	2.461823985	41.412	41.916	44.913	42.747	1.89266241	0	0	0	0	0	0	0	0	0	0	#DIV/0!	Bin 2	50-87%	0.000278998	0.005856365	0.005856365	0.000652812	0.000652812	#DIV/0!
T1303	183	AAAAAAAAGCCTCATCCAGTGCTTTCGCACTGACCTAACCTTTTTTTT	55.215	80.676	214.214	116.7016667	85.40232429	0	1.497	10.888	4.128333333	5.9017008	0	0	0	0	0	0	0	2.99	0.996666667	1.726277305	N	Bin 1	0-50%	0.133704973	0.141566448	0.138963135	0.349390056	0.325231729	0.422649731
T1304	115	AAAAAAAAGCAATAGTCAGTGCTTTCGCACTGACTATTGCTTTTTTTT	0	0	0	0	0	9.996	0	0	3.332	5.771193291	9.474	29.9	87.172	42.182	40.27878404	11.336	9.324	7.475	9.378333333	1.931073363	N	Bin 3	87-95%	0.422649731	0.211366512	0.013839981	0.26984519	0.129124141	0.309890829
T1305	87	AAAAAAAACGTTCAATCAGTGCTTTCGCACTGCGGAGAGCTTTTTTTT	16.36	1.494	0	5.951333333	9.045068564	14.28	17.964	5.444	12.56266667	6.434246291	41.054	26.91	8.436	25.46666667	16.35683005	0	2.664	0	0.888	1.538061117	N	Bin 3	87-95%	0.3445493	0.072076575	0.465305061	0.212658305	0.064924409	0.120781088
T1306	111	AAAAAAAACCCAAAAACAGTGCTTTCGCACTGTTTTTGGGTTTTTTTT	0	5.976	0	1.992	3.450245209	0	0	0	0	0	0	0	23.902	7.967333333	13.79982613	73.684	26.64	26.91	42.41133333	27.08326024	N	Bin 4	>95%	0.422649731	0.579929759	0.136979805	0.422649731	0.113292893	0.239139877
T1307	32	AAAAAAAACCAGTGCACAGTGCTTTCGCACTGGTTTGACCTTTTTTTT	6.135	7.47	32.956	15.52033333	15.11447685	7.14	1.497	5.444	4.693666667	2.895360484	0	0	0	0	0	0	0	0	0	0	#DIV/0!	Bin 1	0-50%	0.334335476	0.217281	0.217281	0.106887195	0.106887195	#DIV/0!
T1308	86	AAAAAAAAGGTTGAAGCAGTGCTTTCGCACTGCTTCAACCTTTTTTTT	0	0	4.708	1.569333333	2.718165067	1.428	0	2.722	1.383333333	1.361549607	0	1.495	15.466	5.653666667	8.530543379	39.676	38.628	17.94	32.08133333	12.25795894	N	Bin 4	>95%	0.868295602	0.348676462	0.071748957	0.427104014	0.058098236	0.158537373
T1309	175	AAAAAAAAGGTAGATCCAGTGCTTTCGCACTGGATCTACCTTTTTTTT	14.315	20.916	0	11.74366667	10.69245436	8.568	2.994	1.361	4.307666667	3.778822877	0	92.69	60.458	51.04933333	47.05583153	15.587	31.968	7.475	18.34333333	12.47697048	N	Bin 3	87-95%	0.317461451	0.282841854	0.147134147	0.248678963	0.201168201	0.309848143
T1310	181	AAAAAAAAGGTAATTGCAGTGCTTTCGCACTGCAATTACCTTTTTTTT	51.125	31.374	42.372	41.62366667	9.896742006	12.852	14.97	9.527	12.44966667	2.743713967	15.79	88.205	23.902	42.63233333	39.67495553	0	6.66	0	2.22	3.845152793	N	Bin 3	87-95%	0.047216342	0.97483431	0.036729481	0.300070729	0.017155941	0.190143722
T1311	16	AAAAAAAAGGCATTAGCAGTGCTTTCGCACTGTCTCACGGTTTTTTTT	0	0	0	0	0	2.856	0	0	0.952	1.648912369	3.158	0	0	1.052666667	1.82327215	4.251	1.332	11.96	5.847666667	5.490956595	N	Bin 4	>95%	0.422649731	0.422649731	0.206402562	0.422649731	0.300051834	0.312682764
T1312	175	AAAAAAAAGCAATTTGCAGTGCGAAAGCACTGCAAATTGCTTTTTTTT	22.495	16.434	37.664	25.531	10.93577601	12.852	14.97	1.361	9.727666667	7.322725881	0	38.87	47.804	28.89133333	25.41625357	14.17	57.276	5.98	25.80866667	27.55746406	N	Bin 3	87-95%	0.271830772	0.825478922	0.990814347	0.38292239	0.345830401	0.888395505
T1313	110	AAAAAAAACGTGCGTCCAGTGCGAAAGCACTGCGAAAACCTTTTTTTT	126.79	53.784	16.478	65.684	56.11053231	0	2.994	0	0.998	1.728586706	4.737	0	0	1.579	2.734908225	0	0	0	0	0	N	Bin 1	0-50%	0.18561133	0.173810833	0.179802802	0.820423388	0.422649731	0.422649731
T1314	86	AAAAAAAACGTCGTAACAGTGCGAAAGCACTGTTACGACGTTTTTTTT	4.09	0	0	1.363333333	2.361362601	1.428	0	13.61	5.012666667	7.479665857	0	0	33.744	11.248	19.48210748	24.089	10.656	35.88	23.54166667	12.62090426	N	Bin 4	>95%	0.544211035	0.496314819	0.094795769	0.464942255	0.0423252	0.194265057
T1315	199	AAAAAAAACGTATTCTCAGTGCGAAAGCACTGAGAATACGTTTTTTTT	14.315	7.47	11.77	11.185	3.459794069	25.704	64.371	59.884	49.98633333	21.14845328	11.053	62.79	21.09	31.64433333	27.43582979	0	11.988	5.98	5.989333333	5.99400545	N	Bin 2	50-87%	0.10845811	0.36939208	0.440663598	0.234447674	0.040691805	0.179269211
T1316	138	AAAAAAAACCTCAAATCAGTGCGAAAGCACTGATTTGAGGTTTTTTTT	8.18	0	4.708	4.296	4.105533826	11.424	31.437	0	14.287	15.91285075	0	50.83	15.466	22.09866667	26.05602474	29.757	45.288	4.485	26.51	20.59437931	N	Bin 4	>95%	0.458420404	0.41373599	0.233029593	0.504555435	0.095678875	0.762705207
T1317	16	AAAAAAAACCGGGGTGCAGTGCGAAAGCACTGACATCTCCTTTTTTTT	0	2.988	0	0.996	1.725122604	5.712	5.988	6.805	6.168333333	0.568376929	0	0	1.406	0.468666667	0.811754478	0	0	0	0	0	Y	Bin 2	50-87%	0.044641602	0.723411948	0.422649731	0.0008899	0.002818234	0.422649731
T1318	74	AAAAAAAACCCCTCGTCAGTGCTTTCGCACTGACGAGGCGTTTTTTTT	4.09	0	7.062	3.717333333	3.545718733	0	0	0	0	0	0	0	5.624	1.874666667	3.247017914	24.089	9.324	61.295	31.56933333	26.78082804	N	Bin 4	>95%	0.211039607	0.263834712	0.176071917	0.422649731	0.177938986	0.161947137
T1319	72	AAAAAAAACCACATTACAGTGCGAAAGCACTGGCAATTCCTTTTTTTT	57.26	34.362	37.664	43.09533333	12.37756589	0	0	5.444	1.814666667	3.143094865	0	0	0	0	0	1.417	0	0	0.472333333	0.818105331	Y	Bin 1	0-50%	0.035679431	0.026412665	0.023681528	0.422649731	0.586697264	0.422649731
T1320	33	AAAAAAAAGGCTGGTACAGTGCTTTCGCACTGACCCAACGTTTTTTTT	18.405	22.41	18.832	19.88233333	2.199410451	0	0	1.361	0.453666667	0.785773716	0	0	0	0	0	0	0	0	0	0	#DIV/0!	Bin 1	0-50%	0.006024448	0.004054238	0.004054238	0.422649731	0.422649731	#DIV/0!
T1321	6	AAAAAAAAGGATGGCGCAGTGCTTTCGCACTGGGCACACGTTTTTTTT	8.18	1.494	2.354	4.009333333	3.637409151	0	0	0	0	0	0	0	0	0	0	0	0	0	0	0	#DIV/0!	Bin 1	0-50%	0.196448136	0.196448136	0.196448136	#DIV/0!	#DIV/0!	#DIV/0!
T1322	56	AAAAAAAACGTAAGGGCAGTGCGAAAGCACTGTTTGGTGGTTTTTTTT	16.36	0	11.77	9.376666667	8.438508952	7.14	16.467	29.942	17.84966667	11.4637091	1.579	0	2.812	1.463666667	1.409543307	0	0	2.99	0.996666667	1.726277305	N	Bin 2	50-87%	0.439840502	0.207011416	0.218264081	0.119135672	0.098547468	0.49095841
T1323	125	AAAAAAAACGTAACGTCAGTGCTTTCGCACTGACGTTACGTTTTTTTT	0	0	0	0	0	0	0	0	0	0	0	0	0	0	0	53.846	30.636	95.68	60.054	32.96338775	#DIV/0!	Bin 4	>95%	#DIV/0!	#DIV/0!	0.087455143	#DIV/0!	0.087455143	0.087455143
T1324	34	AAAAAAAACGGGGGCGCAGTGCTTTCGCACTGTAAATAGCTTTTTTTT	2.045	0	0	0.681666667	1.1806813	7.14	7.485	13.61	9.411666667	3.639953067	7.895	4.485	7.03	6.47	1.772632224	0	0	0	0	0	N	Bin 2	50-87%	0.07499654	0.015757631	0.422649731	0.299248372	0.046414541	0.024119594
T1325	3	AAAAAAAACGGGGCTGCAGTGCTTTCGCACTGGACCATGCTTTTTTTT	2.045	0	0	0.681666667	1.1806813	0	0	1.361	0.453666667	0.785773716	0	0	0	0	0	0	1.332	0	0.444	0.769030559	N	Bin 1	0-50%	0.839239122	0.422649731	0.8313282	0.422649731	0.991207936	0.422649731
T1326	9	AAAAAAAACGGAGTGGCAGTGCTTTCGCACTGAAGGCAGCTTTTTTTT	8.18	1.494	9.416	6.363333333	4.262010011	0	0	0	0	0	0	0	0	0	0	0	0	0	0	0	#DIV/0!	Bin 1	0-50%	0.122627043	0.122627043	0.122627043	#DIV/0!	#DIV/0!	#DIV/0!
T1327	96	AAAAAAAACGATGTTTCAGTGCGAAAGCACTGTCCCCCCCTTTTTTTT	55.215	25.398	21.186	33.933	18.55068406	29.988	14.97	13.61	19.52266667	9.088718355	1.579	1.495	0	1.024666667	0.888380737	0	0	0	0	0	N	Bin 1	0-50%	0.118948737	0.086938208	0.086841177	0.064866243	0.065252898	0.183808091
T1328	205	AAAAAAAACCTTTATACAGTGCTTTCGCACTGTATAAAGGTTTTTTTT	0	35.856	23.54	19.79866667	18.21843477	34.272	125.748	84.382	81.46733333	45.80759877	0	1.495	0	0.498333333	0.863138652	0	0	0	0	0	N	Bin 2	50-87%	0.061628541	0.197399384	0.200509859	0.08967456	0.091199666	0.422649731
T1329	70	AAAAAAAACCAATTTTCAGTGCGAAAGCACTGTCCCCGGCTTTTTTTT	36.81	16.434	82.39	45.21133333	33.77107172	0	1.497	4.083	1.86	2.065562635	0	2.99	0	0.996666667	1.726277305	0	0	0	0	0	N	Bin 1	0-50%	0.144866839	0.160606892	0.146254848	0.656039203	0.259191404	0.422649731
T1330	173	AAAAAAAAGGTGTGAGCAGTGCTTTCGCACTGCTCACACCTTTTTTTT	4.09	5.976	11.77	7.278666667	4.002287513	45.696	91.317	27.22	54.74433333	32.99258408	0	20.93	36.556	19.162	18.34201875	0	3.996	8.97	4.322	4.493877168	N	Bin 2	50-87%	0.145322053	0.295966916	0.040537068	0.270102276	0.128667591	0.205916523
T1331	171	AAAAAAAAGGTGTATGCAGTGCGAAAGCACTGCATACACCTTTTTTTT	10.225	0	0	3.408333333	5.903406502	75.684	11.976	83.021	56.89366667	39.07243883	4.737	29.9	26.714	20.45033333	13.70106866	0	0	2.99	0.996666667	1.726277305	N	Bin 2	50-87%	0.129323276	0.270617615	0.607899205	0.316362622	0.126198738	0.123933055
T1332	159	AAAAAAAAGGTGCGTACAGTGCGAAAGCACTGCTTCAGGGTTTTTTTT	75.665	146.412	54.142	92.073	48.27375139	1.428	0	0	0.476	0.824456184	0	0	0	0	0	0	0	0	0	0	#DIV/0!	Bin 1	0-50%	0.082176605	0.08069416	0.08069416	0.422649731	0.422649731	#DIV/0!
T1333	154	AAAAAAAAGGGTTGATCAGTGCGAAAGCACTGCTAAGTGGTTTTTTTT	28.63	53.784	49.434	43.94933333	13.44403605	15.708	37.425	58.523	37.21866667	21.40824576	3.158	2.99	0	2.049333333	1.776761473	0	0	0	0	0	N	Bin 1	0-50%	0.487389615	0.03642709	0.029803899	0.117840881	0.094854498	0.183808091
T1334	183	AAAAAAAAGGATTACTCAGTGCGAAAGCACTGTCTGACCCTTTTTTTT	0	0	0	0	0	67.116	86.826	97.992	83.978	15.63378304	0	0	4.218	1.406	2.435263435	0	3.996	0	1.332	2.307091676	Y	Bin 2	50-87%	0.011356085	0.422649731	0.422649731	0.009220208	0.011433134	0.97794058
T1335	143	AAAAAAAAGCTGTATGCAGTGCTTTCGCACTGCATACAGCTTTTTTTT	0	0	0	0	0	7.14	2.994	13.61	7.914666667	5.350228531	17.369	47.84	101.232	55.48033333	42.45034408	12.753	1.332	1.495	5.193333333	6.547370643	N	Bin 3	87-95%	0.124503302	0.151901078	0.303202736	0.167494284	0.64968913	0.209222583
T1336	8	AAAAAAAAGCGGGGTTCAGTGCTTTCGCACTGCCGTAGGGTTTTTTTT	4.09	5.976	4.708	4.924666667	0.961487043	0	0	0	0	0	0	0	0	0	0	0	0	0	0	0	#DIV/0!	Bin 1	0-50%	0.01246894	0.01246894	0.01246894	#DIV/0!	#DIV/0!	#DIV/0!
T1337	192	AAAAAAAAGCATAGTGCAGTGCTTTCGCACTGCACTATGCTTTTTTTT	14.315	1.494	0	5.269666667	7.869024738	141.372	50.898	55.801	82.69033333	50.87890874	0	14.95	0	4.983333333	8.631386524	0	0	0	0	0	N	Bin 2	50-87%	0.089651248	0.97475657	0.365838341	0.138219634	0.106427214	0.422649731
T1338	92	AAAAAAAACGTCTGGTCAGTGCGAAAGCACTGTCTATAGCTTTTTTTT	57.26	43.326	70.62	57.06866667	13.64800591	2.856	0	0	0.952	1.648912369	0	0	0	0	0	0	0	4.485	1.495	2.589415957	Y	Bin 1	0-50%	0.019368991	0.018535927	0.013969529	0.422649731	0.823118468	0.422649731
T1339	151	AAAAAAAACGTAGTATCAGTGCTTTCGCACTGATACTACGTTTTTTTT	44.99	22.41	16.478	27.95933333	15.0442634	4.284	44.91	14.971	21.38833333	21.05954877	17.369	28.405	9.842	18.53866667	9.336612466	15.587	17.316	2.99	11.96433333	7.819933141	N	Bin 1	0-50%	0.755424442	0.437975528	0.154012077	0.772315222	0.492071834	0.134484866
T1340	11	AAAAAAAACGGCCTAACAGTGCTTTCGCACTGCACACTGCTTTTTTTT	6.135	1.494	16.478	8.035666667	7.670688648	0	0	0	0	0	0	0	0	0	0	0	0	0	0	0	#DIV/0!	Bin 1	0-50%	0.21127265	0.21127265	0.21127265	#DIV/0!	#DIV/0!	#DIV/0!
T1341	159	AAAAAAAACGCGTAATCAGTGCTTTCGCACTGAGTACGGCTTTTTTTT	147.24	73.206	80.036	100.1606667	40.91466663	0	2.994	1.361	1.451666667	1.499057815	0	0	0	0	0	1.417	0	0	0.472333333	0.818105331	N	Bin 1	0-50%	0.055968625	0.051372965	0.049929666	0.235483214	0.526330693	0.422649731
T1342	135	AAAAAAAACGATTCTACAGTGCGAAAGCACTGAATTCCCCTTTTTTTT	26.585	62.748	14.124	34.48566667	25.25645946	19.992	34.431	19.054	24.49233333	8.619906167	0	32.89	0	10.96333333	18.98905035	0	0	1.495	0.498333333	0.863138652	N	Bin 1	0-50%	0.413044761	0.039103952	0.150632057	0.152841874	0.044938124	0.44946137
T1343	179	AAAAAAAACCGTGTTGCAGTGCGAAAGCACTGGCCCGGCCTTTTTTTT	0	0	9.416	3.138666667	5.436330135	84.252	29.94	118.407	77.533	44.61458554	4.737	0	0	1.579	2.734908225	0	7.992	0	2.664	4.614183351	N	Bin 2	50-87%	0.08597184	0.74370806	0.933431728	0.097303782	0.117667151	0.797718249
T1344	34	AAAAAAAACCCTGAGCCAGTGCGAAAGCACTGAGGATGGCTTTTTTTT	14.315	11.952	42.372	22.87966667	16.92215224	0	1.497	0	0.499	0.864293353	0	0	0	0	0	0	0	0	0	0	#DIV/0!	Bin 1	0-50%	0.156019743	0.143980936	0.143980936	0.422649731	0.422649731	#DIV/0!
T1345	213	AAAAAAAACCATTCGACAGTGCGAAAGCACTGCATGTGCCTTTTTTTT	63.395	104.58	209.506	125.827	75.33712456	0	0	29.942	9.980666667	17.28702176	0	0	1.406	0.468666667	0.811754478	0	0	0	0	0	N	Bin 1	0-50%	0.07641704	0.100454864	0.10160742	0.422649731	0.422649731	0.422649731
T1346	159	AAAAAAAAGGGCAAGTCAGTGCGAAAGCACTGTCAACCCGTTTTTTTT	147.24	59.76	94.16	100.3866667	44.07114854	0	0	1.361	0.453666667	0.785773716	7.895	0	0	2.631666667	4.558180375	0	1.332	0	0.444	0.769030559	N	Bin 1	0-50%	0.059389432	0.051330483	0.060643231	0.529123165	0.991207936	0.52674525
T1347	22	AAAAAAAAGGCCCGTTCAGTGCTTTCGCACTGACCAAAGGTTTTTTTT	24.54	1.494	18.832	14.95533333	12.0021222	1.428	0	0	0.476	0.824456184	0	0	0	0	0	0	0	0	0	0	#DIV/0!	Bin 1	0-50%	0.159843102	0.163573993	0.163573993	0.422649731	0.422649731	#DIV/0!
T1348	153	AAAAAAAAGGAAAGTTCAGTGCGAAAGCACTGAACTTTCCTTTTTTTT	0	1.494	0	0.498	0.862561302	0	0	1.361	0.453666667	0.785773716	0	8.97	0	2.99	5.178831915	69.433	82.584	50.83	67.61566667	15.95481602	Y	Bin 4	>95%	0.962004762	0.422649731	0.016803106	0.515791779	0.019932768	0.011538378
T1349	219	AAAAAAAAGCTTTTTTCAGTGCGAAAGCACTGCTCCCCCGTTTTTTTT	134.97	113.544	136.532	128.3486667	12.84498257	5.712	4.491	12.249	7.484	4.17152598	0	0	0	0	0	0	3.996	0	1.332	2.307091676	Y	Bin 1	0-50%	0.00251925	0.003321963	0.004707808	0.08982689	0.212123286	0.422649731
T1350	114	AAAAAAAACGTTGAAGCAGTGCGAAAGCACTGCTTCAACGTTTTTTTT	2.045	0	0	0.681666667	1.1806813	0	0	1.361	0.453666667	0.785773716	0	1.495	0	0.498333333	0.863138652	43.927	11.988	106.145	54.02	47.88305179	N	Bin 4	>95%	0.839239122	0.87464711	0.194813202	0.961733083	0.187922069	0.196364287
T1351	138	AAAAAAAACGTTCAAGCAGTGCGAAAGCACTGAACTAAGCTTTTTTTT	237.22	16.434	23.54	92.398	125.4698473	0	0	0	0	0	0	0	0	0	0	0	0	1.495	0.498333333	0.863138652	#DIV/0!	Bin 1	0-50%	0.330247238	0.330247238	0.333461542	#DIV/0!	0.422649731	0.422649731
T1352	123	AAAAAAAACCTGGAAACAGTGCGAAAGCACTGGTATTGGCTTTTTTTT	18.405	17.928	9.416	15.24966667	5.057729959	58.548	20.958	34.025	37.84366667	19.08372831	15.79	7.475	4.218	9.161	5.967389965	0	0	0	0	0	N	Bin 2	50-87%	0.170593665	0.118487125	0.034765662	0.077229148	0.075314268	0.11710688
T1353	29	AAAAAAAACCTATTTTCAGTGCTTTCGCACTGTGGTAACCTTTTTTTT	24.54	5.976	30.602	20.37266667	12.83101591	0	0	0	0	0	0	0	0	0	0	0	0	0	0	0	#DIV/0!	Bin 1	0-50%	0.110696383	0.110696383	0.110696383	#DIV/0!	#DIV/0!	#DIV/0!
T1354	187	AAAAAAAAGGTTTACGCAGTGCGAAAGCACTGCGTAAACCTTTTTTTT	26.585	5.976	32.956	21.839	14.10225113	37.128	23.952	5.444	22.17466667	15.9165998	6.316	25.415	40.774	24.16833333	17.26279451	58.097	13.32	13.455	28.29066667	25.81313011	N	Bin 4	>95%	0.983154798	0.861602993	0.704208531	0.926374438	0.573503361	0.880564559
T1355	88	AAAAAAAAGGTGGAGGCAGTGCTTTCGCACTGAGCTTGCCTTTTTTTT	2.045	0	2.354	1.466333333	1.279246002	62.832	31.437	27.22	40.49633333	19.45783329	0	0	1.406	0.468666667	0.811754478	0	0	0	0	0	N	Bin 2	50-87%	0.071561485	0.23337483	0.185510338	0.073746915	0.069076341	0.422649731
T1356	20	AAAAAAAAGGGAGTGCCAGTGCGAAAGCACTGGGCCATGGTTTTTTTT	10.225	1.494	32.956	14.89166667	16.24185009	0	0	0	0	0	0	0	0	0	0	0	0	0	0	0	#DIV/0!	Bin 1	0-50%	0.253198044	0.253198044	0.253198044	#DIV/0!	#DIV/0!	#DIV/0!
T1357	117	AAAAAAAAGCTAGGTTCAGTGCTTTCGCACTGAACCTAGCTTTTTTTT	0	1.494	9.416	3.636666667	5.060487065	0	0	0	0	0	0	2.99	0	0.996666667	1.726277305	62.348	54.612	37.375	51.445	12.78417377	Y	Bin 4	>95%	0.339308553	0.520393755	0.04322723	0.422649731	0.01996985	0.019942968
T1358	50	AAAAAAAAGCGCAACACAGTGCGAAAGCACTGCCCCAACGTTTTTTTT	36.81	20.916	40.018	32.58133333	10.2290184	0	0	0	0	0	0	0	0	0	0	0	1.332	0	0.444	0.769030559	#DIV/0!	Bin 1	0-50%	0.031320188	0.031320188	0.036835392	#DIV/0!	0.422649731	0.422649731
T1359	28	AAAAAAAAGCCGAAGACAGTGCTTTCGCACTGGATCTGCCTTTTTTTT	0	0	0	0	0	1.428	0	6.805	2.744333333	3.588391887	0	0	1.406	0.468666667	0.811754478	5.668	1.332	23.92	10.30666667	11.9871747	N	Bin 4	>95%	0.316384684	0.422649731	0.274865458	0.294214337	0.259253121	0.26724823
T1360	151	AAAAAAAACGCCGATGCAGTGCGAAAGCACTGTCGCCTCCTTTTTTTT	85.89	98.604	96.514	93.66933333	6.817664214	1.428	0	0	0.476	0.824456184	0	0	0	0	0	0	1.332	0	0.444	0.769030559	Y	Bin 1	0-50%	0.002228917	0.001761192	0.001549689	0.422649731	0.971617283	0.422649731
T1361	92	AAAAAAAACGCATACTCAGTGCGAAAGCACTGCATACTCCTTTTTTTT	73.62	26.892	89.452	63.32133333	32.52668599	0	0	0	0	0	0	0	0	0	0	0	0	0	0	0	#DIV/0!	Bin 1	0-50%	0.077825462	0.077825462	0.077825462	#DIV/0!	#DIV/0!	#DIV/0!
T1362	140	AAAAAAAACGAATTGACAGTGCTTTCGCACTGTCAATTCGTTTTTTTT	0	0	0	0	0	0	2.994	6.805	3.266333333	3.410664207	0	0	4.218	1.406	2.435263435	42.51	113.22	22.425	59.385	47.69179411	N	Bin 4	>95%	0.239028659	0.422649731	0.163750488	0.185665944	0.184337087	0.178885302
T1363	28	AAAAAAAACCTGGGGTCAGTGCTTTCGCACTGTGCACTGCTTTTTTTT	6.135	0	56.496	20.877	30.99910365	0	0	0	0	0	0	0	0	0	0	1.417	0	0	0.472333333	0.818105331	#DIV/0!	Bin 1	0-50%	0.363694963	0.363694963	0.376605009	#DIV/0!	0.422649731	0.422649731
T1364	59	AAAAAAAACCGTAATTCAGTGCGAAAGCACTGCTCGTCCCTTTTTTTT	28.63	29.88	58.85	39.12	17.09810808	0	0	0	0	0	0	0	0	0	0	0	0	0	0	0	#DIV/0!	Bin 1	0-50%	0.058175136	0.058175136	0.058175136	#DIV/0!	#DIV/0!	#DIV/0!
T1365	24	AAAAAAAACCCGTGGCCAGTGCTTTCGCACTGTTAAGCCCTTTTTTTT	14.315	0	35.31	16.54166667	17.75999883	1.428	0	1.361	0.929666667	0.805811599	0	0	0	0	0	0	0	0	0	0	#DIV/0!	Bin 1	0-50%	0.255334744	0.248032343	0.248032343	0.183738918	0.183738918	#DIV/0!
T1366	206	AAAAAAAACCATACGGCAGTGCTTTCGCACTGTCAACACCTTTTTTTT	141.105	121.014	103.576	121.8983333	18.78012232	4.284	2.994	8.166	5.148	2.692075036	0	0	0	0	0	0	1.332	0	0.444	0.769030559	Y	Bin 1	0-50%	0.010350779	0.007819211	0.007914852	0.080324397	0.130470139	0.422649731
T1367	172	AAAAAAAACCACTGTACAGTGCTTTCGCACTGTACAGTGGTTTTTTTT	16.36	31.374	25.894	24.54266667	7.597672363	9.996	28.443	20.415	19.618	9.249289648	15.79	46.345	70.3	44.145	27.32151213	0	0	0	0	0	N	Bin 3	87-95%	0.040997235	0.275534408	0.030491028	0.203199063	0.066760087	0.107484795
T1368	10	AAAAAAAAGGTTTCGGCAGTGCGAAAGCACTGCACTGAGGTTTTTTTT	18.405	1.494	0	6.633	10.22218162	0	0	0	0	0	0	0	0	0	0	0	0	0	0	0	#DIV/0!	Bin 1	0-50%	0.377830554	0.377830554	0.377830554	#DIV/0!	#DIV/0!	#DIV/0!
T1369	110	AAAAAAAAGGTGCTCTCAGTGCGAAAGCACTGCACCCCCGTTTTTTTT	14.315	20.916	49.434	28.22166667	18.66455503	11.424	20.958	44.913	25.765	17.25423765	12.632	1.495	4.218	6.115	5.805785821	0	1.332	0	0.444	0.769030559	N	Bin 1	0-50%	0.207101661	0.222369477	0.126265615	0.245781989	0.128564114	0.262501408
T1370	59	AAAAAAAAGGACCAACCAGTGCGAAAGCACTGAATCCCCCTTTTTTTT	69.53	20.916	18.832	36.426	28.68783498	0	0	0	0	0	0	0	4.218	1.406	2.435263435	0	0	0	0	0	#DIV/0!	Bin 1	0-50%	0.158893007	0.181026426	0.158893007	0.422649731	#DIV/0!	0.422649731
T1371	176	AAAAAAAAGCCTGCGCCAGTGCGAAAGCACTGCTGACGCGTTTTTTTT	92.025	138.942	68.266	99.74433333	35.96477894	1.428	4.491	1.361	2.426666667	1.788078951	3.158	0	2.812	1.99	1.732051962	0	0	0	0	0	Y	Bin 1	0-50%	0.038939092	0.045810128	0.040708862	0.849536713	0.143124646	0.18487126
T1372	185	AAAAAAAACGTATTGACAGTGCTTTCGCACTGTCAATACGTTTTTTTT	8.18	8.964	0	5.714666667	4.964546841	4.284	31.437	19.054	18.25833333	13.59397537	14.211	82.225	85.766	60.734	40.32898235	0	11.988	4.485	5.491	6.056984646	N	Bin 3	87-95%	0.268964404	0.156351361	0.96049636	0.128629089	0.103814698	0.116979605
T1373	210	AAAAAAAACGAGCTTACAGTGCGAAAGCACTGCACTAGGCTTTTTTTT	34.765	201.69	110.638	115.6976667	83.57744359	1.428	7.485	1.361	3.424666667	3.516511387	0	0	0	0	0	0	2.664	2.99	1.884666667	1.640288186	N	Bin 1	0-50%	0.136943525	0.138662568	0.138900146	0.233689313	0.495329346	0.184857257
T1374	177	AAAAAAAACCTATGCTCAGTGCTTTCGCACTGAGCATAGGTTTTTTTT	0	1.494	14.124	5.206	7.759255892	5.712	0	0	1.904	3.297824738	26.843	94.185	80.142	67.05666667	35.52683074	7.085	23.976	8.97	13.34366667	9.255981327	N	Bin 3	87-95%	0.626398515	0.083753968	0.415850578	0.10052428	0.227093424	0.087077426
T1375	21	AAAAAAAACCGGCCTTCAGTGCTTTCGCACTGTCCACGCGTTTTTTTT	22.495	1.494	21.186	15.05833333	11.76527621	0	0	0	0	0	0	0	0	0	0	0	0	0	0	0	#DIV/0!	Bin 1	0-50%	0.15694085	0.15694085	0.15694085	#DIV/0!	#DIV/0!	#DIV/0!
T1376	59	AAAAAAAAGGTTTTATCAGTGCGAAAGCACTGTCCTCCGCTTTTTTTT	16.36	49.302	25.894	30.51866667	16.95094385	0	0	2.722	0.907333333	1.571547433	0	0	0	0	0	0	0	7.475	2.491666667	4.315693262	N	Bin 1	0-50%	0.098298562	0.089277123	0.119210338	0.422649731	0.422649731	0.422649731
T1377	111	AAAAAAAAGGGTCGACCAGTGCGAAAGCACTGCCCCCCGGTTTTTTTT	22.495	17.928	70.62	37.01433333	29.19280727	12.852	11.976	55.801	26.87633333	25.05332514	0	0	0	0	0	0	0	0	0	0	#DIV/0!	Bin 1	0-50%	0.058732664	0.159244353	0.159244353	0.204265057	0.204265057	#DIV/0!
T1378	111	AAAAAAAAGGAGTTTTCAGTGCGAAAGCACTGCCCCTGGCTTTTTTTT	65.44	53.784	87.098	68.774	16.9053931	0	0	0	0	0	0	1.495	0	0.498333333	0.863138652	0	0	7.475	2.491666667	4.315693262	Y	Bin 1	0-50%	0.019552228	0.021385693	0.012467391	0.422649731	0.422649731	0.547089186
T1379	196	AAAAAAAAGCTTGTATCAGTGCTTTCGCACTGATACAAGCTTTTTTTT	2.045	8.964	44.726	18.57833333	22.90728038	41.412	121.257	78.938	80.53566667	39.94646931	1.579	0	0	0.526333333	0.911636075	0	1.332	0	0.444	0.769030559	N	Bin 2	50-87%	0.133271406	0.314588444	0.308441421	0.076565418	0.07162931	0.930967859
T1380	16	AAAAAAAAGCGGCAGTCAGTGCTTTCGCACTGCGTTCTCCTTTTTTTT	16.36	2.988	14.124	11.15733333	7.162641226	0	0	0	0	0	0	0	0	0	0	0	0	0	0	0	#DIV/0!	Bin 1	0-50%	0.114297534	0.114297534	0.114297534	#DIV/0!	#DIV/0!	#DIV/0!
T1381	183	AAAAAAAAGCATTGATCAGTGCGAAAGCACTGATCAATGCTTTTTTTT	20.45	19.422	16.478	18.78333333	2.06158127	9.996	26.946	40.83	25.924	15.44238492	20.527	55.315	54.834	43.55866667	19.94745829	11.336	0	1.495	4.277	6.158804024	N	Bin 3	87-95%	0.551045465	0.183106876	0.039834455	0.083965594	0.213939926	0.120848964
T1382	86	AAAAAAAAGCACTGATCAGTGCGAAAGCACTGTGCCTCCGTTTTTTTT	4.09	11.952	16.478	10.84	6.268416387	31.416	41.916	19.054	30.79533333	11.4436306	6.316	1.495	0	2.603666667	3.300730273	0	0	0	0	0	N	Bin 2	50-87%	0.149407718	0.273731111	0.095727251	0.047296464	0.043077128	0.305189525
T1383	14	AAAAAAAACGTGGGCTCAGTGCTTTCGCACTGGGAGTTGGTTTTTTTT	4.09	4.482	21.186	9.919333333	9.759187944	0	0	0	0	0	0	0	0	0	0	0	0	0	0	0	#DIV/0!	Bin 1	0-50%	0.220393244	0.220393244	0.220393244	#DIV/0!	#DIV/0!	#DIV/0!
T1384	13	AAAAAAAACGGCTGGGCAGTGCTTTCGCACTGAATTACGCTTTTTTTT	6.135	5.976	14.124	8.745	4.659028976	0	0	0	0	0	0	0	0	0	0	0	0	0	0	0	#DIV/0!	Bin 1	0-50%	0.083003091	0.083003091	0.083003091	#DIV/0!	#DIV/0!	#DIV/0!
T1385	22	AAAAAAAACCTCGGTTCAGTGCTTTCGCACTGTCCATTCCTTTTTTTT	6.135	13.446	23.54	14.37366667	8.73950401	0	0	0	0	0	0	0	0	0	0	0	0	0	0	0	#DIV/0!	Bin 1	0-50%	0.104303753	0.104303753	0.104303753	#DIV/0!	#DIV/0!	#DIV/0!
T1386	94	AAAAAAAACCGTTCTGCAGTGCTTTCGCACTGCAGAACGGTTTTTTTT	8.18	7.47	7.062	7.570666667	0.56575731	14.28	11.976	1.361	9.205666667	6.89066037	0	35.88	16.872	17.584	17.95059353	7.085	18.648	11.96	12.56433333	5.805140509	N	Bin 3	87-95%	0.701516803	0.443209878	0.294111435	0.54470751	0.597239332	0.548775728
T1387	29	AAAAAAAAGGTGTATGCAGTGCTTTCGCACTGATCATCGCTTTTTTTT	30.675	7.47	18.832	18.99233333	11.60333083	0	0	0	0	0	0	0	1.406	0.468666667	0.811754478	0	0	0	0	0	#DIV/0!	Bin 1	0-50%	0.105156941	0.110296231	0.105156941	0.422649731	#DIV/0!	0.422649731
T1388	18	AAAAAAAAGGTCTTGTCAGTGCTTTCGCACTGCTCTCCGGTTTTTTTT	22.495	1.494	11.77	11.91966667	10.50129994	0	1.497	0	0.499	0.864293353	0	0	0	0	0	0	0	0	0	0	#DIV/0!	Bin 1	0-50%	0.220849948	0.188211111	0.188211111	0.422649731	0.422649731	#DIV/0!
T1389	51	AAAAAAAAGGGATCTACAGTGCGAAAGCACTGCCCCCACGTTTTTTTT	12.27	34.362	47.08	31.23733333	17.61410461	0	0	1.361	0.453666667	0.785773716	0	0	1.406	0.468666667	0.811754478	0	0	0	0	0	N	Bin 1	0-50%	0.08846994	0.088366044	0.09164962	0.422649731	0.422649731	0.422649731
T1390	10	AAAAAAAAGCGGACATCAGTGCTTTCGCACTGTCTTGGGGTTTTTTTT	12.27	4.482	2.354	6.368666667	5.220287093	0	0	0	0	0	0	0	0	0	0	0	0	0	0	0	#DIV/0!	Bin 1	0-50%	0.168948931	0.168948931	0.168948931	#DIV/0!	#DIV/0!	#DIV/0!
T1391	200	AAAAAAAAGCAATATCCAGTGCGAAAGCACTGAACCCCCGTTTTTTTT	40.9	153.882	167.134	120.6386667	69.37287004	0	0	4.083	1.361	2.357321149	0	0	2.812	0.937333333	1.623508957	0	1.332	0	0.444	0.769030559	N	Bin 1	0-50%	0.093481446	0.093883887	0.094667816	0.422649731	0.630180929	0.725382482
T1392	154	AAAAAAAACGTGATACCAGTGCTTTCGCACTGGTATCACGTTTTTTTT	4.09	38.844	21.186	21.37333333	17.37775732	19.992	23.952	28.581	24.175	4.298840192	3.158	10.465	61.864	25.16233333	31.9938637	2.834	14.652	0	5.828666667	7.771505474	N	Bin 3	87-95%	0.789082165	0.867707545	0.163376853	0.956882415	0.081826172	0.459944346
T1393	141	AAAAAAAACGTAACTTCAGTGCTTTCGCACTGAAGTTACGTTTTTTTT	10.225	1.494	0	3.906333333	5.522876998	27.132	4.491	59.884	30.50233333	27.84987383	6.316	2.99	32.338	13.88133333	16.0702202	28.34	9.324	19.435	19.033	9.514371603	N	Bin 2	50-87%	0.260548851	0.470150088	0.054079046	0.166983486	0.512559071	0.660717906
T1394	84	AAAAAAAAGGTGAGTCCAGTGCGAAAGCACTGACTATAGGTTTTTTTT	104.295	16.434	44.726	55.15166667	44.84874273	0	1.497	1.361	0.952666667	0.827831102	0	0	0	0	0	0	1.332	0	0.444	0.769030559	N	Bin 1	0-50%	0.176058425	0.166912847	0.172296377	0.18442629	0.357360484	0.422649731
T1395	183	AAAAAAAAGGTCTGATCAGTGCTTTCGCACTGATCAGACCTTTTTTTT	24.54	73.206	4.708	34.15133333	35.24595434	14.28	43.413	14.971	24.22133333	16.62406155	1.579	16.445	9.842	9.288666667	7.448430864	14.17	42.624	13.455	23.41633333	16.63816848	N	Bin 1	0-50%	0.481002487	0.299144969	0.444238662	0.144908961	0.185840335	0.164090751
T1396	134	AAAAAAAAGGTATATTCAGTGCTTTCGCACTGAATATAGCTTTTTTTT	24.54	10.458	11.77	15.58933333	7.779213414	79.968	37.425	28.581	48.658	27.47346281	6.316	0	2.812	3.042666667	3.164311826	0	2.664	0	0.888	1.538061117	N	Bin 2	50-87%	0.103529675	0.0485933	0.100568601	0.087041192	0.09830904	0.496302274
T1397	121	AAAAAAAACGTTAAGTCAGTGCTTTCGCACTGACTTAACGTTTTTTTT	0	0	0	0	0	0	1.497	0	0.499	0.864293353	1.579	0	2.812	1.463666667	1.409543307	21.255	119.88	17.94	53.025	57.92184886	N	Bin 4	>95%	0.422649731	0.213907006	0.25370753	0.530065878	0.251868425	0.270501695
T1398	172	AAAAAAAACGTAGTTACAGTGCGAAAGCACTGTAACTACGTTTTTTTT	0	34.362	0	11.454	19.83890995	8.568	4.491	12.249	8.436	3.880684089	15.79	55.315	85.766	52.29033333	35.08591741	12.753	10.656	8.97	10.793	1.895217402	N	Bin 3	87-95%	0.843504725	0.211381351	0.959649949	0.152878886	0.49852309	0.191402823
T1399	30	AAAAAAAACCTTCGTCCAGTGCGAAAGCACTGAGAGAACCTTTTTTTT	18.405	2.988	4.708	8.700333333	8.448373591	11.424	0	2.722	4.715333333	5.967158229	7.895	0	1.406	3.100333333	4.211392921	1.417	0	0	0.472333333	0.818105331	N	Bin 1	0-50%	0.120623255	0.150250928	0.202935612	0.257309593	0.291353252	0.313327842
T1400	65	AAAAAAAACCTAAAACCAGTGCGAAAGCACTGCTAATCGCTTTTTTTT	57.26	13.446	65.912	45.53933333	28.12829197	0	0	0	0	0	0	0	0	0	0	0	0	0	0	0	#DIV/0!	Bin 1	0-50%	0.107123058	0.107123058	0.107123058	#DIV/0!	#DIV/0!	#DIV/0!
T1401	58	AAAAAAAACCGGGGTGCAGTGCGAAAGCACTGTGCTGAGCTTTTTTTT	59.305	7.47	47.08	37.95166667	27.09634031	4.284	0	0	1.428	2.473368553	0	0	0	0	0	1.417	0	0	0.472333333	0.818105331	N	Bin 1	0-50%	0.131015749	0.136078436	0.134324731	0.422649731	0.422649731	0.422649731
T1402	168	AAAAAAAACCATTTGTCAGTGCGAAAGCACTGACAAATGGTTTTTTTT	2.045	7.47	16.478	8.664333333	7.290246658	17.136	19.461	9.527	15.37466667	5.195941718	23.685	64.285	88.578	58.84933333	32.78620466	0	0	2.99	0.996666667	1.726277305	N	Bin 3	87-95%	0.432764433	0.078340986	0.14611816	0.173528288	0.068733282	0.085986478
T1403	110	AAAAAAAAGGTGTCTGCAGTGCTTTCGCACTGCAGACACCTTTTTTTT	40.9	76.194	58.85	58.648	17.64786707	1.428	1.497	0	0.975	0.845079286	0	0	1.406	0.468666667	0.811754478	2.834	0	13.455	5.429666667	7.093121339	Y	Bin 1	0-50%	0.029803531	0.02936202	0.044953335	0.649399071	0.433120146	0.305797203
T1404	153	AAAAAAAAGGTAAAATCAGTGCTTTCGCACTGATTTTACCTTTTTTTT	0	0	0	0	0	4.284	0	0	1.428	2.473368553	23.685	88.205	81.548	64.47933333	35.48537919	8.502	15.984	0	8.162	7.997422335	N	Bin 3	87-95%	0.422649731	0.087856239	0.219143697	0.102514848	0.294446436	0.113102693
T1405	11	AAAAAAAAGCTGCTTGCAGTGCTTTCGCACTGACTAGACGTTTTTTTT	10.225	5.976	4.708	6.969666667	2.889611104	0	0	0	0	0	0	0	0	0	0	0	0	0	0	0	#DIV/0!	Bin 1	0-50%	0.052800271	0.052800271	0.052800271	#DIV/0!	#DIV/0!	#DIV/0!
T1406	171	AAAAAAAAGCGTATAACAGTGCTTTCGCACTGTTATACGCTTTTTTTT	4.09	7.47	0	3.853333333	3.740619378	94.248	97.305	43.552	78.36833333	30.19054674	0	1.495	0	0.498333333	0.863138652	0	0	0	0	0	Y	Bin 2	50-87%	0.040559134	0.197456644	0.216315311	0.045312549	0.046077443	0.422649731
T1407	139	AAAAAAAAGCGCACTTCAGTGCGAAAGCACTGCAAGTCCGTTTTTTTT	42.945	31.374	96.514	56.94433333	34.75328618	17.136	22.455	14.971	18.18733333	3.85117389	0	1.495	23.902	8.465666667	13.38913912	0	0	0	0	0	N	Bin 1	0-50%	0.219371829	0.061773334	0.10496864	0.409351578	0.014619125	0.387734628
T1408	34	AAAAAAAACGTGTGCTCAGTGCGAAAGCACTGAACCGGCCTTTTTTTT	6.135	31.374	23.54	20.34966667	12.91841516	0	0	0	0	0	0	0	0	0	0	0	0	0	0	0	#DIV/0!	Bin 1	0-50%	0.112177066	0.112177066	0.112177066	#DIV/0!	#DIV/0!	#DIV/0!
T1409	76	AAAAAAAACCGTTACGCAGTGCGAAAGCACTGGAAAATCCTTTTTTTT	51.125	50.796	25.894	42.605	14.4730854	0	0	4.083	1.361	2.357321149	0	0	0	0	0	2.834	0	1.495	1.443	1.417715416	N	Bin 1	0-50%	0.051274357	0.036380105	0.039323294	0.422649731	0.962993039	0.21996509
T1410	53	AAAAAAAACCGGGGGGCAGTGCTTTCGCACTGGACTCTCCTTTTTTTT	20.45	52.29	7.062	26.60066667	23.23286511	0	0	0	0	0	0	0	0	0	0	0	0	7.475	2.491666667	4.315693262	#DIV/0!	Bin 1	0-50%	0.185819137	0.185819137	0.256288998	#DIV/0!	0.422649731	0.422649731
T1411	167	AAAAAAAACCCAATGACAGTGCTTTCGCACTGTCATTGGGTTTTTTTT	22.495	68.724	25.894	39.03766667	25.76523026	17.136	29.94	13.61	20.22866667	8.593059137	0	16.445	7.03	7.825	8.251274144	12.753	42.624	0	18.459	21.87738949	N	Bin 1	0-50%	0.206075415	0.098337713	0.062866943	0.05701567	0.839634322	0.385156958
T1412	98	AAAAAAAACCACATACCAGTGCGAAAGCACTGGTATGTGGTTTTTTTT	51.125	65.736	42.372	53.07766667	11.8037623	2.856	13.473	0	5.443	7.099285809	0	0	0	0	0	0	0	0	0	0	#DIV/0!	Bin 1	0-50%	0.003617572	0.016088508	0.016088508	0.315474	0.315474	#DIV/0!
T1413	106	AAAAAAAAGGTGAAATCAGTGCGAAAGCACTGAGATGTGGTTTTTTTT	22.495	28.386	0	16.96033333	14.98050901	72.828	1.497	5.444	26.58966667	40.09217261	25.264	0	5.624	10.296	13.26416646	0	0	0	0	0	N	Bin 2	50-87%	0.709049784	0.602924473	0.188921574	0.40696137	0.369516213	0.310991669
T1414	79	AAAAAAAAGGTAGTCGCAGTGCGAAAGCACTGACACCGCGTTTTTTTT	92.025	10.458	56.496	52.993	40.89617499	2.856	0	1.361	1.405666667	1.42852383	0	0	0	0	0	0	0	0	0	0	#DIV/0!	Bin 1	0-50%	0.151922779	0.153951665	0.153951665	0.230433078	0.230433078	#DIV/0!
T1415	33	AAAAAAAAGGCTTATGCAGTGCTTTCGCACTGTCTCAAGGTTTTTTTT	30.675	16.434	14.124	20.411	8.963609597	0	1.497	0	0.499	0.864293353	0	0	0	0	0	0	0	0	0	0	#DIV/0!	Bin 1	0-50%	0.066017224	0.058684121	0.058684121	0.422649731	0.422649731	#DIV/0!
T1416	52	AAAAAAAAGCTCCGATCAGTGCTTTCGCACTGTGCAAAGGTTTTTTTT	53.17	14.94	28.248	32.11933333	19.40679369	0	1.497	0	0.499	0.864293353	0	2.99	1.406	1.465333333	1.495882794	0	0	0	0	0	N	Bin 1	0-50%	0.112212401	0.125994162	0.103194591	0.183870848	0.422649731	0.231848869
T1417	47	AAAAAAAAGCCTTCTGCAGTGCGAAAGCACTGGTACGCCGTTTTTTTT	18.405	35.856	32.956	29.07233333	9.351283352	0	0	0	0	0	0	0	0	0	0	0	0	0	0	0	#DIV/0!	Bin 1	0-50%	0.032800116	0.032800116	0.032800116	#DIV/0!	#DIV/0!	#DIV/0!
T1418	62	AAAAAAAACGTCAAAGCAGTGCTTTCGCACTGAAGCGTGGTTTTTTTT	63.395	26.892	28.248	39.51166667	20.69468271	1.428	0	0	0.476	0.824456184	0	0	0	0	0	0	0	0	0	0	#DIV/0!	Bin 1	0-50%	0.076583193	0.080548277	0.080548277	0.422649731	0.422649731	#DIV/0!
T1419	32	AAAAAAAACGTAAAAACAGTGCGAAAGCACTGCTCCCCGCTTTTTTTT	24.54	5.976	37.664	22.72666667	15.92163526	0	0	0	0	0	0	0	0	0	0	0	0	0	0	0	#DIV/0!	Bin 1	0-50%	0.131975668	0.131975668	0.131975668	#DIV/0!	#DIV/0!	#DIV/0!
T1420	98	AAAAAAAACGCCTAGGCAGTGCGAAAGCACTGGTCCAGCCTTTTTTTT	81.8	49.302	54.142	61.748	17.53335188	0	0	0	0	0	0	0	0	0	0	0	0	2.99	0.996666667	1.726277305	#DIV/0!	Bin 1	0-50%	0.025838774	0.025838774	0.028794833	#DIV/0!	0.422649731	0.422649731
T1421	147	AAAAAAAACCTGTGCACAGTGCTTTCGCACTGTGCACAGGTTTTTTTT	0	0	16.478	5.492666667	9.513577736	1.428	0	5.444	2.290666667	2.822663518	3.158	25.415	46.398	24.99033333	21.62312781	32.591	46.62	37.375	38.862	7.131730996	N	Bin 4	>95%	0.501526488	0.142521682	0.046237751	0.184804651	0.018391158	0.357262161
T1422	202	AAAAAAAACCTGCGTACAGTGCTTTCGCACTGCCCACCCCTTTTTTTT	12.27	1.494	18.832	10.86533333	8.753934963	85.68	41.916	132.017	86.53766667	45.05662265	0	0	2.812	0.937333333	1.623508957	0	0	0	0	0	N	Bin 2	50-87%	0.06933223	0.150164167	0.164558641	0.076803749	0.079707636	0.422649731
T1423	112	AAAAAAAACCGTGTGACAGTGCGAAAGCACTGGATCTTGCTTTTTTTT	139.06	14.94	68.266	74.08866667	62.2645259	0	0	5.444	1.814666667	3.143094865	0	0	0	0	0	0	1.332	0	0.444	0.769030559	N	Bin 1	0-50%	0.183531224	0.175453466	0.179750697	0.422649731	0.576406674	0.422649731
T1424	89	AAAAAAAACCGCGTTTCAGTGCGAAAGCACTGGCAAAGCCTTTTTTTT	79.755	59.76	23.54	54.35166667	28.49507165	0	0	0	0	0	0	0	0	0	0	0	0	0	0	0	#DIV/0!	Bin 1	0-50%	0.080686991	0.080686991	0.080686991	#DIV/0!	#DIV/0!	#DIV/0!
T1425	123	AAAAAAAACCCTTGTACAGTGCTTTCGCACTGTACAAGGGTTTTTTTT	4.09	1.494	4.708	3.430666667	1.705429369	1.428	1.497	0	0.975	0.845079286	9.474	25.415	115.292	50.06033333	57.05178895	8.502	5.328	1.495	5.108333333	3.508661046	N	Bin 3	87-95%	0.213577654	0.286967665	0.56434611	0.279636733	0.125064907	0.326246742
T1426	35	AAAAAAAACCAGCTTGCAGTGCTTTCGCACTGCCCCGTCCTTTTTTTT	36.81	8.964	25.894	23.88933333	14.03082126	0	0	0	0	0	0	0	0	0	0	0	0	0	0	0	#DIV/0!	Bin 1	0-50%	0.098318531	0.098318531	0.098318531	#DIV/0!	#DIV/0!	#DIV/0!
T1427	182	AAAAAAAACCAATATACAGTGCGAAAGCACTGTATATTGGTTTTTTTT	0	0	18.832	6.277333333	10.87266027	58.548	109.281	81.66	83.163	25.3998736	0	0	0	0	0	0	0	0	0	0	#DIV/0!	Bin 2	50-87%	0.041858073	0.422649731	0.422649731	0.029715354	0.029715354	#DIV/0!
T1428	158	AAAAAAAAGGTGTTATCAGTGCGAAAGCACTGATAACACCTTTTTTTT	8.18	14.94	0	7.706666667	7.481238757	0	2.994	0	0.998	1.728586706	25.264	74.75	68.894	56.30266667	27.03927339	17.004	15.984	4.485	12.491	6.952131112	N	Bin 3	87-95%	0.197433198	0.093179455	0.167440924	0.066671602	0.089491469	0.133542328
T1429	127	AAAAAAAAGGGGTCGGCAGTGCGAAAGCACTGGAAAGTGGTTTTTTTT	130.88	64.242	40.018	78.38	47.05197173	0	0	2.722	0.907333333	1.571547433	0	0	0	0	0	0	0	1.495	0.498333333	0.863138652	N	Bin 1	0-50%	0.108342568	0.102062097	0.105470611	0.422649731	0.422649731	0.422649731
T1430	20	AAAAAAAAGGGGGCTCCAGTGCTTTCGCACTGACGAGTGGTTTTTTTT	14.315	2.988	11.77	9.691	5.942803463	1.428	0	1.361	0.929666667	0.805811599	0	0	0	0	0	0	0	5.98	1.993333333	3.45255461	N	Bin 1	0-50%	0.098493061	0.105823134	0.15229465	0.183738918	0.61893729	0.422649731
T1431	40	AAAAAAAAGGGGAGTTCAGTGCGAAAGCACTGTGCATCCCTTTTTTTT	0	0	0	0	0	14.28	5.988	35.386	18.55133333	15.15730244	0	0	0	0	0	0	0	0	0	0	#DIV/0!	Bin 2	50-87%	0.168122147	#DIV/0!	#DIV/0!	0.168122147	0.168122147	#DIV/0!
T1432	32	AAAAAAAAGCTGTATACAGTGCGAAAGCACTGCCCCTCCGTTTTTTTT	16.36	14.94	32.956	21.41866667	10.01681812	0	0	0	0	0	0	0	0	0	0	0	0	0	0	0	#DIV/0!	Bin 1	0-50%	0.065791227	0.065791227	0.065791227	#DIV/0!	#DIV/0!	#DIV/0!
T1433	103	AAAAAAAAGCTAGTGTCAGTGCGAAAGCACTGACACTAGCTTTTTTTT	2.045	2.988	4.708	3.247	1.350260345	1.428	1.497	10.888	4.604333333	5.441924323	3.158	5.98	7.03	5.389333333	2.002438846	24.089	22.644	64.285	37.006	23.63535248	N	Bin 4	>95%	0.631924047	0.059997805	0.120664073	0.779359571	0.091020624	0.133484279
T1434	139	AAAAAAAACGTTGACACAGTGCTTTCGCACTGTGTCAACGTTTTTTTT	2.045	5.976	0	2.673666667	3.03719613	8.568	1.497	0	3.355	4.576218854	0	0	0	0	0	60.931	53.28	65.78	59.997	6.302124007	Y	Bin 4	>95%	0.850859688	0.266819635	0.00872728	0.331896113	0.006452509	0.00365768
T1435	19	AAAAAAAACGAACGGCCAGTGCTTTCGCACTGCGTTTAGCTTTTTTTT	10.225	14.94	9.416	11.527	2.983294655	0	0	0	0	0	0	0	0	0	0	0	0	0	0	0	#DIV/0!	Bin 1	0-50%	0.021606427	0.021606427	0.021606427	#DIV/0!	#DIV/0!	#DIV/0!
T1436	117	AAAAAAAACCGTATGACAGTGCTTTCGCACTGTCATACGGTTTTTTTT	6.135	0	7.062	4.399	3.837738006	1.428	5.988	0	2.472	3.12753705	0	4.485	37.962	14.149	20.74422891	41.093	46.62	17.94	35.21766667	15.21595401	N	Bin 4	>95%	0.678660473	0.469293851	0.099497547	0.468018985	0.047559091	0.413010888
T1437	132	AAAAAAAACCATGAAGCAGTGCTTTCGCACTGCTTCATGGTTTTTTTT	0	1.494	0	0.498	0.862561302	7.14	0	5.444	4.194666667	3.730351905	0	0	7.03	2.343333333	4.058772392	28.34	115.884	14.95	53.058	54.81927336	N	Bin 4	>95%	0.29655867	0.555278682	0.233652312	0.561581705	0.283918378	0.265312968
T1438	160	AAAAAAAAGGTTCTTTCAGTGCTTTCGCACTGCGAATGCGTTTTTTTT	130.88	113.544	32.956	92.46	52.25589666	0	0	0	0	0	0	5.98	2.812	2.930666667	2.991765588	0	0	0	0	0	#DIV/0!	Bin 1	0-50%	0.092014143	0.098803256	0.092014143	0.231848869	#DIV/0!	0.231848869
T1439	197	AAAAAAAAGCATTGTACAGTGCGAAAGCACTGTACAATGCTTTTTTTT	36.81	0	0	12.27	21.25226341	135.66	56.886	61.245	84.597	44.27553158	0	0	0	0	0	1.417	0	0	0.472333333	0.818105331	N	Bin 2	50-87%	0.032287759	0.422649731	0.422649731	0.080442088	0.078610624	0.422649731
T1440	77	AAAAAAAACGTCGTCTCAGTGCGAAAGCACTGTCCATGGCTTTTTTTT	67.485	40.338	30.602	46.14166667	19.11415267	0	0	4.083	1.361	2.357321149	0	0	0	0	0	1.417	0	0	0.472333333	0.818105331	N	Bin 1	0-50%	0.065217304	0.052718345	0.04969719	0.422649731	0.643856283	0.422649731
T1441	78	AAAAAAAACGTCAAATCAGTGCGAAAGCACTGATTTGACGTTTTTTTT	10.225	0	0	3.408333333	5.903406502	0	0	0	0	0	0	2.99	0	0.996666667	1.726277305	46.761	25.308	28.405	33.49133333	11.59572733	Y	Bin 4	>95%	0.422649731	0.607899205	0.012160976	0.422649731	0.03771263	0.047500114
T1442	177	AAAAAAAACGGGGGGTCAGTGCTTTCGCACTGAGCGAACCTTTTTTTT	102.25	22.41	117.7	80.78666667	51.142468	8.568	2.994	62.606	24.72266667	32.92609265	0	0	7.03	2.343333333	4.058772392	0	0	4.485	1.495	2.589415957	N	Bin 1	0-50%	0.120436989	0.10808234	0.109305517	0.31165668	0.316086033	0.422649731
T1443	70	AAAAAAAACCCATCGTCAGTGCGAAAGCACTGTGTACTGCTTTTTTTT	47.035	17.928	80.036	48.333	31.07433859	1.428	0	0	0.476	0.824456184	0	0	0	0	0	0	0	0	0	0	#DIV/0!	Bin 1	0-50%	0.116741479	0.114581487	0.114581487	0.422649731	0.422649731	#DIV/0!
T1444	80	AAAAAAAAGCGTGATTCAGTGCGAAAGCACTGCCGCCTGCTTTTTTTT	63.395	31.374	58.85	51.20633333	17.32499178	0	4.491	0	1.497	2.592880059	0	0	0	0	0	0	0	0	0	0	#DIV/0!	Bin 1	0-50%	0.049481115	0.036103528	0.036103528	0.422649731	0.422649731	#DIV/0!
T1445	48	AAAAAAAAGCATTTATCAGTGCGAAAGCACTGAACGCACCTTTTTTTT	40.9	20.916	30.602	30.806	9.993561727	0	0	1.361	0.453666667	0.785773716	0	0	0	0	0	0	0	0	0	0	#DIV/0!	Bin 1	0-50%	0.034579424	0.03333499	0.03333499	0.422649731	0.422649731	#DIV/0!
T1446	144	AAAAAAAACGTTAGCTCAGTGCGAAAGCACTGAGCTAACGTTTTTTTT	0	7.47	11.77	6.413333333	5.955722738	0	5.988	5.444	3.810666667	3.311324408	4.737	1.495	7.03	4.420666667	2.78102613	28.34	62.604	74.75	55.23133333	24.06738842	N	Bin 4	>95%	0.306178365	0.615578346	0.043176255	0.84274592	0.051221544	0.065945141
T1447	86	AAAAAAAACCCTCGGTCAGTGCGAAAGCACTGTGTAAAGCTTTTTTTT	77.71	37.35	51.788	55.616	20.45049114	0	0	0	0	0	0	0	0	0	0	0	0	1.495	0.498333333	0.863138652	#DIV/0!	Bin 1	0-50%	0.042235145	0.042235145	0.043575078	#DIV/0!	0.422649731	0.422649731
T1448	134	AAAAAAAACCATTGGTCAGTGCGAAAGCACTGACCAATGGTTTTTTTT	0	0	0	0	0	1.428	0	0	0.476	0.824456184	0	0	0	0	0	85.02	58.608	43.355	62.32766667	21.0800853	#DIV/0!	Bin 4	>95%	0.422649731	#DIV/0!	0.036078694	0.422649731	0.034124693	0.036078694
T1449	87	AAAAAAAAGGTTTGTCCAGTGCGAAAGCACTGGACAAACCTTTTTTTT	4.09	0	9.416	4.502	4.721501033	1.428	1.497	8.166	3.697	3.870421295	0	7.475	26.714	11.39633333	13.78194799	24.089	25.308	19.435	22.944	3.09940333	N	Bin 4	>95%	0.577479784	0.380724518	0.054291737	0.317514343	0.04063339	0.351513763
T1450	179	AAAAAAAAGGTAAGTGCAGTGCTTTCGCACTGCACTTACCTTTTTTTT	6.135	13.446	21.186	13.589	7.526518916	25.704	0	39.469	21.72433333	20.03319246	6.316	70.265	36.556	37.71233333	31.99017787	31.174	6.66	10.465	16.09966667	13.19265517	N	Bin 3	87-95%	0.529785853	0.290149151	0.845081676	0.620391717	0.678021982	0.487934712
T1451	16	AAAAAAAAGGGTGATTCAGTGCTTTCGCACTGCATGCACGTTTTTTTT	10.225	2.988	18.832	10.68166667	7.931865628	0	0	0	0	0	0	0	1.406	0.468666667	0.811754478	0	0	0	0	0	#DIV/0!	Bin 1	0-50%	0.144894574	0.133894431	0.144894574	0.422649731	#DIV/0!	0.422649731
T1452	57	AAAAAAAAGGGAACGTCAGTGCGAAAGCACTGCCTTCAGGTTTTTTTT	57.26	16.434	42.372	38.68866667	20.66073032	0	0	0	0	0	0	0	0	0	0	0	0	0	0	0	#DIV/0!	Bin 1	0-50%	0.08334852	0.08334852	0.08334852	#DIV/0!	#DIV/0!	#DIV/0!
T1453	89	AAAAAAAAGGATCGACCAGTGCGAAAGCACTGATACTCGGTTTTTTTT	34.765	65.736	63.558	54.68633333	17.28671635	0	0	0	0	0	0	0	0	0	0	0	1.332	0	0.444	0.769030559	#DIV/0!	Bin 1	0-50%	0.031730999	0.031730999	0.030773723	#DIV/0!	0.422649731	0.422649731
T1454	176	AAAAAAAAGCTTTGCACAGTGCGAAAGCACTGTGCAAAGCTTTTTTTT	6.135	7.47	18.832	10.81233333	6.977237729	9.996	11.976	27.22	16.39733333	9.424844048	6.316	52.325	111.074	56.57166667	52.50795439	1.417	5.328	2.99	3.245	1.967930131	N	Bin 3	87-95%	0.058514257	0.227283367	0.213634674	0.252824381	0.141968243	0.216993261
[truncated: 546 more rows]
