# Supplementary material for: Rapid generation of sequence-diverse terminator libraries and their parameterization using quantitative Term-Seq
Source: Synth Biol (Oxf). 2019 Oct 29;4(1):ysz026. doi: 10.1093/synbio/ysz026 (PMC7445774; doi:10.1093/synbio/ysz026)
Supplement: ysz026_Supplementary_Data [file ysz026_supplementary_data.zip › Supplemental Table 3C - TermSeq FACS Binning Data_bin1.csv]

		Replicate 1				Replicate 2					Replicate 3
Term ID	Terminator Sequence (5' to 3')	Total Reads	Terminated	Readthrough	%T termination	Total Reads	Terminated	Readthrough	%T termination		Total Reads	Terminated	Readthrough	%T termination
T1	AAAAAAAAGGTTAGTTCAGTGCTTTCGCACTGAACTAACCTTTTTTTT	102	102	0	100.00%	238	237	1	99.58%		70	70	0	100.00%
T2	AAAAAAAAGGCCTCCGCAGTGCGAAAGCACTGGGGGGACGTTTTTTTT	528	513	15	97.16%	1684	1650	34	97.98%		453	446	7	98.45%
T3	AAAAAAAACGTTGGCACAGTGCGAAAGCACTGATGGTAGCTTTTTTTT	982	109	873	11.10%	1616	182	1434	11.26%		267	68	199	25.47%
T4	AAAAAAAAGGTTAGTACAGTGCGAAAGCACTGTACTAACCTTTTTTTT	6	6	0	100.00%	52	52	0	100.00%		29	29	0	100.00%
T5	AAAAAAAAGGTTTGTTCAGTGCTTTCGCACTGAACAAACCTTTTTTTT	133	132	1	99.25%	116	115	1	99.14%		19	18	1	94.74%
T6	AAAAAAAAGGTTTCATCAGTGCGAAAGCACTGATGAAACCTTTTTTTT	285	283	2	99.30%	317	317	0	100.00%		422	421	1	99.76%
T7	AAAAAAAAGGTTTGTACAGTGCTTTCGCACTGTACAAACCTTTTTTTT	25	25	0	100.00%	130	129	1	99.23%		36	36	0	100.00%
T8	AAAAAAAAGGTTTATTCAGTGCGAAAGCACTGAATAAACCTTTTTTTT	29	28	1	96.55%	23	23	0	100.00%		11	11	0	100.00%
T9	AAAAAAAAGGTTAGTACAGTGCTTTCGCACTGTACTAACCTTTTTTTT	33	32	1	96.97%	90	89	1	98.89%		113	111	2	98.23%
T10	AAAAAAAAGGTCTGTACAGTGCTTTCGCACTGTACAGACCTTTTTTTT	28	28	0	100.00%	151	150	1	99.34%		58	58	0	100.00%
T11	AAAAAAAAGGTTGTTTCAGTGCTTTCGCACTGAAACAACCTTTTTTTT	6	6	0	100.00%	42	42	0	100.00%		32	32	0	100.00%
T12	AAAAAAAACGTGATGGCAGTGCGAAAGCACTGGACCATCCTTTTTTTT	22	22	0	100.00%	40	34	6	85.00%		20	15	5	75.00%
T13	AAAAAAAAGGTGTATACAGTGCGAAAGCACTGTATACACCTTTTTTTT	329	327	2	99.39%	1328	1321	7	99.47%		296	290	6	97.97%
T14	AAAAAAAACCGAGCGTCAGTGCGAAAGCACTGATGACGGCTTTTTTTT	221	129	92	58.37%	336	222	114	66.07%		348	240	108	68.97%
T15	AAAAAAAAGGTTTACTCAGTGCGAAAGCACTGAGTAAACCTTTTTTTT	14	14	0	100.00%	20	20	0	100.00%		23	23	0	100.00%
T16	AAAAAAAACGCATGGTCAGTGCGAAAGCACTGTCTCGCCGTTTTTTTT	917	689	228	75.14%	479	355	124	74.11%		240	175	65	72.92%
T17	AAAAAAAAGCTCATTACAGTGCGAAAGCACTGGCATGTGCTTTTTTTT	438	35	403	7.99%	703	76	627	10.81%		292	42	250	14.38%
T18	AAAAAAAACGTCGGCTCAGTGCGAAAGCACTGTGCGGACCTTTTTTTT	130	113	17	86.92%	183	154	29	84.15%		147	126	21	85.71%
T19	AAAAAAAAGGTTTAGTCAGTGCGAAAGCACTGACTAAACCTTTTTTTT	18	18	0	100.00%	52	51	1	98.08%		24	24	0	100.00%
T20	AAAAAAAAGGTTTACTCAGTGCTTTCGCACTGAGTAAACCTTTTTTTT	16	16	0	100.00%	26	26	0	100.00%		4	4	0	100.00%
T21	AAAAAAAAGGTTTGATCAGTGCGAAAGCACTGATCAAACCTTTTTTTT	53	53	0	100.00%	85	85	0	100.00%		50	50	0	100.00%
T22	AAAAAAAAGGTTATGACAGTGCGAAAGCACTGTCATAACCTTTTTTTT	14	14	0	100.00%	43	42	1	97.67%		29	29	0	100.00%
T23	AAAAAAAAGGTGTGTACAGTGCGAAAGCACTGTACACACCTTTTTTTT	8	8	0	100.00%	41	40	1	97.56%		29	29	0	100.00%
T24	AAAAAAAAGGTTTATGCAGTGCTTTCGCACTGCATAAACCTTTTTTTT	42	41	1	97.62%	129	128	1	99.22%		6	6	0	100.00%
T25	AAAAAAAAGGTTTGTTCAGTGCGAAAGCACTGAACAAACCTTTTTTTT	33	33	0	100.00%	134	133	1	99.25%		130	130	0	100.00%
T26	AAAAAAAAGGTAGTTGCAGTGCTTTCGCACTGCAACTACCTTTTTTTT	123	121	2	98.37%	81	79	2	97.53%		56	55	1	98.21%
T27	AAAAAAAAGCTCTATACAGTGCGAAAGCACTGGAAGGGCCTTTTTTTT	0	0	0	I	16	15	1	93.75%		6	3	3	50.00%
T28	AAAAAAAACGGCGCGGCAGTGCGAAAGCACTGACGAGCCCTTTTTTTT	0	0	0	I	3	3	0	100.00%		5	4	1	80.00%
T29	AAAAAAAAGGATTGTTCAGTGCTTTCGCACTGAACAATCCTTTTTTTT	11	11	0	100.00%	24	24	0	100.00%		10	8	2	80.00%
T30	AAAAAAAACGGCTTACCAGTGCGAAAGCACTGCCAGAAGCTTTTTTTT	104	8	96	7.69%	91	13	78	14.29%		60	9	51	15.00%
T31	AAAAAAAAGGAATTTACAGTGCTTTCGCACTGTAAATTCCTTTTTTTT	5	5	0	100.00%	1	1	0	100.00%		9	9	0	100.00%
T32	AAAAAAAAGGTTTAATCAGTGCGAAAGCACTGATTAAACCTTTTTTTT	8	8	0	100.00%	17	17	0	100.00%		12	12	0	100.00%
T33	AAAAAAAAGGTTGGTACAGTGCTTTCGCACTGTACCAACCTTTTTTTT	22	21	1	95.45%	49	49	0	100.00%		41	41	0	100.00%
T34	AAAAAAAAGGTTGTAACAGTGCTTTCGCACTGTTACAACCTTTTTTTT	107	107	0	100.00%	126	124	2	98.41%		187	185	2	98.93%
T35	AAAAAAAACGGGCAGTCAGTGCGAAAGCACTGCACCACCCTTTTTTTT	95	54	41	56.84%	44	28	16	63.64%		91	51	40	56.04%
T36	AAAAAAAAGGTTTACACAGTGCTTTCGCACTGTGTAAACCTTTTTTTT	73	72	1	98.63%	63	63	0	100.00%		45	45	0	100.00%
T37	AAAAAAAAGCTATATTCAGTGCGAAAGCACTGAATATAGCTTTTTTTT	15	15	0	100.00%	87	86	1	98.85%		17	16	1	94.12%
T38	AAAAAAAAGGTCTATACAGTGCTTTCGCACTGTATAGACCTTTTTTTT	145	144	1	99.31%	136	135	1	99.26%		147	145	2	98.64%
T39	AAAAAAAAGGTTAGAACAGTGCTTTCGCACTGTTCTAACCTTTTTTTT	6	6	0	100.00%	33	33	0	100.00%		13	13	0	100.00%
T40	AAAAAAAAGGTGTATTCAGTGCTTTCGCACTGAATACACCTTTTTTTT	8	8	0	100.00%	6	6	0	100.00%		30	30	0	100.00%
T41	AAAAAAAAGGGCTTGCCAGTGCGAAAGCACTGCCTGGACGTTTTTTTT	321	221	100	68.85%	471	391	80	83.01%		153	136	17	88.89%
T42	AAAAAAAAGGTGTGTTCAGTGCTTTCGCACTGAACACACCTTTTTTTT	31	30	1	96.77%	55	55	0	100.00%		23	23	0	100.00%
T43	AAAAAAAAGGTATGTTCAGTGCTTTCGCACTGAACATACCTTTTTTTT	3	3	0	100.00%	9	8	1	88.89%		8	8	0	100.00%
T44	AAAAAAAAGGTTAGATCAGTGCTTTCGCACTGATCTAACCTTTTTTTT	29	29	0	100.00%	91	90	1	98.90%		30	30	0	100.00%
T45	AAAAAAAAGGTTGTATCAGTGCGAAAGCACTGATACAACCTTTTTTTT	60	59	1	98.33%	437	435	2	99.54%		233	233	0	100.00%
T46	AAAAAAAAGGTTTATTCAGTGCTTTCGCACTGAATAAACCTTTTTTTT	47	46	1	97.87%	64	64	0	100.00%		9	9	0	100.00%
T47	AAAAAAAAGGAAGATGCAGTGCGAAAGCACTGTAACCCGGTTTTTTTT	298	37	261	12.42%	251	99	152	39.44%		237	119	118	50.21%
T48	AAAAAAAACCTAAAAACAGTGCGAAAGCACTGACTGAGGGTTTTTTTT	174	9	165	5.17%	338	23	315	6.80%		128	8	120	6.25%
T49	AAAAAAAAGCATTGTACAGTGCTTTCGCACTGTACAATGCTTTTTTTT	7	7	0	100.00%	16	16	0	100.00%		6	6	0	100.00%
T50	AAAAAAAAGGTTTGCACAGTGCGAAAGCACTGTGCAAACCTTTTTTTT	5	5	0	100.00%	3	3	0	100.00%		10	10	0	100.00%
T51	AAAAAAAAGCGGTTACCAGTGCGAAAGCACTGCGACACCCTTTTTTTT	67	53	14	79.10%	20	20	0	100.00%		56	50	6	89.29%
T52	AAAAAAAAGGTATGTTCAGTGCGAAAGCACTGAACATACCTTTTTTTT	13	13	0	100.00%	26	26	0	100.00%		11	11	0	100.00%
T53	AAAAAAAAGGGTGTGTCAGTGCTTTCGCACTGCATACCGGTTTTTTTT	93	79	14	84.95%	93	88	5	94.62%		47	38	9	80.85%
T54	AAAAAAAAGCTATGTTCAGTGCGAAAGCACTGAACATAGCTTTTTTTT	6	6	0	100.00%	52	51	1	98.08%		26	26	0	100.00%
T55	AAAAAAAACGTTTGTTCAGTGCTTTCGCACTGAACAAACGTTTTTTTT	8	8	0	100.00%	35	34	1	97.14%		28	27	1	96.43%
T56	AAAAAAAAGGTTGTGACAGTGCTTTCGCACTGTCACAACCTTTTTTTT	76	75	1	98.68%	142	142	0	100.00%		136	135	1	99.26%
T57	AAAAAAAACCATTGTACAGTGCTTTCGCACTGTACAATGGTTTTTTTT	26	26	0	100.00%	87	81	6	93.10%		26	26	0	100.00%
T58	AAAAAAAACGGCATGTCAGTGCGAAAGCACTGCGTCAAGCTTTTTTTT	246	11	235	4.47%	294	39	255	13.27%		371	43	328	11.59%
T59	AAAAAAAACCGTTATGCAGTGCTTTCGCACTGCATAACGGTTTTTTTT	0	0	0	I	26	25	1	96.15%		0	0	0	I
T60	AAAAAAAAGGTAGATTCAGTGCGAAAGCACTGAATCTACCTTTTTTTT	17	17	0	100.00%	56	56	0	100.00%		31	31	0	100.00%
T61	AAAAAAAAGGTAGATACAGTGCTTTCGCACTGTATCTACCTTTTTTTT	13	13	0	100.00%	60	59	1	98.33%		7	7	0	100.00%
T62	AAAAAAAAGCCTGTGCCAGTGCGAAAGCACTGCGGGGCGGTTTTTTTT	301	173	128	57.48%	198	119	79	60.10%		125	96	29	76.80%
T63	AAAAAAAACGTTTATTCAGTGCTTTCGCACTGAATAAACGTTTTTTTT	7	7	0	100.00%	47	45	2	95.74%		2	2	0	100.00%
T64	AAAAAAAAGGTGACGGCAGTGCGAAAGCACTGAGCATCCCTTTTTTTT	181	35	146	19.34%	89	39	50	43.82%		101	72	29	71.29%
T65	AAAAAAAACCAAGCAACAGTGCGAAAGCACTGAGCATGCCTTTTTTTT	109	2	107	1.83%	173	5	168	2.89%		60	9	51	15.00%
T66	AAAAAAAACGTGCAGCCAGTGCGAAAGCACTGTGGGGTGCTTTTTTTT	248	132	116	53.23%	238	160	78	67.23%		60	31	29	51.67%
T67	AAAAAAAAGGTCAATACAGTGCGAAAGCACTGTATTGACCTTTTTTTT	10	10	0	100.00%	8	8	0	100.00%		0	0	0	I
T68	AAAAAAAAGGTTTGTACAGTGCGAAAGCACTGTACAAACCTTTTTTTT	28	28	0	100.00%	44	44	0	100.00%		25	25	0	100.00%
T69	AAAAAAAAGGGTTTAGCAGTGCTTTCGCACTGCTAAACGCTTTTTTTT	3	3	0	100.00%	2	2	0	100.00%		1	1	0	100.00%
T70	AAAAAAAAGGTAGTATCAGTGCGAAAGCACTGATACTACCTTTTTTTT	6	6	0	100.00%	21	21	0	100.00%		18	18	0	100.00%
T71	AAAAAAAAGGTATGAACAGTGCTTTCGCACTGTTCATACCTTTTTTTT	6	6	0	100.00%	0	0	0	I		1	1	0	100.00%
T72	AAAAAAAACGGTCAGTCAGTGCTTTCGCACTGACTGACCGTTTTTTTT	54	54	0	100.00%	28	27	1	96.43%		60	59	1	98.33%
T73	AAAAAAAAGCCTATTACAGTGCGAAAGCACTGTAATAGGGTTTTTTTT	0	0	0	I	10	10	0	100.00%		6	6	0	100.00%
T74	AAAAAAAAGCATTGACCAGTGCGAAAGCACTGTTGCACCGTTTTTTTT	29	2	27	6.90%	31	1	30	3.23%		41	1	40	2.44%
T75	AAAAAAAAGGTATGCTCAGTGCTTTCGCACTGAGCATACCTTTTTTTT	30	30	0	100.00%	21	21	0	100.00%		54	54	0	100.00%
T76	AAAAAAAAGGTTTAAACAGTGCGAAAGCACTGTTTAAACCTTTTTTTT	13	13	0	100.00%	7	7	0	100.00%		0	0	0	I
T77	AAAAAAAAGGTATACTCAGTGCGAAAGCACTGAGTATACCTTTTTTTT	8	8	0	100.00%	16	15	1	93.75%		9	9	0	100.00%
T78	AAAAAAAACCAACGGCCAGTGCGAAAGCACTGTCATTACCTTTTTTTT	39	0	39	0.00%	21	0	21	0.00%		65	4	61	6.15%
T79	AAAAAAAAGGTTAGCTCAGTGCGAAAGCACTGAGCTAACCTTTTTTTT	9	9	0	100.00%	26	26	0	100.00%		2	2	0	100.00%
T80	AAAAAAAAGGTATTGTCAGTGCGAAAGCACTGACAATACCTTTTTTTT	10	10	0	100.00%	8	8	0	100.00%		15	15	0	100.00%
T81	AAAAAAAAGGTAAATTCAGTGCGAAAGCACTGAATTTACCTTTTTTTT	2	2	0	100.00%	14	14	0	100.00%		17	17	0	100.00%
T82	AAAAAAAAGGTCTATTCAGTGCGAAAGCACTGAGGCTGCGTTTTTTTT	244	152	92	62.30%	331	280	51	84.59%		101	84	17	83.17%
T83	AAAAAAAAGGTTGGGACAGTGCGAAAGCACTGCGGCACGCTTTTTTTT	296	163	133	55.07%	303	232	71	76.57%		102	65	37	63.73%
T84	AAAAAAAAGGCACATTCAGTGCTTTCGCACTGCGTGCTGCTTTTTTTT	279	259	20	92.83%	138	122	16	88.41%		110	95	15	86.36%
T85	AAAAAAAAGCTGTGTCCAGTGCGAAAGCACTGCCAGACGGTTTTTTTT	97	65	32	67.01%	113	91	22	80.53%		55	49	6	89.09%
T86	AAAAAAAACGTTTCAGCAGTGCGAAAGCACTGGGCACTGGTTTTTTTT	9	8	1	88.89%	39	25	14	64.10%		14	13	1	92.86%
T87	AAAAAAAACGTTAATTCAGTGCGAAAGCACTGAATTAACGTTTTTTTT	4	4	0	100.00%	24	24	0	100.00%		11	11	0	100.00%
T88	AAAAAAAACGACCGTGCAGTGCGAAAGCACTGGGGTTGGCTTTTTTTT	121	4	117	3.31%	56	8	48	14.29%		66	15	51	22.73%
T89	AAAAAAAACGAGTGTGCAGTGCTTTCGCACTGTGCTCACCTTTTTTTT	4	0	4	0.00%	2	0	2	0.00%		5	0	5	0.00%
T90	AAAAAAAACGGGCTCTCAGTGCGAAAGCACTGGCAGTTGGTTTTTTTT	33	22	11	66.67%	49	34	15	69.39%		53	38	15	71.70%
T91	AAAAAAAAGGTCTACACAGTGCGAAAGCACTGTGTAGACCTTTTTTTT	0	0	0	I	48	48	0	100.00%		62	62	0	100.00%
T92	AAAAAAAACGGGCTTTCAGTGCGAAAGCACTGTGTCTCGCTTTTTTTT	15	0	15	0.00%	34	4	30	11.76%		3	0	3	0.00%
T93	AAAAAAAAGGTTTAGTCAGTGCTTTCGCACTGACTAAACCTTTTTTTT	25	25	0	100.00%	29	29	0	100.00%		26	26	0	100.00%
T94	AAAAAAAAGCGTATTTCAGTGCGAAAGCACTGCCCCAGCCTTTTTTTT	9	0	9	0.00%	3	2	1	66.67%		2	0	2	0.00%
T95	AAAAAAAAGGAGTGTGCAGTGCGAAAGCACTGCATGCTCGTTTTTTTT	0	0	0	I	0	0	0	I		0	0	0	I
T96	AAAAAAAAGGTTTGAACAGTGCTTTCGCACTGTTCAAACCTTTTTTTT	5	5	0	100.00%	40	39	1	97.50%		0	0	0	I
T97	AAAAAAAAGGTCAGTACAGTGCTTTCGCACTGTACTGACCTTTTTTTT	1	1	0	100.00%	36	36	0	100.00%		0	0	0	I
T98	AAAAAAAAGGTATTGACAGTGCGAAAGCACTGTCAATACCTTTTTTTT	8	8	0	100.00%	24	22	2	91.67%		0	0	0	I
T99	AAAAAAAAGGTGTGTACAGTGCTTTCGCACTGTACACACCTTTTTTTT	88	87	1	98.86%	76	75	1	98.68%		128	128	0	100.00%
T100	AAAAAAAAGGTGTATGCAGTGCTTTCGCACTGCATACACCTTTTTTTT	35	35	0	100.00%	63	63	0	100.00%		14	14	0	100.00%
T101	AAAAAAAAGGAAGTTACAGTGCTTTCGCACTGTAACTTCCTTTTTTTT	6	6	0	100.00%	33	33	0	100.00%		18	18	0	100.00%
T102	AAAAAAAACGAGCCTTCAGTGCGAAAGCACTGTGCGTCCCTTTTTTTT	271	75	196	27.68%	162	88	74	54.32%		138	98	40	71.01%
T103	AAAAAAAAGCTAAAGACAGTGCGAAAGCACTGGAAGCACGTTTTTTTT	57	5	52	8.77%	38	4	34	10.53%		70	13	57	18.57%
T104	AAAAAAAAGCTTTAATCAGTGCGAAAGCACTGATTAAAGCTTTTTTTT	2	2	0	100.00%	27	24	3	88.89%		3	3	0	100.00%
T105	AAAAAAAACGTTGTATCAGTGCTTTCGCACTGATACAACGTTTTTTTT	23	19	4	82.61%	33	33	0	100.00%		10	10	0	100.00%
T106	AAAAAAAACGATTGTACAGTGCGAAAGCACTGGACGGACCTTTTTTTT	207	18	189	8.70%	198	36	162	18.18%		78	34	44	43.59%
T107	AAAAAAAAGGTCTGTTCAGTGCGAAAGCACTGAACAGACCTTTTTTTT	4	4	0	100.00%	17	17	0	100.00%		22	20	2	90.91%
T108	AAAAAAAAGCGTTATACAGTGCTTTCGCACTGTATAACGCTTTTTTTT	7	7	0	100.00%	61	58	3	95.08%		47	43	4	91.49%
T109	AAAAAAAACGAGGCAGCAGTGCGAAAGCACTGACTGATCCTTTTTTTT	250	100	150	40.00%	86	40	46	46.51%		110	60	50	54.55%
T110	AAAAAAAAGGAGATTACAGTGCGAAAGCACTGACAGCTCGTTTTTTTT	60	6	54	10.00%	84	7	77	8.33%		57	2	55	3.51%
T111	AAAAAAAAGGAATTGTCAGTGCTTTCGCACTGACAATTCCTTTTTTTT	9	9	0	100.00%	21	20	1	95.24%		22	21	1	95.45%
T112	AAAAAAAAGGGATCTGCAGTGCGAAAGCACTGGACCTGCGTTTTTTTT	95	5	90	5.26%	108	14	94	12.96%		61	12	49	19.67%
T113	AAAAAAAACGTGGTGCCAGTGCTTTCGCACTGTACAGCGCTTTTTTTT	0	0	0	I	0	0	0	I		5	2	3	40.00%
T114	AAAAAAAAGGAAGGGACAGTGCGAAAGCACTGACCCCAGGTTTTTTTT	9	9	0	100.00%	9	8	1	88.89%		0	0	0	I
T115	AAAAAAAAGGTTGATGCAGTGCGAAAGCACTGCATCAACCTTTTTTTT	9	9	0	100.00%	4	4	0	100.00%		11	11	0	100.00%
T116	AAAAAAAAGGGTATGGCAGTGCGAAAGCACTGATACTCCGTTTTTTTT	174	127	47	72.99%	232	165	67	71.12%		164	133	31	81.10%
T117	AAAAAAAACCGTTAGACAGTGCTTTCGCACTGTCTAACGGTTTTTTTT	1	1	0	100.00%	24	22	2	91.67%		1	1	0	100.00%
T118	AAAAAAAAGGTAGTTACAGTGCGAAAGCACTGTAACTACCTTTTTTTT	29	29	0	100.00%	9	9	0	100.00%		11	11	0	100.00%
T119	AAAAAAAACGTGATGCCAGTGCGAAAGCACTGAAAATGGGTTTTTTTT	58	2	56	3.45%	36	5	31	13.89%		94	4	90	4.26%
T120	AAAAAAAAGGTGTTGACAGTGCTTTCGCACTGTCAACACCTTTTTTTT	9	9	0	100.00%	8	8	0	100.00%		25	24	1	96.00%
T121	AAAAAAAACCGCGTTCCAGTGCGAAAGCACTGACTTAGGCTTTTTTTT	178	58	120	32.58%	267	91	176	34.08%		161	63	98	39.13%
T122	AAAAAAAAGCGGGATACAGTGCGAAAGCACTGCTAACCCGTTTTTTTT	139	99	40	71.22%	106	63	43	59.43%		111	70	41	63.06%
T123	AAAAAAAACGGCATATCAGTGCGAAAGCACTGTGCCTGGCTTTTTTTT	134	18	116	13.43%	56	17	39	30.36%		45	23	22	51.11%
T124	AAAAAAAAGGTTGTAACAGTGCGAAAGCACTGTTACAACCTTTTTTTT	96	96	0	100.00%	93	93	0	100.00%		121	120	1	99.17%
T125	AAAAAAAAGGTATATGCAGTGCGAAAGCACTGCATATACCTTTTTTTT	3	3	0	100.00%	23	23	0	100.00%		14	14	0	100.00%
T126	AAAAAAAAGGTAAATTCAGTGCTTTCGCACTGAATTTACCTTTTTTTT	17	16	1	94.12%	7	7	0	100.00%		6	6	0	100.00%
T127	AAAAAAAAGGGATGCACAGTGCGAAAGCACTGACCCCAGGTTTTTTTT	292	15	277	5.14%	232	49	183	21.12%		120	37	83	30.83%
T128	AAAAAAAACGGGAGTGCAGTGCGAAAGCACTGCCACACCCTTTTTTTT	0	0	0	I	0	0	0	I		0	0	0	I
T129	AAAAAAAAGGTGCCCGCAGTGCGAAAGCACTGTAACGCGGTTTTTTTT	55	21	34	38.18%	107	69	38	64.49%		44	18	26	40.91%
T130	AAAAAAAAGGTCTGTGCAGTGCGAAAGCACTGCACAGACCTTTTTTTT	3	3	0	100.00%	16	15	1	93.75%		0	0	0	I
T131	AAAAAAAAGGTTATTACAGTGCGAAAGCACTGTAATAACCTTTTTTTT	13	13	0	100.00%	15	14	1	93.33%		4	4	0	100.00%
T132	AAAAAAAAGCGCTTCTCAGTGCGAAAGCACTGTGATTCCGTTTTTTTT	85	69	16	81.18%	24	19	5	79.17%		33	20	13	60.61%
T133	AAAAAAAAGCTTTGTACAGTGCGAAAGCACTGTACAAAGCTTTTTTTT	4	4	0	100.00%	24	24	0	100.00%		1	1	0	100.00%
T134	AAAAAAAACGGTAGGCCAGTGCGAAAGCACTGCATGAACCTTTTTTTT	82	13	69	15.85%	59	27	32	45.76%		75	19	56	25.33%
T135	AAAAAAAAGCTTAGTACAGTGCGAAAGCACTGTACTAAGCTTTTTTTT	54	54	0	100.00%	13	12	1	92.31%		132	131	1	99.24%
T136	AAAAAAAACGATCCGCCAGTGCGAAAGCACTGCATGTGGGTTTTTTTT	245	70	175	28.57%	257	125	132	48.64%		91	50	41	54.95%
T137	AAAAAAAAGCTATGTACAGTGCGAAAGCACTGTACATAGCTTTTTTTT	1	1	0	100.00%	23	23	0	100.00%		5	5	0	100.00%
T138	AAAAAAAACGTGTGTACAGTGCTTTCGCACTGTACACACGTTTTTTTT	7	7	0	100.00%	19	19	0	100.00%		16	15	1	93.75%
T139	AAAAAAAACGGTCGTTCAGTGCGAAAGCACTGCACATTGCTTTTTTTT	68	0	68	0.00%	35	2	33	5.71%		78	0	78	0.00%
T140	AAAAAAAACCGTTATTCAGTGCTTTCGCACTGAATAACGGTTTTTTTT	19	19	0	100.00%	14	14	0	100.00%		6	6	0	100.00%
T141	AAAAAAAAGGAGTGTACAGTGCGAAAGCACTGACCGCCCCTTTTTTTT	148	18	130	12.16%	105	13	92	12.38%		67	16	51	23.88%
T142	AAAAAAAAGGTTGTTTCAGTGCGAAAGCACTGAAACAACCTTTTTTTT	5	5	0	100.00%	14	14	0	100.00%		21	18	3	85.71%
T143	AAAAAAAACCATTACACAGTGCTTTCGCACTGTGTAATGGTTTTTTTT	28	27	1	96.43%	118	115	3	97.46%		40	37	3	92.50%
T144	AAAAAAAAGCGTTAAACAGTGCTTTCGCACTGTTTAACGCTTTTTTTT	74	74	0	100.00%	92	89	3	96.74%		135	133	2	98.52%
T145	AAAAAAAACCAATGTTCAGTGCGAAAGCACTGAACATTGGTTTTTTTT	7	7	0	100.00%	23	23	0	100.00%		15	15	0	100.00%
T146	AAAAAAAAGGTCTGAACAGTGCGAAAGCACTGTTCAGACCTTTTTTTT	4	4	0	100.00%	6	6	0	100.00%		0	0	0	I
T147	AAAAAAAAGGGTCAGTCAGTGCGAAAGCACTGCGCAACCCTTTTTTTT	287	25	262	8.71%	196	63	133	32.14%		91	37	54	40.66%
T148	AAAAAAAAGGTTCAGTCAGTGCGAAAGCACTGGTGAATCGTTTTTTTT	102	8	94	7.84%	160	21	139	13.13%		112	15	97	13.39%
T149	AAAAAAAAGGTTGTGACAGTGCGAAAGCACTGTCACAACCTTTTTTTT	9	9	0	100.00%	20	20	0	100.00%		13	13	0	100.00%
T150	AAAAAAAAGGAAGTTCCAGTGCGAAAGCACTGACACGGGGTTTTTTTT	34	5	29	14.71%	77	32	45	41.56%		24	7	17	29.17%
T151	AAAAAAAAGGTTTTGTCAGTGCGAAAGCACTGACAAAACCTTTTTTTT	2	2	0	100.00%	35	35	0	100.00%		5	5	0	100.00%
T152	AAAAAAAAGGCAGGACCAGTGCGAAAGCACTGCCGCCTCGTTTTTTTT	111	91	20	81.98%	127	106	21	83.46%		85	80	5	94.12%
T153	AAAAAAAAGGTATGATCAGTGCTTTCGCACTGATCATACCTTTTTTTT	26	26	0	100.00%	27	27	0	100.00%		61	60	1	98.36%
T154	AAAAAAAACGTGGACGCAGTGCGAAAGCACTGTCAAGACCTTTTTTTT	66	26	40	39.39%	88	55	33	62.50%		91	58	33	63.74%
T155	AAAAAAAAGGCAGGGGCAGTGCGAAAGCACTGTTTGCGCGTTTTTTTT	118	75	43	63.56%	311	254	57	81.67%		79	68	11	86.08%
T156	AAAAAAAAGGTATAATCAGTGCTTTCGCACTGATTATACCTTTTTTTT	40	39	1	97.50%	38	38	0	100.00%		6	6	0	100.00%
T157	AAAAAAAACCATATTACAGTGCGAAAGCACTGCGACAACCTTTTTTTT	32	0	32	0.00%	111	7	104	6.31%		35	9	26	25.71%
T158	AAAAAAAAGCTTAACACAGTGCTTTCGCACTGTGTTAAGCTTTTTTTT	1	1	0	100.00%	0	0	0	I		0	0	0	I
T159	AAAAAAAACCCGCGTACAGTGCGAAAGCACTGAATCGCCCTTTTTTTT	86	8	78	9.30%	77	8	69	10.39%		53	7	46	13.21%
T160	AAAAAAAAGGCTTCGTCAGTGCTTTCGCACTGTGATGCCGTTTTTTTT	88	24	64	27.27%	21	6	15	28.57%		68	14	54	20.59%
T161	AAAAAAAACGCACTACCAGTGCGAAAGCACTGACCCTCGGTTTTTTTT	39	1	38	2.56%	50	3	47	6.00%		47	3	44	6.38%
T162	AAAAAAAAGGACGGTACAGTGCTTTCGCACTGCTCAGAGGTTTTTTTT	170	102	68	60.00%	372	279	93	75.00%		48	33	15	68.75%
T163	AAAAAAAAGCTAAGTTCAGTGCTTTCGCACTGAACTTAGCTTTTTTTT	8	8	0	100.00%	12	12	0	100.00%		9	9	0	100.00%
T164	AAAAAAAAGCTTAATTCAGTGCGAAAGCACTGAATTAAGCTTTTTTTT	18	18	0	100.00%	21	20	1	95.24%		6	6	0	100.00%
T165	AAAAAAAAGGTGAATTCAGTGCGAAAGCACTGAATTCACCTTTTTTTT	2	2	0	100.00%	10	10	0	100.00%		2	2	0	100.00%
T166	AAAAAAAACGTCAATTCAGTGCGAAAGCACTGAATTGACGTTTTTTTT	30	30	0	100.00%	65	60	5	92.31%		27	24	3	88.89%
T167	AAAAAAAACGTTTTATCAGTGCTTTCGCACTGTACGGACCTTTTTTTT	129	17	112	13.18%	130	33	97	25.38%		72	30	42	41.67%
T168	AAAAAAAAGGTGCAATCAGTGCGAAAGCACTGGCCGGCGGTTTTTTTT	197	111	86	56.35%	70	53	17	75.71%		63	44	19	69.84%
T169	AAAAAAAAGCACGTAACAGTGCGAAAGCACTGTGTCGACGTTTTTTTT	58	2	56	3.45%	52	12	40	23.08%		35	8	27	22.86%
T170	AAAAAAAACGTTTCGGCAGTGCGAAAGCACTGGTAATCGCTTTTTTTT	58	3	55	5.17%	43	5	38	11.63%		40	3	37	7.50%
T171	AAAAAAAACGTCTACTCAGTGCGAAAGCACTGACCCGGGGTTTTTTTT	69	24	45	34.78%	42	28	14	66.67%		26	15	11	57.69%
T172	AAAAAAAACGTTTACGCAGTGCTTTCGCACTGCGTAAACGTTTTTTTT	7	7	0	100.00%	3	3	0	100.00%		4	4	0	100.00%
T173	AAAAAAAAGGTGAGTTCAGTGCTTTCGCACTGAACTCACCTTTTTTTT	18	18	0	100.00%	48	48	0	100.00%		26	26	0	100.00%
T174	AAAAAAAAGGTTGGCGCAGTGCGAAAGCACTGTAGTATCCTTTTTTTT	122	71	51	58.20%	108	61	47	56.48%		64	42	22	65.63%
T175	AAAAAAAAGGAATATACAGTGCTTTCGCACTGTATATTCCTTTTTTTT	0	0	0	I	1	1	0	100.00%		3	3	0	100.00%
T176	AAAAAAAAGGGGAGGCCAGTGCGAAAGCACTGACCCCGCGTTTTTTTT	57	52	5	91.23%	67	58	9	86.57%		17	17	0	100.00%
T177	AAAAAAAACCGTTAATCAGTGCGAAAGCACTGATTAACGGTTTTTTTT	1	1	0	100.00%	15	15	0	100.00%		0	0	0	I
T178	AAAAAAAACCATTCATCAGTGCTTTCGCACTGATGAATGGTTTTTTTT	2	2	0	100.00%	4	4	0	100.00%		0	0	0	I
T179	AAAAAAAAGGTGTCATCAGTGCTTTCGCACTGGCTGCGGGTTTTTTTT	115	54	61	46.96%	276	195	81	70.65%		98	55	43	56.12%
T180	AAAAAAAACGTTCAATCAGTGCTTTCGCACTGATTGAACGTTTTTTTT	17	17	0	100.00%	12	12	0	100.00%		5	5	0	100.00%
T181	AAAAAAAACGTGAACACAGTGCGAAAGCACTGCTAATGGCTTTTTTTT	52	4	48	7.69%	30	6	24	20.00%		35	4	31	11.43%
T182	AAAAAAAAGGTAGTTTCAGTGCGAAAGCACTGCAACTCGGTTTTTTTT	73	7	66	9.59%	63	27	36	42.86%		15	4	11	26.67%
T183	AAAAAAAAGGAATTTTCAGTGCTTTCGCACTGAAAATTCCTTTTTTTT	1	1	0	100.00%	7	7	0	100.00%		2	2	0	100.00%
T184	AAAAAAAACCAACGATCAGTGCGAAAGCACTGTTGAGCCCTTTTTTTT	46	2	44	4.35%	30	5	25	16.67%		20	3	17	15.00%
T185	AAAAAAAAGGTGTACTCAGTGCGAAAGCACTGAGTACACCTTTTTTTT	2	2	0	100.00%	1	1	0	100.00%		0	0	0	I
T186	AAAAAAAACCGACAGTCAGTGCGAAAGCACTGGAGATAGCTTTTTTTT	44	1	43	2.27%	104	18	86	17.31%		18	7	11	38.89%
T187	AAAAAAAAGGTTGATTCAGTGCGAAAGCACTGAATCAACCTTTTTTTT	12	12	0	100.00%	6	6	0	100.00%		20	20	0	100.00%
T188	AAAAAAAAGGTGGGGACAGTGCTTTCGCACTGGAACTACGTTTTTTTT	95	49	46	51.58%	249	97	152	38.96%		117	53	64	45.30%
T189	AAAAAAAACGATGGTCCAGTGCGAAAGCACTGGGAATCCCTTTTTTTT	49	15	34	30.61%	59	21	38	35.59%		20	15	5	75.00%
T190	AAAAAAAAGGTAGTGTCAGTGCTTTCGCACTGACACTACCTTTTTTTT	12	12	0	100.00%	1	1	0	100.00%		0	0	0	I
T191	AAAAAAAAGGTGTAAACAGTGCTTTCGCACTGTTTACACCTTTTTTTT	1	1	0	100.00%	7	7	0	100.00%		1	1	0	100.00%
T192	AAAAAAAAGCAGTATACAGTGCTTTCGCACTGTATACTGCTTTTTTTT	106	106	0	100.00%	184	183	1	99.46%		72	72	0	100.00%
T193	AAAAAAAAGGTATCAACAGTGCGAAAGCACTGTTGATACCTTTTTTTT	18	18	0	100.00%	54	54	0	100.00%		14	14	0	100.00%
T194	AAAAAAAACGTTACCACAGTGCTTTCGCACTGTGGTAACGTTTTTTTT	117	113	4	96.58%	202	195	7	96.53%		122	107	15	87.70%
T195	AAAAAAAACGGGAGCCCAGTGCGAAAGCACTGACCTGAGCTTTTTTTT	11	3	8	27.27%	16	11	5	68.75%		16	8	8	50.00%
T196	AAAAAAAAGGGTCATCCAGTGCGAAAGCACTGTACAATCGTTTTTTTT	32	0	32	0.00%	51	1	50	1.96%		49	7	42	14.29%
T197	AAAAAAAAGGTATGTGCAGTGCTTTCGCACTGCACATACCTTTTTTTT	17	17	0	100.00%	39	39	0	100.00%		15	15	0	100.00%
T198	AAAAAAAAGGTCAGTACAGTGCGAAAGCACTGTACTGACCTTTTTTTT	7	7	0	100.00%	14	14	0	100.00%		5	5	0	100.00%
T199	AAAAAAAAGGGTTAGCCAGTGCGAAAGCACTGGGTCCTGGTTTTTTTT	56	29	27	51.79%	56	37	19	66.07%		58	40	18	68.97%
T200	AAAAAAAACCTTTATACAGTGCGAAAGCACTGAATACGGGTTTTTTTT	1	1	0	100.00%	3	3	0	100.00%		13	13	0	100.00%
T201	AAAAAAAACCTTTAGTCAGTGCGAAAGCACTGACTAAAGGTTTTTTTT	9	9	0	100.00%	8	8	0	100.00%		10	10	0	100.00%
T202	AAAAAAAAGCGGGATTCAGTGCGAAAGCACTGTTAACACGTTTTTTTT	56	51	5	91.07%	191	172	19	90.05%		71	65	6	91.55%
T203	AAAAAAAAGCACCTGTCAGTGCGAAAGCACTGACAGGTGGTTTTTTTT	0	0	0	I	0	0	0	I		0	0	0	I
T204	AAAAAAAACGTCTATACAGTGCTTTCGCACTGTATAGACGTTTTTTTT	48	47	1	97.92%	65	63	2	96.92%		81	78	3	96.30%
T205	AAAAAAAACGTTAGACCAGTGCGAAAGCACTGCAACGACGTTTTTTTT	119	34	85	28.57%	206	73	133	35.44%		55	15	40	27.27%
T206	AAAAAAAAGGAGTACGCAGTGCGAAAGCACTGCGTACTGCTTTTTTTT	0	0	0	I	2	2	0	100.00%		4	4	0	100.00%
T207	AAAAAAAACGGGGGTTCAGTGCTTTCGCACTGCTAAGCCCTTTTTTTT	99	14	85	14.14%	219	33	186	15.07%		88	9	79	10.23%
T208	AAAAAAAAGCTATATTCAGTGCTTTCGCACTGAATATAGCTTTTTTTT	13	13	0	100.00%	3	3	0	100.00%		0	0	0	I
T209	AAAAAAAACCTAACAACAGTGCGAAAGCACTGCGCTTGGGTTTTTTTT	95	14	81	14.74%	85	16	69	18.82%		69	23	46	33.33%
T210	AAAAAAAAGGTGTGGTCAGTGCGAAAGCACTGCTCCCCGCTTTTTTTT	58	54	4	93.10%	106	93	13	87.74%		60	48	12	80.00%
T211	AAAAAAAACGTCGATGCAGTGCTTTCGCACTGGTGGACGCTTTTTTTT	84	9	75	10.71%	131	16	115	12.21%		57	6	51	10.53%
T212	AAAAAAAAGGCAAGCTCAGTGCGAAAGCACTGTTTATTCGTTTTTTTT	63	3	60	4.76%	60	0	60	0.00%		43	8	35	18.60%
T213	AAAAAAAAGCAAGTTGCAGTGCGAAAGCACTGCCTCGAGCTTTTTTTT	12	5	7	41.67%	14	5	9	35.71%		45	14	31	31.11%
T214	AAAAAAAACGTCGATTCAGTGCGAAAGCACTGCCAAGTGCTTTTTTTT	193	48	145	24.87%	225	89	136	39.56%		57	18	39	31.58%
T215	AAAAAAAAGGAGATGTCAGTGCTTTCGCACTGCTACCGGCTTTTTTTT	4	0	4	0.00%	0	0	0	I		0	0	0	I
T216	AAAAAAAACCGTTGCACAGTGCGAAAGCACTGTTCCAGCCTTTTTTTT	141	61	80	43.26%	232	140	92	60.34%		102	72	30	70.59%
T217	AAAAAAAACCGAGATTCAGTGCGAAAGCACTGTTCATTCCTTTTTTTT	48	3	45	6.25%	78	17	61	21.79%		49	1	48	2.04%
T218	AAAAAAAAGGTCTGGTCAGTGCGAAAGCACTGCGTGCTCGTTTTTTTT	61	8	53	13.11%	53	7	46	13.21%		33	2	31	6.06%
T219	AAAAAAAAGCTAAGTACAGTGCTTTCGCACTGTACTTAGCTTTTTTTT	0	0	0	I	6	6	0	100.00%		0	0	0	I
T220	AAAAAAAACCTTAACACAGTGCTTTCGCACTGTGTTAAGGTTTTTTTT	34	33	1	97.06%	100	98	2	98.00%		23	19	4	82.61%
T221	AAAAAAAACGTGCATGCAGTGCGAAAGCACTGTACCCCGGTTTTTTTT	197	95	102	48.22%	150	115	35	76.67%		71	61	10	85.92%
T222	AAAAAAAAGGTCGGCGCAGTGCGAAAGCACTGGACACCCCTTTTTTTT	10	1	9	10.00%	32	7	25	21.88%		29	10	19	34.48%
T223	AAAAAAAAGGTTGCCTCAGTGCTTTCGCACTGCAATGGGGTTTTTTTT	10	0	10	0.00%	13	4	9	30.77%		12	3	9	25.00%
T224	AAAAAAAAGGGGTACGCAGTGCGAAAGCACTGTCCTCGGGTTTTTTTT	46	4	42	8.70%	43	11	32	25.58%		53	12	41	22.64%
T225	AAAAAAAACCCTAGGTCAGTGCGAAAGCACTGCCGACACCTTTTTTTT	48	1	47	2.08%	33	5	28	15.15%		75	10	65	13.33%
T226	AAAAAAAAGCTAGTTGCAGTGCTTTCGCACTGCAACTAGCTTTTTTTT	1	1	0	100.00%	6	6	0	100.00%		0	0	0	I
T227	AAAAAAAAGGTTTCAACAGTGCTTTCGCACTGTTGAAACCTTTTTTTT	0	0	0	I	14	14	0	100.00%		4	4	0	100.00%
T228	AAAAAAAAGGTCTATACAGTGCGAAAGCACTGTATAGACCTTTTTTTT	37	37	0	100.00%	95	94	1	98.95%		108	108	0	100.00%
T229	AAAAAAAACGACGGTACAGTGCGAAAGCACTGACCAGTGGTTTTTTTT	52	21	31	40.38%	29	19	10	65.52%		19	16	3	84.21%
T230	AAAAAAAACCGTTATGCAGTGCGAAAGCACTGAAATGGGCTTTTTTTT	34	3	31	8.82%	28	3	25	10.71%		73	20	53	27.40%
T231	AAAAAAAACCAATTATCAGTGCTTTCGCACTGATAATTGGTTTTTTTT	17	17	0	100.00%	24	24	0	100.00%		6	6	0	100.00%
T232	AAAAAAAAGCATCGCACAGTGCGAAAGCACTGCGTGATGGTTTTTTTT	19	12	7	63.16%	14	13	1	92.86%		24	10	14	41.67%
T233	AAAAAAAACGTAGGCCCAGTGCGAAAGCACTGAACTGCCCTTTTTTTT	77	8	69	10.39%	22	4	18	18.18%		50	16	34	32.00%
T234	AAAAAAAACCATTACACAGTGCGAAAGCACTGTGTAATGGTTTTTTTT	58	56	2	96.55%	161	153	8	95.03%		49	48	1	97.96%
T235	AAAAAAAAGGTTTCTACAGTGCGAAAGCACTGTAGAAACCTTTTTTTT	61	58	3	95.08%	94	93	1	98.94%		92	91	1	98.91%
T236	AAAAAAAAGCTTAGTACAGTGCTTTCGCACTGTACTAAGCTTTTTTTT	79	78	1	98.73%	254	250	4	98.43%		91	90	1	98.90%
T237	AAAAAAAACGTCGATGCAGTGCTTTCGCACTGCATCGACGTTTTTTTT	3	3	0	100.00%	2	2	0	100.00%		0	0	0	I
T238	AAAAAAAACCCAAATACAGTGCTTTCGCACTGTATTTGGGTTTTTTTT	1	1	0	100.00%	26	26	0	100.00%		2	2	0	100.00%
T239	AAAAAAAAGGTCGATTCAGTGCGAAAGCACTGAGCGAACCTTTTTTTT	4	4	0	100.00%	10	7	3	70.00%		15	3	12	20.00%
T240	AAAAAAAACGTTTGTTCAGTGCGAAAGCACTGAACAAACGTTTTTTTT	14	14	0	100.00%	4	4	0	100.00%		20	18	2	90.00%
T241	AAAAAAAAGCACGGGTCAGTGCGAAAGCACTGTATTCCCGTTTTTTTT	103	30	73	29.13%	59	31	28	52.54%		47	21	26	44.68%
T242	AAAAAAAACCAAAGTACAGTGCGAAAGCACTGGCCGTAGCTTTTTTTT	72	6	66	8.33%	58	18	40	31.03%		33	8	25	24.24%
T243	AAAAAAAAGCAGTTTACAGTGCGAAAGCACTGATGGCCCGTTTTTTTT	324	186	138	57.41%	58	37	21	63.79%		53	41	12	77.36%
T244	AAAAAAAACGTTATTGCAGTGCGAAAGCACTGCAATAACGTTTTTTTT	28	28	0	100.00%	30	28	2	93.33%		21	21	0	100.00%
T245	AAAAAAAACCGTTCGCCAGTGCGAAAGCACTGATACTTCGTTTTTTTT	52	0	52	0.00%	21	0	21	0.00%		23	0	23	0.00%
T246	AAAAAAAAGGATCGTGCAGTGCGAAAGCACTGACTTTTGCTTTTTTTT	49	20	29	40.82%	322	233	89	72.36%		81	70	11	86.42%
T247	AAAAAAAACGGAGGCTCAGTGCGAAAGCACTGTTAAAGCGTTTTTTTT	176	107	69	60.80%	163	99	64	60.74%		82	32	50	39.02%
T248	AAAAAAAAGCATTGCTCAGTGCGAAAGCACTGAAAAATGGTTTTTTTT	21	12	9	57.14%	18	14	4	77.78%		18	13	5	72.22%
T249	AAAAAAAACGTTTCGGCAGTGCTTTCGCACTGTAGTTACGTTTTTTTT	0	0	0	I	8	1	7	12.50%		0	0	0	I
T250	AAAAAAAAGGAATTAACAGTGCTTTCGCACTGTTAATTCCTTTTTTTT	6	6	0	100.00%	7	7	0	100.00%		0	0	0	I
T251	AAAAAAAACCTACACGCAGTGCGAAAGCACTGTCTTGACGTTTTTTTT	140	32	108	22.86%	124	73	51	58.87%		51	30	21	58.82%
T252	AAAAAAAAGCGCTCGTCAGTGCGAAAGCACTGCATGAGGGTTTTTTTT	16	4	12	25.00%	25	8	17	32.00%		22	7	15	31.82%
T253	AAAAAAAACCGTTATACAGTGCTTTCGCACTGTATAACGGTTTTTTTT	5	5	0	100.00%	14	14	0	100.00%		6	6	0	100.00%
T254	AAAAAAAACCATACAACAGTGCTTTCGCACTGTTGTATGGTTTTTTTT	1	1	0	100.00%	13	13	0	100.00%		0	0	0	I
T255	AAAAAAAAGGTCGTTACAGTGCGAAAGCACTGTAACGACCTTTTTTTT	4	4	0	100.00%	12	12	0	100.00%		16	16	0	100.00%
T256	AAAAAAAAGGCGATCTCAGTGCGAAAGCACTGTCTTATCGTTTTTTTT	38	14	24	36.84%	31	19	12	61.29%		35	21	14	60.00%
T257	AAAAAAAAGGTCGATACAGTGCTTTCGCACTGTATCGACCTTTTTTTT	22	22	0	100.00%	18	17	1	94.44%		29	29	0	100.00%
T258	AAAAAAAACGTATGAACAGTGCTTTCGCACTGTTCATACGTTTTTTTT	7	7	0	100.00%	35	33	2	94.29%		10	5	5	50.00%
T259	AAAAAAAACGAGCGCGCAGTGCGAAAGCACTGAGTAGTCCTTTTTTTT	157	101	56	64.33%	198	109	89	55.05%		79	54	25	68.35%
T260	AAAAAAAAGCAATTTTCAGTGCTTTCGCACTGAAAATTGCTTTTTTTT	2	2	0	100.00%	14	14	0	100.00%		5	5	0	100.00%
T261	AAAAAAAAGGAATTATCAGTGCGAAAGCACTGCCACAAGCTTTTTTTT	60	10	50	16.67%	48	11	37	22.92%		29	10	19	34.48%
T262	AAAAAAAAGGTTTTATCAGTGCGAAAGCACTGATAAAACCTTTTTTTT	10	10	0	100.00%	7	7	0	100.00%		2	2	0	100.00%
T263	AAAAAAAAGGTATCGACAGTGCGAAAGCACTGTCGATACCTTTTTTTT	1	1	0	100.00%	0	0	0	I		1	1	0	100.00%
T264	AAAAAAAACGTTAAAACAGTGCTTTCGCACTGTTTTAACGTTTTTTTT	48	48	0	100.00%	53	51	2	96.23%		30	30	0	100.00%
T265	AAAAAAAACCTTACATCAGTGCGAAAGCACTGATGTAAGGTTTTTTTT	13	13	0	100.00%	20	20	0	100.00%		6	6	0	100.00%
T266	AAAAAAAAGGCTCGTACAGTGCGAAAGCACTGCATCCGGCTTTTTTTT	116	103	13	88.79%	24	24	0	100.00%		32	28	4	87.50%
T267	AAAAAAAACCTAAGTTCAGTGCTTTCGCACTGCGCGAAGCTTTTTTTT	34	5	29	14.71%	26	2	24	7.69%		20	2	18	10.00%
T268	AAAAAAAACCGAAGGTCAGTGCGAAAGCACTGTGGCTCCCTTTTTTTT	9	1	8	11.11%	28	13	15	46.43%		9	2	7	22.22%
T269	AAAAAAAAGGTTTGAACAGTGCGAAAGCACTGTTCAAACCTTTTTTTT	32	32	0	100.00%	9	9	0	100.00%		48	48	0	100.00%
T270	AAAAAAAAGCTGGGTGCAGTGCGAAAGCACTGAAGTGCCCTTTTTTTT	113	11	102	9.73%	46	9	37	19.57%		75	24	51	32.00%
T271	AAAAAAAACCATCCAGCAGTGCGAAAGCACTGTCGACGGCTTTTTTTT	68	2	66	2.94%	34	3	31	8.82%		60	22	38	36.67%
T272	AAAAAAAACGTACTTTCAGTGCGAAAGCACTGCCGTTGGCTTTTTTTT	250	31	219	12.40%	146	24	122	16.44%		54	11	43	20.37%
T273	AAAAAAAAGGCTGTATCAGTGCGAAAGCACTGACGGTGCGTTTTTTTT	21	3	18	14.29%	47	10	37	21.28%		40	11	29	27.50%
T274	AAAAAAAAGGGGATTGCAGTGCGAAAGCACTGAGAACGGGTTTTTTTT	48	12	36	25.00%	52	11	41	21.15%		34	4	30	11.76%
T275	AAAAAAAAGGACTGTACAGTGCTTTCGCACTGTACAGTCCTTTTTTTT	6	6	0	100.00%	7	7	0	100.00%		6	6	0	100.00%
T276	AAAAAAAACGCTGGTCCAGTGCTTTCGCACTGATTTGGGCTTTTTTTT	34	0	34	0.00%	39	6	33	15.38%		25	7	18	28.00%
T277	AAAAAAAACGGGGCTACAGTGCGAAAGCACTGCCCTAACCTTTTTTTT	15	11	4	73.33%	34	30	4	88.24%		20	17	3	85.00%
T278	AAAAAAAAGCTTAAGACAGTGCGAAAGCACTGATCACAGGTTTTTTTT	69	48	21	69.57%	101	84	17	83.17%		17	8	9	47.06%
T279	AAAAAAAAGCTCGTCGCAGTGCGAAAGCACTGTTCTGTCCTTTTTTTT	69	2	67	2.90%	62	0	62	0.00%		33	2	31	6.06%
T280	AAAAAAAAGCTAAGGCCAGTGCGAAAGCACTGAATGCCCGTTTTTTTT	16	0	16	0.00%	41	2	39	4.88%		15	0	15	0.00%
T281	AAAAAAAAGCACCTCACAGTGCGAAAGCACTGGAATCACGTTTTTTTT	29	1	28	3.45%	30	0	30	0.00%		28	4	24	14.29%
T282	AAAAAAAACCTGAACCCAGTGCGAAAGCACTGCTACAGCCTTTTTTTT	113	46	67	40.71%	122	67	55	54.92%		78	49	29	62.82%
T283	AAAAAAAACCGTTACGCAGTGCTTTCGCACTGCGTAACGGTTTTTTTT	6	6	0	100.00%	5	5	0	100.00%		0	0	0	I
T284	AAAAAAAAGGTATAGTCAGTGCTTTCGCACTGACTATACCTTTTTTTT	1	1	0	100.00%	2	2	0	100.00%		2	2	0	100.00%
T285	AAAAAAAAGGTTTTAGCAGTGCTTTCGCACTGCTAAAACCTTTTTTTT	5	5	0	100.00%	21	21	0	100.00%		3	3	0	100.00%
T286	AAAAAAAACGTTGGAGCAGTGCGAAAGCACTGGGCAAACCTTTTTTTT	66	1	65	1.52%	31	3	28	9.68%		59	3	56	5.08%
T287	AAAAAAAACGCACACGCAGTGCGAAAGCACTGGCCCAAGCTTTTTTTT	63	16	47	25.40%	93	35	58	37.63%		54	29	25	53.70%
T288	AAAAAAAACCTTATGACAGTGCTTTCGCACTGTCATAAGGTTTTTTTT	18	18	0	100.00%	40	40	0	100.00%		8	8	0	100.00%
T289	AAAAAAAACGTTTTCACAGTGCGAAAGCACTGTGAAAACGTTTTTTTT	1	1	0	100.00%	2	2	0	100.00%		0	0	0	I
T290	AAAAAAAACGTGAGTACAGTGCTTTCGCACTGTACTCACGTTTTTTTT	4	4	0	100.00%	20	20	0	100.00%		18	18	0	100.00%
T291	AAAAAAAACCGGTGTGCAGTGCGAAAGCACTGGGACGTCGTTTTTTTT	118	107	11	90.68%	74	67	7	90.54%		74	66	8	89.19%
T292	AAAAAAAACGTTGTAACAGTGCGAAAGCACTGTTACAACGTTTTTTTT	19	19	0	100.00%	33	32	1	96.97%		50	50	0	100.00%
T293	AAAAAAAAGCTATTAACAGTGCGAAAGCACTGTTAATAGCTTTTTTTT	4	4	0	100.00%	18	18	0	100.00%		0	0	0	I
T294	AAAAAAAACGTTTCTGCAGTGCGAAAGCACTGCCACTCGCTTTTTTTT	26	0	26	0.00%	22	0	22	0.00%		23	0	23	0.00%
T295	AAAAAAAAGCGTTATTCAGTGCGAAAGCACTGCAGTCCGCTTTTTTTT	224	27	197	12.05%	56	19	37	33.93%		93	31	62	33.33%
T296	AAAAAAAACGTTAACACAGTGCTTTCGCACTGTGTTAACGTTTTTTTT	40	40	0	100.00%	45	42	3	93.33%		21	21	0	100.00%
T297	AAAAAAAACGGGGGGGCAGTGCTTTCGCACTGAACTCCGCTTTTTTTT	0	0	0	I	5	2	3	40.00%		6	3	3	50.00%
T298	AAAAAAAAGGTCAACACAGTGCGAAAGCACTGAGACGCGGTTTTTTTT	54	6	48	11.11%	52	4	48	7.69%		29	13	16	44.83%
T299	AAAAAAAACGCTAGGACAGTGCGAAAGCACTGCTAAAACCTTTTTTTT	62	1	61	1.61%	49	6	43	12.24%		35	0	35	0.00%
T300	AAAAAAAAGGTTGGGCCAGTGCGAAAGCACTGCGATCCCGTTTTTTTT	62	3	59	4.84%	95	13	82	13.68%		14	4	10	28.57%
T301	AAAAAAAACGATCCTCCAGTGCGAAAGCACTGCGATTGGCTTTTTTTT	37	0	37	0.00%	44	2	42	4.55%		34	1	33	2.94%
T302	AAAAAAAACCTGAGCTCAGTGCGAAAGCACTGCCCAATCGTTTTTTTT	72	10	62	13.89%	125	23	102	18.40%		230	62	168	26.96%
T303	AAAAAAAACCGTGCAACAGTGCGAAAGCACTGGTATCACCTTTTTTTT	107	46	61	42.99%	78	42	36	53.85%		32	17	15	53.13%
T304	AAAAAAAAGGTGAAGTCAGTGCGAAAGCACTGTCCCCGCCTTTTTTTT	84	61	23	72.62%	49	36	13	73.47%		55	20	35	36.36%
T305	AAAAAAAAGGCGTAACCAGTGCGAAAGCACTGCTCCCCCGTTTTTTTT	21	3	18	14.29%	15	1	14	6.67%		20	2	18	10.00%
T306	AAAAAAAACGACGACACAGTGCGAAAGCACTGCCTAAAGCTTTTTTTT	35	0	35	0.00%	63	0	63	0.00%		43	1	42	2.33%
T307	AAAAAAAAGCATCACACAGTGCGAAAGCACTGCAACCGCGTTTTTTTT	130	7	123	5.38%	59	11	48	18.64%		15	5	10	33.33%
T308	AAAAAAAAGGTTAGTGCAGTGCTTTCGCACTGCACTAACCTTTTTTTT	2	2	0	100.00%	4	4	0	100.00%		4	3	1	75.00%
T309	AAAAAAAAGCGGCAGTCAGTGCGAAAGCACTGCGTCCACGTTTTTTTT	77	10	67	12.99%	96	11	85	11.46%		221	49	172	22.17%
T310	AAAAAAAACGTTGTAACAGTGCTTTCGCACTGTTACAACGTTTTTTTT	4	4	0	100.00%	18	15	3	83.33%		7	6	1	85.71%
T311	AAAAAAAACGTCGTTACAGTGCGAAAGCACTGTAACGACGTTTTTTTT	25	25	0	100.00%	49	49	0	100.00%		56	54	2	96.43%
T312	AAAAAAAACCGTTTGTCAGTGCGAAAGCACTGCACGCGCCTTTTTTTT	98	16	82	16.33%	59	13	46	22.03%		25	2	23	8.00%
T313	AAAAAAAAGGGTTATACAGTGCTTTCGCACTGGGCGTCCGTTTTTTTT	139	27	112	19.42%	182	65	117	35.71%		104	61	43	58.65%
T314	AAAAAAAAGCATTCTCCAGTGCGAAAGCACTGGAGAATGGTTTTTTTT	107	107	0	100.00%	3	3	0	100.00%		47	47	0	100.00%
T315	AAAAAAAACGCTGGCCCAGTGCGAAAGCACTGCAACTCGGTTTTTTTT	10	5	5	50.00%	19	11	8	57.89%		15	0	15	0.00%
T316	AAAAAAAAGGTAGTTTCAGTGCTTTCGCACTGAAACTACCTTTTTTTT	9	9	0	100.00%	6	6	0	100.00%		0	0	0	I
T317	AAAAAAAACGATCAGCCAGTGCGAAAGCACTGTAACAAGCTTTTTTTT	69	1	68	1.45%	40	5	35	12.50%		34	6	28	17.65%
T318	AAAAAAAAGCCATTGTCAGTGCTTTCGCACTGGTCCAACGTTTTTTTT	3	0	3	0.00%	10	0	10	0.00%		0	0	0	I
T319	AAAAAAAACCCGGGTGCAGTGCGAAAGCACTGACTCGAGCTTTTTTTT	32	14	18	43.75%	20	11	9	55.00%		92	29	63	31.52%
T320	AAAAAAAACGTTAGTACAGTGCTTTCGCACTGTACTAACGTTTTTTTT	2	2	0	100.00%	9	8	1	88.89%		12	12	0	100.00%
T321	AAAAAAAACGGGTTTACAGTGCGAAAGCACTGCGTGCCCCTTTTTTTT	92	45	47	48.91%	109	56	53	51.38%		196	112	84	57.14%
T322	AAAAAAAACCAGGTGGCAGTGCGAAAGCACTGTAATATGGTTTTTTTT	36	28	8	77.78%	61	49	12	80.33%		35	25	10	71.43%
T323	AAAAAAAACGTTCTACCAGTGCGAAAGCACTGTTACGGGCTTTTTTTT	58	11	47	18.97%	42	11	31	26.19%		59	26	33	44.07%
T324	AAAAAAAACCACACGTCAGTGCGAAAGCACTGGCTCGGCCTTTTTTTT	28	1	27	3.57%	52	6	46	11.54%		15	2	13	13.33%
T325	AAAAAAAAGGTCAATTCAGTGCTTTCGCACTGAATTGACCTTTTTTTT	36	36	0	100.00%	30	30	0	100.00%		14	13	1	92.86%
T326	AAAAAAAACGGCAGGTCAGTGCGAAAGCACTGCTTCCCGCTTTTTTTT	9	0	9	0.00%	17	7	10	41.18%		73	9	64	12.33%
T327	AAAAAAAAGCTATTGACAGTGCTTTCGCACTGTCAATAGCTTTTTTTT	1	1	0	100.00%	9	9	0	100.00%		1	1	0	100.00%
T328	AAAAAAAAGGTGGTTACAGTGCGAAAGCACTGGCCAAGCGTTTTTTTT	54	6	48	11.11%	47	10	37	21.28%		31	8	23	25.81%
T329	AAAAAAAACCTGTAAGCAGTGCGAAAGCACTGTGTACAGCTTTTTTTT	109	34	75	31.19%	108	68	40	62.96%		34	19	15	55.88%
T330	AAAAAAAACCAGGTTCCAGTGCTTTCGCACTGCTTGGCCCTTTTTTTT	0	0	0	I	0	0	0	I		0	0	0	I
T331	AAAAAAAAGGAACTTACAGTGCGAAAGCACTGCTCTCTGGTTTTTTTT	28	2	26	7.14%	43	17	26	39.53%		36	17	19	47.22%
T332	AAAAAAAAGCTAAGTTCAGTGCGAAAGCACTGAACTTAGCTTTTTTTT	2	2	0	100.00%	10	10	0	100.00%		0	0	0	I
T333	AAAAAAAACGTTTTATCAGTGCGAAAGCACTGATAAAACGTTTTTTTT	8	7	1	87.50%	29	28	1	96.55%		14	9	5	64.29%
T334	AAAAAAAAGCGGACGGCAGTGCTTTCGCACTGTGCTCCGGTTTTTTTT	4	0	4	0.00%	0	0	0	I		2	0	2	0.00%
T335	AAAAAAAACGAGTACACAGTGCGAAAGCACTGATAGGTCCTTTTTTTT	191	60	131	31.41%	128	82	46	64.06%		60	37	23	61.67%
T336	AAAAAAAAGGTTATTACAGTGCTTTCGCACTGTAATAACCTTTTTTTT	22	22	0	100.00%	2	2	0	100.00%		1	1	0	100.00%
T337	AAAAAAAAGGTTAGCACAGTGCTTTCGCACTGTGCTAACCTTTTTTTT	127	125	2	98.43%	160	158	2	98.75%		106	105	1	99.06%
T338	AAAAAAAAGCTTTGAACAGTGCGAAAGCACTGTTCAAAGCTTTTTTTT	8	8	0	100.00%	13	13	0	100.00%		9	9	0	100.00%
T339	AAAAAAAAGCTGTAATCAGTGCGAAAGCACTGATTACAGCTTTTTTTT	19	18	1	94.74%	20	20	0	100.00%		11	11	0	100.00%
T340	AAAAAAAAGCATTGTACAGTGCGAAAGCACTGAACCCCCCTTTTTTTT	59	3	56	5.08%	39	1	38	2.56%		28	2	26	7.14%
T341	AAAAAAAACGGGTAAGCAGTGCGAAAGCACTGAAAGTAGCTTTTTTTT	174	7	167	4.02%	145	16	129	11.03%		48	5	43	10.42%
T342	AAAAAAAAGGAGGGAGCAGTGCGAAAGCACTGTACAGACCTTTTTTTT	37	0	37	0.00%	90	0	90	0.00%		30	6	24	20.00%
T343	AAAAAAAAGCTACGTTCAGTGCGAAAGCACTGGGTCCTCGTTTTTTTT	46	8	38	17.39%	25	0	25	0.00%		22	1	21	4.55%
T344	AAAAAAAACGAGTGCTCAGTGCGAAAGCACTGCCGATGCCTTTTTTTT	0	0	0	I	12	2	10	16.67%		0	0	0	I
T345	AAAAAAAACCGTTTGACAGTGCTTTCGCACTGTCAAACGGTTTTTTTT	3	3	0	100.00%	19	19	0	100.00%		13	13	0	100.00%
T346	AAAAAAAACCGGGCATCAGTGCTTTCGCACTGACGGTTCCTTTTTTTT	12	3	9	25.00%	14	1	13	7.14%		24	11	13	45.83%
T347	AAAAAAAAGGAGTCCTCAGTGCTTTCGCACTGCAACCGCGTTTTTTTT	8	0	8	0.00%	5	0	5	0.00%		5	0	5	0.00%
T348	AAAAAAAACCTTAGGTCAGTGCTTTCGCACTGACCTAAGGTTTTTTTT	89	88	1	98.88%	155	152	3	98.06%		17	17	0	100.00%
T349	AAAAAAAACCGTTATGCAGTGCGAAAGCACTGCATAACGGTTTTTTTT	0	0	0	I	9	9	0	100.00%		0	0	0	I
T350	AAAAAAAAGCACTGTCCAGTGCGAAAGCACTGGGTCCTGCTTTTTTTT	73	32	41	43.84%	46	32	14	69.57%		24	24	0	100.00%
T351	AAAAAAAAGCTTATATCAGTGCTTTCGCACTGGGCAGAGGTTTTTTTT	43	0	43	0.00%	29	5	24	17.24%		42	9	33	21.43%
T352	AAAAAAAACCATTTAACAGTGCTTTCGCACTGTTAAATGGTTTTTTTT	10	10	0	100.00%	15	15	0	100.00%		3	3	0	100.00%
T353	AAAAAAAAGGGATGGTCAGTGCTTTCGCACTGGCACCTGCTTTTTTTT	2	0	2	0.00%	4	2	2	50.00%		18	5	13	27.78%
T354	AAAAAAAAGGTAGATTCAGTGCGAAAGCACTGAGACTGCGTTTTTTTT	41	13	28	31.71%	73	36	37	49.32%		45	28	17	62.22%
T355	AAAAAAAAGGGTTGACCAGTGCGAAAGCACTGCAAGTTGCTTTTTTTT	36	2	34	5.56%	67	11	56	16.42%		33	3	30	9.09%
T356	AAAAAAAAGGAATGTTCAGTGCTTTCGCACTGAACATTCCTTTTTTTT	3	3	0	100.00%	16	16	0	100.00%		3	3	0	100.00%
T357	AAAAAAAACGTTAACTCAGTGCTTTCGCACTGAGTTAACGTTTTTTTT	3	3	0	100.00%	2	2	0	100.00%		6	6	0	100.00%
T358	AAAAAAAACGTTGTAGCAGTGCTTTCGCACTGCTACAACGTTTTTTTT	9	9	0	100.00%	41	41	0	100.00%		18	16	2	88.89%
T359	AAAAAAAACCCTCTGTCAGTGCGAAAGCACTGCACCTAGGTTTTTTTT	3	0	3	0.00%	1	0	1	0.00%		1	0	1	0.00%
T360	AAAAAAAAGGTCAGAACAGTGCGAAAGCACTGTTCTGACCTTTTTTTT	6	6	0	100.00%	14	14	0	100.00%		4	4	0	100.00%
T361	AAAAAAAACGCAGCTTCAGTGCGAAAGCACTGCACCATCCTTTTTTTT	23	0	23	0.00%	45	1	44	2.22%		62	9	53	14.52%
T362	AAAAAAAACCGGAGTACAGTGCTTTCGCACTGTTGGGGCCTTTTTTTT	3	0	3	0.00%	2	0	2	0.00%		8	0	8	0.00%
T363	AAAAAAAAGGTTAATGCAGTGCTTTCGCACTGCATTAACCTTTTTTTT	9	9	0	100.00%	4	4	0	100.00%		6	6	0	100.00%
T364	AAAAAAAAGCATTGATCAGTGCTTTCGCACTGATCAATGCTTTTTTTT	15	15	0	100.00%	13	13	0	100.00%		7	7	0	100.00%
T365	AAAAAAAACGTGTATCCAGTGCTTTCGCACTGGATACACGTTTTTTTT	0	0	0	I	1	1	0	100.00%		0	0	0	I
T366	AAAAAAAACCTTTCAGCAGTGCTTTCGCACTGCTGAAAGGTTTTTTTT	2	2	0	100.00%	16	16	0	100.00%		0	0	0	I
T367	AAAAAAAAGGCTATGTCAGTGCGAAAGCACTGCCGGAAGGTTTTTTTT	119	40	79	33.61%	31	18	13	58.06%		38	18	20	47.37%
T368	AAAAAAAACGTTAGATCAGTGCGAAAGCACTGATCTAACGTTTTTTTT	13	13	0	100.00%	14	12	2	85.71%		27	27	0	100.00%
T369	AAAAAAAAGGTGTTCTCAGTGCGAAAGCACTGCGAAGTGGTTTTTTTT	28	6	22	21.43%	23	12	11	52.17%		11	4	7	36.36%
T370	AAAAAAAAGGGTAACGCAGTGCTTTCGCACTGAAAGACGGTTTTTTTT	23	4	19	17.39%	29	10	19	34.48%		27	7	20	25.93%
T371	AAAAAAAAGGTTGTATCAGTGCTTTCGCACTGATACAACCTTTTTTTT	60	57	3	95.00%	108	107	1	99.07%		66	66	0	100.00%
T372	AAAAAAAAGGCTGCTTCAGTGCTTTCGCACTGGGCCGTGGTTTTTTTT	97	21	76	21.65%	181	101	80	55.80%		103	59	44	57.28%
T373	AAAAAAAACCTGTATACAGTGCGAAAGCACTGTATACAGGTTTTTTTT	23	21	2	91.30%	20	20	0	100.00%		38	38	0	100.00%
T374	AAAAAAAAGGTAGTCACAGTGCGAAAGCACTGTCCGGCCGTTTTTTTT	77	1	76	1.30%	51	0	51	0.00%		36	0	36	0.00%
T375	AAAAAAAAGGTAGAATCAGTGCTTTCGCACTGATTCTACCTTTTTTTT	3	3	0	100.00%	12	12	0	100.00%		29	29	0	100.00%
T376	AAAAAAAAGGTAACATCAGTGCTTTCGCACTGATGTTACCTTTTTTTT	10	10	0	100.00%	3	3	0	100.00%		5	5	0	100.00%
T377	AAAAAAAAGCTTTATACAGTGCTTTCGCACTGTATAAAGCTTTTTTTT	15	15	0	100.00%	6	6	0	100.00%		9	8	1	88.89%
T378	AAAAAAAAGCGTCAATCAGTGCGAAAGCACTGCGGTGTGGTTTTTTTT	9	2	7	22.22%	18	2	16	11.11%		4	0	4	0.00%
T379	AAAAAAAAGCTTTATGCAGTGCTTTCGCACTGCATAAAGCTTTTTTTT	6	6	0	100.00%	17	17	0	100.00%		2	2	0	100.00%
T380	AAAAAAAACGCGGAGACAGTGCGAAAGCACTGCTTAACCCTTTTTTTT	29	0	29	0.00%	49	7	42	14.29%		43	9	34	20.93%
T381	AAAAAAAACCTGTCTCCAGTGCGAAAGCACTGTGCACTCGTTTTTTTT	140	107	33	76.43%	129	90	39	69.77%		38	32	6	84.21%
T382	AAAAAAAACCGTTTCGCAGTGCGAAAGCACTGGAAAGGCGTTTTTTTT	131	114	17	87.02%	68	58	10	85.29%		40	33	7	82.50%
T383	AAAAAAAAGCGCCTGACAGTGCGAAAGCACTGACAAATCGTTTTTTTT	24	1	23	4.17%	6	0	6	0.00%		36	5	31	13.89%
T384	AAAAAAAACCCGATCACAGTGCGAAAGCACTGCAGACTCCTTTTTTTT	30	1	29	3.33%	14	2	12	14.29%		19	0	19	0.00%
T385	AAAAAAAACGGGGGTCCAGTGCGAAAGCACTGACGGAACGTTTTTTTT	80	20	60	25.00%	100	46	54	46.00%		83	39	44	46.99%
T386	AAAAAAAAGCTTGTAACAGTGCGAAAGCACTGTTACAAGCTTTTTTTT	17	17	0	100.00%	20	20	0	100.00%		45	44	1	97.78%
T387	AAAAAAAACGACACGTCAGTGCGAAAGCACTGGGTGCCGCTTTTTTTT	99	37	62	37.37%	101	44	57	43.56%		12	4	8	33.33%
T388	AAAAAAAAGGTTAACACAGTGCTTTCGCACTGTGTTAACCTTTTTTTT	84	83	1	98.81%	228	226	2	99.12%		78	78	0	100.00%
T389	AAAAAAAAGGTAATTACAGTGCTTTCGCACTGTAATTACCTTTTTTTT	6	6	0	100.00%	1	1	0	100.00%		0	0	0	I
T390	AAAAAAAAGGTAAGCACAGTGCTTTCGCACTGTGCTTACCTTTTTTTT	5	5	0	100.00%	8	7	1	87.50%		8	8	0	100.00%
T391	AAAAAAAACCGAATATCAGTGCGAAAGCACTGAAAAGGCGTTTTTTTT	27	14	13	51.85%	44	36	8	81.82%		44	39	5	88.64%
T392	AAAAAAAACGATTTGTCAGTGCTTTCGCACTGACAAATCGTTTTTTTT	2	2	0	100.00%	5	4	1	80.00%		5	5	0	100.00%
T393	AAAAAAAACCATTGTTCAGTGCTTTCGCACTGAACAATGGTTTTTTTT	10	10	0	100.00%	0	0	0	I		34	34	0	100.00%
T394	AAAAAAAAGCATCGCGCAGTGCGAAAGCACTGTTCCTGGGTTTTTTTT	96	56	40	58.33%	217	158	59	72.81%		31	29	2	93.55%
T395	AAAAAAAAGGTTGGTACAGTGCGAAAGCACTGTACCAACCTTTTTTTT	8	8	0	100.00%	18	18	0	100.00%		24	24	0	100.00%
T396	AAAAAAAAGGTGATGTCAGTGCTTTCGCACTGACATCACCTTTTTTTT	0	0	0	I	0	0	0	I		4	4	0	100.00%
T397	AAAAAAAAGGCTTTTCCAGTGCGAAAGCACTGCTAGTCGGTTTTTTTT	41	0	41	0.00%	57	11	46	19.30%		35	9	26	25.71%
T398	AAAAAAAAGCTGTTTGCAGTGCGAAAGCACTGTACGCCGGTTTTTTTT	93	65	28	69.89%	69	54	15	78.26%		41	40	1	97.56%
T399	AAAAAAAACGTCAAATCAGTGCGAAAGCACTGAGCCAGGCTTTTTTTT	54	13	41	24.07%	43	13	30	30.23%		32	19	13	59.38%
T400	AAAAAAAACCTTTAAACAGTGCGAAAGCACTGTTTAAAGGTTTTTTTT	3	3	0	100.00%	9	9	0	100.00%		4	4	0	100.00%
T401	AAAAAAAACCTTAGTGCAGTGCGAAAGCACTGCACTAAGGTTTTTTTT	0	0	0	I	16	14	2	87.50%		0	0	0	I
T402	AAAAAAAACCAATTGTCAGTGCGAAAGCACTGACAATTGGTTTTTTTT	0	0	0	I	8	8	0	100.00%		19	19	0	100.00%
T403	AAAAAAAAGGTTGCAACAGTGCTTTCGCACTGGGTTACGCTTTTTTTT	5	1	4	20.00%	6	0	6	0.00%		21	1	20	4.76%
T404	AAAAAAAAGGTTATGTCAGTGCTTTCGCACTGACATAACCTTTTTTTT	16	16	0	100.00%	35	35	0	100.00%		21	21	0	100.00%
T405	AAAAAAAAGCCAGTCTCAGTGCGAAAGCACTGAGCCCGCGTTTTTTTT	22	4	18	18.18%	35	4	31	11.43%		28	0	28	0.00%
T406	AAAAAAAACGTTACTTCAGTGCGAAAGCACTGAAGTAACGTTTTTTTT	5	5	0	100.00%	7	7	0	100.00%		3	3	0	100.00%
T407	AAAAAAAACCAAAATTCAGTGCTTTCGCACTGAATTTTGGTTTTTTTT	1	1	0	100.00%	3	3	0	100.00%		0	0	0	I
T408	AAAAAAAAGGTGTAATCAGTGCTTTCGCACTGATTACACCTTTTTTTT	18	18	0	100.00%	46	46	0	100.00%		23	23	0	100.00%
T409	AAAAAAAAGGGATTTCCAGTGCGAAAGCACTGCGACCAGGTTTTTTTT	46	3	43	6.52%	41	10	31	24.39%		27	6	21	22.22%
T410	AAAAAAAAGGATTATTCAGTGCTTTCGCACTGAATAATCCTTTTTTTT	25	23	2	92.00%	38	38	0	100.00%		6	6	0	100.00%
T411	AAAAAAAACGTGCTGTCAGTGCTTTCGCACTGATCCGTGCTTTTTTTT	9	1	8	11.11%	13	6	7	46.15%		18	6	12	33.33%
T412	AAAAAAAACGTGGGTGCAGTGCTTTCGCACTGTGCAAGCCTTTTTTTT	15	0	15	0.00%	7	0	7	0.00%		41	10	31	24.39%
T413	AAAAAAAACGATTTAACAGTGCGAAAGCACTGTTAAATCGTTTTTTTT	10	8	2	80.00%	22	13	9	59.09%		0	0	0	I
T414	AAAAAAAACCATTTAACAGTGCTTTCGCACTGAGCGAGGCTTTTTTTT	14	1	13	7.14%	12	3	9	25.00%		21	0	21	0.00%
T415	AAAAAAAAGGGTTGAGCAGTGCTTTCGCACTGGGGCCCCGTTTTTTTT	108	75	33	69.44%	133	117	16	87.97%		106	85	21	80.19%
T416	AAAAAAAACGCATTTTCAGTGCGAAAGCACTGCGCCCGGGTTTTTTTT	74	14	60	18.92%	125	49	76	39.20%		92	17	75	18.48%
T417	AAAAAAAAGGTTAAGCCAGTGCTTTCGCACTGCGCAGTGGTTTTTTTT	28	2	26	7.14%	81	18	63	22.22%		27	7	20	25.93%
T418	AAAAAAAAGGTATGATCAGTGCGAAAGCACTGATCATACCTTTTTTTT	3	3	0	100.00%	14	14	0	100.00%		0	0	0	I
T419	AAAAAAAACGTTGATGCAGTGCTTTCGCACTGCATCAACGTTTTTTTT	7	7	0	100.00%	0	0	0	I		0	0	0	I
T420	AAAAAAAAGGAAAAGACAGTGCGAAAGCACTGAAGATGCCTTTTTTTT	135	12	123	8.89%	82	44	38	53.66%		47	32	15	68.09%
T421	AAAAAAAACGTTACTTCAGTGCTTTCGCACTGAAGTAACGTTTTTTTT	1	1	0	100.00%	3	3	0	100.00%		0	0	0	I
T422	AAAAAAAACGATTGTTCAGTGCGAAAGCACTGTTGCCGGCTTTTTTTT	8	1	7	12.50%	8	0	8	0.00%		2	0	2	0.00%
T423	AAAAAAAACCGGTATTCAGTGCGAAAGCACTGGATAATCGTTTTTTTT	61	61	0	100.00%	87	80	7	91.95%		38	34	4	89.47%
T424	AAAAAAAAGCCCTGTCCAGTGCGAAAGCACTGTGTCGGCGTTTTTTTT	120	100	20	83.33%	115	93	22	80.87%		46	43	3	93.48%
T425	AAAAAAAAGGGATGAACAGTGCGAAAGCACTGCTGACGCGTTTTTTTT	55	5	50	9.09%	24	8	16	33.33%		2	1	1	50.00%
T426	AAAAAAAAGGCTGGTTCAGTGCGAAAGCACTGCGGTTTGGTTTTTTTT	39	1	38	2.56%	51	9	42	17.65%		15	4	11	26.67%
T427	AAAAAAAAGCTAGGTTCAGTGCGAAAGCACTGCCGTGACCTTTTTTTT	14	2	12	14.29%	80	23	57	28.75%		80	13	67	16.25%
T428	AAAAAAAAGCTATGTTCAGTGCTTTCGCACTGAACATAGCTTTTTTTT	4	4	0	100.00%	5	5	0	100.00%		0	0	0	I
T429	AAAAAAAACGCATTGACAGTGCGAAAGCACTGAACCCCGCTTTTTTTT	10	0	10	0.00%	3	0	3	0.00%		5	0	5	0.00%
T430	AAAAAAAACCTTCTGGCAGTGCTTTCGCACTGTTAACGGCTTTTTTTT	127	0	127	0.00%	123	1	122	0.81%		111	2	109	1.80%
T431	AAAAAAAACCTAACTGCAGTGCTTTCGCACTGCAGTTAGGTTTTTTTT	3	3	0	100.00%	19	17	2	89.47%		17	17	0	100.00%
T432	AAAAAAAACCCTAGTTCAGTGCGAAAGCACTGCTCGCAGCTTTTTTTT	69	13	56	18.84%	30	8	22	26.67%		46	22	24	47.83%
T433	AAAAAAAACGTGTGTTCAGTGCTTTCGCACTGAACACACGTTTTTTTT	11	9	2	81.82%	40	40	0	100.00%		13	13	0	100.00%
T434	AAAAAAAACCAAGCGCCAGTGCGAAAGCACTGTACTTTGCTTTTTTTT	20	0	20	0.00%	40	2	38	5.00%		58	5	53	8.62%
T435	AAAAAAAAGGAGTGGACAGTGCGAAAGCACTGATCCGTCCTTTTTTTT	13	0	13	0.00%	4	1	3	25.00%		10	6	4	60.00%
T436	AAAAAAAAGGTTGCCTCAGTGCGAAAGCACTGCTCCCGGGTTTTTTTT	33	9	24	27.27%	65	25	40	38.46%		50	22	28	44.00%
T437	AAAAAAAACGTATATACAGTGCGAAAGCACTGTATATACGTTTTTTTT	30	28	2	93.33%	47	44	3	93.62%		59	57	2	96.61%
T438	AAAAAAAACCGCTCGGCAGTGCTTTCGCACTGTTCGGCCCTTTTTTTT	55	25	30	45.45%	67	49	18	73.13%		60	42	18	70.00%
T439	AAAAAAAACCGAAGTACAGTGCGAAAGCACTGCATACCCCTTTTTTTT	23	0	23	0.00%	32	0	32	0.00%		23	5	18	21.74%
T440	AAAAAAAAGCTTATGTCAGTGCGAAAGCACTGACATAAGCTTTTTTTT	5	5	0	100.00%	8	8	0	100.00%		11	11	0	100.00%
T441	AAAAAAAAGGTACGAACAGTGCTTTCGCACTGTTCGTACCTTTTTTTT	1	1	0	100.00%	3	3	0	100.00%		0	0	0	I
T442	AAAAAAAACGATAATTCAGTGCGAAAGCACTGGAAGCAGCTTTTTTTT	53	1	52	1.89%	14	3	11	21.43%		23	1	22	4.35%
T443	AAAAAAAAGGTGGTAGCAGTGCTTTCGCACTGCTACCACCTTTTTTTT	0	0	0	I	15	15	0	100.00%		1	1	0	100.00%
T444	AAAAAAAAGGGTGCTTCAGTGCGAAAGCACTGCGCGATGGTTTTTTTT	40	15	25	37.50%	41	23	18	56.10%		13	9	4	69.23%
T445	AAAAAAAACCATCAAGCAGTGCTTTCGCACTGCTTGATGGTTTTTTTT	0	0	0	I	5	5	0	100.00%		0	0	0	I
T446	AAAAAAAAGGTGATGTCAGTGCGAAAGCACTGACATCACCTTTTTTTT	3	3	0	100.00%	1	1	0	100.00%		3	3	0	100.00%
T447	AAAAAAAAGCGTTAGGCAGTGCTTTCGCACTGGGTCGGGGTTTTTTTT	20	2	18	10.00%	22	13	9	59.09%		54	14	40	25.93%
T448	AAAAAAAACGGATGAACAGTGCGAAAGCACTGTTCATCGGTTTTTTTT	2	2	0	100.00%	8	8	0	100.00%		1	1	0	100.00%
T449	AAAAAAAAGCGTGGAGCAGTGCTTTCGCACTGCAACTTCGTTTTTTTT	2	0	2	0.00%	4	0	4	0.00%		6	0	6	0.00%
T450	AAAAAAAAGCTTTGTTCAGTGCTTTCGCACTGAACAAAGCTTTTTTTT	2	2	0	100.00%	7	7	0	100.00%		2	2	0	100.00%
T451	AAAAAAAACCTTAGAGCAGTGCGAAAGCACTGTGCCCGCGTTTTTTTT	34	5	29	14.71%	91	24	67	26.37%		33	12	21	36.36%
T452	AAAAAAAAGGTAGTAACAGTGCTTTCGCACTGTTACTACCTTTTTTTT	0	0	0	I	27	27	0	100.00%		3	3	0	100.00%
T453	AAAAAAAAGCTTTACTCAGTGCTTTCGCACTGAGTAAAGCTTTTTTTT	4	4	0	100.00%	8	7	1	87.50%		0	0	0	I
T454	AAAAAAAACGAGTGTACAGTGCGAAAGCACTGTACACTCGTTTTTTTT	4	4	0	100.00%	5	4	1	80.00%		4	4	0	100.00%
T455	AAAAAAAAGCTAGTGTCAGTGCGAAAGCACTGACACTAGGTTTTTTTT	20	17	3	85.00%	5	3	2	60.00%		42	39	3	92.86%
T456	AAAAAAAACGTTTCAACAGTGCTTTCGCACTGTTGAAACGTTTTTTTT	3	3	0	100.00%	11	11	0	100.00%		4	4	0	100.00%
T457	AAAAAAAAGGTTATCTCAGTGCTTTCGCACTGAGATAACCTTTTTTTT	32	31	1	96.88%	34	34	0	100.00%		13	12	1	92.31%
T458	AAAAAAAAGGTGTGTGCAGTGCTTTCGCACTGCACACACCTTTTTTTT	23	23	0	100.00%	22	22	0	100.00%		31	31	0	100.00%
T459	AAAAAAAAGGTCTGTGCAGTGCTTTCGCACTGCACAGACCTTTTTTTT	8	8	0	100.00%	6	6	0	100.00%		3	3	0	100.00%
T460	AAAAAAAAGGCACTTACAGTGCGAAAGCACTGCTGCTAGCTTTTTTTT	77	14	63	18.18%	42	20	22	47.62%		29	18	11	62.07%
T461	AAAAAAAAGCAGTATTCAGTGCTTTCGCACTGAATACTGCTTTTTTTT	7	7	0	100.00%	5	5	0	100.00%		1	1	0	100.00%
T462	AAAAAAAACGACGTGGCAGTGCGAAAGCACTGTCGAACGCTTTTTTTT	59	47	12	79.66%	65	49	16	75.38%		30	29	1	96.67%
T463	AAAAAAAAGGGTGTGGCAGTGCTTTCGCACTGCACTCCCGTTTTTTTT	0	0	0	I	1	1	0	100.00%		0	0	0	I
T464	AAAAAAAAGCATTATACAGTGCGAAAGCACTGTATAATGCTTTTTTTT	89	88	1	98.88%	207	201	6	97.10%		37	36	1	97.30%
T465	AAAAAAAACGGACGAACAGTGCTTTCGCACTGCGTCGTCGTTTTTTTT	39	19	20	48.72%	150	69	81	46.00%		41	23	18	56.10%
T466	AAAAAAAACCTTTTGTCAGTGCGAAAGCACTGACAAAAGGTTTTTTTT	0	0	0	I	12	11	1	91.67%		1	1	0	100.00%
T467	AAAAAAAACCGGGGGACAGTGCTTTCGCACTGCGAATCCCTTTTTTTT	76	13	63	17.11%	111	25	86	22.52%		148	25	123	16.89%
T468	AAAAAAAAGGTGGGAACAGTGCGAAAGCACTGTGTGGTGGTTTTTTTT	92	46	46	50.00%	63	42	21	66.67%		44	35	9	79.55%
T469	AAAAAAAACCATTTGGCAGTGCGAAAGCACTGCCAAATGGTTTTTTTT	3	3	0	100.00%	2	2	0	100.00%		15	15	0	100.00%
T470	AAAAAAAACGTGGATACAGTGCTTTCGCACTGACGTTTGGTTTTTTTT	49	5	44	10.20%	17	8	9	47.06%		23	1	22	4.35%
T471	AAAAAAAAGGTGGTTCCAGTGCGAAAGCACTGCTTCGCGGTTTTTTTT	28	4	24	14.29%	27	11	16	40.74%		26	9	17	34.62%
T472	AAAAAAAACCTTTGTTCAGTGCTTTCGCACTGAACAAAGGTTTTTTTT	8	7	1	87.50%	59	57	2	96.61%		27	27	0	100.00%
T473	AAAAAAAACCTGTGTGCAGTGCTTTCGCACTGCACACAGGTTTTTTTT	2	2	0	100.00%	8	8	0	100.00%		1	1	0	100.00%
T474	AAAAAAAAGGTTGGTGCAGTGCTTTCGCACTGCACCAACCTTTTTTTT	0	0	0	I	0	0	0	I		0	0	0	I
T475	AAAAAAAAGGTAATTTCAGTGCTTTCGCACTGAAATTACCTTTTTTTT	3	3	0	100.00%	49	49	0	100.00%		3	3	0	100.00%
T476	AAAAAAAAGGTTTTGACAGTGCTTTCGCACTGTCAAAACCTTTTTTTT	5	5	0	100.00%	6	6	0	100.00%		0	0	0	I
T477	AAAAAAAACCCTTGTGCAGTGCTTTCGCACTGCACAAGGGTTTTTTTT	6	6	0	100.00%	10	10	0	100.00%		16	16	0	100.00%
T478	AAAAAAAACCCAGATTCAGTGCGAAAGCACTGCAAAGCGCTTTTTTTT	31	1	30	3.23%	16	1	15	6.25%		34	10	24	29.41%
T479	AAAAAAAAGGTTTTCGCAGTGCGAAAGCACTGCCATCACGTTTTTTTT	10	0	10	0.00%	7	0	7	0.00%		13	1	12	7.69%
T480	AAAAAAAAGGTCCTAACAGTGCGAAAGCACTGGATCAGCGTTTTTTTT	42	1	41	2.38%	41	5	36	12.20%		16	7	9	43.75%
T481	AAAAAAAACCTCATGTCAGTGCTTTCGCACTGACATGAGGTTTTTTTT	2	2	0	100.00%	8	8	0	100.00%		0	0	0	I
T482	AAAAAAAACCATTAGTCAGTGCTTTCGCACTGACTAATGGTTTTTTTT	6	6	0	100.00%	4	4	0	100.00%		3	3	0	100.00%
T483	AAAAAAAAGCAGTGTACAGTGCTTTCGCACTGTACACTGCTTTTTTTT	7	7	0	100.00%	3	3	0	100.00%		4	4	0	100.00%
T484	AAAAAAAAGCTAGGAGCAGTGCGAAAGCACTGCATTTCCCTTTTTTTT	72	33	39	45.83%	101	75	26	74.26%		80	60	20	75.00%
T485	AAAAAAAACGTCGGTTCAGTGCTTTCGCACTGGTATTAGCTTTTTTTT	0	0	0	I	0	0	0	I		4	0	4	0.00%
T486	AAAAAAAAGGTAACAGCAGTGCGAAAGCACTGCCCCTCGGTTTTTTTT	123	7	116	5.69%	66	13	53	19.70%		126	31	95	24.60%
T487	AAAAAAAAGGTTTTTACAGTGCGAAAGCACTGTAAAAACCTTTTTTTT	1	1	0	100.00%	0	0	0	I		0	0	0	I
T488	AAAAAAAACGAATGTTCAGTGCTTTCGCACTGAACATTCGTTTTTTTT	4	4	0	100.00%	16	15	1	93.75%		1	1	0	100.00%
T489	AAAAAAAACCATACGCCAGTGCGAAAGCACTGCTGCCCCGTTTTTTTT	38	3	35	7.89%	41	9	32	21.95%		28	8	20	28.57%
T490	AAAAAAAAGGGGGTTGCAGTGCTTTCGCACTGTGGATGCCTTTTTTTT	3	0	3	0.00%	4	0	4	0.00%		6	0	6	0.00%
T491	AAAAAAAAGGAGTGTTCAGTGCGAAAGCACTGGATTATGCTTTTTTTT	40	3	37	7.50%	134	50	84	37.31%		36	24	12	66.67%
T492	AAAAAAAACGGAAGAACAGTGCGAAAGCACTGCACCAACCTTTTTTTT	44	12	32	27.27%	65	22	43	33.85%		51	18	33	35.29%
T493	AAAAAAAACGCCGCTTCAGTGCTTTCGCACTGGCTAATGCTTTTTTTT	17	0	17	0.00%	18	2	16	11.11%		18	1	17	5.56%
T494	AAAAAAAAGCCCCTAGCAGTGCGAAAGCACTGAGCTACGGTTTTTTTT	77	27	50	35.06%	176	91	85	51.70%		37	15	22	40.54%
T495	AAAAAAAAGCAGAGAACAGTGCTTTCGCACTGAAATTCCGTTTTTTTT	2	0	2	0.00%	3	1	2	33.33%		0	0	0	I
T496	AAAAAAAACCGGCTATCAGTGCGAAAGCACTGGCAACCCCTTTTTTTT	101	24	77	23.76%	66	34	32	51.52%		30	19	11	63.33%
T497	AAAAAAAAGCAGAGCGCAGTGCGAAAGCACTGGAATAACGTTTTTTTT	60	1	59	1.67%	5	0	5	0.00%		23	0	23	0.00%
T498	AAAAAAAAGCTATACTCAGTGCTTTCGCACTGAGTATAGCTTTTTTTT	43	42	1	97.67%	16	16	0	100.00%		63	61	2	96.83%
T499	AAAAAAAACGGCCTGACAGTGCGAAAGCACTGTACCTCCCTTTTTTTT	80	33	47	41.25%	96	49	47	51.04%		43	29	14	67.44%
T500	AAAAAAAACGATGTGACAGTGCGAAAGCACTGGTTACCGCTTTTTTTT	47	22	25	46.81%	29	18	11	62.07%		17	9	8	52.94%
T501	AAAAAAAACGAACATCCAGTGCGAAAGCACTGCATCCTGCTTTTTTTT	29	0	29	0.00%	39	6	33	15.38%		36	5	31	13.89%
T502	AAAAAAAACCATTTGACAGTGCGAAAGCACTGTCAAATGGTTTTTTTT	0	0	0	I	7	7	0	100.00%		1	1	0	100.00%
T503	AAAAAAAAGGTGTTCGCAGTGCGAAAGCACTGGCAATCCGTTTTTTTT	56	0	56	0.00%	25	0	25	0.00%		32	3	29	9.38%
T504	AAAAAAAAGCTACTTTCAGTGCGAAAGCACTGGGATAAGGTTTTTTTT	95	81	14	85.26%	70	64	6	91.43%		46	42	4	91.30%
T505	AAAAAAAACGTGTGTACAGTGCGAAAGCACTGTACACACGTTTTTTTT	6	5	1	83.33%	21	21	0	100.00%		0	0	0	I
T506	AAAAAAAAGGGCTCGTCAGTGCGAAAGCACTGGCCAAGGGTTTTTTTT	54	10	44	18.52%	56	12	44	21.43%		17	4	13	23.53%
T507	AAAAAAAAGCGTCCGGCAGTGCGAAAGCACTGACCACACGTTTTTTTT	92	88	4	95.65%	86	72	14	83.72%		36	33	3	91.67%
T508	AAAAAAAAGCGGTGAGCAGTGCGAAAGCACTGATCCCTCGTTTTTTTT	8	0	8	0.00%	33	12	21	36.36%		22	14	8	63.64%
T509	AAAAAAAACCGATTTGCAGTGCGAAAGCACTGACACCACCTTTTTTTT	40	3	37	7.50%	22	2	20	9.09%		29	9	20	31.03%
T510	AAAAAAAAGGTCAGTGCAGTGCTTTCGCACTGCACTGACCTTTTTTTT	15	15	0	100.00%	17	16	1	94.12%		8	8	0	100.00%
T511	AAAAAAAAGGAGCACTCAGTGCGAAAGCACTGTCCTTCCGTTTTTTTT	40	9	31	22.50%	64	30	34	46.88%		12	4	8	33.33%
T512	AAAAAAAACGGCACGACAGTGCGAAAGCACTGACTCTACCTTTTTTTT	53	5	48	9.43%	11	7	4	63.64%		18	1	17	5.56%
T513	AAAAAAAAGGTTTGTCCAGTGCTTTCGCACTGGACAAACCTTTTTTTT	11	11	0	100.00%	29	29	0	100.00%		5	5	0	100.00%
T514	AAAAAAAAGGTATTCTCAGTGCGAAAGCACTGGGAACACCTTTTTTTT	41	39	2	95.12%	31	29	2	93.55%		59	58	1	98.31%
T515	AAAAAAAACGTGTTGACAGTGCGAAAGCACTGTTCGAGCCTTTTTTTT	71	64	7	90.14%	112	97	15	86.61%		53	50	3	94.34%
T516	AAAAAAAACGGGACTTCAGTGCTTTCGCACTGCTTGGACCTTTTTTTT	13	0	13	0.00%	40	14	26	35.00%		30	0	30	0.00%
T517	AAAAAAAAGGTCGATTCAGTGCGAAAGCACTGAATCGACCTTTTTTTT	2	2	0	100.00%	0	0	0	I		7	7	0	100.00%
T518	AAAAAAAACGTTTTGTCAGTGCGAAAGCACTGACAAAACGTTTTTTTT	0	0	0	I	11	11	0	100.00%		0	0	0	I
T519	AAAAAAAACCTTTATTCAGTGCTTTCGCACTGAATAAAGGTTTTTTTT	4	3	1	75.00%	5	5	0	100.00%		2	2	0	100.00%
T520	AAAAAAAAGGGCTGAGCAGTGCGAAAGCACTGAACATGCGTTTTTTTT	122	82	40	67.21%	76	53	23	69.74%		32	26	6	81.25%
T521	AAAAAAAAGCAATAAACAGTGCTTTCGCACTGGCCCAGGCTTTTTTTT	3	0	3	0.00%	6	3	3	50.00%		18	0	18	0.00%
T522	AAAAAAAACGTGCAGGCAGTGCGAAAGCACTGCGGACGGGTTTTTTTT	55	40	15	72.73%	102	88	14	86.27%		124	102	22	82.26%
T523	AAAAAAAAGGTCGTTTCAGTGCGAAAGCACTGAAACGAGCTTTTTTTT	0	0	0	I	10	4	6	40.00%		0	0	0	I
T524	AAAAAAAACCTTAAAACAGTGCGAAAGCACTGTTTTAAGGTTTTTTTT	1	1	0	100.00%	8	7	1	87.50%		2	2	0	100.00%
T525	AAAAAAAAGGGGTGGTCAGTGCGAAAGCACTGCCTACTCGTTTTTTTT	19	16	3	84.21%	12	12	0	100.00%		10	10	0	100.00%
T526	AAAAAAAAGGGATATCCAGTGCGAAAGCACTGAAGTCAGGTTTTTTTT	45	11	34	24.44%	9	2	7	22.22%		21	4	17	19.05%
T527	AAAAAAAACGGGGCCGCAGTGCTTTCGCACTGTGCTAGGCTTTTTTTT	1	0	1	0.00%	8	0	8	0.00%		7	0	7	0.00%
T528	AAAAAAAACGGCTAGTCAGTGCGAAAGCACTGGTCAACGCTTTTTTTT	9	3	6	33.33%	22	13	9	59.09%		41	18	23	43.90%
T529	AAAAAAAACCGGTGTGCAGTGCTTTCGCACTGCCCCATGCTTTTTTTT	1	0	1	0.00%	0	0	0	I		11	2	9	18.18%
T530	AAAAAAAAGGTAACTTCAGTGCGAAAGCACTGCAACAAGGTTTTTTTT	73	1	72	1.37%	22	4	18	18.18%		32	9	23	28.13%
T531	AAAAAAAAGCCTTACCCAGTGCGAAAGCACTGCGCGTACCTTTTTTTT	34	0	34	0.00%	42	7	35	16.67%		9	1	8	11.11%
T532	AAAAAAAAGCAATCGACAGTGCGAAAGCACTGAAGGCGGGTTTTTTTT	73	44	29	60.27%	94	76	18	80.85%		24	22	2	91.67%
T533	AAAAAAAACGTTTGAACAGTGCTTTCGCACTGTTCAAACGTTTTTTTT	0	0	0	I	13	11	2	84.62%		2	2	0	100.00%
T534	AAAAAAAACGGGGATTCAGTGCGAAAGCACTGCCTCATCCTTTTTTTT	47	5	42	10.64%	41	7	34	17.07%		34	4	30	11.76%
T535	AAAAAAAAGGGCGCCACAGTGCGAAAGCACTGCATTGCCGTTTTTTTT	15	13	2	86.67%	6	5	1	83.33%		13	13	0	100.00%
T536	AAAAAAAAGGATATGACAGTGCGAAAGCACTGCCCGAGCGTTTTTTTT	139	28	111	20.14%	108	46	62	42.59%		33	12	21	36.36%
T537	AAAAAAAACGGTGTTACAGTGCTTTCGCACTGCCCAGTCCTTTTTTTT	11	0	11	0.00%	11	0	11	0.00%		16	0	16	0.00%
T538	AAAAAAAACGTTACGTCAGTGCTTTCGCACTGACGTAACGTTTTTTTT	2	2	0	100.00%	2	2	0	100.00%		0	0	0	I
T539	AAAAAAAACCTTGGTGCAGTGCTTTCGCACTGACGTTCCCTTTTTTTT	20	0	20	0.00%	12	1	11	8.33%		12	0	12	0.00%
T540	AAAAAAAACCAATTTGCAGTGCGAAAGCACTGCAAATTGGTTTTTTTT	6	6	0	100.00%	11	11	0	100.00%		0	0	0	I
T541	AAAAAAAAGGATTTTCCAGTGCGAAAGCACTGAAGGACCGTTTTTTTT	33	9	24	27.27%	27	10	17	37.04%		16	6	10	37.50%
T542	AAAAAAAAGCTTCTCACAGTGCGAAAGCACTGAGAAAGCCTTTTTTTT	23	2	21	8.70%	6	3	3	50.00%		43	21	22	48.84%
T543	AAAAAAAAGGTGGTTTCAGTGCTTTCGCACTGAAACCACCTTTTTTTT	1	1	0	100.00%	0	0	0	I		12	12	0	100.00%
T544	AAAAAAAAGGGACTCACAGTGCGAAAGCACTGGAATACGCTTTTTTTT	3	0	3	0.00%	4	0	4	0.00%		33	0	33	0.00%
T545	AAAAAAAAGGCCGCTCCAGTGCGAAAGCACTGCATCCCGGTTTTTTTT	12	5	7	41.67%	19	10	9	52.63%		57	30	27	52.63%
T546	AAAAAAAAGCATACCACAGTGCGAAAGCACTGAGACCTCGTTTTTTTT	43	4	39	9.30%	57	7	50	12.28%		14	0	14	0.00%
T547	AAAAAAAACGTATGAACAGTGCGAAAGCACTGCCGCCAGCTTTTTTTT	34	2	32	5.88%	30	6	24	20.00%		43	22	21	51.16%
T548	AAAAAAAAGGTAGATGCAGTGCTTTCGCACTGCATCTACCTTTTTTTT	0	0	0	I	17	17	0	100.00%		3	3	0	100.00%
T549	AAAAAAAAGCCAGCTACAGTGCGAAAGCACTGGAACCACGTTTTTTTT	74	61	13	82.43%	195	161	34	82.56%		46	42	4	91.30%
T550	AAAAAAAACGTACATTCAGTGCTTTCGCACTGAATGTACGTTTTTTTT	0	0	0	I	7	6	1	85.71%		2	2	0	100.00%
T551	AAAAAAAACCGAGCCCCAGTGCGAAAGCACTGACATCACCTTTTTTTT	36	0	36	0.00%	51	14	37	27.45%		29	0	29	0.00%
T552	AAAAAAAAGGTGTGGTCAGTGCTTTCGCACTGACCACACCTTTTTTTT	4	4	0	100.00%	2	2	0	100.00%		0	0	0	I
T553	AAAAAAAAGCTGTATACAGTGCGAAAGCACTGTATACAGCTTTTTTTT	5	5	0	100.00%	0	0	0	I		8	8	0	100.00%
T554	AAAAAAAAGCCGTGCACAGTGCGAAAGCACTGGACCGACGTTTTTTTT	60	39	21	65.00%	26	22	4	84.62%		26	23	3	88.46%
T555	AAAAAAAACCTTTCAACAGTGCGAAAGCACTGTTGAAAGGTTTTTTTT	0	0	0	I	8	8	0	100.00%		6	6	0	100.00%
T556	AAAAAAAACCTATCCACAGTGCGAAAGCACTGCTAATCCCTTTTTTTT	27	0	27	0.00%	19	3	16	15.79%		36	6	30	16.67%
T557	AAAAAAAAGGTCGAGCCAGTGCGAAAGCACTGAACCCCGGTTTTTTTT	124	60	64	48.39%	75	43	32	57.33%		78	52	26	66.67%
T558	AAAAAAAAGGTAGATACAGTGCGAAAGCACTGTATCTACCTTTTTTTT	8	8	0	100.00%	66	66	0	100.00%		1	1	0	100.00%
T559	AAAAAAAAGGCTGAAGCAGTGCGAAAGCACTGGATTCCCCTTTTTTTT	36	0	36	0.00%	20	3	17	15.00%		35	12	23	34.29%
T560	AAAAAAAACCTTTATACAGTGCGAAAGCACTGTATAAAGGTTTTTTTT	13	13	0	100.00%	59	59	0	100.00%		16	16	0	100.00%
T561	AAAAAAAAGGTTTTCGCAGTGCGAAAGCACTGGCAAATGGTTTTTTTT	14	8	6	57.14%	26	12	14	46.15%		35	22	13	62.86%
T562	AAAAAAAACCGATATGCAGTGCTTTCGCACTGCATATCGGTTTTTTTT	3	3	0	100.00%	11	10	1	90.91%		11	11	0	100.00%
T563	AAAAAAAAGGGAGAGCCAGTGCTTTCGCACTGGATCCTCCTTTTTTTT	122	0	122	0.00%	138	1	137	0.72%		47	1	46	2.13%
T564	AAAAAAAAGGTTTGTCCAGTGCGAAAGCACTGCCGTCCCGTTTTTTTT	50	8	42	16.00%	51	22	29	43.14%		16	9	7	56.25%
T565	AAAAAAAAGGTAGTGACAGTGCTTTCGCACTGTCACTACCTTTTTTTT	10	10	0	100.00%	24	24	0	100.00%		48	46	2	95.83%
T566	AAAAAAAAGGCCTAAACAGTGCGAAAGCACTGCCTGCTCGTTTTTTTT	44	4	40	9.09%	15	2	13	13.33%		21	0	21	0.00%
T567	AAAAAAAAGGACCGGACAGTGCGAAAGCACTGCACACTGGTTTTTTTT	65	9	56	13.85%	22	4	18	18.18%		15	0	15	0.00%
T568	AAAAAAAAGCCGCAGTCAGTGCGAAAGCACTGCTTTCACGTTTTTTTT	46	0	46	0.00%	6	0	6	0.00%		47	0	47	0.00%
T569	AAAAAAAAGCCCTAGGCAGTGCGAAAGCACTGAGACCACGTTTTTTTT	45	2	43	4.44%	36	11	25	30.56%		46	11	35	23.91%
T570	AAAAAAAACCTTTGTTCAGTGCGAAAGCACTGCACTCCCCTTTTTTTT	3	3	0	100.00%	0	0	0	I		10	7	3	70.00%
T571	AAAAAAAAGCGGCGTGCAGTGCTTTCGCACTGTGATAGGCTTTTTTTT	2	0	2	0.00%	5	0	5	0.00%		0	0	0	I
T572	AAAAAAAACGATTGCTCAGTGCGAAAGCACTGAGTAGGGCTTTTTTTT	3	1	2	33.33%	0	0	0	I		7	2	5	28.57%
T573	AAAAAAAACCATAATTCAGTGCGAAAGCACTGAATTATGGTTTTTTTT	0	0	0	I	5	5	0	100.00%		5	4	1	80.00%
T574	AAAAAAAAGGGCGTCCCAGTGCGAAAGCACTGATGCGTGGTTTTTTTT	80	70	10	87.50%	149	114	35	76.51%		14	9	5	64.29%
T575	AAAAAAAACGTTCATGCAGTGCGAAAGCACTGTATGTCCCTTTTTTTT	3	2	1	66.67%	0	0	0	I		5	5	0	100.00%
T576	AAAAAAAACGATTGTTCAGTGCTTTCGCACTGAACAATCGTTTTTTTT	4	4	0	100.00%	41	38	3	92.68%		12	11	1	91.67%
T577	AAAAAAAAGCCGTAGTCAGTGCGAAAGCACTGCTAGATGGTTTTTTTT	4	0	4	0.00%	0	0	0	I		0	0	0	I
T578	AAAAAAAAGCGTTTGTCAGTGCTTTCGCACTGACAAACCCTTTTTTTT	8	2	6	25.00%	2	1	1	50.00%		0	0	0	I
T579	AAAAAAAAGCGTGATACAGTGCGAAAGCACTGACTCCACGTTTTTTTT	12	4	8	33.33%	60	9	51	15.00%		65	21	44	32.31%
T580	AAAAAAAACGCACTCCCAGTGCGAAAGCACTGAATGCACCTTTTTTTT	36	2	34	5.56%	18	9	9	50.00%		19	6	13	31.58%
T581	AAAAAAAAGGTGTTGTCAGTGCGAAAGCACTGACAACACCTTTTTTTT	6	6	0	100.00%	55	55	0	100.00%		22	22	0	100.00%
T582	AAAAAAAACGTCAATTCAGTGCTTTCGCACTGAATTGACGTTTTTTTT	6	6	0	100.00%	10	10	0	100.00%		0	0	0	I
T583	AAAAAAAACGTATGAACAGTGCGAAAGCACTGTTCATACGTTTTTTTT	0	0	0	I	7	7	0	100.00%		0	0	0	I
T584	AAAAAAAAGGTTTAGACAGTGCTTTCGCACTGTCTAAACCTTTTTTTT	7	7	0	100.00%	3	3	0	100.00%		9	9	0	100.00%
T585	AAAAAAAAGGTGGTGACAGTGCTTTCGCACTGTCACCACCTTTTTTTT	1	1	0	100.00%	2	2	0	100.00%		6	6	0	100.00%
T586	AAAAAAAAGGATGAATCAGTGCTTTCGCACTGTCCCTGGGTTTTTTTT	3	0	3	0.00%	2	0	2	0.00%		9	0	9	0.00%
T587	AAAAAAAACGTGAGTGCAGTGCTTTCGCACTGAAGGGTCCTTTTTTTT	9	1	8	11.11%	9	8	1	88.89%		3	2	1	66.67%
T588	AAAAAAAACCGCGTTTCAGTGCTTTCGCACTGAAACGCCCTTTTTTTT	2	2	0	100.00%	0	0	0	I		0	0	0	I
T589	AAAAAAAACCCTATGGCAGTGCTTTCGCACTGATCGCTGGTTTTTTTT	129	112	17	86.82%	99	82	17	82.83%		44	42	2	95.45%
T590	AAAAAAAAGGTCGTAGCAGTGCTTTCGCACTGCTACGACCTTTTTTTT	14	14	0	100.00%	30	30	0	100.00%		12	12	0	100.00%
T591	AAAAAAAAGGTATGGCCAGTGCGAAAGCACTGTTCAATCGTTTTTTTT	47	16	31	34.04%	45	19	26	42.22%		46	24	22	52.17%
T592	AAAAAAAAGGCAAGTTCAGTGCGAAAGCACTGCGAACAGGTTTTTTTT	90	5	85	5.56%	3	0	3	0.00%		27	7	20	25.93%
T593	AAAAAAAAGGACTGACCAGTGCGAAAGCACTGCCTCAACGTTTTTTTT	107	15	92	14.02%	101	41	60	40.59%		79	37	42	46.84%
T594	AAAAAAAAGCACTAATCAGTGCGAAAGCACTGATTAGTGGTTTTTTTT	1	1	0	100.00%	2	2	0	100.00%		0	0	0	I
T595	AAAAAAAACCGTAATGCAGTGCTTTCGCACTGCATTACGGTTTTTTTT	18	17	1	94.44%	10	10	0	100.00%		16	16	0	100.00%
T596	AAAAAAAACCGGGGAGCAGTGCGAAAGCACTGTCTCTTCCTTTTTTTT	10	6	4	60.00%	0	0	0	I		0	0	0	I
T597	AAAAAAAACCGCGGAGCAGTGCGAAAGCACTGTGATGTGCTTTTTTTT	73	68	5	93.15%	69	63	6	91.30%		61	55	6	90.16%
T598	AAAAAAAACGTATACTCAGTGCTTTCGCACTGAGTATACGTTTTTTTT	0	0	0	I	10	10	0	100.00%		0	0	0	I
T599	AAAAAAAACGTACATCCAGTGCGAAAGCACTGGATGTACGTTTTTTTT	3	3	0	100.00%	8	7	1	87.50%		3	3	0	100.00%
T600	AAAAAAAACGCGGGGTCAGTGCTTTCGCACTGCGTCACCCTTTTTTTT	7	0	7	0.00%	2	1	1	50.00%		13	0	13	0.00%
T601	AAAAAAAACCAAGGTCCAGTGCTTTCGCACTGCGTGATCCTTTTTTTT	14	1	13	7.14%	15	8	7	53.33%		22	6	16	27.27%
T602	AAAAAAAAGCAAATTTCAGTGCGAAAGCACTGAAATTTGCTTTTTTTT	1	1	0	100.00%	9	9	0	100.00%		0	0	0	I
T603	AAAAAAAACCGAAATTCAGTGCGAAAGCACTGGCCCCCCCTTTTTTTT	21	6	15	28.57%	7	0	7	0.00%		2	0	2	0.00%
T604	AAAAAAAACGCTCAGTCAGTGCGAAAGCACTGCTAACTGCTTTTTTTT	36	14	22	38.89%	18	5	13	27.78%		12	5	7	41.67%
T605	AAAAAAAACCTTGGACCAGTGCGAAAGCACTGTTTTGACCTTTTTTTT	80	26	54	32.50%	55	30	25	54.55%		46	24	22	52.17%
T606	AAAAAAAAGGAAAGACCAGTGCGAAAGCACTGCCCCCTGGTTTTTTTT	34	9	25	26.47%	19	4	15	21.05%		14	10	4	71.43%
T607	AAAAAAAACGTATCATCAGTGCGAAAGCACTGTTACCAGCTTTTTTTT	9	0	9	0.00%	46	3	43	6.52%		26	0	26	0.00%
T608	AAAAAAAACGGCTGAACAGTGCTTTCGCACTGCACTGGCGTTTTTTTT	52	4	48	7.69%	83	2	81	2.41%		158	8	150	5.06%
T609	AAAAAAAACGAATCCACAGTGCGAAAGCACTGGACAAAGGTTTTTTTT	35	3	32	8.57%	44	18	26	40.91%		13	10	3	76.92%
T610	AAAAAAAAGGTAAAGGCAGTGCTTTCGCACTGCCTTTAGCTTTTTTTT	0	0	0	I	1	1	0	100.00%		0	0	0	I
T611	AAAAAAAAGCTGTATTCAGTGCGAAAGCACTGAATACAGCTTTTTTTT	4	4	0	100.00%	22	21	1	95.45%		0	0	0	I
T612	AAAAAAAAGCGAAAGTCAGTGCGAAAGCACTGTGAGACGGTTTTTTTT	14	2	12	14.29%	5	0	5	0.00%		55	14	41	25.45%
T613	AAAAAAAACCCGAGTTCAGTGCGAAAGCACTGGTCCCACCTTTTTTTT	34	2	32	5.88%	12	0	12	0.00%		42	11	31	26.19%
T614	AAAAAAAACGGTCCAGCAGTGCGAAAGCACTGGCCAGCCCTTTTTTTT	122	3	119	2.46%	56	0	56	0.00%		66	16	50	24.24%
T615	AAAAAAAACCTGTATACAGTGCGAAAGCACTGCGCGAACCTTTTTTTT	52	5	47	9.62%	33	4	29	12.12%		28	4	24	14.29%
T616	AAAAAAAACGGGTGATCAGTGCTTTCGCACTGCACTCGCCTTTTTTTT	5	0	5	0.00%	36	21	15	58.33%		9	8	1	88.89%
T617	AAAAAAAACGACAGACCAGTGCTTTCGCACTGAGCACTGGTTTTTTTT	56	49	7	87.50%	79	76	3	96.20%		49	44	5	89.80%
T618	AAAAAAAACCTTAGATCAGTGCGAAAGCACTGATCTAAGGTTTTTTTT	5	5	0	100.00%	5	4	1	80.00%		0	0	0	I
T619	AAAAAAAACCTTTAGTCAGTGCTTTCGCACTGACTAAAGGTTTTTTTT	4	3	1	75.00%	22	21	1	95.45%		10	10	0	100.00%
T620	AAAAAAAAGCTACAATCAGTGCGAAAGCACTGTCGACTGGTTTTTTTT	33	9	24	27.27%	35	24	11	68.57%		26	17	9	65.38%
T621	AAAAAAAACGTTACTACAGTGCGAAAGCACTGTAGTAACGTTTTTTTT	2	2	0	100.00%	1	1	0	100.00%		10	10	0	100.00%
T622	AAAAAAAACGTGATTGCAGTGCTTTCGCACTGCAATCACGTTTTTTTT	18	18	0	100.00%	16	13	3	81.25%		10	10	0	100.00%
T623	AAAAAAAACGATTACTCAGTGCTTTCGCACTGAGTAATCGTTTTTTTT	1	1	0	100.00%	1	1	0	100.00%		3	3	0	100.00%
T624	AAAAAAAACCAGGGCGCAGTGCTTTCGCACTGTGTACAGCTTTTTTTT	6	0	6	0.00%	1	0	1	0.00%		6	0	6	0.00%
T625	AAAAAAAAGCAGCTGTCAGTGCGAAAGCACTGTTGAACGGTTTTTTTT	51	10	41	19.61%	38	16	22	42.11%		47	10	37	21.28%
T626	AAAAAAAACGAGGGGGCAGTGCTTTCGCACTGATGAATCCTTTTTTTT	84	0	84	0.00%	163	2	161	1.23%		63	2	61	3.17%
T627	AAAAAAAAGGAGTGTACAGTGCTTTCGCACTGTACACTCCTTTTTTTT	2	2	0	100.00%	13	13	0	100.00%		4	4	0	100.00%
T628	AAAAAAAAGCGTGGGGCAGTGCGAAAGCACTGACATCACGTTTTTTTT	104	101	3	97.12%	59	58	1	98.31%		38	38	0	100.00%
T629	AAAAAAAAGCATAGTGCAGTGCGAAAGCACTGTAAGCTGCTTTTTTTT	18	0	18	0.00%	7	2	5	28.57%		28	9	19	32.14%
T630	AAAAAAAACGTTTAGTCAGTGCTTTCGCACTGACTAAACGTTTTTTTT	11	11	0	100.00%	19	19	0	100.00%		37	37	0	100.00%
T631	AAAAAAAAGGTGCGGGCAGTGCTTTCGCACTGTTTTGACGTTTTTTTT	19	7	12	36.84%	63	33	30	52.38%		17	8	9	47.06%
T632	AAAAAAAACGTTTATGCAGTGCGAAAGCACTGCATAAACGTTTTTTTT	0	0	0	I	2	2	0	100.00%		3	3	0	100.00%
T633	AAAAAAAACGTAGGTTCAGTGCTTTCGCACTGAACCTACGTTTTTTTT	6	6	0	100.00%	10	10	0	100.00%		0	0	0	I
T634	AAAAAAAACGGTGGTGCAGTGCTTTCGCACTGGCGGTGCCTTTTTTTT	40	1	39	2.50%	15	0	15	0.00%		43	1	42	2.33%
T635	AAAAAAAAGGCCAGCTCAGTGCTTTCGCACTGGACAAAGGTTTTTTTT	4	0	4	0.00%	7	0	7	0.00%		0	0	0	I
T636	AAAAAAAAGCTAGTATCAGTGCGAAAGCACTGCTCTTCGCTTTTTTTT	27	4	23	14.81%	28	6	22	21.43%		7	2	5	28.57%
T637	AAAAAAAACCTTTTGACAGTGCTTTCGCACTGTCAAAAGGTTTTTTTT	3	3	0	100.00%	6	6	0	100.00%		8	8	0	100.00%
T638	AAAAAAAAGGTGTGATCAGTGCGAAAGCACTGATCACACCTTTTTTTT	33	33	0	100.00%	20	20	0	100.00%		27	27	0	100.00%
T639	AAAAAAAAGCTTTGTGCAGTGCTTTCGCACTGCACAAAGCTTTTTTTT	1	1	0	100.00%	8	8	0	100.00%		3	3	0	100.00%
T640	AAAAAAAACGTAGACACAGTGCGAAAGCACTGACGACTCCTTTTTTTT	99	67	32	67.68%	126	107	19	84.92%		44	38	6	86.36%
T641	AAAAAAAAGCTATATGCAGTGCGAAAGCACTGCATATAGCTTTTTTTT	0	0	0	I	11	11	0	100.00%		4	4	0	100.00%
T642	AAAAAAAACGTGTGGTCAGTGCTTTCGCACTGTGCCATGCTTTTTTTT	15	0	15	0.00%	0	0	0	I		1	0	1	0.00%
T643	AAAAAAAACGCTTCCGCAGTGCTTTCGCACTGAGTTCGGCTTTTTTTT	1	0	1	0.00%	1	0	1	0.00%		0	0	0	I
T644	AAAAAAAAGGATTGGGCAGTGCGAAAGCACTGAACACACGTTTTTTTT	13	0	13	0.00%	25	2	23	8.00%		5	0	5	0.00%
T645	AAAAAAAACGTGAGTCCAGTGCGAAAGCACTGTAACCTCCTTTTTTTT	22	7	15	31.82%	21	8	13	38.10%		5	3	2	60.00%
T646	AAAAAAAACGTCTATTCAGTGCGAAAGCACTGAATAGACGTTTTTTTT	1	1	0	100.00%	8	7	1	87.50%		0	0	0	I
T647	AAAAAAAACGTAGTGTCAGTGCTTTCGCACTGACACTACCTTTTTTTT	0	0	0	I	0	0	0	I		0	0	0	I
T648	AAAAAAAACCGGTGCACAGTGCTTTCGCACTGTAGCGCCCTTTTTTTT	0	0	0	I	0	0	0	I		0	0	0	I
T649	AAAAAAAAGGTGTCTGCAGTGCGAAAGCACTGCCCACAGGTTTTTTTT	45	2	43	4.44%	13	1	12	7.69%		16	0	16	0.00%
T650	AAAAAAAAGGGTGGTCCAGTGCTTTCGCACTGCAGCTGGGTTTTTTTT	4	0	4	0.00%	0	0	0	I		11	0	11	0.00%
T651	AAAAAAAAGGGGGGTCCAGTGCGAAAGCACTGCATGGGGGTTTTTTTT	120	62	58	51.67%	19	9	10	47.37%		77	50	27	64.94%
T652	AAAAAAAAGGACCAAACAGTGCGAAAGCACTGCAGCCAGCTTTTTTTT	38	12	26	31.58%	18	5	13	27.78%		45	15	30	33.33%
T653	AAAAAAAAGCTATGGGCAGTGCGAAAGCACTGGATTCAGGTTTTTTTT	151	29	122	19.21%	80	34	46	42.50%		22	10	12	45.45%
T654	AAAAAAAACCTTTCAGCAGTGCGAAAGCACTGCTGAAAGGTTTTTTTT	7	7	0	100.00%	9	9	0	100.00%		14	14	0	100.00%
T655	AAAAAAAAGGTTTCTTCAGTGCTTTCGCACTGAAGAAACCTTTTTTTT	0	0	0	I	4	4	0	100.00%		7	7	0	100.00%
T656	AAAAAAAAGGTATGGTCAGTGCTTTCGCACTGACCATACCTTTTTTTT	1	1	0	100.00%	5	5	0	100.00%		6	6	0	100.00%
T657	AAAAAAAAGGGGGGCTCAGTGCTTTCGCACTGCTCATCCGTTTTTTTT	7	1	6	14.29%	8	0	8	0.00%		7	3	4	42.86%
T658	AAAAAAAAGCAGATAACAGTGCTTTCGCACTGTTATCTGCTTTTTTTT	15	15	0	100.00%	8	8	0	100.00%		11	11	0	100.00%
T659	AAAAAAAACCTTTACTCAGTGCTTTCGCACTGAGTAAAGGTTTTTTTT	4	4	0	100.00%	0	0	0	I		0	0	0	I
T660	AAAAAAAAGGTTGCTTCAGTGCTTTCGCACTGCGACATGGTTTTTTTT	28	4	24	14.29%	43	20	23	46.51%		41	15	26	36.59%
T661	AAAAAAAAGCAGCTGACAGTGCGAAAGCACTGCCCCCGCGTTTTTTTT	57	47	10	82.46%	63	57	6	90.48%		14	14	0	100.00%
T662	AAAAAAAACCACAGGGCAGTGCTTTCGCACTGTTTATGCCTTTTTTTT	18	1	17	5.56%	13	0	13	0.00%		19	3	16	15.79%
T663	AAAAAAAAGGTCCTTCCAGTGCGAAAGCACTGCACATAGGTTTTTTTT	88	40	48	45.45%	20	8	12	40.00%		47	23	24	48.94%
T664	AAAAAAAAGGTATGCACAGTGCTTTCGCACTGTGCATACCTTTTTTTT	46	46	0	100.00%	63	63	0	100.00%		47	47	0	100.00%
T665	AAAAAAAAGCTTACTACAGTGCGAAAGCACTGTAGTAAGCTTTTTTTT	0	0	0	I	1	1	0	100.00%		3	3	0	100.00%
T666	AAAAAAAAGCTGTGTGCAGTGCTTTCGCACTGCACACAGCTTTTTTTT	6	6	0	100.00%	26	26	0	100.00%		16	16	0	100.00%
T667	AAAAAAAACGTTCACCCAGTGCGAAAGCACTGAACAACCCTTTTTTTT	67	6	61	8.96%	73	14	59	19.18%		23	9	14	39.13%
T668	AAAAAAAACGGTCAATCAGTGCGAAAGCACTGAGTCCGCCTTTTTTTT	35	9	26	25.71%	29	12	17	41.38%		2	0	2	0.00%
T669	AAAAAAAACCTTCTCGCAGTGCGAAAGCACTGGCCCAGGCTTTTTTTT	14	7	7	50.00%	12	9	3	75.00%		16	14	2	87.50%
T670	AAAAAAAACCGTGTTCCAGTGCGAAAGCACTGACATTTGCTTTTTTTT	14	0	14	0.00%	7	3	4	42.86%		13	3	10	23.08%
T671	AAAAAAAAGGTTGAAACAGTGCGAAAGCACTGTTTCAACCTTTTTTTT	0	0	0	I	0	0	0	I		2	2	0	100.00%
T672	AAAAAAAAGGTAAAGTCAGTGCGAAAGCACTGTCCGCCCGTTTTTTTT	29	4	25	13.79%	23	11	12	47.83%		19	6	13	31.58%
T673	AAAAAAAAGGCCGAGTCAGTGCGAAAGCACTGCTTTTCGGTTTTTTTT	37	3	34	8.11%	16	4	12	25.00%		5	2	3	40.00%
T674	AAAAAAAAGCATGATGCAGTGCTTTCGCACTGCATCATCGTTTTTTTT	0	0	0	I	1	0	1	0.00%		1	1	0	100.00%
T675	AAAAAAAAGCAAGTCTCAGTGCGAAAGCACTGTTCATTCGTTTTTTTT	52	2	50	3.85%	22	0	22	0.00%		19	2	17	10.53%
T676	AAAAAAAACCAAGATCCAGTGCGAAAGCACTGCGATACCCTTTTTTTT	19	1	18	5.26%	11	2	9	18.18%		33	4	29	12.12%
T677	AAAAAAAAGGTTTGCTCAGTGCGAAAGCACTGAGCAAACCTTTTTTTT	8	8	0	100.00%	20	19	1	95.00%		31	30	1	96.77%
T678	AAAAAAAAGGTGAATACAGTGCGAAAGCACTGTATTCACCTTTTTTTT	0	0	0	I	22	22	0	100.00%		0	0	0	I
T679	AAAAAAAAGCCATCTGCAGTGCGAAAGCACTGACACCCCGTTTTTTTT	23	3	20	13.04%	39	10	29	25.64%		30	3	27	10.00%
T680	AAAAAAAAGCCAGCGGCAGTGCTTTCGCACTGGGGGAAGGTTTTTTTT	89	21	68	23.60%	174	61	113	35.06%		31	23	8	74.19%
T681	AAAAAAAACGTCTCTCCAGTGCTTTCGCACTGACTTGCCCTTTTTTTT	0	0	0	I	0	0	0	I		1	0	1	0.00%
T682	AAAAAAAACGATTTCACAGTGCGAAAGCACTGCAGACAGCTTTTTTTT	38	17	21	44.74%	40	26	14	65.00%		16	11	5	68.75%
T683	AAAAAAAACCTGTCATCAGTGCTTTCGCACTGGTGGCGGCTTTTTTTT	0	0	0	I	0	0	0	I		0	0	0	I
T684	AAAAAAAAGGTGGTTACAGTGCTTTCGCACTGTACGGGGGTTTTTTTT	5	1	4	20.00%	0	0	0	I		3	0	3	0.00%
T685	AAAAAAAAGGTATCATCAGTGCGAAAGCACTGATGATACCTTTTTTTT	0	0	0	I	8	8	0	100.00%		1	1	0	100.00%
T686	AAAAAAAAGGTAGGTTCAGTGCTTTCGCACTGAACCTACCTTTTTTTT	0	0	0	I	0	0	0	I		0	0	0	I
T687	AAAAAAAACGTTTTTACAGTGCGAAAGCACTGTAAAAACGTTTTTTTT	1	1	0	100.00%	2	2	0	100.00%		0	0	0	I
T688	AAAAAAAACGGGGAAGCAGTGCTTTCGCACTGTCCTTGCCTTTTTTTT	5	0	5	0.00%	5	0	5	0.00%		7	0	7	0.00%
T689	AAAAAAAAGGCTGATGCAGTGCGAAAGCACTGGTCATAGGTTTTTTTT	73	15	58	20.55%	85	29	56	34.12%		9	1	8	11.11%
T690	AAAAAAAAGCAGTATACAGTGCGAAAGCACTGTATACTGCTTTTTTTT	26	26	0	100.00%	116	112	4	96.55%		77	73	4	94.81%
T691	AAAAAAAACCTTAAAGCAGTGCTTTCGCACTGCTTTAAGGTTTTTTTT	2	2	0	100.00%	1	1	0	100.00%		0	0	0	I
T692	AAAAAAAAGCTGTCCCCAGTGCGAAAGCACTGTCAGTGGGTTTTTTTT	41	6	35	14.63%	40	30	10	75.00%		14	5	9	35.71%
T693	AAAAAAAAGCTGGGCGCAGTGCGAAAGCACTGTTCAGACGTTTTTTTT	60	32	28	53.33%	116	96	20	82.76%		52	50	2	96.15%
T694	AAAAAAAAGCTGGCGACAGTGCGAAAGCACTGAGATTGCCTTTTTTTT	43	3	40	6.98%	71	11	60	15.49%		24	9	15	37.50%
T695	AAAAAAAAGCATAGTACAGTGCGAAAGCACTGGCGTTCCGTTTTTTTT	33	1	32	3.03%	17	1	16	5.88%		29	9	20	31.03%
T696	AAAAAAAAGCAATAATCAGTGCGAAAGCACTGCACCAACGTTTTTTTT	10	0	10	0.00%	44	0	44	0.00%		37	3	34	8.11%
T697	AAAAAAAACCTTATATCAGTGCGAAAGCACTGATATAAGGTTTTTTTT	8	8	0	100.00%	9	9	0	100.00%		0	0	0	I
T698	AAAAAAAACCTAAGTGCAGTGCGAAAGCACTGAGGATTGCTTTTTTTT	14	0	14	0.00%	31	8	23	25.81%		22	7	15	31.82%
T699	AAAAAAAACCGAATTGCAGTGCTTTCGCACTGCAATTCGGTTTTTTTT	4	4	0	100.00%	12	11	1	91.67%		0	0	0	I
T700	AAAAAAAACCCTTGAGCAGTGCGAAAGCACTGTGGCTCCGTTTTTTTT	15	2	13	13.33%	1	0	1	0.00%		14	0	14	0.00%
T701	AAAAAAAAGGTGCTAACAGTGCGAAAGCACTGCGACCGGGTTTTTTTT	64	21	43	32.81%	24	10	14	41.67%		21	17	4	80.95%
T702	AAAAAAAAGGTCGAATCAGTGCGAAAGCACTGATTCGACCTTTTTTTT	0	0	0	I	0	0	0	I		0	0	0	I
T703	AAAAAAAAGGGTTGGGCAGTGCGAAAGCACTGCGAACGCCTTTTTTTT	28	0	28	0.00%	24	3	21	12.50%		22	0	22	0.00%
T704	AAAAAAAAGCTAGGACCAGTGCGAAAGCACTGCGATCCCGTTTTTTTT	53	46	7	86.79%	100	84	16	84.00%		17	13	4	76.47%
T705	AAAAAAAAGCCGCATTCAGTGCGAAAGCACTGTTTTGTCCTTTTTTTT	33	1	32	3.03%	27	1	26	3.70%		21	5	16	23.81%
T706	AAAAAAAAGCACGACTCAGTGCGAAAGCACTGCCAGCTCGTTTTTTTT	36	13	23	36.11%	76	56	20	73.68%		19	6	13	31.58%
T707	AAAAAAAACGGGCTCACAGTGCGAAAGCACTGCAGGGCCCTTTTTTTT	0	0	0	I	0	0	0	I		0	0	0	I
T708	AAAAAAAACCTCACTCCAGTGCTTTCGCACTGCGCCTCCCTTTTTTTT	4	0	4	0.00%	15	9	6	60.00%		9	2	7	22.22%
T709	AAAAAAAAGCTCCAATCAGTGCGAAAGCACTGTACCTCGCTTTTTTTT	44	2	42	4.55%	14	2	12	14.29%		5	0	5	0.00%
T710	AAAAAAAAGCGTGATCCAGTGCGAAAGCACTGCACCGACCTTTTTTTT	5	1	4	20.00%	8	3	5	37.50%		10	0	10	0.00%
T711	AAAAAAAACGCTCATACAGTGCGAAAGCACTGCCAAGCCCTTTTTTTT	30	2	28	6.67%	37	10	27	27.03%		20	7	13	35.00%
T712	AAAAAAAACCAAAGCACAGTGCGAAAGCACTGGGAACACCTTTTTTTT	26	0	26	0.00%	28	3	25	10.71%		11	4	7	36.36%
T713	AAAAAAAAGGGGCTGGCAGTGCGAAAGCACTGGTACAAGCTTTTTTTT	11	0	11	0.00%	9	0	9	0.00%		14	0	14	0.00%
T714	AAAAAAAAGCGTGTTGCAGTGCTTTCGCACTGTAGGCCCGTTTTTTTT	19	4	15	21.05%	97	31	66	31.96%		50	16	34	32.00%
T715	AAAAAAAACGTTTAATCAGTGCTTTCGCACTGATTAAACGTTTTTTTT	16	15	1	93.75%	42	42	0	100.00%		5	5	0	100.00%
T716	AAAAAAAACGTCTGTGCAGTGCGAAAGCACTGCACAGACGTTTTTTTT	18	18	0	100.00%	12	11	1	91.67%		11	11	0	100.00%
T717	AAAAAAAACGTCGCGTCAGTGCGAAAGCACTGAGAAAACCTTTTTTTT	34	4	30	11.76%	14	2	12	14.29%		43	2	41	4.65%
T718	AAAAAAAAGGTATCATCAGTGCTTTCGCACTGATGATACCTTTTTTTT	0	0	0	I	3	3	0	100.00%		0	0	0	I
T719	AAAAAAAACCTTAAGTCAGTGCTTTCGCACTGACTTAAGGTTTTTTTT	19	19	0	100.00%	37	37	0	100.00%		0	0	0	I
T720	AAAAAAAACCGGGTAGCAGTGCGAAAGCACTGATAGTGCGTTTTTTTT	64	59	5	92.19%	153	114	39	74.51%		42	34	8	80.95%
T721	AAAAAAAAGGCGGGAACAGTGCGAAAGCACTGCGGCCGGGTTTTTTTT	133	31	102	23.31%	46	26	20	56.52%		44	25	19	56.82%
T722	AAAAAAAAGCGTACGCCAGTGCGAAAGCACTGCAAATCCGTTTTTTTT	44	3	41	6.82%	32	3	29	9.38%		35	5	30	14.29%
T723	AAAAAAAACGGGGGGTCAGTGCTTTCGCACTGTGAAAGCCTTTTTTTT	29	0	29	0.00%	95	4	91	4.21%		25	0	25	0.00%
T724	AAAAAAAACCTTGAAGCAGTGCTTTCGCACTGCTTCAAGGTTTTTTTT	0	0	0	I	1	1	0	100.00%		0	0	0	I
T725	AAAAAAAAGGAATGCTCAGTGCTTTCGCACTGAGCATTCCTTTTTTTT	7	7	0	100.00%	11	11	0	100.00%		7	7	0	100.00%
T726	AAAAAAAACCATAACACAGTGCTTTCGCACTGTGTTATGGTTTTTTTT	60	56	4	93.33%	125	125	0	100.00%		59	57	2	96.61%
T727	AAAAAAAACCAGCTTGCAGTGCGAAAGCACTGTCCGCCCCTTTTTTTT	15	4	11	26.67%	49	6	43	12.24%		54	25	29	46.30%
T728	AAAAAAAAGGAATGTACAGTGCTTTCGCACTGTACATTCCTTTTTTTT	0	0	0	I	10	10	0	100.00%		0	0	0	I
T729	AAAAAAAAGCCATAAACAGTGCTTTCGCACTGTTTATGGCTTTTTTTT	0	0	0	I	10	10	0	100.00%		0	0	0	I
T730	AAAAAAAAGCAGACGACAGTGCTTTCGCACTGCTCAGAGCTTTTTTTT	3	0	3	0.00%	6	1	5	16.67%		13	0	13	0.00%
T731	AAAAAAAAGGTTTTGACAGTGCTTTCGCACTGGGCTAAGGTTTTTTTT	51	6	45	11.76%	7	1	6	14.29%		22	3	19	13.64%
T732	AAAAAAAAGGTGTCGGCAGTGCGAAAGCACTGGCCAACGGTTTTTTTT	4	0	4	0.00%	2	0	2	0.00%		13	1	12	7.69%
T733	AAAAAAAAGCCATAATCAGTGCGAAAGCACTGATTATGGCTTTTTTTT	1	1	0	100.00%	0	0	0	I		0	0	0	I
T734	AAAAAAAAGCAGGCCTCAGTGCGAAAGCACTGCCAAATGGTTTTTTTT	53	0	53	0.00%	55	9	46	16.36%		31	10	21	32.26%
T735	AAAAAAAACCGTTGAACAGTGCTTTCGCACTGTTCAACGGTTTTTTTT	7	6	1	85.71%	14	14	0	100.00%		37	36	1	97.30%
T736	AAAAAAAACCATGGTGCAGTGCGAAAGCACTGTGCCTGGCTTTTTTTT	0	0	0	I	0	0	0	I		0	0	0	I
T737	AAAAAAAAGGTATTTACAGTGCGAAAGCACTGTAAATACCTTTTTTTT	4	3	1	75.00%	14	13	1	92.86%		4	1	3	25.00%
T738	AAAAAAAAGCCGACTACAGTGCGAAAGCACTGACCAACCGTTTTTTTT	38	0	38	0.00%	21	1	20	4.76%		41	7	34	17.07%
T739	AAAAAAAACGTTGGCTCAGTGCTTTCGCACTGTGAAAGCGTTTTTTTT	0	0	0	I	1	0	1	0.00%		0	0	0	I
T740	AAAAAAAACCTTAATTCAGTGCTTTCGCACTGAATTAAGGTTTTTTTT	0	0	0	I	7	7	0	100.00%		0	0	0	I
T741	AAAAAAAACCATTGCTCAGTGCTTTCGCACTGAGCAATGGTTTTTTTT	0	0	0	I	29	28	1	96.55%		13	13	0	100.00%
T742	AAAAAAAACCACTGTACAGTGCGAAAGCACTGTACAGTGGTTTTTTTT	6	5	1	83.33%	28	26	2	92.86%		15	15	0	100.00%
T743	AAAAAAAAGGGATGTACAGTGCTTTCGCACTGTACATCCCTTTTTTTT	1	1	0	100.00%	9	9	0	100.00%		0	0	0	I
T744	AAAAAAAAGCCGGATGCAGTGCTTTCGCACTGCGGGACGGTTTTTTTT	8	0	8	0.00%	14	5	9	35.71%		28	6	22	21.43%
T745	AAAAAAAACGTTTCAGCAGTGCTTTCGCACTGCTGAAACGTTTTTTTT	0	0	0	I	0	0	0	I		3	3	0	100.00%
T746	AAAAAAAACGATTGTACAGTGCTTTCGCACTGTACAATCGTTTTTTTT	0	0	0	I	5	5	0	100.00%		3	0	3	0.00%
T747	AAAAAAAACCGCGTCGCAGTGCTTTCGCACTGGTAAAGGGTTTTTTTT	2	0	2	0.00%	9	0	9	0.00%		15	0	15	0.00%
T748	AAAAAAAAGGTTTAGACAGTGCGAAAGCACTGTCTAAACCTTTTTTTT	13	13	0	100.00%	34	32	2	94.12%		16	16	0	100.00%
T749	AAAAAAAAGGAATTTGCAGTGCTTTCGCACTGCAAATTCCTTTTTTTT	0	0	0	I	2	2	0	100.00%		0	0	0	I
T750	AAAAAAAAGCAATATTCAGTGCGAAAGCACTGAATATTGCTTTTTTTT	5	5	0	100.00%	11	10	1	90.91%		6	6	0	100.00%
T751	AAAAAAAACGTCTAGACAGTGCGAAAGCACTGCAGACAGCTTTTTTTT	15	4	11	26.67%	16	1	15	6.25%		5	0	5	0.00%
T752	AAAAAAAACCATTGTCCAGTGCTTTCGCACTGGACAATGGTTTTTTTT	25	25	0	100.00%	38	33	5	86.84%		8	8	0	100.00%
T753	AAAAAAAAGGATTACTCAGTGCTTTCGCACTGAGTAATCCTTTTTTTT	0	0	0	I	4	4	0	100.00%		2	2	0	100.00%
T754	AAAAAAAAGGATAGTACAGTGCTTTCGCACTGTACTATCCTTTTTTTT	24	24	0	100.00%	68	64	4	94.12%		13	13	0	100.00%
T755	AAAAAAAAGCTTTAGTCAGTGCTTTCGCACTGACTAAAGCTTTTTTTT	1	1	0	100.00%	4	4	0	100.00%		0	0	0	I
T756	AAAAAAAAGCATATTGCAGTGCGAAAGCACTGCAATATGGTTTTTTTT	0	0	0	I	1	1	0	100.00%		3	3	0	100.00%
T757	AAAAAAAACCGGGATGCAGTGCTTTCGCACTGTACAGACGTTTTTTTT	3	1	2	33.33%	3	0	3	0.00%		18	13	5	72.22%
T758	AAAAAAAACCATCTTCCAGTGCGAAAGCACTGAGGCGCCGTTTTTTTT	62	11	51	17.74%	65	28	37	43.08%		56	32	24	57.14%
T759	AAAAAAAAGGGTATCCCAGTGCGAAAGCACTGGACCGTCCTTTTTTTT	108	61	47	56.48%	102	62	40	60.78%		32	28	4	87.50%
T760	AAAAAAAAGCAATATTCAGTGCTTTCGCACTGAATATTGCTTTTTTTT	7	7	0	100.00%	7	7	0	100.00%		6	6	0	100.00%
T761	AAAAAAAACGGGATCGCAGTGCGAAAGCACTGATGCTTCCTTTTTTTT	32	7	25	21.88%	43	9	34	20.93%		14	3	11	21.43%
T762	AAAAAAAACCTGTAATCAGTGCTTTCGCACTGATTACAGGTTTTTTTT	1	1	0	100.00%	4	4	0	100.00%		4	4	0	100.00%
T763	AAAAAAAACCTCAGCGCAGTGCGAAAGCACTGGATAGTCGTTTTTTTT	30	20	10	66.67%	40	27	13	67.50%		17	15	2	88.24%
T764	AAAAAAAACCGTACGGCAGTGCGAAAGCACTGAACAAAGCTTTTTTTT	52	7	45	13.46%	57	19	38	33.33%		12	6	6	50.00%
T765	AAAAAAAACCCTTATGCAGTGCTTTCGCACTGCATAAGGGTTTTTTTT	4	4	0	100.00%	0	0	0	I		1	1	0	100.00%
T766	AAAAAAAACCTTGATACAGTGCGAAAGCACTGTATCAAGGTTTTTTTT	0	0	0	I	5	5	0	100.00%		6	6	0	100.00%
T767	AAAAAAAACCAGTTGCCAGTGCGAAAGCACTGAACTCGCCTTTTTTTT	28	0	28	0.00%	25	3	22	12.00%		10	6	4	60.00%
T768	AAAAAAAACCACATGTCAGTGCTTTCGCACTGACATGTGGTTTTTTTT	0	0	0	I	3	3	0	100.00%		0	0	0	I
T769	AAAAAAAAGGTAGTAGCAGTGCGAAAGCACTGCTACTACCTTTTTTTT	2	2	0	100.00%	1	1	0	100.00%		0	0	0	I
T770	AAAAAAAAGGGATGACCAGTGCGAAAGCACTGACCCCTCGTTTTTTTT	62	13	49	20.97%	17	6	11	35.29%		19	10	9	52.63%
T771	AAAAAAAAGGGAACGTCAGTGCGAAAGCACTGCTGCCCGCTTTTTTTT	1	1	0	100.00%	65	27	38	41.54%		31	22	9	70.97%
T772	AAAAAAAAGCGCATGCCAGTGCGAAAGCACTGTTATGGCGTTTTTTTT	11	3	8	27.27%	67	46	21	68.66%		33	16	17	48.48%
T773	AAAAAAAACGGCTCCTCAGTGCGAAAGCACTGACCTTGGCTTTTTTTT	4	0	4	0.00%	9	0	9	0.00%		26	1	25	3.85%
T774	AAAAAAAACGACATTGCAGTGCTTTCGCACTGATCGATCCTTTTTTTT	10	0	10	0.00%	33	3	30	9.09%		3	0	3	0.00%
T775	AAAAAAAACCATAACACAGTGCGAAAGCACTGTGTTATGGTTTTTTTT	55	54	1	98.18%	78	67	11	85.90%		74	65	9	87.84%
T776	AAAAAAAAGGATCGACCAGTGCGAAAGCACTGCAATCAGCTTTTTTTT	31	0	31	0.00%	28	1	27	3.57%		17	0	17	0.00%
T777	AAAAAAAAGCTTTTCACAGTGCGAAAGCACTGTGAAAAGCTTTTTTTT	0	0	0	I	5	5	0	100.00%		0	0	0	I
T778	AAAAAAAAGCTAGATGCAGTGCTTTCGCACTGGATCACGGTTTTTTTT	3	0	3	0.00%	5	0	5	0.00%		14	1	13	7.14%
T779	AAAAAAAAGCGGGTTGCAGTGCTTTCGCACTGAGGATACGTTTTTTTT	4	0	4	0.00%	2	0	2	0.00%		2	0	2	0.00%
T780	AAAAAAAACGTTTTTACAGTGCGAAAGCACTGTTTATTCCTTTTTTTT	9	0	9	0.00%	0	0	0	I		9	1	8	11.11%
T781	AAAAAAAACGTTTACTCAGTGCTTTCGCACTGAGTAAACGTTTTTTTT	0	0	0	I	1	1	0	100.00%		4	4	0	100.00%
T782	AAAAAAAACGGCGTAGCAGTGCTTTCGCACTGTATGCCCCTTTTTTTT	9	7	2	77.78%	0	0	0	I		0	0	0	I
T783	AAAAAAAACGGAACTCCAGTGCGAAAGCACTGTCCTATGCTTTTTTTT	19	0	19	0.00%	13	2	11	15.38%		34	5	29	14.71%
T784	AAAAAAAACGCGCGAGCAGTGCTTTCGCACTGTTCCCTCCTTTTTTTT	2	0	2	0.00%	0	0	0	I		4	0	4	0.00%
T785	AAAAAAAACGATAAATCAGTGCGAAAGCACTGATTTATCGTTTTTTTT	0	0	0	I	1	1	0	100.00%		0	0	0	I
T786	AAAAAAAAGGTATATTCAGTGCTTTCGCACTGAATATACCTTTTTTTT	53	53	0	100.00%	58	58	0	100.00%		10	10	0	100.00%
T787	AAAAAAAACCCTAACGCAGTGCTTTCGCACTGCGTTAGGGTTTTTTTT	1	1	0	100.00%	0	0	0	I		6	6	0	100.00%
T788	AAAAAAAAGGGGCAGACAGTGCTTTCGCACTGGGATTCCGTTTTTTTT	6	0	6	0.00%	4	0	4	0.00%		23	4	19	17.39%
T789	AAAAAAAAGCTCTGATCAGTGCGAAAGCACTGGCCCCGCGTTTTTTTT	32	5	27	15.63%	35	13	22	37.14%		12	8	4	66.67%
T790	AAAAAAAAGCTAGATGCAGTGCTTTCGCACTGCATCTAGCTTTTTTTT	7	7	0	100.00%	8	8	0	100.00%		4	4	0	100.00%
T791	AAAAAAAACCTCAACACAGTGCTTTCGCACTGTGTTGAGGTTTTTTTT	2	2	0	100.00%	9	9	0	100.00%		3	3	0	100.00%
T792	AAAAAAAACCTATGAGCAGTGCTTTCGCACTGCTCATAGGTTTTTTTT	12	10	2	83.33%	16	16	0	100.00%		3	3	0	100.00%
T793	AAAAAAAAGGTGGATCCAGTGCTTTCGCACTGCAGTGCCGTTTTTTTT	8	0	8	0.00%	1	0	1	0.00%		16	3	13	18.75%
T794	AAAAAAAAGGGGAGCACAGTGCTTTCGCACTGATTGACCGTTTTTTTT	2	0	2	0.00%	2	0	2	0.00%		9	0	9	0.00%
T795	AAAAAAAAGGCTGGTTCAGTGCTTTCGCACTGACTAGTCGTTTTTTTT	0	0	0	I	0	0	0	I		0	0	0	I
T796	AAAAAAAACGTCACTTCAGTGCGAAAGCACTGCGACACCCTTTTTTTT	23	0	23	0.00%	21	4	17	19.05%		22	5	17	22.73%
T797	AAAAAAAACGTACTATCAGTGCTTTCGCACTGGCCACTGCTTTTTTTT	16	0	16	0.00%	6	2	4	33.33%		6	0	6	0.00%
T798	AAAAAAAACGATAACTCAGTGCTTTCGCACTGCCAATCCCTTTTTTTT	9	2	7	22.22%	18	1	17	5.56%		5	0	5	0.00%
T799	AAAAAAAAGGTGTTGTCAGTGCTTTCGCACTGACAACACCTTTTTTTT	0	0	0	I	4	4	0	100.00%		7	7	0	100.00%
T800	AAAAAAAAGGGGAATCCAGTGCGAAAGCACTGAGAGTTCCTTTTTTTT	23	3	20	13.04%	15	1	14	6.67%		42	6	36	14.29%
T801	AAAAAAAAGGACATGTCAGTGCTTTCGCACTGTTAAGACGTTTTTTTT	79	47	32	59.49%	87	75	12	86.21%		28	27	1	96.43%
T802	AAAAAAAAGCAGGCTACAGTGCGAAAGCACTGATCCACGCTTTTTTTT	103	0	103	0.00%	32	0	32	0.00%		46	0	46	0.00%
T803	AAAAAAAACCTCGGTTCAGTGCTTTCGCACTGCGAATAGCTTTTTTTT	0	0	0	I	1	0	1	0.00%		0	0	0	I
T804	AAAAAAAACCTCATCTCAGTGCGAAAGCACTGCAGAAACCTTTTTTTT	31	0	31	0.00%	15	1	14	6.67%		8	3	5	37.50%
T805	AAAAAAAACCTAATTGCAGTGCGAAAGCACTGCAATTAGGTTTTTTTT	0	0	0	I	16	16	0	100.00%		0	0	0	I
T806	AAAAAAAAGGTATTCACAGTGCTTTCGCACTGTGAATACCTTTTTTTT	23	21	2	91.30%	27	27	0	100.00%		9	9	0	100.00%
T807	AAAAAAAAGCGATATTCAGTGCGAAAGCACTGAATATCGCTTTTTTTT	0	0	0	I	13	12	1	92.31%		5	5	0	100.00%
T808	AAAAAAAACGAGTACTCAGTGCGAAAGCACTGTCCAGCCCTTTTTTTT	22	1	21	4.55%	22	0	22	0.00%		16	2	14	12.50%
T809	AAAAAAAAGCTAAGGTCAGTGCTTTCGCACTGTGCGACGGTTTTTTTT	15	0	15	0.00%	13	0	13	0.00%		2	1	1	50.00%
T810	AAAAAAAACGTATGCACAGTGCTTTCGCACTGTGCATACGTTTTTTTT	0	0	0	I	3	3	0	100.00%		0	0	0	I
T811	AAAAAAAACCATTTTGCAGTGCGAAAGCACTGCAAAATGGTTTTTTTT	2	2	0	100.00%	10	9	1	90.00%		0	0	0	I
T812	AAAAAAAAGGTTGTATCAGTGCGAAAGCACTGCCACGCGGTTTTTTTT	23	1	22	4.35%	10	3	7	30.00%		10	1	9	10.00%
T813	AAAAAAAAGGGGGGTTCAGTGCTTTCGCACTGGGTTCGGCTTTTTTTT	55	33	22	60.00%	111	70	41	63.06%		34	13	21	38.24%
T814	AAAAAAAAGCGATCATCAGTGCTTTCGCACTGCACCATGGTTTTTTTT	31	7	24	22.58%	15	2	13	13.33%		4	0	4	0.00%
T815	AAAAAAAACCTGAATTCAGTGCTTTCGCACTGAATTCAGGTTTTTTTT	6	6	0	100.00%	2	2	0	100.00%		2	2	0	100.00%
T816	AAAAAAAACCATTTCACAGTGCTTTCGCACTGTGAAATGGTTTTTTTT	0	0	0	I	9	9	0	100.00%		0	0	0	I
T817	AAAAAAAAGGTTTTCTCAGTGCGAAAGCACTGAGAAAACCTTTTTTTT	2	2	0	100.00%	4	4	0	100.00%		0	0	0	I
T818	AAAAAAAAGGCGTACCCAGTGCGAAAGCACTGCGAGCAGGTTTTTTTT	35	4	31	11.43%	37	11	26	29.73%		21	2	19	9.52%
T819	AAAAAAAAGCTTTGTGCAGTGCGAAAGCACTGCACAAAGCTTTTTTTT	3	3	0	100.00%	0	0	0	I		0	0	0	I
T820	AAAAAAAACGTAGGGCCAGTGCGAAAGCACTGACCGTCCCTTTTTTTT	16	4	12	25.00%	26	5	21	19.23%		26	17	9	65.38%
T821	AAAAAAAAGGTGTTGACAGTGCGAAAGCACTGTCAACACCTTTTTTTT	1	1	0	100.00%	2	2	0	100.00%		0	0	0	I
T822	AAAAAAAAGGGGGGGACAGTGCGAAAGCACTGAAGATACGTTTTTTTT	37	0	37	0.00%	105	6	99	5.71%		33	4	29	12.12%
T823	AAAAAAAAGCTTTCCACAGTGCGAAAGCACTGGTCTTACCTTTTTTTT	90	20	70	22.22%	25	9	16	36.00%		16	2	14	12.50%
T824	AAAAAAAAGCTTGAATCAGTGCGAAAGCACTGATTCAAGCTTTTTTTT	1	1	0	100.00%	2	2	0	100.00%		0	0	0	I
T825	AAAAAAAAGCGATTGACAGTGCTTTCGCACTGCACCAACGTTTTTTTT	21	0	21	0.00%	7	4	3	57.14%		14	4	10	28.57%
T826	AAAAAAAACGTTATTTCAGTGCTTTCGCACTGTCTGAGCCTTTTTTTT	0	0	0	I	0	0	0	I		0	0	0	I
T827	AAAAAAAACCTTGTTGCAGTGCTTTCGCACTGTGCTGGCCTTTTTTTT	11	2	9	18.18%	28	0	28	0.00%		16	1	15	6.25%
T828	AAAAAAAAGGTGAAAACAGTGCTTTCGCACTGTTTTCACCTTTTTTTT	3	3	0	100.00%	2	2	0	100.00%		1	1	0	100.00%
T829	AAAAAAAAGGATATTACAGTGCGAAAGCACTGTTTTGAGGTTTTTTTT	42	7	35	16.67%	30	5	25	16.67%		11	2	9	18.18%
T830	AAAAAAAACCGTGCAACAGTGCTTTCGCACTGCAACTACCTTTTTTTT	9	0	9	0.00%	1	0	1	0.00%		8	0	8	0.00%
T831	AAAAAAAACGAGATGTCAGTGCTTTCGCACTGTGGGCACCTTTTTTTT	1	0	1	0.00%	1	0	1	0.00%		6	0	6	0.00%
T832	AAAAAAAACCTTCACTCAGTGCTTTCGCACTGAGTGAAGGTTTTTTTT	1	1	0	100.00%	0	0	0	I		10	10	0	100.00%
T833	AAAAAAAACCGTGGGGCAGTGCTTTCGCACTGTAAAATCCTTTTTTTT	83	7	76	8.43%	58	6	52	10.34%		105	11	94	10.48%
T834	AAAAAAAAGGGCCCGGCAGTGCGAAAGCACTGTGACTAGGTTTTTTTT	60	0	60	0.00%	89	11	78	12.36%		32	12	20	37.50%
T835	AAAAAAAACGTAGATTCAGTGCGAAAGCACTGAATCTACGTTTTTTTT	10	10	0	100.00%	11	11	0	100.00%		3	2	1	66.67%
T836	AAAAAAAACCTTTGGTCAGTGCTTTCGCACTGACCAAAGGTTTTTTTT	4	4	0	100.00%	8	8	0	100.00%		13	13	0	100.00%
T837	AAAAAAAAGGTAGGTTCAGTGCGAAAGCACTGAACCTACCTTTTTTTT	0	0	0	I	1	1	0	100.00%		7	7	0	100.00%
T838	AAAAAAAAGGCTGGCTCAGTGCGAAAGCACTGGTACGTCGTTTTTTTT	51	0	51	0.00%	19	0	19	0.00%		17	2	15	11.76%
T839	AAAAAAAAGCTGGGGACAGTGCGAAAGCACTGCATGAACGTTTTTTTT	17	1	16	5.88%	23	0	23	0.00%		28	4	24	14.29%
T840	AAAAAAAAGCGCTCCCCAGTGCTTTCGCACTGCCGATTGGTTTTTTTT	7	0	7	0.00%	0	0	0	I		0	0	0	I
T841	AAAAAAAACGCTTAAACAGTGCTTTCGCACTGTTTAAGCGTTTTTTTT	10	10	0	100.00%	14	14	0	100.00%		3	3	0	100.00%
T842	AAAAAAAACGCATTCCCAGTGCGAAAGCACTGAAGTGTGCTTTTTTTT	52	26	26	50.00%	41	8	33	19.51%		49	18	31	36.73%
T843	AAAAAAAACGACTTTACAGTGCTTTCGCACTGTAAAGTCGTTTTTTTT	2	2	0	100.00%	3	3	0	100.00%		1	1	0	100.00%
T844	AAAAAAAACGAATTTACAGTGCGAAAGCACTGCAGTCACGTTTTTTTT	49	9	40	18.37%	44	17	27	38.64%		60	22	38	36.67%
T845	AAAAAAAACCTATGGACAGTGCTTTCGCACTGTCCATAGGTTTTTTTT	3	3	0	100.00%	29	28	1	96.55%		11	11	0	100.00%
T846	AAAAAAAACCAACATGCAGTGCTTTCGCACTGCATGTTGGTTTTTTTT	0	0	0	I	1	1	0	100.00%		0	0	0	I
T847	AAAAAAAAGGGGCACACAGTGCTTTCGCACTGCTAAAACCTTTTTTTT	3	0	3	0.00%	6	0	6	0.00%		9	0	9	0.00%
T848	AAAAAAAAGGATGTTTCAGTGCTTTCGCACTGTCATGAGGTTTTTTTT	12	1	11	8.33%	17	5	12	29.41%		14	2	12	14.29%
T849	AAAAAAAAGCGTGGCGCAGTGCTTTCGCACTGATGCCCCCTTTTTTTT	12	1	11	8.33%	5	0	5	0.00%		11	5	6	45.45%
T850	AAAAAAAACCACACGTCAGTGCTTTCGCACTGCATGCCGGTTTTTTTT	3	0	3	0.00%	5	0	5	0.00%		14	0	14	0.00%
T851	AAAAAAAAGGTTTACTCAGTGCGAAAGCACTGTGCGGCCCTTTTTTTT	101	92	9	91.09%	87	84	3	96.55%		67	62	5	92.54%
T852	AAAAAAAAGGTCTATGCAGTGCGAAAGCACTGTCGAAGCGTTTTTTTT	41	11	30	26.83%	61	38	23	62.30%		33	18	15	54.55%
T853	AAAAAAAAGCTTGTGTCAGTGCTTTCGCACTGACACAAGCTTTTTTTT	7	7	0	100.00%	13	13	0	100.00%		17	17	0	100.00%
T854	AAAAAAAAGCTGCTAACAGTGCTTTCGCACTGGCTCCGGGTTTTTTTT	21	1	20	4.76%	8	3	5	37.50%		20	0	20	0.00%
T855	AAAAAAAAGCTATATACAGTGCGAAAGCACTGTATATAGCTTTTTTTT	10	10	0	100.00%	13	13	0	100.00%		1	1	0	100.00%
T856	AAAAAAAAGCCCTGTACAGTGCGAAAGCACTGCAGCTACGTTTTTTTT	86	63	23	73.26%	124	106	18	85.48%		48	40	8	83.33%
T857	AAAAAAAACGTCCCGACAGTGCTTTCGCACTGCCCCTCCCTTTTTTTT	81	0	81	0.00%	78	0	78	0.00%		25	0	25	0.00%
T858	AAAAAAAACCGTTAGACAGTGCGAAAGCACTGTCTAACGGTTTTTTTT	1	1	0	100.00%	18	18	0	100.00%		10	10	0	100.00%
T859	AAAAAAAACCGGCGGACAGTGCTTTCGCACTGACGACTCGTTTTTTTT	8	0	8	0.00%	2	0	2	0.00%		8	0	8	0.00%
T860	AAAAAAAAGGTTACATCAGTGCGAAAGCACTGATGTAACCTTTTTTTT	3	3	0	100.00%	3	3	0	100.00%		0	0	0	I
T861	AAAAAAAAGGGGGGGACAGTGCTTTCGCACTGTGTACCGCTTTTTTTT	8	2	6	25.00%	6	0	6	0.00%		7	0	7	0.00%
T862	AAAAAAAACGTTTGATCAGTGCTTTCGCACTGATCAAACGTTTTTTTT	0	0	0	I	10	10	0	100.00%		0	0	0	I
T863	AAAAAAAACGTCAGGGCAGTGCTTTCGCACTGATATCGGCTTTTTTTT	14	0	14	0.00%	14	1	13	7.14%		3	0	3	0.00%
T864	AAAAAAAACCGGGGGGCAGTGCTTTCGCACTGTGTTTCCCTTTTTTTT	18	7	11	38.89%	11	3	8	27.27%		13	2	11	15.38%
T865	AAAAAAAAGGTTGATTCAGTGCTTTCGCACTGAATCAACCTTTTTTTT	2	2	0	100.00%	12	11	1	91.67%		6	6	0	100.00%
T866	AAAAAAAAGGTGGACTCAGTGCGAAAGCACTGGACGAACGTTTTTTTT	49	11	38	22.45%	33	13	20	39.39%		17	12	5	70.59%
T867	AAAAAAAAGGTAGGGGCAGTGCGAAAGCACTGGATACAGGTTTTTTTT	17	2	15	11.76%	16	4	12	25.00%		11	4	7	36.36%
T868	AAAAAAAAGCGACATTCAGTGCGAAAGCACTGTGAGCACGTTTTTTTT	11	3	8	27.27%	8	2	6	25.00%		18	3	15	16.67%
T869	AAAAAAAACGTCGTTACAGTGCTTTCGCACTGTAACGACGTTTTTTTT	0	0	0	I	8	8	0	100.00%		1	1	0	100.00%
T870	AAAAAAAACCACTGTGCAGTGCTTTCGCACTGTCCTTACCTTTTTTTT	2	0	2	0.00%	3	1	2	33.33%		0	0	0	I
T871	AAAAAAAAGGTTTTTACAGTGCTTTCGCACTGTAAAAACCTTTTTTTT	5	5	0	100.00%	21	21	0	100.00%		0	0	0	I
T872	AAAAAAAAGGGAGGGACAGTGCTTTCGCACTGAGCCCAGGTTTTTTTT	2	0	2	0.00%	0	0	0	I		2	0	2	0.00%
T873	AAAAAAAACGGTCGGACAGTGCGAAAGCACTGCACAGTGGTTTTTTTT	77	28	49	36.36%	11	0	11	0.00%		31	19	12	61.29%
T874	AAAAAAAACCGTTACTCAGTGCTTTCGCACTGAGTAACGGTTTTTTTT	0	0	0	I	5	5	0	100.00%		22	22	0	100.00%
T875	AAAAAAAAGGTGGAGGCAGTGCGAAAGCACTGACTATTGCTTTTTTTT	45	40	5	88.89%	73	59	14	80.82%		25	19	6	76.00%
T876	AAAAAAAAGCTTTATTCAGTGCTTTCGCACTGAATAAAGCTTTTTTTT	1	1	0	100.00%	2	2	0	100.00%		0	0	0	I
T877	AAAAAAAACCTGTGTACAGTGCTTTCGCACTGTACACAGGTTTTTTTT	9	9	0	100.00%	23	23	0	100.00%		9	9	0	100.00%
T878	AAAAAAAACCGCTGTCCAGTGCTTTCGCACTGCGATTACGTTTTTTTT	2	0	2	0.00%	2	0	2	0.00%		2	0	2	0.00%
T879	AAAAAAAACCGATGTACAGTGCTTTCGCACTGTACATCGGTTTTTTTT	0	0	0	I	16	16	0	100.00%		0	0	0	I
T880	AAAAAAAACGATTTATCAGTGCGAAAGCACTGATAAATCGTTTTTTTT	3	3	0	100.00%	11	10	1	90.91%		3	3	0	100.00%
T881	AAAAAAAACGATTATGCAGTGCTTTCGCACTGCATAATCGTTTTTTTT	0	0	0	I	9	7	2	77.78%		4	4	0	100.00%
T882	AAAAAAAAGGCCGTTACAGTGCGAAAGCACTGCCTAGCGGTTTTTTTT	1	0	1	0.00%	5	1	4	20.00%		17	13	4	76.47%
T883	AAAAAAAAGCGTCGCGCAGTGCTTTCGCACTGACCCACCGTTTTTTTT	7	1	6	14.29%	8	0	8	0.00%		14	0	14	0.00%
T884	AAAAAAAACGGCAGTTCAGTGCGAAAGCACTGAGGAAACCTTTTTTTT	20	1	19	5.00%	22	0	22	0.00%		60	8	52	13.33%
T885	AAAAAAAAGGTCTGTTCAGTGCGAAAGCACTGGAACAGCGTTTTTTTT	14	0	14	0.00%	7	1	6	14.29%		4	2	2	50.00%
T886	AAAAAAAAGCCACGAGCAGTGCTTTCGCACTGAATGACCCTTTTTTTT	0	0	0	I	0	0	0	I		0	0	0	I
T887	AAAAAAAAGGTTCAGGCAGTGCGAAAGCACTGATCTAGGCTTTTTTTT	44	43	1	97.73%	33	32	1	96.97%		27	24	3	88.89%
T888	AAAAAAAAGGCCCTTTCAGTGCGAAAGCACTGAATCGTGGTTTTTTTT	17	3	14	17.65%	12	4	8	33.33%		16	7	9	43.75%
T889	AAAAAAAAGGCCAAGTCAGTGCGAAAGCACTGGAACCCGGTTTTTTTT	24	2	22	8.33%	9	2	7	22.22%		12	3	9	25.00%
T890	AAAAAAAACGTTAAATCAGTGCTTTCGCACTGATTTAACGTTTTTTTT	0	0	0	I	4	4	0	100.00%		5	0	5	0.00%
T891	AAAAAAAACGTCTATACAGTGCGAAAGCACTGTATAGACGTTTTTTTT	24	23	1	95.83%	36	36	0	100.00%		19	18	1	94.74%
T892	AAAAAAAACCTGCTCCCAGTGCGAAAGCACTGAGATCGGGTTTTTTTT	0	0	0	I	0	0	0	I		0	0	0	I
T893	AAAAAAAACCGTTGTACAGTGCTTTCGCACTGTACAACGGTTTTTTTT	9	7	2	77.78%	28	27	1	96.43%		2	2	0	100.00%
T894	AAAAAAAACCGTGCGGCAGTGCTTTCGCACTGACCGAAGCTTTTTTTT	0	0	0	I	0	0	0	I		0	0	0	I
T895	AAAAAAAACGTGGTGGCAGTGCTTTCGCACTGATAAGCGGTTTTTTTT	6	1	5	16.67%	6	5	1	83.33%		14	6	8	42.86%
T896	AAAAAAAACGTGCAATCAGTGCTTTCGCACTGGACAATGGTTTTTTTT	0	0	0	I	10	4	6	40.00%		5	0	5	0.00%
T897	AAAAAAAACGTCGATACAGTGCTTTCGCACTGTATCGACGTTTTTTTT	3	3	0	100.00%	7	7	0	100.00%		8	8	0	100.00%
T898	AAAAAAAACCGCGGTTCAGTGCTTTCGCACTGGTCAAACCTTTTTTTT	2	2	0	100.00%	0	0	0	I		0	0	0	I
T899	AAAAAAAAGGTGGCTTCAGTGCGAAAGCACTGAGTTGACGTTTTTTTT	30	8	22	26.67%	46	22	24	47.83%		23	7	16	30.43%
T900	AAAAAAAAGGGTAACACAGTGCTTTCGCACTGACGTCGGGTTTTTTTT	23	2	21	8.70%	15	9	6	60.00%		3	0	3	0.00%
T901	AAAAAAAAGGGGTAAGCAGTGCTTTCGCACTGTGATTGGCTTTTTTTT	4	2	2	50.00%	3	1	2	33.33%		0	0	0	I
T902	AAAAAAAAGCTTTGCTCAGTGCTTTCGCACTGAGCAAAGCTTTTTTTT	3	3	0	100.00%	6	6	0	100.00%		0	0	0	I
T903	AAAAAAAACGTTATTACAGTGCTTTCGCACTGTAATAACGTTTTTTTT	18	18	0	100.00%	28	28	0	100.00%		7	7	0	100.00%
T904	AAAAAAAACCCTAAATCAGTGCTTTCGCACTGATTTAGGGTTTTTTTT	7	7	0	100.00%	19	19	0	100.00%		10	10	0	100.00%
T905	AAAAAAAACCACTATACAGTGCTTTCGCACTGTATAGTGGTTTTTTTT	2	1	1	50.00%	3	3	0	100.00%		5	5	0	100.00%
T906	AAAAAAAAGGTCTAGACAGTGCTTTCGCACTGTCTAGACCTTTTTTTT	0	0	0	I	10	10	0	100.00%		0	0	0	I
T907	AAAAAAAAGGTATTTACAGTGCTTTCGCACTGTAAATACCTTTTTTTT	5	2	3	40.00%	13	9	4	69.23%		1	0	1	0.00%
T908	AAAAAAAAGCTGTAAACAGTGCTTTCGCACTGTTTACAGCTTTTTTTT	0	0	0	I	1	1	0	100.00%		7	7	0	100.00%
T909	AAAAAAAAGCGCCGAGCAGTGCGAAAGCACTGATCCTCGGTTTTTTTT	21	15	6	71.43%	42	35	7	83.33%		50	41	9	82.00%
T910	AAAAAAAACGGGGTACCAGTGCTTTCGCACTGAGCACAGCTTTTTTTT	1	0	1	0.00%	1	0	1	0.00%		0	0	0	I
T911	AAAAAAAACGCCAGTTCAGTGCGAAAGCACTGCCGGAACCTTTTTTTT	36	4	32	11.11%	57	10	47	17.54%		22	3	19	13.64%
T912	AAAAAAAACCAAACGCCAGTGCGAAAGCACTGTTTATTCCTTTTTTTT	9	0	9	0.00%	24	2	22	8.33%		19	3	16	15.79%
T913	AAAAAAAAGGTTAGCTCAGTGCTTTCGCACTGAGCTAACCTTTTTTTT	11	11	0	100.00%	21	21	0	100.00%		9	9	0	100.00%
T914	AAAAAAAAGCACAGTACAGTGCTTTCGCACTGTACTGTGCTTTTTTTT	0	0	0	I	0	0	0	I		0	0	0	I
T915	AAAAAAAACCTACATGCAGTGCTTTCGCACTGCATGTAGGTTTTTTTT	0	0	0	I	4	4	0	100.00%		8	7	1	87.50%
T916	AAAAAAAACCGTTACACAGTGCTTTCGCACTGTGTAACGGTTTTTTTT	0	0	0	I	3	3	0	100.00%		1	1	0	100.00%
T917	AAAAAAAAGGTTTTAGCAGTGCGAAAGCACTGCTAAAACCTTTTTTTT	3	3	0	100.00%	4	4	0	100.00%		0	0	0	I
T918	AAAAAAAAGGTTTGTCCAGTGCGAAAGCACTGATACTCGCTTTTTTTT	37	22	15	59.46%	10	7	3	70.00%		14	11	3	78.57%
T919	AAAAAAAAGGTAGTTTCAGTGCGAAAGCACTGAAACTACCTTTTTTTT	5	5	0	100.00%	2	2	0	100.00%		0	0	0	I
T920	AAAAAAAAGGATGGGCCAGTGCGAAAGCACTGCTGCGTCGTTTTTTTT	83	12	71	14.46%	69	29	40	42.03%		16	6	10	37.50%
T921	AAAAAAAACGTTTCGACAGTGCTTTCGCACTGTCGAAACGTTTTTTTT	2	2	0	100.00%	4	4	0	100.00%		6	6	0	100.00%
T922	AAAAAAAACGTCCTATCAGTGCTTTCGCACTGTATGAGGCTTTTTTTT	0	0	0	I	0	0	0	I		5	0	5	0.00%
T923	AAAAAAAACCTTCAATCAGTGCTTTCGCACTGATTGAAGGTTTTTTTT	1	1	0	100.00%	11	11	0	100.00%		5	5	0	100.00%
T924	AAAAAAAAGGTCTAAACAGTGCGAAAGCACTGTTTAGACCTTTTTTTT	2	2	0	100.00%	9	9	0	100.00%		3	3	0	100.00%
T925	AAAAAAAAGGAGGCAACAGTGCGAAAGCACTGGCCGTACGTTTTTTTT	3	0	3	0.00%	4	0	4	0.00%		23	0	23	0.00%
T926	AAAAAAAACGTGGTCCCAGTGCTTTCGCACTGCTAGGTGCTTTTTTTT	13	0	13	0.00%	2	0	2	0.00%		15	0	15	0.00%
T927	AAAAAAAACGAGATTGCAGTGCGAAAGCACTGATCATTGCTTTTTTTT	37	1	36	2.70%	7	1	6	14.29%		49	4	45	8.16%
T928	AAAAAAAACCGTTTCACAGTGCTTTCGCACTGTGAAACGGTTTTTTTT	0	0	0	I	1	1	0	100.00%		3	3	0	100.00%
T929	AAAAAAAACCCGCAGTCAGTGCTTTCGCACTGATTTTACCTTTTTTTT	37	1	36	2.70%	13	0	13	0.00%		21	0	21	0.00%
T930	AAAAAAAACCAGGGTTCAGTGCGAAAGCACTGCTCCCTCCTTTTTTTT	2	0	2	0.00%	0	0	0	I		9	5	4	55.56%
T931	AAAAAAAAGGTCAATGCAGTGCTTTCGCACTGCATTGACCTTTTTTTT	6	6	0	100.00%	1	1	0	100.00%		1	1	0	100.00%
T932	AAAAAAAAGGGTGAGGCAGTGCTTTCGCACTGTACGTGCCTTTTTTTT	18	0	18	0.00%	17	4	13	23.53%		13	4	9	30.77%
T933	AAAAAAAAGGCCTGGGCAGTGCGAAAGCACTGAATCTCGCTTTTTTTT	4	0	4	0.00%	9	3	6	33.33%		6	0	6	0.00%
T934	AAAAAAAAGGAATCCCCAGTGCGAAAGCACTGCGAAGGCGTTTTTTTT	54	0	54	0.00%	38	7	31	18.42%		58	16	42	27.59%
T935	AAAAAAAAGCTAATCGCAGTGCTTTCGCACTGTTACCTGGTTTTTTTT	17	2	15	11.76%	23	3	20	13.04%		3	0	3	0.00%
T936	AAAAAAAACCATTATTCAGTGCTTTCGCACTGAATAATGGTTTTTTTT	11	10	1	90.91%	22	22	0	100.00%		18	18	0	100.00%
T937	AAAAAAAACCACACGTCAGTGCGAAAGCACTGCTCCCCCGTTTTTTTT	44	5	39	11.36%	29	2	27	6.90%		14	2	12	14.29%
T938	AAAAAAAAGGTGTACTCAGTGCTTTCGCACTGAGTACACCTTTTTTTT	0	0	0	I	0	0	0	I		0	0	0	I
T939	AAAAAAAAGGTCGATTCAGTGCTTTCGCACTGAATCGACCTTTTTTTT	6	6	0	100.00%	1	1	0	100.00%		0	0	0	I
T940	AAAAAAAAGGGCCAATCAGTGCGAAAGCACTGTCCTTGCGTTTTTTTT	33	1	32	3.03%	11	0	11	0.00%		25	0	25	0.00%
T941	AAAAAAAAGCTACGCTCAGTGCTTTCGCACTGTCGAGTCGTTTTTTTT	4	0	4	0.00%	15	0	15	0.00%		7	0	7	0.00%
T942	AAAAAAAACCTTTGTGCAGTGCGAAAGCACTGCACAAAGGTTTTTTTT	1	1	0	100.00%	5	3	2	60.00%		0	0	0	I
T943	AAAAAAAACCGCCCAACAGTGCGAAAGCACTGTTTATTCCTTTTTTTT	8	0	8	0.00%	5	3	2	60.00%		0	0	0	I
T944	AAAAAAAAGGGTAATGCAGTGCTTTCGCACTGGAATAACGTTTTTTTT	6	0	6	0.00%	5	0	5	0.00%		0	0	0	I
T945	AAAAAAAAGGGCTGTGCAGTGCTTTCGCACTGTTAGTGCGTTTTTTTT	0	0	0	I	3	1	2	33.33%		11	2	9	18.18%
T946	AAAAAAAAGGGATCCACAGTGCGAAAGCACTGGTTCCGGCTTTTTTTT	6	0	6	0.00%	7	0	7	0.00%		7	2	5	28.57%
T947	AAAAAAAAGGAATTATCAGTGCGAAAGCACTGTCACCCCGTTTTTTTT	45	8	37	17.78%	31	8	23	25.81%		16	3	13	18.75%
T948	AAAAAAAAGCTTTCCTCAGTGCTTTCGCACTGCACGACCGTTTTTTTT	11	1	10	9.09%	26	1	25	3.85%		7	3	4	42.86%
T949	AAAAAAAAGCATGTGACAGTGCGAAAGCACTGTGAACCCGTTTTTTTT	25	1	24	4.00%	18	2	16	11.11%		8	0	8	0.00%
T950	AAAAAAAACGAGGGCGCAGTGCTTTCGCACTGGTTCGACCTTTTTTTT	15	1	14	6.67%	3	0	3	0.00%		11	1	10	9.09%
T951	AAAAAAAACCACTGAACAGTGCGAAAGCACTGGCCAGCCGTTTTTTTT	3	0	3	0.00%	1	1	0	100.00%		19	17	2	89.47%
T952	AAAAAAAAGGTGCAGGCAGTGCTTTCGCACTGTGAAGCCGTTTTTTTT	50	14	36	28.00%	92	39	53	42.39%		37	18	19	48.65%
T953	AAAAAAAAGGTAGAAACAGTGCTTTCGCACTGTTTCTACCTTTTTTTT	1	1	0	100.00%	20	20	0	100.00%		8	8	0	100.00%
T954	AAAAAAAAGGCTTGCCCAGTGCGAAAGCACTGCTCGAAGGTTTTTTTT	74	44	30	59.46%	47	32	15	68.09%		14	6	8	42.86%
T955	AAAAAAAAGGCATTGCCAGTGCTTTCGCACTGTGTGGACGTTTTTTTT	19	4	15	21.05%	3	0	3	0.00%		5	1	4	20.00%
T956	AAAAAAAACGTAACTACAGTGCGAAAGCACTGAGCGCCGCTTTTTTTT	12	1	11	8.33%	6	0	6	0.00%		1	0	1	0.00%
T957	AAAAAAAACCTGGTGGCAGTGCTTTCGCACTGTCGTATGCTTTTTTTT	26	3	23	11.54%	11	2	9	18.18%		21	3	18	14.29%
T958	AAAAAAAACCCTTGGTCAGTGCTTTCGCACTGTACGGTGCTTTTTTTT	31	0	31	0.00%	24	0	24	0.00%		42	4	38	9.52%
T959	AAAAAAAACCCTAACACAGTGCTTTCGCACTGCATACGCCTTTTTTTT	5	0	5	0.00%	2	0	2	0.00%		15	0	15	0.00%
T960	AAAAAAAAGGTTATCCCAGTGCTTTCGCACTGCTAGTTGGTTTTTTTT	4	0	4	0.00%	10	3	7	30.00%		6	0	6	0.00%
T961	AAAAAAAAGGGAGATCCAGTGCGAAAGCACTGTTTTCAGGTTTTTTTT	29	2	27	6.90%	12	1	11	8.33%		30	6	24	20.00%
T962	AAAAAAAAGCTGCGGGCAGTGCGAAAGCACTGCAGTTTGGTTTTTTTT	1	0	1	0.00%	2	0	2	0.00%		6	1	5	16.67%
T963	AAAAAAAAGCGATGTACAGTGCTTTCGCACTGTACATCGCTTTTTTTT	0	0	0	I	3	3	0	100.00%		0	0	0	I
T964	AAAAAAAACGTTGTTTCAGTGCTTTCGCACTGAAACAACGTTTTTTTT	22	15	7	68.18%	39	38	1	97.44%		13	13	0	100.00%
T965	AAAAAAAACGTTGTGGCAGTGCTTTCGCACTGTGACACCCTTTTTTTT	3	0	3	0.00%	0	0	0	I		15	5	10	33.33%
T966	AAAAAAAACGTTACATCAGTGCTTTCGCACTGATGTAACGTTTTTTTT	3	3	0	100.00%	8	7	1	87.50%		0	0	0	I
T967	AAAAAAAACGTAGAGCCAGTGCGAAAGCACTGCACCAACCTTTTTTTT	24	10	14	41.67%	22	7	15	31.82%		26	13	13	50.00%
T968	AAAAAAAACGGGAATACAGTGCGAAAGCACTGCATTGTCCTTTTTTTT	17	0	17	0.00%	42	5	37	11.90%		14	5	9	35.71%
T969	AAAAAAAACCCAAAGACAGTGCGAAAGCACTGACCGGACCTTTTTTTT	12	0	12	0.00%	47	5	42	10.64%		38	1	37	2.63%
T970	AAAAAAAACCAAGTAACAGTGCGAAAGCACTGCCCCCGCCTTTTTTTT	16	1	15	6.25%	20	3	17	15.00%		27	14	13	51.85%
T971	AAAAAAAAGGTTGCTTCAGTGCGAAAGCACTGAAGCAACCTTTTTTTT	2	2	0	100.00%	5	5	0	100.00%		13	13	0	100.00%
T972	AAAAAAAAGGGTAATACAGTGCGAAAGCACTGTATTACGCTTTTTTTT	0	0	0	I	0	0	0	I		0	0	0	I
T973	AAAAAAAAGGATTATGCAGTGCGAAAGCACTGAGCCGCCGTTTTTTTT	44	16	28	36.36%	22	2	20	9.09%		11	8	3	72.73%
T974	AAAAAAAAGCTAACACCAGTGCTTTCGCACTGGCTAGCCGTTTTTTTT	13	0	13	0.00%	6	0	6	0.00%		26	0	26	0.00%
T975	AAAAAAAAGCAAGTTACAGTGCTTTCGCACTGTAACTTGCTTTTTTTT	3	3	0	100.00%	1	1	0	100.00%		6	6	0	100.00%
T976	AAAAAAAACGTTTGCTCAGTGCGAAAGCACTGAGCAAACGTTTTTTTT	1	1	0	100.00%	4	4	0	100.00%		4	4	0	100.00%
T977	AAAAAAAACGCTAATGCAGTGCTTTCGCACTGCATTAGCGTTTTTTTT	0	0	0	I	5	5	0	100.00%		0	0	0	I
T978	AAAAAAAACGATGATGCAGTGCTTTCGCACTGCATCATCGTTTTTTTT	1	1	0	100.00%	1	1	0	100.00%		0	0	0	I
T979	AAAAAAAACCTTGTAGCAGTGCTTTCGCACTGCTACAAGGTTTTTTTT	7	7	0	100.00%	1	1	0	100.00%		1	1	0	100.00%
T980	AAAAAAAACCTAGTGTCAGTGCGAAAGCACTGCGCCTCCGTTTTTTTT	21	1	20	4.76%	14	1	13	7.14%		33	1	32	3.03%
T981	AAAAAAAACCGTATCACAGTGCTTTCGCACTGTGATACGGTTTTTTTT	2	2	0	100.00%	0	0	0	I		0	0	0	I
T982	AAAAAAAAGGTTGTCTCAGTGCTTTCGCACTGAGACAACCTTTTTTTT	0	0	0	I	0	0	0	I		0	0	0	I
T983	AAAAAAAAGGTTGCGGCAGTGCTTTCGCACTGAAGTGAGCTTTTTTTT	4	0	4	0.00%	2	2	0	100.00%		6	0	6	0.00%
T984	AAAAAAAAGGTGAATTCAGTGCTTTCGCACTGAATTCACCTTTTTTTT	0	0	0	I	8	8	0	100.00%		1	1	0	100.00%
T985	AAAAAAAAGCTAGTAACAGTGCTTTCGCACTGTTACTAGCTTTTTTTT	5	5	0	100.00%	9	9	0	100.00%		3	3	0	100.00%
T986	AAAAAAAACGTTACAACAGTGCTTTCGCACTGTTGTAACGTTTTTTTT	0	0	0	I	5	4	1	80.00%		3	3	0	100.00%
T987	AAAAAAAACGCGTGAACAGTGCTTTCGCACTGCACAATCCTTTTTTTT	3	0	3	0.00%	0	0	0	I		8	0	8	0.00%
T988	AAAAAAAACGAGGGGACAGTGCGAAAGCACTGAGACAACCTTTTTTTT	39	4	35	10.26%	17	0	17	0.00%		6	2	4	33.33%
T989	AAAAAAAACCACATAACAGTGCTTTCGCACTGTTATGTGGTTTTTTTT	15	15	0	100.00%	8	8	0	100.00%		14	14	0	100.00%
T990	AAAAAAAAGGGTTAAACAGTGCGAAAGCACTGTCCCCCCGTTTTTTTT	5	0	5	0.00%	27	10	17	37.04%		16	1	15	6.25%
T991	AAAAAAAAGGCGTTCGCAGTGCGAAAGCACTGGTTCGTGGTTTTTTTT	26	0	26	0.00%	24	3	21	12.50%		6	3	3	50.00%
T992	AAAAAAAAGGCAGTTGCAGTGCGAAAGCACTGGACGACCGTTTTTTTT	21	5	16	23.81%	11	4	7	36.36%		13	6	7	46.15%
T993	AAAAAAAAGGACCCATCAGTGCGAAAGCACTGTACAGTGGTTTTTTTT	31	2	29	6.45%	42	6	36	14.29%		15	4	11	26.67%
T994	AAAAAAAACGTGTTCCCAGTGCGAAAGCACTGCGCATCCCTTTTTTTT	75	31	44	41.33%	95	45	50	47.37%		39	26	13	66.67%
T995	AAAAAAAACGACAGTACAGTGCTTTCGCACTGTACTGTCGTTTTTTTT	6	6	0	100.00%	7	7	0	100.00%		0	0	0	I
T996	AAAAAAAACCTCAATGCAGTGCTTTCGCACTGCATTGAGGTTTTTTTT	6	6	0	100.00%	0	0	0	I		3	3	0	100.00%
T997	AAAAAAAACCAAAAATCAGTGCGAAAGCACTGATTTTTGGTTTTTTTT	0	0	0	I	0	0	0	I		0	0	0	I
T998	AAAAAAAAGGTGATTTCAGTGCGAAAGCACTGAAATCACCTTTTTTTT	5	5	0	100.00%	9	9	0	100.00%		0	0	0	I
T999	AAAAAAAAGCTATTGTCAGTGCTTTCGCACTGACAATAGCTTTTTTTT	0	0	0	I	9	7	2	77.78%		5	5	0	100.00%
T1000	AAAAAAAAGCCCGCTGCAGTGCGAAAGCACTGTCCCGACGTTTTTTTT	16	2	14	12.50%	49	19	30	38.78%		54	28	26	51.85%
T1001	AAAAAAAACGGTAGAACAGTGCTTTCGCACTGCCTCCGGCTTTTTTTT	1	0	1	0.00%	4	0	4	0.00%		0	0	0	I
T1002	AAAAAAAACGGGAGACCAGTGCTTTCGCACTGCGGGCACCTTTTTTTT	6	1	5	16.67%	3	0	3	0.00%		6	0	6	0.00%
T1003	AAAAAAAACCTGTGATCAGTGCGAAAGCACTGATCACAGGTTTTTTTT	3	3	0	100.00%	4	4	0	100.00%		0	0	0	I
T1004	AAAAAAAACCTGCGTCCAGTGCGAAAGCACTGCCAATCCCTTTTTTTT	66	6	60	9.09%	76	8	68	10.53%		21	0	21	0.00%
T1005	AAAAAAAAGGTTGTGTCAGTGCTTTCGCACTGACACAACCTTTTTTTT	2	2	0	100.00%	7	7	0	100.00%		7	7	0	100.00%
T1006	AAAAAAAAGGGTAGCTCAGTGCGAAAGCACTGTAACCCGGTTTTTTTT	5	1	4	20.00%	16	3	13	18.75%		24	4	20	16.67%
T1007	AAAAAAAACCTCTACACAGTGCGAAAGCACTGCCATTACCTTTTTTTT	55	8	47	14.55%	30	2	28	6.67%		7	2	5	28.57%
T1008	AAAAAAAACCTATATACAGTGCTTTCGCACTGTATATAGGTTTTTTTT	1	1	0	100.00%	1	1	0	100.00%		4	4	0	100.00%
T1009	AAAAAAAACCGGGGCGCAGTGCGAAAGCACTGAAGATTGCTTTTTTTT	25	5	20	20.00%	30	1	29	3.33%		3	0	3	0.00%
T1010	AAAAAAAACCGACATCCAGTGCGAAAGCACTGCTCGCTCCTTTTTTTT	43	2	41	4.65%	23	3	20	13.04%		16	2	14	12.50%
T1011	AAAAAAAACCCGACCGCAGTGCGAAAGCACTGACCAAAGCTTTTTTTT	41	1	40	2.44%	76	5	71	6.58%		33	11	22	33.33%
T1012	AAAAAAAAGGTTTCGACAGTGCTTTCGCACTGTCGAAACCTTTTTTTT	1	1	0	100.00%	2	2	0	100.00%		4	4	0	100.00%
T1013	AAAAAAAAGGTGACATCAGTGCGAAAGCACTGTACCTAGGTTTTTTTT	1	0	1	0.00%	6	2	4	33.33%		10	6	4	60.00%
T1014	AAAAAAAAGGATAGAACAGTGCTTTCGCACTGTTCTATCCTTTTTTTT	0	0	0	I	8	8	0	100.00%		0	0	0	I
T1015	AAAAAAAAGCGCTCATCAGTGCTTTCGCACTGCCAGGTCGTTTTTTTT	6	0	6	0.00%	5	0	5	0.00%		10	1	9	10.00%
T1016	AAAAAAAAGCAATGTTCAGTGCGAAAGCACTGAACATTGCTTTTTTTT	0	0	0	I	2	2	0	100.00%		0	0	0	I
T1017	AAAAAAAACGTTAGTTCAGTGCTTTCGCACTGAACTAACGTTTTTTTT	2	2	0	100.00%	0	0	0	I		2	2	0	100.00%
T1018	AAAAAAAACGTGTGAACAGTGCTTTCGCACTGTTCACACGTTTTTTTT	0	0	0	I	4	4	0	100.00%		1	1	0	100.00%
T1019	AAAAAAAACGTGGAGGCAGTGCGAAAGCACTGAATGAGGCTTTTTTTT	34	3	31	8.82%	24	1	23	4.17%		11	1	10	9.09%
T1020	AAAAAAAACGGACTCGCAGTGCGAAAGCACTGCACCGGGCTTTTTTTT	12	0	12	0.00%	9	1	8	11.11%		13	0	13	0.00%
T1021	AAAAAAAACGCGGTGCCAGTGCGAAAGCACTGTCCCATGCTTTTTTTT	9	3	6	33.33%	12	2	10	16.67%		19	5	14	26.32%
T1022	AAAAAAAACCTTTACACAGTGCTTTCGCACTGTGTAAAGGTTTTTTTT	2	2	0	100.00%	1	1	0	100.00%		0	0	0	I
T1023	AAAAAAAAGGTATTCTCAGTGCTTTCGCACTGAGAATACCTTTTTTTT	6	6	0	100.00%	3	3	0	100.00%		0	0	0	I
T1024	AAAAAAAAGGGTTTATCAGTGCGAAAGCACTGGACACTGGTTTTTTTT	47	5	42	10.64%	20	9	11	45.00%		7	1	6	14.29%
T1025	AAAAAAAACGTTTAGTCAGTGCGAAAGCACTGACTAAACGTTTTTTTT	6	6	0	100.00%	22	22	0	100.00%		1	0	1	0.00%
T1026	AAAAAAAACGTTATCACAGTGCGAAAGCACTGTGATAACGTTTTTTTT	7	7	0	100.00%	57	50	7	87.72%		32	32	0	100.00%
T1027	AAAAAAAACGGTGGAGCAGTGCTTTCGCACTGGCCCCAGCTTTTTTTT	9	4	5	44.44%	5	3	2	60.00%		4	0	4	0.00%
T1028	AAAAAAAACGCGTTTTCAGTGCGAAAGCACTGTCCGGGCGTTTTTTTT	10	0	10	0.00%	0	0	0	I		9	0	9	0.00%
T1029	AAAAAAAACCTTGCTGCAGTGCGAAAGCACTGGACACGCCTTTTTTTT	14	0	14	0.00%	29	5	24	17.24%		19	1	18	5.26%
T1030	AAAAAAAACCGCCTGGCAGTGCGAAAGCACTGGGGGATGCTTTTTTTT	54	11	43	20.37%	38	10	28	26.32%		21	10	11	47.62%
T1031	AAAAAAAAGGTAGTACCAGTGCTTTCGCACTGGTACTACCTTTTTTTT	5	5	0	100.00%	3	1	2	33.33%		0	0	0	I
T1032	AAAAAAAAGGGTCGCGCAGTGCGAAAGCACTGATCACGGCTTTTTTTT	53	10	43	18.87%	114	42	72	36.84%		43	13	30	30.23%
T1033	AAAAAAAAGCGCTGTCCAGTGCGAAAGCACTGCAATTTGGTTTTTTTT	8	0	8	0.00%	16	5	11	31.25%		0	0	0	I
T1034	AAAAAAAAGCCCAGGACAGTGCTTTCGCACTGGAGCCGCGTTTTTTTT	5	0	5	0.00%	2	0	2	0.00%		10	4	6	40.00%
T1035	AAAAAAAACGCGAACCCAGTGCGAAAGCACTGCGATGCCCTTTTTTTT	39	1	38	2.56%	24	6	18	25.00%		7	1	6	14.29%
T1036	AAAAAAAACGATTGTACAGTGCGAAAGCACTGTACAATCGTTTTTTTT	9	9	0	100.00%	29	24	5	82.76%		11	11	0	100.00%
T1037	AAAAAAAACCTTATTGCAGTGCTTTCGCACTGCAATAAGGTTTTTTTT	3	3	0	100.00%	4	4	0	100.00%		0	0	0	I
T1038	AAAAAAAACCTCGCGGCAGTGCGAAAGCACTGTAGGTCGGTTTTTTTT	20	0	20	0.00%	13	0	13	0.00%		2	0	2	0.00%
T1039	AAAAAAAACCGATACACAGTGCTTTCGCACTGTGTATCGGTTTTTTTT	0	0	0	I	9	9	0	100.00%		4	4	0	100.00%
T1040	AAAAAAAAGGAGTATTCAGTGCTTTCGCACTGAATACTCCTTTTTTTT	1	1	0	100.00%	22	22	0	100.00%		3	3	0	100.00%
T1041	AAAAAAAAGCTGTATGCAGTGCGAAAGCACTGCATACAGCTTTTTTTT	0	0	0	I	9	9	0	100.00%		0	0	0	I
T1042	AAAAAAAAGCGAGACACAGTGCGAAAGCACTGATCTAACCTTTTTTTT	20	0	20	0.00%	23	2	21	8.70%		34	4	30	11.76%
T1043	AAAAAAAACGTTTTCTCAGTGCTTTCGCACTGAGAAAACGTTTTTTTT	13	13	0	100.00%	8	8	0	100.00%		8	6	2	75.00%
T1044	AAAAAAAACGTTCTGACAGTGCTTTCGCACTGTCAGAACGTTTTTTTT	1	1	0	100.00%	10	10	0	100.00%		3	3	0	100.00%
T1045	AAAAAAAACGTCAATACAGTGCTTTCGCACTGTATTGACGTTTTTTTT	0	0	0	I	1	0	1	0.00%		0	0	0	I
T1046	AAAAAAAACCAATCTACAGTGCTTTCGCACTGTAGATTGGTTTTTTTT	1	1	0	100.00%	3	3	0	100.00%		0	0	0	I
T1047	AAAAAAAAGGTCGTGTCAGTGCGAAAGCACTGACACGACCTTTTTTTT	4	4	0	100.00%	1	1	0	100.00%		6	6	0	100.00%
T1048	AAAAAAAAGGTCGTGACAGTGCTTTCGCACTGTCACGACCTTTTTTTT	0	0	0	I	7	7	0	100.00%		2	2	0	100.00%
T1049	AAAAAAAAGGCGTGGCCAGTGCGAAAGCACTGCTTCATGCTTTTTTTT	92	49	43	53.26%	13	3	10	23.08%		40	29	11	72.50%
T1050	AAAAAAAAGCGGTGGTCAGTGCGAAAGCACTGCAAGTAGGTTTTTTTT	50	9	41	18.00%	32	9	23	28.13%		25	9	16	36.00%
T1051	AAAAAAAAGCCATGTACAGTGCGAAAGCACTGTACATGGCTTTTTTTT	3	3	0	100.00%	5	5	0	100.00%		1	1	0	100.00%
T1052	AAAAAAAACCTCGGTTCAGTGCGAAAGCACTGCCAGCTGCTTTTTTTT	0	0	0	I	6	0	6	0.00%		0	0	0	I
T1053	AAAAAAAACCTAACGTCAGTGCTTTCGCACTGACGTTAGGTTTTTTTT	9	9	0	100.00%	33	29	4	87.88%		6	6	0	100.00%
T1054	AAAAAAAAGGCATGAACAGTGCTTTCGCACTGTTCATGCCTTTTTTTT	1	1	0	100.00%	13	13	0	100.00%		5	5	0	100.00%
T1055	AAAAAAAAGCATGTAACAGTGCTTTCGCACTGTTACATGCTTTTTTTT	13	13	0	100.00%	36	35	1	97.22%		8	8	0	100.00%
T1056	AAAAAAAAGCAGCGCTCAGTGCGAAAGCACTGAAACGACGTTTTTTTT	9	0	9	0.00%	5	2	3	40.00%		6	0	6	0.00%
T1057	AAAAAAAAGCAAAGGACAGTGCGAAAGCACTGCGAATTCGTTTTTTTT	11	1	10	9.09%	3	0	3	0.00%		32	6	26	18.75%
T1058	AAAAAAAACGGTTTTACAGTGCTTTCGCACTGTAAAACCGTTTTTTTT	5	5	0	100.00%	10	10	0	100.00%		5	4	1	80.00%
T1059	AAAAAAAACGGTTGGGCAGTGCTTTCGCACTGTGCGGACCTTTTTTTT	0	0	0	I	1	0	1	0.00%		0	0	0	I
T1060	AAAAAAAACGAGTTGACAGTGCGAAAGCACTGACCACACCTTTTTTTT	26	7	19	26.92%	13	9	4	69.23%		6	5	1	83.33%
T1061	AAAAAAAACCGGGTGGCAGTGCTTTCGCACTGGTCATTCCTTTTTTTT	10	0	10	0.00%	7	0	7	0.00%		13	2	11	15.38%
T1062	AAAAAAAACCACATGTCAGTGCGAAAGCACTGACATGTGGTTTTTTTT	16	16	0	100.00%	48	48	0	100.00%		27	27	0	100.00%
T1063	AAAAAAAAGGTGGGGGCAGTGCTTTCGCACTGTGTTCTGGTTTTTTTT	0	0	0	I	0	0	0	I		0	0	0	I
T1064	AAAAAAAAGGAAATTTCAGTGCGAAAGCACTGAAATTTCCTTTTTTTT	0	0	0	I	6	6	0	100.00%		7	7	0	100.00%
T1065	AAAAAAAAGCTGGTGTCAGTGCTTTCGCACTGAGGTCCGGTTTTTTTT	31	7	24	22.58%	24	11	13	45.83%		24	8	16	33.33%
T1066	AAAAAAAAGCATAACGCAGTGCTTTCGCACTGACACACCGTTTTTTTT	13	0	13	0.00%	11	0	11	0.00%		4	0	4	0.00%
T1067	AAAAAAAAGCAGGATACAGTGCTTTCGCACTGTCATCACCTTTTTTTT	3	0	3	0.00%	3	0	3	0.00%		5	0	5	0.00%
T1068	AAAAAAAACGGGGGTACAGTGCTTTCGCACTGGCTGTCCCTTTTTTTT	22	0	22	0.00%	49	12	37	24.49%		17	0	17	0.00%
T1069	AAAAAAAAGGTTGCTACAGTGCTTTCGCACTGCACAAAGCTTTTTTTT	3	0	3	0.00%	4	0	4	0.00%		6	0	6	0.00%
T1070	AAAAAAAAGGTGGTCGCAGTGCTTTCGCACTGAACTGCGCTTTTTTTT	33	0	33	0.00%	30	4	26	13.33%		129	7	122	5.43%
T1071	AAAAAAAAGCTTTGAACAGTGCTTTCGCACTGTTCAAAGCTTTTTTTT	1	1	0	100.00%	3	3	0	100.00%		2	2	0	100.00%
T1072	AAAAAAAAGCTTACTACAGTGCGAAAGCACTGCCCCCACCTTTTTTTT	11	0	11	0.00%	4	3	1	75.00%		9	0	9	0.00%
T1073	AAAAAAAAGCTGGGGTCAGTGCTTTCGCACTGCATATCCCTTTTTTTT	20	8	12	40.00%	41	12	29	29.27%		64	30	34	46.88%
T1074	AAAAAAAAGCAGTTGTCAGTGCTTTCGCACTGCTGCGCGGTTTTTTTT	3	0	3	0.00%	4	0	4	0.00%		0	0	0	I
T1075	AAAAAAAACGTAATTTCAGTGCGAAAGCACTGAAATTACGTTTTTTTT	1	1	0	100.00%	4	4	0	100.00%		1	1	0	100.00%
T1076	AAAAAAAACGGCACCGCAGTGCGAAAGCACTGACTTCTGCTTTTTTTT	7	2	5	28.57%	3	0	3	0.00%		17	8	9	47.06%
T1077	AAAAAAAACGAGTATACAGTGCTTTCGCACTGTATACTCGTTTTTTTT	48	47	1	97.92%	97	82	15	84.54%		59	56	3	94.92%
T1078	AAAAAAAACGACAGGTCAGTGCGAAAGCACTGAAAGACGGTTTTTTTT	4	3	1	75.00%	14	6	8	42.86%		68	20	48	29.41%
T1079	AAAAAAAACCCCGTGTCAGTGCGAAAGCACTGCGCACACCTTTTTTTT	45	2	43	4.44%	25	3	22	12.00%		14	1	13	7.14%
T1080	AAAAAAAAGGTCAATACAGTGCGAAAGCACTGCCAGCACGTTTTTTTT	24	0	24	0.00%	23	0	23	0.00%		29	0	29	0.00%
T1081	AAAAAAAAGGGACTAGCAGTGCGAAAGCACTGGAACGAGGTTTTTTTT	32	8	24	25.00%	23	6	17	26.09%		29	8	21	27.59%
T1082	AAAAAAAAGGCGTACGCAGTGCGAAAGCACTGTCCGTTCGTTTTTTTT	25	3	22	12.00%	1	0	1	0.00%		16	8	8	50.00%
T1083	AAAAAAAAGCATGACGCAGTGCGAAAGCACTGACCCTCGGTTTTTTTT	61	1	60	1.64%	127	11	116	8.66%		36	4	32	11.11%
T1084	AAAAAAAACGTTTTGTCAGTGCTTTCGCACTGACAAAACGTTTTTTTT	12	12	0	100.00%	33	31	2	93.94%		6	5	1	83.33%
T1085	AAAAAAAACGTGGAAACAGTGCGAAAGCACTGACCGTAGCTTTTTTTT	42	2	40	4.76%	28	5	23	17.86%		26	3	23	11.54%
T1086	AAAAAAAACCTTCTGACAGTGCGAAAGCACTGCCCACCGCTTTTTTTT	8	0	8	0.00%	6	2	4	33.33%		12	2	10	16.67%
T1087	AAAAAAAACCATATTGCAGTGCTTTCGCACTGCAATATGGTTTTTTTT	9	9	0	100.00%	33	32	1	96.97%		4	4	0	100.00%
T1088	AAAAAAAACCACCTCGCAGTGCTTTCGCACTGTGCAAACGTTTTTTTT	0	0	0	I	1	0	1	0.00%		2	0	2	0.00%
T1089	AAAAAAAAGGTAGTGTCAGTGCGAAAGCACTGCGCCCTGCTTTTTTTT	39	36	3	92.31%	26	24	2	92.31%		25	24	1	96.00%
T1090	AAAAAAAAGGTAATGGCAGTGCGAAAGCACTGGACCTCGGTTTTTTTT	20	0	20	0.00%	48	8	40	16.67%		18	5	13	27.78%
T1091	AAAAAAAAGGGTAATTCAGTGCGAAAGCACTGCACGCCGCTTTTTTTT	68	57	11	83.82%	52	47	5	90.38%		49	49	0	100.00%
T1092	AAAAAAAAGCTTAGAACAGTGCTTTCGCACTGTTCTAAGCTTTTTTTT	18	18	0	100.00%	75	75	0	100.00%		36	36	0	100.00%
T1093	AAAAAAAACGTGGGAGCAGTGCTTTCGCACTGGAAGTTGCTTTTTTTT	2	0	2	0.00%	1	0	1	0.00%		5	0	5	0.00%
T1094	AAAAAAAACCTTAATCCAGTGCGAAAGCACTGGATTAAGGTTTTTTTT	0	0	0	I	1	1	0	100.00%		0	0	0	I
T1095	AAAAAAAAGGTTGACTCAGTGCTTTCGCACTGAGTCAACCTTTTTTTT	0	0	0	I	0	0	0	I		20	20	0	100.00%
T1096	AAAAAAAAGGAATTTTCAGTGCGAAAGCACTGAAAATTCCTTTTTTTT	0	0	0	I	2	2	0	100.00%		2	2	0	100.00%
T1097	AAAAAAAAGCAAAGGACAGTGCTTTCGCACTGGAAACGGCTTTTTTTT	0	0	0	I	0	0	0	I		0	0	0	I
T1098	AAAAAAAACGCCACGGCAGTGCTTTCGCACTGAGAAGAGCTTTTTTTT	6	0	6	0.00%	7	0	7	0.00%		26	1	25	3.85%
T1099	AAAAAAAACGACCTCTCAGTGCGAAAGCACTGTTACTTGGTTTTTTTT	38	28	10	73.68%	121	103	18	85.12%		21	18	3	85.71%
T1100	AAAAAAAACCTTATACCAGTGCGAAAGCACTGGTATAAGGTTTTTTTT	5	5	0	100.00%	9	9	0	100.00%		9	9	0	100.00%
T1101	AAAAAAAACCTCCAACCAGTGCGAAAGCACTGATAGTGGCTTTTTTTT	4	0	4	0.00%	0	0	0	I		9	8	1	88.89%
T1102	AAAAAAAAGGTGGTTGCAGTGCGAAAGCACTGCAACCACCTTTTTTTT	1	1	0	100.00%	0	0	0	I		0	0	0	I
T1103	AAAAAAAAGGGCAATACAGTGCTTTCGCACTGGGACATCGTTTTTTTT	7	0	7	0.00%	4	0	4	0.00%		9	0	9	0.00%
T1104	AAAAAAAACGAAAGTTCAGTGCTTTCGCACTGAACTTTCGTTTTTTTT	1	1	0	100.00%	15	15	0	100.00%		0	0	0	I
T1105	AAAAAAAACCGACTTGCAGTGCGAAAGCACTGAGCATTCCTTTTTTTT	23	0	23	0.00%	41	3	38	7.32%		17	2	15	11.76%
T1106	AAAAAAAACCCACGAACAGTGCTTTCGCACTGGGGACAGCTTTTTTTT	56	3	53	5.36%	51	3	48	5.88%		78	5	73	6.41%
T1107	AAAAAAAACCAGCGGTCAGTGCGAAAGCACTGCTATTGCCTTTTTTTT	7	0	7	0.00%	32	0	32	0.00%		32	4	28	12.50%
T1108	AAAAAAAAGGTGTGTGCAGTGCGAAAGCACTGCACACACCTTTTTTTT	5	5	0	100.00%	14	14	0	100.00%		20	20	0	100.00%
T1109	AAAAAAAAGGCTAGGGCAGTGCGAAAGCACTGCTCGTGGCTTTTTTTT	0	0	0	I	0	0	0	I		0	0	0	I
T1110	AAAAAAAAGCAGGTGCCAGTGCTTTCGCACTGAATGTCCGTTTTTTTT	4	0	4	0.00%	51	0	51	0.00%		15	0	15	0.00%
T1111	AAAAAAAAGGGTCGATCAGTGCTTTCGCACTGCGGCACGGTTTTTTTT	14	0	14	0.00%	21	9	12	42.86%		20	3	17	15.00%
T1112	AAAAAAAAGGCTTAGGCAGTGCTTTCGCACTGTCCGAGGGTTTTTTTT	0	0	0	I	0	0	0	I		0	0	0	I
T1113	AAAAAAAAGGCAGGAACAGTGCGAAAGCACTGCACACTCGTTTTTTTT	32	6	26	18.75%	9	2	7	22.22%		6	5	1	83.33%
T1114	AAAAAAAAGCGTTTAGCAGTGCGAAAGCACTGATTTCCGCTTTTTTTT	32	3	29	9.38%	19	7	12	36.84%		8	2	6	25.00%
T1115	AAAAAAAACGTTTTTTCAGTGCGAAAGCACTGCACCGCGCTTTTTTTT	25	0	25	0.00%	28	4	24	14.29%		35	6	29	17.14%
T1116	AAAAAAAACGTTTCGTCAGTGCGAAAGCACTGACGAAACGTTTTTTTT	4	4	0	100.00%	7	7	0	100.00%		12	12	0	100.00%
T1117	AAAAAAAACGGAGTGGCAGTGCTTTCGCACTGTGTAAACCTTTTTTTT	8	1	7	12.50%	5	1	4	20.00%		18	8	10	44.44%
T1118	AAAAAAAACGCGGGTCCAGTGCGAAAGCACTGTCTTGCCCTTTTTTTT	23	11	12	47.83%	12	3	9	25.00%		26	16	10	61.54%
T1119	AAAAAAAACGAATATCCAGTGCGAAAGCACTGTGGGCTCCTTTTTTTT	30	20	10	66.67%	65	51	14	78.46%		21	17	4	80.95%
T1120	AAAAAAAACCGGGCTGCAGTGCGAAAGCACTGGACGATCCTTTTTTTT	6	0	6	0.00%	8	0	8	0.00%		8	1	7	12.50%
T1121	AAAAAAAACCCGGGGTCAGTGCGAAAGCACTGTTTCTGGCTTTTTTTT	8	5	3	62.50%	17	4	13	23.53%		14	5	9	35.71%
T1122	AAAAAAAAGGTGGCGCCAGTGCGAAAGCACTGCTACGAGGTTTTTTTT	32	5	27	15.63%	39	10	29	25.64%		22	6	16	27.27%
T1123	AAAAAAAAGGTCGCGTCAGTGCTTTCGCACTGCGGTTTCGTTTTTTTT	7	0	7	0.00%	22	2	20	9.09%		11	4	7	36.36%
T1124	AAAAAAAAGGATTTATCAGTGCTTTCGCACTGATAAATCCTTTTTTTT	0	0	0	I	2	2	0	100.00%		0	0	0	I
T1125	AAAAAAAAGGAAACCCCAGTGCGAAAGCACTGCCCAGTGGTTTTTTTT	27	0	27	0.00%	28	1	27	3.57%		6	0	6	0.00%
T1126	AAAAAAAAGCTGTTTCCAGTGCTTTCGCACTGCCTGTCCGTTTTTTTT	13	0	13	0.00%	7	0	7	0.00%		10	0	10	0.00%
T1127	AAAAAAAAGCTGAAGTCAGTGCGAAAGCACTGTGAAGTCGTTTTTTTT	19	2	17	10.53%	3	0	3	0.00%		16	3	13	18.75%
T1128	AAAAAAAAGCTCCTTACAGTGCGAAAGCACTGTCGCGACCTTTTTTTT	3	0	3	0.00%	5	0	5	0.00%		8	1	7	12.50%
T1129	AAAAAAAAGCTATCTTCAGTGCGAAAGCACTGCTGAACGGTTTTTTTT	37	17	20	45.95%	16	6	10	37.50%		11	10	1	90.91%
T1130	AAAAAAAACGCTGAGTCAGTGCTTTCGCACTGACTCAGCGTTTTTTTT	0	0	0	I	1	1	0	100.00%		0	0	0	I
T1131	AAAAAAAACGATCTCTCAGTGCGAAAGCACTGCACCTCCGTTTTTTTT	31	0	31	0.00%	31	1	30	3.23%		22	2	20	9.09%
T1132	AAAAAAAACCTGTGTTCAGTGCGAAAGCACTGAACACAGGTTTTTTTT	3	3	0	100.00%	1	1	0	100.00%		0	0	0	I
T1133	AAAAAAAACCTATTGTCAGTGCGAAAGCACTGACAATAGGTTTTTTTT	3	3	0	100.00%	23	21	2	91.30%		8	8	0	100.00%
T1134	AAAAAAAACCTAGACCCAGTGCGAAAGCACTGGAAACTCGTTTTTTTT	16	5	11	31.25%	28	6	22	21.43%		15	8	7	53.33%
T1135	AAAAAAAACCGTGGCGCAGTGCTTTCGCACTGAACGTCCCTTTTTTTT	0	0	0	I	0	0	0	I		0	0	0	I
T1136	AAAAAAAAGGTTTACTCAGTGCTTTCGCACTGGACGAGCCTTTTTTTT	48	2	46	4.17%	48	15	33	31.25%		11	9	2	81.82%
T1137	AAAAAAAAGGTATCGTCAGTGCGAAAGCACTGACGATACCTTTTTTTT	10	10	0	100.00%	12	11	1	91.67%		34	34	0	100.00%
T1138	AAAAAAAAGGGCCGATCAGTGCGAAAGCACTGTAGCTACGTTTTTTTT	79	2	77	2.53%	72	4	68	5.56%		64	6	58	9.38%
T1139	AAAAAAAAGCGGCGGGCAGTGCGAAAGCACTGAGCAAACGTTTTTTTT	57	3	54	5.26%	51	3	48	5.88%		52	3	49	5.77%
T1140	AAAAAAAACGCGTGCCCAGTGCTTTCGCACTGAAGGAAGCTTTTTTTT	0	0	0	I	0	0	0	I		0	0	0	I
T1141	AAAAAAAACGCCTGTTCAGTGCGAAAGCACTGAATCCAGCTTTTTTTT	29	0	29	0.00%	18	0	18	0.00%		16	0	16	0.00%
T1142	AAAAAAAACCTTTTAGCAGTGCGAAAGCACTGCTAAAAGGTTTTTTTT	1	1	0	100.00%	6	6	0	100.00%		0	0	0	I
T1143	AAAAAAAACCTGCTTGCAGTGCGAAAGCACTGGGGTTCCGTTTTTTTT	16	1	15	6.25%	26	2	24	7.69%		26	2	24	7.69%
T1144	AAAAAAAAGGTCATTGCAGTGCGAAAGCACTGTCCACCGGTTTTTTTT	12	2	10	16.67%	41	17	24	41.46%		23	13	10	56.52%
T1145	AAAAAAAACCTATGATCAGTGCTTTCGCACTGATCATAGGTTTTTTTT	3	3	0	100.00%	8	8	0	100.00%		6	6	0	100.00%
T1146	AAAAAAAACCGGGGGGCAGTGCTTTCGCACTGTCTGAAGCTTTTTTTT	1	0	1	0.00%	0	0	0	I		5	5	0	100.00%
T1147	AAAAAAAACCAGGATGCAGTGCTTTCGCACTGGCGAAACCTTTTTTTT	3	0	3	0.00%	5	0	5	0.00%		3	0	3	0.00%
T1148	AAAAAAAAGGTTTTTGCAGTGCGAAAGCACTGTTACACGCTTTTTTTT	113	25	88	22.12%	40	22	18	55.00%		26	10	16	38.46%
T1149	AAAAAAAAGGTCAGTTCAGTGCGAAAGCACTGTTGCCCCCTTTTTTTT	26	3	23	11.54%	19	1	18	5.26%		3	1	2	33.33%
T1150	AAAAAAAACGTATTTGCAGTGCTTTCGCACTGCAAATACGTTTTTTTT	2	2	0	100.00%	3	3	0	100.00%		2	2	0	100.00%
T1151	AAAAAAAACGGGAGTGCAGTGCTTTCGCACTGCACTCCCGTTTTTTTT	24	22	2	91.67%	120	117	3	97.50%		35	35	0	100.00%
T1152	AAAAAAAACGATGTTACAGTGCGAAAGCACTGACGACCCCTTTTTTTT	72	20	52	27.78%	39	21	18	53.85%		15	12	3	80.00%
T1153	AAAAAAAACCGGAACACAGTGCGAAAGCACTGCGTCACCCTTTTTTTT	4	1	3	25.00%	9	5	4	55.56%		25	0	25	0.00%
T1154	AAAAAAAAGGTGCTTGCAGTGCTTTCGCACTGTGGAATCCTTTTTTTT	8	1	7	12.50%	8	3	5	37.50%		3	2	1	66.67%
T1155	AAAAAAAAGGGCATACCAGTGCGAAAGCACTGCGTTTTGGTTTTTTTT	21	0	21	0.00%	12	1	11	8.33%		18	3	15	16.67%
T1156	AAAAAAAAGGAATATTCAGTGCGAAAGCACTGAATATTCCTTTTTTTT	25	24	1	96.00%	39	38	1	97.44%		11	11	0	100.00%
T1157	AAAAAAAAGCTTTGTTCAGTGCGAAAGCACTGATCACTGGTTTTTTTT	12	6	6	50.00%	15	9	6	60.00%		9	7	2	77.78%
T1158	AAAAAAAAGCTCTCGCCAGTGCTTTCGCACTGTGTCCGGGTTTTTTTT	10	2	8	20.00%	13	1	12	7.69%		19	0	19	0.00%
T1159	AAAAAAAAGCCTTAAGCAGTGCGAAAGCACTGGCCCCCGCTTTTTTTT	57	10	47	17.54%	10	3	7	30.00%		21	2	19	9.52%
T1160	AAAAAAAAGCAATGTACAGTGCGAAAGCACTGTACATTGCTTTTTTTT	0	0	0	I	2	2	0	100.00%		13	12	1	92.31%
T1161	AAAAAAAAGCAACTCCCAGTGCGAAAGCACTGCGCTACCGTTTTTTTT	22	0	22	0.00%	12	1	11	8.33%		34	0	34	0.00%
T1162	AAAAAAAACGTTTTTGCAGTGCGAAAGCACTGCAAAAACGTTTTTTTT	5	5	0	100.00%	0	0	0	I		0	0	0	I
T1163	AAAAAAAACGTTCTTACAGTGCGAAAGCACTGTAAGAACGTTTTTTTT	1	1	0	100.00%	6	6	0	100.00%		0	0	0	I
T1164	AAAAAAAACCTCGGTGCAGTGCTTTCGCACTGAAACGTCCTTTTTTTT	0	0	0	I	4	0	4	0.00%		0	0	0	I
T1165	AAAAAAAACCGACTATCAGTGCGAAAGCACTGCGCAAACCTTTTTTTT	19	2	17	10.53%	42	6	36	14.29%		25	0	25	0.00%
T1166	AAAAAAAACCATTCCTCAGTGCGAAAGCACTGACGCGTCCTTTTTTTT	37	4	33	10.81%	39	23	16	58.97%		51	27	24	52.94%
T1167	AAAAAAAAGGTATGCTCAGTGCGAAAGCACTGAGCATAGCTTTTTTTT	0	0	0	I	0	0	0	I		0	0	0	I
T1168	AAAAAAAAGGTAGATGCAGTGCGAAAGCACTGCATCTACCTTTTTTTT	0	0	0	I	6	6	0	100.00%		0	0	0	I
T1169	AAAAAAAAGGGGGTGCCAGTGCTTTCGCACTGCTCTCCGCTTTTTTTT	8	0	8	0.00%	12	0	12	0.00%		13	0	13	0.00%
T1170	AAAAAAAAGGGAAAGGCAGTGCTTTCGCACTGGAGTGGCCTTTTTTTT	6	0	6	0.00%	2	0	2	0.00%		0	0	0	I
T1171	AAAAAAAAGGATTTAACAGTGCTTTCGCACTGTTAAATCCTTTTTTTT	1	1	0	100.00%	10	10	0	100.00%		0	0	0	I
T1172	AAAAAAAAGCTCGTCCCAGTGCGAAAGCACTGAAAAGGCCTTTTTTTT	14	2	12	14.29%	25	0	25	0.00%		10	0	10	0.00%
T1173	AAAAAAAAGCGTGGCGCAGTGCTTTCGCACTGTATCCTCGTTTTTTTT	5	1	4	20.00%	3	0	3	0.00%		10	2	8	20.00%
T1174	AAAAAAAAGCAATATTCAGTGCGAAAGCACTGTCTCTCGCTTTTTTTT	41	2	39	4.88%	28	1	27	3.57%		28	3	25	10.71%
T1175	AAAAAAAACGGTTTGTCAGTGCGAAAGCACTGCGTCGAGCTTTTTTTT	73	25	48	34.25%	28	15	13	53.57%		24	14	10	58.33%
T1176	AAAAAAAACGGGTTGGCAGTGCTTTCGCACTGTGAACAGCTTTTTTTT	2	0	2	0.00%	2	0	2	0.00%		13	0	13	0.00%
T1177	AAAAAAAACGGATTGACAGTGCTTTCGCACTGTCAATCCGTTTTTTTT	1	1	0	100.00%	3	2	1	66.67%		1	1	0	100.00%
T1178	AAAAAAAAGGTGGGTGCAGTGCTTTCGCACTGGGTTATCCTTTTTTTT	70	49	21	70.00%	59	39	20	66.10%		41	30	11	73.17%
T1179	AAAAAAAAGGGCTTTGCAGTGCTTTCGCACTGGATGAACGTTTTTTTT	6	0	6	0.00%	0	0	0	I		3	0	3	0.00%
T1180	AAAAAAAAGCTTAGCTCAGTGCTTTCGCACTGAGCTAAGCTTTTTTTT	1	1	0	100.00%	20	19	1	95.00%		10	10	0	100.00%
T1181	AAAAAAAACGTTATCGCAGTGCTTTCGCACTGCGATAACGTTTTTTTT	13	13	0	100.00%	18	18	0	100.00%		6	6	0	100.00%
T1182	AAAAAAAACGTAGATTCAGTGCTTTCGCACTGAATCTAGGTTTTTTTT	0	0	0	I	0	0	0	I		0	0	0	I
T1183	AAAAAAAACGCATGTACAGTGCTTTCGCACTGTACATGCGTTTTTTTT	4	4	0	100.00%	20	18	2	90.00%		26	25	1	96.15%
T1184	AAAAAAAACCTTAAGACAGTGCGAAAGCACTGACATGACCTTTTTTTT	67	4	63	5.97%	3	1	2	33.33%		7	0	7	0.00%
T1185	AAAAAAAACCACATCACAGTGCGAAAGCACTGTGATGTCGTTTTTTTT	0	0	0	I	0	0	0	I		0	0	0	I
T1186	AAAAAAAAGGTGTGTGCAGTGCTTTCGCACTGTGATGCCGTTTTTTTT	2	0	2	0.00%	5	2	3	40.00%		5	3	2	60.00%
T1187	AAAAAAAAGGTGAATACAGTGCTTTCGCACTGTATTCACCTTTTTTTT	2	2	0	100.00%	0	0	0	I		0	0	0	I
T1188	AAAAAAAAGGTCGTGTCAGTGCTTTCGCACTGACACGACCTTTTTTTT	3	3	0	100.00%	3	3	0	100.00%		4	4	0	100.00%
T1189	AAAAAAAAGGTAATGTCAGTGCGAAAGCACTGACATTACCTTTTTTTT	0	0	0	I	0	0	0	I		0	0	0	I
T1190	AAAAAAAAGGCAGTCACAGTGCTTTCGCACTGGCATAGCGTTTTTTTT	19	0	19	0.00%	15	4	11	26.67%		11	4	7	36.36%
T1191	AAAAAAAAGCTTGCCCCAGTGCGAAAGCACTGTACTCTCGTTTTTTTT	64	0	64	0.00%	72	8	64	11.11%		89	5	84	5.62%
T1192	AAAAAAAAGCTACTACCAGTGCTTTCGCACTGTCGAGGGGTTTTTTTT	10	0	10	0.00%	3	1	2	33.33%		5	2	3	40.00%
T1193	AAAAAAAAGCGATCCGCAGTGCGAAAGCACTGAGAGCCCGTTTTTTTT	32	0	32	0.00%	5	0	5	0.00%		21	1	20	4.76%
T1194	AAAAAAAAGCCGAGTGCAGTGCTTTCGCACTGAGAACTCGTTTTTTTT	29	0	29	0.00%	33	0	33	0.00%		16	1	15	6.25%
T1195	AAAAAAAACGCTCACGCAGTGCGAAAGCACTGAACACACGTTTTTTTT	11	1	10	9.09%	4	0	4	0.00%		41	0	41	0.00%
T1196	AAAAAAAAGGCTACAACAGTGCGAAAGCACTGCCTGCCGGTTTTTTTT	6	1	5	16.67%	29	11	18	37.93%		21	4	17	19.05%
T1197	AAAAAAAAGCTTGTAGCAGTGCGAAAGCACTGCTACAAGCTTTTTTTT	1	1	0	100.00%	0	0	0	I		1	0	1	0.00%
T1198	AAAAAAAACGGTCCTTCAGTGCTTTCGCACTGTCCCTAGCTTTTTTTT	3	0	3	0.00%	1	0	1	0.00%		1	0	1	0.00%
T1199	AAAAAAAACGGGGTATCAGTGCTTTCGCACTGGGCAATGCTTTTTTTT	0	0	0	I	0	0	0	I		1	0	1	0.00%
T1200	AAAAAAAAGGTGCAGGCAGTGCTTTCGCACTGCAACGTGGTTTTTTTT	4	0	4	0.00%	2	1	1	50.00%		4	4	0	100.00%
T1201	AAAAAAAAGGCTTTAACAGTGCGAAAGCACTGCACACTCGTTTTTTTT	30	4	26	13.33%	26	6	20	23.08%		16	1	15	6.25%
T1202	AAAAAAAAGGCTCCTTCAGTGCTTTCGCACTGACCAATCGTTTTTTTT	3	0	3	0.00%	2	0	2	0.00%		8	0	8	0.00%
T1203	AAAAAAAAGGAGAGGACAGTGCGAAAGCACTGGACCTTGGTTTTTTTT	27	8	19	29.63%	10	5	5	50.00%		11	7	4	63.64%
T1204	AAAAAAAAGCCTATCTCAGTGCGAAAGCACTGTTCGGACGTTTTTTTT	58	15	43	25.86%	42	25	17	59.52%		26	20	6	76.92%
T1205	AAAAAAAACGTTTCGTCAGTGCGAAAGCACTGCACTAGCCTTTTTTTT	2	0	2	0.00%	8	7	1	87.50%		6	5	1	83.33%
T1206	AAAAAAAACGTTTCGACAGTGCTTTCGCACTGCAGAAAGCTTTTTTTT	0	0	0	I	1	0	1	0.00%		0	0	0	I
T1207	AAAAAAAACGTCTGGGCAGTGCTTTCGCACTGTAGCGTGCTTTTTTTT	0	0	0	I	0	0	0	I		0	0	0	I
T1208	AAAAAAAACGTCGTCACAGTGCTTTCGCACTGCCCATTGCTTTTTTTT	7	0	7	0.00%	2	0	2	0.00%		10	0	10	0.00%
T1209	AAAAAAAACGGGGTAACAGTGCTTTCGCACTGGTATAGCCTTTTTTTT	7	0	7	0.00%	2	0	2	0.00%		17	1	16	5.88%
T1210	AAAAAAAACGGGGCTCCAGTGCTTTCGCACTGAAAAGGCCTTTTTTTT	36	0	36	0.00%	45	11	34	24.44%		21	1	20	4.76%
T1211	AAAAAAAACGCTGTAGCAGTGCGAAAGCACTGTTAATAGCTTTTTTTT	5	4	1	80.00%	14	6	8	42.86%		7	1	6	14.29%
T1212	AAAAAAAACCCTAGTACAGTGCTTTCGCACTGTACTAGGGTTTTTTTT	4	3	1	75.00%	13	13	0	100.00%		19	19	0	100.00%
T1213	AAAAAAAACCCATCGACAGTGCGAAAGCACTGGCAGGCCCTTTTTTTT	46	9	37	19.57%	75	45	30	60.00%		45	38	7	84.44%
T1214	AAAAAAAAGGTTGAATCAGTGCGAAAGCACTGATTCAACCTTTTTTTT	0	0	0	I	0	0	0	I		1	1	0	100.00%
T1215	AAAAAAAAGGTTAGTGCAGTGCGAAAGCACTGTCCCCAGGTTTTTTTT	45	8	37	17.78%	6	4	2	66.67%		14	10	4	71.43%
T1216	AAAAAAAAGGGCTCATCAGTGCGAAAGCACTGCCCCCCCGTTTTTTTT	12	1	11	8.33%	18	14	4	77.78%		14	8	6	57.14%
T1217	AAAAAAAAGGATAGTTCAGTGCGAAAGCACTGAACTATCCTTTTTTTT	3	3	0	100.00%	4	4	0	100.00%		0	0	0	I
T1218	AAAAAAAAGGACGATACAGTGCGAAAGCACTGCACTCAGGTTTTTTTT	7	0	7	0.00%	5	0	5	0.00%		1	0	1	0.00%
T1219	AAAAAAAAGCTTATAACAGTGCTTTCGCACTGTTATAAGCTTTTTTTT	42	42	0	100.00%	30	29	1	96.67%		18	18	0	100.00%
T1220	AAAAAAAAGCAGGGCGCAGTGCGAAAGCACTGTCTGTAGGTTTTTTTT	3	0	3	0.00%	0	0	0	I		3	0	3	0.00%
T1221	AAAAAAAACGGAGGGGCAGTGCTTTCGCACTGGTCGATGGTTTTTTTT	0	0	0	I	0	0	0	I		0	0	0	I
T1222	AAAAAAAACGAGATGTCAGTGCTTTCGCACTGCGACAAGCTTTTTTTT	3	0	3	0.00%	3	0	3	0.00%		2	0	2	0.00%
T1223	AAAAAAAACGAAGTTACAGTGCGAAAGCACTGCGTGCCCCTTTTTTTT	59	10	49	16.95%	43	20	23	46.51%		72	40	32	55.56%
T1224	AAAAAAAACCTTAATGCAGTGCGAAAGCACTGCATTAAGGTTTTTTTT	0	0	0	I	5	5	0	100.00%		3	3	0	100.00%
T1225	AAAAAAAACCAATTTGCAGTGCTTTCGCACTGCAAATTGGTTTTTTTT	6	6	0	100.00%	19	19	0	100.00%		2	2	0	100.00%
T1226	AAAAAAAAGGTTCTCGCAGTGCGAAAGCACTGGTCTCCGGTTTTTTTT	29	7	22	24.14%	18	11	7	61.11%		31	15	16	48.39%
T1227	AAAAAAAAGGTCTGAACAGTGCTTTCGCACTGTTCAGACCTTTTTTTT	0	0	0	I	7	7	0	100.00%		1	1	0	100.00%
T1228	AAAAAAAAGGAGTGTGCAGTGCTTTCGCACTGCACACTCCTTTTTTTT	5	5	0	100.00%	5	5	0	100.00%		6	6	0	100.00%
T1229	AAAAAAAAGGACGTTCCAGTGCTTTCGCACTGTGCAACCGTTTTTTTT	0	0	0	I	0	0	0	I		1	0	1	0.00%
T1230	AAAAAAAAGCTTTTCCCAGTGCGAAAGCACTGGGAAAAGGTTTTTTTT	69	69	0	100.00%	79	71	8	89.87%		49	49	0	100.00%
T1231	AAAAAAAACGGTGCCTCAGTGCTTTCGCACTGCGATCTCCTTTTTTTT	9	1	8	11.11%	8	0	8	0.00%		5	0	5	0.00%
T1232	AAAAAAAACGCATGGACAGTGCGAAAGCACTGACCTCCGCTTTTTTTT	11	3	8	27.27%	21	7	14	33.33%		4	1	3	25.00%
T1233	AAAAAAAACCGTAACACAGTGCTTTCGCACTGTGTTACGGTTTTTTTT	0	0	0	I	3	3	0	100.00%		0	0	0	I
T1234	AAAAAAAACCCATTGGCAGTGCGAAAGCACTGACTACACGTTTTTTTT	44	6	38	13.64%	54	17	37	31.48%		65	14	51	21.54%
T1235	AAAAAAAACCAATTGACAGTGCTTTCGCACTGTCAATTGGTTTTTTTT	2	2	0	100.00%	7	6	1	85.71%		0	0	0	I
T1236	AAAAAAAAGGTCGGGACAGTGCTTTCGCACTGGTTTCTGCTTTTTTTT	28	11	17	39.29%	154	65	89	42.21%		27	12	15	44.44%
T1237	AAAAAAAAGGTAAGGACAGTGCGAAAGCACTGCCACCCCCTTTTTTTT	26	14	12	53.85%	34	29	5	85.29%		26	18	8	69.23%
T1238	AAAAAAAAGGAGAGCTCAGTGCGAAAGCACTGGTTGTAGGTTTTTTTT	1	0	1	0.00%	37	3	34	8.11%		1	0	1	0.00%
T1239	AAAAAAAACGAGGGACCAGTGCTTTCGCACTGCACGAAGCTTTTTTTT	0	0	0	I	0	0	0	I		1	0	1	0.00%
T1240	AAAAAAAACCTACCTACAGTGCGAAAGCACTGTAGGTACGTTTTTTTT	0	0	0	I	0	0	0	I		0	0	0	I
T1241	AAAAAAAACCGCGTCTCAGTGCGAAAGCACTGTGCCGTCCTTTTTTTT	2	0	2	0.00%	3	0	3	0.00%		29	0	29	0.00%
T1242	AAAAAAAACCATCATGCAGTGCGAAAGCACTGCATGATGGTTTTTTTT	1	1	0	100.00%	3	3	0	100.00%		0	0	0	I
T1243	AAAAAAAAGGTGTCGGCAGTGCGAAAGCACTGCACATCCGTTTTTTTT	51	37	14	72.55%	13	10	3	76.92%		25	22	3	88.00%
T1244	AAAAAAAAGCGCTGCCCAGTGCGAAAGCACTGATGGTGGGTTTTTTTT	51	4	47	7.84%	22	11	11	50.00%		32	20	12	62.50%
T1245	AAAAAAAAGCCCCGGACAGTGCGAAAGCACTGAAGATACGTTTTTTTT	14	0	14	0.00%	16	0	16	0.00%		28	0	28	0.00%
T1246	AAAAAAAACGTTTAAGCAGTGCTTTCGCACTGAGTACTGCTTTTTTTT	8	1	7	12.50%	11	4	7	36.36%		2	0	2	0.00%
T1247	AAAAAAAACGCATAATCAGTGCGAAAGCACTGAACCCACCTTTTTTTT	30	0	30	0.00%	21	1	20	4.76%		6	0	6	0.00%
T1248	AAAAAAAACGATTTCCCAGTGCGAAAGCACTGGACCTGGCTTTTTTTT	16	0	16	0.00%	10	1	9	10.00%		6	1	5	16.67%
T1249	AAAAAAAACCTTTACCCAGTGCTTTCGCACTGGGTAAAGGTTTTTTTT	0	0	0	I	3	3	0	100.00%		3	3	0	100.00%
T1250	AAAAAAAACCACGTTACAGTGCTTTCGCACTGGGTTCACCTTTTTTTT	15	0	15	0.00%	22	8	14	36.36%		1	1	0	100.00%
T1251	AAAAAAAAGGTTACCGCAGTGCTTTCGCACTGACAGTGGGTTTTTTTT	10	3	7	30.00%	18	5	13	27.78%		10	3	7	30.00%
T1252	AAAAAAAAGGTGTGGACAGTGCTTTCGCACTGTCCACACCTTTTTTTT	0	0	0	I	3	3	0	100.00%		8	8	0	100.00%
T1253	AAAAAAAAGGAGTGTACAGTGCGAAAGCACTGTACACTCCTTTTTTTT	4	4	0	100.00%	1	1	0	100.00%		9	9	0	100.00%
T1254	AAAAAAAAGGAGAGGGCAGTGCGAAAGCACTGAAGCCCGCTTTTTTTT	16	7	9	43.75%	113	72	41	63.72%		32	18	14	56.25%
T1255	AAAAAAAAGGAATTATCAGTGCGAAAGCACTGATAATTCCTTTTTTTT	1	1	0	100.00%	4	4	0	100.00%		0	0	0	I
T1256	AAAAAAAAGCGTGTAGCAGTGCGAAAGCACTGTAGAATGGTTTTTTTT	36	28	8	77.78%	23	20	3	86.96%		25	20	5	80.00%
T1257	AAAAAAAAGCCTTATGCAGTGCGAAAGCACTGCATAAGGCTTTTTTTT	0	0	0	I	5	5	0	100.00%		0	0	0	I
T1258	AAAAAAAACGAATTTACAGTGCGAAAGCACTGTAAATTCGTTTTTTTT	0	0	0	I	6	5	1	83.33%		6	5	1	83.33%
T1259	AAAAAAAACCTTAATCCAGTGCTTTCGCACTGGATTAAGGTTTTTTTT	3	3	0	100.00%	11	11	0	100.00%		0	0	0	I
T1260	AAAAAAAACCAGTGTTCAGTGCTTTCGCACTGAACACTGGTTTTTTTT	4	4	0	100.00%	17	16	1	94.12%		0	0	0	I
T1261	AAAAAAAAGGGGCGTGCAGTGCTTTCGCACTGTGTCCTGGTTTTTTTT	9	0	9	0.00%	10	1	9	10.00%		22	6	16	27.27%
T1262	AAAAAAAAGGAATGTACAGTGCGAAAGCACTGCGCAAGGGTTTTTTTT	36	3	33	8.33%	16	2	14	12.50%		16	3	13	18.75%
T1263	AAAAAAAAGGAATCCTCAGTGCGAAAGCACTGTACTAAGGTTTTTTTT	61	2	59	3.28%	40	5	35	12.50%		11	0	11	0.00%
T1264	AAAAAAAAGGAAAAATCAGTGCTTTCGCACTGATTTTTCCTTTTTTTT	0	0	0	I	0	0	0	I		0	0	0	I
T1265	AAAAAAAAGCTGTGGACAGTGCTTTCGCACTGATAGGACGTTTTTTTT	29	5	24	17.24%	117	23	94	19.66%		49	13	36	26.53%
T1266	AAAAAAAAGCAGAGTACAGTGCTTTCGCACTGAGCACAGGTTTTTTTT	14	0	14	0.00%	6	0	6	0.00%		11	1	10	9.09%
T1267	AAAAAAAACCTTTACGCAGTGCGAAAGCACTGCGTAAAGGTTTTTTTT	0	0	0	I	2	2	0	100.00%		0	0	0	I
T1268	AAAAAAAACCGATCTGCAGTGCTTTCGCACTGGGCTCTGCTTTTTTTT	5	0	5	0.00%	0	0	0	I		9	1	8	11.11%
T1269	AAAAAAAACCGACTGACAGTGCTTTCGCACTGGACCTACCTTTTTTTT	71	3	68	4.23%	15	0	15	0.00%		102	16	86	15.69%
T1270	AAAAAAAACCAGGGCCCAGTGCGAAAGCACTGGAACGTGCTTTTTTTT	19	3	16	15.79%	46	24	22	52.17%		5	0	5	0.00%
T1271	AAAAAAAAGGTGAGTGCAGTGCTTTCGCACTGCACTCACCTTTTTTTT	8	8	0	100.00%	2	1	1	50.00%		7	7	0	100.00%
T1272	AAAAAAAAGGATTTCTCAGTGCGAAAGCACTGAATCGGGGTTTTTTTT	26	16	10	61.54%	17	11	6	64.71%		34	21	13	61.76%
T1273	AAAAAAAAGGAGAGAGCAGTGCGAAAGCACTGAACACCGGTTTTTTTT	13	0	13	0.00%	14	4	10	28.57%		13	4	9	30.77%
T1274	AAAAAAAAGCATGAGGCAGTGCTTTCGCACTGTCCCCACGTTTTTTTT	1	1	0	100.00%	6	0	6	0.00%		7	3	4	42.86%
T1275	AAAAAAAAGCAAATGTCAGTGCTTTCGCACTGGGCCCTGGTTTTTTTT	6	0	6	0.00%	6	0	6	0.00%		0	0	0	I
T1276	AAAAAAAACGTTAGTTCAGTGCGAAAGCACTGAACTAACGTTTTTTTT	2	2	0	100.00%	9	8	1	88.89%		3	3	0	100.00%
T1277	AAAAAAAACGGGGAGGCAGTGCTTTCGCACTGACCCTACCTTTTTTTT	1	0	1	0.00%	1	0	1	0.00%		5	0	5	0.00%
T1278	AAAAAAAACGCTTAGACAGTGCTTTCGCACTGTCTAAGCGTTTTTTTT	3	3	0	100.00%	18	7	11	38.89%		0	0	0	I
T1279	AAAAAAAACCAGGTGACAGTGCTTTCGCACTGCCTACGCCTTTTTTTT	13	0	13	0.00%	7	1	6	14.29%		8	0	8	0.00%
T1280	AAAAAAAAGGTTTCGTCAGTGCGAAAGCACTGCACCTAGGTTTTTTTT	95	63	32	66.32%	62	53	9	85.48%		24	21	3	87.50%
T1281	AAAAAAAAGGTTGGTGCAGTGCTTTCGCACTGTGGAATCGTTTTTTTT	0	0	0	I	0	0	0	I		2	0	2	0.00%
T1282	AAAAAAAAGGTGGATTCAGTGCTTTCGCACTGAATCCACCTTTTTTTT	0	0	0	I	0	0	0	I		7	6	1	85.71%
T1283	AAAAAAAAGGCGGGGACAGTGCTTTCGCACTGCTTTCGCGTTTTTTTT	1	0	1	0.00%	8	0	8	0.00%		16	2	14	12.50%
T1284	AAAAAAAAGGCGCGAGCAGTGCTTTCGCACTGAAGTAAGGTTTTTTTT	0	0	0	I	0	0	0	I		0	0	0	I
T1285	AAAAAAAACGTAGGGACAGTGCTTTCGCACTGAATCAACGTTTTTTTT	45	2	43	4.44%	58	7	51	12.07%		41	8	33	19.51%
T1286	AAAAAAAACCTTTGATCAGTGCGAAAGCACTGATCAAAGGTTTTTTTT	0	0	0	I	0	0	0	I		0	0	0	I
T1287	AAAAAAAACCGTTTAGCAGTGCTTTCGCACTGCTAAACGGTTTTTTTT	1	1	0	100.00%	4	3	1	75.00%		2	2	0	100.00%
T1288	AAAAAAAACCATTATCCAGTGCGAAAGCACTGAGGGAACCTTTTTTTT	31	6	25	19.35%	32	9	23	28.13%		25	6	19	24.00%
T1289	AAAAAAAAGGTAATATCAGTGCTTTCGCACTGATATTACCTTTTTTTT	0	0	0	I	6	6	0	100.00%		0	0	0	I
T1290	AAAAAAAAGCGCAGAGCAGTGCTTTCGCACTGAGACCTGCTTTTTTTT	2	0	2	0.00%	7	1	6	14.29%		4	0	4	0.00%
T1291	AAAAAAAAGCGACCTTCAGTGCGAAAGCACTGAGAAAACGTTTTTTTT	25	2	23	8.00%	32	4	28	12.50%		55	12	43	21.82%
T1292	AAAAAAAACGTGAAATCAGTGCGAAAGCACTGATTTCACGTTTTTTTT	0	0	0	I	0	0	0	I		0	0	0	I
T1293	AAAAAAAACGGGTGGTCAGTGCTTTCGCACTGGGGGGACCTTTTTTTT	0	0	0	I	0	0	0	I		0	0	0	I
T1294	AAAAAAAACGGGTAGGCAGTGCTTTCGCACTGTATGAGGCTTTTTTTT	9	0	9	0.00%	2	1	1	50.00%		6	4	2	66.67%
T1295	AAAAAAAACCTTTAACCAGTGCGAAAGCACTGGTTAAAGGTTTTTTTT	0	0	0	I	1	1	0	100.00%		0	0	0	I
T1296	AAAAAAAACCTTACGTCAGTGCTTTCGCACTGACGTAAGGTTTTTTTT	9	9	0	100.00%	3	3	0	100.00%		0	0	0	I
T1297	AAAAAAAAGGTTTCCCCAGTGCGAAAGCACTGACAACACGTTTTTTTT	23	3	20	13.04%	25	9	16	36.00%		11	2	9	18.18%
T1298	AAAAAAAAGGTATGATCAGTGCGAAAGCACTGAAACCCCCTTTTTTTT	4	1	3	25.00%	3	0	3	0.00%		33	28	5	84.85%
T1299	AAAAAAAAGGGTCATACAGTGCTTTCGCACTGAAGCTGCGTTTTTTTT	1	1	0	100.00%	8	7	1	87.50%		4	4	0	100.00%
T1300	AAAAAAAAGCGGGCTACAGTGCGAAAGCACTGCTACGAGGTTTTTTTT	26	7	19	26.92%	63	23	40	36.51%		22	8	14	36.36%
T1301	AAAAAAAAGCGCATCACAGTGCGAAAGCACTGGAACGAGCTTTTTTTT	35	1	34	2.86%	5	0	5	0.00%		21	3	18	14.29%
T1302	AAAAAAAAGCGCAGTGCAGTGCGAAAGCACTGGTTATGGGTTTTTTTT	8	2	6	25.00%	12	1	11	8.33%		9	0	9	0.00%
T1303	AAAAAAAAGCCTCATCCAGTGCTTTCGCACTGACCTAACCTTTTTTTT	27	0	27	0.00%	54	0	54	0.00%		91	1	90	1.10%
T1304	AAAAAAAAGCAATAGTCAGTGCTTTCGCACTGACTATTGCTTTTTTTT	0	0	0	I	0	0	0	I		0	0	0	I
T1305	AAAAAAAACGTTCAATCAGTGCTTTCGCACTGCGGAGAGCTTTTTTTT	8	0	8	0.00%	1	0	1	0.00%		0	0	0	I
T1306	AAAAAAAACCCAAAAACAGTGCTTTCGCACTGTTTTTGGGTTTTTTTT	0	0	0	I	4	4	0	100.00%		0	0	0	I
T1307	AAAAAAAACCAGTGCACAGTGCTTTCGCACTGGTTTGACCTTTTTTTT	3	1	2	33.33%	5	0	5	0.00%		14	1	13	7.14%
T1308	AAAAAAAAGGTTGAAGCAGTGCTTTCGCACTGCTTCAACCTTTTTTTT	0	0	0	I	0	0	0	I		2	2	0	100.00%
T1309	AAAAAAAAGGTAGATCCAGTGCTTTCGCACTGGATCTACCTTTTTTTT	7	7	0	100.00%	14	14	0	100.00%		0	0	0	I
T1310	AAAAAAAAGGTAATTGCAGTGCTTTCGCACTGCAATTACCTTTTTTTT	25	25	0	100.00%	21	21	0	100.00%		18	17	1	94.44%
T1311	AAAAAAAAGGCATTAGCAGTGCTTTCGCACTGTCTCACGGTTTTTTTT	0	0	0	I	0	0	0	I		0	0	0	I
T1312	AAAAAAAAGCAATTTGCAGTGCGAAAGCACTGCAAATTGCTTTTTTTT	11	11	0	100.00%	11	11	0	100.00%		16	16	0	100.00%
T1313	AAAAAAAACGTGCGTCCAGTGCGAAAGCACTGCGAAAACCTTTTTTTT	62	43	19	69.35%	36	26	10	72.22%		7	6	1	85.71%
T1314	AAAAAAAACGTCGTAACAGTGCGAAAGCACTGTTACGACGTTTTTTTT	2	2	0	100.00%	0	0	0	I		0	0	0	I
T1315	AAAAAAAACGTATTCTCAGTGCGAAAGCACTGAGAATACGTTTTTTTT	7	7	0	100.00%	5	3	2	60.00%		5	5	0	100.00%
T1316	AAAAAAAACCTCAAATCAGTGCGAAAGCACTGATTTGAGGTTTTTTTT	4	4	0	100.00%	0	0	0	I		2	2	0	100.00%
T1317	AAAAAAAACCGGGGTGCAGTGCGAAAGCACTGACATCTCCTTTTTTTT	0	0	0	I	2	0	2	0.00%		0	0	0	I
T1318	AAAAAAAACCCCTCGTCAGTGCTTTCGCACTGACGAGGCGTTTTTTTT	2	2	0	100.00%	0	0	0	I		3	3	0	100.00%
T1319	AAAAAAAACCACATTACAGTGCGAAAGCACTGGCAATTCCTTTTTTTT	28	5	23	17.86%	23	1	22	4.35%		16	4	12	25.00%
T1320	AAAAAAAAGGCTGGTACAGTGCTTTCGCACTGACCCAACGTTTTTTTT	9	0	9	0.00%	15	0	15	0.00%		8	0	8	0.00%
T1321	AAAAAAAAGGATGGCGCAGTGCTTTCGCACTGGGCACACGTTTTTTTT	4	0	4	0.00%	1	0	1	0.00%		1	0	1	0.00%
T1322	AAAAAAAACGTAAGGGCAGTGCGAAAGCACTGTTTGGTGGTTTTTTTT	8	6	2	75.00%	0	0	0	I		5	0	5	0.00%
T1323	AAAAAAAACGTAACGTCAGTGCTTTCGCACTGACGTTACGTTTTTTTT	0	0	0	I	0	0	0	I		0	0	0	I
T1324	AAAAAAAACGGGGGCGCAGTGCTTTCGCACTGTAAATAGCTTTTTTTT	1	0	1	0.00%	0	0	0	I		0	0	0	I
T1325	AAAAAAAACGGGGCTGCAGTGCTTTCGCACTGGACCATGCTTTTTTTT	1	0	1	0.00%	0	0	0	I		0	0	0	I
T1326	AAAAAAAACGGAGTGGCAGTGCTTTCGCACTGAAGGCAGCTTTTTTTT	4	0	4	0.00%	1	0	1	0.00%		4	0	4	0.00%
T1327	AAAAAAAACGATGTTTCAGTGCGAAAGCACTGTCCCCCCCTTTTTTTT	27	4	23	14.81%	17	1	16	5.88%		9	1	8	11.11%
T1328	AAAAAAAACCTTTATACAGTGCTTTCGCACTGTATAAAGGTTTTTTTT	0	0	0	I	24	22	2	91.67%		10	10	0	100.00%
T1329	AAAAAAAACCAATTTTCAGTGCGAAAGCACTGTCCCCGGCTTTTTTTT	18	0	18	0.00%	11	2	9	18.18%		35	2	33	5.71%
T1330	AAAAAAAAGGTGTGAGCAGTGCTTTCGCACTGCTCACACCTTTTTTTT	2	2	0	100.00%	4	4	0	100.00%		5	5	0	100.00%
T1331	AAAAAAAAGGTGTATGCAGTGCGAAAGCACTGCATACACCTTTTTTTT	5	5	0	100.00%	0	0	0	I		0	0	0	I
T1332	AAAAAAAAGGTGCGTACAGTGCGAAAGCACTGCTTCAGGGTTTTTTTT	37	22	15	59.46%	98	63	35	64.29%		23	9	14	39.13%
T1333	AAAAAAAAGGGTTGATCAGTGCGAAAGCACTGCTAAGTGGTTTTTTTT	14	3	11	21.43%	36	16	20	44.44%		21	18	3	85.71%
T1334	AAAAAAAAGGATTACTCAGTGCGAAAGCACTGTCTGACCCTTTTTTTT	0	0	0	I	0	0	0	I		0	0	0	I
T1335	AAAAAAAAGCTGTATGCAGTGCTTTCGCACTGCATACAGCTTTTTTTT	0	0	0	I	0	0	0	I		0	0	0	I
T1336	AAAAAAAAGCGGGGTTCAGTGCTTTCGCACTGCCGTAGGGTTTTTTTT	2	0	2	0.00%	4	0	4	0.00%		2	0	2	0.00%
T1337	AAAAAAAAGCATAGTGCAGTGCTTTCGCACTGCACTATGCTTTTTTTT	7	7	0	100.00%	1	1	0	100.00%		0	0	0	I
T1338	AAAAAAAACGTCTGGTCAGTGCGAAAGCACTGTCTATAGCTTTTTTTT	28	2	26	7.14%	29	2	27	6.90%		30	7	23	23.33%
T1339	AAAAAAAACGTAGTATCAGTGCTTTCGCACTGATACTACGTTTTTTTT	22	22	0	100.00%	15	15	0	100.00%		7	7	0	100.00%
T1340	AAAAAAAACGGCCTAACAGTGCTTTCGCACTGCACACTGCTTTTTTTT	3	0	3	0.00%	1	0	1	0.00%		7	0	7	0.00%
T1341	AAAAAAAACGCGTAATCAGTGCTTTCGCACTGAGTACGGCTTTTTTTT	72	37	35	51.39%	49	31	18	63.27%		34	23	11	67.65%
T1342	AAAAAAAACGATTCTACAGTGCGAAAGCACTGAATTCCCCTTTTTTTT	13	0	13	0.00%	42	11	31	26.19%		6	0	6	0.00%
T1343	AAAAAAAACCGTGTTGCAGTGCGAAAGCACTGGCCCGGCCTTTTTTTT	0	0	0	I	0	0	0	I		4	4	0	100.00%
T1344	AAAAAAAACCCTGAGCCAGTGCGAAAGCACTGAGGATGGCTTTTTTTT	7	1	6	14.29%	8	1	7	12.50%		18	8	10	44.44%
T1345	AAAAAAAACCATTCGACAGTGCGAAAGCACTGCATGTGCCTTTTTTTT	31	1	30	3.23%	70	6	64	8.57%		89	22	67	24.72%
T1346	AAAAAAAAGGGCAAGTCAGTGCGAAAGCACTGTCAACCCGTTTTTTTT	72	33	39	45.83%	40	29	11	72.50%		40	31	9	77.50%
T1347	AAAAAAAAGGCCCGTTCAGTGCTTTCGCACTGACCAAAGGTTTTTTTT	12	0	12	0.00%	1	0	1	0.00%		8	1	7	12.50%
T1348	AAAAAAAAGGAAAGTTCAGTGCGAAAGCACTGAACTTTCCTTTTTTTT	0	0	0	I	1	1	0	100.00%		0	0	0	I
T1349	AAAAAAAAGCTTTTTTCAGTGCGAAAGCACTGCTCCCCCGTTTTTTTT	66	4	62	6.06%	76	9	67	11.84%		58	16	42	27.59%
T1350	AAAAAAAACGTTGAAGCAGTGCGAAAGCACTGCTTCAACGTTTTTTTT	1	1	0	100.00%	0	0	0	I		0	0	0	I
T1351	AAAAAAAACGTTCAAGCAGTGCGAAAGCACTGAACTAAGCTTTTTTTT	116	73	43	62.93%	11	5	6	45.45%		10	5	5	50.00%
T1352	AAAAAAAACCTGGAAACAGTGCGAAAGCACTGGTATTGGCTTTTTTTT	9	0	9	0.00%	12	5	7	41.67%		4	0	4	0.00%
T1353	AAAAAAAACCTATTTTCAGTGCTTTCGCACTGTGGTAACCTTTTTTTT	12	0	12	0.00%	4	1	3	25.00%		13	1	12	7.69%
T1354	AAAAAAAAGGTTTACGCAGTGCGAAAGCACTGCGTAAACCTTTTTTTT	13	13	0	100.00%	4	4	0	100.00%		14	14	0	100.00%
T1355	AAAAAAAAGGTGGAGGCAGTGCTTTCGCACTGAGCTTGCCTTTTTTTT	1	0	1	0.00%	0	0	0	I		1	0	1	0.00%
T1356	AAAAAAAAGGGAGTGCCAGTGCGAAAGCACTGGGCCATGGTTTTTTTT	5	3	2	60.00%	1	0	1	0.00%		14	6	8	42.86%
T1357	AAAAAAAAGCTAGGTTCAGTGCTTTCGCACTGAACCTAGCTTTTTTTT	0	0	0	I	1	1	0	100.00%		4	4	0	100.00%
T1358	AAAAAAAAGCGCAACACAGTGCGAAAGCACTGCCCCAACGTTTTTTTT	18	2	16	11.11%	14	0	14	0.00%		17	0	17	0.00%
T1359	AAAAAAAAGCCGAAGACAGTGCTTTCGCACTGGATCTGCCTTTTTTTT	0	0	0	I	0	0	0	I		0	0	0	I
T1360	AAAAAAAACGCCGATGCAGTGCGAAAGCACTGTCGCCTCCTTTTTTTT	42	33	9	78.57%	66	52	14	78.79%		41	37	4	90.24%
T1361	AAAAAAAACGCATACTCAGTGCGAAAGCACTGCATACTCCTTTTTTTT	36	4	32	11.11%	18	9	9	50.00%		38	10	28	26.32%
T1362	AAAAAAAACGAATTGACAGTGCTTTCGCACTGTCAATTCGTTTTTTTT	0	0	0	I	0	0	0	I		0	0	0	I
T1363	AAAAAAAACCTGGGGTCAGTGCTTTCGCACTGTGCACTGCTTTTTTTT	3	0	3	0.00%	0	0	0	I		24	3	21	12.50%
T1364	AAAAAAAACCGTAATTCAGTGCGAAAGCACTGCTCGTCCCTTTTTTTT	14	3	11	21.43%	20	4	16	20.00%		25	2	23	8.00%
T1365	AAAAAAAACCCGTGGCCAGTGCTTTCGCACTGTTAAGCCCTTTTTTTT	7	0	7	0.00%	0	0	0	I		15	0	15	0.00%
T1366	AAAAAAAACCATACGGCAGTGCTTTCGCACTGTCAACACCTTTTTTTT	69	1	68	1.45%	81	9	72	11.11%		44	11	33	25.00%
T1367	AAAAAAAACCACTGTACAGTGCTTTCGCACTGTACAGTGGTTTTTTTT	8	8	0	100.00%	21	21	0	100.00%		11	10	1	90.91%
T1368	AAAAAAAAGGTTTCGGCAGTGCGAAAGCACTGCACTGAGGTTTTTTTT	9	1	8	11.11%	1	0	1	0.00%		0	0	0	I
T1369	AAAAAAAAGGTGCTCTCAGTGCGAAAGCACTGCACCCCCGTTTTTTTT	7	1	6	14.29%	14	3	11	21.43%		21	2	19	9.52%
T1370	AAAAAAAAGGACCAACCAGTGCGAAAGCACTGAATCCCCCTTTTTTTT	34	0	34	0.00%	14	3	11	21.43%		8	3	5	37.50%
T1371	AAAAAAAAGCCTGCGCCAGTGCGAAAGCACTGCTGACGCGTTTTTTTT	45	41	4	91.11%	93	69	24	74.19%		29	14	15	48.28%
T1372	AAAAAAAACGTATTGACAGTGCTTTCGCACTGTCAATACGTTTTTTTT	4	4	0	100.00%	6	6	0	100.00%		0	0	0	I
T1373	AAAAAAAACGAGCTTACAGTGCGAAAGCACTGCACTAGGCTTTTTTTT	17	3	14	17.65%	135	38	97	28.15%		47	9	38	19.15%
T1374	AAAAAAAACCTATGCTCAGTGCTTTCGCACTGAGCATAGGTTTTTTTT	0	0	0	I	1	1	0	100.00%		6	6	0	100.00%
T1375	AAAAAAAACCGGCCTTCAGTGCTTTCGCACTGTCCACGCGTTTTTTTT	11	0	11	0.00%	1	0	1	0.00%		9	0	9	0.00%
T1376	AAAAAAAAGGTTTTATCAGTGCGAAAGCACTGTCCTCCGCTTTTTTTT	8	2	6	25.00%	33	11	22	33.33%		11	5	6	45.45%
T1377	AAAAAAAAGGGTCGACCAGTGCGAAAGCACTGCCCCCCGGTTTTTTTT	11	0	11	0.00%	12	2	10	16.67%		30	8	22	26.67%
T1378	AAAAAAAAGGAGTTTTCAGTGCGAAAGCACTGCCCCTGGCTTTTTTTT	32	13	19	40.63%	36	24	12	66.67%		37	18	19	48.65%
T1379	AAAAAAAAGCTTGTATCAGTGCTTTCGCACTGATACAAGCTTTTTTTT	1	0	1	0.00%	6	6	0	100.00%		19	18	1	94.74%
T1380	AAAAAAAAGCGGCAGTCAGTGCTTTCGCACTGCGTTCTCCTTTTTTTT	8	1	7	12.50%	2	0	2	0.00%		6	0	6	0.00%
T1381	AAAAAAAAGCATTGATCAGTGCGAAAGCACTGATCAATGCTTTTTTTT	10	10	0	100.00%	13	11	2	84.62%		7	7	0	100.00%
T1382	AAAAAAAAGCACTGATCAGTGCGAAAGCACTGTGCCTCCGTTTTTTTT	2	0	2	0.00%	8	0	8	0.00%		7	4	3	57.14%
T1383	AAAAAAAACGTGGGCTCAGTGCTTTCGCACTGGGAGTTGGTTTTTTTT	2	0	2	0.00%	3	2	1	66.67%		9	0	9	0.00%
T1384	AAAAAAAACGGCTGGGCAGTGCTTTCGCACTGAATTACGCTTTTTTTT	3	0	3	0.00%	4	0	4	0.00%		6	0	6	0.00%
T1385	AAAAAAAACCTCGGTTCAGTGCTTTCGCACTGTCCATTCCTTTTTTTT	3	0	3	0.00%	9	0	9	0.00%		10	0	10	0.00%
T1386	AAAAAAAACCGTTCTGCAGTGCTTTCGCACTGCAGAACGGTTTTTTTT	4	4	0	100.00%	5	5	0	100.00%		3	3	0	100.00%
T1387	AAAAAAAAGGTGTATGCAGTGCTTTCGCACTGATCATCGCTTTTTTTT	15	0	15	0.00%	5	0	5	0.00%		8	0	8	0.00%
T1388	AAAAAAAAGGTCTTGTCAGTGCTTTCGCACTGCTCTCCGGTTTTTTTT	11	1	10	9.09%	1	0	1	0.00%		5	1	4	20.00%
T1389	AAAAAAAAGGGATCTACAGTGCGAAAGCACTGCCCCCACGTTTTTTTT	6	0	6	0.00%	23	8	15	34.78%		20	5	15	25.00%
T1390	AAAAAAAAGCGGACATCAGTGCTTTCGCACTGTCTTGGGGTTTTTTTT	6	0	6	0.00%	3	0	3	0.00%		1	1	0	100.00%
T1391	AAAAAAAAGCAATATCCAGTGCGAAAGCACTGAACCCCCGTTTTTTTT	20	0	20	0.00%	103	6	97	5.83%		71	1	70	1.41%
T1392	AAAAAAAACGTGATACCAGTGCTTTCGCACTGGTATCACGTTTTTTTT	2	2	0	100.00%	26	24	2	92.31%		9	0	9	0.00%
T1393	AAAAAAAACGTAACTTCAGTGCTTTCGCACTGAAGTTACGTTTTTTTT	5	5	0	100.00%	1	1	0	100.00%		0	0	0	I
T1394	AAAAAAAAGGTGAGTCCAGTGCGAAAGCACTGACTATAGGTTTTTTTT	51	12	39	23.53%	11	1	10	9.09%		19	9	10	47.37%
T1395	AAAAAAAAGGTCTGATCAGTGCTTTCGCACTGATCAGACCTTTTTTTT	12	12	0	100.00%	49	49	0	100.00%		2	2	0	100.00%
T1396	AAAAAAAAGGTATATTCAGTGCTTTCGCACTGAATATAGCTTTTTTTT	12	7	5	58.33%	7	4	3	57.14%		5	5	0	100.00%
T1397	AAAAAAAACGTTAAGTCAGTGCTTTCGCACTGACTTAACGTTTTTTTT	0	0	0	I	0	0	0	I		0	0	0	I
T1398	AAAAAAAACGTAGTTACAGTGCGAAAGCACTGTAACTACGTTTTTTTT	0	0	0	I	23	23	0	100.00%		0	0	0	I
T1399	AAAAAAAACCTTCGTCCAGTGCGAAAGCACTGAGAGAACCTTTTTTTT	9	0	9	0.00%	2	0	2	0.00%		2	0	2	0.00%
T1400	AAAAAAAACCTAAAACCAGTGCGAAAGCACTGCTAATCGCTTTTTTTT	28	1	27	3.57%	9	1	8	11.11%		28	8	20	28.57%
T1401	AAAAAAAACCGGGGTGCAGTGCGAAAGCACTGTGCTGAGCTTTTTTTT	29	11	18	37.93%	5	4	1	80.00%		20	15	5	75.00%
T1402	AAAAAAAACCATTTGTCAGTGCGAAAGCACTGACAAATGGTTTTTTTT	1	1	0	100.00%	5	5	0	100.00%		7	7	0	100.00%
T1403	AAAAAAAAGGTGTCTGCAGTGCTTTCGCACTGCAGACACCTTTTTTTT	20	20	0	100.00%	51	51	0	100.00%		25	25	0	100.00%
T1404	AAAAAAAAGGTAAAATCAGTGCTTTCGCACTGATTTTACCTTTTTTTT	0	0	0	I	0	0	0	I		0	0	0	I
T1405	AAAAAAAAGCTGCTTGCAGTGCTTTCGCACTGACTAGACGTTTTTTTT	5	0	5	0.00%	4	2	2	50.00%		2	2	0	100.00%
T1406	AAAAAAAAGCGTATAACAGTGCTTTCGCACTGTTATACGCTTTTTTTT	2	2	0	100.00%	5	5	0	100.00%		0	0	0	I
T1407	AAAAAAAAGCGCACTTCAGTGCGAAAGCACTGCAAGTCCGTTTTTTTT	21	17	4	80.95%	21	19	2	90.48%		41	37	4	90.24%
T1408	AAAAAAAACGTGTGCTCAGTGCGAAAGCACTGAACCGGCCTTTTTTTT	3	1	2	33.33%	21	19	2	90.48%		10	7	3	70.00%
T1409	AAAAAAAACCGTTACGCAGTGCGAAAGCACTGGAAAATCCTTTTTTTT	25	1	24	4.00%	34	6	28	17.65%		11	2	9	18.18%
T1410	AAAAAAAACCGGGGGGCAGTGCTTTCGCACTGGACTCTCCTTTTTTTT	10	0	10	0.00%	35	11	24	31.43%		3	0	3	0.00%
T1411	AAAAAAAACCCAATGACAGTGCTTTCGCACTGTCATTGGGTTTTTTTT	11	11	0	100.00%	46	46	0	100.00%		11	11	0	100.00%
T1412	AAAAAAAACCACATACCAGTGCGAAAGCACTGGTATGTGGTTTTTTTT	25	25	0	100.00%	44	43	1	97.73%		18	18	0	100.00%
T1413	AAAAAAAAGGTGAAATCAGTGCGAAAGCACTGAGATGTGGTTTTTTTT	11	1	10	9.09%	19	9	10	47.37%		0	0	0	I
T1414	AAAAAAAAGGTAGTCGCAGTGCGAAAGCACTGACACCGCGTTTTTTTT	45	18	27	40.00%	7	3	4	42.86%		24	17	7	70.83%
T1415	AAAAAAAAGGCTTATGCAGTGCTTTCGCACTGTCTCAAGGTTTTTTTT	15	1	14	6.67%	11	0	11	0.00%		6	0	6	0.00%
T1416	AAAAAAAAGCTCCGATCAGTGCTTTCGCACTGTGCAAAGGTTTTTTTT	26	4	22	15.38%	10	1	9	10.00%		12	4	8	33.33%
T1417	AAAAAAAAGCCTTCTGCAGTGCGAAAGCACTGGTACGCCGTTTTTTTT	9	1	8	11.11%	24	12	12	50.00%		14	8	6	57.14%
T1418	AAAAAAAACGTCAAAGCAGTGCTTTCGCACTGAAGCGTGGTTTTTTTT	31	10	21	32.26%	18	18	0	100.00%		12	6	6	50.00%
T1419	AAAAAAAACGTAAAAACAGTGCGAAAGCACTGCTCCCCGCTTTTTTTT	12	1	11	8.33%	4	1	3	25.00%		16	0	16	0.00%
T1420	AAAAAAAACGCCTAGGCAGTGCGAAAGCACTGGTCCAGCCTTTTTTTT	40	15	25	37.50%	33	12	21	36.36%		23	7	16	30.43%
T1421	AAAAAAAACCTGTGCACAGTGCTTTCGCACTGTGCACAGGTTTTTTTT	0	0	0	I	0	0	0	I		7	6	1	85.71%
T1422	AAAAAAAACCTGCGTACAGTGCTTTCGCACTGCCCACCCCTTTTTTTT	6	2	4	33.33%	1	0	1	0.00%		8	2	6	25.00%
T1423	AAAAAAAACCGTGTGACAGTGCGAAAGCACTGGATCTTGCTTTTTTTT	68	30	38	44.12%	10	8	2	80.00%		29	24	5	82.76%
T1424	AAAAAAAACCGCGTTTCAGTGCGAAAGCACTGGCAAAGCCTTTTTTTT	39	5	34	12.82%	40	5	35	12.50%		10	8	2	80.00%
T1425	AAAAAAAACCCTTGTACAGTGCTTTCGCACTGTACAAGGGTTTTTTTT	2	2	0	100.00%	1	0	1	0.00%		2	2	0	100.00%
T1426	AAAAAAAACCAGCTTGCAGTGCTTTCGCACTGCCCCGTCCTTTTTTTT	18	0	18	0.00%	6	1	5	16.67%		11	2	9	18.18%
T1427	AAAAAAAACCAATATACAGTGCGAAAGCACTGTATATTGGTTTTTTTT	0	0	0	I	0	0	0	I		8	8	0	100.00%
T1428	AAAAAAAAGGTGTTATCAGTGCGAAAGCACTGATAACACCTTTTTTTT	4	4	0	100.00%	10	10	0	100.00%		0	0	0	I
T1429	AAAAAAAAGGGGTCGGCAGTGCGAAAGCACTGGAAAGTGGTTTTTTTT	64	14	50	21.88%	43	19	24	44.19%		17	11	6	64.71%
T1430	AAAAAAAAGGGGGCTCCAGTGCTTTCGCACTGACGAGTGGTTTTTTTT	7	0	7	0.00%	2	0	2	0.00%		5	0	5	0.00%
T1431	AAAAAAAAGGGGAGTTCAGTGCGAAAGCACTGTGCATCCCTTTTTTTT	0	0	0	I	0	0	0	I		0	0	0	I
T1432	AAAAAAAAGCTGTATACAGTGCGAAAGCACTGCCCCTCCGTTTTTTTT	8	1	7	12.50%	10	0	10	0.00%		14	2	12	14.29%
T1433	AAAAAAAAGCTAGTGTCAGTGCGAAAGCACTGACACTAGCTTTTTTTT	1	1	0	100.00%	2	2	0	100.00%		2	2	0	100.00%
T1434	AAAAAAAACGTTGACACAGTGCTTTCGCACTGTGTCAACGTTTTTTTT	1	1	0	100.00%	4	3	1	75.00%		0	0	0	I
T1435	AAAAAAAACGAACGGCCAGTGCTTTCGCACTGCGTTTAGCTTTTTTTT	5	0	5	0.00%	10	1	9	10.00%		4	0	4	0.00%
T1436	AAAAAAAACCGTATGACAGTGCTTTCGCACTGTCATACGGTTTTTTTT	3	3	0	100.00%	0	0	0	I		3	3	0	100.00%
T1437	AAAAAAAACCATGAAGCAGTGCTTTCGCACTGCTTCATGGTTTTTTTT	0	0	0	I	1	1	0	100.00%		0	0	0	I
T1438	AAAAAAAAGGTTCTTTCAGTGCTTTCGCACTGCGAATGCGTTTTTTTT	64	29	35	45.31%	76	50	26	65.79%		14	10	4	71.43%
T1439	AAAAAAAAGCATTGTACAGTGCGAAAGCACTGTACAATGCTTTTTTTT	18	18	0	100.00%	0	0	0	I		0	0	0	I
T1440	AAAAAAAACGTCGTCTCAGTGCGAAAGCACTGTCCATGGCTTTTTTTT	33	3	30	9.09%	27	7	20	25.93%		13	8	5	61.54%
T1441	AAAAAAAACGTCAAATCAGTGCGAAAGCACTGATTTGACGTTTTTTTT	5	5	0	100.00%	0	0	0	I		0	0	0	I
T1442	AAAAAAAACGGGGGGTCAGTGCTTTCGCACTGAGCGAACCTTTTTTTT	50	0	50	0.00%	15	0	15	0.00%		50	4	46	8.00%
T1443	AAAAAAAACCCATCGTCAGTGCGAAAGCACTGTGTACTGCTTTTTTTT	23	4	19	17.39%	12	4	8	33.33%		34	10	24	29.41%
T1444	AAAAAAAAGCGTGATTCAGTGCGAAAGCACTGCCGCCTGCTTTTTTTT	31	0	31	0.00%	21	0	21	0.00%		25	0	25	0.00%
T1445	AAAAAAAAGCATTTATCAGTGCGAAAGCACTGAACGCACCTTTTTTTT	20	0	20	0.00%	14	0	14	0.00%		13	0	13	0.00%
T1446	AAAAAAAACGTTAGCTCAGTGCGAAAGCACTGAGCTAACGTTTTTTTT	0	0	0	I	5	4	1	80.00%		5	5	0	100.00%
T1447	AAAAAAAACCCTCGGTCAGTGCGAAAGCACTGTGTAAAGCTTTTTTTT	38	7	31	18.42%	25	4	21	16.00%		22	6	16	27.27%
T1448	AAAAAAAACCATTGGTCAGTGCGAAAGCACTGACCAATGGTTTTTTTT	0	0	0	I	0	0	0	I		0	0	0	I
T1449	AAAAAAAAGGTTTGTCCAGTGCGAAAGCACTGGACAAACCTTTTTTTT	2	2	0	100.00%	0	0	0	I		4	4	0	100.00%
T1450	AAAAAAAAGGTAAGTGCAGTGCTTTCGCACTGCACTTACCTTTTTTTT	3	3	0	100.00%	9	9	0	100.00%		9	9	0	100.00%
T1451	AAAAAAAAGGGTGATTCAGTGCTTTCGCACTGCATGCACGTTTTTTTT	5	1	4	20.00%	2	0	2	0.00%		8	0	8	0.00%
T1452	AAAAAAAAGGGAACGTCAGTGCGAAAGCACTGCCTTCAGGTTTTTTTT	28	4	24	14.29%	11	2	9	18.18%		18	7	11	38.89%
T1453	AAAAAAAAGGATCGACCAGTGCGAAAGCACTGATACTCGGTTTTTTTT	17	0	17	0.00%	44	3	41	6.82%		27	2	25	7.41%
T1454	AAAAAAAAGCTTTGCACAGTGCGAAAGCACTGTGCAAAGCTTTTTTTT	3	3	0	100.00%	5	5	0	100.00%		8	8	0	100.00%
T1455	AAAAAAAAGCATGGCTCAGTGCTTTCGCACTGGTAATCCGTTTTTTTT	6	0	6	0.00%	0	0	0	I		2	0	2	0.00%
T1456	AAAAAAAACGTTTGTACAGTGCTTTCGCACTGCATGAACGTTTTTTTT	0	0	0	I	0	0	0	I		0	0	0	I
T1457	AAAAAAAACGGGGGCGCAGTGCGAAAGCACTGATTCACGCTTTTTTTT	18	0	18	0.00%	32	3	29	9.38%		30	4	26	13.33%
T1458	AAAAAAAACGGGGCGCCAGTGCGAAAGCACTGAATCATGCTTTTTTTT	13	0	13	0.00%	17	0	17	0.00%		9	0	9	0.00%
T1459	AAAAAAAACGGAAGGGCAGTGCTTTCGCACTGAAAATTGCTTTTTTTT	13	1	12	7.69%	43	3	40	6.98%		14	0	14	0.00%
T1460	AAAAAAAACCTGAACTCAGTGCGAAAGCACTGCTTCTCCCTTTTTTTT	20	0	20	0.00%	29	0	29	0.00%		4	2	2	50.00%
T1461	AAAAAAAACCGTGATGCAGTGCTTTCGCACTGCATCACGGTTTTTTTT	0	0	0	I	0	0	0	I		0	0	0	I
T1462	AAAAAAAAGGTTTCCACAGTGCTTTCGCACTGCATGAGGGTTTTTTTT	2	0	2	0.00%	0	0	0	I		0	0	0	I
T1463	AAAAAAAAGGTCCTAACAGTGCGAAAGCACTGCGATCTCGTTTTTTTT	53	5	48	9.43%	36	5	31	13.89%		51	14	37	27.45%
T1464	AAAAAAAAGGGGTACCCAGTGCGAAAGCACTGCCACAACGTTTTTTTT	18	0	18	0.00%	21	4	17	19.05%		4	0	4	0.00%
T1465	AAAAAAAAGGACCCCTCAGTGCGAAAGCACTGCCGCTCGGTTTTTTTT	14	1	13	7.14%	20	7	13	35.00%		20	3	17	15.00%
T1466	AAAAAAAAGCTTTGTTCAGTGCGAAAGCACTGAACAAAGCTTTTTTTT	0	0	0	I	14	14	0	100.00%		5	5	0	100.00%
T1467	AAAAAAAAGCTATGTGCAGTGCTTTCGCACTGCACATAGCTTTTTTTT	8	8	0	100.00%	5	5	0	100.00%		0	0	0	I
T1468	AAAAAAAAGCGGTGTTCAGTGCGAAAGCACTGCCGGCCCGTTTTTTTT	6	1	5	16.67%	7	0	7	0.00%		14	0	14	0.00%
T1469	AAAAAAAAGCCAGGCTCAGTGCTTTCGCACTGTCTATTCGTTTTTTTT	10	0	10	0.00%	1	0	1	0.00%		1	0	1	0.00%
T1470	AAAAAAAAGCAGTGCGCAGTGCTTTCGCACTGTGATCAGCTTTTTTTT	7	0	7	0.00%	0	0	0	I		0	0	0	I
T1471	AAAAAAAAGCAAGTAGCAGTGCGAAAGCACTGTCGTTCCGTTTTTTTT	4	0	4	0.00%	1	0	1	0.00%		7	0	7	0.00%
T1472	AAAAAAAACGTGTAATCAGTGCTTTCGCACTGATTACACGTTTTTTTT	0	0	0	I	1	1	0	100.00%		7	7	0	100.00%
T1473	AAAAAAAACGCATGCTCAGTGCGAAAGCACTGTTCTGGGCTTTTTTTT	35	27	8	77.14%	65	54	11	83.08%		26	26	0	100.00%
T1474	AAAAAAAACCAAACATCAGTGCTTTCGCACTGATGTTTGGTTTTTTTT	2	2	0	100.00%	3	3	0	100.00%		0	0	0	I
T1475	AAAAAAAAGGACGCCCCAGTGCTTTCGCACTGTCGAACGCTTTTTTTT	2	0	2	0.00%	1	0	1	0.00%		6	0	6	0.00%
T1476	AAAAAAAAGCAATTATCAGTGCGAAAGCACTGATAATTGCTTTTTTTT	17	17	0	100.00%	9	9	0	100.00%		5	5	0	100.00%
T1477	AAAAAAAACGTCATGTCAGTGCTTTCGCACTGACATGACGTTTTTTTT	5	5	0	100.00%	4	4	0	100.00%		0	0	0	I
T1478	AAAAAAAACGTATTGACAGTGCGAAAGCACTGTCAATACGTTTTTTTT	8	7	1	87.50%	24	17	7	70.83%		19	19	0	100.00%
T1479	AAAAAAAACGCTCTCACAGTGCTTTCGCACTGCGTGCCGGTTTTTTTT	19	1	18	5.26%	13	0	13	0.00%		21	0	21	0.00%
T1480	AAAAAAAACCTTAACGCAGTGCGAAAGCACTGCGTTAAGGTTTTTTTT	0	0	0	I	1	1	0	100.00%		3	3	0	100.00%
T1481	AAAAAAAACCTGTCAACAGTGCTTTCGCACTGAGGAATCGTTTTTTTT	3	0	3	0.00%	5	0	5	0.00%		10	0	10	0.00%
T1482	AAAAAAAAGGTAAGTTCAGTGCGAAAGCACTGAACTTACCTTTTTTTT	4	4	0	100.00%	17	17	0	100.00%		15	15	0	100.00%
T1483	AAAAAAAAGGGCTTCGCAGTGCTTTCGCACTGAAAGAAGGTTTTTTTT	15	0	15	0.00%	14	0	14	0.00%		17	0	17	0.00%
T1484	AAAAAAAAGGCATGTTCAGTGCTTTCGCACTGAACATGCCTTTTTTTT	2	2	0	100.00%	5	5	0	100.00%		0	0	0	I
T1485	AAAAAAAACCTTTTGTCAGTGCTTTCGCACTGACAAAAGGTTTTTTTT	5	5	0	100.00%	2	2	0	100.00%		0	0	0	I
T1486	AAAAAAAACCTCCGCTCAGTGCGAAAGCACTGTGGTACCCTTTTTTTT	7	0	7	0.00%	13	0	13	0.00%		20	2	18	10.00%
T1487	AAAAAAAACCGGTGGCCAGTGCTTTCGCACTGAAGGTTGCTTTTTTTT	4	0	4	0.00%	2	0	2	0.00%		9	5	4	55.56%
T1488	AAAAAAAACCGAGTTGCAGTGCGAAAGCACTGATCAATGCTTTTTTTT	70	15	55	21.43%	39	10	29	25.64%		18	11	7	61.11%
T1489	AAAAAAAACCCGGGTCCAGTGCTTTCGCACTGCTGAGACGTTTTTTTT	7	1	6	14.29%	3	0	3	0.00%		9	0	9	0.00%
T1490	AAAAAAAACCCAAAAGCAGTGCGAAAGCACTGTATGCACCTTTTTTTT	18	0	18	0.00%	5	0	5	0.00%		7	1	6	14.29%
T1491	AAAAAAAACCAAATTACAGTGCGAAAGCACTGTAATTTGGTTTTTTTT	0	0	0	I	5	4	1	80.00%		0	0	0	I
T1492	AAAAAAAAGGTAGTGTCAGTGCGAAAGCACTGACACTACCTTTTTTTT	2	2	0	100.00%	1	1	0	100.00%		11	11	0	100.00%
T1493	AAAAAAAAGGGGCATGCAGTGCGAAAGCACTGGCAAAAGGTTTTTTTT	33	8	25	24.24%	69	19	50	27.54%		56	19	37	33.93%
T1494	AAAAAAAAGGCTAGTGCAGTGCTTTCGCACTGCACTAGCCTTTTTTTT	1	1	0	100.00%	4	4	0	100.00%		1	1	0	100.00%
T1495	AAAAAAAAGGCGTGCGCAGTGCGAAAGCACTGTAGTATGGTTTTTTTT	13	3	10	23.08%	16	9	7	56.25%		19	16	3	84.21%
T1496	AAAAAAAAGGCAAACGCAGTGCTTTCGCACTGGACACCCGTTTTTTTT	4	0	4	0.00%	1	0	1	0.00%		11	0	11	0.00%
T1497	AAAAAAAAGCGTTACACAGTGCTTTCGCACTGTGTAACGCTTTTTTTT	0	0	0	I	1	1	0	100.00%		0	0	0	I
T1498	AAAAAAAAGCGGGATTCAGTGCGAAAGCACTGTTCGGCGGTTTTTTTT	37	4	33	10.81%	15	4	11	26.67%		45	6	39	13.33%
T1499	AAAAAAAAGCACTGATCAGTGCGAAAGCACTGCCCATCGGTTTTTTTT	35	12	23	34.29%	39	12	27	30.77%		3	1	2	33.33%
T1500	AAAAAAAACGTTCACTCAGTGCTTTCGCACTGAGTGAACGTTTTTTTT	1	1	0	100.00%	2	2	0	100.00%		0	0	0	I
T1501	AAAAAAAACGTGGCTTCAGTGCTTTCGCACTGTTATTCCCTTTTTTTT	1	0	1	0.00%	7	0	7	0.00%		7	0	7	0.00%
T1502	AAAAAAAACGGCGTCTCAGTGCTTTCGCACTGCAACAAGGTTTTTTTT	18	5	13	27.78%	19	14	5	73.68%		23	14	9	60.87%
T1503	AAAAAAAACGCACTGACAGTGCTTTCGCACTGGGCACAGCTTTTTTTT	3	0	3	0.00%	1	0	1	0.00%		7	0	7	0.00%
T1504	AAAAAAAACCTCTATTCAGTGCGAAAGCACTGAGGCCTCCTTTTTTTT	17	9	8	52.94%	17	12	5	70.59%		5	3	2	60.00%
T1505	AAAAAAAACCGTCTCGCAGTGCTTTCGCACTGTACGTACGTTTTTTTT	1	0	1	0.00%	4	0	4	0.00%		9	0	9	0.00%
T1506	AAAAAAAACCCGGTAGCAGTGCGAAAGCACTGGCATTTCCTTTTTTTT	18	0	18	0.00%	18	2	16	11.11%		17	0	17	0.00%
T1507	AAAAAAAACCCATGTGCAGTGCTTTCGCACTGAAACCCCCTTTTTTTT	10	0	10	0.00%	12	2	10	16.67%		16	0	16	0.00%
T1508	AAAAAAAAGGTTTTGGCAGTGCTTTCGCACTGTTGCCGGGTTTTTTTT	3	0	3	0.00%	3	0	3	0.00%		1	0	1	0.00%
T1509	AAAAAAAAGGTCGTTTCAGTGCTTTCGCACTGCCTACTGCTTTTTTTT	6	0	6	0.00%	1	0	1	0.00%		1	0	1	0.00%
T1510	AAAAAAAAGGTACTTCCAGTGCGAAAGCACTGGAAGTAGCTTTTTTTT	9	9	0	100.00%	2	2	0	100.00%		20	20	0	100.00%
T1511	AAAAAAAAGGTAATGACAGTGCTTTCGCACTGTCATTACCTTTTTTTT	0	0	0	I	7	7	0	100.00%		0	0	0	I
T1512	AAAAAAAAGGGCCATTCAGTGCTTTCGCACTGTGAATCGGTTTTTTTT	0	0	0	I	0	0	0	I		0	0	0	I
T1513	AAAAAAAAGCGGGGGCCAGTGCGAAAGCACTGTTAACGGGTTTTTTTT	61	32	29	52.46%	30	19	11	63.33%		26	14	12	53.85%
T1514	AAAAAAAAGCCGGCACCAGTGCGAAAGCACTGTTCTTGCGTTTTTTTT	14	2	12	14.29%	6	2	4	33.33%		11	3	8	27.27%
T1515	AAAAAAAACGTAATTCCAGTGCTTTCGCACTGGAATTACGTTTTTTTT	10	10	0	100.00%	9	8	1	88.89%		0	0	0	I
T1516	AAAAAAAACGGATCACCAGTGCGAAAGCACTGCCACCGGGTTTTTTTT	11	0	11	0.00%	12	3	9	25.00%		21	7	14	33.33%
T1517	AAAAAAAACCTACTCACAGTGCTTTCGCACTGTCATCTGCTTTTTTTT	0	0	0	I	0	0	0	I		0	0	0	I
T1518	AAAAAAAACCCAATCTCAGTGCTTTCGCACTGACCCCCCCTTTTTTTT	3	0	3	0.00%	1	0	1	0.00%		22	2	20	9.09%
T1519	AAAAAAAAGGAAATCGCAGTGCTTTCGCACTGGAGAACGGTTTTTTTT	0	0	0	I	0	0	0	I		0	0	0	I
T1520	AAAAAAAAGCAAGTGTCAGTGCGAAAGCACTGACACTTGGTTTTTTTT	0	0	0	I	0	0	0	I		0	0	0	I
T1521	AAAAAAAACGGTGTCGCAGTGCTTTCGCACTGTAAAGTGGTTTTTTTT	1	0	1	0.00%	5	0	5	0.00%		5	1	4	20.00%
T1522	AAAAAAAACGGTCTCGCAGTGCTTTCGCACTGGAACCAGGTTTTTTTT	4	0	4	0.00%	6	3	3	50.00%		5	1	4	20.00%
T1523	AAAAAAAACGAGGAGCCAGTGCTTTCGCACTGTCAATACGTTTTTTTT	4	0	4	0.00%	6	2	4	33.33%		9	0	9	0.00%
T1524	AAAAAAAACCTGGTTGCAGTGCGAAAGCACTGAAGGATGCTTTTTTTT	9	0	9	0.00%	6	2	4	33.33%		11	0	11	0.00%
T1525	AAAAAAAACCTGGCGGCAGTGCTTTCGCACTGAACTGACCTTTTTTTT	2	0	2	0.00%	2	0	2	0.00%		5	0	5	0.00%
T1526	AAAAAAAACCCCCGCTCAGTGCGAAAGCACTGTCGTGCCCTTTTTTTT	0	0	0	I	0	0	0	I		6	1	5	16.67%
T1527	AAAAAAAACCCCATGGCAGTGCGAAAGCACTGAATGAACCTTTTTTTT	19	0	19	0.00%	14	0	14	0.00%		11	0	11	0.00%
T1528	AAAAAAAAGGGTCATCCAGTGCGAAAGCACTGAGATTGCGTTTTTTTT	43	4	39	9.30%	38	11	27	28.95%		21	10	11	47.62%
T1529	AAAAAAAAGGAACTGGCAGTGCGAAAGCACTGGTCCCCCGTTTTTTTT	21	4	17	19.05%	1	0	1	0.00%		6	1	5	16.67%
T1530	AAAAAAAAGCTTTAGTCAGTGCGAAAGCACTGCTCCGTCGTTTTTTTT	25	0	25	0.00%	9	3	6	33.33%		21	12	9	57.14%
T1531	AAAAAAAAGCGCACGGCAGTGCTTTCGCACTGCGAACAGGTTTTTTTT	73	15	58	20.55%	28	7	21	25.00%		38	15	23	39.47%
T1532	AAAAAAAAGCAGTTATCAGTGCGAAAGCACTGGGAGAGCGTTTTTTTT	8	0	8	0.00%	9	1	8	11.11%		10	0	10	0.00%
T1533	AAAAAAAACGTTGTGGCAGTGCTTTCGCACTGTGTCCAGCTTTTTTTT	9	2	7	22.22%	35	1	34	2.86%		9	3	6	33.33%
T1534	AAAAAAAACGATCGTACAGTGCGAAAGCACTGCTGCATGCTTTTTTTT	21	0	21	0.00%	28	0	28	0.00%		26	6	20	23.08%
T1535	AAAAAAAACCTTTGAGCAGTGCTTTCGCACTGCTCAAAGGTTTTTTTT	2	2	0	100.00%	9	9	0	100.00%		2	2	0	100.00%
T1536	AAAAAAAACCTGTGTGCAGTGCGAAAGCACTGGTCTCTCGTTTTTTTT	15	1	14	6.67%	14	2	12	14.29%		41	16	25	39.02%
T1537	AAAAAAAACCATTTGACAGTGCGAAAGCACTGACCACAGCTTTTTTTT	28	4	24	14.29%	24	11	13	45.83%		12	1	11	8.33%
T1538	AAAAAAAAGGTGTCGGCAGTGCTTTCGCACTGATGCCACGTTTTTTTT	5	0	5	0.00%	9	0	9	0.00%		6	0	6	0.00%
T1539	AAAAAAAAGGTAGGTGCAGTGCTTTCGCACTGCACCTACCTTTTTTTT	4	4	0	100.00%	1	1	0	100.00%		9	9	0	100.00%
T1540	AAAAAAAAGGGGCATACAGTGCGAAAGCACTGCAGAGCGGTTTTTTTT	28	13	15	46.43%	52	19	33	36.54%		33	18	15	54.55%
T1541	AAAAAAAAGGCACATTCAGTGCGAAAGCACTGCACCCGGGTTTTTTTT	24	9	15	37.50%	51	26	25	50.98%		17	7	10	41.18%
T1542	AAAAAAAAGGAAGTGCCAGTGCGAAAGCACTGCGAACGGGTTTTTTTT	38	1	37	2.63%	44	3	41	6.82%		72	11	61	15.28%
T1543	AAAAAAAAGCTAGTAACAGTGCGAAAGCACTGTTACTAGCTTTTTTTT	5	5	0	100.00%	5	5	0	100.00%		0	0	0	I
T1544	AAAAAAAAGCCCACAACAGTGCGAAAGCACTGCCCCCCGCTTTTTTTT	3	0	3	0.00%	6	3	3	50.00%		8	4	4	50.00%
T1545	AAAAAAAAGCATCGCGCAGTGCTTTCGCACTGACGTGCCCTTTTTTTT	104	34	70	32.69%	24	16	8	66.67%		48	30	18	62.50%
T1546	AAAAAAAAGCAATTGTCAGTGCTTTCGCACTGACAATTGCTTTTTTTT	0	0	0	I	6	6	0	100.00%		2	2	0	100.00%
T1547	AAAAAAAACCTTTATTCAGTGCGAAAGCACTGAATAAAGGTTTTTTTT	4	3	1	75.00%	18	18	0	100.00%		9	9	0	100.00%
T1548	AAAAAAAACCGGTCTACAGTGCGAAAGCACTGAGAACGCCTTTTTTTT	10	1	9	10.00%	16	3	13	18.75%		12	3	9	25.00%
T1549	AAAAAAAACCGGGGTTCAGTGCGAAAGCACTGAAAACCCGTTTTTTTT	5	0	5	0.00%	0	0	0	I		9	2	7	22.22%
T1550	AAAAAAAACCATTGTTCAGTGCTTTCGCACTGGTAAATCCTTTTTTTT	9	1	8	11.11%	17	1	16	5.88%		19	3	16	15.79%
T1551	AAAAAAAAGGTTGTGTCAGTGCGAAAGCACTGAGGACTCGTTTTTTTT	17	3	14	17.65%	2	0	2	0.00%		32	25	7	78.13%
T1552	AAAAAAAAGGTCAGCACAGTGCTTTCGCACTGTGCTGACCTTTTTTTT	3	2	1	66.67%	9	9	0	100.00%		0	0	0	I
T1553	AAAAAAAAGCTTGTATCAGTGCGAAAGCACTGATACAAGCTTTTTTTT	28	28	0	100.00%	41	41	0	100.00%		20	20	0	100.00%
T1554	AAAAAAAAGCTTATGTCAGTGCTTTCGCACTGACATAAGCTTTTTTTT	3	3	0	100.00%	0	0	0	I		0	0	0	I
T1555	AAAAAAAACGTCAAATCAGTGCTTTCGCACTGATTTGACGTTTTTTTT	1	1	0	100.00%	0	0	0	I		3	3	0	100.00%
T1556	AAAAAAAACGCGGTGTCAGTGCGAAAGCACTGTAATATCGTTTTTTTT	0	0	0	I	1	0	1	0.00%		5	0	5	0.00%
T1557	AAAAAAAACGACCACGCAGTGCTTTCGCACTGAATGAGGGTTTTTTTT	7	0	7	0.00%	2	1	1	50.00%		12	6	6	50.00%
T1558	AAAAAAAACGACAGAGCAGTGCGAAAGCACTGAACCCAGCTTTTTTTT	14	0	14	0.00%	20	0	20	0.00%		22	5	17	22.73%
T1559	AAAAAAAACGAATCTACAGTGCTTTCGCACTGTAGATTCGTTTTTTTT	3	3	0	100.00%	0	0	0	I		0	0	0	I
T1560	AAAAAAAACCATCGATCAGTGCTTTCGCACTGTACAGCCCTTTTTTTT	8	0	8	0.00%	4	1	3	25.00%		11	1	10	9.09%
T1561	AAAAAAAAGGTTGTTACAGTGCGAAAGCACTGAATCCGCGTTTTTTTT	9	0	9	0.00%	1	0	1	0.00%		9	0	9	0.00%
T1562	AAAAAAAAGGTTACATCAGTGCTTTCGCACTGATGTAACCTTTTTTTT	31	31	0	100.00%	4	4	0	100.00%		0	0	0	I
T1563	AAAAAAAAGGTGGTTGCAGTGCTTTCGCACTGTTAGTCCGTTTTTTTT	2	0	2	0.00%	2	0	2	0.00%		0	0	0	I
T1564	AAAAAAAAGCTAGACCCAGTGCTTTCGCACTGAATGGCCCTTTTTTTT	4	0	4	0.00%	5	0	5	0.00%		7	0	7	0.00%
T1565	AAAAAAAACGTTTACCCAGTGCGAAAGCACTGCGAGAAGCTTTTTTTT	84	64	20	76.19%	56	44	12	78.57%		26	18	8	69.23%
T1566	AAAAAAAACGTCGGTGCAGTGCTTTCGCACTGTCGAATCCTTTTTTTT	1	0	1	0.00%	0	0	0	I		0	0	0	I
T1567	AAAAAAAACCGTAGTGCAGTGCGAAAGCACTGTCCCTCCGTTTTTTTT	6	0	6	0.00%	0	0	0	I		3	3	0	100.00%
T1568	AAAAAAAACCGGTTTTCAGTGCGAAAGCACTGCGGGATCGTTTTTTTT	43	34	9	79.07%	52	50	2	96.15%		22	20	2	90.91%
T1569	AAAAAAAACCAGCAAACAGTGCGAAAGCACTGACCGCACCTTTTTTTT	71	6	65	8.45%	70	8	62	11.43%		33	8	25	24.24%
T1570	AAAAAAAAGGTTAGTTCAGTGCGAAAGCACTGAACTAACCTTTTTTTT	7	7	0	100.00%	13	13	0	100.00%		0	0	0	I
T1571	AAAAAAAAGGAGTATACAGTGCTTTCGCACTGGACGTGCCTTTTTTTT	9	0	9	0.00%	2	0	2	0.00%		5	0	5	0.00%
T1572	AAAAAAAAGGAAGGTCCAGTGCGAAAGCACTGCCCGCACGTTTTTTTT	43	5	38	11.63%	26	15	11	57.69%		17	10	7	58.82%
T1573	AAAAAAAACGTTCTCACAGTGCGAAAGCACTGTGAGAACGTTTTTTTT	0	0	0	I	12	12	0	100.00%		0	0	0	I
T1574	AAAAAAAACGCAAATTCAGTGCTTTCGCACTGAATTTGCGTTTTTTTT	0	0	0	I	1	1	0	100.00%		0	0	0	I
T1575	AAAAAAAACCTACTTGCAGTGCGAAAGCACTGAGCACCCCTTTTTTTT	8	0	8	0.00%	6	2	4	33.33%		17	2	15	11.76%
T1576	AAAAAAAAGGTGTCTCCAGTGCGAAAGCACTGTTCCCGCGTTTTTTTT	45	12	33	26.67%	18	5	13	27.78%		24	16	8	66.67%
T1577	AAAAAAAAGGTGAGTGCAGTGCGAAAGCACTGCACTCACCTTTTTTTT	1	1	0	100.00%	2	2	0	100.00%		7	7	0	100.00%
T1578	AAAAAAAAGGTAGCTTCAGTGCTTTCGCACTGAAGCTACCTTTTTTTT	0	0	0	I	0	0	0	I		0	0	0	I
T1579	AAAAAAAAGGTAATGGCAGTGCGAAAGCACTGGATAGTCGTTTTTTTT	9	3	6	33.33%	18	2	16	11.11%		18	0	18	0.00%
T1580	AAAAAAAAGGGTGGGCCAGTGCTTTCGCACTGACAAGTGGTTTTTTTT	1	0	1	0.00%	2	0	2	0.00%		1	0	1	0.00%
T1581	AAAAAAAAGGGTAGTACAGTGCTTTCGCACTGTACTACCCTTTTTTTT	3	3	0	100.00%	1	1	0	100.00%		3	3	0	100.00%
T1582	AAAAAAAAGGCGGGTGCAGTGCGAAAGCACTGAATAACGGTTTTTTTT	8	0	8	0.00%	3	2	1	66.67%		12	0	12	0.00%
T1583	AAAAAAAAGGATACGTCAGTGCGAAAGCACTGCGCTCTGCTTTTTTTT	70	34	36	48.57%	32	22	10	68.75%		11	5	6	45.45%
T1584	AAAAAAAAGCTTGTAGCAGTGCTTTCGCACTGCTACAAGCTTTTTTTT	0	0	0	I	12	12	0	100.00%		0	0	0	I
T1585	AAAAAAAAGCTCATCCCAGTGCGAAAGCACTGAGCCGGGGTTTTTTTT	14	8	6	57.14%	11	7	4	63.64%		7	4	3	57.14%
T1586	AAAAAAAAGCCTCATTCAGTGCGAAAGCACTGCTCATCGGTTTTTTTT	6	0	6	0.00%	18	2	16	11.11%		6	3	3	50.00%
T1587	AAAAAAAAGCACTACGCAGTGCGAAAGCACTGGGCTTCCGTTTTTTTT	21	0	21	0.00%	22	1	21	4.55%		25	0	25	0.00%
T1588	AAAAAAAACGTTATGCCAGTGCTTTCGCACTGGCATAACGTTTTTTTT	0	0	0	I	1	1	0	100.00%		0	0	0	I
T1589	AAAAAAAACGAGGGCTCAGTGCTTTCGCACTGACAAAAGGTTTTTTTT	0	0	0	I	0	0	0	I		0	0	0	I
T1590	AAAAAAAACCTTCATGCAGTGCTTTCGCACTGCATGAAGGTTTTTTTT	2	2	0	100.00%	19	18	1	94.74%		0	0	0	I
T1591	AAAAAAAACCTGGTGGCAGTGCGAAAGCACTGCGATTCCGTTTTTTTT	40	17	23	42.50%	19	7	12	36.84%		17	14	3	82.35%
T1592	AAAAAAAACCTGGGCTCAGTGCGAAAGCACTGTGCTGACGTTTTTTTT	6	1	5	16.67%	1	0	1	0.00%		0	0	0	I
T1593	AAAAAAAACCAGCCGGCAGTGCGAAAGCACTGGAAATACCTTTTTTTT	3	0	3	0.00%	3	0	3	0.00%		17	0	17	0.00%
T1594	AAAAAAAAGGTGGAAACAGTGCTTTCGCACTGTTTCCACCTTTTTTTT	0	0	0	I	0	0	0	I		0	0	0	I
T1595	AAAAAAAAGGTCAATACAGTGCTTTCGCACTGTATTGACCTTTTTTTT	0	0	0	I	0	0	0	I		0	0	0	I
T1596	AAAAAAAAGGTATTTGCAGTGCGAAAGCACTGCAAATACCTTTTTTTT	7	7	0	100.00%	34	34	0	100.00%		0	0	0	I
T1597	AAAAAAAAGGTACGAACAGTGCGAAAGCACTGCCCCCCCGTTTTTTTT	31	2	29	6.45%	20	4	16	20.00%		32	10	22	31.25%
T1598	AAAAAAAAGGGGTGGGCAGTGCGAAAGCACTGGATTGCCGTTTTTTTT	46	35	11	76.09%	4	4	0	100.00%		19	15	4	78.95%
T1599	AAAAAAAAGGCATGTACAGTGCGAAAGCACTGTACATGCCTTTTTTTT	1	1	0	100.00%	3	3	0	100.00%		0	0	0	I
T1600	AAAAAAAAGCTTCTTCCAGTGCGAAAGCACTGCATTCCGGTTTTTTTT	24	12	12	50.00%	17	15	2	88.24%		17	14	3	82.35%
T1601	AAAAAAAAGCCGGAAACAGTGCTTTCGCACTGGCTGACCGTTTTTTTT	42	3	39	7.14%	14	3	11	21.43%		58	8	50	13.79%
T1602	AAAAAAAACGTTAGTGCAGTGCTTTCGCACTGCACTAACGTTTTTTTT	0	0	0	I	0	0	0	I		5	5	0	100.00%
T1603	AAAAAAAACGCGCCTACAGTGCGAAAGCACTGGCAACCCCTTTTTTTT	36	1	35	2.78%	19	4	15	21.05%		16	4	12	25.00%
T1604	AAAAAAAACCTGTGTACAGTGCGAAAGCACTGGCGCTCGCTTTTTTTT	16	0	16	0.00%	29	4	25	13.79%		29	5	24	17.24%
T1605	AAAAAAAACCGGTGGGCAGTGCTTTCGCACTGGGCGTAGCTTTTTTTT	3	0	3	0.00%	2	0	2	0.00%		4	0	4	0.00%
T1606	AAAAAAAAGGTTAAAACAGTGCGAAAGCACTGTTTTAACCTTTTTTTT	0	0	0	I	0	0	0	I		0	0	0	I
T1607	AAAAAAAAGGTGCTAACAGTGCTTTCGCACTGAGAGAGCCTTTTTTTT	11	1	10	9.09%	13	4	9	30.77%		12	2	10	16.67%
T1608	AAAAAAAAGGTATGTGCAGTGCGAAAGCACTGGCCAGCCGTTTTTTTT	9	1	8	11.11%	6	2	4	33.33%		9	4	5	44.44%
T1609	AAAAAAAAGGTACGACCAGTGCGAAAGCACTGACAAGAGGTTTTTTTT	44	6	38	13.64%	16	10	6	62.50%		10	2	8	20.00%
T1610	AAAAAAAAGGAGGGGCCAGTGCGAAAGCACTGAAAGCCGGTTTTTTTT	23	1	22	4.35%	15	2	13	13.33%		9	5	4	55.56%
T1611	AAAAAAAAGCGATATACAGTGCTTTCGCACTGTATATCGCTTTTTTTT	1	1	0	100.00%	5	5	0	100.00%		0	0	0	I
T1612	AAAAAAAAGCCATGTACAGTGCTTTCGCACTGGCCAACGGTTTTTTTT	18	4	14	22.22%	13	0	13	0.00%		7	0	7	0.00%
T1613	AAAAAAAACGTCTATGCAGTGCTTTCGCACTGCATAGACGTTTTTTTT	3	3	0	100.00%	1	1	0	100.00%		10	8	2	80.00%
T1614	AAAAAAAACGTAGATTCAGTGCGAAAGCACTGTCGGCCCGTTTTTTTT	47	22	25	46.81%	29	15	14	51.72%		37	20	17	54.05%
T1615	AAAAAAAACGTACGTCCAGTGCGAAAGCACTGAGCTGCCCTTTTTTTT	70	13	57	18.57%	8	2	6	25.00%		2	0	2	0.00%
T1616	AAAAAAAACGGTCTACCAGTGCGAAAGCACTGCCTTTACCTTTTTTTT	89	32	57	35.96%	59	26	33	44.07%		34	20	14	58.82%
T1617	AAAAAAAACCTTATCTCAGTGCTTTCGCACTGAGATAAGGTTTTTTTT	0	0	0	I	2	2	0	100.00%		0	0	0	I
T1618	AAAAAAAAGGTCATGCCAGTGCGAAAGCACTGCCCCCAGGTTTTTTTT	78	18	60	23.08%	16	4	12	25.00%		57	20	37	35.09%
T1619	AAAAAAAAGGTCAACGCAGTGCGAAAGCACTGACCTTACGTTTTTTTT	39	3	36	7.69%	22	1	21	4.55%		6	3	3	50.00%
T1620	AAAAAAAAGGGCAGCACAGTGCGAAAGCACTGTGACATGGTTTTTTTT	39	4	35	10.26%	10	0	10	0.00%		2	0	2	0.00%
T1621	AAAAAAAAGCTGTGTGCAGTGCTTTCGCACTGACGGATGCTTTTTTTT	4	0	4	0.00%	1	0	1	0.00%		5	3	2	60.00%
T1622	AAAAAAAAGCTCTGTACAGTGCTTTCGCACTGTACAGAGCTTTTTTTT	0	0	0	I	3	3	0	100.00%		0	0	0	I
T1623	AAAAAAAAGCAGAGGGCAGTGCGAAAGCACTGTGCCGCGGTTTTTTTT	1	1	0	100.00%	6	6	0	100.00%		5	5	0	100.00%
T1624	AAAAAAAACGTATGCACAGTGCTTTCGCACTGTAACGCGGTTTTTTTT	2	0	2	0.00%	1	0	1	0.00%		6	0	6	0.00%
T1625	AAAAAAAACCTTGGAACAGTGCGAAAGCACTGCCTTACCCTTTTTTTT	20	2	18	10.00%	22	3	19	13.64%		10	2	8	20.00%
T1626	AAAAAAAACCTTAGGGCAGTGCTTTCGCACTGAGCATCGCTTTTTTTT	0	0	0	I	0	0	0	I		0	0	0	I
T1627	AAAAAAAAGGTTTGAGCAGTGCTTTCGCACTGCTCAAACCTTTTTTTT	4	4	0	100.00%	4	4	0	100.00%		4	4	0	100.00%
T1628	AAAAAAAAGGTTATCGCAGTGCGAAAGCACTGCGATAACCTTTTTTTT	9	9	0	100.00%	10	9	1	90.00%		7	7	0	100.00%
T1629	AAAAAAAAGGCTTTCACAGTGCGAAAGCACTGCTACCCCGTTTTTTTT	7	2	5	28.57%	10	4	6	40.00%		23	13	10	56.52%
T1630	AAAAAAAAGGATGCAGCAGTGCGAAAGCACTGTCTCGGGGTTTTTTTT	19	4	15	21.05%	28	19	9	67.86%		13	7	6	53.85%
T1631	AAAAAAAAGCAGTAATCAGTGCTTTCGCACTGATTACTGCTTTTTTTT	0	0	0	I	2	2	0	100.00%		0	0	0	I
T1632	AAAAAAAAGCAGCTAACAGTGCTTTCGCACTGTGCAACGGTTTTTTTT	4	0	4	0.00%	6	0	6	0.00%		9	0	9	0.00%
T1633	AAAAAAAACGTTGTCACAGTGCTTTCGCACTGTGACAACGTTTTTTTT	1	1	0	100.00%	5	5	0	100.00%		0	0	0	I
T1634	AAAAAAAACGTGCCTACAGTGCTTTCGCACTGAACAAGGCTTTTTTTT	26	0	26	0.00%	38	0	38	0.00%		13	0	13	0.00%
T1635	AAAAAAAACGTATCATCAGTGCGAAAGCACTGATGATACGTTTTTTTT	8	8	0	100.00%	9	8	1	88.89%		11	10	1	90.91%
T1636	AAAAAAAACGTAGTCGCAGTGCGAAAGCACTGAGTATCGGTTTTTTTT	11	0	11	0.00%	9	0	9	0.00%		9	0	9	0.00%
T1637	AAAAAAAACCATTCGTCAGTGCGAAAGCACTGACGAATGGTTTTTTTT	11	10	1	90.91%	4	3	1	75.00%		2	2	0	100.00%
T1638	AAAAAAAACCACTAGTCAGTGCGAAAGCACTGAGCCCCCCTTTTTTTT	6	0	6	0.00%	13	4	9	30.77%		39	20	19	51.28%
T1639	AAAAAAAAGGTGTCTGCAGTGCTTTCGCACTGTTCGAGCGTTTTTTTT	23	4	19	17.39%	9	8	1	88.89%		17	0	17	0.00%
T1640	AAAAAAAAGGTGGGTGCAGTGCTTTCGCACTGGGCGATCGTTTTTTTT	16	2	14	12.50%	19	2	17	10.53%		15	3	12	20.00%
T1641	AAAAAAAAGGGAACAACAGTGCGAAAGCACTGCTCCGGGGTTTTTTTT	13	4	9	30.77%	33	22	11	66.67%		17	14	3	82.35%
T1642	AAAAAAAAGGCGTGCGCAGTGCTTTCGCACTGACCTGTGGTTTTTTTT	5	0	5	0.00%	5	4	1	80.00%		18	4	14	22.22%
T1643	AAAAAAAAGGATCATACAGTGCGAAAGCACTGCTTCCGCGTTTTTTTT	29	2	27	6.90%	22	2	20	9.09%		50	10	40	20.00%
T1644	AAAAAAAAGCTCTCAACAGTGCGAAAGCACTGGTGTGCCCTTTTTTTT	34	26	8	76.47%	115	102	13	88.70%		22	16	6	72.73%
T1645	AAAAAAAAGCCTATGGCAGTGCGAAAGCACTGCCATAGGGTTTTTTTT	0	0	0	I	0	0	0	I		0	0	0	I
T1646	AAAAAAAAGCCGCTAGCAGTGCGAAAGCACTGGCCCCCCGTTTTTTTT	16	0	16	0.00%	8	0	8	0.00%		9	3	6	33.33%
T1647	AAAAAAAAGCCAGGTTCAGTGCGAAAGCACTGGCCAGACCTTTTTTTT	5	1	4	20.00%	4	1	3	25.00%		10	3	7	30.00%
T1648	AAAAAAAAGCAGCTTGCAGTGCTTTCGCACTGACGTGACGTTTTTTTT	0	0	0	I	5	0	5	0.00%		2	0	2	0.00%
T1649	AAAAAAAAGCAACGGTCAGTGCGAAAGCACTGCAAACCCGTTTTTTTT	8	0	8	0.00%	5	2	3	40.00%		33	7	26	21.21%
T1650	AAAAAAAACGTTTTGACAGTGCTTTCGCACTGTCAAAACGTTTTTTTT	0	0	0	I	0	0	0	I		0	0	0	I
T1651	AAAAAAAACGTTAATACAGTGCGAAAGCACTGTATTAACGTTTTTTTT	0	0	0	I	0	0	0	I		0	0	0	I
T1652	AAAAAAAACCTTTATGCAGTGCTTTCGCACTGCATAAAGGTTTTTTTT	1	1	0	100.00%	10	10	0	100.00%		0	0	0	I
T1653	AAAAAAAACCTTATGTCAGTGCGAAAGCACTGACATAAGGTTTTTTTT	1	1	0	100.00%	13	13	0	100.00%		4	4	0	100.00%
T1654	AAAAAAAACCTATGTGCAGTGCGAAAGCACTGCACATAGGTTTTTTTT	2	2	0	100.00%	8	4	4	50.00%		3	3	0	100.00%
T1655	AAAAAAAACCGTGCAACAGTGCGAAAGCACTGCATTCCCCTTTTTTTT	25	1	24	4.00%	29	12	17	41.38%		15	3	12	20.00%
T1656	AAAAAAAACCGGTACTCAGTGCGAAAGCACTGCACCAACCTTTTTTTT	31	0	31	0.00%	11	0	11	0.00%		20	2	18	10.00%
T1657	AAAAAAAACCCGCCGTCAGTGCTTTCGCACTGTCATACCGTTTTTTTT	0	0	0	I	0	0	0	I		6	0	6	0.00%
T1658	AAAAAAAAGGCTCGCCCAGTGCTTTCGCACTGTAAGCAGGTTTTTTTT	2	0	2	0.00%	3	0	3	0.00%		7	0	7	0.00%
T1659	AAAAAAAAGGCGAGTTCAGTGCTTTCGCACTGCGCCCACGTTTTTTTT	22	5	17	22.73%	28	11	17	39.29%		45	23	22	51.11%
T1660	AAAAAAAAGGAGTACTCAGTGCTTTCGCACTGAGTACTCCTTTTTTTT	2	2	0	100.00%	1	1	0	100.00%		10	10	0	100.00%
T1661	AAAAAAAAGGAATGCCCAGTGCGAAAGCACTGACTGCGGCTTTTTTTT	59	8	51	13.56%	55	25	30	45.45%		5	1	4	20.00%
T1662	AAAAAAAAGCGCCATTCAGTGCGAAAGCACTGAATGGCCCTTTTTTTT	0	0	0	I	0	0	0	I		2	1	1	50.00%
T1663	AAAAAAAAGCATAGTTCAGTGCGAAAGCACTGAACTATGCTTTTTTTT	7	7	0	100.00%	18	18	0	100.00%		13	13	0	100.00%
T1664	AAAAAAAAGCACAAGACAGTGCTTTCGCACTGTCTTGTGCTTTTTTTT	1	1	0	100.00%	1	1	0	100.00%		5	5	0	100.00%
T1665	AAAAAAAAGCAATGTGCAGTGCGAAAGCACTGCACATTGCTTTTTTTT	1	1	0	100.00%	0	0	0	I		0	0	0	I
T1666	AAAAAAAAGCAATCGTCAGTGCTTTCGCACTGTGCCCGGGTTTTTTTT	1	0	1	0.00%	0	0	0	I		5	0	5	0.00%
T1667	AAAAAAAACGTTTCTACAGTGCTTTCGCACTGTAGAAACGTTTTTTTT	3	3	0	100.00%	5	5	0	100.00%		0	0	0	I
T1668	AAAAAAAACGTTTATCCAGTGCGAAAGCACTGGATAAACGTTTTTTTT	7	7	0	100.00%	21	20	1	95.24%		3	3	0	100.00%
T1669	AAAAAAAACGTCTTTACAGTGCGAAAGCACTGGCGCAACCTTTTTTTT	39	16	23	41.03%	44	23	21	52.27%		13	8	5	61.54%
T1670	AAAAAAAACGGTGGGGCAGTGCTTTCGCACTGAATGTGCCTTTTTTTT	6	0	6	0.00%	6	0	6	0.00%		4	0	4	0.00%
T1671	AAAAAAAACGGTAGTGCAGTGCTTTCGCACTGAGACATCCTTTTTTTT	5	0	5	0.00%	7	6	1	85.71%		14	0	14	0.00%
T1672	AAAAAAAACGCTTAAACAGTGCGAAAGCACTGTTTAAGCGTTTTTTTT	0	0	0	I	0	0	0	I		0	0	0	I
T1673	AAAAAAAACGCGGTTCCAGTGCGAAAGCACTGCAGTCCCGTTTTTTTT	5	0	5	0.00%	5	1	4	20.00%		17	0	17	0.00%
T1674	AAAAAAAACGAGGGCCCAGTGCGAAAGCACTGACCTACGCTTTTTTTT	10	0	10	0.00%	7	0	7	0.00%		11	1	10	9.09%
T1675	AAAAAAAACCGCATAGCAGTGCTTTCGCACTGGTACTGCCTTTTTTTT	6	0	6	0.00%	0	0	0	I		4	0	4	0.00%
T1676	AAAAAAAACCAAGTAACAGTGCTTTCGCACTGTTACTTGGTTTTTTTT	0	0	0	I	2	2	0	100.00%		0	0	0	I
T1677	AAAAAAAACCAAATATCAGTGCGAAAGCACTGTACAACGCTTTTTTTT	0	0	0	I	0	0	0	I		0	0	0	I
T1678	AAAAAAAAGGTTATTTCAGTGCTTTCGCACTGAAATAACCTTTTTTTT	11	11	0	100.00%	30	30	0	100.00%		2	2	0	100.00%
T1679	AAAAAAAAGGTAATTGCAGTGCGAAAGCACTGCAATTACCTTTTTTTT	0	0	0	I	15	15	0	100.00%		3	3	0	100.00%
T1680	AAAAAAAAGGGGGAAGCAGTGCTTTCGCACTGGAAAGACCTTTTTTTT	0	0	0	I	0	0	0	I		5	3	2	60.00%
T1681	AAAAAAAAGGGACGATCAGTGCGAAAGCACTGGGCTAGGCTTTTTTTT	47	35	12	74.47%	20	10	10	50.00%		22	21	1	95.45%
T1682	AAAAAAAAGGCTTCACCAGTGCTTTCGCACTGCCCGGGCCTTTTTTTT	7	0	7	0.00%	5	0	5	0.00%		12	0	12	0.00%
T1683	AAAAAAAAGGCATTTTCAGTGCGAAAGCACTGACTCGCGGTTTTTTTT	7	1	6	14.29%	8	3	5	37.50%		6	2	4	33.33%
T1684	AAAAAAAAGCGTCTGTCAGTGCGAAAGCACTGGTAACTCCTTTTTTTT	10	9	1	90.00%	1	1	0	100.00%		10	9	1	90.00%
T1685	AAAAAAAACGTTTCTGCAGTGCGAAAGCACTGCAGAAACGTTTTTTTT	1	1	0	100.00%	3	3	0	100.00%		1	1	0	100.00%
T1686	AAAAAAAACGGGCTTGCAGTGCTTTCGCACTGAATATGCCTTTTTTTT	9	0	9	0.00%	9	0	9	0.00%		4	0	4	0.00%
T1687	AAAAAAAACCTTGTGGCAGTGCTTTCGCACTGCCACAAGGTTTTTTTT	1	1	0	100.00%	1	1	0	100.00%		0	0	0	I
T1688	AAAAAAAACCTATTCACAGTGCTTTCGCACTGTGAATAGGTTTTTTTT	1	1	0	100.00%	2	1	1	50.00%		0	0	0	I
T1689	AAAAAAAAGGAAATTACAGTGCTTTCGCACTGTAATTTCCTTTTTTTT	4	4	0	100.00%	0	0	0	I		0	0	0	I
T1690	AAAAAAAAGCTATCAACAGTGCTTTCGCACTGTTGATAGCTTTTTTTT	0	0	0	I	7	7	0	100.00%		0	0	0	I
T1691	AAAAAAAAGCTACAATCAGTGCGAAAGCACTGATTGTAGCTTTTTTTT	0	0	0	I	2	2	0	100.00%		0	0	0	I
T1692	AAAAAAAACGTTGGTGCAGTGCTTTCGCACTGCACCAACGTTTTTTTT	0	0	0	I	0	0	0	I		3	3	0	100.00%
T1693	AAAAAAAACGTTAAATCAGTGCGAAAGCACTGATTTAACGTTTTTTTT	18	17	1	94.44%	35	35	0	100.00%		38	33	5	86.84%
T1694	AAAAAAAACGTAAACACAGTGCTTTCGCACTGTGTTTACGTTTTTTTT	0	0	0	I	1	1	0	100.00%		0	0	0	I
T1695	AAAAAAAACGGGATTGCAGTGCTTTCGCACTGGGCACACCTTTTTTTT	13	0	13	0.00%	6	0	6	0.00%		10	0	10	0.00%
T1696	AAAAAAAACGGCTCATCAGTGCGAAAGCACTGGACTTAGCTTTTTTTT	8	0	8	0.00%	13	0	13	0.00%		11	0	11	0.00%
T1697	AAAAAAAACGGATGAGCAGTGCTTTCGCACTGTAGTGCGCTTTTTTTT	0	0	0	I	0	0	0	I		4	2	2	50.00%
T1698	AAAAAAAACGGAACGTCAGTGCTTTCGCACTGGTCATGGCTTTTTTTT	6	1	5	16.67%	2	0	2	0.00%		1	0	1	0.00%
T1699	AAAAAAAACGCGCTCACAGTGCGAAAGCACTGCGCAAAGGTTTTTTTT	36	6	30	16.67%	60	19	41	31.67%		36	20	16	55.56%
T1700	AAAAAAAACGACTACTCAGTGCTTTCGCACTGAGTAGTCGTTTTTTTT	1	1	0	100.00%	14	14	0	100.00%		8	8	0	100.00%
T1701	AAAAAAAACCGTTAATCAGTGCTTTCGCACTGATTAACGGTTTTTTTT	2	2	0	100.00%	12	12	0	100.00%		0	0	0	I
T1702	AAAAAAAACCGATCTACAGTGCGAAAGCACTGGCAACACCTTTTTTTT	1	0	1	0.00%	15	6	9	40.00%		30	20	10	66.67%
T1703	AAAAAAAAGGTTTATCCAGTGCTTTCGCACTGGATAAACCTTTTTTTT	10	10	0	100.00%	39	39	0	100.00%		0	0	0	I
T1704	AAAAAAAAGGTTCATTCAGTGCGAAAGCACTGAATGAACCTTTTTTTT	0	0	0	I	5	5	0	100.00%		0	0	0	I
T1705	AAAAAAAAGGTTATTGCAGTGCTTTCGCACTGCAATAACCTTTTTTTT	8	8	0	100.00%	21	21	0	100.00%		5	5	0	100.00%
T1706	AAAAAAAAGGCTGTGGCAGTGCTTTCGCACTGTGATGGGGTTTTTTTT	1	0	1	0.00%	1	0	1	0.00%		3	0	3	0.00%
T1707	AAAAAAAAGCTGTAACCAGTGCGAAAGCACTGCCTCCCCCTTTTTTTT	27	4	23	14.81%	79	14	65	17.72%		34	10	24	29.41%
T1708	AAAAAAAAGCGTTATTCAGTGCGAAAGCACTGAATAACGCTTTTTTTT	0	0	0	I	3	3	0	100.00%		0	0	0	I
T1709	AAAAAAAAGCGCTCCTCAGTGCGAAAGCACTGTGCTATCGTTTTTTTT	3	0	3	0.00%	3	0	3	0.00%		0	0	0	I
T1710	AAAAAAAAGCGATAAACAGTGCGAAAGCACTGTTTATCGCTTTTTTTT	2	2	0	100.00%	1	1	0	100.00%		5	5	0	100.00%
T1711	AAAAAAAACGTTCATGCAGTGCGAAAGCACTGCATGAACGTTTTTTTT	6	6	0	100.00%	14	13	1	92.86%		19	19	0	100.00%
T1712	AAAAAAAACGTTATTACAGTGCGAAAGCACTGTAATAACGTTTTTTTT	0	0	0	I	0	0	0	I		1	1	0	100.00%
T1713	AAAAAAAACGGAATAGCAGTGCGAAAGCACTGGGACCTGCTTTTTTTT	2	0	2	0.00%	6	0	6	0.00%		15	5	10	33.33%
T1714	AAAAAAAACGCGCAGGCAGTGCTTTCGCACTGTACGGAGCTTTTTTTT	3	0	3	0.00%	2	0	2	0.00%		7	2	5	28.57%
T1715	AAAAAAAACCCATTCACAGTGCTTTCGCACTGACCTATCCTTTTTTTT	0	0	0	I	4	0	4	0.00%		3	0	3	0.00%
T1716	AAAAAAAAGGGGGTGCCAGTGCTTTCGCACTGTCAGCTGCTTTTTTTT	3	0	3	0.00%	1	0	1	0.00%		3	0	3	0.00%
T1717	AAAAAAAAGGGGGCGGCAGTGCGAAAGCACTGATGCGCGCTTTTTTTT	40	6	34	15.00%	9	2	7	22.22%		9	4	5	44.44%
T1718	AAAAAAAAGGGATGTGCAGTGCTTTCGCACTGTGTCGGGGTTTTTTTT	6	0	6	0.00%	2	0	2	0.00%		3	0	3	0.00%
T1719	AAAAAAAAGGGATGGTCAGTGCTTTCGCACTGATCCTAGGTTTTTTTT	0	0	0	I	0	0	0	I		0	0	0	I
T1720	AAAAAAAAGGCGTGGCCAGTGCGAAAGCACTGTACCTTCCTTTTTTTT	5	0	5	0.00%	13	4	9	30.77%		0	0	0	I
T1721	AAAAAAAAGGACATGTCAGTGCTTTCGCACTGGGAGAACGTTTTTTTT	2	0	2	0.00%	3	0	3	0.00%		11	0	11	0.00%
T1722	AAAAAAAAGCGCACTTCAGTGCGAAAGCACTGAAGTGCGGTTTTTTTT	0	0	0	I	0	0	0	I		0	0	0	I
T1723	AAAAAAAAGCGAGCTCCAGTGCGAAAGCACTGATCCGCGGTTTTTTTT	26	17	9	65.38%	69	28	41	40.58%		30	22	8	73.33%
T1724	AAAAAAAAGCAATGTGCAGTGCTTTCGCACTGTGCCACGGTTTTTTTT	5	0	5	0.00%	1	0	1	0.00%		4	0	4	0.00%
T1725	AAAAAAAAGCAAGATTCAGTGCGAAAGCACTGAATCTTGCTTTTTTTT	0	0	0	I	0	0	0	I		0	0	0	I
T1726	AAAAAAAACGTTTGTGCAGTGCTTTCGCACTGCACAAACGTTTTTTTT	0	0	0	I	0	0	0	I		0	0	0	I
T1727	AAAAAAAACGTTTGGGCAGTGCTTTCGCACTGGAGTATCCTTTTTTTT	2	0	2	0.00%	0	0	0	I		13	1	12	7.69%
T1728	AAAAAAAACGTGATATCAGTGCGAAAGCACTGATATCACGTTTTTTTT	5	4	1	80.00%	1	1	0	100.00%		0	0	0	I
T1729	AAAAAAAACGGGCATGCAGTGCTTTCGCACTGTGCATAGCTTTTTTTT	7	0	7	0.00%	2	0	2	0.00%		15	0	15	0.00%
T1730	AAAAAAAACGGATTGCCAGTGCTTTCGCACTGGACTTAGGTTTTTTTT	0	0	0	I	0	0	0	I		0	0	0	I
T1731	AAAAAAAACCTTTGTTCAGTGCGAAAGCACTGAACAAAGGTTTTTTTT	6	5	1	83.33%	4	4	0	100.00%		8	8	0	100.00%
T1732	AAAAAAAACCCAGCGCCAGTGCGAAAGCACTGAAATGGGGTTTTTTTT	5	3	2	60.00%	1	1	0	100.00%		2	0	2	0.00%
T1733	AAAAAAAAGGGTGGGTCAGTGCGAAAGCACTGTGCTCAGGTTTTTTTT	11	0	11	0.00%	26	6	20	23.08%		6	2	4	33.33%
T1734	AAAAAAAAGGGCGGTGCAGTGCGAAAGCACTGGAGATGCCTTTTTTTT	40	22	18	55.00%	10	7	3	70.00%		2	0	2	0.00%
T1735	AAAAAAAAGCTACATTCAGTGCTTTCGCACTGAATGTAGCTTTTTTTT	1	1	0	100.00%	1	1	0	100.00%		4	4	0	100.00%
T1736	AAAAAAAAGCCCGTCACAGTGCGAAAGCACTGAGCATACGTTTTTTTT	16	4	12	25.00%	7	1	6	14.29%		10	0	10	0.00%
T1737	AAAAAAAACGGCATGCCAGTGCGAAAGCACTGTCGGTCGGTTTTTTTT	24	3	21	12.50%	59	3	56	5.08%		7	0	7	0.00%
T1738	AAAAAAAACGGCAGCTCAGTGCTTTCGCACTGTGAATACCTTTTTTTT	9	0	9	0.00%	0	0	0	I		2	0	2	0.00%
T1739	AAAAAAAACGGAGACTCAGTGCGAAAGCACTGTAACTCCCTTTTTTTT	2	0	2	0.00%	11	5	6	45.45%		13	2	11	15.38%
T1740	AAAAAAAACGAGTTGCCAGTGCGAAAGCACTGAATAGGCGTTTTTTTT	3	0	3	0.00%	19	2	17	10.53%		15	2	13	13.33%
T1741	AAAAAAAACCTAGCCACAGTGCGAAAGCACTGCTTCTCGCTTTTTTTT	14	1	13	7.14%	8	0	8	0.00%		22	0	22	0.00%
T1742	AAAAAAAACCGAGTTGCAGTGCGAAAGCACTGTGAAACCGTTTTTTTT	16	1	15	6.25%	7	0	7	0.00%		11	0	11	0.00%
T1743	AAAAAAAACCCGATGACAGTGCTTTCGCACTGCTTCAACGTTTTTTTT	0	0	0	I	2	0	2	0.00%		14	4	10	28.57%
T1744	AAAAAAAACCATAATTCAGTGCTTTCGCACTGAATTATGGTTTTTTTT	1	1	0	100.00%	3	3	0	100.00%		0	0	0	I
T1745	AAAAAAAACCAAGGTACAGTGCTTTCGCACTGTACCTTGGTTTTTTTT	0	0	0	I	2	2	0	100.00%		0	0	0	I
T1746	AAAAAAAAGGTGCTGTCAGTGCTTTCGCACTGCTCCCTGGTTTTTTTT	0	0	0	I	1	0	1	0.00%		7	0	7	0.00%
T1747	AAAAAAAAGGGCTGAGCAGTGCTTTCGCACTGACAATTGCTTTTTTTT	4	0	4	0.00%	1	0	1	0.00%		1	0	1	0.00%
T1748	AAAAAAAAGGGCCGGGCAGTGCGAAAGCACTGTTAACAGGTTTTTTTT	20	1	19	5.00%	10	0	10	0.00%		13	3	10	23.08%
T1749	AAAAAAAAGGCGGTGGCAGTGCTTTCGCACTGATCCCAGGTTTTTTTT	2	0	2	0.00%	0	0	0	I		0	0	0	I
T1750	AAAAAAAAGCTCTATACAGTGCGAAAGCACTGTATAGAGCTTTTTTTT	0	0	0	I	6	6	0	100.00%		1	1	0	100.00%
T1751	AAAAAAAACGTACTTGCAGTGCGAAAGCACTGCAAGTACGTTTTTTTT	0	0	0	I	2	2	0	100.00%		0	0	0	I
T1752	AAAAAAAACGCGGGACCAGTGCTTTCGCACTGCGTTGACCTTTTTTTT	23	0	23	0.00%	6	3	3	50.00%		39	8	31	20.51%
T1753	AAAAAAAACGATATCACAGTGCTTTCGCACTGTGATATCGTTTTTTTT	17	17	0	100.00%	15	15	0	100.00%		19	16	3	84.21%
T1754	AAAAAAAACCTTCATACAGTGCGAAAGCACTGTATGAAGGTTTTTTTT	8	8	0	100.00%	12	11	1	91.67%		7	7	0	100.00%
T1755	AAAAAAAACCTCAAATCAGTGCTTTCGCACTGATTTGAGGTTTTTTTT	14	14	0	100.00%	29	29	0	100.00%		7	7	0	100.00%
T1756	AAAAAAAACCGGGCTGCAGTGCTTTCGCACTGATCTAGCCTTTTTTTT	8	0	8	0.00%	5	0	5	0.00%		6	0	6	0.00%
T1757	AAAAAAAACCATTAATCAGTGCTTTCGCACTGATTAATGGTTTTTTTT	0	0	0	I	0	0	0	I		0	0	0	I
T1758	AAAAAAAAGGTTCGTTCAGTGCGAAAGCACTGAACGAACCTTTTTTTT	0	0	0	I	0	0	0	I		0	0	0	I
T1759	AAAAAAAAGGTTCCCGCAGTGCGAAAGCACTGTCCTGGGGTTTTTTTT	21	4	17	19.05%	39	16	23	41.03%		24	6	18	25.00%
T1760	AAAAAAAAGGTGGTGACAGTGCGAAAGCACTGATTCTTCGTTTTTTTT	16	0	16	0.00%	26	13	13	50.00%		17	7	10	41.18%
T1761	AAAAAAAAGGTATAAGCAGTGCGAAAGCACTGCTTATACCTTTTTTTT	2	2	0	100.00%	1	1	0	100.00%		0	0	0	I
T1762	AAAAAAAAGGGTTTGCCAGTGCGAAAGCACTGAATAGGGGTTTTTTTT	26	16	10	61.54%	57	36	21	63.16%		31	21	10	67.74%
T1763	AAAAAAAAGCTTGTTGCAGTGCTTTCGCACTGCAACAAGCTTTTTTTT	0	0	0	I	0	0	0	I		3	2	1	66.67%
T1764	AAAAAAAAGCGGACGCCAGTGCTTTCGCACTGAATGAAGGTTTTTTTT	15	0	15	0.00%	4	0	4	0.00%		14	0	14	0.00%
T1765	AAAAAAAACGTTCTTCCAGTGCTTTCGCACTGAGAGCGGCTTTTTTTT	14	10	4	71.43%	5	1	4	20.00%		7	5	2	71.43%
T1766	AAAAAAAACGTACTGACAGTGCTTTCGCACTGCGTAGCCCTTTTTTTT	0	0	0	I	0	0	0	I		0	0	0	I
T1767	AAAAAAAACCTAATGACAGTGCGAAAGCACTGTACCTGGCTTTTTTTT	2	0	2	0.00%	37	10	27	27.03%		13	3	10	23.08%
T1768	AAAAAAAACCCGCTGGCAGTGCTTTCGCACTGTACGAACGTTTTTTTT	8	3	5	37.50%	0	0	0	I		10	2	8	20.00%
T1769	AAAAAAAACCCCAAAGCAGTGCGAAAGCACTGTGGCTTCCTTTTTTTT	16	2	14	12.50%	21	1	20	4.76%		13	7	6	53.85%
T1770	AAAAAAAACCATCACGCAGTGCGAAAGCACTGCGTGATGGTTTTTTTT	0	0	0	I	0	0	0	I		1	1	0	100.00%
T1771	AAAAAAAAGGTTGATTCAGTGCTTTCGCACTGCGTCGCGCTTTTTTTT	1	0	1	0.00%	1	1	0	100.00%		0	0	0	I
T1772	AAAAAAAAGGTCAGTTCAGTGCGAAAGCACTGAACTGACCTTTTTTTT	0	0	0	I	0	0	0	I		0	0	0	I
T1773	AAAAAAAAGGCTCATTCAGTGCGAAAGCACTGCCCCCCGCTTTTTTTT	27	7	20	25.93%	33	16	17	48.48%		20	9	11	45.00%
T1774	AAAAAAAAGCTGTTATCAGTGCGAAAGCACTGATAACAGGTTTTTTTT	0	0	0	I	0	0	0	I		0	0	0	I
T1775	AAAAAAAAGCTGCTTTCAGTGCGAAAGCACTGCTCTACGGTTTTTTTT	21	6	15	28.57%	12	2	10	16.67%		6	3	3	50.00%
T1776	AAAAAAAAGCGGCATCCAGTGCGAAAGCACTGTGAAAAGGTTTTTTTT	23	2	21	8.70%	14	4	10	28.57%		6	0	6	0.00%
T1777	AAAAAAAACGTTTTACCAGTGCGAAAGCACTGCTAACCGGTTTTTTTT	0	0	0	I	0	0	0	I		0	0	0	I
T1778	AAAAAAAACGGACCTTCAGTGCTTTCGCACTGTGTATCGCTTTTTTTT	3	0	3	0.00%	14	4	10	28.57%		7	3	4	42.86%
T1779	AAAAAAAACGCTTGGGCAGTGCGAAAGCACTGTCTTACGCTTTTTTTT	10	5	5	50.00%	23	9	14	39.13%		6	5	1	83.33%
T1780	AAAAAAAACGATTATTCAGTGCGAAAGCACTGGCCCCTCCTTTTTTTT	32	10	22	31.25%	15	5	10	33.33%		16	7	9	43.75%
T1781	AAAAAAAACCTGAAACCAGTGCTTTCGCACTGAACAGTCCTTTTTTTT	2	0	2	0.00%	5	0	5	0.00%		12	2	10	16.67%
T1782	AAAAAAAACCGTTTTGCAGTGCGAAAGCACTGTCCTCTGCTTTTTTTT	2	0	2	0.00%	3	0	3	0.00%		5	1	4	20.00%
T1783	AAAAAAAAGGTCGTGGCAGTGCTTTCGCACTGAGAATCGGTTTTTTTT	0	0	0	I	0	0	0	I		0	0	0	I
T1784	AAAAAAAAGGGTGCAGCAGTGCTTTCGCACTGTAGATGGGTTTTTTTT	1	0	1	0.00%	4	0	4	0.00%		0	0	0	I
T1785	AAAAAAAAGGGTGAAACAGTGCTTTCGCACTGGCCTGCGGTTTTTTTT	11	0	11	0.00%	1	1	0	100.00%		3	0	3	0.00%
T1786	AAAAAAAAGGCTCGTGCAGTGCGAAAGCACTGCACGAGGCTTTTTTTT	0	0	0	I	0	0	0	I		0	0	0	I
T1787	AAAAAAAAGGCGTCAGCAGTGCGAAAGCACTGTATGTTCGTTTTTTTT	20	8	12	40.00%	25	15	10	60.00%		10	6	4	60.00%
T1788	AAAAAAAAGGATGGGGCAGTGCTTTCGCACTGAACTGAGGTTTTTTTT	0	0	0	I	1	0	1	0.00%		12	4	8	33.33%
T1789	AAAAAAAAGCTTGCTGCAGTGCTTTCGCACTGCTCAACCGTTTTTTTT	11	6	5	54.55%	42	29	13	69.05%		10	9	1	90.00%
T1790	AAAAAAAAGCGATATGCAGTGCTTTCGCACTGCATATCGCTTTTTTTT	0	0	0	I	12	10	2	83.33%		13	13	0	100.00%
T1791	AAAAAAAAGCAGCGGGCAGTGCGAAAGCACTGAGAATACGTTTTTTTT	3	1	2	33.33%	1	0	1	0.00%		5	0	5	0.00%
T1792	AAAAAAAACGTGGTCTCAGTGCGAAAGCACTGACCTAAGGTTTTTTTT	0	0	0	I	2	0	2	0.00%		5	0	5	0.00%
T1793	AAAAAAAACGTCTAGTCAGTGCTTTCGCACTGACTAGACGTTTTTTTT	6	6	0	100.00%	3	3	0	100.00%		0	0	0	I
T1794	AAAAAAAACGGGCTGTCAGTGCTTTCGCACTGCCTGATGCTTTTTTTT	0	0	0	I	0	0	0	I		0	0	0	I
T1795	AAAAAAAACCCTATCACAGTGCTTTCGCACTGCCCCTCGCTTTTTTTT	17	0	17	0.00%	3	0	3	0.00%		17	0	17	0.00%
T1796	AAAAAAAACCCGTTTACAGTGCGAAAGCACTGTGGAGTCCTTTTTTTT	4	3	1	75.00%	16	8	8	50.00%		9	4	5	44.44%
T1797	AAAAAAAACCCGCTCACAGTGCGAAAGCACTGGTGACCCGTTTTTTTT	3	1	2	33.33%	12	2	10	16.67%		21	2	19	9.52%
T1798	AAAAAAAACCATTTCACAGTGCGAAAGCACTGTGAAATGGTTTTTTTT	5	5	0	100.00%	0	0	0	I		0	0	0	I
T1799	AAAAAAAACCAATGGGCAGTGCTTTCGCACTGCAGGTACCTTTTTTTT	1	0	1	0.00%	4	0	4	0.00%		3	0	3	0.00%
T1800	AAAAAAAAGGTATCACCAGTGCGAAAGCACTGGTGATACGTTTTTTTT	0	0	0	I	0	0	0	I		0	0	0	I
T1801	AAAAAAAAGGTACCGACAGTGCGAAAGCACTGAACCGCGCTTTTTTTT	7	0	7	0.00%	17	3	14	17.65%		7	1	6	14.29%
T1802	AAAAAAAAGGTAAGATCAGTGCGAAAGCACTGATCTTACCTTTTTTTT	17	17	0	100.00%	19	19	0	100.00%		32	31	1	96.88%
T1803	AAAAAAAAGCGTGGTCCAGTGCTTTCGCACTGTCAAGCGGTTTTTTTT	3	0	3	0.00%	2	1	1	50.00%		0	0	0	I
T1804	AAAAAAAAGCGTAACGCAGTGCTTTCGCACTGGACAAGCCTTTTTTTT	4	0	4	0.00%	3	0	3	0.00%		12	0	12	0.00%
T1805	AAAAAAAAGCCTTATTCAGTGCGAAAGCACTGTCTCGCCGTTTTTTTT	9	0	9	0.00%	25	5	20	20.00%		17	1	16	5.88%
T1806	AAAAAAAACGTTAATGCAGTGCGAAAGCACTGAGACTCCCTTTTTTTT	20	0	20	0.00%	9	0	9	0.00%		19	7	12	36.84%
T1807	AAAAAAAACGTGTGTTCAGTGCGAAAGCACTGAACACACGTTTTTTTT	0	0	0	I	1	1	0	100.00%		8	8	0	100.00%
T1808	AAAAAAAACGTGTACTCAGTGCGAAAGCACTGTCTCGACCTTTTTTTT	69	53	16	76.81%	48	41	7	85.42%		32	29	3	90.63%
T1809	AAAAAAAACGTAATTACAGTGCGAAAGCACTGTAATTACGTTTTTTTT	3	3	0	100.00%	52	51	1	98.08%		18	9	9	50.00%
T1810	AAAAAAAACGAAGATTCAGTGCTTTCGCACTGGAACTGGCTTTTTTTT	15	4	11	26.67%	16	13	3	81.25%		11	10	1	90.91%
T1811	AAAAAAAACCTAATTTCAGTGCTTTCGCACTGAAATTAGGTTTTTTTT	2	2	0	100.00%	2	2	0	100.00%		1	1	0	100.00%
T1812	AAAAAAAACCCTTACCCAGTGCGAAAGCACTGCTTCCCCCTTTTTTTT	23	1	22	4.35%	11	1	10	9.09%		19	6	13	31.58%
T1813	AAAAAAAACCATTTGTCAGTGCTTTCGCACTGACAAATGGTTTTTTTT	3	3	0	100.00%	20	20	0	100.00%		8	8	0	100.00%
T1814	AAAAAAAACCATTGTTCAGTGCGAAAGCACTGAACAATGGTTTTTTTT	0	0	0	I	3	3	0	100.00%		0	0	0	I
T1815	AAAAAAAACCAGGGTACAGTGCTTTCGCACTGTCGAAGCCTTTTTTTT	0	0	0	I	4	0	4	0.00%		0	0	0	I
T1816	AAAAAAAAGGTTAAGTCAGTGCTTTCGCACTGACTTAACCTTTTTTTT	11	11	0	100.00%	17	15	2	88.24%		7	7	0	100.00%
T1817	AAAAAAAAGGTGTTATCAGTGCTTTCGCACTGATAACACCTTTTTTTT	0	0	0	I	10	9	1	90.00%		0	0	0	I
T1818	AAAAAAAAGGTCAAAACAGTGCTTTCGCACTGTTTTGACCTTTTTTTT	0	0	0	I	3	3	0	100.00%		0	0	0	I
T1819	AAAAAAAAGGCACGAACAGTGCTTTCGCACTGCAGGCCCGTTTTTTTT	4	0	4	0.00%	1	0	1	0.00%		0	0	0	I
T1820	AAAAAAAAGGATTCTGCAGTGCGAAAGCACTGGACCAGCGTTTTTTTT	44	6	38	13.64%	70	28	42	40.00%		13	4	9	30.77%
T1821	AAAAAAAAGGATACAGCAGTGCGAAAGCACTGTCGCACCGTTTTTTTT	12	2	10	16.67%	34	13	21	38.24%		34	15	19	44.12%
T1822	AAAAAAAAGGAGATTTCAGTGCGAAAGCACTGCCTTCCCGTTTTTTTT	25	7	18	28.00%	7	4	3	57.14%		16	15	1	93.75%
T1823	AAAAAAAAGCTTAGTTCAGTGCTTTCGCACTGCACGCCCCTTTTTTTT	3	0	3	0.00%	8	1	7	12.50%		0	0	0	I
T1824	AAAAAAAAGCTGTGTTCAGTGCGAAAGCACTGAACACAGCTTTTTTTT	0	0	0	I	0	0	0	I		1	1	0	100.00%
T1825	AAAAAAAAGCTATTATCAGTGCGAAAGCACTGATAATAGCTTTTTTTT	55	55	0	100.00%	59	59	0	100.00%		15	15	0	100.00%
T1826	AAAAAAAAGCACTGTACAGTGCGAAAGCACTGTACAGTGCTTTTTTTT	2	2	0	100.00%	16	15	1	93.75%		0	0	0	I
T1827	AAAAAAAACGGGGGACCAGTGCGAAAGCACTGTCCGTGCGTTTTTTTT	20	0	20	0.00%	11	0	11	0.00%		1	0	1	0.00%
T1828	AAAAAAAACGCTAATGCAGTGCGAAAGCACTGCATTAGCGTTTTTTTT	0	0	0	I	4	4	0	100.00%		4	3	1	75.00%
T1829	AAAAAAAACCATTCTGCAGTGCTTTCGCACTGCAGAATGGTTTTTTTT	0	0	0	I	0	0	0	I		0	0	0	I
T1830	AAAAAAAACCATCGTGCAGTGCTTTCGCACTGTGGGACGCTTTTTTTT	5	0	5	0.00%	4	0	4	0.00%		3	1	2	33.33%
T1831	AAAAAAAACCACCAAACAGTGCTTTCGCACTGCGCGCACGTTTTTTTT	1	0	1	0.00%	7	3	4	42.86%		0	0	0	I
T1832	AAAAAAAAGCGCAGATCAGTGCGAAAGCACTGCCTGCCCGTTTTTTTT	16	14	2	87.50%	60	52	8	86.67%		30	23	7	76.67%
T1833	AAAAAAAACGACGGAGCAGTGCTTTCGCACTGAGTAACCCTTTTTTTT	6	0	6	0.00%	1	0	1	0.00%		17	0	17	0.00%
T1834	AAAAAAAACCTTTTACCAGTGCTTTCGCACTGGTAAAAGGTTTTTTTT	0	0	0	I	0	0	0	I		0	0	0	I
T1835	AAAAAAAACCATAATCCAGTGCGAAAGCACTGCATAAACGTTTTTTTT	25	0	25	0.00%	65	0	65	0.00%		11	2	9	18.18%
T1836	AAAAAAAAGGTCGGTACAGTGCTTTCGCACTGTACCGACCTTTTTTTT	0	0	0	I	11	11	0	100.00%		4	4	0	100.00%
T1837	AAAAAAAAGGTATCTGCAGTGCGAAAGCACTGCAGATACCTTTTTTTT	3	3	0	100.00%	0	0	0	I		3	3	0	100.00%
T1838	AAAAAAAAGGGTGGGGCAGTGCTTTCGCACTGAATACACGTTTTTTTT	0	0	0	I	0	0	0	I		0	0	0	I
T1839	AAAAAAAAGGCGCGCGCAGTGCGAAAGCACTGAACATTGGTTTTTTTT	23	0	23	0.00%	2	1	1	50.00%		19	0	19	0.00%
T1840	AAAAAAAAGGAGAGGACAGTGCGAAAGCACTGCGTGATGCTTTTTTTT	37	21	16	56.76%	103	82	21	79.61%		22	13	9	59.09%
T1841	AAAAAAAAGCGGTCCGCAGTGCTTTCGCACTGAGTTTAGGTTTTTTTT	1	0	1	0.00%	1	0	1	0.00%		0	0	0	I
T1842	AAAAAAAAGCCTAACACAGTGCTTTCGCACTGGTCGCGCGTTTTTTTT	1	0	1	0.00%	1	0	1	0.00%		0	0	0	I
T1843	AAAAAAAACGTTAAGACAGTGCTTTCGCACTGTCTTAACGTTTTTTTT	0	0	0	I	2	2	0	100.00%		0	0	0	I
T1844	AAAAAAAACGTGTAATCAGTGCGAAAGCACTGATTACACGTTTTTTTT	0	0	0	I	2	2	0	100.00%		1	1	0	100.00%
T1845	AAAAAAAACGCCGGATCAGTGCTTTCGCACTGAGTGACGGTTTTTTTT	6	0	6	0.00%	9	2	7	22.22%		11	0	11	0.00%
T1846	AAAAAAAACGCAATATCAGTGCTTTCGCACTGATATTGCCTTTTTTTT	0	0	0	I	0	0	0	I		0	0	0	I
T1847	AAAAAAAACGATTCTTCAGTGCTTTCGCACTGAGCAACGCTTTTTTTT	0	0	0	I	0	0	0	I		0	0	0	I
T1848	AAAAAAAACGATTACGCAGTGCTTTCGCACTGCGTAATCGTTTTTTTT	0	0	0	I	1	1	0	100.00%		0	0	0	I
T1849	AAAAAAAACGAGGTCCCAGTGCTTTCGCACTGCTCGGCGGTTTTTTTT	1	0	1	0.00%	5	0	5	0.00%		10	2	8	20.00%
T1850	AAAAAAAACCTTTTCTCAGTGCTTTCGCACTGAGAAAAGGTTTTTTTT	4	4	0	100.00%	11	10	1	90.91%		0	0	0	I
T1851	AAAAAAAACCTTTATCCAGTGCTTTCGCACTGGATAAAGGTTTTTTTT	0	0	0	I	0	0	0	I		0	0	0	I
T1852	AAAAAAAACCTTGTATCAGTGCTTTCGCACTGATACAAGGTTTTTTTT	24	22	2	91.67%	9	9	0	100.00%		27	27	0	100.00%
T1853	AAAAAAAACCTTAGGTCAGTGCTTTCGCACTGCGTTACCCTTTTTTTT	1	0	1	0.00%	1	0	1	0.00%		6	0	6	0.00%
T1854	AAAAAAAACCGCTGGTCAGTGCTTTCGCACTGCTCTAGGCTTTTTTTT	3	0	3	0.00%	1	0	1	0.00%		19	1	18	5.26%
T1855	AAAAAAAACCCCGGCGCAGTGCTTTCGCACTGGGCACACCTTTTTTTT	2	0	2	0.00%	0	0	0	I		4	0	4	0.00%
T1856	AAAAAAAACCACAATGCAGTGCTTTCGCACTGTTCAGGCCTTTTTTTT	1	0	1	0.00%	1	0	1	0.00%		6	0	6	0.00%
T1857	AAAAAAAAGGTTGGATCAGTGCGAAAGCACTGATCCAACCTTTTTTTT	1	1	0	100.00%	0	0	0	I		0	0	0	I
T1858	AAAAAAAAGGTGACTACAGTGCGAAAGCACTGTAGTCACCTTTTTTTT	4	4	0	100.00%	6	6	0	100.00%		1	1	0	100.00%
T1859	AAAAAAAAGGTAGCATCAGTGCTTTCGCACTGATGCTACCTTTTTTTT	3	3	0	100.00%	7	7	0	100.00%		17	17	0	100.00%
T1860	AAAAAAAAGGGTTACTCAGTGCGAAAGCACTGCTGCGCGGTTTTTTTT	48	21	27	43.75%	20	13	7	65.00%		27	13	14	48.15%
T1861	AAAAAAAAGGGGTGGGCAGTGCTTTCGCACTGTATATACGTTTTTTTT	10	0	10	0.00%	8	2	6	25.00%		26	2	24	7.69%
T1862	AAAAAAAAGCTTGATACAGTGCTTTCGCACTGTATCAAGCTTTTTTTT	0	0	0	I	0	0	0	I		0	0	0	I
T1863	AAAAAAAAGCTCTAGCCAGTGCTTTCGCACTGTTCGTCCGTTTTTTTT	7	0	7	0.00%	0	0	0	I		7	1	6	14.29%
T1864	AAAAAAAAGCGGGGGGCAGTGCTTTCGCACTGTAGGACGGTTTTTTTT	0	0	0	I	0	0	0	I		0	0	0	I
T1865	AAAAAAAAGCGAATGGCAGTGCTTTCGCACTGCAGACGGGTTTTTTTT	5	0	5	0.00%	2	2	0	100.00%		2	0	2	0.00%
T1866	AAAAAAAAGCATTACACAGTGCGAAAGCACTGTGTAATGCTTTTTTTT	2	2	0	100.00%	0	0	0	I		0	0	0	I
T1867	AAAAAAAACGTTTGTCCAGTGCTTTCGCACTGGACAAACGTTTTTTTT	1	1	0	100.00%	5	5	0	100.00%		0	0	0	I
T1868	AAAAAAAACGTCAGTGCAGTGCTTTCGCACTGAGATACGCTTTTTTTT	2	0	2	0.00%	0	0	0	I		0	0	0	I
T1869	AAAAAAAACGGCCGTGCAGTGCTTTCGCACTGTACAAACCTTTTTTTT	2	0	2	0.00%	0	0	0	I		0	0	0	I
T1870	AAAAAAAACGACTATGCAGTGCTTTCGCACTGCATAGTCGTTTTTTTT	0	0	0	I	1	1	0	100.00%		0	0	0	I
T1871	AAAAAAAACCTGGTGCCAGTGCTTTCGCACTGGATTTCGCTTTTTTTT	2	0	2	0.00%	0	0	0	I		0	0	0	I
T1872	AAAAAAAAGGTCGGTACAGTGCGAAAGCACTGTACCGACCTTTTTTTT	0	0	0	I	6	6	0	100.00%		9	9	0	100.00%
T1873	AAAAAAAAGGGGTTGCCAGTGCTTTCGCACTGTACCCGGGTTTTTTTT	11	5	6	45.45%	10	6	4	60.00%		14	10	4	71.43%
T1874	AAAAAAAAGGGGTCGGCAGTGCTTTCGCACTGGACATAGGTTTTTTTT	8	0	8	0.00%	1	0	1	0.00%		8	0	8	0.00%
T1875	AAAAAAAAGGGAGTGTCAGTGCTTTCGCACTGTACTAACCTTTTTTTT	6	0	6	0.00%	1	0	1	0.00%		21	1	20	4.76%
T1876	AAAAAAAAGGCTCTCTCAGTGCGAAAGCACTGCTCTGAGGTTTTTTTT	55	31	24	56.36%	39	30	9	76.92%		15	11	4	73.33%
T1877	AAAAAAAAGGATCTCTCAGTGCGAAAGCACTGAACTGACGTTTTTTTT	6	0	6	0.00%	27	9	18	33.33%		17	7	10	41.18%
T1878	AAAAAAAAGGAATGTGCAGTGCTTTCGCACTGCACATTCCTTTTTTTT	0	0	0	I	10	10	0	100.00%		0	0	0	I
T1879	AAAAAAAAGCGAGTAACAGTGCTTTCGCACTGCGGGCAGGTTTTTTTT	0	0	0	I	0	0	0	I		0	0	0	I
T1880	AAAAAAAAGCCTAAGGCAGTGCGAAAGCACTGAGTAACCGTTTTTTTT	6	2	4	33.33%	4	0	4	0.00%		19	0	19	0.00%
T1881	AAAAAAAAGCCGGGCACAGTGCGAAAGCACTGCTGAGTCGTTTTTTTT	28	1	27	3.57%	39	2	37	5.13%		20	6	14	30.00%
T1882	AAAAAAAAGCATATCGCAGTGCTTTCGCACTGTTGAGCCGTTTTTTTT	6	0	6	0.00%	10	1	9	10.00%		5	0	5	0.00%
T1883	AAAAAAAAGCACTAATCAGTGCGAAAGCACTGCTACTTGCTTTTTTTT	2	0	2	0.00%	0	0	0	I		0	0	0	I
T1884	AAAAAAAACCTCATTTCAGTGCGAAAGCACTGCGTGTCCCTTTTTTTT	19	2	17	10.53%	7	0	7	0.00%		8	0	8	0.00%
T1885	AAAAAAAACCGGGTGGCAGTGCTTTCGCACTGTCGACACCTTTTTTTT	10	1	9	10.00%	11	6	5	54.55%		7	3	4	42.86%
T1886	AAAAAAAAGGTTGCTTCAGTGCTTTCGCACTGAAGCAACCTTTTTTTT	2	2	0	100.00%	3	3	0	100.00%		3	3	0	100.00%
T1887	AAAAAAAAGGTATTTGCAGTGCTTTCGCACTGCAAATACCTTTTTTTT	0	0	0	I	2	2	0	100.00%		0	0	0	I
T1888	AAAAAAAAGGTAACCACAGTGCTTTCGCACTGTGGTTACCTTTTTTTT	2	2	0	100.00%	3	3	0	100.00%		0	0	0	I
T1889	AAAAAAAAGGCTTATTCAGTGCGAAAGCACTGCGTACACGTTTTTTTT	65	24	41	36.92%	11	10	1	90.91%		27	21	6	77.78%
T1890	AAAAAAAAGCGTTTATCAGTGCGAAAGCACTGATAAACGGTTTTTTTT	0	0	0	I	6	2	4	33.33%		0	0	0	I
T1891	AAAAAAAAGCATTAGTCAGTGCTTTCGCACTGACTAATGCTTTTTTTT	2	2	0	100.00%	1	1	0	100.00%		0	0	0	I
T1892	AAAAAAAACGTTTGTCCAGTGCGAAAGCACTGGACAAACGTTTTTTTT	5	5	0	100.00%	19	19	0	100.00%		14	13	1	92.86%
T1893	AAAAAAAACGTGTTCGCAGTGCTTTCGCACTGACCATGGCTTTTTTTT	7	1	6	14.29%	5	4	1	80.00%		0	0	0	I
T1894	AAAAAAAACGTGGTAACAGTGCGAAAGCACTGAGTACAGCTTTTTTTT	6	1	5	16.67%	21	6	15	28.57%		23	12	11	52.17%
T1895	AAAAAAAACGTGGGTGCAGTGCTTTCGCACTGTATTCACCTTTTTTTT	0	0	0	I	0	0	0	I		0	0	0	I
T1896	AAAAAAAACGTAGTTACAGTGCTTTCGCACTGTAACTACGTTTTTTTT	19	19	0	100.00%	5	5	0	100.00%		10	10	0	100.00%
T1897	AAAAAAAACGATATTGCAGTGCGAAAGCACTGCAATATCGTTTTTTTT	0	0	0	I	0	0	0	I		0	0	0	I
T1898	AAAAAAAACGACTCCTCAGTGCTTTCGCACTGTTACAGCCTTTTTTTT	19	3	16	15.79%	13	2	11	15.38%		3	0	3	0.00%
T1899	AAAAAAAACCTCACTTCAGTGCTTTCGCACTGCACCTTCCTTTTTTTT	13	0	13	0.00%	10	0	10	0.00%		2	0	2	0.00%
T1900	AAAAAAAACCAATGGGCAGTGCTTTCGCACTGCATGAGGCTTTTTTTT	0	0	0	I	0	0	0	I		0	0	0	I
T1901	AAAAAAAAGGGGGCTTCAGTGCTTTCGCACTGCTACGCGGTTTTTTTT	2	0	2	0.00%	2	0	2	0.00%		1	0	1	0.00%
T1902	AAAAAAAAGGGAGGACCAGTGCGAAAGCACTGCTGTGCGGTTTTTTTT	9	2	7	22.22%	13	4	9	30.77%		18	6	12	33.33%
T1903	AAAAAAAACGTAAAGGCAGTGCTTTCGCACTGACTGACGCTTTTTTTT	15	0	15	0.00%	8	0	8	0.00%		10	0	10	0.00%
T1904	AAAAAAAACGATCTATCAGTGCGAAAGCACTGCCCCCCGCTTTTTTTT	14	1	13	7.14%	20	5	15	25.00%		35	13	22	37.14%
T1905	AAAAAAAACCTACAAGCAGTGCTTTCGCACTGCTTGTAGGTTTTTTTT	0	0	0	I	1	1	0	100.00%		0	0	0	I
T1906	AAAAAAAACCGCGAGCCAGTGCTTTCGCACTGAAGACACCTTTTTTTT	2	0	2	0.00%	0	0	0	I		5	0	5	0.00%
T1907	AAAAAAAACCCTAAGTCAGTGCTTTCGCACTGACTTAGGGTTTTTTTT	0	0	0	I	6	6	0	100.00%		9	9	0	100.00%
T1908	AAAAAAAACCACAATGCAGTGCGAAAGCACTGCATTGTGGTTTTTTTT	0	0	0	I	0	0	0	I		0	0	0	I
T1909	AAAAAAAACCAACATTCAGTGCGAAAGCACTGTAAGGTCGTTTTTTTT	33	26	7	78.79%	11	10	1	90.91%		27	23	4	85.19%
T1910	AAAAAAAAGGTTAAGTCAGTGCGAAAGCACTGACTTAACCTTTTTTTT	4	4	0	100.00%	0	0	0	I		2	2	0	100.00%
T1911	AAAAAAAAGGTCTTGACAGTGCGAAAGCACTGCCGTTCGGTTTTTTTT	18	2	16	11.11%	13	4	9	30.77%		9	2	7	22.22%
T1912	AAAAAAAAGGATATTACAGTGCTTTCGCACTGTAATATCCTTTTTTTT	1	1	0	100.00%	1	1	0	100.00%		0	0	0	I
T1913	AAAAAAAAGGAGTTATCAGTGCTTTCGCACTGATAACTGCTTTTTTTT	0	0	0	I	4	4	0	100.00%		0	0	0	I
T1914	AAAAAAAAGCTGTAGGCAGTGCTTTCGCACTGTGGGTAGCTTTTTTTT	12	0	12	0.00%	8	0	8	0.00%		8	0	8	0.00%
T1915	AAAAAAAAGCTAAATACAGTGCGAAAGCACTGTATTTAGCTTTTTTTT	0	0	0	I	5	5	0	100.00%		2	2	0	100.00%
T1916	AAAAAAAAGCGTTCCGCAGTGCGAAAGCACTGAGTGGGCCTTTTTTTT	31	12	19	38.71%	38	10	28	26.32%		38	16	22	42.11%
T1917	AAAAAAAAGCGAACGGCAGTGCTTTCGCACTGTTATGTGGTTTTTTTT	6	0	6	0.00%	12	4	8	33.33%		16	1	15	6.25%
T1918	AAAAAAAAGCCATTTACAGTGCTTTCGCACTGGCACTCCGTTTTTTTT	0	0	0	I	1	0	1	0.00%		2	0	2	0.00%
T1919	AAAAAAAAGCATTACGCAGTGCTTTCGCACTGCGTAATGCTTTTTTTT	0	0	0	I	0	0	0	I		0	0	0	I
T1920	AAAAAAAAGCATGAATCAGTGCGAAAGCACTGCGCCTTCGTTTTTTTT	8	0	8	0.00%	1	0	1	0.00%		21	0	21	0.00%
T1921	AAAAAAAACGTTGCTTCAGTGCTTTCGCACTGAAGCAACGTTTTTTTT	0	0	0	I	0	0	0	I		0	0	0	I
T1922	AAAAAAAACGTGATCACAGTGCTTTCGCACTGTGATCACGTTTTTTTT	2	2	0	100.00%	6	6	0	100.00%		4	4	0	100.00%
T1923	AAAAAAAACGATAACACAGTGCGAAAGCACTGAGCCCCGCTTTTTTTT	4	1	3	25.00%	25	2	23	8.00%		15	0	15	0.00%
T1924	AAAAAAAACGAAGATGCAGTGCGAAAGCACTGGGGCACCCTTTTTTTT	21	5	16	23.81%	19	9	10	47.37%		5	0	5	0.00%
T1925	AAAAAAAACCTTTATGCAGTGCGAAAGCACTGGCCTGTCCTTTTTTTT	17	0	17	0.00%	4	0	4	0.00%		12	5	7	41.67%
T1926	AAAAAAAACCCACATACAGTGCTTTCGCACTGCACTCGCGTTTTTTTT	44	28	16	63.64%	58	27	31	46.55%		12	5	7	41.67%
T1927	AAAAAAAAGGTCAAAACAGTGCGAAAGCACTGTTTTGACCTTTTTTTT	5	5	0	100.00%	4	4	0	100.00%		1	1	0	100.00%
T1928	AAAAAAAAGGGTGTGCCAGTGCGAAAGCACTGACCGGGCGTTTTTTTT	22	2	20	9.09%	24	9	15	37.50%		24	9	15	37.50%
T1929	AAAAAAAAGGGGTCAGCAGTGCGAAAGCACTGCTCCCCGGTTTTTTTT	0	0	0	I	0	0	0	I		0	0	0	I
T1930	AAAAAAAAGGGGGGTTCAGTGCTTTCGCACTGGTGCCCGGTTTTTTTT	10	4	6	40.00%	5	3	2	60.00%		17	17	0	100.00%
T1931	AAAAAAAAGGCGAGTACAGTGCTTTCGCACTGTACTCGCCTTTTTTTT	0	0	0	I	4	4	0	100.00%		2	2	0	100.00%
T1932	AAAAAAAAGGACATTCCAGTGCGAAAGCACTGATGACACGTTTTTTTT	18	3	15	16.67%	30	4	26	13.33%		12	1	11	8.33%
T1933	AAAAAAAAGCTATCGTCAGTGCTTTCGCACTGCGAAGACGTTTTTTTT	22	13	9	59.09%	33	30	3	90.91%		29	28	1	96.55%
T1934	AAAAAAAACGTTTGTGCAGTGCTTTCGCACTGAACGGAGCTTTTTTTT	3	0	3	0.00%	6	1	5	16.67%		3	0	3	0.00%
T1935	AAAAAAAACGTGTCAACAGTGCGAAAGCACTGGCCACCCCTTTTTTTT	7	3	4	42.86%	7	0	7	0.00%		18	11	7	61.11%
T1936	AAAAAAAACGTGGCGACAGTGCTTTCGCACTGGATTAACCTTTTTTTT	6	0	6	0.00%	5	0	5	0.00%		8	0	8	0.00%
T1937	AAAAAAAACGTGAGGTCAGTGCTTTCGCACTGGAATGACGTTTTTTTT	1	1	0	100.00%	0	0	0	I		1	1	0	100.00%
T1938	AAAAAAAACGTGACATCAGTGCTTTCGCACTGGATTCCCCTTTTTTTT	4	0	4	0.00%	2	0	2	0.00%		4	0	4	0.00%
T1939	AAAAAAAACGCTTACTCAGTGCTTTCGCACTGAGTAAGCGTTTTTTTT	10	10	0	100.00%	21	20	1	95.24%		9	9	0	100.00%
T1940	AAAAAAAACGCACACACAGTGCGAAAGCACTGCCCATCCCTTTTTTTT	6	0	6	0.00%	4	0	4	0.00%		10	0	10	0.00%
T1941	AAAAAAAACGAGATCGCAGTGCGAAAGCACTGCGATCTGGTTTTTTTT	0	0	0	I	0	0	0	I		0	0	0	I
T1942	AAAAAAAACCGTAATTCAGTGCGAAAGCACTGCCAACACCTTTTTTTT	3	0	3	0.00%	9	0	9	0.00%		13	0	13	0.00%
T1943	AAAAAAAACCGCGTGGCAGTGCGAAAGCACTGAGAATAGCTTTTTTTT	10	1	9	10.00%	10	2	8	20.00%		38	12	26	31.58%
T1944	AAAAAAAACCGCAGTTCAGTGCTTTCGCACTGGATCGACCTTTTTTTT	5	1	4	20.00%	1	1	0	100.00%		2	0	2	0.00%
T1945	AAAAAAAAGGGTGGGGCAGTGCTTTCGCACTGGGCAGAGGTTTTTTTT	9	4	5	44.44%	10	6	4	60.00%		17	3	14	17.65%
T1946	AAAAAAAAGCTGGAGACAGTGCTTTCGCACTGAGATGAGCTTTTTTTT	0	0	0	I	0	0	0	I		0	0	0	I
T1947	AAAAAAAAGCAGTGTTCAGTGCGAAAGCACTGAACACTGCTTTTTTTT	14	14	0	100.00%	9	9	0	100.00%		11	11	0	100.00%
T1948	AAAAAAAACGTTGTACCAGTGCTTTCGCACTGGTACAACGTTTTTTTT	6	4	2	66.67%	13	12	1	92.31%		21	21	0	100.00%
T1949	AAAAAAAACGTTCCTACAGTGCTTTCGCACTGACATCGGCTTTTTTTT	20	0	20	0.00%	9	1	8	11.11%		13	0	13	0.00%
T1950	AAAAAAAACGTGATTGCAGTGCTTTCGCACTGGACTTGCCTTTTTTTT	10	0	10	0.00%	12	6	6	50.00%		6	4	2	66.67%
T1951	AAAAAAAACGCATTTGCAGTGCGAAAGCACTGTTATAACGTTTTTTTT	5	0	5	0.00%	21	5	16	23.81%		17	5	12	29.41%
T1952	AAAAAAAACGATTACTCAGTGCGAAAGCACTGGATCACGGTTTTTTTT	9	1	8	11.11%	14	0	14	0.00%		18	2	16	11.11%
T1953	AAAAAAAACCTGTTATCAGTGCGAAAGCACTGCCCTCGCGTTTTTTTT	9	1	8	11.11%	16	0	16	0.00%		12	2	10	16.67%
T1954	AAAAAAAACCTGTCTCCAGTGCGAAAGCACTGCCCCTGCCTTTTTTTT	2	0	2	0.00%	2	0	2	0.00%		11	1	10	9.09%
T1955	AAAAAAAACCCTCTAGCAGTGCTTTCGCACTGCTAGAGGCTTTTTTTT	3	3	0	100.00%	12	10	2	83.33%		9	9	0	100.00%
T1956	AAAAAAAACCCTCATTCAGTGCGAAAGCACTGGCTACAGCTTTTTTTT	27	3	24	11.11%	9	2	7	22.22%		31	12	19	38.71%
T1957	AAAAAAAACCCGGGGGCAGTGCTTTCGCACTGCGAAGTCGTTTTTTTT	8	2	6	25.00%	15	8	7	53.33%		10	5	5	50.00%
T1958	AAAAAAAACCATTTCGCAGTGCGAAAGCACTGCGAAATGGTTTTTTTT	2	2	0	100.00%	3	3	0	100.00%		0	0	0	I
T1959	AAAAAAAAGGTGGTTACAGTGCTTTCGCACTGCGGCCTGGTTTTTTTT	14	7	7	50.00%	10	7	3	70.00%		2	1	1	50.00%
T1960	AAAAAAAAGGTAAATCCAGTGCGAAAGCACTGGGCTCCCGTTTTTTTT	11	2	9	18.18%	4	3	1	75.00%		13	4	9	30.77%
T1961	AAAAAAAAGGGTGAGGCAGTGCGAAAGCACTGAGAGCTGGTTTTTTTT	15	12	3	80.00%	70	61	9	87.14%		33	30	3	90.91%
T1962	AAAAAAAAGCTTAATCCAGTGCGAAAGCACTGACACATCGTTTTTTTT	18	0	18	0.00%	16	4	12	25.00%		11	0	11	0.00%
T1963	AAAAAAAAGCTAAATTCAGTGCTTTCGCACTGAATTTAGCTTTTTTTT	1	1	0	100.00%	3	3	0	100.00%		0	0	0	I
T1964	AAAAAAAAGCGGTGTACAGTGCTTTCGCACTGTACACCGCTTTTTTTT	3	3	0	100.00%	0	0	0	I		5	5	0	100.00%
T1965	AAAAAAAAGCCGTATACAGTGCGAAAGCACTGTATACGCCTTTTTTTT	4	4	0	100.00%	0	0	0	I		0	0	0	I
T1966	AAAAAAAAGCCCTATGCAGTGCGAAAGCACTGCATAGGGGTTTTTTTT	0	0	0	I	1	1	0	100.00%		0	0	0	I
T1967	AAAAAAAAGCATTGAACAGTGCGAAAGCACTGTTCAATGCTTTTTTTT	0	0	0	I	3	3	0	100.00%		0	0	0	I
T1968	AAAAAAAACGGGGGCGCAGTGCTTTCGCACTGACCAACCCTTTTTTTT	3	0	3	0.00%	4	3	1	75.00%		3	1	2	33.33%
T1969	AAAAAAAACGGCGTTTCAGTGCTTTCGCACTGCATGTTCCTTTTTTTT	8	0	8	0.00%	0	0	0	I		5	0	5	0.00%
T1970	AAAAAAAACCGGGGCGCAGTGCTTTCGCACTGTTGTGACCTTTTTTTT	4	0	4	0.00%	11	0	11	0.00%		6	0	6	0.00%
T1971	AAAAAAAACCCGAGAGCAGTGCTTTCGCACTGACTTTCCCTTTTTTTT	1	0	1	0.00%	1	0	1	0.00%		6	0	6	0.00%
T1972	AAAAAAAAGGTGACTCCAGTGCGAAAGCACTGCGTGACGCTTTTTTTT	50	48	2	96.00%	25	25	0	100.00%		9	9	0	100.00%
T1973	AAAAAAAAGGTACTATCAGTGCGAAAGCACTGCCCACCCCTTTTTTTT	72	33	39	45.83%	38	26	12	68.42%		36	23	13	63.89%
T1974	AAAAAAAAGGGTGTGCCAGTGCTTTCGCACTGACCGGCGGTTTTTTTT	5	1	4	20.00%	18	5	13	27.78%		20	0	20	0.00%
T1975	AAAAAAAAGGGGGAAGCAGTGCTTTCGCACTGAGAACAGCTTTTTTTT	2	0	2	0.00%	1	0	1	0.00%		9	3	6	33.33%
T1976	AAAAAAAAGGGACGGGCAGTGCTTTCGCACTGTCGAACGCTTTTTTTT	9	1	8	11.11%	1	0	1	0.00%		3	0	3	0.00%
T1977	AAAAAAAAGCTGGGGCCAGTGCTTTCGCACTGAAAACCCCTTTTTTTT	12	3	9	25.00%	0	0	0	I		15	6	9	40.00%
T1978	AAAAAAAAGCTAGGCTCAGTGCGAAAGCACTGCGACGCCGTTTTTTTT	7	1	6	14.29%	2	1	1	50.00%		1	0	1	0.00%
T1979	AAAAAAAAGCGTTTCACAGTGCTTTCGCACTGTGAAACGCTTTTTTTT	0	0	0	I	0	0	0	I		0	0	0	I
T1980	AAAAAAAAGCCTGAATCAGTGCTTTCGCACTGGGACGCCGTTTTTTTT	4	0	4	0.00%	8	0	8	0.00%		3	0	3	0.00%
T1981	AAAAAAAAGCACGTTTCAGTGCGAAAGCACTGCGACACCGTTTTTTTT	44	4	40	9.09%	13	3	10	23.08%		13	1	12	7.69%
T1982	AAAAAAAAGCACCAATCAGTGCGAAAGCACTGGGTCAGGGTTTTTTTT	4	2	2	50.00%	0	0	0	I		5	1	4	20.00%
T1983	AAAAAAAACGTGCCGTCAGTGCTTTCGCACTGTTCAAAGCTTTTTTTT	2	0	2	0.00%	1	0	1	0.00%		13	0	13	0.00%
T1984	AAAAAAAACGATAATACAGTGCGAAAGCACTGTATTATCGTTTTTTTT	4	4	0	100.00%	2	2	0	100.00%		1	1	0	100.00%
T1985	AAAAAAAACCTGTATACAGTGCTTTCGCACTGTATACAGGTTTTTTTT	3	3	0	100.00%	2	2	0	100.00%		3	3	0	100.00%
T1986	AAAAAAAACCATTATACAGTGCTTTCGCACTGTATAATGGTTTTTTTT	4	3	1	75.00%	28	25	3	89.29%		15	15	0	100.00%
T1987	AAAAAAAACCACAGTACAGTGCTTTCGCACTGTACTGTGGTTTTTTTT	4	4	0	100.00%	0	0	0	I		4	4	0	100.00%
T1988	AAAAAAAACCAAGGCACAGTGCGAAAGCACTGCCGGAAGCTTTTTTTT	27	0	27	0.00%	10	3	7	30.00%		4	2	2	50.00%
T1989	AAAAAAAAGGTCAGTTCAGTGCGAAAGCACTGCTAAAAGGTTTTTTTT	20	4	16	20.00%	66	20	46	30.30%		8	8	0	100.00%
T1990	AAAAAAAAGGAGAATACAGTGCTTTCGCACTGTATTCTCCTTTTTTTT	1	1	0	100.00%	3	3	0	100.00%		0	0	0	I
T1991	AAAAAAAAGGAATATGCAGTGCTTTCGCACTGCATATTCCTTTTTTTT	10	10	0	100.00%	12	12	0	100.00%		14	14	0	100.00%
T1992	AAAAAAAAGCTTGTATCAGTGCTTTCGCACTGTTGGTCGGTTTTTTTT	27	6	21	22.22%	44	25	19	56.82%		14	4	10	28.57%
T1993	AAAAAAAAGCTACTTTCAGTGCGAAAGCACTGCGCCCACGTTTTTTTT	29	9	20	31.03%	6	2	4	33.33%		24	18	6	75.00%
T1994	AAAAAAAAGCCCATCACAGTGCGAAAGCACTGCGCGCTCCTTTTTTTT	1	0	1	0.00%	0	0	0	I		0	0	0	I
T1995	AAAAAAAAGCATCATTCAGTGCGAAAGCACTGCGAGTACGTTTTTTTT	39	15	24	38.46%	34	23	11	67.65%		6	2	4	33.33%
T1996	AAAAAAAAGCAGTTGCCAGTGCTTTCGCACTGTATCGACGTTTTTTTT	3	3	0	100.00%	0	0	0	I		4	0	4	0.00%
T1997	AAAAAAAACGTTTGTGCAGTGCGAAAGCACTGCACAAACGTTTTTTTT	0	0	0	I	0	0	0	I		6	6	0	100.00%
T1998	AAAAAAAACGTTGTTGCAGTGCTTTCGCACTGCAACAACGTTTTTTTT	2	2	0	100.00%	11	11	0	100.00%		0	0	0	I
[truncated: 2 more rows]
