# Supplementary material for: Rapid generation of sequence-diverse terminator libraries and their parameterization using quantitative Term-Seq
Source: Synth Biol (Oxf). 2019 Oct 29;4(1):ysz026. doi: 10.1093/synbio/ysz026 (PMC7445774; doi:10.1093/synbio/ysz026)
Supplement: ysz026_Supplementary_Data [file ysz026_supplementary_data.zip › Supplemental Table 3D - TermSeq FACS Binning Data_bin2.csv]

Term ID	Terminator Sequence (5' to 3')	Total Reads	Terminated	Readthrough	%T termination	Total Reads	Terminated	Readthrough	%T termination	Total Reads	Terminated	Readthrough	%T termination
T1	AAAAAAAAGGTTAGTTCAGTGCTTTCGCACTGAACTAACCTTTTTTTT	548	544	4	99.27%	327	324	3	99.08%	473	469	4	99.15%
T2	AAAAAAAAGGCCTCCGCAGTGCGAAAGCACTGGGGGGACGTTTTTTTT	0	0	0	I	18	18	0	100.00%	17	17	0	100.00%
T3	AAAAAAAACGTTGGCACAGTGCGAAAGCACTGATGGTAGCTTTTTTTT	21	3	18	14.29%	25	4	21	16.00%	4	0	4	0.00%
T4	AAAAAAAAGGTTAGTACAGTGCGAAAGCACTGTACTAACCTTTTTTTT	1434	1429	5	99.65%	770	762	8	98.96%	883	876	7	99.21%
T5	AAAAAAAAGGTTTGTTCAGTGCTTTCGCACTGAACAAACCTTTTTTTT	182	182	0	100.00%	77	75	2	97.40%	44	44	0	100.00%
T6	AAAAAAAAGGTTTCATCAGTGCGAAAGCACTGATGAAACCTTTTTTTT	355	353	2	99.44%	373	373	0	100.00%	178	177	1	99.44%
T7	AAAAAAAAGGTTTGTACAGTGCTTTCGCACTGTACAAACCTTTTTTTT	122	120	2	98.36%	205	204	1	99.51%	150	144	6	96.00%
T8	AAAAAAAAGGTTTATTCAGTGCGAAAGCACTGAATAAACCTTTTTTTT	813	807	6	99.26%	577	571	6	98.96%	477	475	2	99.58%
T9	AAAAAAAAGGTTAGTACAGTGCTTTCGCACTGTACTAACCTTTTTTTT	654	646	8	98.78%	912	900	12	98.68%	497	496	1	99.80%
T10	AAAAAAAAGGTCTGTACAGTGCTTTCGCACTGTACAGACCTTTTTTTT	618	617	1	99.84%	469	464	5	98.93%	482	481	1	99.79%
T11	AAAAAAAAGGTTGTTTCAGTGCTTTCGCACTGAAACAACCTTTTTTTT	76	75	1	98.68%	185	185	0	100.00%	263	263	0	100.00%
T12	AAAAAAAACGTGATGGCAGTGCGAAAGCACTGGACCATCCTTTTTTTT	430	377	53	87.67%	546	479	67	87.73%	705	581	124	82.41%
T13	AAAAAAAAGGTGTATACAGTGCGAAAGCACTGTATACACCTTTTTTTT	13	13	0	100.00%	18	18	0	100.00%	8	8	0	100.00%
T14	AAAAAAAACCGAGCGTCAGTGCGAAAGCACTGATGACGGCTTTTTTTT	42	33	9	78.57%	71	54	17	76.06%	70	44	26	62.86%
T15	AAAAAAAAGGTTTACTCAGTGCGAAAGCACTGAGTAAACCTTTTTTTT	590	587	3	99.49%	539	534	5	99.07%	531	523	8	98.49%
T16	AAAAAAAACGCATGGTCAGTGCGAAAGCACTGTCTCGCCGTTTTTTTT	73	56	17	76.71%	59	46	13	77.97%	9	9	0	100.00%
T17	AAAAAAAAGCTCATTACAGTGCGAAAGCACTGGCATGTGCTTTTTTTT	5	2	3	40.00%	2	0	2	0.00%	4	0	4	0.00%
T18	AAAAAAAACGTCGGCTCAGTGCGAAAGCACTGTGCGGACCTTTTTTTT	344	315	29	91.57%	351	320	31	91.17%	287	237	50	82.58%
T19	AAAAAAAAGGTTTAGTCAGTGCGAAAGCACTGACTAAACCTTTTTTTT	30	30	0	100.00%	86	86	0	100.00%	15	14	1	93.33%
T20	AAAAAAAAGGTTTACTCAGTGCTTTCGCACTGAGTAAACCTTTTTTTT	220	218	2	99.09%	228	223	5	97.81%	245	245	0	100.00%
T21	AAAAAAAAGGTTTGATCAGTGCGAAAGCACTGATCAAACCTTTTTTTT	79	79	0	100.00%	30	30	0	100.00%	67	67	0	100.00%
T22	AAAAAAAAGGTTATGACAGTGCGAAAGCACTGTCATAACCTTTTTTTT	71	69	2	97.18%	19	19	0	100.00%	83	83	0	100.00%
T23	AAAAAAAAGGTGTGTACAGTGCGAAAGCACTGTACACACCTTTTTTTT	7	7	0	100.00%	18	18	0	100.00%	17	16	1	94.12%
T24	AAAAAAAAGGTTTATGCAGTGCTTTCGCACTGCATAAACCTTTTTTTT	319	313	6	98.12%	222	216	6	97.30%	123	123	0	100.00%
T25	AAAAAAAAGGTTTGTTCAGTGCGAAAGCACTGAACAAACCTTTTTTTT	83	81	2	97.59%	57	57	0	100.00%	146	144	2	98.63%
T26	AAAAAAAAGGTAGTTGCAGTGCTTTCGCACTGCAACTACCTTTTTTTT	329	327	2	99.39%	378	375	3	99.21%	165	160	5	96.97%
T27	AAAAAAAAGCTCTATACAGTGCGAAAGCACTGGAAGGGCCTTTTTTTT	118	108	10	91.53%	454	406	48	89.43%	400	347	53	86.75%
T28	AAAAAAAACGGCGCGGCAGTGCGAAAGCACTGACGAGCCCTTTTTTTT	328	276	52	84.15%	245	208	37	84.90%	711	600	111	84.39%
T29	AAAAAAAAGGATTGTTCAGTGCTTTCGCACTGAACAATCCTTTTTTTT	13	13	0	100.00%	30	29	1	96.67%	3	3	0	100.00%
T30	AAAAAAAACGGCTTACCAGTGCGAAAGCACTGCCAGAAGCTTTTTTTT	168	25	143	14.88%	103	12	91	11.65%	46	9	37	19.57%
T31	AAAAAAAAGGAATTTACAGTGCTTTCGCACTGTAAATTCCTTTTTTTT	516	506	10	98.06%	479	475	4	99.16%	210	208	2	99.05%
T32	AAAAAAAAGGTTTAATCAGTGCGAAAGCACTGATTAAACCTTTTTTTT	87	86	1	98.85%	80	79	1	98.75%	77	76	1	98.70%
T33	AAAAAAAAGGTTGGTACAGTGCTTTCGCACTGTACCAACCTTTTTTTT	26	26	0	100.00%	24	24	0	100.00%	39	39	0	100.00%
T34	AAAAAAAAGGTTGTAACAGTGCTTTCGCACTGTTACAACCTTTTTTTT	354	349	5	98.59%	99	97	2	97.98%	196	193	3	98.47%
T35	AAAAAAAACGGGCAGTCAGTGCGAAAGCACTGCACCACCCTTTTTTTT	233	172	61	73.82%	201	101	100	50.25%	164	84	80	51.22%
T36	AAAAAAAAGGTTTACACAGTGCTTTCGCACTGTGTAAACCTTTTTTTT	456	452	4	99.12%	310	310	0	100.00%	156	154	2	98.72%
T37	AAAAAAAAGCTATATTCAGTGCGAAAGCACTGAATATAGCTTTTTTTT	353	346	7	98.02%	279	274	5	98.21%	224	218	6	97.32%
T38	AAAAAAAAGGTCTATACAGTGCTTTCGCACTGTATAGACCTTTTTTTT	240	239	1	99.58%	187	185	2	98.93%	106	105	1	99.06%
T39	AAAAAAAAGGTTAGAACAGTGCTTTCGCACTGTTCTAACCTTTTTTTT	149	149	0	100.00%	88	88	0	100.00%	181	181	0	100.00%
T40	AAAAAAAAGGTGTATTCAGTGCTTTCGCACTGAATACACCTTTTTTTT	409	408	1	99.76%	143	141	2	98.60%	298	294	4	98.66%
T41	AAAAAAAAGGGCTTGCCAGTGCGAAAGCACTGCCTGGACGTTTTTTTT	4	3	1	75.00%	8	6	2	75.00%	8	3	5	37.50%
T42	AAAAAAAAGGTGTGTTCAGTGCTTTCGCACTGAACACACCTTTTTTTT	76	76	0	100.00%	35	35	0	100.00%	63	62	1	98.41%
T43	AAAAAAAAGGTATGTTCAGTGCTTTCGCACTGAACATACCTTTTTTTT	31	31	0	100.00%	17	16	1	94.12%	38	38	0	100.00%
T44	AAAAAAAAGGTTAGATCAGTGCTTTCGCACTGATCTAACCTTTTTTTT	192	191	1	99.48%	167	167	0	100.00%	70	70	0	100.00%
T45	AAAAAAAAGGTTGTATCAGTGCGAAAGCACTGATACAACCTTTTTTTT	7	7	0	100.00%	47	44	3	93.62%	15	15	0	100.00%
T46	AAAAAAAAGGTTTATTCAGTGCTTTCGCACTGAATAAACCTTTTTTTT	422	420	2	99.53%	116	116	0	100.00%	229	229	0	100.00%
T47	AAAAAAAAGGAAGATGCAGTGCGAAAGCACTGTAACCCGGTTTTTTTT	0	0	0	I	13	10	3	76.92%	11	6	5	54.55%
T48	AAAAAAAACCTAAAAACAGTGCGAAAGCACTGACTGAGGGTTTTTTTT	0	0	0	I	1	1	0	100.00%	17	0	17	0.00%
T49	AAAAAAAAGCATTGTACAGTGCTTTCGCACTGTACAATGCTTTTTTTT	437	434	3	99.31%	329	327	2	99.39%	216	208	8	96.30%
T50	AAAAAAAAGGTTTGCACAGTGCGAAAGCACTGTGCAAACCTTTTTTTT	84	84	0	100.00%	22	22	0	100.00%	240	238	2	99.17%
T51	AAAAAAAAGCGGTTACCAGTGCGAAAGCACTGCGACACCCTTTTTTTT	0	0	0	I	0	0	0	I	0	0	0	I
T52	AAAAAAAAGGTATGTTCAGTGCGAAAGCACTGAACATACCTTTTTTTT	7	7	0	100.00%	22	22	0	100.00%	19	19	0	100.00%
T53	AAAAAAAAGGGTGTGTCAGTGCTTTCGCACTGCATACCGGTTTTTTTT	0	0	0	I	0	0	0	I	0	0	0	I
T54	AAAAAAAAGCTATGTTCAGTGCGAAAGCACTGAACATAGCTTTTTTTT	37	37	0	100.00%	33	33	0	100.00%	46	46	0	100.00%
T55	AAAAAAAACGTTTGTTCAGTGCTTTCGCACTGAACAAACGTTTTTTTT	14	11	3	78.57%	17	17	0	100.00%	24	22	2	91.67%
T56	AAAAAAAAGGTTGTGACAGTGCTTTCGCACTGTCACAACCTTTTTTTT	56	56	0	100.00%	44	43	1	97.73%	68	68	0	100.00%
T57	AAAAAAAACCATTGTACAGTGCTTTCGCACTGTACAATGGTTTTTTTT	180	177	3	98.33%	169	166	3	98.22%	157	154	3	98.09%
T58	AAAAAAAACGGCATGTCAGTGCGAAAGCACTGCGTCAAGCTTTTTTTT	3	1	2	33.33%	4	0	4	0.00%	3	1	2	33.33%
T59	AAAAAAAACCGTTATGCAGTGCTTTCGCACTGCATAACGGTTTTTTTT	1	1	0	100.00%	4	4	0	100.00%	1	1	0	100.00%
T60	AAAAAAAAGGTAGATTCAGTGCGAAAGCACTGAATCTACCTTTTTTTT	43	43	0	100.00%	70	70	0	100.00%	61	61	0	100.00%
T61	AAAAAAAAGGTAGATACAGTGCTTTCGCACTGTATCTACCTTTTTTTT	14	14	0	100.00%	8	8	0	100.00%	1	1	0	100.00%
T62	AAAAAAAAGCCTGTGCCAGTGCGAAAGCACTGCGGGGCGGTTTTTTTT	0	0	0	I	1	1	0	100.00%	2	0	2	0.00%
T63	AAAAAAAACGTTTATTCAGTGCTTTCGCACTGAATAAACGTTTTTTTT	273	265	8	97.07%	268	255	13	95.15%	205	199	6	97.07%
T64	AAAAAAAAGGTGACGGCAGTGCGAAAGCACTGAGCATCCCTTTTTTTT	32	15	17	46.88%	9	4	5	44.44%	22	13	9	59.09%
T65	AAAAAAAACCAAGCAACAGTGCGAAAGCACTGAGCATGCCTTTTTTTT	1	0	1	0.00%	1	0	1	0.00%	0	0	0	I
T66	AAAAAAAACGTGCAGCCAGTGCGAAAGCACTGTGGGGTGCTTTTTTTT	7	5	2	71.43%	1	1	0	100.00%	8	7	1	87.50%
T67	AAAAAAAAGGTCAATACAGTGCGAAAGCACTGTATTGACCTTTTTTTT	46	46	0	100.00%	92	92	0	100.00%	40	40	0	100.00%
T68	AAAAAAAAGGTTTGTACAGTGCGAAAGCACTGTACAAACCTTTTTTTT	66	66	0	100.00%	259	259	0	100.00%	181	179	2	98.90%
T69	AAAAAAAAGGGTTTAGCAGTGCTTTCGCACTGCTAAACGCTTTTTTTT	314	311	3	99.04%	187	186	1	99.47%	250	233	17	93.20%
T70	AAAAAAAAGGTAGTATCAGTGCGAAAGCACTGATACTACCTTTTTTTT	31	30	1	96.77%	33	33	0	100.00%	31	31	0	100.00%
T71	AAAAAAAAGGTATGAACAGTGCTTTCGCACTGTTCATACCTTTTTTTT	26	26	0	100.00%	16	16	0	100.00%	16	16	0	100.00%
T72	AAAAAAAACGGTCAGTCAGTGCTTTCGCACTGACTGACCGTTTTTTTT	220	216	4	98.18%	137	136	1	99.27%	153	153	0	100.00%
T73	AAAAAAAAGCCTATTACAGTGCGAAAGCACTGTAATAGGGTTTTTTTT	244	236	8	96.72%	113	106	7	93.81%	168	159	9	94.64%
T74	AAAAAAAAGCATTGACCAGTGCGAAAGCACTGTTGCACCGTTTTTTTT	60	1	59	1.67%	21	2	19	9.52%	105	8	97	7.62%
T75	AAAAAAAAGGTATGCTCAGTGCTTTCGCACTGAGCATACCTTTTTTTT	120	120	0	100.00%	48	48	0	100.00%	108	106	2	98.15%
T76	AAAAAAAAGGTTTAAACAGTGCGAAAGCACTGTTTAAACCTTTTTTTT	361	360	1	99.72%	163	158	5	96.93%	209	207	2	99.04%
T77	AAAAAAAAGGTATACTCAGTGCGAAAGCACTGAGTATACCTTTTTTTT	258	256	2	99.22%	295	290	5	98.31%	200	198	2	99.00%
T78	AAAAAAAACCAACGGCCAGTGCGAAAGCACTGTCATTACCTTTTTTTT	142	10	132	7.04%	30	0	30	0.00%	113	5	108	4.42%
T79	AAAAAAAAGGTTAGCTCAGTGCGAAAGCACTGAGCTAACCTTTTTTTT	25	25	0	100.00%	15	15	0	100.00%	18	18	0	100.00%
T80	AAAAAAAAGGTATTGTCAGTGCGAAAGCACTGACAATACCTTTTTTTT	15	15	0	100.00%	3	3	0	100.00%	6	6	0	100.00%
T81	AAAAAAAAGGTAAATTCAGTGCGAAAGCACTGAATTTACCTTTTTTTT	3	3	0	100.00%	23	23	0	100.00%	4	4	0	100.00%
T82	AAAAAAAAGGTCTATTCAGTGCGAAAGCACTGAGGCTGCGTTTTTTTT	9	9	0	100.00%	5	3	2	60.00%	11	11	0	100.00%
T83	AAAAAAAAGGTTGGGACAGTGCGAAAGCACTGCGGCACGCTTTTTTTT	4	0	4	0.00%	5	3	2	60.00%	2	0	2	0.00%
T84	AAAAAAAAGGCACATTCAGTGCTTTCGCACTGCGTGCTGCTTTTTTTT	12	12	0	100.00%	10	9	1	90.00%	10	10	0	100.00%
T85	AAAAAAAAGCTGTGTCCAGTGCGAAAGCACTGCCAGACGGTTTTTTTT	125	93	32	74.40%	123	99	24	80.49%	167	126	41	75.45%
T86	AAAAAAAACGTTTCAGCAGTGCGAAAGCACTGGGCACTGGTTTTTTTT	289	232	57	80.28%	245	194	51	79.18%	153	115	38	75.16%
T87	AAAAAAAACGTTAATTCAGTGCGAAAGCACTGAATTAACGTTTTTTTT	0	0	0	I	16	15	1	93.75%	30	28	2	93.33%
T88	AAAAAAAACGACCGTGCAGTGCGAAAGCACTGGGGTTGGCTTTTTTTT	4	0	4	0.00%	5	0	5	0.00%	10	0	10	0.00%
T89	AAAAAAAACGAGTGTGCAGTGCTTTCGCACTGTGCTCACCTTTTTTTT	5	0	5	0.00%	2	0	2	0.00%	5	4	1	80.00%
T90	AAAAAAAACGGGCTCTCAGTGCGAAAGCACTGGCAGTTGGTTTTTTTT	0	0	0	I	7	7	0	100.00%	0	0	0	I
T91	AAAAAAAAGGTCTACACAGTGCGAAAGCACTGTGTAGACCTTTTTTTT	74	74	0	100.00%	48	48	0	100.00%	60	59	1	98.33%
T92	AAAAAAAACGGGCTTTCAGTGCGAAAGCACTGTGTCTCGCTTTTTTTT	114	2	112	1.75%	137	6	131	4.38%	143	8	135	5.59%
T93	AAAAAAAAGGTTTAGTCAGTGCTTTCGCACTGACTAAACCTTTTTTTT	130	130	0	100.00%	27	27	0	100.00%	83	83	0	100.00%
T94	AAAAAAAAGCGTATTTCAGTGCGAAAGCACTGCCCCAGCCTTTTTTTT	10	1	9	10.00%	9	0	9	0.00%	29	5	24	17.24%
T95	AAAAAAAAGGAGTGTGCAGTGCGAAAGCACTGCATGCTCGTTTTTTTT	2	2	0	100.00%	3	3	0	100.00%	17	17	0	100.00%
T96	AAAAAAAAGGTTTGAACAGTGCTTTCGCACTGTTCAAACCTTTTTTTT	23	23	0	100.00%	10	10	0	100.00%	1	1	0	100.00%
T97	AAAAAAAAGGTCAGTACAGTGCTTTCGCACTGTACTGACCTTTTTTTT	16	16	0	100.00%	60	60	0	100.00%	32	32	0	100.00%
T98	AAAAAAAAGGTATTGACAGTGCGAAAGCACTGTCAATACCTTTTTTTT	231	228	3	98.70%	257	254	3	98.83%	141	141	0	100.00%
T99	AAAAAAAAGGTGTGTACAGTGCTTTCGCACTGTACACACCTTTTTTTT	31	31	0	100.00%	32	32	0	100.00%	96	94	2	97.92%
T100	AAAAAAAAGGTGTATGCAGTGCTTTCGCACTGCATACACCTTTTTTTT	110	109	1	99.09%	128	128	0	100.00%	99	98	1	98.99%
T101	AAAAAAAAGGAAGTTACAGTGCTTTCGCACTGTAACTTCCTTTTTTTT	29	29	0	100.00%	23	23	0	100.00%	29	29	0	100.00%
T102	AAAAAAAACGAGCCTTCAGTGCGAAAGCACTGTGCGTCCCTTTTTTTT	36	12	24	33.33%	46	35	11	76.09%	66	39	27	59.09%
T103	AAAAAAAAGCTAAAGACAGTGCGAAAGCACTGGAAGCACGTTTTTTTT	1	0	1	0.00%	0	0	0	I	0	0	0	I
T104	AAAAAAAAGCTTTAATCAGTGCGAAAGCACTGATTAAAGCTTTTTTTT	85	85	0	100.00%	36	36	0	100.00%	55	52	3	94.55%
T105	AAAAAAAACGTTGTATCAGTGCTTTCGCACTGATACAACGTTTTTTTT	237	226	11	95.36%	174	161	13	92.53%	161	151	10	93.79%
T106	AAAAAAAACGATTGTACAGTGCGAAAGCACTGGACGGACCTTTTTTTT	74	6	68	8.11%	50	12	38	24.00%	30	4	26	13.33%
T107	AAAAAAAAGGTCTGTTCAGTGCGAAAGCACTGAACAGACCTTTTTTTT	0	0	0	I	9	9	0	100.00%	11	11	0	100.00%
T108	AAAAAAAAGCGTTATACAGTGCTTTCGCACTGTATAACGCTTTTTTTT	168	165	3	98.21%	157	151	6	96.18%	237	230	7	97.05%
T109	AAAAAAAACGAGGCAGCAGTGCGAAAGCACTGACTGATCCTTTTTTTT	4	3	1	75.00%	1	0	1	0.00%	1	0	1	0.00%
T110	AAAAAAAAGGAGATTACAGTGCGAAAGCACTGACAGCTCGTTTTTTTT	0	0	0	I	0	0	0	I	1	0	1	0.00%
T111	AAAAAAAAGGAATTGTCAGTGCTTTCGCACTGACAATTCCTTTTTTTT	12	12	0	100.00%	32	31	1	96.88%	28	28	0	100.00%
T112	AAAAAAAAGGGATCTGCAGTGCGAAAGCACTGGACCTGCGTTTTTTTT	0	0	0	I	0	0	0	I	0	0	0	I
T113	AAAAAAAACGTGGTGCCAGTGCTTTCGCACTGTACAGCGCTTTTTTTT	37	13	24	35.14%	52	19	33	36.54%	42	19	23	45.24%
T114	AAAAAAAAGGAAGGGACAGTGCGAAAGCACTGACCCCAGGTTTTTTTT	69	62	7	89.86%	64	53	11	82.81%	98	92	6	93.88%
T115	AAAAAAAAGGTTGATGCAGTGCGAAAGCACTGCATCAACCTTTTTTTT	21	21	0	100.00%	29	27	2	93.10%	23	23	0	100.00%
T116	AAAAAAAAGGGTATGGCAGTGCGAAAGCACTGATACTCCGTTTTTTTT	2	2	0	100.00%	5	2	3	40.00%	0	0	0	I
T117	AAAAAAAACCGTTAGACAGTGCTTTCGCACTGTCTAACGGTTTTTTTT	1	1	0	100.00%	9	9	0	100.00%	0	0	0	I
T118	AAAAAAAAGGTAGTTACAGTGCGAAAGCACTGTAACTACCTTTTTTTT	109	108	1	99.08%	41	41	0	100.00%	43	41	2	95.35%
T119	AAAAAAAACGTGATGCCAGTGCGAAAGCACTGAAAATGGGTTTTTTTT	2	0	2	0.00%	0	0	0	I	1	0	1	0.00%
T120	AAAAAAAAGGTGTTGACAGTGCTTTCGCACTGTCAACACCTTTTTTTT	25	25	0	100.00%	10	10	0	100.00%	19	18	1	94.74%
T121	AAAAAAAACCGCGTTCCAGTGCGAAAGCACTGACTTAGGCTTTTTTTT	6	3	3	50.00%	10	7	3	70.00%	15	7	8	46.67%
T122	AAAAAAAAGCGGGATACAGTGCGAAAGCACTGCTAACCCGTTTTTTTT	32	21	11	65.63%	17	5	12	29.41%	19	19	0	100.00%
T123	AAAAAAAACGGCATATCAGTGCGAAAGCACTGTGCCTGGCTTTTTTTT	1	0	1	0.00%	2	0	2	0.00%	1	0	1	0.00%
T124	AAAAAAAAGGTTGTAACAGTGCGAAAGCACTGTTACAACCTTTTTTTT	91	91	0	100.00%	96	96	0	100.00%	91	91	0	100.00%
T125	AAAAAAAAGGTATATGCAGTGCGAAAGCACTGCATATACCTTTTTTTT	124	124	0	100.00%	86	86	0	100.00%	166	165	1	99.40%
T126	AAAAAAAAGGTAAATTCAGTGCTTTCGCACTGAATTTACCTTTTTTTT	7	7	0	100.00%	23	23	0	100.00%	22	22	0	100.00%
T127	AAAAAAAAGGGATGCACAGTGCGAAAGCACTGACCCCAGGTTTTTTTT	4	0	4	0.00%	14	0	14	0.00%	18	1	17	5.56%
T128	AAAAAAAACGGGAGTGCAGTGCGAAAGCACTGCCACACCCTTTTTTTT	2	0	2	0.00%	1	0	1	0.00%	5	0	5	0.00%
T129	AAAAAAAAGGTGCCCGCAGTGCGAAAGCACTGTAACGCGGTTTTTTTT	127	83	44	65.35%	56	48	8	85.71%	59	24	35	40.68%
T130	AAAAAAAAGGTCTGTGCAGTGCGAAAGCACTGCACAGACCTTTTTTTT	13	12	1	92.31%	25	25	0	100.00%	31	31	0	100.00%
T131	AAAAAAAAGGTTATTACAGTGCGAAAGCACTGTAATAACCTTTTTTTT	195	194	1	99.49%	153	153	0	100.00%	72	71	1	98.61%
T132	AAAAAAAAGCGCTTCTCAGTGCGAAAGCACTGTGATTCCGTTTTTTTT	69	59	10	85.51%	26	22	4	84.62%	44	41	3	93.18%
T133	AAAAAAAAGCTTTGTACAGTGCGAAAGCACTGTACAAAGCTTTTTTTT	25	24	1	96.00%	33	32	1	96.97%	1	1	0	100.00%
T134	AAAAAAAACGGTAGGCCAGTGCGAAAGCACTGCATGAACCTTTTTTTT	0	0	0	I	0	0	0	I	0	0	0	I
T135	AAAAAAAAGCTTAGTACAGTGCGAAAGCACTGTACTAAGCTTTTTTTT	200	199	1	99.50%	150	148	2	98.67%	66	58	8	87.88%
T136	AAAAAAAACGATCCGCCAGTGCGAAAGCACTGCATGTGGGTTTTTTTT	6	0	6	0.00%	5	0	5	0.00%	13	8	5	61.54%
T137	AAAAAAAAGCTATGTACAGTGCGAAAGCACTGTACATAGCTTTTTTTT	3	3	0	100.00%	32	32	0	100.00%	6	6	0	100.00%
T138	AAAAAAAACGTGTGTACAGTGCTTTCGCACTGTACACACGTTTTTTTT	6	6	0	100.00%	16	15	1	93.75%	5	4	1	80.00%
T139	AAAAAAAACGGTCGTTCAGTGCGAAAGCACTGCACATTGCTTTTTTTT	0	0	0	I	0	0	0	I	1	0	1	0.00%
T140	AAAAAAAACCGTTATTCAGTGCTTTCGCACTGAATAACGGTTTTTTTT	70	69	1	98.57%	78	78	0	100.00%	81	77	4	95.06%
T141	AAAAAAAAGGAGTGTACAGTGCGAAAGCACTGACCGCCCCTTTTTTTT	4	0	4	0.00%	2	2	0	100.00%	1	0	1	0.00%
T142	AAAAAAAAGGTTGTTTCAGTGCGAAAGCACTGAAACAACCTTTTTTTT	17	17	0	100.00%	12	12	0	100.00%	24	24	0	100.00%
T143	AAAAAAAACCATTACACAGTGCTTTCGCACTGTGTAATGGTTTTTTTT	33	33	0	100.00%	122	120	2	98.36%	47	47	0	100.00%
T144	AAAAAAAAGCGTTAAACAGTGCTTTCGCACTGTTTAACGCTTTTTTTT	59	58	1	98.31%	40	40	0	100.00%	63	63	0	100.00%
T145	AAAAAAAACCAATGTTCAGTGCGAAAGCACTGAACATTGGTTTTTTTT	6	5	1	83.33%	30	30	0	100.00%	9	7	2	77.78%
T146	AAAAAAAAGGTCTGAACAGTGCGAAAGCACTGTTCAGACCTTTTTTTT	148	148	0	100.00%	168	167	1	99.40%	203	203	0	100.00%
T147	AAAAAAAAGGGTCAGTCAGTGCGAAAGCACTGCGCAACCCTTTTTTTT	9	2	7	22.22%	25	9	16	36.00%	8	5	3	62.50%
T148	AAAAAAAAGGTTCAGTCAGTGCGAAAGCACTGGTGAATCGTTTTTTTT	0	0	0	I	1	0	1	0.00%	9	0	9	0.00%
T149	AAAAAAAAGGTTGTGACAGTGCGAAAGCACTGTCACAACCTTTTTTTT	14	14	0	100.00%	19	19	0	100.00%	31	30	1	96.77%
T150	AAAAAAAAGGAAGTTCCAGTGCGAAAGCACTGACACGGGGTTTTTTTT	38	13	25	34.21%	54	17	37	31.48%	39	15	24	38.46%
T151	AAAAAAAAGGTTTTGTCAGTGCGAAAGCACTGACAAAACCTTTTTTTT	7	7	0	100.00%	39	39	0	100.00%	26	26	0	100.00%
T152	AAAAAAAAGGCAGGACCAGTGCGAAAGCACTGCCGCCTCGTTTTTTTT	74	64	10	86.49%	43	33	10	76.74%	112	104	8	92.86%
T153	AAAAAAAAGGTATGATCAGTGCTTTCGCACTGATCATACCTTTTTTTT	60	60	0	100.00%	83	83	0	100.00%	99	98	1	98.99%
T154	AAAAAAAACGTGGACGCAGTGCGAAAGCACTGTCAAGACCTTTTTTTT	1	1	0	100.00%	0	0	0	I	4	2	2	50.00%
T155	AAAAAAAAGGCAGGGGCAGTGCGAAAGCACTGTTTGCGCGTTTTTTTT	1	1	0	100.00%	0	0	0	I	1	1	0	100.00%
T156	AAAAAAAAGGTATAATCAGTGCTTTCGCACTGATTATACCTTTTTTTT	311	306	5	98.39%	169	169	0	100.00%	35	34	1	97.14%
T157	AAAAAAAACCATATTACAGTGCGAAAGCACTGCGACAACCTTTTTTTT	64	3	61	4.69%	71	1	70	1.41%	64	13	51	20.31%
T158	AAAAAAAAGCTTAACACAGTGCTTTCGCACTGTGTTAAGCTTTTTTTT	243	241	2	99.18%	95	94	1	98.95%	181	177	4	97.79%
T159	AAAAAAAACCCGCGTACAGTGCGAAAGCACTGAATCGCCCTTTTTTTT	23	3	20	13.04%	33	7	26	21.21%	38	23	15	60.53%
T160	AAAAAAAAGGCTTCGTCAGTGCTTTCGCACTGTGATGCCGTTTTTTTT	2	0	2	0.00%	0	0	0	I	0	0	0	I
T161	AAAAAAAACGCACTACCAGTGCGAAAGCACTGACCCTCGGTTTTTTTT	65	20	45	30.77%	42	6	36	14.29%	155	11	144	7.10%
T162	AAAAAAAAGGACGGTACAGTGCTTTCGCACTGCTCAGAGGTTTTTTTT	1	1	0	100.00%	7	6	1	85.71%	1	0	1	0.00%
T163	AAAAAAAAGCTAAGTTCAGTGCTTTCGCACTGAACTTAGCTTTTTTTT	3	3	0	100.00%	12	12	0	100.00%	0	0	0	I
T164	AAAAAAAAGCTTAATTCAGTGCGAAAGCACTGAATTAAGCTTTTTTTT	24	24	0	100.00%	21	21	0	100.00%	35	35	0	100.00%
T165	AAAAAAAAGGTGAATTCAGTGCGAAAGCACTGAATTCACCTTTTTTTT	27	27	0	100.00%	42	42	0	100.00%	31	31	0	100.00%
T166	AAAAAAAACGTCAATTCAGTGCGAAAGCACTGAATTGACGTTTTTTTT	102	98	4	96.08%	85	79	6	92.94%	105	102	3	97.14%
T167	AAAAAAAACGTTTTATCAGTGCTTTCGCACTGTACGGACCTTTTTTTT	7	1	6	14.29%	13	3	10	23.08%	7	3	4	42.86%
T168	AAAAAAAAGGTGCAATCAGTGCGAAAGCACTGGCCGGCGGTTTTTTTT	0	0	0	I	0	0	0	I	1	1	0	100.00%
T169	AAAAAAAAGCACGTAACAGTGCGAAAGCACTGTGTCGACGTTTTTTTT	5	1	4	20.00%	0	0	0	I	1	1	0	100.00%
T170	AAAAAAAACGTTTCGGCAGTGCGAAAGCACTGGTAATCGCTTTTTTTT	0	0	0	I	2	0	2	0.00%	0	0	0	I
T171	AAAAAAAACGTCTACTCAGTGCGAAAGCACTGACCCGGGGTTTTTTTT	83	51	32	61.45%	30	18	12	60.00%	78	62	16	79.49%
T172	AAAAAAAACGTTTACGCAGTGCTTTCGCACTGCGTAAACGTTTTTTTT	1	1	0	100.00%	0	0	0	I	5	5	0	100.00%
T173	AAAAAAAAGGTGAGTTCAGTGCTTTCGCACTGAACTCACCTTTTTTTT	47	47	0	100.00%	51	51	0	100.00%	64	64	0	100.00%
T174	AAAAAAAAGGTTGGCGCAGTGCGAAAGCACTGTAGTATCCTTTTTTTT	69	42	27	60.87%	65	40	25	61.54%	64	46	18	71.88%
T175	AAAAAAAAGGAATATACAGTGCTTTCGCACTGTATATTCCTTTTTTTT	193	192	1	99.48%	208	203	5	97.60%	151	148	3	98.01%
T176	AAAAAAAAGGGGAGGCCAGTGCGAAAGCACTGACCCCGCGTTTTTTTT	105	97	8	92.38%	64	63	1	98.44%	78	71	7	91.03%
T177	AAAAAAAACCGTTAATCAGTGCGAAAGCACTGATTAACGGTTTTTTTT	3	3	0	100.00%	12	12	0	100.00%	10	10	0	100.00%
T178	AAAAAAAACCATTCATCAGTGCTTTCGCACTGATGAATGGTTTTTTTT	10	10	0	100.00%	20	20	0	100.00%	48	46	2	95.83%
T179	AAAAAAAAGGTGTCATCAGTGCTTTCGCACTGGCTGCGGGTTTTTTTT	1	0	1	0.00%	1	1	0	100.00%	0	0	0	I
T180	AAAAAAAACGTTCAATCAGTGCTTTCGCACTGATTGAACGTTTTTTTT	13	12	1	92.31%	0	0	0	I	6	5	1	83.33%
T181	AAAAAAAACGTGAACACAGTGCGAAAGCACTGCTAATGGCTTTTTTTT	68	6	62	8.82%	46	8	38	17.39%	30	3	27	10.00%
T182	AAAAAAAAGGTAGTTTCAGTGCGAAAGCACTGCAACTCGGTTTTTTTT	1	0	1	0.00%	0	0	0	I	3	1	2	33.33%
T183	AAAAAAAAGGAATTTTCAGTGCTTTCGCACTGAAAATTCCTTTTTTTT	230	227	3	98.70%	148	148	0	100.00%	141	137	4	97.16%
T184	AAAAAAAACCAACGATCAGTGCGAAAGCACTGTTGAGCCCTTTTTTTT	0	0	0	I	0	0	0	I	0	0	0	I
T185	AAAAAAAAGGTGTACTCAGTGCGAAAGCACTGAGTACACCTTTTTTTT	10	10	0	100.00%	0	0	0	I	14	14	0	100.00%
T186	AAAAAAAACCGACAGTCAGTGCGAAAGCACTGGAGATAGCTTTTTTTT	1	0	1	0.00%	0	0	0	I	0	0	0	I
T187	AAAAAAAAGGTTGATTCAGTGCGAAAGCACTGAATCAACCTTTTTTTT	46	46	0	100.00%	19	19	0	100.00%	28	28	0	100.00%
T188	AAAAAAAAGGTGGGGACAGTGCTTTCGCACTGGAACTACGTTTTTTTT	1	0	1	0.00%	0	0	0	I	7	4	3	57.14%
T189	AAAAAAAACGATGGTCCAGTGCGAAAGCACTGGGAATCCCTTTTTTTT	79	31	48	39.24%	65	31	34	47.69%	39	21	18	53.85%
T190	AAAAAAAAGGTAGTGTCAGTGCTTTCGCACTGACACTACCTTTTTTTT	3	3	0	100.00%	7	7	0	100.00%	1	1	0	100.00%
T191	AAAAAAAAGGTGTAAACAGTGCTTTCGCACTGTTTACACCTTTTTTTT	205	204	1	99.51%	128	125	3	97.66%	111	108	3	97.30%
T192	AAAAAAAAGCAGTATACAGTGCTTTCGCACTGTATACTGCTTTTTTTT	64	64	0	100.00%	62	61	1	98.39%	10	10	0	100.00%
T193	AAAAAAAAGGTATCAACAGTGCGAAAGCACTGTTGATACCTTTTTTTT	31	31	0	100.00%	55	55	0	100.00%	34	34	0	100.00%
T194	AAAAAAAACGTTACCACAGTGCTTTCGCACTGTGGTAACGTTTTTTTT	12	12	0	100.00%	17	17	0	100.00%	14	13	1	92.86%
T195	AAAAAAAACGGGAGCCCAGTGCGAAAGCACTGACCTGAGCTTTTTTTT	0	0	0	I	2	0	2	0.00%	0	0	0	I
T196	AAAAAAAAGGGTCATCCAGTGCGAAAGCACTGTACAATCGTTTTTTTT	0	0	0	I	1	0	1	0.00%	2	0	2	0.00%
T197	AAAAAAAAGGTATGTGCAGTGCTTTCGCACTGCACATACCTTTTTTTT	49	49	0	100.00%	67	67	0	100.00%	21	21	0	100.00%
T198	AAAAAAAAGGTCAGTACAGTGCGAAAGCACTGTACTGACCTTTTTTTT	146	144	2	98.63%	206	204	2	99.03%	103	103	0	100.00%
T199	AAAAAAAAGGGTTAGCCAGTGCGAAAGCACTGGGTCCTGGTTTTTTTT	0	0	0	I	1	1	0	100.00%	0	0	0	I
T200	AAAAAAAACCTTTATACAGTGCGAAAGCACTGAATACGGGTTTTTTTT	150	140	10	93.33%	150	147	3	98.00%	102	92	10	90.20%
T201	AAAAAAAACCTTTAGTCAGTGCGAAAGCACTGACTAAAGGTTTTTTTT	16	16	0	100.00%	62	58	4	93.55%	27	27	0	100.00%
T202	AAAAAAAAGCGGGATTCAGTGCGAAAGCACTGTTAACACGTTTTTTTT	1	1	0	100.00%	14	14	0	100.00%	25	18	7	72.00%
T203	AAAAAAAAGCACCTGTCAGTGCGAAAGCACTGACAGGTGGTTTTTTTT	0	0	0	I	1	1	0	100.00%	0	0	0	I
T204	AAAAAAAACGTCTATACAGTGCTTTCGCACTGTATAGACGTTTTTTTT	119	119	0	100.00%	85	81	4	95.29%	102	100	2	98.04%
T205	AAAAAAAACGTTAGACCAGTGCGAAAGCACTGCAACGACGTTTTTTTT	8	3	5	37.50%	9	1	8	11.11%	7	3	4	42.86%
T206	AAAAAAAAGGAGTACGCAGTGCGAAAGCACTGCGTACTGCTTTTTTTT	3	3	0	100.00%	2	1	1	50.00%	6	6	0	100.00%
T207	AAAAAAAACGGGGGTTCAGTGCTTTCGCACTGCTAAGCCCTTTTTTTT	19	4	15	21.05%	21	0	21	0.00%	10	1	9	10.00%
T208	AAAAAAAAGCTATATTCAGTGCTTTCGCACTGAATATAGCTTTTTTTT	168	167	1	99.40%	168	167	1	99.40%	114	114	0	100.00%
T209	AAAAAAAACCTAACAACAGTGCGAAAGCACTGCGCTTGGGTTTTTTTT	109	21	88	19.27%	48	6	42	12.50%	121	16	105	13.22%
T210	AAAAAAAAGGTGTGGTCAGTGCGAAAGCACTGCTCCCCGCTTTTTTTT	0	0	0	I	0	0	0	I	2	2	0	100.00%
T211	AAAAAAAACGTCGATGCAGTGCTTTCGCACTGGTGGACGCTTTTTTTT	1	0	1	0.00%	2	0	2	0.00%	1	0	1	0.00%
T212	AAAAAAAAGGCAAGCTCAGTGCGAAAGCACTGTTTATTCGTTTTTTTT	0	0	0	I	0	0	0	I	0	0	0	I
T213	AAAAAAAAGCAAGTTGCAGTGCGAAAGCACTGCCTCGAGCTTTTTTTT	0	0	0	I	0	0	0	I	2	2	0	100.00%
T214	AAAAAAAACGTCGATTCAGTGCGAAAGCACTGCCAAGTGCTTTTTTTT	4	4	0	100.00%	2	1	1	50.00%	1	1	0	100.00%
T215	AAAAAAAAGGAGATGTCAGTGCTTTCGCACTGCTACCGGCTTTTTTTT	27	0	27	0.00%	28	1	27	3.57%	129	3	126	2.33%
T216	AAAAAAAACCGTTGCACAGTGCGAAAGCACTGTTCCAGCCTTTTTTTT	4	2	2	50.00%	4	3	1	75.00%	1	1	0	100.00%
T217	AAAAAAAACCGAGATTCAGTGCGAAAGCACTGTTCATTCCTTTTTTTT	0	0	0	I	0	0	0	I	0	0	0	I
T218	AAAAAAAAGGTCTGGTCAGTGCGAAAGCACTGCGTGCTCGTTTTTTTT	0	0	0	I	0	0	0	I	8	7	1	87.50%
T219	AAAAAAAAGCTAAGTACAGTGCTTTCGCACTGTACTTAGCTTTTTTTT	9	9	0	100.00%	16	16	0	100.00%	6	3	3	50.00%
T220	AAAAAAAACCTTAACACAGTGCTTTCGCACTGTGTTAAGGTTTTTTTT	64	63	1	98.44%	67	67	0	100.00%	42	41	1	97.62%
T221	AAAAAAAACGTGCATGCAGTGCGAAAGCACTGTACCCCGGTTTTTTTT	1	1	0	100.00%	7	2	5	28.57%	2	2	0	100.00%
T222	AAAAAAAAGGTCGGCGCAGTGCGAAAGCACTGGACACCCCTTTTTTTT	20	5	15	25.00%	11	4	7	36.36%	54	20	34	37.04%
T223	AAAAAAAAGGTTGCCTCAGTGCTTTCGCACTGCAATGGGGTTTTTTTT	0	0	0	I	0	0	0	I	1	0	1	0.00%
T224	AAAAAAAAGGGGTACGCAGTGCGAAAGCACTGTCCTCGGGTTTTTTTT	1	0	1	0.00%	0	0	0	I	1	0	1	0.00%
T225	AAAAAAAACCCTAGGTCAGTGCGAAAGCACTGCCGACACCTTTTTTTT	3	1	2	33.33%	2	0	2	0.00%	20	2	18	10.00%
T226	AAAAAAAAGCTAGTTGCAGTGCTTTCGCACTGCAACTAGCTTTTTTTT	46	46	0	100.00%	17	17	0	100.00%	28	28	0	100.00%
T227	AAAAAAAAGGTTTCAACAGTGCTTTCGCACTGTTGAAACCTTTTTTTT	2	2	0	100.00%	6	6	0	100.00%	15	15	0	100.00%
T228	AAAAAAAAGGTCTATACAGTGCGAAAGCACTGTATAGACCTTTTTTTT	81	79	2	97.53%	107	107	0	100.00%	51	51	0	100.00%
T229	AAAAAAAACGACGGTACAGTGCGAAAGCACTGACCAGTGGTTTTTTTT	43	31	12	72.09%	11	9	2	81.82%	67	42	25	62.69%
T230	AAAAAAAACCGTTATGCAGTGCGAAAGCACTGAAATGGGCTTTTTTTT	0	0	0	I	0	0	0	I	8	3	5	37.50%
T231	AAAAAAAACCAATTATCAGTGCTTTCGCACTGATAATTGGTTTTTTTT	81	80	1	98.77%	111	103	8	92.79%	55	54	1	98.18%
T232	AAAAAAAAGCATCGCACAGTGCGAAAGCACTGCGTGATGGTTTTTTTT	2	2	0	100.00%	0	0	0	I	5	3	2	60.00%
T233	AAAAAAAACGTAGGCCCAGTGCGAAAGCACTGAACTGCCCTTTTTTTT	0	0	0	I	0	0	0	I	0	0	0	I
T234	AAAAAAAACCATTACACAGTGCGAAAGCACTGTGTAATGGTTTTTTTT	52	52	0	100.00%	64	64	0	100.00%	53	53	0	100.00%
T235	AAAAAAAAGGTTTCTACAGTGCGAAAGCACTGTAGAAACCTTTTTTTT	101	97	4	96.04%	8	8	0	100.00%	75	75	0	100.00%
T236	AAAAAAAAGCTTAGTACAGTGCTTTCGCACTGTACTAAGCTTTTTTTT	6	6	0	100.00%	44	43	1	97.73%	18	18	0	100.00%
T237	AAAAAAAACGTCGATGCAGTGCTTTCGCACTGCATCGACGTTTTTTTT	0	0	0	I	0	0	0	I	0	0	0	I
T238	AAAAAAAACCCAAATACAGTGCTTTCGCACTGTATTTGGGTTTTTTTT	0	0	0	I	9	9	0	100.00%	11	11	0	100.00%
T239	AAAAAAAAGGTCGATTCAGTGCGAAAGCACTGAGCGAACCTTTTTTTT	65	46	19	70.77%	46	41	5	89.13%	75	43	32	57.33%
T240	AAAAAAAACGTTTGTTCAGTGCGAAAGCACTGAACAAACGTTTTTTTT	52	50	2	96.15%	27	24	3	88.89%	61	52	9	85.25%
T241	AAAAAAAAGCACGGGTCAGTGCGAAAGCACTGTATTCCCGTTTTTTTT	106	68	38	64.15%	28	21	7	75.00%	75	49	26	65.33%
T242	AAAAAAAACCAAAGTACAGTGCGAAAGCACTGGCCGTAGCTTTTTTTT	3	0	3	0.00%	2	0	2	0.00%	0	0	0	I
T243	AAAAAAAAGCAGTTTACAGTGCGAAAGCACTGATGGCCCGTTTTTTTT	5	3	2	60.00%	1	0	1	0.00%	5	5	0	100.00%
T244	AAAAAAAACGTTATTGCAGTGCGAAAGCACTGCAATAACGTTTTTTTT	40	39	1	97.50%	16	14	2	87.50%	28	26	2	92.86%
T245	AAAAAAAACCGTTCGCCAGTGCGAAAGCACTGATACTTCGTTTTTTTT	0	0	0	I	0	0	0	I	1	0	1	0.00%
T246	AAAAAAAAGGATCGTGCAGTGCGAAAGCACTGACTTTTGCTTTTTTTT	1	1	0	100.00%	1	0	1	0.00%	2	2	0	100.00%
T247	AAAAAAAACGGAGGCTCAGTGCGAAAGCACTGTTAAAGCGTTTTTTTT	0	0	0	I	0	0	0	I	5	4	1	80.00%
T248	AAAAAAAAGCATTGCTCAGTGCGAAAGCACTGAAAAATGGTTTTTTTT	2	2	0	100.00%	0	0	0	I	0	0	0	I
T249	AAAAAAAACGTTTCGGCAGTGCTTTCGCACTGTAGTTACGTTTTTTTT	253	37	216	14.62%	98	24	74	24.49%	133	38	95	28.57%
T250	AAAAAAAAGGAATTAACAGTGCTTTCGCACTGTTAATTCCTTTTTTTT	124	122	2	98.39%	174	171	3	98.28%	70	70	0	100.00%
T251	AAAAAAAACCTACACGCAGTGCGAAAGCACTGTCTTGACGTTTTTTTT	1	0	1	0.00%	1	0	1	0.00%	1	0	1	0.00%
T252	AAAAAAAAGCGCTCGTCAGTGCGAAAGCACTGCATGAGGGTTTTTTTT	4	1	3	25.00%	0	0	0	I	9	1	8	11.11%
T253	AAAAAAAACCGTTATACAGTGCTTTCGCACTGTATAACGGTTTTTTTT	92	89	3	96.74%	188	183	5	97.34%	159	159	0	100.00%
T254	AAAAAAAACCATACAACAGTGCTTTCGCACTGTTGTATGGTTTTTTTT	10	10	0	100.00%	37	37	0	100.00%	27	27	0	100.00%
T255	AAAAAAAAGGTCGTTACAGTGCGAAAGCACTGTAACGACCTTTTTTTT	8	8	0	100.00%	4	4	0	100.00%	2	2	0	100.00%
T256	AAAAAAAAGGCGATCTCAGTGCGAAAGCACTGTCTTATCGTTTTTTTT	0	0	0	I	0	0	0	I	2	2	0	100.00%
T257	AAAAAAAAGGTCGATACAGTGCTTTCGCACTGTATCGACCTTTTTTTT	30	30	0	100.00%	37	36	1	97.30%	54	51	3	94.44%
T258	AAAAAAAACGTATGAACAGTGCTTTCGCACTGTTCATACGTTTTTTTT	10	10	0	100.00%	44	41	3	93.18%	23	23	0	100.00%
T259	AAAAAAAACGAGCGCGCAGTGCGAAAGCACTGAGTAGTCCTTTTTTTT	3	1	2	33.33%	0	0	0	I	0	0	0	I
T260	AAAAAAAAGCAATTTTCAGTGCTTTCGCACTGAAAATTGCTTTTTTTT	146	146	0	100.00%	146	146	0	100.00%	124	124	0	100.00%
T261	AAAAAAAAGGAATTATCAGTGCGAAAGCACTGCCACAAGCTTTTTTTT	91	26	65	28.57%	81	22	59	27.16%	153	25	128	16.34%
T262	AAAAAAAAGGTTTTATCAGTGCGAAAGCACTGATAAAACCTTTTTTTT	205	204	1	99.51%	157	157	0	100.00%	108	108	0	100.00%
T263	AAAAAAAAGGTATCGACAGTGCGAAAGCACTGTCGATACCTTTTTTTT	83	83	0	100.00%	109	108	1	99.08%	155	155	0	100.00%
T264	AAAAAAAACGTTAAAACAGTGCTTTCGCACTGTTTTAACGTTTTTTTT	34	34	0	100.00%	24	17	7	70.83%	64	63	1	98.44%
T265	AAAAAAAACCTTACATCAGTGCGAAAGCACTGATGTAAGGTTTTTTTT	27	25	2	92.59%	49	48	1	97.96%	27	27	0	100.00%
T266	AAAAAAAAGGCTCGTACAGTGCGAAAGCACTGCATCCGGCTTTTTTTT	2	2	0	100.00%	0	0	0	I	3	3	0	100.00%
T267	AAAAAAAACCTAAGTTCAGTGCTTTCGCACTGCGCGAAGCTTTTTTTT	0	0	0	I	0	0	0	I	0	0	0	I
T268	AAAAAAAACCGAAGGTCAGTGCGAAAGCACTGTGGCTCCCTTTTTTTT	39	18	21	46.15%	38	18	20	47.37%	29	11	18	37.93%
T269	AAAAAAAAGGTTTGAACAGTGCGAAAGCACTGTTCAAACCTTTTTTTT	69	66	3	95.65%	16	16	0	100.00%	25	25	0	100.00%
T270	AAAAAAAAGCTGGGTGCAGTGCGAAAGCACTGAAGTGCCCTTTTTTTT	6	1	5	16.67%	0	0	0	I	5	0	5	0.00%
T271	AAAAAAAACCATCCAGCAGTGCGAAAGCACTGTCGACGGCTTTTTTTT	2	0	2	0.00%	0	0	0	I	6	6	0	100.00%
T272	AAAAAAAACGTACTTTCAGTGCGAAAGCACTGCCGTTGGCTTTTTTTT	2	0	2	0.00%	0	0	0	I	7	0	7	0.00%
T273	AAAAAAAAGGCTGTATCAGTGCGAAAGCACTGACGGTGCGTTTTTTTT	0	0	0	I	0	0	0	I	0	0	0	I
T274	AAAAAAAAGGGGATTGCAGTGCGAAAGCACTGAGAACGGGTTTTTTTT	73	25	48	34.25%	44	13	31	29.55%	40	10	30	25.00%
T275	AAAAAAAAGGACTGTACAGTGCTTTCGCACTGTACAGTCCTTTTTTTT	3	3	0	100.00%	0	0	0	I	12	12	0	100.00%
T276	AAAAAAAACGCTGGTCCAGTGCTTTCGCACTGATTTGGGCTTTTTTTT	8	0	8	0.00%	1	0	1	0.00%	6	0	6	0.00%
T277	AAAAAAAACGGGGCTACAGTGCGAAAGCACTGCCCTAACCTTTTTTTT	0	0	0	I	0	0	0	I	0	0	0	I
T278	AAAAAAAAGCTTAAGACAGTGCGAAAGCACTGATCACAGGTTTTTTTT	39	28	11	71.79%	92	67	25	72.83%	29	26	3	89.66%
T279	AAAAAAAAGCTCGTCGCAGTGCGAAAGCACTGTTCTGTCCTTTTTTTT	2	0	2	0.00%	0	0	0	I	0	0	0	I
T280	AAAAAAAAGCTAAGGCCAGTGCGAAAGCACTGAATGCCCGTTTTTTTT	123	14	109	11.38%	36	2	34	5.56%	135	6	129	4.44%
T281	AAAAAAAAGCACCTCACAGTGCGAAAGCACTGGAATCACGTTTTTTTT	0	0	0	I	0	0	0	I	1	0	1	0.00%
T282	AAAAAAAACCTGAACCCAGTGCGAAAGCACTGCTACAGCCTTTTTTTT	3	2	1	66.67%	0	0	0	I	12	0	12	0.00%
T283	AAAAAAAACCGTTACGCAGTGCTTTCGCACTGCGTAACGGTTTTTTTT	0	0	0	I	8	8	0	100.00%	0	0	0	I
T284	AAAAAAAAGGTATAGTCAGTGCTTTCGCACTGACTATACCTTTTTTTT	57	57	0	100.00%	35	35	0	100.00%	71	70	1	98.59%
T285	AAAAAAAAGGTTTTAGCAGTGCTTTCGCACTGCTAAAACCTTTTTTTT	169	167	2	98.82%	125	124	1	99.20%	55	55	0	100.00%
T286	AAAAAAAACGTTGGAGCAGTGCGAAAGCACTGGGCAAACCTTTTTTTT	73	8	65	10.96%	7	1	6	14.29%	76	10	66	13.16%
T287	AAAAAAAACGCACACGCAGTGCGAAAGCACTGGCCCAAGCTTTTTTTT	0	0	0	I	1	0	1	0.00%	0	0	0	I
T288	AAAAAAAACCTTATGACAGTGCTTTCGCACTGTCATAAGGTTTTTTTT	59	56	3	94.92%	76	71	5	93.42%	44	41	3	93.18%
T289	AAAAAAAACGTTTTCACAGTGCGAAAGCACTGTGAAAACGTTTTTTTT	48	48	0	100.00%	54	54	0	100.00%	102	93	9	91.18%
T290	AAAAAAAACGTGAGTACAGTGCTTTCGCACTGTACTCACGTTTTTTTT	49	48	1	97.96%	20	20	0	100.00%	34	29	5	85.29%
T291	AAAAAAAACCGGTGTGCAGTGCGAAAGCACTGGGACGTCGTTTTTTTT	3	3	0	100.00%	0	0	0	I	5	5	0	100.00%
T292	AAAAAAAACGTTGTAACAGTGCGAAAGCACTGTTACAACGTTTTTTTT	72	69	3	95.83%	83	81	2	97.59%	112	105	7	93.75%
T293	AAAAAAAAGCTATTAACAGTGCGAAAGCACTGTTAATAGCTTTTTTTT	12	12	0	100.00%	27	27	0	100.00%	2	2	0	100.00%
T294	AAAAAAAACGTTTCTGCAGTGCGAAAGCACTGCCACTCGCTTTTTTTT	0	0	0	I	0	0	0	I	3	0	3	0.00%
T295	AAAAAAAAGCGTTATTCAGTGCGAAAGCACTGCAGTCCGCTTTTTTTT	0	0	0	I	0	0	0	I	7	0	7	0.00%
T296	AAAAAAAACGTTAACACAGTGCTTTCGCACTGTGTTAACGTTTTTTTT	71	68	3	95.77%	43	43	0	100.00%	45	45	0	100.00%
T297	AAAAAAAACGGGGGGGCAGTGCTTTCGCACTGAACTCCGCTTTTTTTT	5	4	1	80.00%	5	5	0	100.00%	4	4	0	100.00%
T298	AAAAAAAAGGTCAACACAGTGCGAAAGCACTGAGACGCGGTTTTTTTT	0	0	0	I	0	0	0	I	0	0	0	I
T299	AAAAAAAACGCTAGGACAGTGCGAAAGCACTGCTAAAACCTTTTTTTT	0	0	0	I	0	0	0	I	0	0	0	I
T300	AAAAAAAAGGTTGGGCCAGTGCGAAAGCACTGCGATCCCGTTTTTTTT	0	0	0	I	0	0	0	I	0	0	0	I
T301	AAAAAAAACGATCCTCCAGTGCGAAAGCACTGCGATTGGCTTTTTTTT	0	0	0	I	0	0	0	I	0	0	0	I
T302	AAAAAAAACCTGAGCTCAGTGCGAAAGCACTGCCCAATCGTTTTTTTT	2	1	1	50.00%	1	0	1	0.00%	8	0	8	0.00%
T303	AAAAAAAACCGTGCAACAGTGCGAAAGCACTGGTATCACCTTTTTTTT	45	23	22	51.11%	7	4	3	57.14%	12	7	5	58.33%
T304	AAAAAAAAGGTGAAGTCAGTGCGAAAGCACTGTCCCCGCCTTTTTTTT	25	24	1	96.00%	12	8	4	66.67%	27	9	18	33.33%
T305	AAAAAAAAGGCGTAACCAGTGCGAAAGCACTGCTCCCCCGTTTTTTTT	37	6	31	16.22%	21	7	14	33.33%	81	25	56	30.86%
T306	AAAAAAAACGACGACACAGTGCGAAAGCACTGCCTAAAGCTTTTTTTT	0	0	0	I	0	0	0	I	2	0	2	0.00%
T307	AAAAAAAAGCATCACACAGTGCGAAAGCACTGCAACCGCGTTTTTTTT	3	1	2	33.33%	0	0	0	I	0	0	0	I
T308	AAAAAAAAGGTTAGTGCAGTGCTTTCGCACTGCACTAACCTTTTTTTT	58	58	0	100.00%	19	19	0	100.00%	40	40	0	100.00%
T309	AAAAAAAAGCGGCAGTCAGTGCGAAAGCACTGCGTCCACGTTTTTTTT	2	1	1	50.00%	3	0	3	0.00%	14	6	8	42.86%
T310	AAAAAAAACGTTGTAACAGTGCTTTCGCACTGTTACAACGTTTTTTTT	173	168	5	97.11%	77	77	0	100.00%	147	142	5	96.60%
T311	AAAAAAAACGTCGTTACAGTGCGAAAGCACTGTAACGACGTTTTTTTT	1	1	0	100.00%	9	9	0	100.00%	4	4	0	100.00%
T312	AAAAAAAACCGTTTGTCAGTGCGAAAGCACTGCACGCGCCTTTTTTTT	6	0	6	0.00%	0	0	0	I	0	0	0	I
T313	AAAAAAAAGGGTTATACAGTGCTTTCGCACTGGGCGTCCGTTTTTTTT	0	0	0	I	0	0	0	I	0	0	0	I
T314	AAAAAAAAGCATTCTCCAGTGCGAAAGCACTGGAGAATGGTTTTTTTT	106	103	3	97.17%	42	41	1	97.62%	37	37	0	100.00%
T315	AAAAAAAACGCTGGCCCAGTGCGAAAGCACTGCAACTCGGTTTTTTTT	65	48	17	73.85%	32	15	17	46.88%	80	32	48	40.00%
T316	AAAAAAAAGGTAGTTTCAGTGCTTTCGCACTGAAACTACCTTTTTTTT	0	0	0	I	0	0	0	I	12	12	0	100.00%
T317	AAAAAAAACGATCAGCCAGTGCGAAAGCACTGTAACAAGCTTTTTTTT	1	0	1	0.00%	0	0	0	I	0	0	0	I
T318	AAAAAAAAGCCATTGTCAGTGCTTTCGCACTGGTCCAACGTTTTTTTT	6	0	6	0.00%	2	0	2	0.00%	11	0	11	0.00%
T319	AAAAAAAACCCGGGTGCAGTGCGAAAGCACTGACTCGAGCTTTTTTTT	0	0	0	I	0	0	0	I	0	0	0	I
T320	AAAAAAAACGTTAGTACAGTGCTTTCGCACTGTACTAACGTTTTTTTT	9	9	0	100.00%	42	39	3	92.86%	45	43	2	95.56%
T321	AAAAAAAACGGGTTTACAGTGCGAAAGCACTGCGTGCCCCTTTTTTTT	9	6	3	66.67%	7	0	7	0.00%	11	8	3	72.73%
T322	AAAAAAAACCAGGTGGCAGTGCGAAAGCACTGTAATATGGTTTTTTTT	3	3	0	100.00%	2	1	1	50.00%	1	0	1	0.00%
T323	AAAAAAAACGTTCTACCAGTGCGAAAGCACTGTTACGGGCTTTTTTTT	0	0	0	I	0	0	0	I	0	0	0	I
T324	AAAAAAAACCACACGTCAGTGCGAAAGCACTGGCTCGGCCTTTTTTTT	1	0	1	0.00%	0	0	0	I	2	0	2	0.00%
T325	AAAAAAAAGGTCAATTCAGTGCTTTCGCACTGAATTGACCTTTTTTTT	67	66	1	98.51%	34	34	0	100.00%	48	48	0	100.00%
T326	AAAAAAAACGGCAGGTCAGTGCGAAAGCACTGCTTCCCGCTTTTTTTT	0	0	0	I	1	0	1	0.00%	0	0	0	I
T327	AAAAAAAAGCTATTGACAGTGCTTTCGCACTGTCAATAGCTTTTTTTT	36	35	1	97.22%	62	61	1	98.39%	17	17	0	100.00%
T328	AAAAAAAAGGTGGTTACAGTGCGAAAGCACTGGCCAAGCGTTTTTTTT	0	0	0	I	0	0	0	I	0	0	0	I
T329	AAAAAAAACCTGTAAGCAGTGCGAAAGCACTGTGTACAGCTTTTTTTT	1	0	1	0.00%	2	2	0	100.00%	5	3	2	60.00%
T330	AAAAAAAACCAGGTTCCAGTGCTTTCGCACTGCTTGGCCCTTTTTTTT	3	0	3	0.00%	0	0	0	I	0	0	0	I
T331	AAAAAAAAGGAACTTACAGTGCGAAAGCACTGCTCTCTGGTTTTTTTT	0	0	0	I	0	0	0	I	0	0	0	I
T332	AAAAAAAAGCTAAGTTCAGTGCGAAAGCACTGAACTTAGCTTTTTTTT	1	1	0	100.00%	13	13	0	100.00%	20	20	0	100.00%
T333	AAAAAAAACGTTTTATCAGTGCGAAAGCACTGATAAAACGTTTTTTTT	134	133	1	99.25%	112	106	6	94.64%	113	110	3	97.35%
T334	AAAAAAAAGCGGACGGCAGTGCTTTCGCACTGTGCTCCGGTTTTTTTT	17	0	17	0.00%	3	1	2	33.33%	51	10	41	19.61%
T335	AAAAAAAACGAGTACACAGTGCGAAAGCACTGATAGGTCCTTTTTTTT	1	1	0	100.00%	5	3	2	60.00%	14	9	5	64.29%
T336	AAAAAAAAGGTTATTACAGTGCTTTCGCACTGTAATAACCTTTTTTTT	62	61	1	98.39%	67	67	0	100.00%	51	51	0	100.00%
T337	AAAAAAAAGGTTAGCACAGTGCTTTCGCACTGTGCTAACCTTTTTTTT	3	3	0	100.00%	0	0	0	I	2	0	2	0.00%
T338	AAAAAAAAGCTTTGAACAGTGCGAAAGCACTGTTCAAAGCTTTTTTTT	10	9	1	90.00%	11	11	0	100.00%	4	4	0	100.00%
T339	AAAAAAAAGCTGTAATCAGTGCGAAAGCACTGATTACAGCTTTTTTTT	26	26	0	100.00%	11	10	1	90.91%	37	37	0	100.00%
T340	AAAAAAAAGCATTGTACAGTGCGAAAGCACTGAACCCCCCTTTTTTTT	10	0	10	0.00%	11	0	11	0.00%	32	5	27	15.63%
T341	AAAAAAAACGGGTAAGCAGTGCGAAAGCACTGAAAGTAGCTTTTTTTT	1	0	1	0.00%	3	0	3	0.00%	0	0	0	I
T342	AAAAAAAAGGAGGGAGCAGTGCGAAAGCACTGTACAGACCTTTTTTTT	0	0	0	I	0	0	0	I	0	0	0	I
T343	AAAAAAAAGCTACGTTCAGTGCGAAAGCACTGGGTCCTCGTTTTTTTT	0	0	0	I	0	0	0	I	0	0	0	I
T344	AAAAAAAACGAGTGCTCAGTGCGAAAGCACTGCCGATGCCTTTTTTTT	109	32	77	29.36%	73	44	29	60.27%	89	22	67	24.72%
T345	AAAAAAAACCGTTTGACAGTGCTTTCGCACTGTCAAACGGTTTTTTTT	9	9	0	100.00%	41	41	0	100.00%	19	19	0	100.00%
T346	AAAAAAAACCGGGCATCAGTGCTTTCGCACTGACGGTTCCTTTTTTTT	0	0	0	I	0	0	0	I	2	0	2	0.00%
T347	AAAAAAAAGGAGTCCTCAGTGCTTTCGCACTGCAACCGCGTTTTTTTT	0	0	0	I	0	0	0	I	2	1	1	50.00%
T348	AAAAAAAACCTTAGGTCAGTGCTTTCGCACTGACCTAAGGTTTTTTTT	9	8	1	88.89%	15	15	0	100.00%	5	5	0	100.00%
T349	AAAAAAAACCGTTATGCAGTGCGAAAGCACTGCATAACGGTTTTTTTT	5	5	0	100.00%	15	15	0	100.00%	0	0	0	I
T350	AAAAAAAAGCACTGTCCAGTGCGAAAGCACTGGGTCCTGCTTTTTTTT	1	0	1	0.00%	5	2	3	40.00%	8	8	0	100.00%
T351	AAAAAAAAGCTTATATCAGTGCTTTCGCACTGGGCAGAGGTTTTTTTT	6	0	6	0.00%	1	0	1	0.00%	9	1	8	11.11%
T352	AAAAAAAACCATTTAACAGTGCTTTCGCACTGTTAAATGGTTTTTTTT	52	52	0	100.00%	92	91	1	98.91%	61	55	6	90.16%
T353	AAAAAAAAGGGATGGTCAGTGCTTTCGCACTGGCACCTGCTTTTTTTT	0	0	0	I	0	0	0	I	0	0	0	I
T354	AAAAAAAAGGTAGATTCAGTGCGAAAGCACTGAGACTGCGTTTTTTTT	8	5	3	62.50%	12	2	10	16.67%	21	4	17	19.05%
T355	AAAAAAAAGGGTTGACCAGTGCGAAAGCACTGCAAGTTGCTTTTTTTT	0	0	0	I	0	0	0	I	0	0	0	I
T356	AAAAAAAAGGAATGTTCAGTGCTTTCGCACTGAACATTCCTTTTTTTT	2	2	0	100.00%	12	12	0	100.00%	2	2	0	100.00%
T357	AAAAAAAACGTTAACTCAGTGCTTTCGCACTGAGTTAACGTTTTTTTT	0	0	0	I	9	9	0	100.00%	7	7	0	100.00%
T358	AAAAAAAACGTTGTAGCAGTGCTTTCGCACTGCTACAACGTTTTTTTT	105	99	6	94.29%	66	63	3	95.45%	98	90	8	91.84%
T359	AAAAAAAACCCTCTGTCAGTGCGAAAGCACTGCACCTAGGTTTTTTTT	77	7	70	9.09%	41	2	39	4.88%	36	9	27	25.00%
T360	AAAAAAAAGGTCAGAACAGTGCGAAAGCACTGTTCTGACCTTTTTTTT	2	2	0	100.00%	14	14	0	100.00%	4	4	0	100.00%
T361	AAAAAAAACGCAGCTTCAGTGCGAAAGCACTGCACCATCCTTTTTTTT	47	7	40	14.89%	40	4	36	10.00%	21	2	19	9.52%
T362	AAAAAAAACCGGAGTACAGTGCTTTCGCACTGTTGGGGCCTTTTTTTT	0	0	0	I	0	0	0	I	2	0	2	0.00%
T363	AAAAAAAAGGTTAATGCAGTGCTTTCGCACTGCATTAACCTTTTTTTT	2	2	0	100.00%	2	2	0	100.00%	8	8	0	100.00%
T364	AAAAAAAAGCATTGATCAGTGCTTTCGCACTGATCAATGCTTTTTTTT	122	121	1	99.18%	96	94	2	97.92%	115	111	4	96.52%
T365	AAAAAAAACGTGTATCCAGTGCTTTCGCACTGGATACACGTTTTTTTT	53	53	0	100.00%	28	28	0	100.00%	31	30	1	96.77%
T366	AAAAAAAACCTTTCAGCAGTGCTTTCGCACTGCTGAAAGGTTTTTTTT	0	0	0	I	11	10	1	90.91%	1	1	0	100.00%
T367	AAAAAAAAGGCTATGTCAGTGCGAAAGCACTGCCGGAAGGTTTTTTTT	4	3	1	75.00%	1	0	1	0.00%	0	0	0	I
T368	AAAAAAAACGTTAGATCAGTGCGAAAGCACTGATCTAACGTTTTTTTT	18	15	3	83.33%	11	11	0	100.00%	54	54	0	100.00%
T369	AAAAAAAAGGTGTTCTCAGTGCGAAAGCACTGCGAAGTGGTTTTTTTT	31	17	14	54.84%	29	17	12	58.62%	48	36	12	75.00%
T370	AAAAAAAAGGGTAACGCAGTGCTTTCGCACTGAAAGACGGTTTTTTTT	1	1	0	100.00%	0	0	0	I	0	0	0	I
T371	AAAAAAAAGGTTGTATCAGTGCTTTCGCACTGATACAACCTTTTTTTT	89	88	1	98.88%	53	53	0	100.00%	17	17	0	100.00%
T372	AAAAAAAAGGCTGCTTCAGTGCTTTCGCACTGGGCCGTGGTTTTTTTT	1	0	1	0.00%	7	7	0	100.00%	11	4	7	36.36%
T373	AAAAAAAACCTGTATACAGTGCGAAAGCACTGTATACAGGTTTTTTTT	167	164	3	98.20%	69	69	0	100.00%	57	57	0	100.00%
T374	AAAAAAAAGGTAGTCACAGTGCGAAAGCACTGTCCGGCCGTTTTTTTT	2	0	2	0.00%	0	0	0	I	0	0	0	I
T375	AAAAAAAAGGTAGAATCAGTGCTTTCGCACTGATTCTACCTTTTTTTT	66	66	0	100.00%	39	38	1	97.44%	50	47	3	94.00%
T376	AAAAAAAAGGTAACATCAGTGCTTTCGCACTGATGTTACCTTTTTTTT	12	12	0	100.00%	19	19	0	100.00%	3	3	0	100.00%
T377	AAAAAAAAGCTTTATACAGTGCTTTCGCACTGTATAAAGCTTTTTTTT	121	120	1	99.17%	158	154	4	97.47%	83	83	0	100.00%
T378	AAAAAAAAGCGTCAATCAGTGCGAAAGCACTGCGGTGTGGTTTTTTTT	31	6	25	19.35%	28	5	23	17.86%	62	8	54	12.90%
T379	AAAAAAAAGCTTTATGCAGTGCTTTCGCACTGCATAAAGCTTTTTTTT	20	20	0	100.00%	5	5	0	100.00%	13	13	0	100.00%
T380	AAAAAAAACGCGGAGACAGTGCGAAAGCACTGCTTAACCCTTTTTTTT	0	0	0	I	0	0	0	I	0	0	0	I
T381	AAAAAAAACCTGTCTCCAGTGCGAAAGCACTGTGCACTCGTTTTTTTT	0	0	0	I	3	2	1	66.67%	3	3	0	100.00%
T382	AAAAAAAACCGTTTCGCAGTGCGAAAGCACTGGAAAGGCGTTTTTTTT	0	0	0	I	7	5	2	71.43%	3	3	0	100.00%
T383	AAAAAAAAGCGCCTGACAGTGCGAAAGCACTGACAAATCGTTTTTTTT	40	5	35	12.50%	25	1	24	4.00%	16	3	13	18.75%
T384	AAAAAAAACCCGATCACAGTGCGAAAGCACTGCAGACTCCTTTTTTTT	45	7	38	15.56%	12	6	6	50.00%	32	8	24	25.00%
T385	AAAAAAAACGGGGGTCCAGTGCGAAAGCACTGACGGAACGTTTTTTTT	7	4	3	57.14%	16	7	9	43.75%	1	1	0	100.00%
T386	AAAAAAAAGCTTGTAACAGTGCGAAAGCACTGTTACAAGCTTTTTTTT	87	84	3	96.55%	47	45	2	95.74%	107	103	4	96.26%
T387	AAAAAAAACGACACGTCAGTGCGAAAGCACTGGGTGCCGCTTTTTTTT	10	7	3	70.00%	4	1	3	25.00%	0	0	0	I
T388	AAAAAAAAGGTTAACACAGTGCTTTCGCACTGTGTTAACCTTTTTTTT	5	5	0	100.00%	2	2	0	100.00%	0	0	0	I
T389	AAAAAAAAGGTAATTACAGTGCTTTCGCACTGTAATTACCTTTTTTTT	57	57	0	100.00%	77	76	1	98.70%	19	18	1	94.74%
T390	AAAAAAAAGGTAAGCACAGTGCTTTCGCACTGTGCTTACCTTTTTTTT	2	2	0	100.00%	16	16	0	100.00%	6	6	0	100.00%
T391	AAAAAAAACCGAATATCAGTGCGAAAGCACTGAAAAGGCGTTTTTTTT	0	0	0	I	2	1	1	50.00%	0	0	0	I
T392	AAAAAAAACGATTTGTCAGTGCTTTCGCACTGACAAATCGTTTTTTTT	2	2	0	100.00%	13	12	1	92.31%	0	0	0	I
T393	AAAAAAAACCATTGTTCAGTGCTTTCGCACTGAACAATGGTTTTTTTT	14	12	2	85.71%	31	29	2	93.55%	25	25	0	100.00%
T394	AAAAAAAAGCATCGCGCAGTGCGAAAGCACTGTTCCTGGGTTTTTTTT	2	2	0	100.00%	5	5	0	100.00%	10	10	0	100.00%
T395	AAAAAAAAGGTTGGTACAGTGCGAAAGCACTGTACCAACCTTTTTTTT	27	27	0	100.00%	21	21	0	100.00%	17	17	0	100.00%
T396	AAAAAAAAGGTGATGTCAGTGCTTTCGCACTGACATCACCTTTTTTTT	2	2	0	100.00%	2	2	0	100.00%	0	0	0	I
T397	AAAAAAAAGGCTTTTCCAGTGCGAAAGCACTGCTAGTCGGTTTTTTTT	0	0	0	I	3	3	0	100.00%	0	0	0	I
T398	AAAAAAAAGCTGTTTGCAGTGCGAAAGCACTGTACGCCGGTTTTTTTT	27	24	3	88.89%	18	13	5	72.22%	15	10	5	66.67%
T399	AAAAAAAACGTCAAATCAGTGCGAAAGCACTGAGCCAGGCTTTTTTTT	0	0	0	I	4	0	4	0.00%	0	0	0	I
T400	AAAAAAAACCTTTAAACAGTGCGAAAGCACTGTTTAAAGGTTTTTTTT	65	61	4	93.85%	96	93	3	96.88%	97	97	0	100.00%
T401	AAAAAAAACCTTAGTGCAGTGCGAAAGCACTGCACTAAGGTTTTTTTT	11	11	0	100.00%	43	43	0	100.00%	38	38	0	100.00%
T402	AAAAAAAACCAATTGTCAGTGCGAAAGCACTGACAATTGGTTTTTTTT	26	24	2	92.31%	40	36	4	90.00%	23	23	0	100.00%
T403	AAAAAAAAGGTTGCAACAGTGCTTTCGCACTGGGTTACGCTTTTTTTT	0	0	0	I	1	0	1	0.00%	0	0	0	I
T404	AAAAAAAAGGTTATGTCAGTGCTTTCGCACTGACATAACCTTTTTTTT	35	35	0	100.00%	60	59	1	98.33%	75	75	0	100.00%
T405	AAAAAAAAGCCAGTCTCAGTGCGAAAGCACTGAGCCCGCGTTTTTTTT	0	0	0	I	0	0	0	I	0	0	0	I
T406	AAAAAAAACGTTACTTCAGTGCGAAAGCACTGAAGTAACGTTTTTTTT	21	20	1	95.24%	5	5	0	100.00%	23	18	5	78.26%
T407	AAAAAAAACCAAAATTCAGTGCTTTCGCACTGAATTTTGGTTTTTTTT	0	0	0	I	11	11	0	100.00%	5	5	0	100.00%
T408	AAAAAAAAGGTGTAATCAGTGCTTTCGCACTGATTACACCTTTTTTTT	75	75	0	100.00%	66	66	0	100.00%	44	44	0	100.00%
T409	AAAAAAAAGGGATTTCCAGTGCGAAAGCACTGCGACCAGGTTTTTTTT	0	0	0	I	0	0	0	I	0	0	0	I
T410	AAAAAAAAGGATTATTCAGTGCTTTCGCACTGAATAATCCTTTTTTTT	66	65	1	98.48%	72	71	1	98.61%	35	35	0	100.00%
T411	AAAAAAAACGTGCTGTCAGTGCTTTCGCACTGATCCGTGCTTTTTTTT	0	0	0	I	0	0	0	I	0	0	0	I
T412	AAAAAAAACGTGGGTGCAGTGCTTTCGCACTGTGCAAGCCTTTTTTTT	0	0	0	I	0	0	0	I	0	0	0	I
T413	AAAAAAAACGATTTAACAGTGCGAAAGCACTGTTAAATCGTTTTTTTT	33	17	16	51.52%	35	17	18	48.57%	25	23	2	92.00%
T414	AAAAAAAACCATTTAACAGTGCTTTCGCACTGAGCGAGGCTTTTTTTT	0	0	0	I	0	0	0	I	0	0	0	I
T415	AAAAAAAAGGGTTGAGCAGTGCTTTCGCACTGGGGCCCCGTTTTTTTT	15	11	4	73.33%	4	4	0	100.00%	16	15	1	93.75%
T416	AAAAAAAACGCATTTTCAGTGCGAAAGCACTGCGCCCGGGTTTTTTTT	0	0	0	I	0	0	0	I	0	0	0	I
T417	AAAAAAAAGGTTAAGCCAGTGCTTTCGCACTGCGCAGTGGTTTTTTTT	23	1	22	4.35%	12	4	8	33.33%	28	3	25	10.71%
T418	AAAAAAAAGGTATGATCAGTGCGAAAGCACTGATCATACCTTTTTTTT	32	32	0	100.00%	16	16	0	100.00%	25	25	0	100.00%
T419	AAAAAAAACGTTGATGCAGTGCTTTCGCACTGCATCAACGTTTTTTTT	2	2	0	100.00%	1	1	0	100.00%	0	0	0	I
T420	AAAAAAAAGGAAAAGACAGTGCGAAAGCACTGAAGATGCCTTTTTTTT	0	0	0	I	0	0	0	I	0	0	0	I
T421	AAAAAAAACGTTACTTCAGTGCTTTCGCACTGAAGTAACGTTTTTTTT	0	0	0	I	4	4	0	100.00%	6	6	0	100.00%
T422	AAAAAAAACGATTGTTCAGTGCGAAAGCACTGTTGCCGGCTTTTTTTT	4	0	4	0.00%	8	4	4	50.00%	10	0	10	0.00%
T423	AAAAAAAACCGGTATTCAGTGCGAAAGCACTGGATAATCGTTTTTTTT	0	0	0	I	0	0	0	I	5	5	0	100.00%
T424	AAAAAAAAGCCCTGTCCAGTGCGAAAGCACTGTGTCGGCGTTTTTTTT	1	1	0	100.00%	5	4	1	80.00%	3	3	0	100.00%
T425	AAAAAAAAGGGATGAACAGTGCGAAAGCACTGCTGACGCGTTTTTTTT	71	19	52	26.76%	22	13	9	59.09%	30	9	21	30.00%
T426	AAAAAAAAGGCTGGTTCAGTGCGAAAGCACTGCGGTTTGGTTTTTTTT	0	0	0	I	0	0	0	I	0	0	0	I
T427	AAAAAAAAGCTAGGTTCAGTGCGAAAGCACTGCCGTGACCTTTTTTTT	7	3	4	42.86%	1	0	1	0.00%	13	0	13	0.00%
T428	AAAAAAAAGCTATGTTCAGTGCTTTCGCACTGAACATAGCTTTTTTTT	3	3	0	100.00%	15	15	0	100.00%	5	5	0	100.00%
T429	AAAAAAAACGCATTGACAGTGCGAAAGCACTGAACCCCGCTTTTTTTT	0	0	0	I	1	0	1	0.00%	0	0	0	I
T430	AAAAAAAACCTTCTGGCAGTGCTTTCGCACTGTTAACGGCTTTTTTTT	6	0	6	0.00%	2	0	2	0.00%	12	0	12	0.00%
T431	AAAAAAAACCTAACTGCAGTGCTTTCGCACTGCAGTTAGGTTTTTTTT	4	4	0	100.00%	2	2	0	100.00%	17	17	0	100.00%
T432	AAAAAAAACCCTAGTTCAGTGCGAAAGCACTGCTCGCAGCTTTTTTTT	0	0	0	I	0	0	0	I	0	0	0	I
T433	AAAAAAAACGTGTGTTCAGTGCTTTCGCACTGAACACACGTTTTTTTT	15	15	0	100.00%	14	13	1	92.86%	23	23	0	100.00%
T434	AAAAAAAACCAAGCGCCAGTGCGAAAGCACTGTACTTTGCTTTTTTTT	0	0	0	I	0	0	0	I	0	0	0	I
T435	AAAAAAAAGGAGTGGACAGTGCGAAAGCACTGATCCGTCCTTTTTTTT	0	0	0	I	0	0	0	I	0	0	0	I
T436	AAAAAAAAGGTTGCCTCAGTGCGAAAGCACTGCTCCCGGGTTTTTTTT	6	3	3	50.00%	1	0	1	0.00%	12	5	7	41.67%
T437	AAAAAAAACGTATATACAGTGCGAAAGCACTGTATATACGTTTTTTTT	99	97	2	97.98%	93	79	14	84.95%	33	29	4	87.88%
T438	AAAAAAAACCGCTCGGCAGTGCTTTCGCACTGTTCGGCCCTTTTTTTT	0	0	0	I	0	0	0	I	1	1	0	100.00%
T439	AAAAAAAACCGAAGTACAGTGCGAAAGCACTGCATACCCCTTTTTTTT	22	0	22	0.00%	23	0	23	0.00%	45	15	30	33.33%
T440	AAAAAAAAGCTTATGTCAGTGCGAAAGCACTGACATAAGCTTTTTTTT	3	3	0	100.00%	17	16	1	94.12%	21	19	2	90.48%
T441	AAAAAAAAGGTACGAACAGTGCTTTCGCACTGTTCGTACCTTTTTTTT	96	95	1	98.96%	82	82	0	100.00%	85	82	3	96.47%
T442	AAAAAAAACGATAATTCAGTGCGAAAGCACTGGAAGCAGCTTTTTTTT	0	0	0	I	0	0	0	I	1	0	1	0.00%
T443	AAAAAAAAGGTGGTAGCAGTGCTTTCGCACTGCTACCACCTTTTTTTT	3	3	0	100.00%	3	3	0	100.00%	8	8	0	100.00%
T444	AAAAAAAAGGGTGCTTCAGTGCGAAAGCACTGCGCGATGGTTTTTTTT	0	0	0	I	0	0	0	I	0	0	0	I
T445	AAAAAAAACCATCAAGCAGTGCTTTCGCACTGCTTGATGGTTTTTTTT	1	1	0	100.00%	3	3	0	100.00%	1	1	0	100.00%
T446	AAAAAAAAGGTGATGTCAGTGCGAAAGCACTGACATCACCTTTTTTTT	1	1	0	100.00%	0	0	0	I	7	7	0	100.00%
T447	AAAAAAAAGCGTTAGGCAGTGCTTTCGCACTGGGTCGGGGTTTTTTTT	0	0	0	I	0	0	0	I	0	0	0	I
T448	AAAAAAAACGGATGAACAGTGCGAAAGCACTGTTCATCGGTTTTTTTT	43	39	4	90.70%	77	73	4	94.81%	61	51	10	83.61%
T449	AAAAAAAAGCGTGGAGCAGTGCTTTCGCACTGCAACTTCGTTTTTTTT	0	0	0	I	0	0	0	I	1	1	0	100.00%
T450	AAAAAAAAGCTTTGTTCAGTGCTTTCGCACTGAACAAAGCTTTTTTTT	40	40	0	100.00%	133	128	5	96.24%	53	49	4	92.45%
T451	AAAAAAAACCTTAGAGCAGTGCGAAAGCACTGTGCCCGCGTTTTTTTT	47	21	26	44.68%	46	6	40	13.04%	24	2	22	8.33%
T452	AAAAAAAAGGTAGTAACAGTGCTTTCGCACTGTTACTACCTTTTTTTT	3	3	0	100.00%	1	1	0	100.00%	0	0	0	I
T453	AAAAAAAAGCTTTACTCAGTGCTTTCGCACTGAGTAAAGCTTTTTTTT	55	53	2	96.36%	41	41	0	100.00%	46	45	1	97.83%
T454	AAAAAAAACGAGTGTACAGTGCGAAAGCACTGTACACTCGTTTTTTTT	90	83	7	92.22%	82	72	10	87.80%	139	117	22	84.17%
T455	AAAAAAAAGCTAGTGTCAGTGCGAAAGCACTGACACTAGGTTTTTTTT	62	51	11	82.26%	33	27	6	81.82%	93	82	11	88.17%
T456	AAAAAAAACGTTTCAACAGTGCTTTCGCACTGTTGAAACGTTTTTTTT	1	1	0	100.00%	5	5	0	100.00%	0	0	0	I
T457	AAAAAAAAGGTTATCTCAGTGCTTTCGCACTGAGATAACCTTTTTTTT	62	62	0	100.00%	7	6	1	85.71%	43	43	0	100.00%
T458	AAAAAAAAGGTGTGTGCAGTGCTTTCGCACTGCACACACCTTTTTTTT	33	33	0	100.00%	27	27	0	100.00%	40	40	0	100.00%
T459	AAAAAAAAGGTCTGTGCAGTGCTTTCGCACTGCACAGACCTTTTTTTT	4	4	0	100.00%	13	13	0	100.00%	8	8	0	100.00%
T460	AAAAAAAAGGCACTTACAGTGCGAAAGCACTGCTGCTAGCTTTTTTTT	28	4	24	14.29%	20	13	7	65.00%	15	3	12	20.00%
T461	AAAAAAAAGCAGTATTCAGTGCTTTCGCACTGAATACTGCTTTTTTTT	32	32	0	100.00%	14	14	0	100.00%	24	23	1	95.83%
T462	AAAAAAAACGACGTGGCAGTGCGAAAGCACTGTCGAACGCTTTTTTTT	0	0	0	I	0	0	0	I	0	0	0	I
T463	AAAAAAAAGGGTGTGGCAGTGCTTTCGCACTGCACTCCCGTTTTTTTT	19	15	4	78.95%	2	2	0	100.00%	2	2	0	100.00%
T464	AAAAAAAAGCATTATACAGTGCGAAAGCACTGTATAATGCTTTTTTTT	6	6	0	100.00%	17	17	0	100.00%	3	3	0	100.00%
T465	AAAAAAAACGGACGAACAGTGCTTTCGCACTGCGTCGTCGTTTTTTTT	1	1	0	100.00%	5	4	1	80.00%	7	4	3	57.14%
T466	AAAAAAAACCTTTTGTCAGTGCGAAAGCACTGACAAAAGGTTTTTTTT	42	41	1	97.62%	59	59	0	100.00%	53	52	1	98.11%
T467	AAAAAAAACCGGGGGACAGTGCTTTCGCACTGCGAATCCCTTTTTTTT	16	2	14	12.50%	2	0	2	0.00%	15	7	8	46.67%
T468	AAAAAAAAGGTGGGAACAGTGCGAAAGCACTGTGTGGTGGTTTTTTTT	1	0	1	0.00%	0	0	0	I	4	1	3	25.00%
T469	AAAAAAAACCATTTGGCAGTGCGAAAGCACTGCCAAATGGTTTTTTTT	5	5	0	100.00%	1	1	0	100.00%	3	3	0	100.00%
T470	AAAAAAAACGTGGATACAGTGCTTTCGCACTGACGTTTGGTTTTTTTT	11	4	7	36.36%	6	3	3	50.00%	11	5	6	45.45%
T471	AAAAAAAAGGTGGTTCCAGTGCGAAAGCACTGCTTCGCGGTTTTTTTT	0	0	0	I	0	0	0	I	0	0	0	I
T472	AAAAAAAACCTTTGTTCAGTGCTTTCGCACTGAACAAAGGTTTTTTTT	54	53	1	98.15%	33	32	1	96.97%	51	50	1	98.04%
T473	AAAAAAAACCTGTGTGCAGTGCTTTCGCACTGCACACAGGTTTTTTTT	2	2	0	100.00%	5	5	0	100.00%	7	7	0	100.00%
T474	AAAAAAAAGGTTGGTGCAGTGCTTTCGCACTGCACCAACCTTTTTTTT	2	2	0	100.00%	2	2	0	100.00%	1	1	0	100.00%
T475	AAAAAAAAGGTAATTTCAGTGCTTTCGCACTGAAATTACCTTTTTTTT	26	26	0	100.00%	28	28	0	100.00%	16	16	0	100.00%
T476	AAAAAAAAGGTTTTGACAGTGCTTTCGCACTGTCAAAACCTTTTTTTT	67	66	1	98.51%	47	47	0	100.00%	89	89	0	100.00%
T477	AAAAAAAACCCTTGTGCAGTGCTTTCGCACTGCACAAGGGTTTTTTTT	3	3	0	100.00%	7	7	0	100.00%	9	9	0	100.00%
T478	AAAAAAAACCCAGATTCAGTGCGAAAGCACTGCAAAGCGCTTTTTTTT	1	1	0	100.00%	4	0	4	0.00%	1	0	1	0.00%
T479	AAAAAAAAGGTTTTCGCAGTGCGAAAGCACTGCCATCACGTTTTTTTT	16	3	13	18.75%	9	2	7	22.22%	45	15	30	33.33%
T480	AAAAAAAAGGTCCTAACAGTGCGAAAGCACTGGATCAGCGTTTTTTTT	0	0	0	I	0	0	0	I	0	0	0	I
T481	AAAAAAAACCTCATGTCAGTGCTTTCGCACTGACATGAGGTTTTTTTT	13	12	1	92.31%	14	13	1	92.86%	35	35	0	100.00%
T482	AAAAAAAACCATTAGTCAGTGCTTTCGCACTGACTAATGGTTTTTTTT	2	2	0	100.00%	0	0	0	I	2	2	0	100.00%
T483	AAAAAAAAGCAGTGTACAGTGCTTTCGCACTGTACACTGCTTTTTTTT	21	21	0	100.00%	38	38	0	100.00%	79	79	0	100.00%
T484	AAAAAAAAGCTAGGAGCAGTGCGAAAGCACTGCATTTCCCTTTTTTTT	0	0	0	I	0	0	0	I	1	1	0	100.00%
T485	AAAAAAAACGTCGGTTCAGTGCTTTCGCACTGGTATTAGCTTTTTTTT	0	0	0	I	0	0	0	I	10	0	10	0.00%
T486	AAAAAAAAGGTAACAGCAGTGCGAAAGCACTGCCCCTCGGTTTTTTTT	14	2	12	14.29%	18	5	13	27.78%	12	6	6	50.00%
T487	AAAAAAAAGGTTTTTACAGTGCGAAAGCACTGTAAAAACCTTTTTTTT	183	181	2	98.91%	83	81	2	97.59%	75	73	2	97.33%
T488	AAAAAAAACGAATGTTCAGTGCTTTCGCACTGAACATTCGTTTTTTTT	7	7	0	100.00%	11	11	0	100.00%	2	2	0	100.00%
T489	AAAAAAAACCATACGCCAGTGCGAAAGCACTGCTGCCCCGTTTTTTTT	9	2	7	22.22%	21	0	21	0.00%	42	7	35	16.67%
T490	AAAAAAAAGGGGGTTGCAGTGCTTTCGCACTGTGGATGCCTTTTTTTT	0	0	0	I	0	0	0	I	0	0	0	I
T491	AAAAAAAAGGAGTGTTCAGTGCGAAAGCACTGGATTATGCTTTTTTTT	11	2	9	18.18%	24	1	23	4.17%	17	9	8	52.94%
T492	AAAAAAAACGGAAGAACAGTGCGAAAGCACTGCACCAACCTTTTTTTT	15	11	4	73.33%	4	3	1	75.00%	21	11	10	52.38%
T493	AAAAAAAACGCCGCTTCAGTGCTTTCGCACTGGCTAATGCTTTTTTTT	4	0	4	0.00%	2	0	2	0.00%	4	0	4	0.00%
T494	AAAAAAAAGCCCCTAGCAGTGCGAAAGCACTGAGCTACGGTTTTTTTT	0	0	0	I	2	2	0	100.00%	0	0	0	I
T495	AAAAAAAAGCAGAGAACAGTGCTTTCGCACTGAAATTCCGTTTTTTTT	1	0	1	0.00%	0	0	0	I	2	0	2	0.00%
T496	AAAAAAAACCGGCTATCAGTGCGAAAGCACTGGCAACCCCTTTTTTTT	0	0	0	I	0	0	0	I	0	0	0	I
T497	AAAAAAAAGCAGAGCGCAGTGCGAAAGCACTGGAATAACGTTTTTTTT	0	0	0	I	0	0	0	I	0	0	0	I
T498	AAAAAAAAGCTATACTCAGTGCTTTCGCACTGAGTATAGCTTTTTTTT	81	81	0	100.00%	99	94	5	94.95%	7	7	0	100.00%
T499	AAAAAAAACGGCCTGACAGTGCGAAAGCACTGTACCTCCCTTTTTTTT	0	0	0	I	0	0	0	I	0	0	0	I
T500	AAAAAAAACGATGTGACAGTGCGAAAGCACTGGTTACCGCTTTTTTTT	48	37	11	77.08%	32	22	10	68.75%	29	16	13	55.17%
T501	AAAAAAAACGAACATCCAGTGCGAAAGCACTGCATCCTGCTTTTTTTT	0	0	0	I	0	0	0	I	1	0	1	0.00%
T502	AAAAAAAACCATTTGACAGTGCGAAAGCACTGTCAAATGGTTTTTTTT	25	23	2	92.00%	48	48	0	100.00%	26	26	0	100.00%
T503	AAAAAAAAGGTGTTCGCAGTGCGAAAGCACTGGCAATCCGTTTTTTTT	9	0	9	0.00%	0	0	0	I	12	0	12	0.00%
T504	AAAAAAAAGCTACTTTCAGTGCGAAAGCACTGGGATAAGGTTTTTTTT	5	5	0	100.00%	0	0	0	I	6	6	0	100.00%
T505	AAAAAAAACGTGTGTACAGTGCGAAAGCACTGTACACACGTTTTTTTT	22	21	1	95.45%	12	12	0	100.00%	11	11	0	100.00%
T506	AAAAAAAAGGGCTCGTCAGTGCGAAAGCACTGGCCAAGGGTTTTTTTT	0	0	0	I	2	0	2	0.00%	0	0	0	I
T507	AAAAAAAAGCGTCCGGCAGTGCGAAAGCACTGACCACACGTTTTTTTT	1	1	0	100.00%	0	0	0	I	0	0	0	I
T508	AAAAAAAAGCGGTGAGCAGTGCGAAAGCACTGATCCCTCGTTTTTTTT	0	0	0	I	0	0	0	I	0	0	0	I
T509	AAAAAAAACCGATTTGCAGTGCGAAAGCACTGACACCACCTTTTTTTT	0	0	0	I	0	0	0	I	0	0	0	I
T510	AAAAAAAAGGTCAGTGCAGTGCTTTCGCACTGCACTGACCTTTTTTTT	61	58	3	95.08%	45	45	0	100.00%	53	53	0	100.00%
T511	AAAAAAAAGGAGCACTCAGTGCGAAAGCACTGTCCTTCCGTTTTTTTT	4	1	3	25.00%	0	0	0	I	0	0	0	I
T512	AAAAAAAACGGCACGACAGTGCGAAAGCACTGACTCTACCTTTTTTTT	1	0	1	0.00%	0	0	0	I	0	0	0	I
T513	AAAAAAAAGGTTTGTCCAGTGCTTTCGCACTGGACAAACCTTTTTTTT	15	15	0	100.00%	25	24	1	96.00%	14	13	1	92.86%
T514	AAAAAAAAGGTATTCTCAGTGCGAAAGCACTGGGAACACCTTTTTTTT	1	1	0	100.00%	1	1	0	100.00%	0	0	0	I
T515	AAAAAAAACGTGTTGACAGTGCGAAAGCACTGTTCGAGCCTTTTTTTT	0	0	0	I	0	0	0	I	0	0	0	I
T516	AAAAAAAACGGGACTTCAGTGCTTTCGCACTGCTTGGACCTTTTTTTT	0	0	0	I	0	0	0	I	1	0	1	0.00%
T517	AAAAAAAAGGTCGATTCAGTGCGAAAGCACTGAATCGACCTTTTTTTT	0	0	0	I	0	0	0	I	5	5	0	100.00%
T518	AAAAAAAACGTTTTGTCAGTGCGAAAGCACTGACAAAACGTTTTTTTT	9	9	0	100.00%	9	9	0	100.00%	19	19	0	100.00%
T519	AAAAAAAACCTTTATTCAGTGCTTTCGCACTGAATAAAGGTTTTTTTT	64	60	4	93.75%	88	83	5	94.32%	72	70	2	97.22%
T520	AAAAAAAAGGGCTGAGCAGTGCGAAAGCACTGAACATGCGTTTTTTTT	1	0	1	0.00%	6	5	1	83.33%	3	3	0	100.00%
T521	AAAAAAAAGCAATAAACAGTGCTTTCGCACTGGCCCAGGCTTTTTTTT	0	0	0	I	0	0	0	I	0	0	0	I
T522	AAAAAAAACGTGCAGGCAGTGCGAAAGCACTGCGGACGGGTTTTTTTT	0	0	0	I	5	3	2	60.00%	7	6	1	85.71%
T523	AAAAAAAAGGTCGTTTCAGTGCGAAAGCACTGAAACGAGCTTTTTTTT	19	11	8	57.89%	11	10	1	90.91%	22	16	6	72.73%
T524	AAAAAAAACCTTAAAACAGTGCGAAAGCACTGTTTTAAGGTTTTTTTT	1	1	0	100.00%	3	2	1	66.67%	1	1	0	100.00%
T525	AAAAAAAAGGGGTGGTCAGTGCGAAAGCACTGCCTACTCGTTTTTTTT	2	2	0	100.00%	0	0	0	I	0	0	0	I
T526	AAAAAAAAGGGATATCCAGTGCGAAAGCACTGAAGTCAGGTTTTTTTT	66	13	53	19.70%	34	14	20	41.18%	25	2	23	8.00%
T527	AAAAAAAACGGGGCCGCAGTGCTTTCGCACTGTGCTAGGCTTTTTTTT	0	0	0	I	0	0	0	I	0	0	0	I
T528	AAAAAAAACGGCTAGTCAGTGCGAAAGCACTGGTCAACGCTTTTTTTT	0	0	0	I	1	0	1	0.00%	0	0	0	I
T529	AAAAAAAACCGGTGTGCAGTGCTTTCGCACTGCCCCATGCTTTTTTTT	0	0	0	I	0	0	0	I	0	0	0	I
T530	AAAAAAAAGGTAACTTCAGTGCGAAAGCACTGCAACAAGGTTTTTTTT	0	0	0	I	0	0	0	I	0	0	0	I
T531	AAAAAAAAGCCTTACCCAGTGCGAAAGCACTGCGCGTACCTTTTTTTT	1	0	1	0.00%	0	0	0	I	2	0	2	0.00%
T532	AAAAAAAAGCAATCGACAGTGCGAAAGCACTGAAGGCGGGTTTTTTTT	0	0	0	I	1	1	0	100.00%	0	0	0	I
T533	AAAAAAAACGTTTGAACAGTGCTTTCGCACTGTTCAAACGTTTTTTTT	3	3	0	100.00%	0	0	0	I	2	2	0	100.00%
T534	AAAAAAAACGGGGATTCAGTGCGAAAGCACTGCCTCATCCTTTTTTTT	2	0	2	0.00%	0	0	0	I	0	0	0	I
T535	AAAAAAAAGGGCGCCACAGTGCGAAAGCACTGCATTGCCGTTTTTTTT	0	0	0	I	0	0	0	I	0	0	0	I
T536	AAAAAAAAGGATATGACAGTGCGAAAGCACTGCCCGAGCGTTTTTTTT	0	0	0	I	3	0	3	0.00%	0	0	0	I
T537	AAAAAAAACGGTGTTACAGTGCTTTCGCACTGCCCAGTCCTTTTTTTT	0	0	0	I	0	0	0	I	0	0	0	I
T538	AAAAAAAACGTTACGTCAGTGCTTTCGCACTGACGTAACGTTTTTTTT	15	14	1	93.33%	10	10	0	100.00%	34	33	1	97.06%
T539	AAAAAAAACCTTGGTGCAGTGCTTTCGCACTGACGTTCCCTTTTTTTT	1	0	1	0.00%	0	0	0	I	0	0	0	I
T540	AAAAAAAACCAATTTGCAGTGCGAAAGCACTGCAAATTGGTTTTTTTT	11	11	0	100.00%	13	13	0	100.00%	14	14	0	100.00%
T541	AAAAAAAAGGATTTTCCAGTGCGAAAGCACTGAAGGACCGTTTTTTTT	1	1	0	100.00%	0	0	0	I	0	0	0	I
T542	AAAAAAAAGCTTCTCACAGTGCGAAAGCACTGAGAAAGCCTTTTTTTT	61	27	34	44.26%	10	4	6	40.00%	50	22	28	44.00%
T543	AAAAAAAAGGTGGTTTCAGTGCTTTCGCACTGAAACCACCTTTTTTTT	0	0	0	I	0	0	0	I	2	2	0	100.00%
T544	AAAAAAAAGGGACTCACAGTGCGAAAGCACTGGAATACGCTTTTTTTT	0	0	0	I	0	0	0	I	11	0	11	0.00%
T545	AAAAAAAAGGCCGCTCCAGTGCGAAAGCACTGCATCCCGGTTTTTTTT	0	0	0	I	0	0	0	I	2	0	2	0.00%
T546	AAAAAAAAGCATACCACAGTGCGAAAGCACTGAGACCTCGTTTTTTTT	0	0	0	I	4	2	2	50.00%	0	0	0	I
T547	AAAAAAAACGTATGAACAGTGCGAAAGCACTGCCGCCAGCTTTTTTTT	0	0	0	I	0	0	0	I	0	0	0	I
T548	AAAAAAAAGGTAGATGCAGTGCTTTCGCACTGCATCTACCTTTTTTTT	4	4	0	100.00%	12	12	0	100.00%	5	5	0	100.00%
T549	AAAAAAAAGCCAGCTACAGTGCGAAAGCACTGGAACCACGTTTTTTTT	2	2	0	100.00%	3	3	0	100.00%	0	0	0	I
T550	AAAAAAAACGTACATTCAGTGCTTTCGCACTGAATGTACGTTTTTTTT	6	6	0	100.00%	23	23	0	100.00%	13	12	1	92.31%
T551	AAAAAAAACCGAGCCCCAGTGCGAAAGCACTGACATCACCTTTTTTTT	1	0	1	0.00%	0	0	0	I	0	0	0	I
T552	AAAAAAAAGGTGTGGTCAGTGCTTTCGCACTGACCACACCTTTTTTTT	3	3	0	100.00%	4	4	0	100.00%	3	3	0	100.00%
T553	AAAAAAAAGCTGTATACAGTGCGAAAGCACTGTATACAGCTTTTTTTT	129	126	3	97.67%	31	30	1	96.77%	95	95	0	100.00%
T554	AAAAAAAAGCCGTGCACAGTGCGAAAGCACTGGACCGACGTTTTTTTT	0	0	0	I	0	0	0	I	2	2	0	100.00%
T555	AAAAAAAACCTTTCAACAGTGCGAAAGCACTGTTGAAAGGTTTTTTTT	1	1	0	100.00%	3	3	0	100.00%	12	12	0	100.00%
T556	AAAAAAAACCTATCCACAGTGCGAAAGCACTGCTAATCCCTTTTTTTT	0	0	0	I	2	0	2	0.00%	0	0	0	I
T557	AAAAAAAAGGTCGAGCCAGTGCGAAAGCACTGAACCCCGGTTTTTTTT	1	1	0	100.00%	0	0	0	I	2	1	1	50.00%
T558	AAAAAAAAGGTAGATACAGTGCGAAAGCACTGTATCTACCTTTTTTTT	23	22	1	95.65%	48	48	0	100.00%	8	8	0	100.00%
T559	AAAAAAAAGGCTGAAGCAGTGCGAAAGCACTGGATTCCCCTTTTTTTT	1	0	1	0.00%	0	0	0	I	0	0	0	I
T560	AAAAAAAACCTTTATACAGTGCGAAAGCACTGTATAAAGGTTTTTTTT	88	88	0	100.00%	52	52	0	100.00%	93	89	4	95.70%
T561	AAAAAAAAGGTTTTCGCAGTGCGAAAGCACTGGCAAATGGTTTTTTTT	44	19	25	43.18%	28	11	17	39.29%	47	17	30	36.17%
T562	AAAAAAAACCGATATGCAGTGCTTTCGCACTGCATATCGGTTTTTTTT	3	3	0	100.00%	11	11	0	100.00%	0	0	0	I
T563	AAAAAAAAGGGAGAGCCAGTGCTTTCGCACTGGATCCTCCTTTTTTTT	4	0	4	0.00%	12	0	12	0.00%	0	0	0	I
T564	AAAAAAAAGGTTTGTCCAGTGCGAAAGCACTGCCGTCCCGTTTTTTTT	0	0	0	I	0	0	0	I	0	0	0	I
T565	AAAAAAAAGGTAGTGACAGTGCTTTCGCACTGTCACTACCTTTTTTTT	20	20	0	100.00%	37	37	0	100.00%	16	16	0	100.00%
T566	AAAAAAAAGGCCTAAACAGTGCGAAAGCACTGCCTGCTCGTTTTTTTT	0	0	0	I	0	0	0	I	0	0	0	I
T567	AAAAAAAAGGACCGGACAGTGCGAAAGCACTGCACACTGGTTTTTTTT	2	0	2	0.00%	0	0	0	I	1	0	1	0.00%
T568	AAAAAAAAGCCGCAGTCAGTGCGAAAGCACTGCTTTCACGTTTTTTTT	0	0	0	I	0	0	0	I	10	3	7	30.00%
T569	AAAAAAAAGCCCTAGGCAGTGCGAAAGCACTGAGACCACGTTTTTTTT	0	0	0	I	0	0	0	I	0	0	0	I
T570	AAAAAAAACCTTTGTTCAGTGCGAAAGCACTGCACTCCCCTTTTTTTT	1	0	1	0.00%	3	0	3	0.00%	7	2	5	28.57%
T571	AAAAAAAAGCGGCGTGCAGTGCTTTCGCACTGTGATAGGCTTTTTTTT	0	0	0	I	1	0	1	0.00%	0	0	0	I
T572	AAAAAAAACGATTGCTCAGTGCGAAAGCACTGAGTAGGGCTTTTTTTT	16	0	16	0.00%	13	0	13	0.00%	35	2	33	5.71%
T573	AAAAAAAACCATAATTCAGTGCGAAAGCACTGAATTATGGTTTTTTTT	4	4	0	100.00%	9	9	0	100.00%	11	11	0	100.00%
T574	AAAAAAAAGGGCGTCCCAGTGCGAAAGCACTGATGCGTGGTTTTTTTT	0	0	0	I	0	0	0	I	2	2	0	100.00%
T575	AAAAAAAACGTTCATGCAGTGCGAAAGCACTGTATGTCCCTTTTTTTT	102	93	9	91.18%	31	28	3	90.32%	73	71	2	97.26%
T576	AAAAAAAACGATTGTTCAGTGCTTTCGCACTGAACAATCGTTTTTTTT	18	16	2	88.89%	24	21	3	87.50%	22	22	0	100.00%
T577	AAAAAAAAGCCGTAGTCAGTGCGAAAGCACTGCTAGATGGTTTTTTTT	5	0	5	0.00%	1	0	1	0.00%	2	0	2	0.00%
T578	AAAAAAAAGCGTTTGTCAGTGCTTTCGCACTGACAAACCCTTTTTTTT	111	75	36	67.57%	55	33	22	60.00%	109	83	26	76.15%
T579	AAAAAAAAGCGTGATACAGTGCGAAAGCACTGACTCCACGTTTTTTTT	0	0	0	I	2	0	2	0.00%	7	1	6	14.29%
T580	AAAAAAAACGCACTCCCAGTGCGAAAGCACTGAATGCACCTTTTTTTT	0	0	0	I	0	0	0	I	0	0	0	I
T581	AAAAAAAAGGTGTTGTCAGTGCGAAAGCACTGACAACACCTTTTTTTT	0	0	0	I	0	0	0	I	3	3	0	100.00%
T582	AAAAAAAACGTCAATTCAGTGCTTTCGCACTGAATTGACGTTTTTTTT	7	7	0	100.00%	5	4	1	80.00%	4	4	0	100.00%
T583	AAAAAAAACGTATGAACAGTGCGAAAGCACTGTTCATACGTTTTTTTT	1	1	0	100.00%	1	1	0	100.00%	10	10	0	100.00%
T584	AAAAAAAAGGTTTAGACAGTGCTTTCGCACTGTCTAAACCTTTTTTTT	63	62	1	98.41%	46	45	1	97.83%	71	71	0	100.00%
T585	AAAAAAAAGGTGGTGACAGTGCTTTCGCACTGTCACCACCTTTTTTTT	5	5	0	100.00%	3	3	0	100.00%	8	8	0	100.00%
T586	AAAAAAAAGGATGAATCAGTGCTTTCGCACTGTCCCTGGGTTTTTTTT	0	0	0	I	0	0	0	I	1	0	1	0.00%
T587	AAAAAAAACGTGAGTGCAGTGCTTTCGCACTGAAGGGTCCTTTTTTTT	0	0	0	I	0	0	0	I	0	0	0	I
T588	AAAAAAAACCGCGTTTCAGTGCTTTCGCACTGAAACGCCCTTTTTTTT	29	29	0	100.00%	14	11	3	78.57%	49	45	4	91.84%
T589	AAAAAAAACCCTATGGCAGTGCTTTCGCACTGATCGCTGGTTTTTTTT	9	8	1	88.89%	1	1	0	100.00%	0	0	0	I
T590	AAAAAAAAGGTCGTAGCAGTGCTTTCGCACTGCTACGACCTTTTTTTT	28	27	1	96.43%	27	27	0	100.00%	29	29	0	100.00%
T591	AAAAAAAAGGTATGGCCAGTGCGAAAGCACTGTTCAATCGTTTTTTTT	0	0	0	I	0	0	0	I	0	0	0	I
T592	AAAAAAAAGGCAAGTTCAGTGCGAAAGCACTGCGAACAGGTTTTTTTT	0	0	0	I	2	0	2	0.00%	0	0	0	I
T593	AAAAAAAAGGACTGACCAGTGCGAAAGCACTGCCTCAACGTTTTTTTT	10	1	9	10.00%	19	4	15	21.05%	16	9	7	56.25%
T594	AAAAAAAAGCACTAATCAGTGCGAAAGCACTGATTAGTGGTTTTTTTT	69	45	24	65.22%	168	135	33	80.36%	63	55	8	87.30%
T595	AAAAAAAACCGTAATGCAGTGCTTTCGCACTGCATTACGGTTTTTTTT	20	20	0	100.00%	9	9	0	100.00%	23	23	0	100.00%
T596	AAAAAAAACCGGGGAGCAGTGCGAAAGCACTGTCTCTTCCTTTTTTTT	0	0	0	I	0	0	0	I	0	0	0	I
T597	AAAAAAAACCGCGGAGCAGTGCGAAAGCACTGTGATGTGCTTTTTTTT	0	0	0	I	0	0	0	I	0	0	0	I
T598	AAAAAAAACGTATACTCAGTGCTTTCGCACTGAGTATACGTTTTTTTT	82	81	1	98.78%	42	38	4	90.48%	76	75	1	98.68%
T599	AAAAAAAACGTACATCCAGTGCGAAAGCACTGGATGTACGTTTTTTTT	1	1	0	100.00%	0	0	0	I	0	0	0	I
T600	AAAAAAAACGCGGGGTCAGTGCTTTCGCACTGCGTCACCCTTTTTTTT	0	0	0	I	0	0	0	I	0	0	0	I
T601	AAAAAAAACCAAGGTCCAGTGCTTTCGCACTGCGTGATCCTTTTTTTT	1	0	1	0.00%	0	0	0	I	0	0	0	I
T602	AAAAAAAAGCAAATTTCAGTGCGAAAGCACTGAAATTTGCTTTTTTTT	7	7	0	100.00%	12	12	0	100.00%	0	0	0	I
T603	AAAAAAAACCGAAATTCAGTGCGAAAGCACTGGCCCCCCCTTTTTTTT	22	2	20	9.09%	16	4	12	25.00%	73	14	59	19.18%
T604	AAAAAAAACGCTCAGTCAGTGCGAAAGCACTGCTAACTGCTTTTTTTT	36	12	24	33.33%	24	11	13	45.83%	35	16	19	45.71%
T605	AAAAAAAACCTTGGACCAGTGCGAAAGCACTGTTTTGACCTTTTTTTT	9	5	4	55.56%	1	1	0	100.00%	3	3	0	100.00%
T606	AAAAAAAAGGAAAGACCAGTGCGAAAGCACTGCCCCCTGGTTTTTTTT	1	0	1	0.00%	0	0	0	I	3	0	3	0.00%
T607	AAAAAAAACGTATCATCAGTGCGAAAGCACTGTTACCAGCTTTTTTTT	0	0	0	I	0	0	0	I	0	0	0	I
T608	AAAAAAAACGGCTGAACAGTGCTTTCGCACTGCACTGGCGTTTTTTTT	4	0	4	0.00%	0	0	0	I	7	2	5	28.57%
T609	AAAAAAAACGAATCCACAGTGCGAAAGCACTGGACAAAGGTTTTTTTT	0	0	0	I	0	0	0	I	0	0	0	I
T610	AAAAAAAAGGTAAAGGCAGTGCTTTCGCACTGCCTTTAGCTTTTTTTT	0	0	0	I	0	0	0	I	0	0	0	I
T611	AAAAAAAAGCTGTATTCAGTGCGAAAGCACTGAATACAGCTTTTTTTT	3	3	0	100.00%	0	0	0	I	3	3	0	100.00%
T612	AAAAAAAAGCGAAAGTCAGTGCGAAAGCACTGTGAGACGGTTTTTTTT	21	6	15	28.57%	22	10	12	45.45%	53	11	42	20.75%
T613	AAAAAAAACCCGAGTTCAGTGCGAAAGCACTGGTCCCACCTTTTTTTT	13	4	9	30.77%	1	1	0	100.00%	16	1	15	6.25%
T614	AAAAAAAACGGTCCAGCAGTGCGAAAGCACTGGCCAGCCCTTTTTTTT	2	0	2	0.00%	0	0	0	I	0	0	0	I
T615	AAAAAAAACCTGTATACAGTGCGAAAGCACTGCGCGAACCTTTTTTTT	0	0	0	I	0	0	0	I	1	0	1	0.00%
T616	AAAAAAAACGGGTGATCAGTGCTTTCGCACTGCACTCGCCTTTTTTTT	0	0	0	I	0	0	0	I	0	0	0	I
T617	AAAAAAAACGACAGACCAGTGCTTTCGCACTGAGCACTGGTTTTTTTT	8	7	1	87.50%	15	15	0	100.00%	10	10	0	100.00%
T618	AAAAAAAACCTTAGATCAGTGCGAAAGCACTGATCTAAGGTTTTTTTT	8	8	0	100.00%	25	21	4	84.00%	8	8	0	100.00%
T619	AAAAAAAACCTTTAGTCAGTGCTTTCGCACTGACTAAAGGTTTTTTTT	20	19	1	95.00%	46	44	2	95.65%	24	24	0	100.00%
T620	AAAAAAAAGCTACAATCAGTGCGAAAGCACTGTCGACTGGTTTTTTTT	0	0	0	I	0	0	0	I	0	0	0	I
T621	AAAAAAAACGTTACTACAGTGCGAAAGCACTGTAGTAACGTTTTTTTT	87	87	0	100.00%	47	37	10	78.72%	93	93	0	100.00%
T622	AAAAAAAACGTGATTGCAGTGCTTTCGCACTGCAATCACGTTTTTTTT	18	14	4	77.78%	18	18	0	100.00%	13	11	2	84.62%
T623	AAAAAAAACGATTACTCAGTGCTTTCGCACTGAGTAATCGTTTTTTTT	3	3	0	100.00%	9	9	0	100.00%	2	2	0	100.00%
T624	AAAAAAAACCAGGGCGCAGTGCTTTCGCACTGTGTACAGCTTTTTTTT	0	0	0	I	0	0	0	I	0	0	0	I
T625	AAAAAAAAGCAGCTGTCAGTGCGAAAGCACTGTTGAACGGTTTTTTTT	0	0	0	I	0	0	0	I	0	0	0	I
T626	AAAAAAAACGAGGGGGCAGTGCTTTCGCACTGATGAATCCTTTTTTTT	2	0	2	0.00%	4	0	4	0.00%	0	0	0	I
T627	AAAAAAAAGGAGTGTACAGTGCTTTCGCACTGTACACTCCTTTTTTTT	84	84	0	100.00%	54	54	0	100.00%	43	40	3	93.02%
T628	AAAAAAAAGCGTGGGGCAGTGCGAAAGCACTGACATCACGTTTTTTTT	0	0	0	I	1	1	0	100.00%	0	0	0	I
T629	AAAAAAAAGCATAGTGCAGTGCGAAAGCACTGTAAGCTGCTTTTTTTT	0	0	0	I	0	0	0	I	0	0	0	I
T630	AAAAAAAACGTTTAGTCAGTGCTTTCGCACTGACTAAACGTTTTTTTT	17	17	0	100.00%	11	11	0	100.00%	28	28	0	100.00%
T631	AAAAAAAAGGTGCGGGCAGTGCTTTCGCACTGTTTTGACGTTTTTTTT	0	0	0	I	0	0	0	I	0	0	0	I
T632	AAAAAAAACGTTTATGCAGTGCGAAAGCACTGCATAAACGTTTTTTTT	0	0	0	I	6	6	0	100.00%	0	0	0	I
T633	AAAAAAAACGTAGGTTCAGTGCTTTCGCACTGAACCTACGTTTTTTTT	3	3	0	100.00%	2	2	0	100.00%	15	15	0	100.00%
T634	AAAAAAAACGGTGGTGCAGTGCTTTCGCACTGGCGGTGCCTTTTTTTT	1	0	1	0.00%	1	0	1	0.00%	0	0	0	I
T635	AAAAAAAAGGCCAGCTCAGTGCTTTCGCACTGGACAAAGGTTTTTTTT	35	5	30	14.29%	6	0	6	0.00%	86	17	69	19.77%
T636	AAAAAAAAGCTAGTATCAGTGCGAAAGCACTGCTCTTCGCTTTTTTTT	1	0	1	0.00%	0	0	0	I	0	0	0	I
T637	AAAAAAAACCTTTTGACAGTGCTTTCGCACTGTCAAAAGGTTTTTTTT	46	46	0	100.00%	92	92	0	100.00%	38	38	0	100.00%
T638	AAAAAAAAGGTGTGATCAGTGCGAAAGCACTGATCACACCTTTTTTTT	25	25	0	100.00%	51	51	0	100.00%	27	27	0	100.00%
T639	AAAAAAAAGCTTTGTGCAGTGCTTTCGCACTGCACAAAGCTTTTTTTT	9	9	0	100.00%	3	3	0	100.00%	4	4	0	100.00%
T640	AAAAAAAACGTAGACACAGTGCGAAAGCACTGACGACTCCTTTTTTTT	2	2	0	100.00%	0	0	0	I	0	0	0	I
T641	AAAAAAAAGCTATATGCAGTGCGAAAGCACTGCATATAGCTTTTTTTT	0	0	0	I	11	11	0	100.00%	4	4	0	100.00%
T642	AAAAAAAACGTGTGGTCAGTGCTTTCGCACTGTGCCATGCTTTTTTTT	0	0	0	I	0	0	0	I	2	0	2	0.00%
T643	AAAAAAAACGCTTCCGCAGTGCTTTCGCACTGAGTTCGGCTTTTTTTT	0	0	0	I	2	1	1	50.00%	2	0	2	0.00%
T644	AAAAAAAAGGATTGGGCAGTGCGAAAGCACTGAACACACGTTTTTTTT	27	4	23	14.81%	8	0	8	0.00%	10	3	7	30.00%
T645	AAAAAAAACGTGAGTCCAGTGCGAAAGCACTGTAACCTCCTTTTTTTT	78	41	37	52.56%	29	12	17	41.38%	21	13	8	61.90%
T646	AAAAAAAACGTCTATTCAGTGCGAAAGCACTGAATAGACGTTTTTTTT	15	12	3	80.00%	6	6	0	100.00%	7	7	0	100.00%
T647	AAAAAAAACGTAGTGTCAGTGCTTTCGCACTGACACTACCTTTTTTTT	0	0	0	I	0	0	0	I	0	0	0	I
T648	AAAAAAAACCGGTGCACAGTGCTTTCGCACTGTAGCGCCCTTTTTTTT	12	6	6	50.00%	4	1	3	25.00%	26	19	7	73.08%
T649	AAAAAAAAGGTGTCTGCAGTGCGAAAGCACTGCCCACAGGTTTTTTTT	0	0	0	I	0	0	0	I	0	0	0	I
T650	AAAAAAAAGGGTGGTCCAGTGCTTTCGCACTGCAGCTGGGTTTTTTTT	1	0	1	0.00%	0	0	0	I	0	0	0	I
T651	AAAAAAAAGGGGGGTCCAGTGCGAAAGCACTGCATGGGGGTTTTTTTT	5	4	1	80.00%	3	1	2	33.33%	6	6	0	100.00%
T652	AAAAAAAAGGACCAAACAGTGCGAAAGCACTGCAGCCAGCTTTTTTTT	0	0	0	I	0	0	0	I	0	0	0	I
T653	AAAAAAAAGCTATGGGCAGTGCGAAAGCACTGGATTCAGGTTTTTTTT	0	0	0	I	3	1	2	33.33%	0	0	0	I
T654	AAAAAAAACCTTTCAGCAGTGCGAAAGCACTGCTGAAAGGTTTTTTTT	13	13	0	100.00%	8	8	0	100.00%	43	41	2	95.35%
T655	AAAAAAAAGGTTTCTTCAGTGCTTTCGCACTGAAGAAACCTTTTTTTT	22	22	0	100.00%	42	42	0	100.00%	21	21	0	100.00%
T656	AAAAAAAAGGTATGGTCAGTGCTTTCGCACTGACCATACCTTTTTTTT	13	13	0	100.00%	11	11	0	100.00%	5	5	0	100.00%
T657	AAAAAAAAGGGGGGCTCAGTGCTTTCGCACTGCTCATCCGTTTTTTTT	0	0	0	I	0	0	0	I	1	0	1	0.00%
T658	AAAAAAAAGCAGATAACAGTGCTTTCGCACTGTTATCTGCTTTTTTTT	21	21	0	100.00%	1	1	0	100.00%	25	24	1	96.00%
T659	AAAAAAAACCTTTACTCAGTGCTTTCGCACTGAGTAAAGGTTTTTTTT	130	130	0	100.00%	40	39	1	97.50%	83	83	0	100.00%
T660	AAAAAAAAGGTTGCTTCAGTGCTTTCGCACTGCGACATGGTTTTTTTT	2	1	1	50.00%	1	0	1	0.00%	7	1	6	14.29%
T661	AAAAAAAAGCAGCTGACAGTGCGAAAGCACTGCCCCCGCGTTTTTTTT	1	0	1	0.00%	0	0	0	I	0	0	0	I
T662	AAAAAAAACCACAGGGCAGTGCTTTCGCACTGTTTATGCCTTTTTTTT	1	0	1	0.00%	1	0	1	0.00%	3	0	3	0.00%
T663	AAAAAAAAGGTCCTTCCAGTGCGAAAGCACTGCACATAGGTTTTTTTT	0	0	0	I	0	0	0	I	0	0	0	I
T664	AAAAAAAAGGTATGCACAGTGCTTTCGCACTGTGCATACCTTTTTTTT	71	71	0	100.00%	34	34	0	100.00%	34	34	0	100.00%
T665	AAAAAAAAGCTTACTACAGTGCGAAAGCACTGTAGTAAGCTTTTTTTT	89	86	3	96.63%	81	80	1	98.77%	115	112	3	97.39%
T666	AAAAAAAAGCTGTGTGCAGTGCTTTCGCACTGCACACAGCTTTTTTTT	18	18	0	100.00%	21	21	0	100.00%	10	10	0	100.00%
T667	AAAAAAAACGTTCACCCAGTGCGAAAGCACTGAACAACCCTTTTTTTT	1	1	0	100.00%	7	0	7	0.00%	0	0	0	I
T668	AAAAAAAACGGTCAATCAGTGCGAAAGCACTGAGTCCGCCTTTTTTTT	0	0	0	I	0	0	0	I	2	0	2	0.00%
T669	AAAAAAAACCTTCTCGCAGTGCGAAAGCACTGGCCCAGGCTTTTTTTT	88	79	9	89.77%	70	57	13	81.43%	40	39	1	97.50%
T670	AAAAAAAACCGTGTTCCAGTGCGAAAGCACTGACATTTGCTTTTTTTT	58	2	56	3.45%	33	7	26	21.21%	29	5	24	17.24%
T671	AAAAAAAAGGTTGAAACAGTGCGAAAGCACTGTTTCAACCTTTTTTTT	1	1	0	100.00%	2	2	0	100.00%	0	0	0	I
T672	AAAAAAAAGGTAAAGTCAGTGCGAAAGCACTGTCCGCCCGTTTTTTTT	0	0	0	I	0	0	0	I	0	0	0	I
T673	AAAAAAAAGGCCGAGTCAGTGCGAAAGCACTGCTTTTCGGTTTTTTTT	54	9	45	16.67%	25	5	20	20.00%	29	5	24	17.24%
T674	AAAAAAAAGCATGATGCAGTGCTTTCGCACTGCATCATCGTTTTTTTT	4	4	0	100.00%	6	6	0	100.00%	18	18	0	100.00%
T675	AAAAAAAAGCAAGTCTCAGTGCGAAAGCACTGTTCATTCGTTTTTTTT	0	0	0	I	1	0	1	0.00%	0	0	0	I
T676	AAAAAAAACCAAGATCCAGTGCGAAAGCACTGCGATACCCTTTTTTTT	0	0	0	I	0	0	0	I	0	0	0	I
T677	AAAAAAAAGGTTTGCTCAGTGCGAAAGCACTGAGCAAACCTTTTTTTT	7	7	0	100.00%	24	23	1	95.83%	11	11	0	100.00%
T678	AAAAAAAAGGTGAATACAGTGCGAAAGCACTGTATTCACCTTTTTTTT	98	96	2	97.96%	67	67	0	100.00%	67	66	1	98.51%
T679	AAAAAAAAGCCATCTGCAGTGCGAAAGCACTGACACCCCGTTTTTTTT	0	0	0	I	0	0	0	I	1	0	1	0.00%
T680	AAAAAAAAGCCAGCGGCAGTGCTTTCGCACTGGGGGAAGGTTTTTTTT	5	5	0	100.00%	0	0	0	I	0	0	0	I
T681	AAAAAAAACGTCTCTCCAGTGCTTTCGCACTGACTTGCCCTTTTTTTT	1	1	0	100.00%	0	0	0	I	2	0	2	0.00%
T682	AAAAAAAACGATTTCACAGTGCGAAAGCACTGCAGACAGCTTTTTTTT	46	21	25	45.65%	17	3	14	17.65%	30	22	8	73.33%
T683	AAAAAAAACCTGTCATCAGTGCTTTCGCACTGGTGGCGGCTTTTTTTT	6	1	5	16.67%	2	2	0	100.00%	35	19	16	54.29%
T684	AAAAAAAAGGTGGTTACAGTGCTTTCGCACTGTACGGGGGTTTTTTTT	40	10	30	25.00%	33	10	23	30.30%	118	18	100	15.25%
T685	AAAAAAAAGGTATCATCAGTGCGAAAGCACTGATGATACCTTTTTTTT	28	28	0	100.00%	21	21	0	100.00%	25	22	3	88.00%
T686	AAAAAAAAGGTAGGTTCAGTGCTTTCGCACTGAACCTACCTTTTTTTT	2	2	0	100.00%	1	1	0	100.00%	12	12	0	100.00%
T687	AAAAAAAACGTTTTTACAGTGCGAAAGCACTGTAAAAACGTTTTTTTT	71	69	2	97.18%	70	68	2	97.14%	97	93	4	95.88%
T688	AAAAAAAACGGGGAAGCAGTGCTTTCGCACTGTCCTTGCCTTTTTTTT	1	0	1	0.00%	0	0	0	I	0	0	0	I
T689	AAAAAAAAGGCTGATGCAGTGCGAAAGCACTGGTCATAGGTTTTTTTT	0	0	0	I	1	1	0	100.00%	0	0	0	I
T690	AAAAAAAAGCAGTATACAGTGCGAAAGCACTGTATACTGCTTTTTTTT	5	5	0	100.00%	9	9	0	100.00%	19	14	5	73.68%
T691	AAAAAAAACCTTAAAGCAGTGCTTTCGCACTGCTTTAAGGTTTTTTTT	9	9	0	100.00%	3	3	0	100.00%	0	0	0	I
T692	AAAAAAAAGCTGTCCCCAGTGCGAAAGCACTGTCAGTGGGTTTTTTTT	0	0	0	I	0	0	0	I	0	0	0	I
T693	AAAAAAAAGCTGGGCGCAGTGCGAAAGCACTGTTCAGACGTTTTTTTT	0	0	0	I	0	0	0	I	0	0	0	I
T694	AAAAAAAAGCTGGCGACAGTGCGAAAGCACTGAGATTGCCTTTTTTTT	29	13	16	44.83%	18	4	14	22.22%	55	18	37	32.73%
T695	AAAAAAAAGCATAGTACAGTGCGAAAGCACTGGCGTTCCGTTTTTTTT	39	1	38	2.56%	10	0	10	0.00%	17	0	17	0.00%
T696	AAAAAAAAGCAATAATCAGTGCGAAAGCACTGCACCAACGTTTTTTTT	0	0	0	I	0	0	0	I	0	0	0	I
T697	AAAAAAAACCTTATATCAGTGCGAAAGCACTGATATAAGGTTTTTTTT	91	88	3	96.70%	81	78	3	96.30%	63	61	2	96.83%
T698	AAAAAAAACCTAAGTGCAGTGCGAAAGCACTGAGGATTGCTTTTTTTT	0	0	0	I	0	0	0	I	0	0	0	I
T699	AAAAAAAACCGAATTGCAGTGCTTTCGCACTGCAATTCGGTTTTTTTT	5	5	0	100.00%	0	0	0	I	3	2	1	66.67%
T700	AAAAAAAACCCTTGAGCAGTGCGAAAGCACTGTGGCTCCGTTTTTTTT	42	11	31	26.19%	29	5	24	17.24%	19	10	9	52.63%
T701	AAAAAAAAGGTGCTAACAGTGCGAAAGCACTGCGACCGGGTTTTTTTT	0	0	0	I	0	0	0	I	0	0	0	I
T702	AAAAAAAAGGTCGAATCAGTGCGAAAGCACTGATTCGACCTTTTTTTT	0	0	0	I	1	1	0	100.00%	0	0	0	I
T703	AAAAAAAAGGGTTGGGCAGTGCGAAAGCACTGCGAACGCCTTTTTTTT	0	0	0	I	0	0	0	I	0	0	0	I
T704	AAAAAAAAGCTAGGACCAGTGCGAAAGCACTGCGATCCCGTTTTTTTT	2	1	1	50.00%	0	0	0	I	6	4	2	66.67%
T705	AAAAAAAAGCCGCATTCAGTGCGAAAGCACTGTTTTGTCCTTTTTTTT	0	0	0	I	0	0	0	I	0	0	0	I
T706	AAAAAAAAGCACGACTCAGTGCGAAAGCACTGCCAGCTCGTTTTTTTT	43	19	24	44.19%	9	8	1	88.89%	26	23	3	88.46%
T707	AAAAAAAACGGGCTCACAGTGCGAAAGCACTGCAGGGCCCTTTTTTTT	0	0	0	I	0	0	0	I	1	0	1	0.00%
T708	AAAAAAAACCTCACTCCAGTGCTTTCGCACTGCGCCTCCCTTTTTTTT	4	0	4	0.00%	0	0	0	I	11	0	11	0.00%
T709	AAAAAAAAGCTCCAATCAGTGCGAAAGCACTGTACCTCGCTTTTTTTT	37	3	34	8.11%	14	2	12	14.29%	18	1	17	5.56%
T710	AAAAAAAAGCGTGATCCAGTGCGAAAGCACTGCACCGACCTTTTTTTT	47	10	37	21.28%	48	13	35	27.08%	103	17	86	16.50%
T711	AAAAAAAACGCTCATACAGTGCGAAAGCACTGCCAAGCCCTTTTTTTT	1	0	1	0.00%	3	0	3	0.00%	8	2	6	25.00%
T712	AAAAAAAACCAAAGCACAGTGCGAAAGCACTGGGAACACCTTTTTTTT	0	0	0	I	0	0	0	I	0	0	0	I
T713	AAAAAAAAGGGGCTGGCAGTGCGAAAGCACTGGTACAAGCTTTTTTTT	0	0	0	I	0	0	0	I	0	0	0	I
T714	AAAAAAAAGCGTGTTGCAGTGCTTTCGCACTGTAGGCCCGTTTTTTTT	13	4	9	30.77%	11	4	7	36.36%	17	8	9	47.06%
T715	AAAAAAAACGTTTAATCAGTGCTTTCGCACTGATTAAACGTTTTTTTT	48	48	0	100.00%	20	20	0	100.00%	12	12	0	100.00%
T716	AAAAAAAACGTCTGTGCAGTGCGAAAGCACTGCACAGACGTTTTTTTT	29	29	0	100.00%	14	11	3	78.57%	17	15	2	88.24%
T717	AAAAAAAACGTCGCGTCAGTGCGAAAGCACTGAGAAAACCTTTTTTTT	0	0	0	I	0	0	0	I	3	0	3	0.00%
T718	AAAAAAAAGGTATCATCAGTGCTTTCGCACTGATGATACCTTTTTTTT	10	10	0	100.00%	38	38	0	100.00%	17	17	0	100.00%
T719	AAAAAAAACCTTAAGTCAGTGCTTTCGCACTGACTTAAGGTTTTTTTT	16	16	0	100.00%	27	26	1	96.30%	20	20	0	100.00%
T720	AAAAAAAACCGGGTAGCAGTGCGAAAGCACTGATAGTGCGTTTTTTTT	4	4	0	100.00%	2	0	2	0.00%	12	9	3	75.00%
T721	AAAAAAAAGGCGGGAACAGTGCGAAAGCACTGCGGCCGGGTTTTTTTT	0	0	0	I	0	0	0	I	4	1	3	25.00%
T722	AAAAAAAAGCGTACGCCAGTGCGAAAGCACTGCAAATCCGTTTTTTTT	2	0	2	0.00%	0	0	0	I	2	0	2	0.00%
T723	AAAAAAAACGGGGGGTCAGTGCTTTCGCACTGTGAAAGCCTTTTTTTT	3	0	3	0.00%	3	0	3	0.00%	8	3	5	37.50%
T724	AAAAAAAACCTTGAAGCAGTGCTTTCGCACTGCTTCAAGGTTTTTTTT	4	4	0	100.00%	0	0	0	I	1	1	0	100.00%
T725	AAAAAAAAGGAATGCTCAGTGCTTTCGCACTGAGCATTCCTTTTTTTT	17	17	0	100.00%	11	11	0	100.00%	32	32	0	100.00%
T726	AAAAAAAACCATAACACAGTGCTTTCGCACTGTGTTATGGTTTTTTTT	2	2	0	100.00%	6	5	1	83.33%	0	0	0	I
T727	AAAAAAAACCAGCTTGCAGTGCGAAAGCACTGTCCGCCCCTTTTTTTT	1	0	1	0.00%	0	0	0	I	9	2	7	22.22%
T728	AAAAAAAAGGAATGTACAGTGCTTTCGCACTGTACATTCCTTTTTTTT	14	14	0	100.00%	36	36	0	100.00%	41	41	0	100.00%
T729	AAAAAAAAGCCATAAACAGTGCTTTCGCACTGTTTATGGCTTTTTTTT	28	27	1	96.43%	30	30	0	100.00%	37	37	0	100.00%
T730	AAAAAAAAGCAGACGACAGTGCTTTCGCACTGCTCAGAGCTTTTTTTT	0	0	0	I	0	0	0	I	0	0	0	I
T731	AAAAAAAAGGTTTTGACAGTGCTTTCGCACTGGGCTAAGGTTTTTTTT	0	0	0	I	0	0	0	I	0	0	0	I
T732	AAAAAAAAGGTGTCGGCAGTGCGAAAGCACTGGCCAACGGTTTTTTTT	1	0	1	0.00%	0	0	0	I	0	0	0	I
T733	AAAAAAAAGCCATAATCAGTGCGAAAGCACTGATTATGGCTTTTTTTT	11	11	0	100.00%	0	0	0	I	24	24	0	100.00%
T734	AAAAAAAAGCAGGCCTCAGTGCGAAAGCACTGCCAAATGGTTTTTTTT	0	0	0	I	0	0	0	I	0	0	0	I
T735	AAAAAAAACCGTTGAACAGTGCTTTCGCACTGTTCAACGGTTTTTTTT	8	8	0	100.00%	40	40	0	100.00%	35	34	1	97.14%
T736	AAAAAAAACCATGGTGCAGTGCGAAAGCACTGTGCCTGGCTTTTTTTT	0	0	0	I	0	0	0	I	0	0	0	I
T737	AAAAAAAAGGTATTTACAGTGCGAAAGCACTGTAAATACCTTTTTTTT	51	46	5	90.20%	82	78	4	95.12%	13	13	0	100.00%
T738	AAAAAAAAGCCGACTACAGTGCGAAAGCACTGACCAACCGTTTTTTTT	0	0	0	I	0	0	0	I	0	0	0	I
T739	AAAAAAAACGTTGGCTCAGTGCTTTCGCACTGTGAAAGCGTTTTTTTT	4	0	4	0.00%	0	0	0	I	7	2	5	28.57%
T740	AAAAAAAACCTTAATTCAGTGCTTTCGCACTGAATTAAGGTTTTTTTT	8	8	0	100.00%	32	28	4	87.50%	10	10	0	100.00%
T741	AAAAAAAACCATTGCTCAGTGCTTTCGCACTGAGCAATGGTTTTTTTT	3	3	0	100.00%	2	2	0	100.00%	1	0	1	0.00%
T742	AAAAAAAACCACTGTACAGTGCGAAAGCACTGTACAGTGGTTTTTTTT	17	17	0	100.00%	34	33	1	97.06%	19	18	1	94.74%
T743	AAAAAAAAGGGATGTACAGTGCTTTCGCACTGTACATCCCTTTTTTTT	3	3	0	100.00%	21	21	0	100.00%	8	8	0	100.00%
T744	AAAAAAAAGCCGGATGCAGTGCTTTCGCACTGCGGGACGGTTTTTTTT	0	0	0	I	0	0	0	I	0	0	0	I
T745	AAAAAAAACGTTTCAGCAGTGCTTTCGCACTGCTGAAACGTTTTTTTT	0	0	0	I	6	6	0	100.00%	15	15	0	100.00%
T746	AAAAAAAACGATTGTACAGTGCTTTCGCACTGTACAATCGTTTTTTTT	48	45	3	93.75%	57	52	5	91.23%	81	80	1	98.77%
T747	AAAAAAAACCGCGTCGCAGTGCTTTCGCACTGGTAAAGGGTTTTTTTT	0	0	0	I	0	0	0	I	0	0	0	I
T748	AAAAAAAAGGTTTAGACAGTGCGAAAGCACTGTCTAAACCTTTTTTTT	52	52	0	100.00%	48	48	0	100.00%	21	21	0	100.00%
T749	AAAAAAAAGGAATTTGCAGTGCTTTCGCACTGCAAATTCCTTTTTTTT	94	91	3	96.81%	80	80	0	100.00%	92	91	1	98.91%
T750	AAAAAAAAGCAATATTCAGTGCGAAAGCACTGAATATTGCTTTTTTTT	14	14	0	100.00%	12	12	0	100.00%	11	8	3	72.73%
T751	AAAAAAAACGTCTAGACAGTGCGAAAGCACTGCAGACAGCTTTTTTTT	1	0	1	0.00%	1	0	1	0.00%	0	0	0	I
T752	AAAAAAAACCATTGTCCAGTGCTTTCGCACTGGACAATGGTTTTTTTT	14	14	0	100.00%	20	20	0	100.00%	27	27	0	100.00%
T753	AAAAAAAAGGATTACTCAGTGCTTTCGCACTGAGTAATCCTTTTTTTT	19	19	0	100.00%	66	65	1	98.48%	34	34	0	100.00%
T754	AAAAAAAAGGATAGTACAGTGCTTTCGCACTGTACTATCCTTTTTTTT	28	28	0	100.00%	13	13	0	100.00%	46	46	0	100.00%
T755	AAAAAAAAGCTTTAGTCAGTGCTTTCGCACTGACTAAAGCTTTTTTTT	16	16	0	100.00%	5	5	0	100.00%	16	15	1	93.75%
T756	AAAAAAAAGCATATTGCAGTGCGAAAGCACTGCAATATGGTTTTTTTT	76	63	13	82.89%	66	64	2	96.97%	79	65	14	82.28%
T757	AAAAAAAACCGGGATGCAGTGCTTTCGCACTGTACAGACGTTTTTTTT	0	0	0	I	0	0	0	I	0	0	0	I
T758	AAAAAAAACCATCTTCCAGTGCGAAAGCACTGAGGCGCCGTTTTTTTT	0	0	0	I	0	0	0	I	1	0	1	0.00%
T759	AAAAAAAAGGGTATCCCAGTGCGAAAGCACTGGACCGTCCTTTTTTTT	1	1	0	100.00%	0	0	0	I	0	0	0	I
T760	AAAAAAAAGCAATATTCAGTGCTTTCGCACTGAATATTGCTTTTTTTT	0	0	0	I	11	11	0	100.00%	17	17	0	100.00%
T761	AAAAAAAACGGGATCGCAGTGCGAAAGCACTGATGCTTCCTTTTTTTT	3	1	2	33.33%	0	0	0	I	0	0	0	I
T762	AAAAAAAACCTGTAATCAGTGCTTTCGCACTGATTACAGGTTTTTTTT	14	14	0	100.00%	11	11	0	100.00%	40	40	0	100.00%
T763	AAAAAAAACCTCAGCGCAGTGCGAAAGCACTGGATAGTCGTTTTTTTT	0	0	0	I	0	0	0	I	0	0	0	I
T764	AAAAAAAACCGTACGGCAGTGCGAAAGCACTGAACAAAGCTTTTTTTT	0	0	0	I	0	0	0	I	1	0	1	0.00%
T765	AAAAAAAACCCTTATGCAGTGCTTTCGCACTGCATAAGGGTTTTTTTT	0	0	0	I	0	0	0	I	5	5	0	100.00%
T766	AAAAAAAACCTTGATACAGTGCGAAAGCACTGTATCAAGGTTTTTTTT	17	17	0	100.00%	11	11	0	100.00%	28	28	0	100.00%
T767	AAAAAAAACCAGTTGCCAGTGCGAAAGCACTGAACTCGCCTTTTTTTT	0	0	0	I	0	0	0	I	0	0	0	I
T768	AAAAAAAACCACATGTCAGTGCTTTCGCACTGACATGTGGTTTTTTTT	2	2	0	100.00%	2	2	0	100.00%	2	2	0	100.00%
T769	AAAAAAAAGGTAGTAGCAGTGCGAAAGCACTGCTACTACCTTTTTTTT	97	96	1	98.97%	73	73	0	100.00%	84	84	0	100.00%
T770	AAAAAAAAGGGATGACCAGTGCGAAAGCACTGACCCCTCGTTTTTTTT	0	0	0	I	0	0	0	I	0	0	0	I
T771	AAAAAAAAGGGAACGTCAGTGCGAAAGCACTGCTGCCCGCTTTTTTTT	0	0	0	I	1	1	0	100.00%	0	0	0	I
T772	AAAAAAAAGCGCATGCCAGTGCGAAAGCACTGTTATGGCGTTTTTTTT	0	0	0	I	0	0	0	I	0	0	0	I
T773	AAAAAAAACGGCTCCTCAGTGCGAAAGCACTGACCTTGGCTTTTTTTT	3	0	3	0.00%	11	0	11	0.00%	22	0	22	0.00%
T774	AAAAAAAACGACATTGCAGTGCTTTCGCACTGATCGATCCTTTTTTTT	0	0	0	I	1	0	1	0.00%	0	0	0	I
T775	AAAAAAAACCATAACACAGTGCGAAAGCACTGTGTTATGGTTTTTTTT	22	22	0	100.00%	19	17	2	89.47%	11	7	4	63.64%
T776	AAAAAAAAGGATCGACCAGTGCGAAAGCACTGCAATCAGCTTTTTTTT	0	0	0	I	0	0	0	I	0	0	0	I
T777	AAAAAAAAGCTTTTCACAGTGCGAAAGCACTGTGAAAAGCTTTTTTTT	7	7	0	100.00%	68	68	0	100.00%	36	34	2	94.44%
T778	AAAAAAAAGCTAGATGCAGTGCTTTCGCACTGGATCACGGTTTTTTTT	0	0	0	I	0	0	0	I	0	0	0	I
T779	AAAAAAAAGCGGGTTGCAGTGCTTTCGCACTGAGGATACGTTTTTTTT	0	0	0	I	0	0	0	I	0	0	0	I
T780	AAAAAAAACGTTTTTACAGTGCGAAAGCACTGTTTATTCCTTTTTTTT	0	0	0	I	0	0	0	I	0	0	0	I
T781	AAAAAAAACGTTTACTCAGTGCTTTCGCACTGAGTAAACGTTTTTTTT	21	20	1	95.24%	9	9	0	100.00%	50	49	1	98.00%
T782	AAAAAAAACGGCGTAGCAGTGCTTTCGCACTGTATGCCCCTTTTTTTT	21	19	2	90.48%	0	0	0	I	4	3	1	75.00%
T783	AAAAAAAACGGAACTCCAGTGCGAAAGCACTGTCCTATGCTTTTTTTT	0	0	0	I	0	0	0	I	0	0	0	I
T784	AAAAAAAACGCGCGAGCAGTGCTTTCGCACTGTTCCCTCCTTTTTTTT	0	0	0	I	1	0	1	0.00%	0	0	0	I
T785	AAAAAAAACGATAAATCAGTGCGAAAGCACTGATTTATCGTTTTTTTT	1	1	0	100.00%	0	0	0	I	3	3	0	100.00%
T786	AAAAAAAAGGTATATTCAGTGCTTTCGCACTGAATATACCTTTTTTTT	57	57	0	100.00%	41	41	0	100.00%	40	40	0	100.00%
T787	AAAAAAAACCCTAACGCAGTGCTTTCGCACTGCGTTAGGGTTTTTTTT	0	0	0	I	0	0	0	I	1	1	0	100.00%
T788	AAAAAAAAGGGGCAGACAGTGCTTTCGCACTGGGATTCCGTTTTTTTT	1	0	1	0.00%	2	1	1	50.00%	0	0	0	I
T789	AAAAAAAAGCTCTGATCAGTGCGAAAGCACTGGCCCCGCGTTTTTTTT	0	0	0	I	0	0	0	I	0	0	0	I
T790	AAAAAAAAGCTAGATGCAGTGCTTTCGCACTGCATCTAGCTTTTTTTT	3	3	0	100.00%	13	13	0	100.00%	2	2	0	100.00%
T791	AAAAAAAACCTCAACACAGTGCTTTCGCACTGTGTTGAGGTTTTTTTT	0	0	0	I	6	6	0	100.00%	0	0	0	I
T792	AAAAAAAACCTATGAGCAGTGCTTTCGCACTGCTCATAGGTTTTTTTT	13	13	0	100.00%	38	38	0	100.00%	10	10	0	100.00%
T793	AAAAAAAAGGTGGATCCAGTGCTTTCGCACTGCAGTGCCGTTTTTTTT	0	0	0	I	0	0	0	I	0	0	0	I
T794	AAAAAAAAGGGGAGCACAGTGCTTTCGCACTGATTGACCGTTTTTTTT	3	0	3	0.00%	0	0	0	I	3	0	3	0.00%
T795	AAAAAAAAGGCTGGTTCAGTGCTTTCGCACTGACTAGTCGTTTTTTTT	49	35	14	71.43%	52	39	13	75.00%	148	96	52	64.86%
T796	AAAAAAAACGTCACTTCAGTGCGAAAGCACTGCGACACCCTTTTTTTT	0	0	0	I	0	0	0	I	0	0	0	I
T797	AAAAAAAACGTACTATCAGTGCTTTCGCACTGGCCACTGCTTTTTTTT	0	0	0	I	0	0	0	I	0	0	0	I
T798	AAAAAAAACGATAACTCAGTGCTTTCGCACTGCCAATCCCTTTTTTTT	0	0	0	I	0	0	0	I	0	0	0	I
T799	AAAAAAAAGGTGTTGTCAGTGCTTTCGCACTGACAACACCTTTTTTTT	4	4	0	100.00%	0	0	0	I	14	14	0	100.00%
T800	AAAAAAAAGGGGAATCCAGTGCGAAAGCACTGAGAGTTCCTTTTTTTT	2	1	1	50.00%	0	0	0	I	6	0	6	0.00%
T801	AAAAAAAAGGACATGTCAGTGCTTTCGCACTGTTAAGACGTTTTTTTT	0	0	0	I	0	0	0	I	1	1	0	100.00%
T802	AAAAAAAAGCAGGCTACAGTGCGAAAGCACTGATCCACGCTTTTTTTT	5	0	5	0.00%	0	0	0	I	1	0	1	0.00%
T803	AAAAAAAACCTCGGTTCAGTGCTTTCGCACTGCGAATAGCTTTTTTTT	0	0	0	I	2	0	2	0.00%	6	3	3	50.00%
T804	AAAAAAAACCTCATCTCAGTGCGAAAGCACTGCAGAAACCTTTTTTTT	3	0	3	0.00%	0	0	0	I	0	0	0	I
T805	AAAAAAAACCTAATTGCAGTGCGAAAGCACTGCAATTAGGTTTTTTTT	5	5	0	100.00%	28	27	1	96.43%	38	38	0	100.00%
T806	AAAAAAAAGGTATTCACAGTGCTTTCGCACTGTGAATACCTTTTTTTT	25	25	0	100.00%	19	18	1	94.74%	43	43	0	100.00%
T807	AAAAAAAAGCGATATTCAGTGCGAAAGCACTGAATATCGCTTTTTTTT	5	5	0	100.00%	0	0	0	I	11	10	1	90.91%
T808	AAAAAAAACGAGTACTCAGTGCGAAAGCACTGTCCAGCCCTTTTTTTT	0	0	0	I	0	0	0	I	0	0	0	I
T809	AAAAAAAAGCTAAGGTCAGTGCTTTCGCACTGTGCGACGGTTTTTTTT	0	0	0	I	0	0	0	I	0	0	0	I
T810	AAAAAAAACGTATGCACAGTGCTTTCGCACTGTGCATACGTTTTTTTT	8	8	0	100.00%	1	1	0	100.00%	2	1	1	50.00%
T811	AAAAAAAACCATTTTGCAGTGCGAAAGCACTGCAAAATGGTTTTTTTT	17	16	1	94.12%	54	52	2	96.30%	27	27	0	100.00%
T812	AAAAAAAAGGTTGTATCAGTGCGAAAGCACTGCCACGCGGTTTTTTTT	50	12	38	24.00%	16	6	10	37.50%	7	0	7	0.00%
T813	AAAAAAAAGGGGGGTTCAGTGCTTTCGCACTGGGTTCGGCTTTTTTTT	6	2	4	33.33%	11	8	3	72.73%	11	8	3	72.73%
T814	AAAAAAAAGCGATCATCAGTGCTTTCGCACTGCACCATGGTTTTTTTT	0	0	0	I	1	0	1	0.00%	0	0	0	I
T815	AAAAAAAACCTGAATTCAGTGCTTTCGCACTGAATTCAGGTTTTTTTT	7	7	0	100.00%	0	0	0	I	7	7	0	100.00%
T816	AAAAAAAACCATTTCACAGTGCTTTCGCACTGTGAAATGGTTTTTTTT	17	17	0	100.00%	48	48	0	100.00%	33	33	0	100.00%
T817	AAAAAAAAGGTTTTCTCAGTGCGAAAGCACTGAGAAAACCTTTTTTTT	116	116	0	100.00%	63	63	0	100.00%	80	80	0	100.00%
T818	AAAAAAAAGGCGTACCCAGTGCGAAAGCACTGCGAGCAGGTTTTTTTT	1	1	0	100.00%	0	0	0	I	0	0	0	I
T819	AAAAAAAAGCTTTGTGCAGTGCGAAAGCACTGCACAAAGCTTTTTTTT	7	7	0	100.00%	19	19	0	100.00%	4	4	0	100.00%
T820	AAAAAAAACGTAGGGCCAGTGCGAAAGCACTGACCGTCCCTTTTTTTT	0	0	0	I	0	0	0	I	1	0	1	0.00%
T821	AAAAAAAAGGTGTTGACAGTGCGAAAGCACTGTCAACACCTTTTTTTT	6	6	0	100.00%	14	14	0	100.00%	7	7	0	100.00%
T822	AAAAAAAAGGGGGGGACAGTGCGAAAGCACTGAAGATACGTTTTTTTT	1	0	1	0.00%	6	0	6	0.00%	6	0	6	0.00%
T823	AAAAAAAAGCTTTCCACAGTGCGAAAGCACTGGTCTTACCTTTTTTTT	29	12	17	41.38%	1	1	0	100.00%	4	1	3	25.00%
T824	AAAAAAAAGCTTGAATCAGTGCGAAAGCACTGATTCAAGCTTTTTTTT	3	2	1	66.67%	10	10	0	100.00%	8	6	2	75.00%
T825	AAAAAAAAGCGATTGACAGTGCTTTCGCACTGCACCAACGTTTTTTTT	0	0	0	I	0	0	0	I	0	0	0	I
T826	AAAAAAAACGTTATTTCAGTGCTTTCGCACTGTCTGAGCCTTTTTTTT	0	0	0	I	1	0	1	0.00%	3	3	0	100.00%
T827	AAAAAAAACCTTGTTGCAGTGCTTTCGCACTGTGCTGGCCTTTTTTTT	1	0	1	0.00%	0	0	0	I	4	0	4	0.00%
T828	AAAAAAAAGGTGAAAACAGTGCTTTCGCACTGTTTTCACCTTTTTTTT	0	0	0	I	0	0	0	I	1	1	0	100.00%
T829	AAAAAAAAGGATATTACAGTGCGAAAGCACTGTTTTGAGGTTTTTTTT	0	0	0	I	1	0	1	0.00%	0	0	0	I
T830	AAAAAAAACCGTGCAACAGTGCTTTCGCACTGCAACTACCTTTTTTTT	0	0	0	I	0	0	0	I	0	0	0	I
T831	AAAAAAAACGAGATGTCAGTGCTTTCGCACTGTGGGCACCTTTTTTTT	0	0	0	I	0	0	0	I	0	0	0	I
T832	AAAAAAAACCTTCACTCAGTGCTTTCGCACTGAGTGAAGGTTTTTTTT	3	3	0	100.00%	10	10	0	100.00%	1	1	0	100.00%
T833	AAAAAAAACCGTGGGGCAGTGCTTTCGCACTGTAAAATCCTTTTTTTT	2	0	2	0.00%	1	0	1	0.00%	5	0	5	0.00%
T834	AAAAAAAAGGGCCCGGCAGTGCGAAAGCACTGTGACTAGGTTTTTTTT	0	0	0	I	2	2	0	100.00%	0	0	0	I
T835	AAAAAAAACGTAGATTCAGTGCGAAAGCACTGAATCTACGTTTTTTTT	6	6	0	100.00%	7	7	0	100.00%	6	6	0	100.00%
T836	AAAAAAAACCTTTGGTCAGTGCTTTCGCACTGACCAAAGGTTTTTTTT	25	23	2	92.00%	37	37	0	100.00%	24	23	1	95.83%
T837	AAAAAAAAGGTAGGTTCAGTGCGAAAGCACTGAACCTACCTTTTTTTT	0	0	0	I	0	0	0	I	0	0	0	I
T838	AAAAAAAAGGCTGGCTCAGTGCGAAAGCACTGGTACGTCGTTTTTTTT	0	0	0	I	3	0	3	0.00%	0	0	0	I
T839	AAAAAAAAGCTGGGGACAGTGCGAAAGCACTGCATGAACGTTTTTTTT	0	0	0	I	0	0	0	I	0	0	0	I
T840	AAAAAAAAGCGCTCCCCAGTGCTTTCGCACTGCCGATTGGTTTTTTTT	3	0	3	0.00%	1	0	1	0.00%	1	0	1	0.00%
T841	AAAAAAAACGCTTAAACAGTGCTTTCGCACTGTTTAAGCGTTTTTTTT	9	9	0	100.00%	16	16	0	100.00%	4	4	0	100.00%
T842	AAAAAAAACGCATTCCCAGTGCGAAAGCACTGAAGTGTGCTTTTTTTT	2	1	1	50.00%	5	0	5	0.00%	7	0	7	0.00%
T843	AAAAAAAACGACTTTACAGTGCTTTCGCACTGTAAAGTCGTTTTTTTT	1	1	0	100.00%	0	0	0	I	0	0	0	I
T844	AAAAAAAACGAATTTACAGTGCGAAAGCACTGCAGTCACGTTTTTTTT	0	0	0	I	1	1	0	100.00%	2	1	1	50.00%
T845	AAAAAAAACCTATGGACAGTGCTTTCGCACTGTCCATAGGTTTTTTTT	19	19	0	100.00%	15	15	0	100.00%	18	18	0	100.00%
T846	AAAAAAAACCAACATGCAGTGCTTTCGCACTGCATGTTGGTTTTTTTT	0	0	0	I	0	0	0	I	9	9	0	100.00%
T847	AAAAAAAAGGGGCACACAGTGCTTTCGCACTGCTAAAACCTTTTTTTT	0	0	0	I	0	0	0	I	0	0	0	I
T848	AAAAAAAAGGATGTTTCAGTGCTTTCGCACTGTCATGAGGTTTTTTTT	0	0	0	I	1	0	1	0.00%	0	0	0	I
T849	AAAAAAAAGCGTGGCGCAGTGCTTTCGCACTGATGCCCCCTTTTTTTT	1	0	1	0.00%	0	0	0	I	6	0	6	0.00%
T850	AAAAAAAACCACACGTCAGTGCTTTCGCACTGCATGCCGGTTTTTTTT	0	0	0	I	0	0	0	I	0	0	0	I
T851	AAAAAAAAGGTTTACTCAGTGCGAAAGCACTGTGCGGCCCTTTTTTTT	0	0	0	I	0	0	0	I	5	5	0	100.00%
T852	AAAAAAAAGGTCTATGCAGTGCGAAAGCACTGTCGAAGCGTTTTTTTT	0	0	0	I	0	0	0	I	0	0	0	I
T853	AAAAAAAAGCTTGTGTCAGTGCTTTCGCACTGACACAAGCTTTTTTTT	13	12	1	92.31%	23	21	2	91.30%	40	39	1	97.50%
T854	AAAAAAAAGCTGCTAACAGTGCTTTCGCACTGGCTCCGGGTTTTTTTT	0	0	0	I	0	0	0	I	3	0	3	0.00%
T855	AAAAAAAAGCTATATACAGTGCGAAAGCACTGTATATAGCTTTTTTTT	16	16	0	100.00%	100	100	0	100.00%	38	38	0	100.00%
T856	AAAAAAAAGCCCTGTACAGTGCGAAAGCACTGCAGCTACGTTTTTTTT	3	2	1	66.67%	4	3	1	75.00%	4	4	0	100.00%
T857	AAAAAAAACGTCCCGACAGTGCTTTCGCACTGCCCCTCCCTTTTTTTT	1	0	1	0.00%	1	0	1	0.00%	4	0	4	0.00%
T858	AAAAAAAACCGTTAGACAGTGCGAAAGCACTGTCTAACGGTTTTTTTT	2	2	0	100.00%	13	12	1	92.31%	0	0	0	I
T859	AAAAAAAACCGGCGGACAGTGCTTTCGCACTGACGACTCGTTTTTTTT	0	0	0	I	0	0	0	I	0	0	0	I
T860	AAAAAAAAGGTTACATCAGTGCGAAAGCACTGATGTAACCTTTTTTTT	18	18	0	100.00%	6	6	0	100.00%	5	5	0	100.00%
T861	AAAAAAAAGGGGGGGACAGTGCTTTCGCACTGTGTACCGCTTTTTTTT	0	0	0	I	0	0	0	I	0	0	0	I
T862	AAAAAAAACGTTTGATCAGTGCTTTCGCACTGATCAAACGTTTTTTTT	4	4	0	100.00%	0	0	0	I	6	6	0	100.00%
T863	AAAAAAAACGTCAGGGCAGTGCTTTCGCACTGATATCGGCTTTTTTTT	0	0	0	I	0	0	0	I	0	0	0	I
T864	AAAAAAAACCGGGGGGCAGTGCTTTCGCACTGTGTTTCCCTTTTTTTT	0	0	0	I	0	0	0	I	0	0	0	I
T865	AAAAAAAAGGTTGATTCAGTGCTTTCGCACTGAATCAACCTTTTTTTT	2	2	0	100.00%	3	3	0	100.00%	0	0	0	I
T866	AAAAAAAAGGTGGACTCAGTGCGAAAGCACTGGACGAACGTTTTTTTT	21	8	13	38.10%	19	12	7	63.16%	20	15	5	75.00%
T867	AAAAAAAAGGTAGGGGCAGTGCGAAAGCACTGGATACAGGTTTTTTTT	0	0	0	I	0	0	0	I	4	0	4	0.00%
T868	AAAAAAAAGCGACATTCAGTGCGAAAGCACTGTGAGCACGTTTTTTTT	0	0	0	I	0	0	0	I	0	0	0	I
T869	AAAAAAAACGTCGTTACAGTGCTTTCGCACTGTAACGACGTTTTTTTT	10	10	0	100.00%	9	9	0	100.00%	15	15	0	100.00%
T870	AAAAAAAACCACTGTGCAGTGCTTTCGCACTGTCCTTACCTTTTTTTT	45	2	43	4.44%	38	2	36	5.26%	76	3	73	3.95%
T871	AAAAAAAAGGTTTTTACAGTGCTTTCGCACTGTAAAAACCTTTTTTTT	109	109	0	100.00%	61	61	0	100.00%	50	49	1	98.00%
T872	AAAAAAAAGGGAGGGACAGTGCTTTCGCACTGAGCCCAGGTTTTTTTT	0	0	0	I	0	0	0	I	0	0	0	I
T873	AAAAAAAACGGTCGGACAGTGCGAAAGCACTGCACAGTGGTTTTTTTT	0	0	0	I	3	0	3	0.00%	1	0	1	0.00%
T874	AAAAAAAACCGTTACTCAGTGCTTTCGCACTGAGTAACGGTTTTTTTT	0	0	0	I	11	11	0	100.00%	3	3	0	100.00%
T875	AAAAAAAAGGTGGAGGCAGTGCGAAAGCACTGACTATTGCTTTTTTTT	0	0	0	I	0	0	0	I	0	0	0	I
T876	AAAAAAAAGCTTTATTCAGTGCTTTCGCACTGAATAAAGCTTTTTTTT	89	88	1	98.88%	55	52	3	94.55%	65	65	0	100.00%
T877	AAAAAAAACCTGTGTACAGTGCTTTCGCACTGTACACAGGTTTTTTTT	9	9	0	100.00%	15	13	2	86.67%	5	5	0	100.00%
T878	AAAAAAAACCGCTGTCCAGTGCTTTCGCACTGCGATTACGTTTTTTTT	0	0	0	I	0	0	0	I	0	0	0	I
T879	AAAAAAAACCGATGTACAGTGCTTTCGCACTGTACATCGGTTTTTTTT	1	1	0	100.00%	3	3	0	100.00%	2	2	0	100.00%
T880	AAAAAAAACGATTTATCAGTGCGAAAGCACTGATAAATCGTTTTTTTT	20	19	1	95.00%	17	17	0	100.00%	20	18	2	90.00%
T881	AAAAAAAACGATTATGCAGTGCTTTCGCACTGCATAATCGTTTTTTTT	0	0	0	I	3	0	3	0.00%	0	0	0	I
T882	AAAAAAAAGGCCGTTACAGTGCGAAAGCACTGCCTAGCGGTTTTTTTT	0	0	0	I	0	0	0	I	0	0	0	I
T883	AAAAAAAAGCGTCGCGCAGTGCTTTCGCACTGACCCACCGTTTTTTTT	0	0	0	I	0	0	0	I	5	0	5	0.00%
T884	AAAAAAAACGGCAGTTCAGTGCGAAAGCACTGAGGAAACCTTTTTTTT	1	0	1	0.00%	0	0	0	I	2	0	2	0.00%
T885	AAAAAAAAGGTCTGTTCAGTGCGAAAGCACTGGAACAGCGTTTTTTTT	0	0	0	I	0	0	0	I	0	0	0	I
T886	AAAAAAAAGCCACGAGCAGTGCTTTCGCACTGAATGACCCTTTTTTTT	0	0	0	I	2	0	2	0.00%	0	0	0	I
T887	AAAAAAAAGGTTCAGGCAGTGCGAAAGCACTGATCTAGGCTTTTTTTT	0	0	0	I	1	1	0	100.00%	0	0	0	I
T888	AAAAAAAAGGCCCTTTCAGTGCGAAAGCACTGAATCGTGGTTTTTTTT	0	0	0	I	0	0	0	I	0	0	0	I
T889	AAAAAAAAGGCCAAGTCAGTGCGAAAGCACTGGAACCCGGTTTTTTTT	0	0	0	I	0	0	0	I	1	0	1	0.00%
T890	AAAAAAAACGTTAAATCAGTGCTTTCGCACTGATTTAACGTTTTTTTT	1	1	0	100.00%	1	1	0	100.00%	0	0	0	I
T891	AAAAAAAACGTCTATACAGTGCGAAAGCACTGTATAGACGTTTTTTTT	71	70	1	98.59%	34	31	3	91.18%	79	79	0	100.00%
T892	AAAAAAAACCTGCTCCCAGTGCGAAAGCACTGAGATCGGGTTTTTTTT	0	0	0	I	0	0	0	I	14	5	9	35.71%
T893	AAAAAAAACCGTTGTACAGTGCTTTCGCACTGTACAACGGTTTTTTTT	22	20	2	90.91%	25	25	0	100.00%	1	1	0	100.00%
T894	AAAAAAAACCGTGCGGCAGTGCTTTCGCACTGACCGAAGCTTTTTTTT	5	1	4	20.00%	5	1	4	20.00%	30	8	22	26.67%
T895	AAAAAAAACGTGGTGGCAGTGCTTTCGCACTGATAAGCGGTTTTTTTT	0	0	0	I	0	0	0	I	0	0	0	I
T896	AAAAAAAACGTGCAATCAGTGCTTTCGCACTGGACAATGGTTTTTTTT	0	0	0	I	0	0	0	I	0	0	0	I
T897	AAAAAAAACGTCGATACAGTGCTTTCGCACTGTATCGACGTTTTTTTT	5	4	1	80.00%	3	3	0	100.00%	14	14	0	100.00%
T898	AAAAAAAACCGCGGTTCAGTGCTTTCGCACTGGTCAAACCTTTTTTTT	16	0	16	0.00%	4	0	4	0.00%	29	1	28	3.45%
T899	AAAAAAAAGGTGGCTTCAGTGCGAAAGCACTGAGTTGACGTTTTTTTT	0	0	0	I	1	1	0	100.00%	0	0	0	I
T900	AAAAAAAAGGGTAACACAGTGCTTTCGCACTGACGTCGGGTTTTTTTT	1	0	1	0.00%	0	0	0	I	0	0	0	I
T901	AAAAAAAAGGGGTAAGCAGTGCTTTCGCACTGTGATTGGCTTTTTTTT	1	0	1	0.00%	1	0	1	0.00%	1	0	1	0.00%
T902	AAAAAAAAGCTTTGCTCAGTGCTTTCGCACTGAGCAAAGCTTTTTTTT	5	5	0	100.00%	2	2	0	100.00%	4	3	1	75.00%
T903	AAAAAAAACGTTATTACAGTGCTTTCGCACTGTAATAACGTTTTTTTT	8	8	0	100.00%	44	42	2	95.45%	20	19	1	95.00%
T904	AAAAAAAACCCTAAATCAGTGCTTTCGCACTGATTTAGGGTTTTTTTT	7	7	0	100.00%	17	17	0	100.00%	11	11	0	100.00%
T905	AAAAAAAACCACTATACAGTGCTTTCGCACTGTATAGTGGTTTTTTTT	68	67	1	98.53%	53	52	1	98.11%	100	94	6	94.00%
T906	AAAAAAAAGGTCTAGACAGTGCTTTCGCACTGTCTAGACCTTTTTTTT	5	5	0	100.00%	14	14	0	100.00%	0	0	0	I
T907	AAAAAAAAGGTATTTACAGTGCTTTCGCACTGTAAATACCTTTTTTTT	26	21	5	80.77%	26	6	20	23.08%	21	13	8	61.90%
T908	AAAAAAAAGCTGTAAACAGTGCTTTCGCACTGTTTACAGCTTTTTTTT	32	31	1	96.88%	21	20	1	95.24%	34	34	0	100.00%
T909	AAAAAAAAGCGCCGAGCAGTGCGAAAGCACTGATCCTCGGTTTTTTTT	0	0	0	I	0	0	0	I	0	0	0	I
T910	AAAAAAAACGGGGTACCAGTGCTTTCGCACTGAGCACAGCTTTTTTTT	1	0	1	0.00%	1	0	1	0.00%	0	0	0	I
T911	AAAAAAAACGCCAGTTCAGTGCGAAAGCACTGCCGGAACCTTTTTTTT	1	0	1	0.00%	4	0	4	0.00%	0	0	0	I
T912	AAAAAAAACCAAACGCCAGTGCGAAAGCACTGTTTATTCCTTTTTTTT	23	8	15	34.78%	13	1	12	7.69%	34	10	24	29.41%
T913	AAAAAAAAGGTTAGCTCAGTGCTTTCGCACTGAGCTAACCTTTTTTTT	60	60	0	100.00%	1	1	0	100.00%	34	34	0	100.00%
T914	AAAAAAAAGCACAGTACAGTGCTTTCGCACTGTACTGTGCTTTTTTTT	75	73	2	97.33%	79	78	1	98.73%	77	72	5	93.51%
T915	AAAAAAAACCTACATGCAGTGCTTTCGCACTGCATGTAGGTTTTTTTT	3	3	0	100.00%	0	0	0	I	12	11	1	91.67%
T916	AAAAAAAACCGTTACACAGTGCTTTCGCACTGTGTAACGGTTTTTTTT	7	7	0	100.00%	13	13	0	100.00%	7	7	0	100.00%
T917	AAAAAAAAGGTTTTAGCAGTGCGAAAGCACTGCTAAAACCTTTTTTTT	92	92	0	100.00%	80	80	0	100.00%	47	47	0	100.00%
T918	AAAAAAAAGGTTTGTCCAGTGCGAAAGCACTGATACTCGCTTTTTTTT	0	0	0	I	0	0	0	I	0	0	0	I
T919	AAAAAAAAGGTAGTTTCAGTGCGAAAGCACTGAAACTACCTTTTTTTT	3	3	0	100.00%	4	4	0	100.00%	0	0	0	I
T920	AAAAAAAAGGATGGGCCAGTGCGAAAGCACTGCTGCGTCGTTTTTTTT	0	0	0	I	0	0	0	I	0	0	0	I
T921	AAAAAAAACGTTTCGACAGTGCTTTCGCACTGTCGAAACGTTTTTTTT	0	0	0	I	2	2	0	100.00%	8	8	0	100.00%
T922	AAAAAAAACGTCCTATCAGTGCTTTCGCACTGTATGAGGCTTTTTTTT	2	0	2	0.00%	3	0	3	0.00%	0	0	0	I
T923	AAAAAAAACCTTCAATCAGTGCTTTCGCACTGATTGAAGGTTTTTTTT	0	0	0	I	5	1	4	20.00%	6	3	3	50.00%
T924	AAAAAAAAGGTCTAAACAGTGCGAAAGCACTGTTTAGACCTTTTTTTT	88	87	1	98.86%	95	94	1	98.95%	28	28	0	100.00%
T925	AAAAAAAAGGAGGCAACAGTGCGAAAGCACTGGCCGTACGTTTTTTTT	0	0	0	I	0	0	0	I	10	0	10	0.00%
T926	AAAAAAAACGTGGTCCCAGTGCTTTCGCACTGCTAGGTGCTTTTTTTT	1	0	1	0.00%	0	0	0	I	0	0	0	I
T927	AAAAAAAACGAGATTGCAGTGCGAAAGCACTGATCATTGCTTTTTTTT	24	5	19	20.83%	1	0	1	0.00%	19	2	17	10.53%
T928	AAAAAAAACCGTTTCACAGTGCTTTCGCACTGTGAAACGGTTTTTTTT	6	6	0	100.00%	10	10	0	100.00%	5	5	0	100.00%
T929	AAAAAAAACCCGCAGTCAGTGCTTTCGCACTGATTTTACCTTTTTTTT	0	0	0	I	0	0	0	I	0	0	0	I
T930	AAAAAAAACCAGGGTTCAGTGCGAAAGCACTGCTCCCTCCTTTTTTTT	0	0	0	I	0	0	0	I	1	1	0	100.00%
T931	AAAAAAAAGGTCAATGCAGTGCTTTCGCACTGCATTGACCTTTTTTTT	1	1	0	100.00%	2	2	0	100.00%	3	3	0	100.00%
T932	AAAAAAAAGGGTGAGGCAGTGCTTTCGCACTGTACGTGCCTTTTTTTT	5	3	2	60.00%	0	0	0	I	0	0	0	I
T933	AAAAAAAAGGCCTGGGCAGTGCGAAAGCACTGAATCTCGCTTTTTTTT	28	0	28	0.00%	3	0	3	0.00%	35	0	35	0.00%
T934	AAAAAAAAGGAATCCCCAGTGCGAAAGCACTGCGAAGGCGTTTTTTTT	0	0	0	I	1	1	0	100.00%	0	0	0	I
T935	AAAAAAAAGCTAATCGCAGTGCTTTCGCACTGTTACCTGGTTTTTTTT	3	0	3	0.00%	1	0	1	0.00%	0	0	0	I
T936	AAAAAAAACCATTATTCAGTGCTTTCGCACTGAATAATGGTTTTTTTT	30	30	0	100.00%	38	37	1	97.37%	29	27	2	93.10%
T937	AAAAAAAACCACACGTCAGTGCGAAAGCACTGCTCCCCCGTTTTTTTT	0	0	0	I	0	0	0	I	0	0	0	I
T938	AAAAAAAAGGTGTACTCAGTGCTTTCGCACTGAGTACACCTTTTTTTT	2	2	0	100.00%	2	2	0	100.00%	0	0	0	I
T939	AAAAAAAAGGTCGATTCAGTGCTTTCGCACTGAATCGACCTTTTTTTT	9	9	0	100.00%	4	4	0	100.00%	1	1	0	100.00%
T940	AAAAAAAAGGGCCAATCAGTGCGAAAGCACTGTCCTTGCGTTTTTTTT	3	2	1	66.67%	0	0	0	I	2	0	2	0.00%
T941	AAAAAAAAGCTACGCTCAGTGCTTTCGCACTGTCGAGTCGTTTTTTTT	0	0	0	I	0	0	0	I	0	0	0	I
T942	AAAAAAAACCTTTGTGCAGTGCGAAAGCACTGCACAAAGGTTTTTTTT	2	2	0	100.00%	4	4	0	100.00%	5	5	0	100.00%
T943	AAAAAAAACCGCCCAACAGTGCGAAAGCACTGTTTATTCCTTTTTTTT	13	5	8	38.46%	1	0	1	0.00%	19	4	15	21.05%
T944	AAAAAAAAGGGTAATGCAGTGCTTTCGCACTGGAATAACGTTTTTTTT	0	0	0	I	0	0	0	I	0	0	0	I
T945	AAAAAAAAGGGCTGTGCAGTGCTTTCGCACTGTTAGTGCGTTTTTTTT	0	0	0	I	0	0	0	I	0	0	0	I
T946	AAAAAAAAGGGATCCACAGTGCGAAAGCACTGGTTCCGGCTTTTTTTT	0	0	0	I	0	0	0	I	0	0	0	I
T947	AAAAAAAAGGAATTATCAGTGCGAAAGCACTGTCACCCCGTTTTTTTT	1	0	1	0.00%	0	0	0	I	0	0	0	I
T948	AAAAAAAAGCTTTCCTCAGTGCTTTCGCACTGCACGACCGTTTTTTTT	18	0	18	0.00%	11	0	11	0.00%	24	2	22	8.33%
T949	AAAAAAAAGCATGTGACAGTGCGAAAGCACTGTGAACCCGTTTTTTTT	0	0	0	I	0	0	0	I	0	0	0	I
T950	AAAAAAAACGAGGGCGCAGTGCTTTCGCACTGGTTCGACCTTTTTTTT	0	0	0	I	0	0	0	I	0	0	0	I
T951	AAAAAAAACCACTGAACAGTGCGAAAGCACTGGCCAGCCGTTTTTTTT	13	8	5	61.54%	16	14	2	87.50%	22	11	11	50.00%
T952	AAAAAAAAGGTGCAGGCAGTGCTTTCGCACTGTGAAGCCGTTTTTTTT	4	4	0	100.00%	0	0	0	I	5	4	1	80.00%
T953	AAAAAAAAGGTAGAAACAGTGCTTTCGCACTGTTTCTACCTTTTTTTT	12	12	0	100.00%	0	0	0	I	0	0	0	I
T954	AAAAAAAAGGCTTGCCCAGTGCGAAAGCACTGCTCGAAGGTTTTTTTT	1	1	0	100.00%	0	0	0	I	1	0	1	0.00%
T955	AAAAAAAAGGCATTGCCAGTGCTTTCGCACTGTGTGGACGTTTTTTTT	0	0	0	I	0	0	0	I	0	0	0	I
T956	AAAAAAAACGTAACTACAGTGCGAAAGCACTGAGCGCCGCTTTTTTTT	10	0	10	0.00%	10	0	10	0.00%	15	4	11	26.67%
T957	AAAAAAAACCTGGTGGCAGTGCTTTCGCACTGTCGTATGCTTTTTTTT	3	0	3	0.00%	0	0	0	I	10	0	10	0.00%
T958	AAAAAAAACCCTTGGTCAGTGCTTTCGCACTGTACGGTGCTTTTTTTT	0	0	0	I	0	0	0	I	0	0	0	I
T959	AAAAAAAACCCTAACACAGTGCTTTCGCACTGCATACGCCTTTTTTTT	0	0	0	I	0	0	0	I	5	0	5	0.00%
T960	AAAAAAAAGGTTATCCCAGTGCTTTCGCACTGCTAGTTGGTTTTTTTT	0	0	0	I	0	0	0	I	0	0	0	I
T961	AAAAAAAAGGGAGATCCAGTGCGAAAGCACTGTTTTCAGGTTTTTTTT	0	0	0	I	0	0	0	I	0	0	0	I
T962	AAAAAAAAGCTGCGGGCAGTGCGAAAGCACTGCAGTTTGGTTTTTTTT	0	0	0	I	0	0	0	I	0	0	0	I
T963	AAAAAAAAGCGATGTACAGTGCTTTCGCACTGTACATCGCTTTTTTTT	5	5	0	100.00%	12	12	0	100.00%	13	13	0	100.00%
T964	AAAAAAAACGTTGTTTCAGTGCTTTCGCACTGAAACAACGTTTTTTTT	27	27	0	100.00%	9	8	1	88.89%	36	33	3	91.67%
T965	AAAAAAAACGTTGTGGCAGTGCTTTCGCACTGTGACACCCTTTTTTTT	0	0	0	I	0	0	0	I	0	0	0	I
T966	AAAAAAAACGTTACATCAGTGCTTTCGCACTGATGTAACGTTTTTTTT	0	0	0	I	3	3	0	100.00%	0	0	0	I
T967	AAAAAAAACGTAGAGCCAGTGCGAAAGCACTGCACCAACCTTTTTTTT	0	0	0	I	0	0	0	I	0	0	0	I
T968	AAAAAAAACGGGAATACAGTGCGAAAGCACTGCATTGTCCTTTTTTTT	0	0	0	I	0	0	0	I	3	0	3	0.00%
T969	AAAAAAAACCCAAAGACAGTGCGAAAGCACTGACCGGACCTTTTTTTT	2	0	2	0.00%	0	0	0	I	0	0	0	I
T970	AAAAAAAACCAAGTAACAGTGCGAAAGCACTGCCCCCGCCTTTTTTTT	0	0	0	I	0	0	0	I	0	0	0	I
T971	AAAAAAAAGGTTGCTTCAGTGCGAAAGCACTGAAGCAACCTTTTTTTT	9	9	0	100.00%	1	1	0	100.00%	9	9	0	100.00%
T972	AAAAAAAAGGGTAATACAGTGCGAAAGCACTGTATTACGCTTTTTTTT	35	27	8	77.14%	24	14	10	58.33%	63	51	12	80.95%
T973	AAAAAAAAGGATTATGCAGTGCGAAAGCACTGAGCCGCCGTTTTTTTT	41	20	21	48.78%	5	3	2	60.00%	30	15	15	50.00%
T974	AAAAAAAAGCTAACACCAGTGCTTTCGCACTGGCTAGCCGTTTTTTTT	0	0	0	I	1	0	1	0.00%	0	0	0	I
T975	AAAAAAAAGCAAGTTACAGTGCTTTCGCACTGTAACTTGCTTTTTTTT	0	0	0	I	1	1	0	100.00%	10	10	0	100.00%
T976	AAAAAAAACGTTTGCTCAGTGCGAAAGCACTGAGCAAACGTTTTTTTT	1	1	0	100.00%	7	7	0	100.00%	12	10	2	83.33%
T977	AAAAAAAACGCTAATGCAGTGCTTTCGCACTGCATTAGCGTTTTTTTT	8	8	0	100.00%	14	14	0	100.00%	0	0	0	I
T978	AAAAAAAACGATGATGCAGTGCTTTCGCACTGCATCATCGTTTTTTTT	0	0	0	I	0	0	0	I	1	1	0	100.00%
T979	AAAAAAAACCTTGTAGCAGTGCTTTCGCACTGCTACAAGGTTTTTTTT	89	88	1	98.88%	37	33	4	89.19%	66	66	0	100.00%
T980	AAAAAAAACCTAGTGTCAGTGCGAAAGCACTGCGCCTCCGTTTTTTTT	0	0	0	I	0	0	0	I	0	0	0	I
T981	AAAAAAAACCGTATCACAGTGCTTTCGCACTGTGATACGGTTTTTTTT	36	36	0	100.00%	51	51	0	100.00%	62	61	1	98.39%
T982	AAAAAAAAGGTTGTCTCAGTGCTTTCGCACTGAGACAACCTTTTTTTT	0	0	0	I	15	15	0	100.00%	0	0	0	I
T983	AAAAAAAAGGTTGCGGCAGTGCTTTCGCACTGAAGTGAGCTTTTTTTT	0	0	0	I	0	0	0	I	0	0	0	I
T984	AAAAAAAAGGTGAATTCAGTGCTTTCGCACTGAATTCACCTTTTTTTT	1	1	0	100.00%	0	0	0	I	4	4	0	100.00%
T985	AAAAAAAAGCTAGTAACAGTGCTTTCGCACTGTTACTAGCTTTTTTTT	10	10	0	100.00%	7	7	0	100.00%	10	10	0	100.00%
T986	AAAAAAAACGTTACAACAGTGCTTTCGCACTGTTGTAACGTTTTTTTT	13	12	1	92.31%	1	1	0	100.00%	0	0	0	I
T987	AAAAAAAACGCGTGAACAGTGCTTTCGCACTGCACAATCCTTTTTTTT	0	0	0	I	0	0	0	I	0	0	0	I
T988	AAAAAAAACGAGGGGACAGTGCGAAAGCACTGAGACAACCTTTTTTTT	61	1	60	1.64%	5	1	4	20.00%	10	0	10	0.00%
T989	AAAAAAAACCACATAACAGTGCTTTCGCACTGTTATGTGGTTTTTTTT	14	14	0	100.00%	13	12	1	92.31%	9	9	0	100.00%
T990	AAAAAAAAGGGTTAAACAGTGCGAAAGCACTGTCCCCCCGTTTTTTTT	2	2	0	100.00%	4	4	0	100.00%	3	1	2	33.33%
T991	AAAAAAAAGGCGTTCGCAGTGCGAAAGCACTGGTTCGTGGTTTTTTTT	0	0	0	I	0	0	0	I	0	0	0	I
T992	AAAAAAAAGGCAGTTGCAGTGCGAAAGCACTGGACGACCGTTTTTTTT	0	0	0	I	0	0	0	I	0	0	0	I
T993	AAAAAAAAGGACCCATCAGTGCGAAAGCACTGTACAGTGGTTTTTTTT	0	0	0	I	0	0	0	I	0	0	0	I
T994	AAAAAAAACGTGTTCCCAGTGCGAAAGCACTGCGCATCCCTTTTTTTT	3	3	0	100.00%	1	1	0	100.00%	0	0	0	I
T995	AAAAAAAACGACAGTACAGTGCTTTCGCACTGTACTGTCGTTTTTTTT	6	6	0	100.00%	7	7	0	100.00%	3	3	0	100.00%
T996	AAAAAAAACCTCAATGCAGTGCTTTCGCACTGCATTGAGGTTTTTTTT	0	0	0	I	6	6	0	100.00%	0	0	0	I
T997	AAAAAAAACCAAAAATCAGTGCGAAAGCACTGATTTTTGGTTTTTTTT	0	0	0	I	0	0	0	I	0	0	0	I
T998	AAAAAAAAGGTGATTTCAGTGCGAAAGCACTGAAATCACCTTTTTTTT	8	8	0	100.00%	2	2	0	100.00%	7	7	0	100.00%
T999	AAAAAAAAGCTATTGTCAGTGCTTTCGCACTGACAATAGCTTTTTTTT	0	0	0	I	7	7	0	100.00%	3	0	3	0.00%
T1000	AAAAAAAAGCCCGCTGCAGTGCGAAAGCACTGTCCCGACGTTTTTTTT	0	0	0	I	0	0	0	I	1	0	1	0.00%
T1001	AAAAAAAACGGTAGAACAGTGCTTTCGCACTGCCTCCGGCTTTTTTTT	3	0	3	0.00%	0	0	0	I	1	0	1	0.00%
T1002	AAAAAAAACGGGAGACCAGTGCTTTCGCACTGCGGGCACCTTTTTTTT	0	0	0	I	0	0	0	I	0	0	0	I
T1003	AAAAAAAACCTGTGATCAGTGCGAAAGCACTGATCACAGGTTTTTTTT	7	7	0	100.00%	10	10	0	100.00%	9	9	0	100.00%
T1004	AAAAAAAACCTGCGTCCAGTGCGAAAGCACTGCCAATCCCTTTTTTTT	2	0	2	0.00%	0	0	0	I	1	0	1	0.00%
T1005	AAAAAAAAGGTTGTGTCAGTGCTTTCGCACTGACACAACCTTTTTTTT	18	18	0	100.00%	6	6	0	100.00%	10	10	0	100.00%
T1006	AAAAAAAAGGGTAGCTCAGTGCGAAAGCACTGTAACCCGGTTTTTTTT	0	0	0	I	0	0	0	I	0	0	0	I
T1007	AAAAAAAACCTCTACACAGTGCGAAAGCACTGCCATTACCTTTTTTTT	15	4	11	26.67%	11	1	10	9.09%	20	0	20	0.00%
T1008	AAAAAAAACCTATATACAGTGCTTTCGCACTGTATATAGGTTTTTTTT	57	53	4	92.98%	82	80	2	97.56%	69	69	0	100.00%
T1009	AAAAAAAACCGGGGCGCAGTGCGAAAGCACTGAAGATTGCTTTTTTTT	0	0	0	I	0	0	0	I	1	1	0	100.00%
T1010	AAAAAAAACCGACATCCAGTGCGAAAGCACTGCTCGCTCCTTTTTTTT	0	0	0	I	0	0	0	I	0	0	0	I
T1011	AAAAAAAACCCGACCGCAGTGCGAAAGCACTGACCAAAGCTTTTTTTT	0	0	0	I	0	0	0	I	3	0	3	0.00%
T1012	AAAAAAAAGGTTTCGACAGTGCTTTCGCACTGTCGAAACCTTTTTTTT	26	25	1	96.15%	75	75	0	100.00%	75	75	0	100.00%
T1013	AAAAAAAAGGTGACATCAGTGCGAAAGCACTGTACCTAGGTTTTTTTT	10	2	8	20.00%	6	0	6	0.00%	37	18	19	48.65%
T1014	AAAAAAAAGGATAGAACAGTGCTTTCGCACTGTTCTATCCTTTTTTTT	71	71	0	100.00%	91	91	0	100.00%	51	50	1	98.04%
T1015	AAAAAAAAGCGCTCATCAGTGCTTTCGCACTGCCAGGTCGTTTTTTTT	0	0	0	I	0	0	0	I	0	0	0	I
T1016	AAAAAAAAGCAATGTTCAGTGCGAAAGCACTGAACATTGCTTTTTTTT	1	1	0	100.00%	0	0	0	I	5	5	0	100.00%
T1017	AAAAAAAACGTTAGTTCAGTGCTTTCGCACTGAACTAACGTTTTTTTT	6	6	0	100.00%	0	0	0	I	0	0	0	I
T1018	AAAAAAAACGTGTGAACAGTGCTTTCGCACTGTTCACACGTTTTTTTT	51	49	2	96.08%	131	122	9	93.13%	53	50	3	94.34%
T1019	AAAAAAAACGTGGAGGCAGTGCGAAAGCACTGAATGAGGCTTTTTTTT	0	0	0	I	0	0	0	I	0	0	0	I
T1020	AAAAAAAACGGACTCGCAGTGCGAAAGCACTGCACCGGGCTTTTTTTT	0	0	0	I	0	0	0	I	0	0	0	I
T1021	AAAAAAAACGCGGTGCCAGTGCGAAAGCACTGTCCCATGCTTTTTTTT	0	0	0	I	0	0	0	I	0	0	0	I
T1022	AAAAAAAACCTTTACACAGTGCTTTCGCACTGTGTAAAGGTTTTTTTT	71	67	4	94.37%	78	73	5	93.59%	62	62	0	100.00%
T1023	AAAAAAAAGGTATTCTCAGTGCTTTCGCACTGAGAATACCTTTTTTTT	53	51	2	96.23%	45	44	1	97.78%	37	37	0	100.00%
T1024	AAAAAAAAGGGTTTATCAGTGCGAAAGCACTGGACACTGGTTTTTTTT	7	6	1	85.71%	0	0	0	I	0	0	0	I
T1025	AAAAAAAACGTTTAGTCAGTGCGAAAGCACTGACTAAACGTTTTTTTT	9	9	0	100.00%	28	22	6	78.57%	11	11	0	100.00%
T1026	AAAAAAAACGTTATCACAGTGCGAAAGCACTGTGATAACGTTTTTTTT	16	16	0	100.00%	19	19	0	100.00%	21	21	0	100.00%
T1027	AAAAAAAACGGTGGAGCAGTGCTTTCGCACTGGCCCCAGCTTTTTTTT	0	0	0	I	0	0	0	I	1	1	0	100.00%
T1028	AAAAAAAACGCGTTTTCAGTGCGAAAGCACTGTCCGGGCGTTTTTTTT	0	0	0	I	0	0	0	I	0	0	0	I
T1029	AAAAAAAACCTTGCTGCAGTGCGAAAGCACTGGACACGCCTTTTTTTT	0	0	0	I	0	0	0	I	0	0	0	I
T1030	AAAAAAAACCGCCTGGCAGTGCGAAAGCACTGGGGGATGCTTTTTTTT	0	0	0	I	0	0	0	I	0	0	0	I
T1031	AAAAAAAAGGTAGTACCAGTGCTTTCGCACTGGTACTACCTTTTTTTT	14	14	0	100.00%	12	12	0	100.00%	5	5	0	100.00%
T1032	AAAAAAAAGGGTCGCGCAGTGCGAAAGCACTGATCACGGCTTTTTTTT	0	0	0	I	0	0	0	I	3	0	3	0.00%
T1033	AAAAAAAAGCGCTGTCCAGTGCGAAAGCACTGCAATTTGGTTTTTTTT	15	0	15	0.00%	16	10	6	62.50%	12	3	9	25.00%
T1034	AAAAAAAAGCCCAGGACAGTGCTTTCGCACTGGAGCCGCGTTTTTTTT	0	0	0	I	0	0	0	I	1	0	1	0.00%
T1035	AAAAAAAACGCGAACCCAGTGCGAAAGCACTGCGATGCCCTTTTTTTT	43	10	33	23.26%	14	6	8	42.86%	24	11	13	45.83%
T1036	AAAAAAAACGATTGTACAGTGCGAAAGCACTGTACAATCGTTTTTTTT	72	64	8	88.89%	50	45	5	90.00%	69	61	8	88.41%
T1037	AAAAAAAACCTTATTGCAGTGCTTTCGCACTGCAATAAGGTTTTTTTT	0	0	0	I	28	28	0	100.00%	11	11	0	100.00%
T1038	AAAAAAAACCTCGCGGCAGTGCGAAAGCACTGTAGGTCGGTTTTTTTT	26	8	18	30.77%	10	1	9	10.00%	84	19	65	22.62%
T1039	AAAAAAAACCGATACACAGTGCTTTCGCACTGTGTATCGGTTTTTTTT	0	0	0	I	0	0	0	I	0	0	0	I
T1040	AAAAAAAAGGAGTATTCAGTGCTTTCGCACTGAATACTCCTTTTTTTT	56	55	1	98.21%	29	29	0	100.00%	17	17	0	100.00%
T1041	AAAAAAAAGCTGTATGCAGTGCGAAAGCACTGCATACAGCTTTTTTTT	6	6	0	100.00%	2	2	0	100.00%	0	0	0	I
T1042	AAAAAAAAGCGAGACACAGTGCGAAAGCACTGATCTAACCTTTTTTTT	0	0	0	I	0	0	0	I	0	0	0	I
T1043	AAAAAAAACGTTTTCTCAGTGCTTTCGCACTGAGAAAACGTTTTTTTT	52	51	1	98.08%	57	56	1	98.25%	88	79	9	89.77%
T1044	AAAAAAAACGTTCTGACAGTGCTTTCGCACTGTCAGAACGTTTTTTTT	2	2	0	100.00%	7	7	0	100.00%	0	0	0	I
T1045	AAAAAAAACGTCAATACAGTGCTTTCGCACTGTATTGACGTTTTTTTT	0	0	0	I	5	5	0	100.00%	0	0	0	I
T1046	AAAAAAAACCAATCTACAGTGCTTTCGCACTGTAGATTGGTTTTTTTT	11	11	0	100.00%	11	11	0	100.00%	17	16	1	94.12%
T1047	AAAAAAAAGGTCGTGTCAGTGCGAAAGCACTGACACGACCTTTTTTTT	1	1	0	100.00%	3	3	0	100.00%	23	23	0	100.00%
T1048	AAAAAAAAGGTCGTGACAGTGCTTTCGCACTGTCACGACCTTTTTTTT	0	0	0	I	5	5	0	100.00%	4	4	0	100.00%
T1049	AAAAAAAAGGCGTGGCCAGTGCGAAAGCACTGCTTCATGCTTTTTTTT	2	0	2	0.00%	0	0	0	I	0	0	0	I
T1050	AAAAAAAAGCGGTGGTCAGTGCGAAAGCACTGCAAGTAGGTTTTTTTT	1	0	1	0.00%	1	0	1	0.00%	0	0	0	I
T1051	AAAAAAAAGCCATGTACAGTGCGAAAGCACTGTACATGGCTTTTTTTT	2	2	0	100.00%	1	1	0	100.00%	0	0	0	I
T1052	AAAAAAAACCTCGGTTCAGTGCGAAAGCACTGCCAGCTGCTTTTTTTT	67	16	51	23.88%	36	8	28	22.22%	116	17	99	14.66%
T1053	AAAAAAAACCTAACGTCAGTGCTTTCGCACTGACGTTAGGTTTTTTTT	15	15	0	100.00%	19	19	0	100.00%	15	14	1	93.33%
T1054	AAAAAAAAGGCATGAACAGTGCTTTCGCACTGTTCATGCCTTTTTTTT	6	6	0	100.00%	0	0	0	I	15	15	0	100.00%
T1055	AAAAAAAAGCATGTAACAGTGCTTTCGCACTGTTACATGCTTTTTTTT	34	32	2	94.12%	37	36	1	97.30%	31	31	0	100.00%
T1056	AAAAAAAAGCAGCGCTCAGTGCGAAAGCACTGAAACGACGTTTTTTTT	11	3	8	27.27%	15	9	6	60.00%	14	7	7	50.00%
T1057	AAAAAAAAGCAAAGGACAGTGCGAAAGCACTGCGAATTCGTTTTTTTT	0	0	0	I	0	0	0	I	0	0	0	I
T1058	AAAAAAAACGGTTTTACAGTGCTTTCGCACTGTAAAACCGTTTTTTTT	17	17	0	100.00%	26	26	0	100.00%	27	24	3	88.89%
T1059	AAAAAAAACGGTTGGGCAGTGCTTTCGCACTGTGCGGACCTTTTTTTT	0	0	0	I	2	1	1	50.00%	2	0	2	0.00%
T1060	AAAAAAAACGAGTTGACAGTGCGAAAGCACTGACCACACCTTTTTTTT	51	35	16	68.63%	37	26	11	70.27%	66	37	29	56.06%
T1061	AAAAAAAACCGGGTGGCAGTGCTTTCGCACTGGTCATTCCTTTTTTTT	0	0	0	I	0	0	0	I	0	0	0	I
T1062	AAAAAAAACCACATGTCAGTGCGAAAGCACTGACATGTGGTTTTTTTT	3	3	0	100.00%	4	4	0	100.00%	3	3	0	100.00%
T1063	AAAAAAAAGGTGGGGGCAGTGCTTTCGCACTGTGTTCTGGTTTTTTTT	0	0	0	I	1	0	1	0.00%	20	5	15	25.00%
T1064	AAAAAAAAGGAAATTTCAGTGCGAAAGCACTGAAATTTCCTTTTTTTT	4	4	0	100.00%	16	16	0	100.00%	0	0	0	I
T1065	AAAAAAAAGCTGGTGTCAGTGCTTTCGCACTGAGGTCCGGTTTTTTTT	0	0	0	I	0	0	0	I	0	0	0	I
T1066	AAAAAAAAGCATAACGCAGTGCTTTCGCACTGACACACCGTTTTTTTT	1	0	1	0.00%	1	0	1	0.00%	0	0	0	I
T1067	AAAAAAAAGCAGGATACAGTGCTTTCGCACTGTCATCACCTTTTTTTT	0	0	0	I	0	0	0	I	0	0	0	I
T1068	AAAAAAAACGGGGGTACAGTGCTTTCGCACTGGCTGTCCCTTTTTTTT	0	0	0	I	0	0	0	I	0	0	0	I
T1069	AAAAAAAAGGTTGCTACAGTGCTTTCGCACTGCACAAAGCTTTTTTTT	0	0	0	I	0	0	0	I	0	0	0	I
T1070	AAAAAAAAGGTGGTCGCAGTGCTTTCGCACTGAACTGCGCTTTTTTTT	0	0	0	I	0	0	0	I	10	0	10	0.00%
T1071	AAAAAAAAGCTTTGAACAGTGCTTTCGCACTGTTCAAAGCTTTTTTTT	108	105	3	97.22%	28	28	0	100.00%	49	49	0	100.00%
T1072	AAAAAAAAGCTTACTACAGTGCGAAAGCACTGCCCCCACCTTTTTTTT	0	0	0	I	1	0	1	0.00%	0	0	0	I
T1073	AAAAAAAAGCTGGGGTCAGTGCTTTCGCACTGCATATCCCTTTTTTTT	0	0	0	I	1	0	1	0.00%	11	1	10	9.09%
T1074	AAAAAAAAGCAGTTGTCAGTGCTTTCGCACTGCTGCGCGGTTTTTTTT	0	0	0	I	0	0	0	I	0	0	0	I
T1075	AAAAAAAACGTAATTTCAGTGCGAAAGCACTGAAATTACGTTTTTTTT	13	13	0	100.00%	18	18	0	100.00%	9	7	2	77.78%
T1076	AAAAAAAACGGCACCGCAGTGCGAAAGCACTGACTTCTGCTTTTTTTT	0	0	0	I	0	0	0	I	0	0	0	I
T1077	AAAAAAAACGAGTATACAGTGCTTTCGCACTGTATACTCGTTTTTTTT	4	4	0	100.00%	0	0	0	I	2	2	0	100.00%
T1078	AAAAAAAACGACAGGTCAGTGCGAAAGCACTGAAAGACGGTTTTTTTT	0	0	0	I	0	0	0	I	0	0	0	I
T1079	AAAAAAAACCCCGTGTCAGTGCGAAAGCACTGCGCACACCTTTTTTTT	1	1	0	100.00%	5	0	5	0.00%	0	0	0	I
T1080	AAAAAAAAGGTCAATACAGTGCGAAAGCACTGCCAGCACGTTTTTTTT	0	0	0	I	0	0	0	I	0	0	0	I
T1081	AAAAAAAAGGGACTAGCAGTGCGAAAGCACTGGAACGAGGTTTTTTTT	0	0	0	I	0	0	0	I	0	0	0	I
T1082	AAAAAAAAGGCGTACGCAGTGCGAAAGCACTGTCCGTTCGTTTTTTTT	0	0	0	I	0	0	0	I	0	0	0	I
T1083	AAAAAAAAGCATGACGCAGTGCGAAAGCACTGACCCTCGGTTTTTTTT	1	0	1	0.00%	4	0	4	0.00%	3	0	3	0.00%
T1084	AAAAAAAACGTTTTGTCAGTGCTTTCGCACTGACAAAACGTTTTTTTT	20	20	0	100.00%	12	11	1	91.67%	36	36	0	100.00%
T1085	AAAAAAAACGTGGAAACAGTGCGAAAGCACTGACCGTAGCTTTTTTTT	0	0	0	I	0	0	0	I	21	0	21	0.00%
T1086	AAAAAAAACCTTCTGACAGTGCGAAAGCACTGCCCACCGCTTTTTTTT	0	0	0	I	0	0	0	I	0	0	0	I
T1087	AAAAAAAACCATATTGCAGTGCTTTCGCACTGCAATATGGTTTTTTTT	15	15	0	100.00%	22	22	0	100.00%	18	17	1	94.44%
T1088	AAAAAAAACCACCTCGCAGTGCTTTCGCACTGTGCAAACGTTTTTTTT	6	0	6	0.00%	0	0	0	I	0	0	0	I
T1089	AAAAAAAAGGTAGTGTCAGTGCGAAAGCACTGCGCCCTGCTTTTTTTT	0	0	0	I	0	0	0	I	0	0	0	I
T1090	AAAAAAAAGGTAATGGCAGTGCGAAAGCACTGGACCTCGGTTTTTTTT	0	0	0	I	0	0	0	I	2	0	2	0.00%
T1091	AAAAAAAAGGGTAATTCAGTGCGAAAGCACTGCACGCCGCTTTTTTTT	1	1	0	100.00%	2	2	0	100.00%	0	0	0	I
T1092	AAAAAAAAGCTTAGAACAGTGCTTTCGCACTGTTCTAAGCTTTTTTTT	23	23	0	100.00%	29	28	1	96.55%	12	11	1	91.67%
T1093	AAAAAAAACGTGGGAGCAGTGCTTTCGCACTGGAAGTTGCTTTTTTTT	0	0	0	I	0	0	0	I	0	0	0	I
T1094	AAAAAAAACCTTAATCCAGTGCGAAAGCACTGGATTAAGGTTTTTTTT	0	0	0	I	1	1	0	100.00%	7	7	0	100.00%
T1095	AAAAAAAAGGTTGACTCAGTGCTTTCGCACTGAGTCAACCTTTTTTTT	2	2	0	100.00%	3	3	0	100.00%	0	0	0	I
T1096	AAAAAAAAGGAATTTTCAGTGCGAAAGCACTGAAAATTCCTTTTTTTT	101	101	0	100.00%	65	65	0	100.00%	67	66	1	98.51%
T1097	AAAAAAAAGCAAAGGACAGTGCTTTCGCACTGGAAACGGCTTTTTTTT	0	0	0	I	4	0	4	0.00%	0	0	0	I
T1098	AAAAAAAACGCCACGGCAGTGCTTTCGCACTGAGAAGAGCTTTTTTTT	0	0	0	I	0	0	0	I	0	0	0	I
T1099	AAAAAAAACGACCTCTCAGTGCGAAAGCACTGTTACTTGGTTTTTTTT	1	1	0	100.00%	0	0	0	I	3	3	0	100.00%
T1100	AAAAAAAACCTTATACCAGTGCGAAAGCACTGGTATAAGGTTTTTTTT	55	54	1	98.18%	68	65	3	95.59%	63	63	0	100.00%
T1101	AAAAAAAACCTCCAACCAGTGCGAAAGCACTGATAGTGGCTTTTTTTT	10	2	8	20.00%	1	0	1	0.00%	2	2	0	100.00%
T1102	AAAAAAAAGGTGGTTGCAGTGCGAAAGCACTGCAACCACCTTTTTTTT	1	1	0	100.00%	1	0	1	0.00%	7	7	0	100.00%
T1103	AAAAAAAAGGGCAATACAGTGCTTTCGCACTGGGACATCGTTTTTTTT	0	0	0	I	0	0	0	I	0	0	0	I
T1104	AAAAAAAACGAAAGTTCAGTGCTTTCGCACTGAACTTTCGTTTTTTTT	46	46	0	100.00%	62	58	4	93.55%	74	68	6	91.89%
T1105	AAAAAAAACCGACTTGCAGTGCGAAAGCACTGAGCATTCCTTTTTTTT	0	0	0	I	0	0	0	I	0	0	0	I
T1106	AAAAAAAACCCACGAACAGTGCTTTCGCACTGGGGACAGCTTTTTTTT	0	0	0	I	1	0	1	0.00%	4	0	4	0.00%
T1107	AAAAAAAACCAGCGGTCAGTGCGAAAGCACTGCTATTGCCTTTTTTTT	12	6	6	50.00%	12	1	11	8.33%	3	0	3	0.00%
T1108	AAAAAAAAGGTGTGTGCAGTGCGAAAGCACTGCACACACCTTTTTTTT	7	7	0	100.00%	17	17	0	100.00%	22	21	1	95.45%
T1109	AAAAAAAAGGCTAGGGCAGTGCGAAAGCACTGCTCGTGGCTTTTTTTT	0	0	0	I	7	0	7	0.00%	0	0	0	I
T1110	AAAAAAAAGCAGGTGCCAGTGCTTTCGCACTGAATGTCCGTTTTTTTT	0	0	0	I	1	0	1	0.00%	0	0	0	I
T1111	AAAAAAAAGGGTCGATCAGTGCTTTCGCACTGCGGCACGGTTTTTTTT	0	0	0	I	1	0	1	0.00%	0	0	0	I
T1112	AAAAAAAAGGCTTAGGCAGTGCTTTCGCACTGTCCGAGGGTTTTTTTT	7	1	6	14.29%	11	6	5	54.55%	1	0	1	0.00%
T1113	AAAAAAAAGGCAGGAACAGTGCGAAAGCACTGCACACTCGTTTTTTTT	63	11	52	17.46%	6	2	4	33.33%	16	6	10	37.50%
T1114	AAAAAAAAGCGTTTAGCAGTGCGAAAGCACTGATTTCCGCTTTTTTTT	0	0	0	I	0	0	0	I	0	0	0	I
T1115	AAAAAAAACGTTTTTTCAGTGCGAAAGCACTGCACCGCGCTTTTTTTT	0	0	0	I	0	0	0	I	9	0	9	0.00%
T1116	AAAAAAAACGTTTCGTCAGTGCGAAAGCACTGACGAAACGTTTTTTTT	4	4	0	100.00%	1	1	0	100.00%	6	6	0	100.00%
T1117	AAAAAAAACGGAGTGGCAGTGCTTTCGCACTGTGTAAACCTTTTTTTT	0	0	0	I	0	0	0	I	3	0	3	0.00%
T1118	AAAAAAAACGCGGGTCCAGTGCGAAAGCACTGTCTTGCCCTTTTTTTT	73	41	32	56.16%	22	13	9	59.09%	12	7	5	58.33%
T1119	AAAAAAAACGAATATCCAGTGCGAAAGCACTGTGGGCTCCTTTTTTTT	2	2	0	100.00%	0	0	0	I	1	1	0	100.00%
T1120	AAAAAAAACCGGGCTGCAGTGCGAAAGCACTGGACGATCCTTTTTTTT	0	0	0	I	0	0	0	I	0	0	0	I
T1121	AAAAAAAACCCGGGGTCAGTGCGAAAGCACTGTTTCTGGCTTTTTTTT	0	0	0	I	0	0	0	I	0	0	0	I
T1122	AAAAAAAAGGTGGCGCCAGTGCGAAAGCACTGCTACGAGGTTTTTTTT	0	0	0	I	0	0	0	I	2	0	2	0.00%
T1123	AAAAAAAAGGTCGCGTCAGTGCTTTCGCACTGCGGTTTCGTTTTTTTT	1	0	1	0.00%	0	0	0	I	0	0	0	I
T1124	AAAAAAAAGGATTTATCAGTGCTTTCGCACTGATAAATCCTTTTTTTT	84	84	0	100.00%	75	74	1	98.67%	60	60	0	100.00%
T1125	AAAAAAAAGGAAACCCCAGTGCGAAAGCACTGCCCAGTGGTTTTTTTT	14	2	12	14.29%	4	0	4	0.00%	1	0	1	0.00%
T1126	AAAAAAAAGCTGTTTCCAGTGCTTTCGCACTGCCTGTCCGTTTTTTTT	0	0	0	I	0	0	0	I	0	0	0	I
T1127	AAAAAAAAGCTGAAGTCAGTGCGAAAGCACTGTGAAGTCGTTTTTTTT	0	0	0	I	0	0	0	I	0	0	0	I
T1128	AAAAAAAAGCTCCTTACAGTGCGAAAGCACTGTCGCGACCTTTTTTTT	0	0	0	I	0	0	0	I	1	0	1	0.00%
T1129	AAAAAAAAGCTATCTTCAGTGCGAAAGCACTGCTGAACGGTTTTTTTT	19	12	7	63.16%	1	1	0	100.00%	21	18	3	85.71%
T1130	AAAAAAAACGCTGAGTCAGTGCTTTCGCACTGACTCAGCGTTTTTTTT	0	0	0	I	0	0	0	I	0	0	0	I
T1131	AAAAAAAACGATCTCTCAGTGCGAAAGCACTGCACCTCCGTTTTTTTT	0	0	0	I	0	0	0	I	0	0	0	I
T1132	AAAAAAAACCTGTGTTCAGTGCGAAAGCACTGAACACAGGTTTTTTTT	5	5	0	100.00%	6	6	0	100.00%	25	25	0	100.00%
T1133	AAAAAAAACCTATTGTCAGTGCGAAAGCACTGACAATAGGTTTTTTTT	10	10	0	100.00%	27	24	3	88.89%	22	22	0	100.00%
T1134	AAAAAAAACCTAGACCCAGTGCGAAAGCACTGGAAACTCGTTTTTTTT	0	0	0	I	0	0	0	I	0	0	0	I
T1135	AAAAAAAACCGTGGCGCAGTGCTTTCGCACTGAACGTCCCTTTTTTTT	0	0	0	I	2	0	2	0.00%	21	2	19	9.52%
T1136	AAAAAAAAGGTTTACTCAGTGCTTTCGCACTGGACGAGCCTTTTTTTT	7	0	7	0.00%	6	3	3	50.00%	4	0	4	0.00%
T1137	AAAAAAAAGGTATCGTCAGTGCGAAAGCACTGACGATACCTTTTTTTT	18	18	0	100.00%	6	6	0	100.00%	34	34	0	100.00%
T1138	AAAAAAAAGGGCCGATCAGTGCGAAAGCACTGTAGCTACGTTTTTTTT	0	0	0	I	1	0	1	0.00%	11	3	8	27.27%
T1139	AAAAAAAAGCGGCGGGCAGTGCGAAAGCACTGAGCAAACGTTTTTTTT	2	0	2	0.00%	3	0	3	0.00%	4	0	4	0.00%
T1140	AAAAAAAACGCGTGCCCAGTGCTTTCGCACTGAAGGAAGCTTTTTTTT	0	0	0	I	1	0	1	0.00%	1	0	1	0.00%
T1141	AAAAAAAACGCCTGTTCAGTGCGAAAGCACTGAATCCAGCTTTTTTTT	0	0	0	I	0	0	0	I	0	0	0	I
T1142	AAAAAAAACCTTTTAGCAGTGCGAAAGCACTGCTAAAAGGTTTTTTTT	61	60	1	98.36%	100	100	0	100.00%	40	35	5	87.50%
T1143	AAAAAAAACCTGCTTGCAGTGCGAAAGCACTGGGGTTCCGTTTTTTTT	1	0	1	0.00%	0	0	0	I	0	0	0	I
T1144	AAAAAAAAGGTCATTGCAGTGCGAAAGCACTGTCCACCGGTTTTTTTT	24	9	15	37.50%	29	7	22	24.14%	51	25	26	49.02%
T1145	AAAAAAAACCTATGATCAGTGCTTTCGCACTGATCATAGGTTTTTTTT	28	27	1	96.43%	26	26	0	100.00%	29	29	0	100.00%
T1146	AAAAAAAACCGGGGGGCAGTGCTTTCGCACTGTCTGAAGCTTTTTTTT	3	1	2	33.33%	1	0	1	0.00%	6	2	4	33.33%
T1147	AAAAAAAACCAGGATGCAGTGCTTTCGCACTGGCGAAACCTTTTTTTT	0	0	0	I	0	0	0	I	9	0	9	0.00%
T1148	AAAAAAAAGGTTTTTGCAGTGCGAAAGCACTGTTACACGCTTTTTTTT	2	2	0	100.00%	0	0	0	I	1	0	1	0.00%
T1149	AAAAAAAAGGTCAGTTCAGTGCGAAAGCACTGTTGCCCCCTTTTTTTT	33	6	27	18.18%	9	1	8	11.11%	44	8	36	18.18%
T1150	AAAAAAAACGTATTTGCAGTGCTTTCGCACTGCAAATACGTTTTTTTT	62	61	1	98.39%	42	40	2	95.24%	19	17	2	89.47%
T1151	AAAAAAAACGGGAGTGCAGTGCTTTCGCACTGCACTCCCGTTTTTTTT	2	2	0	100.00%	4	4	0	100.00%	4	4	0	100.00%
T1152	AAAAAAAACGATGTTACAGTGCGAAAGCACTGACGACCCCTTTTTTTT	1	1	0	100.00%	1	0	1	0.00%	0	0	0	I
T1153	AAAAAAAACCGGAACACAGTGCGAAAGCACTGCGTCACCCTTTTTTTT	0	0	0	I	0	0	0	I	0	0	0	I
T1154	AAAAAAAAGGTGCTTGCAGTGCTTTCGCACTGTGGAATCCTTTTTTTT	0	0	0	I	0	0	0	I	0	0	0	I
T1155	AAAAAAAAGGGCATACCAGTGCGAAAGCACTGCGTTTTGGTTTTTTTT	0	0	0	I	0	0	0	I	0	0	0	I
T1156	AAAAAAAAGGAATATTCAGTGCGAAAGCACTGAATATTCCTTTTTTTT	17	15	2	88.24%	15	15	0	100.00%	37	35	2	94.59%
T1157	AAAAAAAAGCTTTGTTCAGTGCGAAAGCACTGATCACTGGTTTTTTTT	0	0	0	I	2	1	1	50.00%	0	0	0	I
T1158	AAAAAAAAGCTCTCGCCAGTGCTTTCGCACTGTGTCCGGGTTTTTTTT	0	0	0	I	0	0	0	I	0	0	0	I
T1159	AAAAAAAAGCCTTAAGCAGTGCGAAAGCACTGGCCCCCGCTTTTTTTT	0	0	0	I	1	0	1	0.00%	0	0	0	I
T1160	AAAAAAAAGCAATGTACAGTGCGAAAGCACTGTACATTGCTTTTTTTT	4	4	0	100.00%	0	0	0	I	1	1	0	100.00%
T1161	AAAAAAAAGCAACTCCCAGTGCGAAAGCACTGCGCTACCGTTTTTTTT	0	0	0	I	0	0	0	I	0	0	0	I
T1162	AAAAAAAACGTTTTTGCAGTGCGAAAGCACTGCAAAAACGTTTTTTTT	17	16	1	94.12%	28	27	1	96.43%	46	37	9	80.43%
T1163	AAAAAAAACGTTCTTACAGTGCGAAAGCACTGTAAGAACGTTTTTTTT	49	49	0	100.00%	78	74	4	94.87%	84	83	1	98.81%
T1164	AAAAAAAACCTCGGTGCAGTGCTTTCGCACTGAAACGTCCTTTTTTTT	0	0	0	I	0	0	0	I	0	0	0	I
T1165	AAAAAAAACCGACTATCAGTGCGAAAGCACTGCGCAAACCTTTTTTTT	0	0	0	I	0	0	0	I	0	0	0	I
T1166	AAAAAAAACCATTCCTCAGTGCGAAAGCACTGACGCGTCCTTTTTTTT	2	0	2	0.00%	1	1	0	100.00%	3	3	0	100.00%
T1167	AAAAAAAAGGTATGCTCAGTGCGAAAGCACTGAGCATAGCTTTTTTTT	1	1	0	100.00%	0	0	0	I	0	0	0	I
T1168	AAAAAAAAGGTAGATGCAGTGCGAAAGCACTGCATCTACCTTTTTTTT	1	1	0	100.00%	2	2	0	100.00%	3	3	0	100.00%
T1169	AAAAAAAAGGGGGTGCCAGTGCTTTCGCACTGCTCTCCGCTTTTTTTT	0	0	0	I	0	0	0	I	0	0	0	I
T1170	AAAAAAAAGGGAAAGGCAGTGCTTTCGCACTGGAGTGGCCTTTTTTTT	0	0	0	I	0	0	0	I	0	0	0	I
T1171	AAAAAAAAGGATTTAACAGTGCTTTCGCACTGTTAAATCCTTTTTTTT	77	76	1	98.70%	67	66	1	98.51%	59	59	0	100.00%
T1172	AAAAAAAAGCTCGTCCCAGTGCGAAAGCACTGAAAAGGCCTTTTTTTT	21	2	19	9.52%	29	2	27	6.90%	47	8	39	17.02%
T1173	AAAAAAAAGCGTGGCGCAGTGCTTTCGCACTGTATCCTCGTTTTTTTT	0	0	0	I	0	0	0	I	0	0	0	I
T1174	AAAAAAAAGCAATATTCAGTGCGAAAGCACTGTCTCTCGCTTTTTTTT	0	0	0	I	0	0	0	I	0	0	0	I
T1175	AAAAAAAACGGTTTGTCAGTGCGAAAGCACTGCGTCGAGCTTTTTTTT	1	1	0	100.00%	1	0	1	0.00%	0	0	0	I
T1176	AAAAAAAACGGGTTGGCAGTGCTTTCGCACTGTGAACAGCTTTTTTTT	0	0	0	I	0	0	0	I	0	0	0	I
T1177	AAAAAAAACGGATTGACAGTGCTTTCGCACTGTCAATCCGTTTTTTTT	22	21	1	95.45%	91	85	6	93.41%	56	56	0	100.00%
T1178	AAAAAAAAGGTGGGTGCAGTGCTTTCGCACTGGGTTATCCTTTTTTTT	0	0	0	I	4	0	4	0.00%	1	1	0	100.00%
T1179	AAAAAAAAGGGCTTTGCAGTGCTTTCGCACTGGATGAACGTTTTTTTT	0	0	0	I	1	0	1	0.00%	0	0	0	I
T1180	AAAAAAAAGCTTAGCTCAGTGCTTTCGCACTGAGCTAAGCTTTTTTTT	22	22	0	100.00%	24	24	0	100.00%	66	66	0	100.00%
T1181	AAAAAAAACGTTATCGCAGTGCTTTCGCACTGCGATAACGTTTTTTTT	10	10	0	100.00%	7	7	0	100.00%	17	17	0	100.00%
T1182	AAAAAAAACGTAGATTCAGTGCTTTCGCACTGAATCTAGGTTTTTTTT	59	50	9	84.75%	20	19	1	95.00%	72	54	18	75.00%
T1183	AAAAAAAACGCATGTACAGTGCTTTCGCACTGTACATGCGTTTTTTTT	15	15	0	100.00%	8	8	0	100.00%	40	39	1	97.50%
T1184	AAAAAAAACCTTAAGACAGTGCGAAAGCACTGACATGACCTTTTTTTT	0	0	0	I	0	0	0	I	0	0	0	I
T1185	AAAAAAAACCACATCACAGTGCGAAAGCACTGTGATGTCGTTTTTTTT	0	0	0	I	0	0	0	I	0	0	0	I
T1186	AAAAAAAAGGTGTGTGCAGTGCTTTCGCACTGTGATGCCGTTTTTTTT	0	0	0	I	0	0	0	I	1	0	1	0.00%
T1187	AAAAAAAAGGTGAATACAGTGCTTTCGCACTGTATTCACCTTTTTTTT	76	75	1	98.68%	65	65	0	100.00%	19	19	0	100.00%
T1188	AAAAAAAAGGTCGTGTCAGTGCTTTCGCACTGACACGACCTTTTTTTT	10	9	1	90.00%	7	7	0	100.00%	6	6	0	100.00%
T1189	AAAAAAAAGGTAATGTCAGTGCGAAAGCACTGACATTACCTTTTTTTT	2	2	0	100.00%	0	0	0	I	7	7	0	100.00%
T1190	AAAAAAAAGGCAGTCACAGTGCTTTCGCACTGGCATAGCGTTTTTTTT	0	0	0	I	0	0	0	I	0	0	0	I
T1191	AAAAAAAAGCTTGCCCCAGTGCGAAAGCACTGTACTCTCGTTTTTTTT	0	0	0	I	1	1	0	100.00%	0	0	0	I
T1192	AAAAAAAAGCTACTACCAGTGCTTTCGCACTGTCGAGGGGTTTTTTTT	0	0	0	I	0	0	0	I	0	0	0	I
T1193	AAAAAAAAGCGATCCGCAGTGCGAAAGCACTGAGAGCCCGTTTTTTTT	0	0	0	I	0	0	0	I	0	0	0	I
T1194	AAAAAAAAGCCGAGTGCAGTGCTTTCGCACTGAGAACTCGTTTTTTTT	3	0	3	0.00%	0	0	0	I	2	0	2	0.00%
T1195	AAAAAAAACGCTCACGCAGTGCGAAAGCACTGAACACACGTTTTTTTT	6	0	6	0.00%	5	0	5	0.00%	7	0	7	0.00%
T1196	AAAAAAAAGGCTACAACAGTGCGAAAGCACTGCCTGCCGGTTTTTTTT	0	0	0	I	0	0	0	I	0	0	0	I
T1197	AAAAAAAAGCTTGTAGCAGTGCGAAAGCACTGCTACAAGCTTTTTTTT	54	53	1	98.15%	57	55	2	96.49%	73	70	3	95.89%
T1198	AAAAAAAACGGTCCTTCAGTGCTTTCGCACTGTCCCTAGCTTTTTTTT	1	0	1	0.00%	0	0	0	I	0	0	0	I
T1199	AAAAAAAACGGGGTATCAGTGCTTTCGCACTGGGCAATGCTTTTTTTT	1	0	1	0.00%	3	0	3	0.00%	1	0	1	0.00%
T1200	AAAAAAAAGGTGCAGGCAGTGCTTTCGCACTGCAACGTGGTTTTTTTT	0	0	0	I	0	0	0	I	0	0	0	I
T1201	AAAAAAAAGGCTTTAACAGTGCGAAAGCACTGCACACTCGTTTTTTTT	0	0	0	I	0	0	0	I	0	0	0	I
T1202	AAAAAAAAGGCTCCTTCAGTGCTTTCGCACTGACCAATCGTTTTTTTT	0	0	0	I	1	0	1	0.00%	3	1	2	33.33%
T1203	AAAAAAAAGGAGAGGACAGTGCGAAAGCACTGGACCTTGGTTTTTTTT	57	24	33	42.11%	2	0	2	0.00%	12	1	11	8.33%
T1204	AAAAAAAAGCCTATCTCAGTGCGAAAGCACTGTTCGGACGTTTTTTTT	1	1	0	100.00%	2	1	1	50.00%	0	0	0	I
T1205	AAAAAAAACGTTTCGTCAGTGCGAAAGCACTGCACTAGCCTTTTTTTT	4	2	2	50.00%	4	4	0	100.00%	0	0	0	I
T1206	AAAAAAAACGTTTCGACAGTGCTTTCGCACTGCAGAAAGCTTTTTTTT	1	0	1	0.00%	0	0	0	I	0	0	0	I
T1207	AAAAAAAACGTCTGGGCAGTGCTTTCGCACTGTAGCGTGCTTTTTTTT	0	0	0	I	0	0	0	I	1	0	1	0.00%
T1208	AAAAAAAACGTCGTCACAGTGCTTTCGCACTGCCCATTGCTTTTTTTT	0	0	0	I	0	0	0	I	0	0	0	I
T1209	AAAAAAAACGGGGTAACAGTGCTTTCGCACTGGTATAGCCTTTTTTTT	0	0	0	I	0	0	0	I	1	0	1	0.00%
T1210	AAAAAAAACGGGGCTCCAGTGCTTTCGCACTGAAAAGGCCTTTTTTTT	0	0	0	I	1	0	1	0.00%	0	0	0	I
T1211	AAAAAAAACGCTGTAGCAGTGCGAAAGCACTGTTAATAGCTTTTTTTT	28	15	13	53.57%	15	5	10	33.33%	50	25	25	50.00%
T1212	AAAAAAAACCCTAGTACAGTGCTTTCGCACTGTACTAGGGTTTTTTTT	6	5	1	83.33%	2	2	0	100.00%	16	16	0	100.00%
T1213	AAAAAAAACCCATCGACAGTGCGAAAGCACTGGCAGGCCCTTTTTTTT	2	1	1	50.00%	7	0	7	0.00%	16	15	1	93.75%
T1214	AAAAAAAAGGTTGAATCAGTGCGAAAGCACTGATTCAACCTTTTTTTT	0	0	0	I	0	0	0	I	8	8	0	100.00%
T1215	AAAAAAAAGGTTAGTGCAGTGCGAAAGCACTGTCCCCAGGTTTTTTTT	51	25	26	49.02%	4	0	4	0.00%	10	6	4	60.00%
T1216	AAAAAAAAGGGCTCATCAGTGCGAAAGCACTGCCCCCCCGTTTTTTTT	50	31	19	62.00%	20	8	12	40.00%	14	8	6	57.14%
T1217	AAAAAAAAGGATAGTTCAGTGCGAAAGCACTGAACTATCCTTTTTTTT	32	32	0	100.00%	31	30	1	96.77%	55	55	0	100.00%
T1218	AAAAAAAAGGACGATACAGTGCGAAAGCACTGCACTCAGGTTTTTTTT	23	5	18	21.74%	4	0	4	0.00%	18	0	18	0.00%
T1219	AAAAAAAAGCTTATAACAGTGCTTTCGCACTGTTATAAGCTTTTTTTT	22	21	1	95.45%	38	38	0	100.00%	11	11	0	100.00%
T1220	AAAAAAAAGCAGGGCGCAGTGCGAAAGCACTGTCTGTAGGTTTTTTTT	4	0	4	0.00%	0	0	0	I	0	0	0	I
T1221	AAAAAAAACGGAGGGGCAGTGCTTTCGCACTGGTCGATGGTTTTTTTT	0	0	0	I	0	0	0	I	0	0	0	I
T1222	AAAAAAAACGAGATGTCAGTGCTTTCGCACTGCGACAAGCTTTTTTTT	0	0	0	I	0	0	0	I	0	0	0	I
T1223	AAAAAAAACGAAGTTACAGTGCGAAAGCACTGCGTGCCCCTTTTTTTT	0	0	0	I	0	0	0	I	0	0	0	I
T1224	AAAAAAAACCTTAATGCAGTGCGAAAGCACTGCATTAAGGTTTTTTTT	2	2	0	100.00%	4	4	0	100.00%	8	8	0	100.00%
T1225	AAAAAAAACCAATTTGCAGTGCTTTCGCACTGCAAATTGGTTTTTTTT	31	30	1	96.77%	36	35	1	97.22%	14	14	0	100.00%
T1226	AAAAAAAAGGTTCTCGCAGTGCGAAAGCACTGGTCTCCGGTTTTTTTT	0	0	0	I	1	0	1	0.00%	8	3	5	37.50%
T1227	AAAAAAAAGGTCTGAACAGTGCTTTCGCACTGTTCAGACCTTTTTTTT	10	10	0	100.00%	23	23	0	100.00%	41	39	2	95.12%
T1228	AAAAAAAAGGAGTGTGCAGTGCTTTCGCACTGCACACTCCTTTTTTTT	18	18	0	100.00%	7	7	0	100.00%	18	18	0	100.00%
T1229	AAAAAAAAGGACGTTCCAGTGCTTTCGCACTGTGCAACCGTTTTTTTT	2	0	2	0.00%	0	0	0	I	2	0	2	0.00%
T1230	AAAAAAAAGCTTTTCCCAGTGCGAAAGCACTGGGAAAAGGTTTTTTTT	3	3	0	100.00%	7	7	0	100.00%	0	0	0	I
T1231	AAAAAAAACGGTGCCTCAGTGCTTTCGCACTGCGATCTCCTTTTTTTT	0	0	0	I	0	0	0	I	1	0	1	0.00%
T1232	AAAAAAAACGCATGGACAGTGCGAAAGCACTGACCTCCGCTTTTTTTT	0	0	0	I	0	0	0	I	0	0	0	I
T1233	AAAAAAAACCGTAACACAGTGCTTTCGCACTGTGTTACGGTTTTTTTT	29	28	1	96.55%	95	91	4	95.79%	43	42	1	97.67%
T1234	AAAAAAAACCCATTGGCAGTGCGAAAGCACTGACTACACGTTTTTTTT	15	2	13	13.33%	15	6	9	40.00%	23	6	17	26.09%
T1235	AAAAAAAACCAATTGACAGTGCTTTCGCACTGTCAATTGGTTTTTTTT	2	2	0	100.00%	0	0	0	I	6	6	0	100.00%
T1236	AAAAAAAAGGTCGGGACAGTGCTTTCGCACTGGTTTCTGCTTTTTTTT	0	0	0	I	1	0	1	0.00%	1	1	0	100.00%
T1237	AAAAAAAAGGTAAGGACAGTGCGAAAGCACTGCCACCCCCTTTTTTTT	36	28	8	77.78%	23	19	4	82.61%	21	12	9	57.14%
T1238	AAAAAAAAGGAGAGCTCAGTGCGAAAGCACTGGTTGTAGGTTTTTTTT	26	5	21	19.23%	16	3	13	18.75%	3	0	3	0.00%
T1239	AAAAAAAACGAGGGACCAGTGCTTTCGCACTGCACGAAGCTTTTTTTT	84	24	60	28.57%	39	13	26	33.33%	48	35	13	72.92%
T1240	AAAAAAAACCTACCTACAGTGCGAAAGCACTGTAGGTACGTTTTTTTT	16	13	3	81.25%	10	8	2	80.00%	53	52	1	98.11%
T1241	AAAAAAAACCGCGTCTCAGTGCGAAAGCACTGTGCCGTCCTTTTTTTT	15	3	12	20.00%	15	4	11	26.67%	24	7	17	29.17%
T1242	AAAAAAAACCATCATGCAGTGCGAAAGCACTGCATGATGGTTTTTTTT	0	0	0	I	11	11	0	100.00%	2	2	0	100.00%
T1243	AAAAAAAAGGTGTCGGCAGTGCGAAAGCACTGCACATCCGTTTTTTTT	4	4	0	100.00%	1	1	0	100.00%	1	1	0	100.00%
T1244	AAAAAAAAGCGCTGCCCAGTGCGAAAGCACTGATGGTGGGTTTTTTTT	5	2	3	40.00%	1	1	0	100.00%	0	0	0	I
T1245	AAAAAAAAGCCCCGGACAGTGCGAAAGCACTGAAGATACGTTTTTTTT	0	0	0	I	0	0	0	I	0	0	0	I
T1246	AAAAAAAACGTTTAAGCAGTGCTTTCGCACTGAGTACTGCTTTTTTTT	0	0	0	I	0	0	0	I	0	0	0	I
T1247	AAAAAAAACGCATAATCAGTGCGAAAGCACTGAACCCACCTTTTTTTT	0	0	0	I	0	0	0	I	0	0	0	I
T1248	AAAAAAAACGATTTCCCAGTGCGAAAGCACTGGACCTGGCTTTTTTTT	0	0	0	I	2	0	2	0.00%	0	0	0	I
T1249	AAAAAAAACCTTTACCCAGTGCTTTCGCACTGGGTAAAGGTTTTTTTT	6	6	0	100.00%	26	26	0	100.00%	28	28	0	100.00%
T1250	AAAAAAAACCACGTTACAGTGCTTTCGCACTGGGTTCACCTTTTTTTT	0	0	0	I	0	0	0	I	0	0	0	I
T1251	AAAAAAAAGGTTACCGCAGTGCTTTCGCACTGACAGTGGGTTTTTTTT	0	0	0	I	0	0	0	I	0	0	0	I
T1252	AAAAAAAAGGTGTGGACAGTGCTTTCGCACTGTCCACACCTTTTTTTT	25	25	0	100.00%	12	12	0	100.00%	86	86	0	100.00%
T1253	AAAAAAAAGGAGTGTACAGTGCGAAAGCACTGTACACTCCTTTTTTTT	50	50	0	100.00%	40	40	0	100.00%	104	104	0	100.00%
T1254	AAAAAAAAGGAGAGGGCAGTGCGAAAGCACTGAAGCCCGCTTTTTTTT	0	0	0	I	1	1	0	100.00%	0	0	0	I
T1255	AAAAAAAAGGAATTATCAGTGCGAAAGCACTGATAATTCCTTTTTTTT	92	91	1	98.91%	27	27	0	100.00%	64	64	0	100.00%
T1256	AAAAAAAAGCGTGTAGCAGTGCGAAAGCACTGTAGAATGGTTTTTTTT	0	0	0	I	0	0	0	I	0	0	0	I
T1257	AAAAAAAAGCCTTATGCAGTGCGAAAGCACTGCATAAGGCTTTTTTTT	0	0	0	I	2	2	0	100.00%	6	6	0	100.00%
T1258	AAAAAAAACGAATTTACAGTGCGAAAGCACTGTAAATTCGTTTTTTTT	9	9	0	100.00%	19	17	2	89.47%	9	9	0	100.00%
T1259	AAAAAAAACCTTAATCCAGTGCTTTCGCACTGGATTAAGGTTTTTTTT	0	0	0	I	11	11	0	100.00%	0	0	0	I
T1260	AAAAAAAACCAGTGTTCAGTGCTTTCGCACTGAACACTGGTTTTTTTT	34	33	1	97.06%	5	5	0	100.00%	8	8	0	100.00%
T1261	AAAAAAAAGGGGCGTGCAGTGCTTTCGCACTGTGTCCTGGTTTTTTTT	0	0	0	I	0	0	0	I	0	0	0	I
T1262	AAAAAAAAGGAATGTACAGTGCGAAAGCACTGCGCAAGGGTTTTTTTT	0	0	0	I	1	0	1	0.00%	0	0	0	I
T1263	AAAAAAAAGGAATCCTCAGTGCGAAAGCACTGTACTAAGGTTTTTTTT	0	0	0	I	5	0	5	0.00%	0	0	0	I
T1264	AAAAAAAAGGAAAAATCAGTGCTTTCGCACTGATTTTTCCTTTTTTTT	0	0	0	I	0	0	0	I	0	0	0	I
T1265	AAAAAAAAGCTGTGGACAGTGCTTTCGCACTGATAGGACGTTTTTTTT	1	0	1	0.00%	6	0	6	0.00%	4	3	1	75.00%
T1266	AAAAAAAAGCAGAGTACAGTGCTTTCGCACTGAGCACAGGTTTTTTTT	0	0	0	I	0	0	0	I	0	0	0	I
T1267	AAAAAAAACCTTTACGCAGTGCGAAAGCACTGCGTAAAGGTTTTTTTT	6	6	0	100.00%	15	15	0	100.00%	1	0	1	0.00%
T1268	AAAAAAAACCGATCTGCAGTGCTTTCGCACTGGGCTCTGCTTTTTTTT	0	0	0	I	0	0	0	I	0	0	0	I
T1269	AAAAAAAACCGACTGACAGTGCTTTCGCACTGGACCTACCTTTTTTTT	0	0	0	I	1	0	1	0.00%	2	0	2	0.00%
T1270	AAAAAAAACCAGGGCCCAGTGCGAAAGCACTGGAACGTGCTTTTTTTT	10	8	2	80.00%	8	5	3	62.50%	19	16	3	84.21%
T1271	AAAAAAAAGGTGAGTGCAGTGCTTTCGCACTGCACTCACCTTTTTTTT	18	18	0	100.00%	13	13	0	100.00%	10	10	0	100.00%
T1272	AAAAAAAAGGATTTCTCAGTGCGAAAGCACTGAATCGGGGTTTTTTTT	0	0	0	I	2	2	0	100.00%	0	0	0	I
T1273	AAAAAAAAGGAGAGAGCAGTGCGAAAGCACTGAACACCGGTTTTTTTT	18	4	14	22.22%	14	2	12	14.29%	20	4	16	20.00%
T1274	AAAAAAAAGCATGAGGCAGTGCTTTCGCACTGTCCCCACGTTTTTTTT	0	0	0	I	0	0	0	I	0	0	0	I
T1275	AAAAAAAAGCAAATGTCAGTGCTTTCGCACTGGGCCCTGGTTTTTTTT	0	0	0	I	0	0	0	I	0	0	0	I
T1276	AAAAAAAACGTTAGTTCAGTGCGAAAGCACTGAACTAACGTTTTTTTT	1	1	0	100.00%	0	0	0	I	0	0	0	I
T1277	AAAAAAAACGGGGAGGCAGTGCTTTCGCACTGACCCTACCTTTTTTTT	0	0	0	I	0	0	0	I	0	0	0	I
T1278	AAAAAAAACGCTTAGACAGTGCTTTCGCACTGTCTAAGCGTTTTTTTT	10	10	0	100.00%	0	0	0	I	7	7	0	100.00%
T1279	AAAAAAAACCAGGTGACAGTGCTTTCGCACTGCCTACGCCTTTTTTTT	0	0	0	I	0	0	0	I	0	0	0	I
T1280	AAAAAAAAGGTTTCGTCAGTGCGAAAGCACTGCACCTAGGTTTTTTTT	6	5	1	83.33%	2	2	0	100.00%	4	4	0	100.00%
T1281	AAAAAAAAGGTTGGTGCAGTGCTTTCGCACTGTGGAATCGTTTTTTTT	2	0	2	0.00%	1	0	1	0.00%	10	8	2	80.00%
T1282	AAAAAAAAGGTGGATTCAGTGCTTTCGCACTGAATCCACCTTTTTTTT	0	0	0	I	1	1	0	100.00%	17	17	0	100.00%
T1283	AAAAAAAAGGCGGGGACAGTGCTTTCGCACTGCTTTCGCGTTTTTTTT	0	0	0	I	0	0	0	I	7	1	6	14.29%
T1284	AAAAAAAAGGCGCGAGCAGTGCTTTCGCACTGAAGTAAGGTTTTTTTT	6	0	6	0.00%	3	0	3	0.00%	14	0	14	0.00%
T1285	AAAAAAAACGTAGGGACAGTGCTTTCGCACTGAATCAACGTTTTTTTT	2	0	2	0.00%	1	0	1	0.00%	0	0	0	I
T1286	AAAAAAAACCTTTGATCAGTGCGAAAGCACTGATCAAAGGTTTTTTTT	5	5	0	100.00%	9	9	0	100.00%	9	9	0	100.00%
T1287	AAAAAAAACCGTTTAGCAGTGCTTTCGCACTGCTAAACGGTTTTTTTT	8	8	0	100.00%	3	3	0	100.00%	0	0	0	I
T1288	AAAAAAAACCATTATCCAGTGCGAAAGCACTGAGGGAACCTTTTTTTT	0	0	0	I	0	0	0	I	2	0	2	0.00%
T1289	AAAAAAAAGGTAATATCAGTGCTTTCGCACTGATATTACCTTTTTTTT	76	75	1	98.68%	27	27	0	100.00%	35	35	0	100.00%
T1290	AAAAAAAAGCGCAGAGCAGTGCTTTCGCACTGAGACCTGCTTTTTTTT	3	1	2	33.33%	22	14	8	63.64%	37	6	31	16.22%
T1291	AAAAAAAAGCGACCTTCAGTGCGAAAGCACTGAGAAAACGTTTTTTTT	0	0	0	I	0	0	0	I	9	0	9	0.00%
T1292	AAAAAAAACGTGAAATCAGTGCGAAAGCACTGATTTCACGTTTTTTTT	0	0	0	I	1	1	0	100.00%	2	2	0	100.00%
T1293	AAAAAAAACGGGTGGTCAGTGCTTTCGCACTGGGGGGACCTTTTTTTT	0	0	0	I	0	0	0	I	1	0	1	0.00%
T1294	AAAAAAAACGGGTAGGCAGTGCTTTCGCACTGTATGAGGCTTTTTTTT	0	0	0	I	0	0	0	I	0	0	0	I
T1295	AAAAAAAACCTTTAACCAGTGCGAAAGCACTGGTTAAAGGTTTTTTTT	2	2	0	100.00%	13	13	0	100.00%	4	4	0	100.00%
T1296	AAAAAAAACCTTACGTCAGTGCTTTCGCACTGACGTAAGGTTTTTTTT	8	8	0	100.00%	22	22	0	100.00%	6	6	0	100.00%
T1297	AAAAAAAAGGTTTCCCCAGTGCGAAAGCACTGACAACACGTTTTTTTT	20	5	15	25.00%	18	6	12	33.33%	16	10	6	62.50%
T1298	AAAAAAAAGGTATGATCAGTGCGAAAGCACTGAAACCCCCTTTTTTTT	0	0	0	I	0	0	0	I	1	0	1	0.00%
T1299	AAAAAAAAGGGTCATACAGTGCTTTCGCACTGAAGCTGCGTTTTTTTT	43	37	6	86.05%	24	23	1	95.83%	85	71	14	83.53%
T1300	AAAAAAAAGCGGGCTACAGTGCGAAAGCACTGCTACGAGGTTTTTTTT	0	0	0	I	0	0	0	I	0	0	0	I
T1301	AAAAAAAAGCGCATCACAGTGCGAAAGCACTGGAACGAGCTTTTTTTT	9	2	7	22.22%	7	0	7	0.00%	6	0	6	0.00%
T1302	AAAAAAAAGCGCAGTGCAGTGCGAAAGCACTGGTTATGGGTTTTTTTT	29	2	27	6.90%	28	5	23	17.86%	33	0	33	0.00%
T1303	AAAAAAAAGCCTCATCCAGTGCTTTCGCACTGACCTAACCTTTTTTTT	0	0	0	I	1	0	1	0.00%	8	3	5	37.50%
T1304	AAAAAAAAGCAATAGTCAGTGCTTTCGCACTGACTATTGCTTTTTTTT	7	7	0	100.00%	0	0	0	I	0	0	0	I
T1305	AAAAAAAACGTTCAATCAGTGCTTTCGCACTGCGGAGAGCTTTTTTTT	10	3	7	30.00%	12	5	7	41.67%	4	0	4	0.00%
T1306	AAAAAAAACCCAAAAACAGTGCTTTCGCACTGTTTTTGGGTTTTTTTT	0	0	0	I	0	0	0	I	0	0	0	I
T1307	AAAAAAAACCAGTGCACAGTGCTTTCGCACTGGTTTGACCTTTTTTTT	5	0	5	0.00%	1	0	1	0.00%	4	4	0	100.00%
T1308	AAAAAAAAGGTTGAAGCAGTGCTTTCGCACTGCTTCAACCTTTTTTTT	1	1	0	100.00%	0	0	0	I	2	2	0	100.00%
T1309	AAAAAAAAGGTAGATCCAGTGCTTTCGCACTGGATCTACCTTTTTTTT	6	6	0	100.00%	2	2	0	100.00%	1	1	0	100.00%
T1310	AAAAAAAAGGTAATTGCAGTGCTTTCGCACTGCAATTACCTTTTTTTT	9	9	0	100.00%	10	10	0	100.00%	7	7	0	100.00%
T1311	AAAAAAAAGGCATTAGCAGTGCTTTCGCACTGTCTCACGGTTTTTTTT	2	0	2	0.00%	0	0	0	I	0	0	0	I
T1312	AAAAAAAAGCAATTTGCAGTGCGAAAGCACTGCAAATTGCTTTTTTTT	9	9	0	100.00%	10	10	0	100.00%	1	1	0	100.00%
T1313	AAAAAAAACGTGCGTCCAGTGCGAAAGCACTGCGAAAACCTTTTTTTT	0	0	0	I	2	0	2	0.00%	0	0	0	I
T1314	AAAAAAAACGTCGTAACAGTGCGAAAGCACTGTTACGACGTTTTTTTT	1	1	0	100.00%	0	0	0	I	10	10	0	100.00%
T1315	AAAAAAAACGTATTCTCAGTGCGAAAGCACTGAGAATACGTTTTTTTT	18	17	1	94.44%	43	42	1	97.67%	44	44	0	100.00%
T1316	AAAAAAAACCTCAAATCAGTGCGAAAGCACTGATTTGAGGTTTTTTTT	8	8	0	100.00%	21	19	2	90.48%	0	0	0	I
T1317	AAAAAAAACCGGGGTGCAGTGCGAAAGCACTGACATCTCCTTTTTTTT	4	1	3	25.00%	4	2	2	50.00%	5	0	5	0.00%
T1318	AAAAAAAACCCCTCGTCAGTGCTTTCGCACTGACGAGGCGTTTTTTTT	0	0	0	I	0	0	0	I	0	0	0	I
T1319	AAAAAAAACCACATTACAGTGCGAAAGCACTGGCAATTCCTTTTTTTT	0	0	0	I	0	0	0	I	4	0	4	0.00%
T1320	AAAAAAAAGGCTGGTACAGTGCTTTCGCACTGACCCAACGTTTTTTTT	0	0	0	I	0	0	0	I	1	1	0	100.00%
T1321	AAAAAAAAGGATGGCGCAGTGCTTTCGCACTGGGCACACGTTTTTTTT	0	0	0	I	0	0	0	I	0	0	0	I
T1322	AAAAAAAACGTAAGGGCAGTGCGAAAGCACTGTTTGGTGGTTTTTTTT	5	2	3	40.00%	11	6	5	54.55%	22	3	19	13.64%
T1323	AAAAAAAACGTAACGTCAGTGCTTTCGCACTGACGTTACGTTTTTTTT	0	0	0	I	0	0	0	I	0	0	0	I
T1324	AAAAAAAACGGGGGCGCAGTGCTTTCGCACTGTAAATAGCTTTTTTTT	5	0	5	0.00%	5	0	5	0.00%	10	0	10	0.00%
T1325	AAAAAAAACGGGGCTGCAGTGCTTTCGCACTGGACCATGCTTTTTTTT	0	0	0	I	0	0	0	I	1	0	1	0.00%
T1326	AAAAAAAACGGAGTGGCAGTGCTTTCGCACTGAAGGCAGCTTTTTTTT	0	0	0	I	0	0	0	I	0	0	0	I
T1327	AAAAAAAACGATGTTTCAGTGCGAAAGCACTGTCCCCCCCTTTTTTTT	21	9	12	42.86%	10	3	7	30.00%	10	7	3	70.00%
T1328	AAAAAAAACCTTTATACAGTGCTTTCGCACTGTATAAAGGTTTTTTTT	24	23	1	95.83%	84	80	4	95.24%	62	60	2	96.77%
T1329	AAAAAAAACCAATTTTCAGTGCGAAAGCACTGTCCCCGGCTTTTTTTT	0	0	0	I	1	0	1	0.00%	3	0	3	0.00%
T1330	AAAAAAAAGGTGTGAGCAGTGCTTTCGCACTGCTCACACCTTTTTTTT	32	32	0	100.00%	61	60	1	98.36%	20	18	2	90.00%
T1331	AAAAAAAAGGTGTATGCAGTGCGAAAGCACTGCATACACCTTTTTTTT	53	52	1	98.11%	8	8	0	100.00%	61	60	1	98.36%
T1332	AAAAAAAAGGTGCGTACAGTGCGAAAGCACTGCTTCAGGGTTTTTTTT	1	1	0	100.00%	0	0	0	I	0	0	0	I
T1333	AAAAAAAAGGGTTGATCAGTGCGAAAGCACTGCTAAGTGGTTTTTTTT	11	6	5	54.55%	25	19	6	76.00%	43	15	28	34.88%
T1334	AAAAAAAAGGATTACTCAGTGCGAAAGCACTGTCTGACCCTTTTTTTT	47	25	22	53.19%	58	25	33	43.10%	72	37	35	51.39%
T1335	AAAAAAAAGCTGTATGCAGTGCTTTCGCACTGCATACAGCTTTTTTTT	5	5	0	100.00%	2	2	0	100.00%	10	10	0	100.00%
T1336	AAAAAAAAGCGGGGTTCAGTGCTTTCGCACTGCCGTAGGGTTTTTTTT	0	0	0	I	0	0	0	I	0	0	0	I
T1337	AAAAAAAAGCATAGTGCAGTGCTTTCGCACTGCACTATGCTTTTTTTT	99	98	1	98.99%	34	34	0	100.00%	41	41	0	100.00%
T1338	AAAAAAAACGTCTGGTCAGTGCGAAAGCACTGTCTATAGCTTTTTTTT	2	0	2	0.00%	0	0	0	I	0	0	0	I
T1339	AAAAAAAACGTAGTATCAGTGCTTTCGCACTGATACTACGTTTTTTTT	3	3	0	100.00%	30	28	2	93.33%	11	11	0	100.00%
T1340	AAAAAAAACGGCCTAACAGTGCTTTCGCACTGCACACTGCTTTTTTTT	0	0	0	I	0	0	0	I	0	0	0	I
T1341	AAAAAAAACGCGTAATCAGTGCTTTCGCACTGAGTACGGCTTTTTTTT	0	0	0	I	2	2	0	100.00%	1	1	0	100.00%
T1342	AAAAAAAACGATTCTACAGTGCGAAAGCACTGAATTCCCCTTTTTTTT	14	5	9	35.71%	23	7	16	30.43%	14	5	9	35.71%
T1343	AAAAAAAACCGTGTTGCAGTGCGAAAGCACTGGCCCGGCCTTTTTTTT	59	40	19	67.80%	20	16	4	80.00%	87	81	6	93.10%
T1344	AAAAAAAACCCTGAGCCAGTGCGAAAGCACTGAGGATGGCTTTTTTTT	0	0	0	I	1	0	1	0.00%	0	0	0	I
T1345	AAAAAAAACCATTCGACAGTGCGAAAGCACTGCATGTGCCTTTTTTTT	0	0	0	I	0	0	0	I	22	13	9	59.09%
T1346	AAAAAAAAGGGCAAGTCAGTGCGAAAGCACTGTCAACCCGTTTTTTTT	0	0	0	I	0	0	0	I	1	0	1	0.00%
T1347	AAAAAAAAGGCCCGTTCAGTGCTTTCGCACTGACCAAAGGTTTTTTTT	1	0	1	0.00%	0	0	0	I	0	0	0	I
T1348	AAAAAAAAGGAAAGTTCAGTGCGAAAGCACTGAACTTTCCTTTTTTTT	0	0	0	I	0	0	0	I	1	1	0	100.00%
T1349	AAAAAAAAGCTTTTTTCAGTGCGAAAGCACTGCTCCCCCGTTTTTTTT	4	0	4	0.00%	3	0	3	0.00%	9	1	8	11.11%
T1350	AAAAAAAACGTTGAAGCAGTGCGAAAGCACTGCTTCAACGTTTTTTTT	0	0	0	I	0	0	0	I	1	1	0	100.00%
T1351	AAAAAAAACGTTCAAGCAGTGCGAAAGCACTGAACTAAGCTTTTTTTT	0	0	0	I	0	0	0	I	0	0	0	I
T1352	AAAAAAAACCTGGAAACAGTGCGAAAGCACTGGTATTGGCTTTTTTTT	41	8	33	19.51%	14	4	10	28.57%	25	0	25	0.00%
T1353	AAAAAAAACCTATTTTCAGTGCTTTCGCACTGTGGTAACCTTTTTTTT	0	0	0	I	0	0	0	I	0	0	0	I
T1354	AAAAAAAAGGTTTACGCAGTGCGAAAGCACTGCGTAAACCTTTTTTTT	26	26	0	100.00%	16	16	0	100.00%	4	4	0	100.00%
T1355	AAAAAAAAGGTGGAGGCAGTGCTTTCGCACTGAGCTTGCCTTTTTTTT	44	10	34	22.73%	21	8	13	38.10%	20	7	13	35.00%
T1356	AAAAAAAAGGGAGTGCCAGTGCGAAAGCACTGGGCCATGGTTTTTTTT	0	0	0	I	0	0	0	I	0	0	0	I
T1357	AAAAAAAAGCTAGGTTCAGTGCTTTCGCACTGAACCTAGCTTTTTTTT	0	0	0	I	0	0	0	I	0	0	0	I
T1358	AAAAAAAAGCGCAACACAGTGCGAAAGCACTGCCCCAACGTTTTTTTT	0	0	0	I	0	0	0	I	0	0	0	I
T1359	AAAAAAAAGCCGAAGACAGTGCTTTCGCACTGGATCTGCCTTTTTTTT	1	0	1	0.00%	0	0	0	I	5	2	3	40.00%
T1360	AAAAAAAACGCCGATGCAGTGCGAAAGCACTGTCGCCTCCTTTTTTTT	1	1	0	100.00%	0	0	0	I	0	0	0	I
T1361	AAAAAAAACGCATACTCAGTGCGAAAGCACTGCATACTCCTTTTTTTT	0	0	0	I	0	0	0	I	0	0	0	I
T1362	AAAAAAAACGAATTGACAGTGCTTTCGCACTGTCAATTCGTTTTTTTT	0	0	0	I	2	2	0	100.00%	5	3	2	60.00%
T1363	AAAAAAAACCTGGGGTCAGTGCTTTCGCACTGTGCACTGCTTTTTTTT	0	0	0	I	0	0	0	I	0	0	0	I
T1364	AAAAAAAACCGTAATTCAGTGCGAAAGCACTGCTCGTCCCTTTTTTTT	0	0	0	I	0	0	0	I	0	0	0	I
T1365	AAAAAAAACCCGTGGCCAGTGCTTTCGCACTGTTAAGCCCTTTTTTTT	1	0	1	0.00%	0	0	0	I	1	0	1	0.00%
T1366	AAAAAAAACCATACGGCAGTGCTTTCGCACTGTCAACACCTTTTTTTT	3	0	3	0.00%	2	1	1	50.00%	6	2	4	33.33%
T1367	AAAAAAAACCACTGTACAGTGCTTTCGCACTGTACAGTGGTTTTTTTT	7	7	0	100.00%	19	19	0	100.00%	15	14	1	93.33%
T1368	AAAAAAAAGGTTTCGGCAGTGCGAAAGCACTGCACTGAGGTTTTTTTT	0	0	0	I	0	0	0	I	0	0	0	I
T1369	AAAAAAAAGGTGCTCTCAGTGCGAAAGCACTGCACCCCCGTTTTTTTT	8	1	7	12.50%	14	4	10	28.57%	33	10	23	30.30%
T1370	AAAAAAAAGGACCAACCAGTGCGAAAGCACTGAATCCCCCTTTTTTTT	0	0	0	I	0	0	0	I	0	0	0	I
T1371	AAAAAAAAGCCTGCGCCAGTGCGAAAGCACTGCTGACGCGTTTTTTTT	1	1	0	100.00%	3	3	0	100.00%	1	1	0	100.00%
T1372	AAAAAAAACGTATTGACAGTGCTTTCGCACTGTCAATACGTTTTTTTT	3	3	0	100.00%	21	20	1	95.24%	14	13	1	92.86%
T1373	AAAAAAAACGAGCTTACAGTGCGAAAGCACTGCACTAGGCTTTTTTTT	1	0	1	0.00%	5	3	2	60.00%	1	0	1	0.00%
T1374	AAAAAAAACCTATGCTCAGTGCTTTCGCACTGAGCATAGGTTTTTTTT	4	4	0	100.00%	0	0	0	I	0	0	0	I
T1375	AAAAAAAACCGGCCTTCAGTGCTTTCGCACTGTCCACGCGTTTTTTTT	0	0	0	I	0	0	0	I	0	0	0	I
T1376	AAAAAAAAGGTTTTATCAGTGCGAAAGCACTGTCCTCCGCTTTTTTTT	0	0	0	I	0	0	0	I	2	2	0	100.00%
T1377	AAAAAAAAGGGTCGACCAGTGCGAAAGCACTGCCCCCCGGTTTTTTTT	9	4	5	44.44%	8	3	5	37.50%	41	6	35	14.63%
T1378	AAAAAAAAGGAGTTTTCAGTGCGAAAGCACTGCCCCTGGCTTTTTTTT	0	0	0	I	0	0	0	I	0	0	0	I
T1379	AAAAAAAAGCTTGTATCAGTGCTTTCGCACTGATACAAGCTTTTTTTT	29	29	0	100.00%	81	77	4	95.06%	58	55	3	94.83%
T1380	AAAAAAAAGCGGCAGTCAGTGCTTTCGCACTGCGTTCTCCTTTTTTTT	0	0	0	I	0	0	0	I	0	0	0	I
T1381	AAAAAAAAGCATTGATCAGTGCGAAAGCACTGATCAATGCTTTTTTTT	7	7	0	100.00%	18	18	0	100.00%	30	30	0	100.00%
T1382	AAAAAAAAGCACTGATCAGTGCGAAAGCACTGTGCCTCCGTTTTTTTT	22	2	20	9.09%	28	0	28	0.00%	14	4	10	28.57%
T1383	AAAAAAAACGTGGGCTCAGTGCTTTCGCACTGGGAGTTGGTTTTTTTT	0	0	0	I	0	0	0	I	0	0	0	I
T1384	AAAAAAAACGGCTGGGCAGTGCTTTCGCACTGAATTACGCTTTTTTTT	0	0	0	I	0	0	0	I	0	0	0	I
T1385	AAAAAAAACCTCGGTTCAGTGCTTTCGCACTGTCCATTCCTTTTTTTT	0	0	0	I	0	0	0	I	0	0	0	I
T1386	AAAAAAAACCGTTCTGCAGTGCTTTCGCACTGCAGAACGGTTTTTTTT	10	10	0	100.00%	8	8	0	100.00%	1	1	0	100.00%
T1387	AAAAAAAAGGTGTATGCAGTGCTTTCGCACTGATCATCGCTTTTTTTT	0	0	0	I	0	0	0	I	0	0	0	I
T1388	AAAAAAAAGGTCTTGTCAGTGCTTTCGCACTGCTCTCCGGTTTTTTTT	0	0	0	I	1	0	1	0.00%	0	0	0	I
T1389	AAAAAAAAGGGATCTACAGTGCGAAAGCACTGCCCCCACGTTTTTTTT	0	0	0	I	0	0	0	I	1	0	1	0.00%
T1390	AAAAAAAAGCGGACATCAGTGCTTTCGCACTGTCTTGGGGTTTTTTTT	0	0	0	I	0	0	0	I	0	0	0	I
T1391	AAAAAAAAGCAATATCCAGTGCGAAAGCACTGAACCCCCGTTTTTTTT	0	0	0	I	0	0	0	I	3	0	3	0.00%
T1392	AAAAAAAACGTGATACCAGTGCTTTCGCACTGGTATCACGTTTTTTTT	14	14	0	100.00%	16	15	1	93.75%	21	18	3	85.71%
T1393	AAAAAAAACGTAACTTCAGTGCTTTCGCACTGAAGTTACGTTTTTTTT	19	18	1	94.74%	3	3	0	100.00%	44	38	6	86.36%
T1394	AAAAAAAAGGTGAGTCCAGTGCGAAAGCACTGACTATAGGTTTTTTTT	0	0	0	I	1	1	0	100.00%	1	1	0	100.00%
T1395	AAAAAAAAGGTCTGATCAGTGCTTTCGCACTGATCAGACCTTTTTTTT	10	10	0	100.00%	29	29	0	100.00%	11	11	0	100.00%
T1396	AAAAAAAAGGTATATTCAGTGCTTTCGCACTGAATATAGCTTTTTTTT	56	49	7	87.50%	25	20	5	80.00%	21	20	1	95.24%
T1397	AAAAAAAACGTTAAGTCAGTGCTTTCGCACTGACTTAACGTTTTTTTT	0	0	0	I	1	0	1	0.00%	0	0	0	I
T1398	AAAAAAAACGTAGTTACAGTGCGAAAGCACTGTAACTACGTTTTTTTT	6	6	0	100.00%	3	3	0	100.00%	9	9	0	100.00%
T1399	AAAAAAAACCTTCGTCCAGTGCGAAAGCACTGAGAGAACCTTTTTTTT	8	1	7	12.50%	0	0	0	I	2	0	2	0.00%
T1400	AAAAAAAACCTAAAACCAGTGCGAAAGCACTGCTAATCGCTTTTTTTT	0	0	0	I	0	0	0	I	0	0	0	I
T1401	AAAAAAAACCGGGGTGCAGTGCGAAAGCACTGTGCTGAGCTTTTTTTT	3	1	2	33.33%	0	0	0	I	0	0	0	I
T1402	AAAAAAAACCATTTGTCAGTGCGAAAGCACTGACAAATGGTTTTTTTT	12	12	0	100.00%	13	13	0	100.00%	7	7	0	100.00%
T1403	AAAAAAAAGGTGTCTGCAGTGCTTTCGCACTGCAGACACCTTTTTTTT	1	1	0	100.00%	1	1	0	100.00%	0	0	0	I
T1404	AAAAAAAAGGTAAAATCAGTGCTTTCGCACTGATTTTACCTTTTTTTT	3	3	0	100.00%	0	0	0	I	0	0	0	I
T1405	AAAAAAAAGCTGCTTGCAGTGCTTTCGCACTGACTAGACGTTTTTTTT	0	0	0	I	0	0	0	I	0	0	0	I
T1406	AAAAAAAAGCGTATAACAGTGCTTTCGCACTGTTATACGCTTTTTTTT	66	65	1	98.48%	65	63	2	96.92%	32	32	0	100.00%
T1407	AAAAAAAAGCGCACTTCAGTGCGAAAGCACTGCAAGTCCGTTTTTTTT	12	10	2	83.33%	15	13	2	86.67%	11	10	1	90.91%
T1408	AAAAAAAACGTGTGCTCAGTGCGAAAGCACTGAACCGGCCTTTTTTTT	0	0	0	I	0	0	0	I	0	0	0	I
T1409	AAAAAAAACCGTTACGCAGTGCGAAAGCACTGGAAAATCCTTTTTTTT	0	0	0	I	0	0	0	I	3	0	3	0.00%
T1410	AAAAAAAACCGGGGGGCAGTGCTTTCGCACTGGACTCTCCTTTTTTTT	0	0	0	I	0	0	0	I	0	0	0	I
T1411	AAAAAAAACCCAATGACAGTGCTTTCGCACTGTCATTGGGTTTTTTTT	12	11	1	91.67%	20	17	3	85.00%	10	10	0	100.00%
T1412	AAAAAAAACCACATACCAGTGCGAAAGCACTGGTATGTGGTTTTTTTT	2	2	0	100.00%	9	9	0	100.00%	0	0	0	I
T1413	AAAAAAAAGGTGAAATCAGTGCGAAAGCACTGAGATGTGGTTTTTTTT	51	27	24	52.94%	1	1	0	100.00%	4	4	0	100.00%
T1414	AAAAAAAAGGTAGTCGCAGTGCGAAAGCACTGACACCGCGTTTTTTTT	2	2	0	100.00%	0	0	0	I	1	0	1	0.00%
T1415	AAAAAAAAGGCTTATGCAGTGCTTTCGCACTGTCTCAAGGTTTTTTTT	0	0	0	I	1	0	1	0.00%	0	0	0	I
T1416	AAAAAAAAGCTCCGATCAGTGCTTTCGCACTGTGCAAAGGTTTTTTTT	0	0	0	I	1	0	1	0.00%	0	0	0	I
T1417	AAAAAAAAGCCTTCTGCAGTGCGAAAGCACTGGTACGCCGTTTTTTTT	0	0	0	I	0	0	0	I	0	0	0	I
T1418	AAAAAAAACGTCAAAGCAGTGCTTTCGCACTGAAGCGTGGTTTTTTTT	1	1	0	100.00%	0	0	0	I	0	0	0	I
T1419	AAAAAAAACGTAAAAACAGTGCGAAAGCACTGCTCCCCGCTTTTTTTT	0	0	0	I	0	0	0	I	0	0	0	I
T1420	AAAAAAAACGCCTAGGCAGTGCGAAAGCACTGGTCCAGCCTTTTTTTT	0	0	0	I	0	0	0	I	0	0	0	I
T1421	AAAAAAAACCTGTGCACAGTGCTTTCGCACTGTGCACAGGTTTTTTTT	1	1	0	100.00%	0	0	0	I	4	4	0	100.00%
T1422	AAAAAAAACCTGCGTACAGTGCTTTCGCACTGCCCACCCCTTTTTTTT	60	2	58	3.33%	28	4	24	14.29%	97	4	93	4.12%
T1423	AAAAAAAACCGTGTGACAGTGCGAAAGCACTGGATCTTGCTTTTTTTT	0	0	0	I	0	0	0	I	4	4	0	100.00%
T1424	AAAAAAAACCGCGTTTCAGTGCGAAAGCACTGGCAAAGCCTTTTTTTT	0	0	0	I	0	0	0	I	0	0	0	I
T1425	AAAAAAAACCCTTGTACAGTGCTTTCGCACTGTACAAGGGTTTTTTTT	1	1	0	100.00%	1	1	0	100.00%	0	0	0	I
T1426	AAAAAAAACCAGCTTGCAGTGCTTTCGCACTGCCCCGTCCTTTTTTTT	0	0	0	I	0	0	0	I	0	0	0	I
T1427	AAAAAAAACCAATATACAGTGCGAAAGCACTGTATATTGGTTTTTTTT	41	40	1	97.56%	73	70	3	95.89%	60	59	1	98.33%
T1428	AAAAAAAAGGTGTTATCAGTGCGAAAGCACTGATAACACCTTTTTTTT	0	0	0	I	2	2	0	100.00%	0	0	0	I
T1429	AAAAAAAAGGGGTCGGCAGTGCGAAAGCACTGGAAAGTGGTTTTTTTT	0	0	0	I	0	0	0	I	2	0	2	0.00%
T1430	AAAAAAAAGGGGGCTCCAGTGCTTTCGCACTGACGAGTGGTTTTTTTT	1	0	1	0.00%	0	0	0	I	1	1	0	100.00%
T1431	AAAAAAAAGGGGAGTTCAGTGCGAAAGCACTGTGCATCCCTTTTTTTT	10	4	6	40.00%	4	2	2	50.00%	26	14	12	53.85%
T1432	AAAAAAAAGCTGTATACAGTGCGAAAGCACTGCCCCTCCGTTTTTTTT	0	0	0	I	0	0	0	I	0	0	0	I
T1433	AAAAAAAAGCTAGTGTCAGTGCGAAAGCACTGACACTAGCTTTTTTTT	1	1	0	100.00%	1	0	1	0.00%	8	8	0	100.00%
T1434	AAAAAAAACGTTGACACAGTGCTTTCGCACTGTGTCAACGTTTTTTTT	6	6	0	100.00%	1	1	0	100.00%	0	0	0	I
T1435	AAAAAAAACGAACGGCCAGTGCTTTCGCACTGCGTTTAGCTTTTTTTT	0	0	0	I	0	0	0	I	0	0	0	I
T1436	AAAAAAAACCGTATGACAGTGCTTTCGCACTGTCATACGGTTTTTTTT	1	1	0	100.00%	4	4	0	100.00%	0	0	0	I
T1437	AAAAAAAACCATGAAGCAGTGCTTTCGCACTGCTTCATGGTTTTTTTT	5	5	0	100.00%	0	0	0	I	4	4	0	100.00%
T1438	AAAAAAAAGGTTCTTTCAGTGCTTTCGCACTGCGAATGCGTTTTTTTT	0	0	0	I	0	0	0	I	0	0	0	I
T1439	AAAAAAAAGCATTGTACAGTGCGAAAGCACTGTACAATGCTTTTTTTT	95	93	2	97.89%	38	37	1	97.37%	45	45	0	100.00%
T1440	AAAAAAAACGTCGTCTCAGTGCGAAAGCACTGTCCATGGCTTTTTTTT	0	0	0	I	0	0	0	I	3	0	3	0.00%
T1441	AAAAAAAACGTCAAATCAGTGCGAAAGCACTGATTTGACGTTTTTTTT	0	0	0	I	0	0	0	I	0	0	0	I
T1442	AAAAAAAACGGGGGGTCAGTGCTTTCGCACTGAGCGAACCTTTTTTTT	6	1	5	16.67%	2	0	2	0.00%	46	3	43	6.52%
T1443	AAAAAAAACCCATCGTCAGTGCGAAAGCACTGTGTACTGCTTTTTTTT	1	1	0	100.00%	0	0	0	I	0	0	0	I
T1444	AAAAAAAAGCGTGATTCAGTGCGAAAGCACTGCCGCCTGCTTTTTTTT	0	0	0	I	3	0	3	0.00%	0	0	0	I
T1445	AAAAAAAAGCATTTATCAGTGCGAAAGCACTGAACGCACCTTTTTTTT	0	0	0	I	0	0	0	I	1	0	1	0.00%
T1446	AAAAAAAACGTTAGCTCAGTGCGAAAGCACTGAGCTAACGTTTTTTTT	0	0	0	I	4	4	0	100.00%	4	4	0	100.00%
T1447	AAAAAAAACCCTCGGTCAGTGCGAAAGCACTGTGTAAAGCTTTTTTTT	0	0	0	I	0	0	0	I	0	0	0	I
T1448	AAAAAAAACCATTGGTCAGTGCGAAAGCACTGACCAATGGTTTTTTTT	1	1	0	100.00%	0	0	0	I	0	0	0	I
T1449	AAAAAAAAGGTTTGTCCAGTGCGAAAGCACTGGACAAACCTTTTTTTT	1	1	0	100.00%	1	1	0	100.00%	6	6	0	100.00%
T1450	AAAAAAAAGGTAAGTGCAGTGCTTTCGCACTGCACTTACCTTTTTTTT	18	18	0	100.00%	0	0	0	I	29	29	0	100.00%
T1451	AAAAAAAAGGGTGATTCAGTGCTTTCGCACTGCATGCACGTTTTTTTT	0	0	0	I	0	0	0	I	0	0	0	I
T1452	AAAAAAAAGGGAACGTCAGTGCGAAAGCACTGCCTTCAGGTTTTTTTT	0	0	0	I	0	0	0	I	0	0	0	I
T1453	AAAAAAAAGGATCGACCAGTGCGAAAGCACTGATACTCGGTTTTTTTT	0	0	0	I	0	0	0	I	0	0	0	I
T1454	AAAAAAAAGCTTTGCACAGTGCGAAAGCACTGTGCAAAGCTTTTTTTT	7	7	0	100.00%	8	8	0	100.00%	20	20	0	100.00%
T1455	AAAAAAAAGCATGGCTCAGTGCTTTCGCACTGGTAATCCGTTTTTTTT	0	0	0	I	0	0	0	I	0	0	0	I
T1456	AAAAAAAACGTTTGTACAGTGCTTTCGCACTGCATGAACGTTTTTTTT	51	29	22	56.86%	24	9	15	37.50%	48	39	9	81.25%
T1457	AAAAAAAACGGGGGCGCAGTGCGAAAGCACTGATTCACGCTTTTTTTT	0	0	0	I	0	0	0	I	0	0	0	I
T1458	AAAAAAAACGGGGCGCCAGTGCGAAAGCACTGAATCATGCTTTTTTTT	0	0	0	I	0	0	0	I	0	0	0	I
T1459	AAAAAAAACGGAAGGGCAGTGCTTTCGCACTGAAAATTGCTTTTTTTT	1	0	1	0.00%	2	0	2	0.00%	4	0	4	0.00%
T1460	AAAAAAAACCTGAACTCAGTGCGAAAGCACTGCTTCTCCCTTTTTTTT	0	0	0	I	0	0	0	I	0	0	0	I
T1461	AAAAAAAACCGTGATGCAGTGCTTTCGCACTGCATCACGGTTTTTTTT	7	7	0	100.00%	0	0	0	I	1	1	0	100.00%
T1462	AAAAAAAAGGTTTCCACAGTGCTTTCGCACTGCATGAGGGTTTTTTTT	1	0	1	0.00%	0	0	0	I	0	0	0	I
T1463	AAAAAAAAGGTCCTAACAGTGCGAAAGCACTGCGATCTCGTTTTTTTT	0	0	0	I	1	0	1	0.00%	13	2	11	15.38%
T1464	AAAAAAAAGGGGTACCCAGTGCGAAAGCACTGCCACAACGTTTTTTTT	0	0	0	I	0	0	0	I	0	0	0	I
T1465	AAAAAAAAGGACCCCTCAGTGCGAAAGCACTGCCGCTCGGTTTTTTTT	0	0	0	I	0	0	0	I	1	0	1	0.00%
T1466	AAAAAAAAGCTTTGTTCAGTGCGAAAGCACTGAACAAAGCTTTTTTTT	9	9	0	100.00%	12	12	0	100.00%	0	0	0	I
T1467	AAAAAAAAGCTATGTGCAGTGCTTTCGCACTGCACATAGCTTTTTTTT	20	20	0	100.00%	13	13	0	100.00%	0	0	0	I
T1468	AAAAAAAAGCGGTGTTCAGTGCGAAAGCACTGCCGGCCCGTTTTTTTT	0	0	0	I	0	0	0	I	0	0	0	I
T1469	AAAAAAAAGCCAGGCTCAGTGCTTTCGCACTGTCTATTCGTTTTTTTT	0	0	0	I	0	0	0	I	0	0	0	I
T1470	AAAAAAAAGCAGTGCGCAGTGCTTTCGCACTGTGATCAGCTTTTTTTT	65	0	65	0.00%	20	0	20	0.00%	33	0	33	0.00%
T1471	AAAAAAAAGCAAGTAGCAGTGCGAAAGCACTGTCGTTCCGTTTTTTTT	0	0	0	I	0	0	0	I	0	0	0	I
T1472	AAAAAAAACGTGTAATCAGTGCTTTCGCACTGATTACACGTTTTTTTT	9	9	0	100.00%	0	0	0	I	9	9	0	100.00%
T1473	AAAAAAAACGCATGCTCAGTGCGAAAGCACTGTTCTGGGCTTTTTTTT	0	0	0	I	0	0	0	I	1	1	0	100.00%
T1474	AAAAAAAACCAAACATCAGTGCTTTCGCACTGATGTTTGGTTTTTTTT	6	6	0	100.00%	14	14	0	100.00%	5	5	0	100.00%
T1475	AAAAAAAAGGACGCCCCAGTGCTTTCGCACTGTCGAACGCTTTTTTTT	0	0	0	I	0	0	0	I	0	0	0	I
T1476	AAAAAAAAGCAATTATCAGTGCGAAAGCACTGATAATTGCTTTTTTTT	29	29	0	100.00%	21	21	0	100.00%	25	25	0	100.00%
T1477	AAAAAAAACGTCATGTCAGTGCTTTCGCACTGACATGACGTTTTTTTT	4	4	0	100.00%	0	0	0	I	1	1	0	100.00%
T1478	AAAAAAAACGTATTGACAGTGCGAAAGCACTGTCAATACGTTTTTTTT	19	19	0	100.00%	13	13	0	100.00%	11	10	1	90.91%
T1479	AAAAAAAACGCTCTCACAGTGCTTTCGCACTGCGTGCCGGTTTTTTTT	1	0	1	0.00%	0	0	0	I	3	0	3	0.00%
T1480	AAAAAAAACCTTAACGCAGTGCGAAAGCACTGCGTTAAGGTTTTTTTT	0	0	0	I	0	0	0	I	0	0	0	I
T1481	AAAAAAAACCTGTCAACAGTGCTTTCGCACTGAGGAATCGTTTTTTTT	0	0	0	I	0	0	0	I	0	0	0	I
T1482	AAAAAAAAGGTAAGTTCAGTGCGAAAGCACTGAACTTACCTTTTTTTT	23	23	0	100.00%	39	39	0	100.00%	13	13	0	100.00%
T1483	AAAAAAAAGGGCTTCGCAGTGCTTTCGCACTGAAAGAAGGTTTTTTTT	0	0	0	I	0	0	0	I	0	0	0	I
T1484	AAAAAAAAGGCATGTTCAGTGCTTTCGCACTGAACATGCCTTTTTTTT	0	0	0	I	0	0	0	I	1	1	0	100.00%
T1485	AAAAAAAACCTTTTGTCAGTGCTTTCGCACTGACAAAAGGTTTTTTTT	31	29	2	93.55%	46	46	0	100.00%	37	37	0	100.00%
T1486	AAAAAAAACCTCCGCTCAGTGCGAAAGCACTGTGGTACCCTTTTTTTT	4	0	4	0.00%	3	1	2	33.33%	16	9	7	56.25%
T1487	AAAAAAAACCGGTGGCCAGTGCTTTCGCACTGAAGGTTGCTTTTTTTT	0	0	0	I	0	0	0	I	0	0	0	I
T1488	AAAAAAAACCGAGTTGCAGTGCGAAAGCACTGATCAATGCTTTTTTTT	0	0	0	I	0	0	0	I	1	1	0	100.00%
T1489	AAAAAAAACCCGGGTCCAGTGCTTTCGCACTGCTGAGACGTTTTTTTT	0	0	0	I	0	0	0	I	2	0	2	0.00%
T1490	AAAAAAAACCCAAAAGCAGTGCGAAAGCACTGTATGCACCTTTTTTTT	0	0	0	I	0	0	0	I	0	0	0	I
T1491	AAAAAAAACCAAATTACAGTGCGAAAGCACTGTAATTTGGTTTTTTTT	17	17	0	100.00%	14	14	0	100.00%	11	11	0	100.00%
T1492	AAAAAAAAGGTAGTGTCAGTGCGAAAGCACTGACACTACCTTTTTTTT	1	1	0	100.00%	4	4	0	100.00%	4	4	0	100.00%
T1493	AAAAAAAAGGGGCATGCAGTGCGAAAGCACTGGCAAAAGGTTTTTTTT	0	0	0	I	0	0	0	I	3	0	3	0.00%
T1494	AAAAAAAAGGCTAGTGCAGTGCTTTCGCACTGCACTAGCCTTTTTTTT	53	53	0	100.00%	57	56	1	98.25%	68	68	0	100.00%
T1495	AAAAAAAAGGCGTGCGCAGTGCGAAAGCACTGTAGTATGGTTTTTTTT	0	0	0	I	0	0	0	I	0	0	0	I
T1496	AAAAAAAAGGCAAACGCAGTGCTTTCGCACTGGACACCCGTTTTTTTT	0	0	0	I	0	0	0	I	0	0	0	I
T1497	AAAAAAAAGCGTTACACAGTGCTTTCGCACTGTGTAACGCTTTTTTTT	10	9	1	90.00%	8	6	2	75.00%	23	22	1	95.65%
T1498	AAAAAAAAGCGGGATTCAGTGCGAAAGCACTGTTCGGCGGTTTTTTTT	0	0	0	I	0	0	0	I	11	4	7	36.36%
T1499	AAAAAAAAGCACTGATCAGTGCGAAAGCACTGCCCATCGGTTTTTTTT	42	25	17	59.52%	17	7	10	41.18%	10	0	10	0.00%
T1500	AAAAAAAACGTTCACTCAGTGCTTTCGCACTGAGTGAACGTTTTTTTT	1	0	1	0.00%	0	0	0	I	4	4	0	100.00%
T1501	AAAAAAAACGTGGCTTCAGTGCTTTCGCACTGTTATTCCCTTTTTTTT	0	0	0	I	0	0	0	I	0	0	0	I
T1502	AAAAAAAACGGCGTCTCAGTGCTTTCGCACTGCAACAAGGTTTTTTTT	0	0	0	I	2	0	2	0.00%	0	0	0	I
T1503	AAAAAAAACGCACTGACAGTGCTTTCGCACTGGGCACAGCTTTTTTTT	0	0	0	I	0	0	0	I	5	0	5	0.00%
T1504	AAAAAAAACCTCTATTCAGTGCGAAAGCACTGAGGCCTCCTTTTTTTT	1	1	0	100.00%	0	0	0	I	0	0	0	I
T1505	AAAAAAAACCGTCTCGCAGTGCTTTCGCACTGTACGTACGTTTTTTTT	0	0	0	I	0	0	0	I	0	0	0	I
T1506	AAAAAAAACCCGGTAGCAGTGCGAAAGCACTGGCATTTCCTTTTTTTT	0	0	0	I	2	0	2	0.00%	0	0	0	I
T1507	AAAAAAAACCCATGTGCAGTGCTTTCGCACTGAAACCCCCTTTTTTTT	0	0	0	I	0	0	0	I	2	0	2	0.00%
T1508	AAAAAAAAGGTTTTGGCAGTGCTTTCGCACTGTTGCCGGGTTTTTTTT	1	0	1	0.00%	0	0	0	I	0	0	0	I
T1509	AAAAAAAAGGTCGTTTCAGTGCTTTCGCACTGCCTACTGCTTTTTTTT	0	0	0	I	0	0	0	I	1	0	1	0.00%
T1510	AAAAAAAAGGTACTTCCAGTGCGAAAGCACTGGAAGTAGCTTTTTTTT	22	22	0	100.00%	13	12	1	92.31%	18	18	0	100.00%
T1511	AAAAAAAAGGTAATGACAGTGCTTTCGCACTGTCATTACCTTTTTTTT	0	0	0	I	15	14	1	93.33%	0	0	0	I
T1512	AAAAAAAAGGGCCATTCAGTGCTTTCGCACTGTGAATCGGTTTTTTTT	2	0	2	0.00%	0	0	0	I	7	0	7	0.00%
T1513	AAAAAAAAGCGGGGGCCAGTGCGAAAGCACTGTTAACGGGTTTTTTTT	10	6	4	60.00%	3	0	3	0.00%	60	24	36	40.00%
T1514	AAAAAAAAGCCGGCACCAGTGCGAAAGCACTGTTCTTGCGTTTTTTTT	0	0	0	I	0	0	0	I	4	0	4	0.00%
T1515	AAAAAAAACGTAATTCCAGTGCTTTCGCACTGGAATTACGTTTTTTTT	34	34	0	100.00%	20	19	1	95.00%	10	9	1	90.00%
T1516	AAAAAAAACGGATCACCAGTGCGAAAGCACTGCCACCGGGTTTTTTTT	0	0	0	I	0	0	0	I	0	0	0	I
T1517	AAAAAAAACCTACTCACAGTGCTTTCGCACTGTCATCTGCTTTTTTTT	0	0	0	I	0	0	0	I	0	0	0	I
T1518	AAAAAAAACCCAATCTCAGTGCTTTCGCACTGACCCCCCCTTTTTTTT	0	0	0	I	0	0	0	I	0	0	0	I
T1519	AAAAAAAAGGAAATCGCAGTGCTTTCGCACTGGAGAACGGTTTTTTTT	4	0	4	0.00%	1	0	1	0.00%	1	0	1	0.00%
T1520	AAAAAAAAGCAAGTGTCAGTGCGAAAGCACTGACACTTGGTTTTTTTT	0	0	0	I	0	0	0	I	13	13	0	100.00%
T1521	AAAAAAAACGGTGTCGCAGTGCTTTCGCACTGTAAAGTGGTTTTTTTT	0	0	0	I	0	0	0	I	0	0	0	I
T1522	AAAAAAAACGGTCTCGCAGTGCTTTCGCACTGGAACCAGGTTTTTTTT	0	0	0	I	0	0	0	I	0	0	0	I
T1523	AAAAAAAACGAGGAGCCAGTGCTTTCGCACTGTCAATACGTTTTTTTT	1	0	1	0.00%	1	0	1	0.00%	3	0	3	0.00%
T1524	AAAAAAAACCTGGTTGCAGTGCGAAAGCACTGAAGGATGCTTTTTTTT	0	0	0	I	0	0	0	I	0	0	0	I
T1525	AAAAAAAACCTGGCGGCAGTGCTTTCGCACTGAACTGACCTTTTTTTT	0	0	0	I	0	0	0	I	0	0	0	I
T1526	AAAAAAAACCCCCGCTCAGTGCGAAAGCACTGTCGTGCCCTTTTTTTT	31	4	27	12.90%	40	10	30	25.00%	47	5	42	10.64%
T1527	AAAAAAAACCCCATGGCAGTGCGAAAGCACTGAATGAACCTTTTTTTT	0	0	0	I	2	0	2	0.00%	0	0	0	I
T1528	AAAAAAAAGGGTCATCCAGTGCGAAAGCACTGAGATTGCGTTTTTTTT	2	0	2	0.00%	0	0	0	I	0	0	0	I
T1529	AAAAAAAAGGAACTGGCAGTGCGAAAGCACTGGTCCCCCGTTTTTTTT	26	7	19	26.92%	4	0	4	0.00%	24	12	12	50.00%
T1530	AAAAAAAAGCTTTAGTCAGTGCGAAAGCACTGCTCCGTCGTTTTTTTT	0	0	0	I	0	0	0	I	2	0	2	0.00%
T1531	AAAAAAAAGCGCACGGCAGTGCTTTCGCACTGCGAACAGGTTTTTTTT	1	0	1	0.00%	3	0	3	0.00%	0	0	0	I
T1532	AAAAAAAAGCAGTTATCAGTGCGAAAGCACTGGGAGAGCGTTTTTTTT	1	0	1	0.00%	0	0	0	I	1	0	1	0.00%
T1533	AAAAAAAACGTTGTGGCAGTGCTTTCGCACTGTGTCCAGCTTTTTTTT	0	0	0	I	0	0	0	I	0	0	0	I
T1534	AAAAAAAACGATCGTACAGTGCGAAAGCACTGCTGCATGCTTTTTTTT	0	0	0	I	0	0	0	I	1	1	0	100.00%
T1535	AAAAAAAACCTTTGAGCAGTGCTTTCGCACTGCTCAAAGGTTTTTTTT	0	0	0	I	0	0	0	I	0	0	0	I
T1536	AAAAAAAACCTGTGTGCAGTGCGAAAGCACTGGTCTCTCGTTTTTTTT	0	0	0	I	0	0	0	I	0	0	0	I
T1537	AAAAAAAACCATTTGACAGTGCGAAAGCACTGACCACAGCTTTTTTTT	0	0	0	I	0	0	0	I	0	0	0	I
T1538	AAAAAAAAGGTGTCGGCAGTGCTTTCGCACTGATGCCACGTTTTTTTT	0	0	0	I	1	0	1	0.00%	0	0	0	I
T1539	AAAAAAAAGGTAGGTGCAGTGCTTTCGCACTGCACCTACCTTTTTTTT	9	9	0	100.00%	6	6	0	100.00%	26	26	0	100.00%
T1540	AAAAAAAAGGGGCATACAGTGCGAAAGCACTGCAGAGCGGTTTTTTTT	0	0	0	I	0	0	0	I	1	0	1	0.00%
T1541	AAAAAAAAGGCACATTCAGTGCGAAAGCACTGCACCCGGGTTTTTTTT	0	0	0	I	0	0	0	I	0	0	0	I
T1542	AAAAAAAAGGAAGTGCCAGTGCGAAAGCACTGCGAACGGGTTTTTTTT	0	0	0	I	0	0	0	I	14	3	11	21.43%
T1543	AAAAAAAAGCTAGTAACAGTGCGAAAGCACTGTTACTAGCTTTTTTTT	53	52	1	98.11%	8	8	0	100.00%	60	52	8	86.67%
T1544	AAAAAAAAGCCCACAACAGTGCGAAAGCACTGCCCCCCGCTTTTTTTT	0	0	0	I	0	0	0	I	0	0	0	I
T1545	AAAAAAAAGCATCGCGCAGTGCTTTCGCACTGACGTGCCCTTTTTTTT	1	1	0	100.00%	0	0	0	I	0	0	0	I
T1546	AAAAAAAAGCAATTGTCAGTGCTTTCGCACTGACAATTGCTTTTTTTT	0	0	0	I	2	2	0	100.00%	3	3	0	100.00%
T1547	AAAAAAAACCTTTATTCAGTGCGAAAGCACTGAATAAAGGTTTTTTTT	25	23	2	92.00%	17	16	1	94.12%	39	39	0	100.00%
T1548	AAAAAAAACCGGTCTACAGTGCGAAAGCACTGAGAACGCCTTTTTTTT	0	0	0	I	0	0	0	I	0	0	0	I
T1549	AAAAAAAACCGGGGTTCAGTGCGAAAGCACTGAAAACCCGTTTTTTTT	0	0	0	I	0	0	0	I	2	2	0	100.00%
T1550	AAAAAAAACCATTGTTCAGTGCTTTCGCACTGGTAAATCCTTTTTTTT	0	0	0	I	1	0	1	0.00%	0	0	0	I
T1551	AAAAAAAAGGTTGTGTCAGTGCGAAAGCACTGAGGACTCGTTTTTTTT	22	14	8	63.64%	1	0	1	0.00%	6	1	5	16.67%
T1552	AAAAAAAAGGTCAGCACAGTGCTTTCGCACTGTGCTGACCTTTTTTTT	7	7	0	100.00%	14	14	0	100.00%	1	1	0	100.00%
T1553	AAAAAAAAGCTTGTATCAGTGCGAAAGCACTGATACAAGCTTTTTTTT	20	20	0	100.00%	31	31	0	100.00%	18	17	1	94.44%
T1554	AAAAAAAAGCTTATGTCAGTGCTTTCGCACTGACATAAGCTTTTTTTT	52	49	3	94.23%	29	26	3	89.66%	23	23	0	100.00%
T1555	AAAAAAAACGTCAAATCAGTGCTTTCGCACTGATTTGACGTTTTTTTT	4	4	0	100.00%	3	3	0	100.00%	10	10	0	100.00%
T1556	AAAAAAAACGCGGTGTCAGTGCGAAAGCACTGTAATATCGTTTTTTTT	0	0	0	I	1	0	1	0.00%	0	0	0	I
T1557	AAAAAAAACGACCACGCAGTGCTTTCGCACTGAATGAGGGTTTTTTTT	0	0	0	I	0	0	0	I	0	0	0	I
T1558	AAAAAAAACGACAGAGCAGTGCGAAAGCACTGAACCCAGCTTTTTTTT	0	0	0	I	0	0	0	I	0	0	0	I
T1559	AAAAAAAACGAATCTACAGTGCTTTCGCACTGTAGATTCGTTTTTTTT	0	0	0	I	4	4	0	100.00%	5	5	0	100.00%
T1560	AAAAAAAACCATCGATCAGTGCTTTCGCACTGTACAGCCCTTTTTTTT	0	0	0	I	0	0	0	I	0	0	0	I
T1561	AAAAAAAAGGTTGTTACAGTGCGAAAGCACTGAATCCGCGTTTTTTTT	0	0	0	I	0	0	0	I	0	0	0	I
T1562	AAAAAAAAGGTTACATCAGTGCTTTCGCACTGATGTAACCTTTTTTTT	65	63	2	96.92%	25	25	0	100.00%	11	7	4	63.64%
T1563	AAAAAAAAGGTGGTTGCAGTGCTTTCGCACTGTTAGTCCGTTTTTTTT	0	0	0	I	0	0	0	I	0	0	0	I
T1564	AAAAAAAAGCTAGACCCAGTGCTTTCGCACTGAATGGCCCTTTTTTTT	1	0	1	0.00%	0	0	0	I	0	0	0	I
T1565	AAAAAAAACGTTTACCCAGTGCGAAAGCACTGCGAGAAGCTTTTTTTT	0	0	0	I	0	0	0	I	0	0	0	I
T1566	AAAAAAAACGTCGGTGCAGTGCTTTCGCACTGTCGAATCCTTTTTTTT	0	0	0	I	0	0	0	I	7	0	7	0.00%
T1567	AAAAAAAACCGTAGTGCAGTGCGAAAGCACTGTCCCTCCGTTTTTTTT	0	0	0	I	0	0	0	I	0	0	0	I
T1568	AAAAAAAACCGGTTTTCAGTGCGAAAGCACTGCGGGATCGTTTTTTTT	0	0	0	I	0	0	0	I	2	2	0	100.00%
T1569	AAAAAAAACCAGCAAACAGTGCGAAAGCACTGACCGCACCTTTTTTTT	3	0	3	0.00%	1	0	1	0.00%	1	0	1	0.00%
T1570	AAAAAAAAGGTTAGTTCAGTGCGAAAGCACTGAACTAACCTTTTTTTT	40	40	0	100.00%	25	25	0	100.00%	33	32	1	96.97%
T1571	AAAAAAAAGGAGTATACAGTGCTTTCGCACTGGACGTGCCTTTTTTTT	0	0	0	I	0	0	0	I	0	0	0	I
T1572	AAAAAAAAGGAAGGTCCAGTGCGAAAGCACTGCCCGCACGTTTTTTTT	1	1	0	100.00%	0	0	0	I	0	0	0	I
T1573	AAAAAAAACGTTCTCACAGTGCGAAAGCACTGTGAGAACGTTTTTTTT	4	4	0	100.00%	7	6	1	85.71%	11	9	2	81.82%
T1574	AAAAAAAACGCAAATTCAGTGCTTTCGCACTGAATTTGCGTTTTTTTT	0	0	0	I	6	6	0	100.00%	0	0	0	I
T1575	AAAAAAAACCTACTTGCAGTGCGAAAGCACTGAGCACCCCTTTTTTTT	0	0	0	I	0	0	0	I	0	0	0	I
T1576	AAAAAAAAGGTGTCTCCAGTGCGAAAGCACTGTTCCCGCGTTTTTTTT	0	0	0	I	0	0	0	I	0	0	0	I
T1577	AAAAAAAAGGTGAGTGCAGTGCGAAAGCACTGCACTCACCTTTTTTTT	0	0	0	I	1	1	0	100.00%	12	12	0	100.00%
T1578	AAAAAAAAGGTAGCTTCAGTGCTTTCGCACTGAAGCTACCTTTTTTTT	2	2	0	100.00%	0	0	0	I	1	1	0	100.00%
T1579	AAAAAAAAGGTAATGGCAGTGCGAAAGCACTGGATAGTCGTTTTTTTT	0	0	0	I	2	0	2	0.00%	0	0	0	I
T1580	AAAAAAAAGGGTGGGCCAGTGCTTTCGCACTGACAAGTGGTTTTTTTT	0	0	0	I	0	0	0	I	0	0	0	I
T1581	AAAAAAAAGGGTAGTACAGTGCTTTCGCACTGTACTACCCTTTTTTTT	54	54	0	100.00%	37	37	0	100.00%	57	57	0	100.00%
T1582	AAAAAAAAGGCGGGTGCAGTGCGAAAGCACTGAATAACGGTTTTTTTT	0	0	0	I	0	0	0	I	0	0	0	I
T1583	AAAAAAAAGGATACGTCAGTGCGAAAGCACTGCGCTCTGCTTTTTTTT	0	0	0	I	0	0	0	I	0	0	0	I
T1584	AAAAAAAAGCTTGTAGCAGTGCTTTCGCACTGCTACAAGCTTTTTTTT	49	47	2	95.92%	49	49	0	100.00%	31	31	0	100.00%
T1585	AAAAAAAAGCTCATCCCAGTGCGAAAGCACTGAGCCGGGGTTTTTTTT	0	0	0	I	1	0	1	0.00%	2	2	0	100.00%
T1586	AAAAAAAAGCCTCATTCAGTGCGAAAGCACTGCTCATCGGTTTTTTTT	21	8	13	38.10%	3	0	3	0.00%	22	0	22	0.00%
T1587	AAAAAAAAGCACTACGCAGTGCGAAAGCACTGGGCTTCCGTTTTTTTT	0	0	0	I	0	0	0	I	0	0	0	I
T1588	AAAAAAAACGTTATGCCAGTGCTTTCGCACTGGCATAACGTTTTTTTT	0	0	0	I	0	0	0	I	1	1	0	100.00%
T1589	AAAAAAAACGAGGGCTCAGTGCTTTCGCACTGACAAAAGGTTTTTTTT	0	0	0	I	3	2	1	66.67%	0	0	0	I
T1590	AAAAAAAACCTTCATGCAGTGCTTTCGCACTGCATGAAGGTTTTTTTT	0	0	0	I	6	6	0	100.00%	0	0	0	I
T1591	AAAAAAAACCTGGTGGCAGTGCGAAAGCACTGCGATTCCGTTTTTTTT	0	0	0	I	0	0	0	I	0	0	0	I
T1592	AAAAAAAACCTGGGCTCAGTGCGAAAGCACTGTGCTGACGTTTTTTTT	20	4	16	20.00%	10	3	7	30.00%	11	8	3	72.73%
T1593	AAAAAAAACCAGCCGGCAGTGCGAAAGCACTGGAAATACCTTTTTTTT	0	0	0	I	0	0	0	I	0	0	0	I
T1594	AAAAAAAAGGTGGAAACAGTGCTTTCGCACTGTTTCCACCTTTTTTTT	3	3	0	100.00%	2	2	0	100.00%	0	0	0	I
T1595	AAAAAAAAGGTCAATACAGTGCTTTCGCACTGTATTGACCTTTTTTTT	2	2	0	100.00%	0	0	0	I	6	6	0	100.00%
T1596	AAAAAAAAGGTATTTGCAGTGCGAAAGCACTGCAAATACCTTTTTTTT	20	20	0	100.00%	13	13	0	100.00%	11	11	0	100.00%
T1597	AAAAAAAAGGTACGAACAGTGCGAAAGCACTGCCCCCCCGTTTTTTTT	0	0	0	I	0	0	0	I	1	1	0	100.00%
T1598	AAAAAAAAGGGGTGGGCAGTGCGAAAGCACTGGATTGCCGTTTTTTTT	17	16	1	94.12%	7	7	0	100.00%	18	10	8	55.56%
T1599	AAAAAAAAGGCATGTACAGTGCGAAAGCACTGTACATGCCTTTTTTTT	3	3	0	100.00%	2	2	0	100.00%	3	3	0	100.00%
T1600	AAAAAAAAGCTTCTTCCAGTGCGAAAGCACTGCATTCCGGTTTTTTTT	1	1	0	100.00%	0	0	0	I	3	3	0	100.00%
T1601	AAAAAAAAGCCGGAAACAGTGCTTTCGCACTGGCTGACCGTTTTTTTT	7	2	5	28.57%	2	0	2	0.00%	4	0	4	0.00%
T1602	AAAAAAAACGTTAGTGCAGTGCTTTCGCACTGCACTAACGTTTTTTTT	5	5	0	100.00%	0	0	0	I	0	0	0	I
T1603	AAAAAAAACGCGCCTACAGTGCGAAAGCACTGGCAACCCCTTTTTTTT	0	0	0	I	0	0	0	I	0	0	0	I
T1604	AAAAAAAACCTGTGTACAGTGCGAAAGCACTGGCGCTCGCTTTTTTTT	0	0	0	I	4	0	4	0.00%	0	0	0	I
T1605	AAAAAAAACCGGTGGGCAGTGCTTTCGCACTGGGCGTAGCTTTTTTTT	0	0	0	I	0	0	0	I	0	0	0	I
T1606	AAAAAAAAGGTTAAAACAGTGCGAAAGCACTGTTTTAACCTTTTTTTT	0	0	0	I	0	0	0	I	8	8	0	100.00%
T1607	AAAAAAAAGGTGCTAACAGTGCTTTCGCACTGAGAGAGCCTTTTTTTT	1	0	1	0.00%	0	0	0	I	8	2	6	25.00%
T1608	AAAAAAAAGGTATGTGCAGTGCGAAAGCACTGGCCAGCCGTTTTTTTT	0	0	0	I	0	0	0	I	0	0	0	I
T1609	AAAAAAAAGGTACGACCAGTGCGAAAGCACTGACAAGAGGTTTTTTTT	0	0	0	I	0	0	0	I	0	0	0	I
T1610	AAAAAAAAGGAGGGGCCAGTGCGAAAGCACTGAAAGCCGGTTTTTTTT	0	0	0	I	1	0	1	0.00%	0	0	0	I
T1611	AAAAAAAAGCGATATACAGTGCTTTCGCACTGTATATCGCTTTTTTTT	41	41	0	100.00%	51	48	3	94.12%	76	76	0	100.00%
T1612	AAAAAAAAGCCATGTACAGTGCTTTCGCACTGGCCAACGGTTTTTTTT	0	0	0	I	1	0	1	0.00%	0	0	0	I
T1613	AAAAAAAACGTCTATGCAGTGCTTTCGCACTGCATAGACGTTTTTTTT	10	10	0	100.00%	8	8	0	100.00%	2	2	0	100.00%
T1614	AAAAAAAACGTAGATTCAGTGCGAAAGCACTGTCGGCCCGTTTTTTTT	0	0	0	I	0	0	0	I	0	0	0	I
T1615	AAAAAAAACGTACGTCCAGTGCGAAAGCACTGAGCTGCCCTTTTTTTT	2	1	1	50.00%	0	0	0	I	0	0	0	I
T1616	AAAAAAAACGGTCTACCAGTGCGAAAGCACTGCCTTTACCTTTTTTTT	2	0	2	0.00%	0	0	0	I	3	1	2	33.33%
T1617	AAAAAAAACCTTATCTCAGTGCTTTCGCACTGAGATAAGGTTTTTTTT	25	24	1	96.00%	59	59	0	100.00%	34	31	3	91.18%
T1618	AAAAAAAAGGTCATGCCAGTGCGAAAGCACTGCCCCCAGGTTTTTTTT	8	2	6	25.00%	9	5	4	55.56%	0	0	0	I
T1619	AAAAAAAAGGTCAACGCAGTGCGAAAGCACTGACCTTACGTTTTTTTT	0	0	0	I	0	0	0	I	0	0	0	I
T1620	AAAAAAAAGGGCAGCACAGTGCGAAAGCACTGTGACATGGTTTTTTTT	0	0	0	I	0	0	0	I	1	1	0	100.00%
T1621	AAAAAAAAGCTGTGTGCAGTGCTTTCGCACTGACGGATGCTTTTTTTT	0	0	0	I	0	0	0	I	0	0	0	I
T1622	AAAAAAAAGCTCTGTACAGTGCTTTCGCACTGTACAGAGCTTTTTTTT	0	0	0	I	6	6	0	100.00%	2	2	0	100.00%
T1623	AAAAAAAAGCAGAGGGCAGTGCGAAAGCACTGTGCCGCGGTTTTTTTT	0	0	0	I	0	0	0	I	0	0	0	I
T1624	AAAAAAAACGTATGCACAGTGCTTTCGCACTGTAACGCGGTTTTTTTT	0	0	0	I	0	0	0	I	1	0	1	0.00%
T1625	AAAAAAAACCTTGGAACAGTGCGAAAGCACTGCCTTACCCTTTTTTTT	0	0	0	I	0	0	0	I	0	0	0	I
T1626	AAAAAAAACCTTAGGGCAGTGCTTTCGCACTGAGCATCGCTTTTTTTT	0	0	0	I	0	0	0	I	0	0	0	I
T1627	AAAAAAAAGGTTTGAGCAGTGCTTTCGCACTGCTCAAACCTTTTTTTT	3	3	0	100.00%	2	2	0	100.00%	9	9	0	100.00%
T1628	AAAAAAAAGGTTATCGCAGTGCGAAAGCACTGCGATAACCTTTTTTTT	2	2	0	100.00%	22	22	0	100.00%	22	22	0	100.00%
T1629	AAAAAAAAGGCTTTCACAGTGCGAAAGCACTGCTACCCCGTTTTTTTT	10	7	3	70.00%	7	0	7	0.00%	0	0	0	I
T1630	AAAAAAAAGGATGCAGCAGTGCGAAAGCACTGTCTCGGGGTTTTTTTT	1	0	1	0.00%	0	0	0	I	0	0	0	I
T1631	AAAAAAAAGCAGTAATCAGTGCTTTCGCACTGATTACTGCTTTTTTTT	6	6	0	100.00%	1	0	1	0.00%	0	0	0	I
T1632	AAAAAAAAGCAGCTAACAGTGCTTTCGCACTGTGCAACGGTTTTTTTT	7	1	6	14.29%	1	0	1	0.00%	11	3	8	27.27%
T1633	AAAAAAAACGTTGTCACAGTGCTTTCGCACTGTGACAACGTTTTTTTT	0	0	0	I	0	0	0	I	0	0	0	I
T1634	AAAAAAAACGTGCCTACAGTGCTTTCGCACTGAACAAGGCTTTTTTTT	6	0	6	0.00%	7	0	7	0.00%	34	0	34	0.00%
T1635	AAAAAAAACGTATCATCAGTGCGAAAGCACTGATGATACGTTTTTTTT	31	27	4	87.10%	9	9	0	100.00%	15	12	3	80.00%
T1636	AAAAAAAACGTAGTCGCAGTGCGAAAGCACTGAGTATCGGTTTTTTTT	0	0	0	I	0	0	0	I	0	0	0	I
T1637	AAAAAAAACCATTCGTCAGTGCGAAAGCACTGACGAATGGTTTTTTTT	6	6	0	100.00%	10	10	0	100.00%	20	18	2	90.00%
T1638	AAAAAAAACCACTAGTCAGTGCGAAAGCACTGAGCCCCCCTTTTTTTT	0	0	0	I	0	0	0	I	0	0	0	I
T1639	AAAAAAAAGGTGTCTGCAGTGCTTTCGCACTGTTCGAGCGTTTTTTTT	0	0	0	I	0	0	0	I	0	0	0	I
T1640	AAAAAAAAGGTGGGTGCAGTGCTTTCGCACTGGGCGATCGTTTTTTTT	2	0	2	0.00%	0	0	0	I	0	0	0	I
T1641	AAAAAAAAGGGAACAACAGTGCGAAAGCACTGCTCCGGGGTTTTTTTT	0	0	0	I	0	0	0	I	0	0	0	I
T1642	AAAAAAAAGGCGTGCGCAGTGCTTTCGCACTGACCTGTGGTTTTTTTT	1	0	1	0.00%	2	0	2	0.00%	0	0	0	I
T1643	AAAAAAAAGGATCATACAGTGCGAAAGCACTGCTTCCGCGTTTTTTTT	2	0	2	0.00%	0	0	0	I	3	0	3	0.00%
T1644	AAAAAAAAGCTCTCAACAGTGCGAAAGCACTGGTGTGCCCTTTTTTTT	2	2	0	100.00%	2	2	0	100.00%	2	2	0	100.00%
T1645	AAAAAAAAGCCTATGGCAGTGCGAAAGCACTGCCATAGGGTTTTTTTT	18	18	0	100.00%	3	1	2	33.33%	42	35	7	83.33%
T1646	AAAAAAAAGCCGCTAGCAGTGCGAAAGCACTGGCCCCCCGTTTTTTTT	0	0	0	I	0	0	0	I	0	0	0	I
T1647	AAAAAAAAGCCAGGTTCAGTGCGAAAGCACTGGCCAGACCTTTTTTTT	0	0	0	I	0	0	0	I	0	0	0	I
T1648	AAAAAAAAGCAGCTTGCAGTGCTTTCGCACTGACGTGACGTTTTTTTT	0	0	0	I	0	0	0	I	0	0	0	I
T1649	AAAAAAAAGCAACGGTCAGTGCGAAAGCACTGCAAACCCGTTTTTTTT	0	0	0	I	0	0	0	I	0	0	0	I
T1650	AAAAAAAACGTTTTGACAGTGCTTTCGCACTGTCAAAACGTTTTTTTT	6	6	0	100.00%	2	2	0	100.00%	8	8	0	100.00%
T1651	AAAAAAAACGTTAATACAGTGCGAAAGCACTGTATTAACGTTTTTTTT	2	2	0	100.00%	0	0	0	I	5	5	0	100.00%
T1652	AAAAAAAACCTTTATGCAGTGCTTTCGCACTGCATAAAGGTTTTTTTT	6	6	0	100.00%	35	35	0	100.00%	33	32	1	96.97%
T1653	AAAAAAAACCTTATGTCAGTGCGAAAGCACTGACATAAGGTTTTTTTT	34	34	0	100.00%	62	56	6	90.32%	48	47	1	97.92%
T1654	AAAAAAAACCTATGTGCAGTGCGAAAGCACTGCACATAGGTTTTTTTT	5	5	0	100.00%	32	32	0	100.00%	26	26	0	100.00%
T1655	AAAAAAAACCGTGCAACAGTGCGAAAGCACTGCATTCCCCTTTTTTTT	0	0	0	I	0	0	0	I	1	0	1	0.00%
T1656	AAAAAAAACCGGTACTCAGTGCGAAAGCACTGCACCAACCTTTTTTTT	1	1	0	100.00%	0	0	0	I	0	0	0	I
T1657	AAAAAAAACCCGCCGTCAGTGCTTTCGCACTGTCATACCGTTTTTTTT	0	0	0	I	0	0	0	I	0	0	0	I
T1658	AAAAAAAAGGCTCGCCCAGTGCTTTCGCACTGTAAGCAGGTTTTTTTT	0	0	0	I	0	0	0	I	0	0	0	I
T1659	AAAAAAAAGGCGAGTTCAGTGCTTTCGCACTGCGCCCACGTTTTTTTT	3	0	3	0.00%	1	0	1	0.00%	0	0	0	I
T1660	AAAAAAAAGGAGTACTCAGTGCTTTCGCACTGAGTACTCCTTTTTTTT	0	0	0	I	0	0	0	I	0	0	0	I
T1661	AAAAAAAAGGAATGCCCAGTGCGAAAGCACTGACTGCGGCTTTTTTTT	4	1	3	25.00%	7	2	5	28.57%	0	0	0	I
T1662	AAAAAAAAGCGCCATTCAGTGCGAAAGCACTGAATGGCCCTTTTTTTT	3	3	0	100.00%	1	1	0	100.00%	5	5	0	100.00%
T1663	AAAAAAAAGCATAGTTCAGTGCGAAAGCACTGAACTATGCTTTTTTTT	27	27	0	100.00%	13	13	0	100.00%	18	17	1	94.44%
T1664	AAAAAAAAGCACAAGACAGTGCTTTCGCACTGTCTTGTGCTTTTTTTT	58	57	1	98.28%	55	55	0	100.00%	61	61	0	100.00%
T1665	AAAAAAAAGCAATGTGCAGTGCGAAAGCACTGCACATTGCTTTTTTTT	0	0	0	I	0	0	0	I	3	3	0	100.00%
T1666	AAAAAAAAGCAATCGTCAGTGCTTTCGCACTGTGCCCGGGTTTTTTTT	0	0	0	I	1	0	1	0.00%	0	0	0	I
T1667	AAAAAAAACGTTTCTACAGTGCTTTCGCACTGTAGAAACGTTTTTTTT	51	49	2	96.08%	39	36	3	92.31%	52	40	12	76.92%
T1668	AAAAAAAACGTTTATCCAGTGCGAAAGCACTGGATAAACGTTTTTTTT	5	5	0	100.00%	26	26	0	100.00%	3	3	0	100.00%
T1669	AAAAAAAACGTCTTTACAGTGCGAAAGCACTGGCGCAACCTTTTTTTT	1	0	1	0.00%	0	0	0	I	0	0	0	I
T1670	AAAAAAAACGGTGGGGCAGTGCTTTCGCACTGAATGTGCCTTTTTTTT	0	0	0	I	0	0	0	I	0	0	0	I
T1671	AAAAAAAACGGTAGTGCAGTGCTTTCGCACTGAGACATCCTTTTTTTT	0	0	0	I	0	0	0	I	0	0	0	I
T1672	AAAAAAAACGCTTAAACAGTGCGAAAGCACTGTTTAAGCGTTTTTTTT	0	0	0	I	4	4	0	100.00%	5	5	0	100.00%
T1673	AAAAAAAACGCGGTTCCAGTGCGAAAGCACTGCAGTCCCGTTTTTTTT	0	0	0	I	0	0	0	I	0	0	0	I
T1674	AAAAAAAACGAGGGCCCAGTGCGAAAGCACTGACCTACGCTTTTTTTT	0	0	0	I	0	0	0	I	3	0	3	0.00%
T1675	AAAAAAAACCGCATAGCAGTGCTTTCGCACTGGTACTGCCTTTTTTTT	0	0	0	I	0	0	0	I	0	0	0	I
T1676	AAAAAAAACCAAGTAACAGTGCTTTCGCACTGTTACTTGGTTTTTTTT	4	4	0	100.00%	22	21	1	95.45%	15	14	1	93.33%
T1677	AAAAAAAACCAAATATCAGTGCGAAAGCACTGTACAACGCTTTTTTTT	0	0	0	I	1	0	1	0.00%	0	0	0	I
T1678	AAAAAAAAGGTTATTTCAGTGCTTTCGCACTGAAATAACCTTTTTTTT	9	9	0	100.00%	4	4	0	100.00%	3	3	0	100.00%
T1679	AAAAAAAAGGTAATTGCAGTGCGAAAGCACTGCAATTACCTTTTTTTT	38	38	0	100.00%	20	20	0	100.00%	15	15	0	100.00%
T1680	AAAAAAAAGGGGGAAGCAGTGCTTTCGCACTGGAAAGACCTTTTTTTT	0	0	0	I	0	0	0	I	6	0	6	0.00%
T1681	AAAAAAAAGGGACGATCAGTGCGAAAGCACTGGGCTAGGCTTTTTTTT	0	0	0	I	0	0	0	I	0	0	0	I
T1682	AAAAAAAAGGCTTCACCAGTGCTTTCGCACTGCCCGGGCCTTTTTTTT	0	0	0	I	0	0	0	I	0	0	0	I
T1683	AAAAAAAAGGCATTTTCAGTGCGAAAGCACTGACTCGCGGTTTTTTTT	0	0	0	I	0	0	0	I	0	0	0	I
T1684	AAAAAAAAGCGTCTGTCAGTGCGAAAGCACTGGTAACTCCTTTTTTTT	0	0	0	I	0	0	0	I	0	0	0	I
T1685	AAAAAAAACGTTTCTGCAGTGCGAAAGCACTGCAGAAACGTTTTTTTT	37	36	1	97.30%	36	33	3	91.67%	47	43	4	91.49%
T1686	AAAAAAAACGGGCTTGCAGTGCTTTCGCACTGAATATGCCTTTTTTTT	0	0	0	I	0	0	0	I	0	0	0	I
T1687	AAAAAAAACCTTGTGGCAGTGCTTTCGCACTGCCACAAGGTTTTTTTT	3	3	0	100.00%	0	0	0	I	0	0	0	I
T1688	AAAAAAAACCTATTCACAGTGCTTTCGCACTGTGAATAGGTTTTTTTT	25	22	3	88.00%	43	42	1	97.67%	28	28	0	100.00%
T1689	AAAAAAAAGGAAATTACAGTGCTTTCGCACTGTAATTTCCTTTTTTTT	27	27	0	100.00%	24	24	0	100.00%	40	40	0	100.00%
T1690	AAAAAAAAGCTATCAACAGTGCTTTCGCACTGTTGATAGCTTTTTTTT	0	0	0	I	10	10	0	100.00%	0	0	0	I
T1691	AAAAAAAAGCTACAATCAGTGCGAAAGCACTGATTGTAGCTTTTTTTT	47	47	0	100.00%	68	67	1	98.53%	56	56	0	100.00%
T1692	AAAAAAAACGTTGGTGCAGTGCTTTCGCACTGCACCAACGTTTTTTTT	1	1	0	100.00%	0	0	0	I	0	0	0	I
T1693	AAAAAAAACGTTAAATCAGTGCGAAAGCACTGATTTAACGTTTTTTTT	28	27	1	96.43%	21	21	0	100.00%	5	5	0	100.00%
T1694	AAAAAAAACGTAAACACAGTGCTTTCGCACTGTGTTTACGTTTTTTTT	0	0	0	I	5	5	0	100.00%	0	0	0	I
T1695	AAAAAAAACGGGATTGCAGTGCTTTCGCACTGGGCACACCTTTTTTTT	0	0	0	I	0	0	0	I	0	0	0	I
T1696	AAAAAAAACGGCTCATCAGTGCGAAAGCACTGGACTTAGCTTTTTTTT	0	0	0	I	0	0	0	I	1	0	1	0.00%
T1697	AAAAAAAACGGATGAGCAGTGCTTTCGCACTGTAGTGCGCTTTTTTTT	0	0	0	I	1	0	1	0.00%	0	0	0	I
T1698	AAAAAAAACGGAACGTCAGTGCTTTCGCACTGGTCATGGCTTTTTTTT	0	0	0	I	0	0	0	I	0	0	0	I
T1699	AAAAAAAACGCGCTCACAGTGCGAAAGCACTGCGCAAAGGTTTTTTTT	2	0	2	0.00%	5	0	5	0.00%	0	0	0	I
T1700	AAAAAAAACGACTACTCAGTGCTTTCGCACTGAGTAGTCGTTTTTTTT	26	26	0	100.00%	16	12	4	75.00%	11	11	0	100.00%
T1701	AAAAAAAACCGTTAATCAGTGCTTTCGCACTGATTAACGGTTTTTTTT	0	0	0	I	0	0	0	I	0	0	0	I
T1702	AAAAAAAACCGATCTACAGTGCGAAAGCACTGGCAACACCTTTTTTTT	0	0	0	I	1	0	1	0.00%	0	0	0	I
T1703	AAAAAAAAGGTTTATCCAGTGCTTTCGCACTGGATAAACCTTTTTTTT	34	33	1	97.06%	28	27	1	96.43%	11	11	0	100.00%
T1704	AAAAAAAAGGTTCATTCAGTGCGAAAGCACTGAATGAACCTTTTTTTT	0	0	0	I	3	3	0	100.00%	1	0	1	0.00%
T1705	AAAAAAAAGGTTATTGCAGTGCTTTCGCACTGCAATAACCTTTTTTTT	10	10	0	100.00%	3	3	0	100.00%	0	0	0	I
T1706	AAAAAAAAGGCTGTGGCAGTGCTTTCGCACTGTGATGGGGTTTTTTTT	0	0	0	I	0	0	0	I	0	0	0	I
T1707	AAAAAAAAGCTGTAACCAGTGCGAAAGCACTGCCTCCCCCTTTTTTTT	1	0	1	0.00%	3	0	3	0.00%	0	0	0	I
T1708	AAAAAAAAGCGTTATTCAGTGCGAAAGCACTGAATAACGCTTTTTTTT	0	0	0	I	1	1	0	100.00%	1	1	0	100.00%
T1709	AAAAAAAAGCGCTCCTCAGTGCGAAAGCACTGTGCTATCGTTTTTTTT	11	1	10	9.09%	13	0	13	0.00%	13	2	11	15.38%
T1710	AAAAAAAAGCGATAAACAGTGCGAAAGCACTGTTTATCGCTTTTTTTT	1	1	0	100.00%	7	7	0	100.00%	6	6	0	100.00%
T1711	AAAAAAAACGTTCATGCAGTGCGAAAGCACTGCATGAACGTTTTTTTT	5	4	1	80.00%	4	4	0	100.00%	4	4	0	100.00%
T1712	AAAAAAAACGTTATTACAGTGCGAAAGCACTGTAATAACGTTTTTTTT	71	71	0	100.00%	49	48	1	97.96%	54	54	0	100.00%
T1713	AAAAAAAACGGAATAGCAGTGCGAAAGCACTGGGACCTGCTTTTTTTT	0	0	0	I	0	0	0	I	0	0	0	I
T1714	AAAAAAAACGCGCAGGCAGTGCTTTCGCACTGTACGGAGCTTTTTTTT	0	0	0	I	0	0	0	I	0	0	0	I
T1715	AAAAAAAACCCATTCACAGTGCTTTCGCACTGACCTATCCTTTTTTTT	2	1	1	50.00%	2	0	2	0.00%	9	1	8	11.11%
T1716	AAAAAAAAGGGGGTGCCAGTGCTTTCGCACTGTCAGCTGCTTTTTTTT	0	0	0	I	0	0	0	I	0	0	0	I
T1717	AAAAAAAAGGGGGCGGCAGTGCGAAAGCACTGATGCGCGCTTTTTTTT	0	0	0	I	1	1	0	100.00%	0	0	0	I
T1718	AAAAAAAAGGGATGTGCAGTGCTTTCGCACTGTGTCGGGGTTTTTTTT	0	0	0	I	0	0	0	I	0	0	0	I
T1719	AAAAAAAAGGGATGGTCAGTGCTTTCGCACTGATCCTAGGTTTTTTTT	0	0	0	I	0	0	0	I	7	0	7	0.00%
T1720	AAAAAAAAGGCGTGGCCAGTGCGAAAGCACTGTACCTTCCTTTTTTTT	0	0	0	I	0	0	0	I	0	0	0	I
T1721	AAAAAAAAGGACATGTCAGTGCTTTCGCACTGGGAGAACGTTTTTTTT	0	0	0	I	0	0	0	I	0	0	0	I
T1722	AAAAAAAAGCGCACTTCAGTGCGAAAGCACTGAAGTGCGGTTTTTTTT	1	1	0	100.00%	5	3	2	60.00%	6	6	0	100.00%
T1723	AAAAAAAAGCGAGCTCCAGTGCGAAAGCACTGATCCGCGGTTTTTTTT	0	0	0	I	0	0	0	I	0	0	0	I
T1724	AAAAAAAAGCAATGTGCAGTGCTTTCGCACTGTGCCACGGTTTTTTTT	0	0	0	I	0	0	0	I	0	0	0	I
T1725	AAAAAAAAGCAAGATTCAGTGCGAAAGCACTGAATCTTGCTTTTTTTT	0	0	0	I	0	0	0	I	0	0	0	I
T1726	AAAAAAAACGTTTGTGCAGTGCTTTCGCACTGCACAAACGTTTTTTTT	0	0	0	I	9	9	0	100.00%	8	8	0	100.00%
T1727	AAAAAAAACGTTTGGGCAGTGCTTTCGCACTGGAGTATCCTTTTTTTT	0	0	0	I	0	0	0	I	0	0	0	I
T1728	AAAAAAAACGTGATATCAGTGCGAAAGCACTGATATCACGTTTTTTTT	9	8	1	88.89%	7	7	0	100.00%	2	2	0	100.00%
T1729	AAAAAAAACGGGCATGCAGTGCTTTCGCACTGTGCATAGCTTTTTTTT	0	0	0	I	0	0	0	I	0	0	0	I
T1730	AAAAAAAACGGATTGCCAGTGCTTTCGCACTGGACTTAGGTTTTTTTT	0	0	0	I	0	0	0	I	0	0	0	I
T1731	AAAAAAAACCTTTGTTCAGTGCGAAAGCACTGAACAAAGGTTTTTTTT	0	0	0	I	13	12	1	92.31%	6	4	2	66.67%
T1732	AAAAAAAACCCAGCGCCAGTGCGAAAGCACTGAAATGGGGTTTTTTTT	0	0	0	I	0	0	0	I	0	0	0	I
T1733	AAAAAAAAGGGTGGGTCAGTGCGAAAGCACTGTGCTCAGGTTTTTTTT	1	0	1	0.00%	0	0	0	I	0	0	0	I
T1734	AAAAAAAAGGGCGGTGCAGTGCGAAAGCACTGGAGATGCCTTTTTTTT	36	24	12	66.67%	11	6	5	54.55%	4	4	0	100.00%
T1735	AAAAAAAAGCTACATTCAGTGCTTTCGCACTGAATGTAGCTTTTTTTT	0	0	0	I	0	0	0	I	1	1	0	100.00%
T1736	AAAAAAAAGCCCGTCACAGTGCGAAAGCACTGAGCATACGTTTTTTTT	0	0	0	I	0	0	0	I	0	0	0	I
T1737	AAAAAAAACGGCATGCCAGTGCGAAAGCACTGTCGGTCGGTTTTTTTT	0	0	0	I	0	0	0	I	0	0	0	I
T1738	AAAAAAAACGGCAGCTCAGTGCTTTCGCACTGTGAATACCTTTTTTTT	0	0	0	I	0	0	0	I	0	0	0	I
T1739	AAAAAAAACGGAGACTCAGTGCGAAAGCACTGTAACTCCCTTTTTTTT	1	0	1	0.00%	0	0	0	I	0	0	0	I
T1740	AAAAAAAACGAGTTGCCAGTGCGAAAGCACTGAATAGGCGTTTTTTTT	0	0	0	I	0	0	0	I	0	0	0	I
T1741	AAAAAAAACCTAGCCACAGTGCGAAAGCACTGCTTCTCGCTTTTTTTT	45	1	44	2.22%	13	0	13	0.00%	56	2	54	3.57%
T1742	AAAAAAAACCGAGTTGCAGTGCGAAAGCACTGTGAAACCGTTTTTTTT	3	0	3	0.00%	0	0	0	I	0	0	0	I
T1743	AAAAAAAACCCGATGACAGTGCTTTCGCACTGCTTCAACGTTTTTTTT	0	0	0	I	0	0	0	I	1	0	1	0.00%
T1744	AAAAAAAACCATAATTCAGTGCTTTCGCACTGAATTATGGTTTTTTTT	2	2	0	100.00%	2	2	0	100.00%	8	8	0	100.00%
T1745	AAAAAAAACCAAGGTACAGTGCTTTCGCACTGTACCTTGGTTTTTTTT	3	3	0	100.00%	2	2	0	100.00%	0	0	0	I
T1746	AAAAAAAAGGTGCTGTCAGTGCTTTCGCACTGCTCCCTGGTTTTTTTT	0	0	0	I	0	0	0	I	0	0	0	I
T1747	AAAAAAAAGGGCTGAGCAGTGCTTTCGCACTGACAATTGCTTTTTTTT	0	0	0	I	0	0	0	I	0	0	0	I
T1748	AAAAAAAAGGGCCGGGCAGTGCGAAAGCACTGTTAACAGGTTTTTTTT	0	0	0	I	1	0	1	0.00%	2	2	0	100.00%
T1749	AAAAAAAAGGCGGTGGCAGTGCTTTCGCACTGATCCCAGGTTTTTTTT	0	0	0	I	0	0	0	I	0	0	0	I
T1750	AAAAAAAAGCTCTATACAGTGCGAAAGCACTGTATAGAGCTTTTTTTT	58	57	1	98.28%	20	19	1	95.00%	24	24	0	100.00%
T1751	AAAAAAAACGTACTTGCAGTGCGAAAGCACTGCAAGTACGTTTTTTTT	1	1	0	100.00%	10	8	2	80.00%	11	11	0	100.00%
T1752	AAAAAAAACGCGGGACCAGTGCTTTCGCACTGCGTTGACCTTTTTTTT	0	0	0	I	0	0	0	I	0	0	0	I
T1753	AAAAAAAACGATATCACAGTGCTTTCGCACTGTGATATCGTTTTTTTT	19	19	0	100.00%	22	21	1	95.45%	29	24	5	82.76%
T1754	AAAAAAAACCTTCATACAGTGCGAAAGCACTGTATGAAGGTTTTTTTT	2	1	1	50.00%	18	18	0	100.00%	5	5	0	100.00%
T1755	AAAAAAAACCTCAAATCAGTGCTTTCGCACTGATTTGAGGTTTTTTTT	2	2	0	100.00%	6	6	0	100.00%	20	20	0	100.00%
T1756	AAAAAAAACCGGGCTGCAGTGCTTTCGCACTGATCTAGCCTTTTTTTT	0	0	0	I	0	0	0	I	0	0	0	I
T1757	AAAAAAAACCATTAATCAGTGCTTTCGCACTGATTAATGGTTTTTTTT	0	0	0	I	17	17	0	100.00%	0	0	0	I
T1758	AAAAAAAAGGTTCGTTCAGTGCGAAAGCACTGAACGAACCTTTTTTTT	0	0	0	I	0	0	0	I	0	0	0	I
T1759	AAAAAAAAGGTTCCCGCAGTGCGAAAGCACTGTCCTGGGGTTTTTTTT	0	0	0	I	1	1	0	100.00%	0	0	0	I
T1760	AAAAAAAAGGTGGTGACAGTGCGAAAGCACTGATTCTTCGTTTTTTTT	0	0	0	I	0	0	0	I	0	0	0	I
T1761	AAAAAAAAGGTATAAGCAGTGCGAAAGCACTGCTTATACCTTTTTTTT	1	1	0	100.00%	0	0	0	I	8	8	0	100.00%
T1762	AAAAAAAAGGGTTTGCCAGTGCGAAAGCACTGAATAGGGGTTTTTTTT	0	0	0	I	0	0	0	I	0	0	0	I
T1763	AAAAAAAAGCTTGTTGCAGTGCTTTCGCACTGCAACAAGCTTTTTTTT	8	8	0	100.00%	5	5	0	100.00%	0	0	0	I
T1764	AAAAAAAAGCGGACGCCAGTGCTTTCGCACTGAATGAAGGTTTTTTTT	1	1	0	100.00%	0	0	0	I	0	0	0	I
T1765	AAAAAAAACGTTCTTCCAGTGCTTTCGCACTGAGAGCGGCTTTTTTTT	0	0	0	I	0	0	0	I	6	2	4	33.33%
T1766	AAAAAAAACGTACTGACAGTGCTTTCGCACTGCGTAGCCCTTTTTTTT	0	0	0	I	0	0	0	I	0	0	0	I
T1767	AAAAAAAACCTAATGACAGTGCGAAAGCACTGTACCTGGCTTTTTTTT	1	0	1	0.00%	0	0	0	I	3	0	3	0.00%
T1768	AAAAAAAACCCGCTGGCAGTGCTTTCGCACTGTACGAACGTTTTTTTT	0	0	0	I	0	0	0	I	0	0	0	I
T1769	AAAAAAAACCCCAAAGCAGTGCGAAAGCACTGTGGCTTCCTTTTTTTT	0	0	0	I	1	1	0	100.00%	0	0	0	I
T1770	AAAAAAAACCATCACGCAGTGCGAAAGCACTGCGTGATGGTTTTTTTT	0	0	0	I	0	0	0	I	0	0	0	I
T1771	AAAAAAAAGGTTGATTCAGTGCTTTCGCACTGCGTCGCGCTTTTTTTT	26	11	15	42.31%	6	2	4	33.33%	36	18	18	50.00%
T1772	AAAAAAAAGGTCAGTTCAGTGCGAAAGCACTGAACTGACCTTTTTTTT	0	0	0	I	13	13	0	100.00%	0	0	0	I
T1773	AAAAAAAAGGCTCATTCAGTGCGAAAGCACTGCCCCCCGCTTTTTTTT	2	0	2	0.00%	0	0	0	I	0	0	0	I
T1774	AAAAAAAAGCTGTTATCAGTGCGAAAGCACTGATAACAGGTTTTTTTT	33	28	5	84.85%	35	32	3	91.43%	26	14	12	53.85%
T1775	AAAAAAAAGCTGCTTTCAGTGCGAAAGCACTGCTCTACGGTTTTTTTT	0	0	0	I	0	0	0	I	0	0	0	I
T1776	AAAAAAAAGCGGCATCCAGTGCGAAAGCACTGTGAAAAGGTTTTTTTT	0	0	0	I	0	0	0	I	1	0	1	0.00%
T1777	AAAAAAAACGTTTTACCAGTGCGAAAGCACTGCTAACCGGTTTTTTTT	0	0	0	I	1	0	1	0.00%	0	0	0	I
T1778	AAAAAAAACGGACCTTCAGTGCTTTCGCACTGTGTATCGCTTTTTTTT	0	0	0	I	0	0	0	I	0	0	0	I
T1779	AAAAAAAACGCTTGGGCAGTGCGAAAGCACTGTCTTACGCTTTTTTTT	0	0	0	I	1	1	0	100.00%	0	0	0	I
T1780	AAAAAAAACGATTATTCAGTGCGAAAGCACTGGCCCCTCCTTTTTTTT	0	0	0	I	1	0	1	0.00%	1	0	1	0.00%
T1781	AAAAAAAACCTGAAACCAGTGCTTTCGCACTGAACAGTCCTTTTTTTT	0	0	0	I	0	0	0	I	0	0	0	I
T1782	AAAAAAAACCGTTTTGCAGTGCGAAAGCACTGTCCTCTGCTTTTTTTT	0	0	0	I	0	0	0	I	0	0	0	I
T1783	AAAAAAAAGGTCGTGGCAGTGCTTTCGCACTGAGAATCGGTTTTTTTT	1	0	1	0.00%	0	0	0	I	0	0	0	I
T1784	AAAAAAAAGGGTGCAGCAGTGCTTTCGCACTGTAGATGGGTTTTTTTT	0	0	0	I	0	0	0	I	0	0	0	I
T1785	AAAAAAAAGGGTGAAACAGTGCTTTCGCACTGGCCTGCGGTTTTTTTT	0	0	0	I	0	0	0	I	0	0	0	I
T1786	AAAAAAAAGGCTCGTGCAGTGCGAAAGCACTGCACGAGGCTTTTTTTT	0	0	0	I	0	0	0	I	0	0	0	I
T1787	AAAAAAAAGGCGTCAGCAGTGCGAAAGCACTGTATGTTCGTTTTTTTT	0	0	0	I	1	0	1	0.00%	0	0	0	I
T1788	AAAAAAAAGGATGGGGCAGTGCTTTCGCACTGAACTGAGGTTTTTTTT	0	0	0	I	0	0	0	I	0	0	0	I
T1789	AAAAAAAAGCTTGCTGCAGTGCTTTCGCACTGCTCAACCGTTTTTTTT	0	0	0	I	0	0	0	I	0	0	0	I
T1790	AAAAAAAAGCGATATGCAGTGCTTTCGCACTGCATATCGCTTTTTTTT	9	9	0	100.00%	21	21	0	100.00%	20	14	6	70.00%
T1791	AAAAAAAAGCAGCGGGCAGTGCGAAAGCACTGAGAATACGTTTTTTTT	0	0	0	I	0	0	0	I	0	0	0	I
T1792	AAAAAAAACGTGGTCTCAGTGCGAAAGCACTGACCTAAGGTTTTTTTT	0	0	0	I	0	0	0	I	0	0	0	I
T1793	AAAAAAAACGTCTAGTCAGTGCTTTCGCACTGACTAGACGTTTTTTTT	1	1	0	100.00%	0	0	0	I	0	0	0	I
T1794	AAAAAAAACGGGCTGTCAGTGCTTTCGCACTGCCTGATGCTTTTTTTT	1	0	1	0.00%	1	0	1	0.00%	0	0	0	I
T1795	AAAAAAAACCCTATCACAGTGCTTTCGCACTGCCCCTCGCTTTTTTTT	7	0	7	0.00%	0	0	0	I	7	0	7	0.00%
T1796	AAAAAAAACCCGTTTACAGTGCGAAAGCACTGTGGAGTCCTTTTTTTT	8	6	2	75.00%	0	0	0	I	1	0	1	0.00%
T1797	AAAAAAAACCCGCTCACAGTGCGAAAGCACTGGTGACCCGTTTTTTTT	0	0	0	I	0	0	0	I	2	0	2	0.00%
T1798	AAAAAAAACCATTTCACAGTGCGAAAGCACTGTGAAATGGTTTTTTTT	9	9	0	100.00%	25	25	0	100.00%	22	21	1	95.45%
T1799	AAAAAAAACCAATGGGCAGTGCTTTCGCACTGCAGGTACCTTTTTTTT	1	0	1	0.00%	0	0	0	I	0	0	0	I
T1800	AAAAAAAAGGTATCACCAGTGCGAAAGCACTGGTGATACGTTTTTTTT	0	0	0	I	0	0	0	I	2	2	0	100.00%
T1801	AAAAAAAAGGTACCGACAGTGCGAAAGCACTGAACCGCGCTTTTTTTT	0	0	0	I	0	0	0	I	1	0	1	0.00%
T1802	AAAAAAAAGGTAAGATCAGTGCGAAAGCACTGATCTTACCTTTTTTTT	9	9	0	100.00%	15	15	0	100.00%	10	10	0	100.00%
T1803	AAAAAAAAGCGTGGTCCAGTGCTTTCGCACTGTCAAGCGGTTTTTTTT	0	0	0	I	0	0	0	I	0	0	0	I
T1804	AAAAAAAAGCGTAACGCAGTGCTTTCGCACTGGACAAGCCTTTTTTTT	1	0	1	0.00%	0	0	0	I	0	0	0	I
T1805	AAAAAAAAGCCTTATTCAGTGCGAAAGCACTGTCTCGCCGTTTTTTTT	0	0	0	I	2	0	2	0.00%	0	0	0	I
T1806	AAAAAAAACGTTAATGCAGTGCGAAAGCACTGAGACTCCCTTTTTTTT	0	0	0	I	0	0	0	I	0	0	0	I
T1807	AAAAAAAACGTGTGTTCAGTGCGAAAGCACTGAACACACGTTTTTTTT	1	1	0	100.00%	0	0	0	I	13	13	0	100.00%
T1808	AAAAAAAACGTGTACTCAGTGCGAAAGCACTGTCTCGACCTTTTTTTT	0	0	0	I	0	0	0	I	0	0	0	I
T1809	AAAAAAAACGTAATTACAGTGCGAAAGCACTGTAATTACGTTTTTTTT	7	7	0	100.00%	21	18	3	85.71%	15	15	0	100.00%
T1810	AAAAAAAACGAAGATTCAGTGCTTTCGCACTGGAACTGGCTTTTTTTT	0	0	0	I	0	0	0	I	0	0	0	I
T1811	AAAAAAAACCTAATTTCAGTGCTTTCGCACTGAAATTAGGTTTTTTTT	40	39	1	97.50%	36	35	1	97.22%	7	7	0	100.00%
T1812	AAAAAAAACCCTTACCCAGTGCGAAAGCACTGCTTCCCCCTTTTTTTT	4	0	4	0.00%	1	0	1	0.00%	0	0	0	I
T1813	AAAAAAAACCATTTGTCAGTGCTTTCGCACTGACAAATGGTTTTTTTT	16	16	0	100.00%	20	20	0	100.00%	19	19	0	100.00%
T1814	AAAAAAAACCATTGTTCAGTGCGAAAGCACTGAACAATGGTTTTTTTT	0	0	0	I	0	0	0	I	2	2	0	100.00%
T1815	AAAAAAAACCAGGGTACAGTGCTTTCGCACTGTCGAAGCCTTTTTTTT	0	0	0	I	0	0	0	I	6	0	6	0.00%
T1816	AAAAAAAAGGTTAAGTCAGTGCTTTCGCACTGACTTAACCTTTTTTTT	17	17	0	100.00%	0	0	0	I	5	5	0	100.00%
T1817	AAAAAAAAGGTGTTATCAGTGCTTTCGCACTGATAACACCTTTTTTTT	2	2	0	100.00%	13	12	1	92.31%	5	5	0	100.00%
T1818	AAAAAAAAGGTCAAAACAGTGCTTTCGCACTGTTTTGACCTTTTTTTT	0	0	0	I	4	4	0	100.00%	0	0	0	I
T1819	AAAAAAAAGGCACGAACAGTGCTTTCGCACTGCAGGCCCGTTTTTTTT	0	0	0	I	0	0	0	I	0	0	0	I
T1820	AAAAAAAAGGATTCTGCAGTGCGAAAGCACTGGACCAGCGTTTTTTTT	0	0	0	I	0	0	0	I	1	0	1	0.00%
T1821	AAAAAAAAGGATACAGCAGTGCGAAAGCACTGTCGCACCGTTTTTTTT	3	0	3	0.00%	0	0	0	I	2	0	2	0.00%
T1822	AAAAAAAAGGAGATTTCAGTGCGAAAGCACTGCCTTCCCGTTTTTTTT	0	0	0	I	0	0	0	I	0	0	0	I
T1823	AAAAAAAAGCTTAGTTCAGTGCTTTCGCACTGCACGCCCCTTTTTTTT	2	0	2	0.00%	0	0	0	I	1	0	1	0.00%
T1824	AAAAAAAAGCTGTGTTCAGTGCGAAAGCACTGAACACAGCTTTTTTTT	0	0	0	I	8	7	1	87.50%	0	0	0	I
T1825	AAAAAAAAGCTATTATCAGTGCGAAAGCACTGATAATAGCTTTTTTTT	3	3	0	100.00%	19	17	2	89.47%	1	1	0	100.00%
T1826	AAAAAAAAGCACTGTACAGTGCGAAAGCACTGTACAGTGCTTTTTTTT	22	22	0	100.00%	13	13	0	100.00%	21	21	0	100.00%
T1827	AAAAAAAACGGGGGACCAGTGCGAAAGCACTGTCCGTGCGTTTTTTTT	15	0	15	0.00%	7	0	7	0.00%	57	0	57	0.00%
T1828	AAAAAAAACGCTAATGCAGTGCGAAAGCACTGCATTAGCGTTTTTTTT	5	5	0	100.00%	0	0	0	I	4	4	0	100.00%
T1829	AAAAAAAACCATTCTGCAGTGCTTTCGCACTGCAGAATGGTTTTTTTT	1	1	0	100.00%	6	6	0	100.00%	10	9	1	90.00%
T1830	AAAAAAAACCATCGTGCAGTGCTTTCGCACTGTGGGACGCTTTTTTTT	0	0	0	I	0	0	0	I	0	0	0	I
T1831	AAAAAAAACCACCAAACAGTGCTTTCGCACTGCGCGCACGTTTTTTTT	25	12	13	48.00%	39	24	15	61.54%	74	29	45	39.19%
T1832	AAAAAAAAGCGCAGATCAGTGCGAAAGCACTGCCTGCCCGTTTTTTTT	0	0	0	I	2	2	0	100.00%	1	0	1	0.00%
T1833	AAAAAAAACGACGGAGCAGTGCTTTCGCACTGAGTAACCCTTTTTTTT	0	0	0	I	0	0	0	I	0	0	0	I
T1834	AAAAAAAACCTTTTACCAGTGCTTTCGCACTGGTAAAAGGTTTTTTTT	21	21	0	100.00%	32	32	0	100.00%	75	75	0	100.00%
T1835	AAAAAAAACCATAATCCAGTGCGAAAGCACTGCATAAACGTTTTTTTT	0	0	0	I	1	0	1	0.00%	0	0	0	I
T1836	AAAAAAAAGGTCGGTACAGTGCTTTCGCACTGTACCGACCTTTTTTTT	2	2	0	100.00%	4	4	0	100.00%	3	3	0	100.00%
T1837	AAAAAAAAGGTATCTGCAGTGCGAAAGCACTGCAGATACCTTTTTTTT	46	46	0	100.00%	29	29	0	100.00%	40	39	1	97.50%
T1838	AAAAAAAAGGGTGGGGCAGTGCTTTCGCACTGAATACACGTTTTTTTT	1	0	1	0.00%	0	0	0	I	0	0	0	I
T1839	AAAAAAAAGGCGCGCGCAGTGCGAAAGCACTGAACATTGGTTTTTTTT	0	0	0	I	0	0	0	I	0	0	0	I
T1840	AAAAAAAAGGAGAGGACAGTGCGAAAGCACTGCGTGATGCTTTTTTTT	0	0	0	I	4	4	0	100.00%	0	0	0	I
T1841	AAAAAAAAGCGGTCCGCAGTGCTTTCGCACTGAGTTTAGGTTTTTTTT	13	0	13	0.00%	0	0	0	I	5	0	5	0.00%
T1842	AAAAAAAAGCCTAACACAGTGCTTTCGCACTGGTCGCGCGTTTTTTTT	0	0	0	I	0	0	0	I	0	0	0	I
T1843	AAAAAAAACGTTAAGACAGTGCTTTCGCACTGTCTTAACGTTTTTTTT	7	7	0	100.00%	10	10	0	100.00%	5	5	0	100.00%
T1844	AAAAAAAACGTGTAATCAGTGCGAAAGCACTGATTACACGTTTTTTTT	2	2	0	100.00%	0	0	0	I	8	7	1	87.50%
T1845	AAAAAAAACGCCGGATCAGTGCTTTCGCACTGAGTGACGGTTTTTTTT	0	0	0	I	0	0	0	I	0	0	0	I
T1846	AAAAAAAACGCAATATCAGTGCTTTCGCACTGATATTGCCTTTTTTTT	0	0	0	I	0	0	0	I	0	0	0	I
T1847	AAAAAAAACGATTCTTCAGTGCTTTCGCACTGAGCAACGCTTTTTTTT	1	0	1	0.00%	3	0	3	0.00%	0	0	0	I
T1848	AAAAAAAACGATTACGCAGTGCTTTCGCACTGCGTAATCGTTTTTTTT	0	0	0	I	0	0	0	I	0	0	0	I
T1849	AAAAAAAACGAGGTCCCAGTGCTTTCGCACTGCTCGGCGGTTTTTTTT	1	0	1	0.00%	1	0	1	0.00%	0	0	0	I
T1850	AAAAAAAACCTTTTCTCAGTGCTTTCGCACTGAGAAAAGGTTTTTTTT	55	54	1	98.18%	37	35	2	94.59%	15	15	0	100.00%
T1851	AAAAAAAACCTTTATCCAGTGCTTTCGCACTGGATAAAGGTTTTTTTT	28	28	0	100.00%	38	35	3	92.11%	17	17	0	100.00%
T1852	AAAAAAAACCTTGTATCAGTGCTTTCGCACTGATACAAGGTTTTTTTT	42	40	2	95.24%	3	1	2	33.33%	45	45	0	100.00%
T1853	AAAAAAAACCTTAGGTCAGTGCTTTCGCACTGCGTTACCCTTTTTTTT	0	0	0	I	0	0	0	I	0	0	0	I
T1854	AAAAAAAACCGCTGGTCAGTGCTTTCGCACTGCTCTAGGCTTTTTTTT	0	0	0	I	0	0	0	I	0	0	0	I
T1855	AAAAAAAACCCCGGCGCAGTGCTTTCGCACTGGGCACACCTTTTTTTT	0	0	0	I	0	0	0	I	0	0	0	I
T1856	AAAAAAAACCACAATGCAGTGCTTTCGCACTGTTCAGGCCTTTTTTTT	0	0	0	I	0	0	0	I	0	0	0	I
T1857	AAAAAAAAGGTTGGATCAGTGCGAAAGCACTGATCCAACCTTTTTTTT	0	0	0	I	0	0	0	I	0	0	0	I
T1858	AAAAAAAAGGTGACTACAGTGCGAAAGCACTGTAGTCACCTTTTTTTT	72	72	0	100.00%	26	26	0	100.00%	30	30	0	100.00%
T1859	AAAAAAAAGGTAGCATCAGTGCTTTCGCACTGATGCTACCTTTTTTTT	4	4	0	100.00%	16	14	2	87.50%	17	17	0	100.00%
T1860	AAAAAAAAGGGTTACTCAGTGCGAAAGCACTGCTGCGCGGTTTTTTTT	2	1	1	50.00%	0	0	0	I	0	0	0	I
T1861	AAAAAAAAGGGGTGGGCAGTGCTTTCGCACTGTATATACGTTTTTTTT	0	0	0	I	0	0	0	I	0	0	0	I
T1862	AAAAAAAAGCTTGATACAGTGCTTTCGCACTGTATCAAGCTTTTTTTT	1	0	1	0.00%	8	8	0	100.00%	2	2	0	100.00%
T1863	AAAAAAAAGCTCTAGCCAGTGCTTTCGCACTGTTCGTCCGTTTTTTTT	0	0	0	I	0	0	0	I	0	0	0	I
T1864	AAAAAAAAGCGGGGGGCAGTGCTTTCGCACTGTAGGACGGTTTTTTTT	0	0	0	I	0	0	0	I	1	0	1	0.00%
T1865	AAAAAAAAGCGAATGGCAGTGCTTTCGCACTGCAGACGGGTTTTTTTT	0	0	0	I	0	0	0	I	0	0	0	I
T1866	AAAAAAAAGCATTACACAGTGCGAAAGCACTGTGTAATGCTTTTTTTT	1	1	0	100.00%	0	0	0	I	7	7	0	100.00%
T1867	AAAAAAAACGTTTGTCCAGTGCTTTCGCACTGGACAAACGTTTTTTTT	0	0	0	I	1	1	0	100.00%	0	0	0	I
T1868	AAAAAAAACGTCAGTGCAGTGCTTTCGCACTGAGATACGCTTTTTTTT	2	0	2	0.00%	4	0	4	0.00%	24	0	24	0.00%
T1869	AAAAAAAACGGCCGTGCAGTGCTTTCGCACTGTACAAACCTTTTTTTT	0	0	0	I	0	0	0	I	0	0	0	I
T1870	AAAAAAAACGACTATGCAGTGCTTTCGCACTGCATAGTCGTTTTTTTT	0	0	0	I	3	3	0	100.00%	3	3	0	100.00%
T1871	AAAAAAAACCTGGTGCCAGTGCTTTCGCACTGGATTTCGCTTTTTTTT	2	0	2	0.00%	0	0	0	I	0	0	0	I
T1872	AAAAAAAAGGTCGGTACAGTGCGAAAGCACTGTACCGACCTTTTTTTT	0	0	0	I	0	0	0	I	8	8	0	100.00%
T1873	AAAAAAAAGGGGTTGCCAGTGCTTTCGCACTGTACCCGGGTTTTTTTT	0	0	0	I	0	0	0	I	0	0	0	I
T1874	AAAAAAAAGGGGTCGGCAGTGCTTTCGCACTGGACATAGGTTTTTTTT	7	0	7	0.00%	1	0	1	0.00%	2	0	2	0.00%
T1875	AAAAAAAAGGGAGTGTCAGTGCTTTCGCACTGTACTAACCTTTTTTTT	0	0	0	I	0	0	0	I	0	0	0	I
T1876	AAAAAAAAGGCTCTCTCAGTGCGAAAGCACTGCTCTGAGGTTTTTTTT	0	0	0	I	0	0	0	I	0	0	0	I
T1877	AAAAAAAAGGATCTCTCAGTGCGAAAGCACTGAACTGACGTTTTTTTT	0	0	0	I	0	0	0	I	0	0	0	I
T1878	AAAAAAAAGGAATGTGCAGTGCTTTCGCACTGCACATTCCTTTTTTTT	2	2	0	100.00%	0	0	0	I	11	11	0	100.00%
T1879	AAAAAAAAGCGAGTAACAGTGCTTTCGCACTGCGGGCAGGTTTTTTTT	4	0	4	0.00%	0	0	0	I	0	0	0	I
T1880	AAAAAAAAGCCTAAGGCAGTGCGAAAGCACTGAGTAACCGTTTTTTTT	0	0	0	I	0	0	0	I	0	0	0	I
T1881	AAAAAAAAGCCGGGCACAGTGCGAAAGCACTGCTGAGTCGTTTTTTTT	2	0	2	0.00%	9	1	8	11.11%	0	0	0	I
T1882	AAAAAAAAGCATATCGCAGTGCTTTCGCACTGTTGAGCCGTTTTTTTT	0	0	0	I	0	0	0	I	0	0	0	I
T1883	AAAAAAAAGCACTAATCAGTGCGAAAGCACTGCTACTTGCTTTTTTTT	27	14	13	51.85%	37	11	26	29.73%	65	27	38	41.54%
T1884	AAAAAAAACCTCATTTCAGTGCGAAAGCACTGCGTGTCCCTTTTTTTT	3	1	2	33.33%	21	6	15	28.57%	25	7	18	28.00%
T1885	AAAAAAAACCGGGTGGCAGTGCTTTCGCACTGTCGACACCTTTTTTTT	0	0	0	I	1	1	0	100.00%	0	0	0	I
T1886	AAAAAAAAGGTTGCTTCAGTGCTTTCGCACTGAAGCAACCTTTTTTTT	3	3	0	100.00%	0	0	0	I	0	0	0	I
T1887	AAAAAAAAGGTATTTGCAGTGCTTTCGCACTGCAAATACCTTTTTTTT	13	13	0	100.00%	32	32	0	100.00%	7	7	0	100.00%
T1888	AAAAAAAAGGTAACCACAGTGCTTTCGCACTGTGGTTACCTTTTTTTT	4	4	0	100.00%	10	10	0	100.00%	22	22	0	100.00%
T1889	AAAAAAAAGGCTTATTCAGTGCGAAAGCACTGCGTACACGTTTTTTTT	0	0	0	I	0	0	0	I	3	2	1	66.67%
T1890	AAAAAAAAGCGTTTATCAGTGCGAAAGCACTGATAAACGGTTTTTTTT	25	20	5	80.00%	76	38	38	50.00%	35	29	6	82.86%
T1891	AAAAAAAAGCATTAGTCAGTGCTTTCGCACTGACTAATGCTTTTTTTT	5	5	0	100.00%	0	0	0	I	0	0	0	I
T1892	AAAAAAAACGTTTGTCCAGTGCGAAAGCACTGGACAAACGTTTTTTTT	6	6	0	100.00%	6	6	0	100.00%	2	2	0	100.00%
T1893	AAAAAAAACGTGTTCGCAGTGCTTTCGCACTGACCATGGCTTTTTTTT	0	0	0	I	0	0	0	I	0	0	0	I
T1894	AAAAAAAACGTGGTAACAGTGCGAAAGCACTGAGTACAGCTTTTTTTT	0	0	0	I	0	0	0	I	0	0	0	I
T1895	AAAAAAAACGTGGGTGCAGTGCTTTCGCACTGTATTCACCTTTTTTTT	0	0	0	I	0	0	0	I	0	0	0	I
T1896	AAAAAAAACGTAGTTACAGTGCTTTCGCACTGTAACTACGTTTTTTTT	9	7	2	77.78%	7	7	0	100.00%	23	23	0	100.00%
T1897	AAAAAAAACGATATTGCAGTGCGAAAGCACTGCAATATCGTTTTTTTT	6	3	3	50.00%	0	0	0	I	15	10	5	66.67%
T1898	AAAAAAAACGACTCCTCAGTGCTTTCGCACTGTTACAGCCTTTTTTTT	1	0	1	0.00%	0	0	0	I	3	0	3	0.00%
T1899	AAAAAAAACCTCACTTCAGTGCTTTCGCACTGCACCTTCCTTTTTTTT	0	0	0	I	0	0	0	I	1	0	1	0.00%
T1900	AAAAAAAACCAATGGGCAGTGCTTTCGCACTGCATGAGGCTTTTTTTT	0	0	0	I	1	0	1	0.00%	0	0	0	I
T1901	AAAAAAAAGGGGGCTTCAGTGCTTTCGCACTGCTACGCGGTTTTTTTT	0	0	0	I	0	0	0	I	0	0	0	I
T1902	AAAAAAAAGGGAGGACCAGTGCGAAAGCACTGCTGTGCGGTTTTTTTT	0	0	0	I	0	0	0	I	0	0	0	I
T1903	AAAAAAAACGTAAAGGCAGTGCTTTCGCACTGACTGACGCTTTTTTTT	0	0	0	I	0	0	0	I	2	0	2	0.00%
T1904	AAAAAAAACGATCTATCAGTGCGAAAGCACTGCCCCCCGCTTTTTTTT	0	0	0	I	0	0	0	I	0	0	0	I
T1905	AAAAAAAACCTACAAGCAGTGCTTTCGCACTGCTTGTAGGTTTTTTTT	0	0	0	I	6	6	0	100.00%	1	1	0	100.00%
T1906	AAAAAAAACCGCGAGCCAGTGCTTTCGCACTGAAGACACCTTTTTTTT	0	0	0	I	0	0	0	I	0	0	0	I
T1907	AAAAAAAACCCTAAGTCAGTGCTTTCGCACTGACTTAGGGTTTTTTTT	10	7	3	70.00%	4	4	0	100.00%	3	3	0	100.00%
T1908	AAAAAAAACCACAATGCAGTGCGAAAGCACTGCATTGTGGTTTTTTTT	2	2	0	100.00%	7	7	0	100.00%	10	10	0	100.00%
T1909	AAAAAAAACCAACATTCAGTGCGAAAGCACTGTAAGGTCGTTTTTTTT	0	0	0	I	0	0	0	I	0	0	0	I
T1910	AAAAAAAAGGTTAAGTCAGTGCGAAAGCACTGACTTAACCTTTTTTTT	8	8	0	100.00%	0	0	0	I	0	0	0	I
T1911	AAAAAAAAGGTCTTGACAGTGCGAAAGCACTGCCGTTCGGTTTTTTTT	21	2	19	9.52%	2	2	0	100.00%	16	6	10	37.50%
T1912	AAAAAAAAGGATATTACAGTGCTTTCGCACTGTAATATCCTTTTTTTT	61	61	0	100.00%	51	51	0	100.00%	29	28	1	96.55%
T1913	AAAAAAAAGGAGTTATCAGTGCTTTCGCACTGATAACTGCTTTTTTTT	32	30	2	93.75%	34	33	1	97.06%	52	52	0	100.00%
T1914	AAAAAAAAGCTGTAGGCAGTGCTTTCGCACTGTGGGTAGCTTTTTTTT	0	0	0	I	0	0	0	I	1	0	1	0.00%
T1915	AAAAAAAAGCTAAATACAGTGCGAAAGCACTGTATTTAGCTTTTTTTT	0	0	0	I	0	0	0	I	0	0	0	I
T1916	AAAAAAAAGCGTTCCGCAGTGCGAAAGCACTGAGTGGGCCTTTTTTTT	0	0	0	I	0	0	0	I	6	6	0	100.00%
T1917	AAAAAAAAGCGAACGGCAGTGCTTTCGCACTGTTATGTGGTTTTTTTT	0	0	0	I	0	0	0	I	0	0	0	I
T1918	AAAAAAAAGCCATTTACAGTGCTTTCGCACTGGCACTCCGTTTTTTTT	1	0	1	0.00%	0	0	0	I	0	0	0	I
T1919	AAAAAAAAGCATTACGCAGTGCTTTCGCACTGCGTAATGCTTTTTTTT	3	3	0	100.00%	0	0	0	I	6	0	6	0.00%
T1920	AAAAAAAAGCATGAATCAGTGCGAAAGCACTGCGCCTTCGTTTTTTTT	1	0	1	0.00%	0	0	0	I	1	0	1	0.00%
T1921	AAAAAAAACGTTGCTTCAGTGCTTTCGCACTGAAGCAACGTTTTTTTT	1	1	0	100.00%	0	0	0	I	7	7	0	100.00%
T1922	AAAAAAAACGTGATCACAGTGCTTTCGCACTGTGATCACGTTTTTTTT	12	12	0	100.00%	15	15	0	100.00%	1	1	0	100.00%
T1923	AAAAAAAACGATAACACAGTGCGAAAGCACTGAGCCCCGCTTTTTTTT	0	0	0	I	0	0	0	I	0	0	0	I
T1924	AAAAAAAACGAAGATGCAGTGCGAAAGCACTGGGGCACCCTTTTTTTT	0	0	0	I	0	0	0	I	3	2	1	66.67%
T1925	AAAAAAAACCTTTATGCAGTGCGAAAGCACTGGCCTGTCCTTTTTTTT	14	4	10	28.57%	10	6	4	60.00%	12	4	8	33.33%
T1926	AAAAAAAACCCACATACAGTGCTTTCGCACTGCACTCGCGTTTTTTTT	2	1	1	50.00%	0	0	0	I	1	0	1	0.00%
T1927	AAAAAAAAGGTCAAAACAGTGCGAAAGCACTGTTTTGACCTTTTTTTT	12	12	0	100.00%	7	7	0	100.00%	3	3	0	100.00%
T1928	AAAAAAAAGGGTGTGCCAGTGCGAAAGCACTGACCGGGCGTTTTTTTT	0	0	0	I	0	0	0	I	0	0	0	I
T1929	AAAAAAAAGGGGTCAGCAGTGCGAAAGCACTGCTCCCCGGTTTTTTTT	10	10	0	100.00%	0	0	0	I	4	4	0	100.00%
T1930	AAAAAAAAGGGGGGTTCAGTGCTTTCGCACTGGTGCCCGGTTTTTTTT	0	0	0	I	0	0	0	I	0	0	0	I
T1931	AAAAAAAAGGCGAGTACAGTGCTTTCGCACTGTACTCGCCTTTTTTTT	1	1	0	100.00%	4	4	0	100.00%	0	0	0	I
T1932	AAAAAAAAGGACATTCCAGTGCGAAAGCACTGATGACACGTTTTTTTT	0	0	0	I	0	0	0	I	0	0	0	I
T1933	AAAAAAAAGCTATCGTCAGTGCTTTCGCACTGCGAAGACGTTTTTTTT	1	1	0	100.00%	0	0	0	I	0	0	0	I
T1934	AAAAAAAACGTTTGTGCAGTGCTTTCGCACTGAACGGAGCTTTTTTTT	0	0	0	I	0	0	0	I	0	0	0	I
T1935	AAAAAAAACGTGTCAACAGTGCGAAAGCACTGGCCACCCCTTTTTTTT	0	0	0	I	0	0	0	I	0	0	0	I
T1936	AAAAAAAACGTGGCGACAGTGCTTTCGCACTGGATTAACCTTTTTTTT	1	0	1	0.00%	2	0	2	0.00%	4	2	2	50.00%
T1937	AAAAAAAACGTGAGGTCAGTGCTTTCGCACTGGAATGACGTTTTTTTT	30	22	8	73.33%	27	21	6	77.78%	57	39	18	68.42%
T1938	AAAAAAAACGTGACATCAGTGCTTTCGCACTGGATTCCCCTTTTTTTT	0	0	0	I	0	0	0	I	0	0	0	I
T1939	AAAAAAAACGCTTACTCAGTGCTTTCGCACTGAGTAAGCGTTTTTTTT	7	7	0	100.00%	9	9	0	100.00%	17	15	2	88.24%
T1940	AAAAAAAACGCACACACAGTGCGAAAGCACTGCCCATCCCTTTTTTTT	0	0	0	I	0	0	0	I	0	0	0	I
T1941	AAAAAAAACGAGATCGCAGTGCGAAAGCACTGCGATCTGGTTTTTTTT	4	4	0	100.00%	0	0	0	I	0	0	0	I
T1942	AAAAAAAACCGTAATTCAGTGCGAAAGCACTGCCAACACCTTTTTTTT	0	0	0	I	0	0	0	I	2	2	0	100.00%
T1943	AAAAAAAACCGCGTGGCAGTGCGAAAGCACTGAGAATAGCTTTTTTTT	0	0	0	I	0	0	0	I	0	0	0	I
T1944	AAAAAAAACCGCAGTTCAGTGCTTTCGCACTGGATCGACCTTTTTTTT	0	0	0	I	0	0	0	I	0	0	0	I
T1945	AAAAAAAAGGGTGGGGCAGTGCTTTCGCACTGGGCAGAGGTTTTTTTT	0	0	0	I	0	0	0	I	0	0	0	I
T1946	AAAAAAAAGCTGGAGACAGTGCTTTCGCACTGAGATGAGCTTTTTTTT	0	0	0	I	0	0	0	I	0	0	0	I
T1947	AAAAAAAAGCAGTGTTCAGTGCGAAAGCACTGAACACTGCTTTTTTTT	18	18	0	100.00%	9	9	0	100.00%	13	13	0	100.00%
T1948	AAAAAAAACGTTGTACCAGTGCTTTCGCACTGGTACAACGTTTTTTTT	39	37	2	94.87%	49	46	3	93.88%	12	11	1	91.67%
T1949	AAAAAAAACGTTCCTACAGTGCTTTCGCACTGACATCGGCTTTTTTTT	0	0	0	I	0	0	0	I	1	0	1	0.00%
T1950	AAAAAAAACGTGATTGCAGTGCTTTCGCACTGGACTTGCCTTTTTTTT	0	0	0	I	0	0	0	I	0	0	0	I
T1951	AAAAAAAACGCATTTGCAGTGCGAAAGCACTGTTATAACGTTTTTTTT	0	0	0	I	0	0	0	I	0	0	0	I
T1952	AAAAAAAACGATTACTCAGTGCGAAAGCACTGGATCACGGTTTTTTTT	0	0	0	I	0	0	0	I	0	0	0	I
T1953	AAAAAAAACCTGTTATCAGTGCGAAAGCACTGCCCTCGCGTTTTTTTT	2	0	2	0.00%	7	3	4	42.86%	14	2	12	14.29%
T1954	AAAAAAAACCTGTCTCCAGTGCGAAAGCACTGCCCCTGCCTTTTTTTT	34	4	30	11.76%	22	2	20	9.09%	20	0	20	0.00%
T1955	AAAAAAAACCCTCTAGCAGTGCTTTCGCACTGCTAGAGGCTTTTTTTT	15	13	2	86.67%	5	4	1	80.00%	2	2	0	100.00%
T1956	AAAAAAAACCCTCATTCAGTGCGAAAGCACTGGCTACAGCTTTTTTTT	0	0	0	I	0	0	0	I	2	2	0	100.00%
T1957	AAAAAAAACCCGGGGGCAGTGCTTTCGCACTGCGAAGTCGTTTTTTTT	0	0	0	I	0	0	0	I	0	0	0	I
T1958	AAAAAAAACCATTTCGCAGTGCGAAAGCACTGCGAAATGGTTTTTTTT	0	0	0	I	13	13	0	100.00%	8	8	0	100.00%
T1959	AAAAAAAAGGTGGTTACAGTGCTTTCGCACTGCGGCCTGGTTTTTTTT	0	0	0	I	0	0	0	I	1	0	1	0.00%
T1960	AAAAAAAAGGTAAATCCAGTGCGAAAGCACTGGGCTCCCGTTTTTTTT	0	0	0	I	0	0	0	I	0	0	0	I
T1961	AAAAAAAAGGGTGAGGCAGTGCGAAAGCACTGAGAGCTGGTTTTTTTT	0	0	0	I	0	0	0	I	6	3	3	50.00%
T1962	AAAAAAAAGCTTAATCCAGTGCGAAAGCACTGACACATCGTTTTTTTT	0	0	0	I	0	0	0	I	0	0	0	I
T1963	AAAAAAAAGCTAAATTCAGTGCTTTCGCACTGAATTTAGCTTTTTTTT	0	0	0	I	2	1	1	50.00%	0	0	0	I
T1964	AAAAAAAAGCGGTGTACAGTGCTTTCGCACTGTACACCGCTTTTTTTT	2	2	0	100.00%	0	0	0	I	0	0	0	I
T1965	AAAAAAAAGCCGTATACAGTGCGAAAGCACTGTATACGCCTTTTTTTT	28	20	8	71.43%	4	4	0	100.00%	36	32	4	88.89%
T1966	AAAAAAAAGCCCTATGCAGTGCGAAAGCACTGCATAGGGGTTTTTTTT	9	7	2	77.78%	3	2	1	66.67%	6	6	0	100.00%
T1967	AAAAAAAAGCATTGAACAGTGCGAAAGCACTGTTCAATGCTTTTTTTT	1	1	0	100.00%	7	7	0	100.00%	0	0	0	I
T1968	AAAAAAAACGGGGGCGCAGTGCTTTCGCACTGACCAACCCTTTTTTTT	0	0	0	I	0	0	0	I	3	0	3	0.00%
T1969	AAAAAAAACGGCGTTTCAGTGCTTTCGCACTGCATGTTCCTTTTTTTT	0	0	0	I	0	0	0	I	0	0	0	I
T1970	AAAAAAAACCGGGGCGCAGTGCTTTCGCACTGTTGTGACCTTTTTTTT	0	0	0	I	0	0	0	I	0	0	0	I
T1971	AAAAAAAACCCGAGAGCAGTGCTTTCGCACTGACTTTCCCTTTTTTTT	0	0	0	I	0	0	0	I	0	0	0	I
T1972	AAAAAAAAGGTGACTCCAGTGCGAAAGCACTGCGTGACGCTTTTTTTT	1	1	0	100.00%	0	0	0	I	0	0	0	I
T1973	AAAAAAAAGGTACTATCAGTGCGAAAGCACTGCCCACCCCTTTTTTTT	1	1	0	100.00%	3	2	1	66.67%	0	0	0	I
T1974	AAAAAAAAGGGTGTGCCAGTGCTTTCGCACTGACCGGCGGTTTTTTTT	21	1	20	4.76%	2	1	1	50.00%	11	0	11	0.00%
T1975	AAAAAAAAGGGGGAAGCAGTGCTTTCGCACTGAGAACAGCTTTTTTTT	0	0	0	I	0	0	0	I	0	0	0	I
T1976	AAAAAAAAGGGACGGGCAGTGCTTTCGCACTGTCGAACGCTTTTTTTT	0	0	0	I	0	0	0	I	0	0	0	I
T1977	AAAAAAAAGCTGGGGCCAGTGCTTTCGCACTGAAAACCCCTTTTTTTT	1	0	1	0.00%	0	0	0	I	0	0	0	I
T1978	AAAAAAAAGCTAGGCTCAGTGCGAAAGCACTGCGACGCCGTTTTTTTT	0	0	0	I	0	0	0	I	0	0	0	I
T1979	AAAAAAAAGCGTTTCACAGTGCTTTCGCACTGTGAAACGCTTTTTTTT	9	9	0	100.00%	2	2	0	100.00%	0	0	0	I
T1980	AAAAAAAAGCCTGAATCAGTGCTTTCGCACTGGGACGCCGTTTTTTTT	0	0	0	I	0	0	0	I	1	0	1	0.00%
T1981	AAAAAAAAGCACGTTTCAGTGCGAAAGCACTGCGACACCGTTTTTTTT	0	0	0	I	0	0	0	I	2	0	2	0.00%
T1982	AAAAAAAAGCACCAATCAGTGCGAAAGCACTGGGTCAGGGTTTTTTTT	51	46	5	90.20%	33	32	1	96.97%	39	33	6	84.62%
T1983	AAAAAAAACGTGCCGTCAGTGCTTTCGCACTGTTCAAAGCTTTTTTTT	0	0	0	I	0	0	0	I	0	0	0	I
T1984	AAAAAAAACGATAATACAGTGCGAAAGCACTGTATTATCGTTTTTTTT	31	28	3	90.32%	48	37	11	77.08%	43	36	7	83.72%
T1985	AAAAAAAACCTGTATACAGTGCTTTCGCACTGTATACAGGTTTTTTTT	11	11	0	100.00%	8	6	2	75.00%	19	19	0	100.00%
T1986	AAAAAAAACCATTATACAGTGCTTTCGCACTGTATAATGGTTTTTTTT	31	31	0	100.00%	35	35	0	100.00%	42	41	1	97.62%
T1987	AAAAAAAACCACAGTACAGTGCTTTCGCACTGTACTGTGGTTTTTTTT	0	0	0	I	0	0	0	I	0	0	0	I
T1988	AAAAAAAACCAAGGCACAGTGCGAAAGCACTGCCGGAAGCTTTTTTTT	0	0	0	I	0	0	0	I	0	0	0	I
T1989	AAAAAAAAGGTCAGTTCAGTGCGAAAGCACTGCTAAAAGGTTTTTTTT	26	6	20	23.08%	14	3	11	21.43%	16	10	6	62.50%
T1990	AAAAAAAAGGAGAATACAGTGCTTTCGCACTGTATTCTCCTTTTTTTT	66	66	0	100.00%	53	51	2	96.23%	28	28	0	100.00%
T1991	AAAAAAAAGGAATATGCAGTGCTTTCGCACTGCATATTCCTTTTTTTT	13	13	0	100.00%	3	3	0	100.00%	6	6	0	100.00%
T1992	AAAAAAAAGCTTGTATCAGTGCTTTCGCACTGTTGGTCGGTTTTTTTT	1	1	0	100.00%	0	0	0	I	0	0	0	I
T1993	AAAAAAAAGCTACTTTCAGTGCGAAAGCACTGCGCCCACGTTTTTTTT	2	1	1	50.00%	0	0	0	I	4	0	4	0.00%
T1994	AAAAAAAAGCCCATCACAGTGCGAAAGCACTGCGCGCTCCTTTTTTTT	4	1	3	25.00%	0	0	0	I	12	8	4	66.67%
T1995	AAAAAAAAGCATCATTCAGTGCGAAAGCACTGCGAGTACGTTTTTTTT	1	0	1	0.00%	3	2	1	66.67%	0	0	0	I
T1996	AAAAAAAAGCAGTTGCCAGTGCTTTCGCACTGTATCGACGTTTTTTTT	11	0	11	0.00%	4	0	4	0.00%	18	4	14	22.22%
T1997	AAAAAAAACGTTTGTGCAGTGCGAAAGCACTGCACAAACGTTTTTTTT	3	3	0	100.00%	0	0	0	I	1	0	1	0.00%
T1998	AAAAAAAACGTTGTTGCAGTGCTTTCGCACTGCAACAACGTTTTTTTT	3	3	0	100.00%	4	4	0	100.00%	0	0	0	I
T1999	AAAAAAAACCTTTTCGCAGTGCTTTCGCACTGCGAAAAGGTTTTTTTT	8	8	0	100.00%	19	19	0	100.00%	11	11	0	100.00%
[truncated: 1 more rows]
