# Supplementary material for: Rapid generation of sequence-diverse terminator libraries and their parameterization using quantitative Term-Seq
Source: Synth Biol (Oxf). 2019 Oct 29;4(1):ysz026. doi: 10.1093/synbio/ysz026 (PMC7445774; doi:10.1093/synbio/ysz026)
Supplement: ysz026_Supplementary_Data [file ysz026_supplementary_data.zip › Supplemental Table 3E - TermSeq FACS Binning Data_bin3.csv]

Term ID	Terminator Sequence (5' to 3')	Total Reads	Terminated	Readthrough	%T termination	Total Reads	Terminated	Readthrough	%T termination	Total Reads	Terminated	Readthrough	%T termination
T1	AAAAAAAAGGTTAGTTCAGTGCTTTCGCACTGAACTAACCTTTTTTTT	322	320	2	99.38%	735	729	6	99.18%	161	161	0	100.00%
T2	AAAAAAAAGGCCTCCGCAGTGCGAAAGCACTGGGGGGACGTTTTTTTT	2	2	0	100.00%	5	5	0	100.00%	7	7	0	100.00%
T3	AAAAAAAACGTTGGCACAGTGCGAAAGCACTGATGGTAGCTTTTTTTT	4	1	3	25.00%	5	2	3	40.00%	14	0	14	0.00%
T4	AAAAAAAAGGTTAGTACAGTGCGAAAGCACTGTACTAACCTTTTTTTT	1	1	0	100.00%	10	10	0	100.00%	14	14	0	100.00%
T5	AAAAAAAAGGTTTGTTCAGTGCTTTCGCACTGAACAAACCTTTTTTTT	632	626	6	99.05%	523	519	4	99.24%	515	512	3	99.42%
T6	AAAAAAAAGGTTTCATCAGTGCGAAAGCACTGATGAAACCTTTTTTTT	57	57	0	100.00%	127	127	0	100.00%	81	78	3	96.30%
T7	AAAAAAAAGGTTTGTACAGTGCTTTCGCACTGTACAAACCTTTTTTTT	384	379	5	98.70%	865	857	8	99.08%	511	506	5	99.02%
T8	AAAAAAAAGGTTTATTCAGTGCGAAAGCACTGAATAAACCTTTTTTTT	169	166	3	98.22%	174	173	1	99.43%	132	131	1	99.24%
T9	AAAAAAAAGGTTAGTACAGTGCTTTCGCACTGTACTAACCTTTTTTTT	2	2	0	100.00%	8	8	0	100.00%	10	10	0	100.00%
T10	AAAAAAAAGGTCTGTACAGTGCTTTCGCACTGTACAGACCTTTTTTTT	91	91	0	100.00%	92	92	0	100.00%	99	99	0	100.00%
T11	AAAAAAAAGGTTGTTTCAGTGCTTTCGCACTGAAACAACCTTTTTTTT	119	117	2	98.32%	376	374	2	99.47%	229	229	0	100.00%
T12	AAAAAAAACGTGATGGCAGTGCGAAAGCACTGGACCATCCTTTTTTTT	0	0	0	I	14	12	2	85.71%	29	27	2	93.10%
T13	AAAAAAAAGGTGTATACAGTGCGAAAGCACTGTATACACCTTTTTTTT	3	3	0	100.00%	15	15	0	100.00%	1	1	0	100.00%
T14	AAAAAAAACCGAGCGTCAGTGCGAAAGCACTGATGACGGCTTTTTTTT	0	0	0	I	2	2	0	100.00%	1	1	0	100.00%
T15	AAAAAAAAGGTTTACTCAGTGCGAAAGCACTGAGTAAACCTTTTTTTT	22	22	0	100.00%	53	52	1	98.11%	17	16	1	94.12%
T16	AAAAAAAACGCATGGTCAGTGCGAAAGCACTGTCTCGCCGTTTTTTTT	0	0	0	I	1	0	1	0.00%	1	0	1	0.00%
T17	AAAAAAAAGCTCATTACAGTGCGAAAGCACTGGCATGTGCTTTTTTTT	1	0	1	0.00%	0	0	0	I	3	0	3	0.00%
T18	AAAAAAAACGTCGGCTCAGTGCGAAAGCACTGTGCGGACCTTTTTTTT	7	7	0	100.00%	14	13	1	92.86%	0	0	0	I
T19	AAAAAAAAGGTTTAGTCAGTGCGAAAGCACTGACTAAACCTTTTTTTT	98	97	1	98.98%	498	497	1	99.80%	416	412	4	99.04%
T20	AAAAAAAAGGTTTACTCAGTGCTTTCGCACTGAGTAAACCTTTTTTTT	135	132	3	97.78%	431	425	6	98.61%	196	196	0	100.00%
T21	AAAAAAAAGGTTTGATCAGTGCGAAAGCACTGATCAAACCTTTTTTTT	131	131	0	100.00%	236	235	1	99.58%	267	266	1	99.63%
T22	AAAAAAAAGGTTATGACAGTGCGAAAGCACTGTCATAACCTTTTTTTT	39	38	1	97.44%	244	240	4	98.36%	434	430	4	99.08%
T23	AAAAAAAAGGTGTGTACAGTGCGAAAGCACTGTACACACCTTTTTTTT	68	68	0	100.00%	316	314	2	99.37%	481	478	3	99.38%
T24	AAAAAAAAGGTTTATGCAGTGCTTTCGCACTGCATAAACCTTTTTTTT	110	107	3	97.27%	249	246	3	98.80%	109	108	1	99.08%
T25	AAAAAAAAGGTTTGTTCAGTGCGAAAGCACTGAACAAACCTTTTTTTT	72	71	1	98.61%	99	99	0	100.00%	198	197	1	99.49%
T26	AAAAAAAAGGTAGTTGCAGTGCTTTCGCACTGCAACTACCTTTTTTTT	9	9	0	100.00%	32	32	0	100.00%	35	35	0	100.00%
T27	AAAAAAAAGCTCTATACAGTGCGAAAGCACTGGAAGGGCCTTTTTTTT	7	6	1	85.71%	32	25	7	78.13%	2	1	1	50.00%
T28	AAAAAAAACGGCGCGGCAGTGCGAAAGCACTGACGAGCCCTTTTTTTT	1	1	0	100.00%	0	0	0	I	26	22	4	84.62%
T29	AAAAAAAAGGATTGTTCAGTGCTTTCGCACTGAACAATCCTTTTTTTT	183	182	1	99.45%	300	299	1	99.67%	230	227	3	98.70%
T30	AAAAAAAACGGCTTACCAGTGCGAAAGCACTGCCAGAAGCTTTTTTTT	68	18	50	26.47%	49	7	42	14.29%	47	8	39	17.02%
T31	AAAAAAAAGGAATTTACAGTGCTTTCGCACTGTAAATTCCTTTTTTTT	3	3	0	100.00%	4	4	0	100.00%	1	1	0	100.00%
T32	AAAAAAAAGGTTTAATCAGTGCGAAAGCACTGATTAAACCTTTTTTTT	174	173	1	99.43%	523	516	7	98.66%	156	154	2	98.72%
T33	AAAAAAAAGGTTGGTACAGTGCTTTCGCACTGTACCAACCTTTTTTTT	12	12	0	100.00%	11	11	0	100.00%	19	19	0	100.00%
T34	AAAAAAAAGGTTGTAACAGTGCTTTCGCACTGTTACAACCTTTTTTTT	0	0	0	I	1	1	0	100.00%	0	0	0	I
T35	AAAAAAAACGGGCAGTCAGTGCGAAAGCACTGCACCACCCTTTTTTTT	7	6	1	85.71%	1	0	1	0.00%	1	1	0	100.00%
T36	AAAAAAAAGGTTTACACAGTGCTTTCGCACTGTGTAAACCTTTTTTTT	1	1	0	100.00%	28	28	0	100.00%	16	16	0	100.00%
T37	AAAAAAAAGCTATATTCAGTGCGAAAGCACTGAATATAGCTTTTTTTT	14	14	0	100.00%	50	48	2	96.00%	9	9	0	100.00%
T38	AAAAAAAAGGTCTATACAGTGCTTTCGCACTGTATAGACCTTTTTTTT	17	17	0	100.00%	22	22	0	100.00%	23	23	0	100.00%
T39	AAAAAAAAGGTTAGAACAGTGCTTTCGCACTGTTCTAACCTTTTTTTT	34	34	0	100.00%	265	264	1	99.62%	244	241	3	98.77%
T40	AAAAAAAAGGTGTATTCAGTGCTTTCGCACTGAATACACCTTTTTTTT	8	7	1	87.50%	28	27	1	96.43%	9	8	1	88.89%
T41	AAAAAAAAGGGCTTGCCAGTGCGAAAGCACTGCCTGGACGTTTTTTTT	0	0	0	I	4	4	0	100.00%	2	2	0	100.00%
T42	AAAAAAAAGGTGTGTTCAGTGCTTTCGCACTGAACACACCTTTTTTTT	13	13	0	100.00%	76	76	0	100.00%	55	53	2	96.36%
T43	AAAAAAAAGGTATGTTCAGTGCTTTCGCACTGAACATACCTTTTTTTT	223	221	2	99.10%	353	351	2	99.43%	266	264	2	99.25%
T44	AAAAAAAAGGTTAGATCAGTGCTTTCGCACTGATCTAACCTTTTTTTT	63	63	0	100.00%	196	194	2	98.98%	53	53	0	100.00%
T45	AAAAAAAAGGTTGTATCAGTGCGAAAGCACTGATACAACCTTTTTTTT	0	0	0	I	0	0	0	I	5	5	0	100.00%
T46	AAAAAAAAGGTTTATTCAGTGCTTTCGCACTGAATAAACCTTTTTTTT	24	24	0	100.00%	29	29	0	100.00%	10	10	0	100.00%
T47	AAAAAAAAGGAAGATGCAGTGCGAAAGCACTGTAACCCGGTTTTTTTT	0	0	0	I	0	0	0	I	1	1	0	100.00%
T48	AAAAAAAACCTAAAAACAGTGCGAAAGCACTGACTGAGGGTTTTTTTT	0	0	0	I	0	0	0	I	0	0	0	I
T49	AAAAAAAAGCATTGTACAGTGCTTTCGCACTGTACAATGCTTTTTTTT	0	0	0	I	22	22	0	100.00%	1	1	0	100.00%
T50	AAAAAAAAGGTTTGCACAGTGCGAAAGCACTGTGCAAACCTTTTTTTT	37	37	0	100.00%	99	99	0	100.00%	348	348	0	100.00%
T51	AAAAAAAAGCGGTTACCAGTGCGAAAGCACTGCGACACCCTTTTTTTT	0	0	0	I	0	0	0	I	1	1	0	100.00%
T52	AAAAAAAAGGTATGTTCAGTGCGAAAGCACTGAACATACCTTTTTTTT	60	60	0	100.00%	227	224	3	98.68%	349	349	0	100.00%
T53	AAAAAAAAGGGTGTGTCAGTGCTTTCGCACTGCATACCGGTTTTTTTT	0	0	0	I	1	1	0	100.00%	0	0	0	I
T54	AAAAAAAAGCTATGTTCAGTGCGAAAGCACTGAACATAGCTTTTTTTT	49	49	0	100.00%	202	198	4	98.02%	107	106	1	99.07%
T55	AAAAAAAACGTTTGTTCAGTGCTTTCGCACTGAACAAACGTTTTTTTT	250	247	3	98.80%	267	254	13	95.13%	162	158	4	97.53%
T56	AAAAAAAAGGTTGTGACAGTGCTTTCGCACTGTCACAACCTTTTTTTT	10	10	0	100.00%	42	42	0	100.00%	36	36	0	100.00%
T57	AAAAAAAACCATTGTACAGTGCTTTCGCACTGTACAATGGTTTTTTTT	13	13	0	100.00%	71	70	1	98.59%	101	99	2	98.02%
T58	AAAAAAAACGGCATGTCAGTGCGAAAGCACTGCGTCAAGCTTTTTTTT	0	0	0	I	2	0	2	0.00%	9	0	9	0.00%
T59	AAAAAAAACCGTTATGCAGTGCTTTCGCACTGCATAACGGTTTTTTTT	22	21	1	95.45%	319	313	6	98.12%	349	345	4	98.85%
T60	AAAAAAAAGGTAGATTCAGTGCGAAAGCACTGAATCTACCTTTTTTTT	9	9	0	100.00%	21	21	0	100.00%	43	42	1	97.67%
T61	AAAAAAAAGGTAGATACAGTGCTTTCGCACTGTATCTACCTTTTTTTT	63	63	0	100.00%	315	313	2	99.37%	224	222	2	99.11%
T62	AAAAAAAAGCCTGTGCCAGTGCGAAAGCACTGCGGGGCGGTTTTTTTT	0	0	0	I	2	1	1	50.00%	0	0	0	I
T63	AAAAAAAACGTTTATTCAGTGCTTTCGCACTGAATAAACGTTTTTTTT	6	6	0	100.00%	15	15	0	100.00%	2	2	0	100.00%
T64	AAAAAAAAGGTGACGGCAGTGCGAAAGCACTGAGCATCCCTTTTTTTT	0	0	0	I	0	0	0	I	0	0	0	I
T65	AAAAAAAACCAAGCAACAGTGCGAAAGCACTGAGCATGCCTTTTTTTT	0	0	0	I	0	0	0	I	0	0	0	I
T66	AAAAAAAACGTGCAGCCAGTGCGAAAGCACTGTGGGGTGCTTTTTTTT	0	0	0	I	1	1	0	100.00%	0	0	0	I
T67	AAAAAAAAGGTCAATACAGTGCGAAAGCACTGTATTGACCTTTTTTTT	68	68	0	100.00%	150	150	0	100.00%	262	260	2	99.24%
T68	AAAAAAAAGGTTTGTACAGTGCGAAAGCACTGTACAAACCTTTTTTTT	39	39	0	100.00%	154	153	1	99.35%	48	48	0	100.00%
T69	AAAAAAAAGGGTTTAGCAGTGCTTTCGCACTGCTAAACGCTTTTTTTT	1	1	0	100.00%	1	1	0	100.00%	0	0	0	I
T70	AAAAAAAAGGTAGTATCAGTGCGAAAGCACTGATACTACCTTTTTTTT	41	41	0	100.00%	205	203	2	99.02%	248	247	1	99.60%
T71	AAAAAAAAGGTATGAACAGTGCTTTCGCACTGTTCATACCTTTTTTTT	92	92	0	100.00%	327	325	2	99.39%	256	250	6	97.66%
T72	AAAAAAAACGGTCAGTCAGTGCTTTCGCACTGACTGACCGTTTTTTTT	0	0	0	I	0	0	0	I	0	0	0	I
T73	AAAAAAAAGCCTATTACAGTGCGAAAGCACTGTAATAGGGTTTTTTTT	3	3	0	100.00%	0	0	0	I	8	8	0	100.00%
T74	AAAAAAAAGCATTGACCAGTGCGAAAGCACTGTTGCACCGTTTTTTTT	18	2	16	11.11%	19	2	17	10.53%	11	0	11	0.00%
T75	AAAAAAAAGGTATGCTCAGTGCTTTCGCACTGAGCATACCTTTTTTTT	13	13	0	100.00%	83	82	1	98.80%	99	97	2	97.98%
T76	AAAAAAAAGGTTTAAACAGTGCGAAAGCACTGTTTAAACCTTTTTTTT	1	1	0	100.00%	8	8	0	100.00%	10	10	0	100.00%
T77	AAAAAAAAGGTATACTCAGTGCGAAAGCACTGAGTATACCTTTTTTTT	1	1	0	100.00%	2	2	0	100.00%	0	0	0	I
T78	AAAAAAAACCAACGGCCAGTGCGAAAGCACTGTCATTACCTTTTTTTT	17	4	13	23.53%	4	0	4	0.00%	17	0	17	0.00%
T79	AAAAAAAAGGTTAGCTCAGTGCGAAAGCACTGAGCTAACCTTTTTTTT	9	9	0	100.00%	38	37	1	97.37%	313	309	4	98.72%
T80	AAAAAAAAGGTATTGTCAGTGCGAAAGCACTGACAATACCTTTTTTTT	70	70	0	100.00%	198	197	1	99.49%	242	237	5	97.93%
T81	AAAAAAAAGGTAAATTCAGTGCGAAAGCACTGAATTTACCTTTTTTTT	65	65	0	100.00%	185	185	0	100.00%	239	235	4	98.33%
T82	AAAAAAAAGGTCTATTCAGTGCGAAAGCACTGAGGCTGCGTTTTTTTT	0	0	0	I	2	2	0	100.00%	1	1	0	100.00%
T83	AAAAAAAAGGTTGGGACAGTGCGAAAGCACTGCGGCACGCTTTTTTTT	1	1	0	100.00%	0	0	0	I	0	0	0	I
T84	AAAAAAAAGGCACATTCAGTGCTTTCGCACTGCGTGCTGCTTTTTTTT	2	1	1	50.00%	0	0	0	I	2	2	0	100.00%
T85	AAAAAAAAGCTGTGTCCAGTGCGAAAGCACTGCCAGACGGTTTTTTTT	1	1	0	100.00%	2	2	0	100.00%	2	1	1	50.00%
T86	AAAAAAAACGTTTCAGCAGTGCGAAAGCACTGGGCACTGGTTTTTTTT	1	0	1	0.00%	2	2	0	100.00%	3	3	0	100.00%
T87	AAAAAAAACGTTAATTCAGTGCGAAAGCACTGAATTAACGTTTTTTTT	81	80	1	98.77%	242	224	18	92.56%	225	208	17	92.44%
T88	AAAAAAAACGACCGTGCAGTGCGAAAGCACTGGGGTTGGCTTTTTTTT	0	0	0	I	0	0	0	I	0	0	0	I
T89	AAAAAAAACGAGTGTGCAGTGCTTTCGCACTGTGCTCACCTTTTTTTT	8	5	3	62.50%	2	1	1	50.00%	11	0	11	0.00%
T90	AAAAAAAACGGGCTCTCAGTGCGAAAGCACTGGCAGTTGGTTTTTTTT	1	0	1	0.00%	1	1	0	100.00%	1	1	0	100.00%
T91	AAAAAAAAGGTCTACACAGTGCGAAAGCACTGTGTAGACCTTTTTTTT	20	20	0	100.00%	22	22	0	100.00%	43	43	0	100.00%
T92	AAAAAAAACGGGCTTTCAGTGCGAAAGCACTGTGTCTCGCTTTTTTTT	7	1	6	14.29%	19	0	19	0.00%	54	7	47	12.96%
T93	AAAAAAAAGGTTTAGTCAGTGCTTTCGCACTGACTAAACCTTTTTTTT	73	70	3	95.89%	177	176	1	99.44%	39	38	1	97.44%
T94	AAAAAAAAGCGTATTTCAGTGCGAAAGCACTGCCCCAGCCTTTTTTTT	10	0	10	0.00%	1	0	1	0.00%	26	5	21	19.23%
T95	AAAAAAAAGGAGTGTGCAGTGCGAAAGCACTGCATGCTCGTTTTTTTT	0	0	0	I	0	0	0	I	0	0	0	I
T96	AAAAAAAAGGTTTGAACAGTGCTTTCGCACTGTTCAAACCTTTTTTTT	90	90	0	100.00%	289	287	2	99.31%	119	119	0	100.00%
T97	AAAAAAAAGGTCAGTACAGTGCTTTCGCACTGTACTGACCTTTTTTTT	41	41	0	100.00%	204	203	1	99.51%	217	216	1	99.54%
T98	AAAAAAAAGGTATTGACAGTGCGAAAGCACTGTCAATACCTTTTTTTT	6	5	1	83.33%	42	42	0	100.00%	14	14	0	100.00%
T99	AAAAAAAAGGTGTGTACAGTGCTTTCGCACTGTACACACCTTTTTTTT	23	22	1	95.65%	62	62	0	100.00%	93	92	1	98.92%
T100	AAAAAAAAGGTGTATGCAGTGCTTTCGCACTGCATACACCTTTTTTTT	26	26	0	100.00%	77	77	0	100.00%	45	45	0	100.00%
T101	AAAAAAAAGGAAGTTACAGTGCTTTCGCACTGTAACTTCCTTTTTTTT	24	24	0	100.00%	108	106	2	98.15%	234	232	2	99.15%
T102	AAAAAAAACGAGCCTTCAGTGCGAAAGCACTGTGCGTCCCTTTTTTTT	1	1	0	100.00%	2	2	0	100.00%	0	0	0	I
T103	AAAAAAAAGCTAAAGACAGTGCGAAAGCACTGGAAGCACGTTTTTTTT	0	0	0	I	2	0	2	0.00%	1	0	1	0.00%
T104	AAAAAAAAGCTTTAATCAGTGCGAAAGCACTGATTAAAGCTTTTTTTT	70	70	0	100.00%	232	229	3	98.71%	113	106	7	93.81%
T105	AAAAAAAACGTTGTATCAGTGCTTTCGCACTGATACAACGTTTTTTTT	1	1	0	100.00%	0	0	0	I	2	2	0	100.00%
T106	AAAAAAAACGATTGTACAGTGCGAAAGCACTGGACGGACCTTTTTTTT	0	0	0	I	0	0	0	I	1	1	0	100.00%
T107	AAAAAAAAGGTCTGTTCAGTGCGAAAGCACTGAACAGACCTTTTTTTT	103	102	1	99.03%	198	197	1	99.49%	129	128	1	99.22%
T108	AAAAAAAAGCGTTATACAGTGCTTTCGCACTGTATAACGCTTTTTTTT	3	3	0	100.00%	11	10	1	90.91%	0	0	0	I
T109	AAAAAAAACGAGGCAGCAGTGCGAAAGCACTGACTGATCCTTTTTTTT	0	0	0	I	0	0	0	I	0	0	0	I
T110	AAAAAAAAGGAGATTACAGTGCGAAAGCACTGACAGCTCGTTTTTTTT	0	0	0	I	0	0	0	I	0	0	0	I
T111	AAAAAAAAGGAATTGTCAGTGCTTTCGCACTGACAATTCCTTTTTTTT	34	32	2	94.12%	79	77	2	97.47%	206	202	4	98.06%
T112	AAAAAAAAGGGATCTGCAGTGCGAAAGCACTGGACCTGCGTTTTTTTT	0	0	0	I	2	0	2	0.00%	0	0	0	I
T113	AAAAAAAACGTGGTGCCAGTGCTTTCGCACTGTACAGCGCTTTTTTTT	24	14	10	58.33%	27	13	14	48.15%	22	7	15	31.82%
T114	AAAAAAAAGGAAGGGACAGTGCGAAAGCACTGACCCCAGGTTTTTTTT	93	89	4	95.70%	128	121	7	94.53%	160	155	5	96.88%
T115	AAAAAAAAGGTTGATGCAGTGCGAAAGCACTGCATCAACCTTTTTTTT	0	0	0	I	16	16	0	100.00%	46	46	0	100.00%
T116	AAAAAAAAGGGTATGGCAGTGCGAAAGCACTGATACTCCGTTTTTTTT	1	1	0	100.00%	1	1	0	100.00%	8	3	5	37.50%
T117	AAAAAAAACCGTTAGACAGTGCTTTCGCACTGTCTAACGGTTTTTTTT	19	19	0	100.00%	157	155	2	98.73%	303	298	5	98.35%
T118	AAAAAAAAGGTAGTTACAGTGCGAAAGCACTGTAACTACCTTTTTTTT	21	20	1	95.24%	156	155	1	99.36%	133	129	4	96.99%
T119	AAAAAAAACGTGATGCCAGTGCGAAAGCACTGAAAATGGGTTTTTTTT	0	0	0	I	0	0	0	I	0	0	0	I
T120	AAAAAAAAGGTGTTGACAGTGCTTTCGCACTGTCAACACCTTTTTTTT	1	1	0	100.00%	11	11	0	100.00%	1	1	0	100.00%
T121	AAAAAAAACCGCGTTCCAGTGCGAAAGCACTGACTTAGGCTTTTTTTT	0	0	0	I	0	0	0	I	0	0	0	I
T122	AAAAAAAAGCGGGATACAGTGCGAAAGCACTGCTAACCCGTTTTTTTT	0	0	0	I	0	0	0	I	0	0	0	I
T123	AAAAAAAACGGCATATCAGTGCGAAAGCACTGTGCCTGGCTTTTTTTT	0	0	0	I	0	0	0	I	4	1	3	25.00%
T124	AAAAAAAAGGTTGTAACAGTGCGAAAGCACTGTTACAACCTTTTTTTT	0	0	0	I	0	0	0	I	0	0	0	I
T125	AAAAAAAAGGTATATGCAGTGCGAAAGCACTGCATATACCTTTTTTTT	8	8	0	100.00%	86	86	0	100.00%	31	31	0	100.00%
T126	AAAAAAAAGGTAAATTCAGTGCTTTCGCACTGAATTTACCTTTTTTTT	107	106	1	99.07%	171	170	1	99.42%	142	140	2	98.59%
T127	AAAAAAAAGGGATGCACAGTGCGAAAGCACTGACCCCAGGTTTTTTTT	0	0	0	I	0	0	0	I	0	0	0	I
T128	AAAAAAAACGGGAGTGCAGTGCGAAAGCACTGCCACACCCTTTTTTTT	0	0	0	I	0	0	0	I	0	0	0	I
T129	AAAAAAAAGGTGCCCGCAGTGCGAAAGCACTGTAACGCGGTTTTTTTT	0	0	0	I	0	0	0	I	0	0	0	I
T130	AAAAAAAAGGTCTGTGCAGTGCGAAAGCACTGCACAGACCTTTTTTTT	45	45	0	100.00%	189	188	1	99.47%	174	173	1	99.43%
T131	AAAAAAAAGGTTATTACAGTGCGAAAGCACTGTAATAACCTTTTTTTT	23	23	0	100.00%	53	52	1	98.11%	28	28	0	100.00%
T132	AAAAAAAAGCGCTTCTCAGTGCGAAAGCACTGTGATTCCGTTTTTTTT	17	14	3	82.35%	6	6	0	100.00%	29	27	2	93.10%
T133	AAAAAAAAGCTTTGTACAGTGCGAAAGCACTGTACAAAGCTTTTTTTT	69	68	1	98.55%	272	270	2	99.26%	149	149	0	100.00%
T134	AAAAAAAACGGTAGGCCAGTGCGAAAGCACTGCATGAACCTTTTTTTT	0	0	0	I	0	0	0	I	0	0	0	I
T135	AAAAAAAAGCTTAGTACAGTGCGAAAGCACTGTACTAAGCTTTTTTTT	2	2	0	100.00%	10	10	0	100.00%	1	1	0	100.00%
T136	AAAAAAAACGATCCGCCAGTGCGAAAGCACTGCATGTGGGTTTTTTTT	0	0	0	I	0	0	0	I	1	1	0	100.00%
T137	AAAAAAAAGCTATGTACAGTGCGAAAGCACTGTACATAGCTTTTTTTT	15	15	0	100.00%	325	320	5	98.46%	163	163	0	100.00%
T138	AAAAAAAACGTGTGTACAGTGCTTTCGCACTGTACACACGTTTTTTTT	53	52	1	98.11%	130	125	5	96.15%	123	117	6	95.12%
T139	AAAAAAAACGGTCGTTCAGTGCGAAAGCACTGCACATTGCTTTTTTTT	0	0	0	I	0	0	0	I	0	0	0	I
T140	AAAAAAAACCGTTATTCAGTGCTTTCGCACTGAATAACGGTTTTTTTT	15	15	0	100.00%	57	54	3	94.74%	53	53	0	100.00%
T141	AAAAAAAAGGAGTGTACAGTGCGAAAGCACTGACCGCCCCTTTTTTTT	1	0	1	0.00%	0	0	0	I	1	0	1	0.00%
T142	AAAAAAAAGGTTGTTTCAGTGCGAAAGCACTGAAACAACCTTTTTTTT	11	11	0	100.00%	3	3	0	100.00%	13	13	0	100.00%
T143	AAAAAAAACCATTACACAGTGCTTTCGCACTGTGTAATGGTTTTTTTT	1	1	0	100.00%	108	108	0	100.00%	43	43	0	100.00%
T144	AAAAAAAAGCGTTAAACAGTGCTTTCGCACTGTTTAACGCTTTTTTTT	0	0	0	I	9	9	0	100.00%	20	20	0	100.00%
T145	AAAAAAAACCAATGTTCAGTGCGAAAGCACTGAACATTGGTTTTTTTT	57	52	5	91.23%	77	73	4	94.81%	149	142	7	95.30%
T146	AAAAAAAAGGTCTGAACAGTGCGAAAGCACTGTTCAGACCTTTTTTTT	1	1	0	100.00%	3	3	0	100.00%	1	1	0	100.00%
T147	AAAAAAAAGGGTCAGTCAGTGCGAAAGCACTGCGCAACCCTTTTTTTT	0	0	0	I	3	0	3	0.00%	2	0	2	0.00%
T148	AAAAAAAAGGTTCAGTCAGTGCGAAAGCACTGGTGAATCGTTTTTTTT	0	0	0	I	0	0	0	I	0	0	0	I
T149	AAAAAAAAGGTTGTGACAGTGCGAAAGCACTGTCACAACCTTTTTTTT	0	0	0	I	27	26	1	96.30%	32	32	0	100.00%
T150	AAAAAAAAGGAAGTTCCAGTGCGAAAGCACTGACACGGGGTTTTTTTT	1	1	0	100.00%	2	0	2	0.00%	8	1	7	12.50%
T151	AAAAAAAAGGTTTTGTCAGTGCGAAAGCACTGACAAAACCTTTTTTTT	85	85	0	100.00%	272	267	5	98.16%	129	129	0	100.00%
T152	AAAAAAAAGGCAGGACCAGTGCGAAAGCACTGCCGCCTCGTTTTTTTT	2	1	1	50.00%	0	0	0	I	3	3	0	100.00%
T153	AAAAAAAAGGTATGATCAGTGCTTTCGCACTGATCATACCTTTTTTTT	31	31	0	100.00%	125	125	0	100.00%	52	51	1	98.08%
T154	AAAAAAAACGTGGACGCAGTGCGAAAGCACTGTCAAGACCTTTTTTTT	0	0	0	I	0	0	0	I	2	0	2	0.00%
T155	AAAAAAAAGGCAGGGGCAGTGCGAAAGCACTGTTTGCGCGTTTTTTTT	0	0	0	I	0	0	0	I	0	0	0	I
T156	AAAAAAAAGGTATAATCAGTGCTTTCGCACTGATTATACCTTTTTTTT	0	0	0	I	2	2	0	100.00%	0	0	0	I
T157	AAAAAAAACCATATTACAGTGCGAAAGCACTGCGACAACCTTTTTTTT	7	0	7	0.00%	17	5	12	29.41%	3	0	3	0.00%
T158	AAAAAAAAGCTTAACACAGTGCTTTCGCACTGTGTTAAGCTTTTTTTT	2	2	0	100.00%	9	9	0	100.00%	0	0	0	I
T159	AAAAAAAACCCGCGTACAGTGCGAAAGCACTGAATCGCCCTTTTTTTT	24	9	15	37.50%	2	0	2	0.00%	14	4	10	28.57%
T160	AAAAAAAAGGCTTCGTCAGTGCTTTCGCACTGTGATGCCGTTTTTTTT	1	0	1	0.00%	0	0	0	I	0	0	0	I
T161	AAAAAAAACGCACTACCAGTGCGAAAGCACTGACCCTCGGTTTTTTTT	0	0	0	I	0	0	0	I	0	0	0	I
T162	AAAAAAAAGGACGGTACAGTGCTTTCGCACTGCTCAGAGGTTTTTTTT	0	0	0	I	2	0	2	0.00%	0	0	0	I
T163	AAAAAAAAGCTAAGTTCAGTGCTTTCGCACTGAACTTAGCTTTTTTTT	10	10	0	100.00%	100	99	1	99.00%	130	129	1	99.23%
T164	AAAAAAAAGCTTAATTCAGTGCGAAAGCACTGAATTAAGCTTTTTTTT	40	39	1	97.50%	226	221	5	97.79%	98	98	0	100.00%
T165	AAAAAAAAGGTGAATTCAGTGCGAAAGCACTGAATTCACCTTTTTTTT	19	18	1	94.74%	142	140	2	98.59%	139	137	2	98.56%
T166	AAAAAAAACGTCAATTCAGTGCGAAAGCACTGAATTGACGTTTTTTTT	0	0	0	I	7	7	0	100.00%	8	8	0	100.00%
T167	AAAAAAAACGTTTTATCAGTGCTTTCGCACTGTACGGACCTTTTTTTT	0	0	0	I	0	0	0	I	0	0	0	I
T168	AAAAAAAAGGTGCAATCAGTGCGAAAGCACTGGCCGGCGGTTTTTTTT	0	0	0	I	4	4	0	100.00%	0	0	0	I
T169	AAAAAAAAGCACGTAACAGTGCGAAAGCACTGTGTCGACGTTTTTTTT	1	0	1	0.00%	0	0	0	I	1	0	1	0.00%
T170	AAAAAAAACGTTTCGGCAGTGCGAAAGCACTGGTAATCGCTTTTTTTT	1	0	1	0.00%	1	0	1	0.00%	1	0	1	0.00%
T171	AAAAAAAACGTCTACTCAGTGCGAAAGCACTGACCCGGGGTTTTTTTT	0	0	0	I	1	0	1	0.00%	0	0	0	I
T172	AAAAAAAACGTTTACGCAGTGCTTTCGCACTGCGTAAACGTTTTTTTT	1	1	0	100.00%	0	0	0	I	2	2	0	100.00%
T173	AAAAAAAAGGTGAGTTCAGTGCTTTCGCACTGAACTCACCTTTTTTTT	4	4	0	100.00%	29	29	0	100.00%	40	40	0	100.00%
T174	AAAAAAAAGGTTGGCGCAGTGCGAAAGCACTGTAGTATCCTTTTTTTT	0	0	0	I	5	5	0	100.00%	0	0	0	I
T175	AAAAAAAAGGAATATACAGTGCTTTCGCACTGTATATTCCTTTTTTTT	0	0	0	I	13	13	0	100.00%	3	3	0	100.00%
T176	AAAAAAAAGGGGAGGCCAGTGCGAAAGCACTGACCCCGCGTTTTTTTT	38	35	3	92.11%	10	10	0	100.00%	18	17	1	94.44%
T177	AAAAAAAACCGTTAATCAGTGCGAAAGCACTGATTAACGGTTTTTTTT	7	7	0	100.00%	72	71	1	98.61%	110	108	2	98.18%
T178	AAAAAAAACCATTCATCAGTGCTTTCGCACTGATGAATGGTTTTTTTT	43	42	1	97.67%	211	200	11	94.79%	124	119	5	95.97%
T179	AAAAAAAAGGTGTCATCAGTGCTTTCGCACTGGCTGCGGGTTTTTTTT	0	0	0	I	1	1	0	100.00%	0	0	0	I
T180	AAAAAAAACGTTCAATCAGTGCTTTCGCACTGATTGAACGTTTTTTTT	1	0	1	0.00%	5	5	0	100.00%	8	8	0	100.00%
T181	AAAAAAAACGTGAACACAGTGCGAAAGCACTGCTAATGGCTTTTTTTT	0	0	0	I	0	0	0	I	1	0	1	0.00%
T182	AAAAAAAAGGTAGTTTCAGTGCGAAAGCACTGCAACTCGGTTTTTTTT	0	0	0	I	1	0	1	0.00%	1	0	1	0.00%
T183	AAAAAAAAGGAATTTTCAGTGCTTTCGCACTGAAAATTCCTTTTTTTT	6	6	0	100.00%	12	11	1	91.67%	5	4	1	80.00%
T184	AAAAAAAACCAACGATCAGTGCGAAAGCACTGTTGAGCCCTTTTTTTT	1	0	1	0.00%	0	0	0	I	1	0	1	0.00%
T185	AAAAAAAAGGTGTACTCAGTGCGAAAGCACTGAGTACACCTTTTTTTT	15	15	0	100.00%	38	38	0	100.00%	115	114	1	99.13%
T186	AAAAAAAACCGACAGTCAGTGCGAAAGCACTGGAGATAGCTTTTTTTT	0	0	0	I	3	2	1	66.67%	0	0	0	I
T187	AAAAAAAAGGTTGATTCAGTGCGAAAGCACTGAATCAACCTTTTTTTT	6	6	0	100.00%	8	7	1	87.50%	13	13	0	100.00%
T188	AAAAAAAAGGTGGGGACAGTGCTTTCGCACTGGAACTACGTTTTTTTT	0	0	0	I	1	1	0	100.00%	0	0	0	I
T189	AAAAAAAACGATGGTCCAGTGCGAAAGCACTGGGAATCCCTTTTTTTT	0	0	0	I	9	2	7	22.22%	11	5	6	45.45%
T190	AAAAAAAAGGTAGTGTCAGTGCTTTCGCACTGACACTACCTTTTTTTT	2	2	0	100.00%	8	8	0	100.00%	51	51	0	100.00%
T191	AAAAAAAAGGTGTAAACAGTGCTTTCGCACTGTTTACACCTTTTTTTT	0	0	0	I	0	0	0	I	3	3	0	100.00%
T192	AAAAAAAAGCAGTATACAGTGCTTTCGCACTGTATACTGCTTTTTTTT	1	1	0	100.00%	0	0	0	I	0	0	0	I
T193	AAAAAAAAGGTATCAACAGTGCGAAAGCACTGTTGATACCTTTTTTTT	22	22	0	100.00%	138	137	1	99.28%	103	101	2	98.06%
T194	AAAAAAAACGTTACCACAGTGCTTTCGCACTGTGGTAACGTTTTTTTT	0	0	0	I	3	3	0	100.00%	2	2	0	100.00%
T195	AAAAAAAACGGGAGCCCAGTGCGAAAGCACTGACCTGAGCTTTTTTTT	0	0	0	I	0	0	0	I	0	0	0	I
T196	AAAAAAAAGGGTCATCCAGTGCGAAAGCACTGTACAATCGTTTTTTTT	0	0	0	I	0	0	0	I	0	0	0	I
T197	AAAAAAAAGGTATGTGCAGTGCTTTCGCACTGCACATACCTTTTTTTT	19	19	0	100.00%	107	105	2	98.13%	114	113	1	99.12%
T198	AAAAAAAAGGTCAGTACAGTGCGAAAGCACTGTACTGACCTTTTTTTT	3	3	0	100.00%	0	0	0	I	9	9	0	100.00%
T199	AAAAAAAAGGGTTAGCCAGTGCGAAAGCACTGGGTCCTGGTTTTTTTT	0	0	0	I	3	0	3	0.00%	0	0	0	I
T200	AAAAAAAACCTTTATACAGTGCGAAAGCACTGAATACGGGTTTTTTTT	10	10	0	100.00%	3	3	0	100.00%	1	1	0	100.00%
T201	AAAAAAAACCTTTAGTCAGTGCGAAAGCACTGACTAAAGGTTTTTTTT	35	35	0	100.00%	159	149	10	93.71%	123	119	4	96.75%
T202	AAAAAAAAGCGGGATTCAGTGCGAAAGCACTGTTAACACGTTTTTTTT	0	0	0	I	0	0	0	I	0	0	0	I
T203	AAAAAAAAGCACCTGTCAGTGCGAAAGCACTGACAGGTGGTTTTTTTT	0	0	0	I	0	0	0	I	1	1	0	100.00%
T204	AAAAAAAACGTCTATACAGTGCTTTCGCACTGTATAGACGTTTTTTTT	4	4	0	100.00%	4	4	0	100.00%	5	5	0	100.00%
T205	AAAAAAAACGTTAGACCAGTGCGAAAGCACTGCAACGACGTTTTTTTT	1	0	1	0.00%	1	0	1	0.00%	1	1	0	100.00%
T206	AAAAAAAAGGAGTACGCAGTGCGAAAGCACTGCGTACTGCTTTTTTTT	0	0	0	I	0	0	0	I	0	0	0	I
T207	AAAAAAAACGGGGGTTCAGTGCTTTCGCACTGCTAAGCCCTTTTTTTT	1	0	1	0.00%	8	4	4	50.00%	8	1	7	12.50%
T208	AAAAAAAAGCTATATTCAGTGCTTTCGCACTGAATATAGCTTTTTTTT	6	6	0	100.00%	15	15	0	100.00%	10	10	0	100.00%
T209	AAAAAAAACCTAACAACAGTGCGAAAGCACTGCGCTTGGGTTTTTTTT	1	0	1	0.00%	1	0	1	0.00%	0	0	0	I
T210	AAAAAAAAGGTGTGGTCAGTGCGAAAGCACTGCTCCCCGCTTTTTTTT	0	0	0	I	0	0	0	I	0	0	0	I
T211	AAAAAAAACGTCGATGCAGTGCTTTCGCACTGGTGGACGCTTTTTTTT	0	0	0	I	1	1	0	100.00%	1	0	1	0.00%
T212	AAAAAAAAGGCAAGCTCAGTGCGAAAGCACTGTTTATTCGTTTTTTTT	0	0	0	I	1	0	1	0.00%	0	0	0	I
T213	AAAAAAAAGCAAGTTGCAGTGCGAAAGCACTGCCTCGAGCTTTTTTTT	0	0	0	I	0	0	0	I	0	0	0	I
T214	AAAAAAAACGTCGATTCAGTGCGAAAGCACTGCCAAGTGCTTTTTTTT	0	0	0	I	3	1	2	33.33%	3	1	2	33.33%
T215	AAAAAAAAGGAGATGTCAGTGCTTTCGCACTGCTACCGGCTTTTTTTT	1	0	1	0.00%	0	0	0	I	0	0	0	I
T216	AAAAAAAACCGTTGCACAGTGCGAAAGCACTGTTCCAGCCTTTTTTTT	0	0	0	I	2	2	0	100.00%	0	0	0	I
T217	AAAAAAAACCGAGATTCAGTGCGAAAGCACTGTTCATTCCTTTTTTTT	0	0	0	I	1	0	1	0.00%	0	0	0	I
T218	AAAAAAAAGGTCTGGTCAGTGCGAAAGCACTGCGTGCTCGTTTTTTTT	0	0	0	I	0	0	0	I	0	0	0	I
T219	AAAAAAAAGCTAAGTACAGTGCTTTCGCACTGTACTTAGCTTTTTTTT	25	25	0	100.00%	196	194	2	98.98%	214	212	2	99.07%
T220	AAAAAAAACCTTAACACAGTGCTTTCGCACTGTGTTAAGGTTTTTTTT	0	0	0	I	52	52	0	100.00%	47	46	1	97.87%
T221	AAAAAAAACGTGCATGCAGTGCGAAAGCACTGTACCCCGGTTTTTTTT	0	0	0	I	0	0	0	I	1	0	1	0.00%
T222	AAAAAAAAGGTCGGCGCAGTGCGAAAGCACTGGACACCCCTTTTTTTT	3	2	1	66.67%	5	3	2	60.00%	6	0	6	0.00%
T223	AAAAAAAAGGTTGCCTCAGTGCTTTCGCACTGCAATGGGGTTTTTTTT	0	0	0	I	1	0	1	0.00%	0	0	0	I
T224	AAAAAAAAGGGGTACGCAGTGCGAAAGCACTGTCCTCGGGTTTTTTTT	1	1	0	100.00%	0	0	0	I	0	0	0	I
T225	AAAAAAAACCCTAGGTCAGTGCGAAAGCACTGCCGACACCTTTTTTTT	0	0	0	I	0	0	0	I	1	0	1	0.00%
T226	AAAAAAAAGCTAGTTGCAGTGCTTTCGCACTGCAACTAGCTTTTTTTT	17	16	1	94.12%	169	168	1	99.41%	136	134	2	98.53%
T227	AAAAAAAAGGTTTCAACAGTGCTTTCGCACTGTTGAAACCTTTTTTTT	96	94	2	97.92%	178	176	2	98.88%	165	165	0	100.00%
T228	AAAAAAAAGGTCTATACAGTGCGAAAGCACTGTATAGACCTTTTTTTT	0	0	0	I	1	1	0	100.00%	0	0	0	I
T229	AAAAAAAACGACGGTACAGTGCGAAAGCACTGACCAGTGGTTTTTTTT	8	6	2	75.00%	23	18	5	78.26%	12	5	7	41.67%
T230	AAAAAAAACCGTTATGCAGTGCGAAAGCACTGAAATGGGCTTTTTTTT	0	0	0	I	0	0	0	I	2	0	2	0.00%
T231	AAAAAAAACCAATTATCAGTGCTTTCGCACTGATAATTGGTTTTTTTT	31	26	5	83.87%	93	91	2	97.85%	35	35	0	100.00%
T232	AAAAAAAAGCATCGCACAGTGCGAAAGCACTGCGTGATGGTTTTTTTT	0	0	0	I	0	0	0	I	0	0	0	I
T233	AAAAAAAACGTAGGCCCAGTGCGAAAGCACTGAACTGCCCTTTTTTTT	0	0	0	I	0	0	0	I	0	0	0	I
T234	AAAAAAAACCATTACACAGTGCGAAAGCACTGTGTAATGGTTTTTTTT	0	0	0	I	7	7	0	100.00%	8	8	0	100.00%
T235	AAAAAAAAGGTTTCTACAGTGCGAAAGCACTGTAGAAACCTTTTTTTT	0	0	0	I	0	0	0	I	3	3	0	100.00%
T236	AAAAAAAAGCTTAGTACAGTGCTTTCGCACTGTACTAAGCTTTTTTTT	1	1	0	100.00%	0	0	0	I	0	0	0	I
T237	AAAAAAAACGTCGATGCAGTGCTTTCGCACTGCATCGACGTTTTTTTT	0	0	0	I	1	1	0	100.00%	2	2	0	100.00%
T238	AAAAAAAACCCAAATACAGTGCTTTCGCACTGTATTTGGGTTTTTTTT	6	6	0	100.00%	222	216	6	97.30%	156	147	9	94.23%
T239	AAAAAAAAGGTCGATTCAGTGCGAAAGCACTGAGCGAACCTTTTTTTT	19	15	4	78.95%	17	9	8	52.94%	15	8	7	53.33%
T240	AAAAAAAACGTTTGTTCAGTGCGAAAGCACTGAACAAACGTTTTTTTT	106	104	2	98.11%	55	54	1	98.18%	77	77	0	100.00%
T241	AAAAAAAAGCACGGGTCAGTGCGAAAGCACTGTATTCCCGTTTTTTTT	0	0	0	I	0	0	0	I	0	0	0	I
T242	AAAAAAAACCAAAGTACAGTGCGAAAGCACTGGCCGTAGCTTTTTTTT	0	0	0	I	0	0	0	I	0	0	0	I
T243	AAAAAAAAGCAGTTTACAGTGCGAAAGCACTGATGGCCCGTTTTTTTT	4	2	2	50.00%	0	0	0	I	2	2	0	100.00%
T244	AAAAAAAACGTTATTGCAGTGCGAAAGCACTGCAATAACGTTTTTTTT	27	26	1	96.30%	93	91	2	97.85%	55	53	2	96.36%
T245	AAAAAAAACCGTTCGCCAGTGCGAAAGCACTGATACTTCGTTTTTTTT	0	0	0	I	0	0	0	I	0	0	0	I
T246	AAAAAAAAGGATCGTGCAGTGCGAAAGCACTGACTTTTGCTTTTTTTT	0	0	0	I	0	0	0	I	0	0	0	I
T247	AAAAAAAACGGAGGCTCAGTGCGAAAGCACTGTTAAAGCGTTTTTTTT	2	2	0	100.00%	2	2	0	100.00%	0	0	0	I
T248	AAAAAAAAGCATTGCTCAGTGCGAAAGCACTGAAAAATGGTTTTTTTT	1	1	0	100.00%	0	0	0	I	0	0	0	I
T249	AAAAAAAACGTTTCGGCAGTGCTTTCGCACTGTAGTTACGTTTTTTTT	2	1	1	50.00%	0	0	0	I	5	0	5	0.00%
T250	AAAAAAAAGGAATTAACAGTGCTTTCGCACTGTTAATTCCTTTTTTTT	4	4	0	100.00%	66	66	0	100.00%	18	18	0	100.00%
T251	AAAAAAAACCTACACGCAGTGCGAAAGCACTGTCTTGACGTTTTTTTT	0	0	0	I	2	2	0	100.00%	0	0	0	I
T252	AAAAAAAAGCGCTCGTCAGTGCGAAAGCACTGCATGAGGGTTTTTTTT	0	0	0	I	0	0	0	I	0	0	0	I
T253	AAAAAAAACCGTTATACAGTGCTTTCGCACTGTATAACGGTTTTTTTT	0	0	0	I	1	1	0	100.00%	0	0	0	I
T254	AAAAAAAACCATACAACAGTGCTTTCGCACTGTTGTATGGTTTTTTTT	4	4	0	100.00%	224	224	0	100.00%	94	94	0	100.00%
T255	AAAAAAAAGGTCGTTACAGTGCGAAAGCACTGTAACGACCTTTTTTTT	16	16	0	100.00%	122	122	0	100.00%	109	109	0	100.00%
T256	AAAAAAAAGGCGATCTCAGTGCGAAAGCACTGTCTTATCGTTTTTTTT	0	0	0	I	0	0	0	I	1	1	0	100.00%
T257	AAAAAAAAGGTCGATACAGTGCTTTCGCACTGTATCGACCTTTTTTTT	1	1	0	100.00%	70	68	2	97.14%	15	15	0	100.00%
T258	AAAAAAAACGTATGAACAGTGCTTTCGCACTGTTCATACGTTTTTTTT	23	22	1	95.65%	129	123	6	95.35%	124	119	5	95.97%
T259	AAAAAAAACGAGCGCGCAGTGCGAAAGCACTGAGTAGTCCTTTTTTTT	0	0	0	I	0	0	0	I	1	1	0	100.00%
T260	AAAAAAAAGCAATTTTCAGTGCTTTCGCACTGAAAATTGCTTTTTTTT	1	1	0	100.00%	15	15	0	100.00%	5	5	0	100.00%
T261	AAAAAAAAGGAATTATCAGTGCGAAAGCACTGCCACAAGCTTTTTTTT	0	0	0	I	2	0	2	0.00%	4	1	3	25.00%
T262	AAAAAAAAGGTTTTATCAGTGCGAAAGCACTGATAAAACCTTTTTTTT	2	2	0	100.00%	0	0	0	I	1	1	0	100.00%
T263	AAAAAAAAGGTATCGACAGTGCGAAAGCACTGTCGATACCTTTTTTTT	0	0	0	I	1	1	0	100.00%	10	10	0	100.00%
T264	AAAAAAAACGTTAAAACAGTGCTTTCGCACTGTTTTAACGTTTTTTTT	4	4	0	100.00%	5	5	0	100.00%	21	21	0	100.00%
T265	AAAAAAAACCTTACATCAGTGCGAAAGCACTGATGTAAGGTTTTTTTT	21	21	0	100.00%	55	52	3	94.55%	106	104	2	98.11%
T266	AAAAAAAAGGCTCGTACAGTGCGAAAGCACTGCATCCGGCTTTTTTTT	2	2	0	100.00%	0	0	0	I	0	0	0	I
T267	AAAAAAAACCTAAGTTCAGTGCTTTCGCACTGCGCGAAGCTTTTTTTT	0	0	0	I	0	0	0	I	2	0	2	0.00%
T268	AAAAAAAACCGAAGGTCAGTGCGAAAGCACTGTGGCTCCCTTTTTTTT	8	6	2	75.00%	14	4	10	28.57%	33	18	15	54.55%
T269	AAAAAAAAGGTTTGAACAGTGCGAAAGCACTGTTCAAACCTTTTTTTT	17	17	0	100.00%	44	44	0	100.00%	63	62	1	98.41%
T270	AAAAAAAAGCTGGGTGCAGTGCGAAAGCACTGAAGTGCCCTTTTTTTT	0	0	0	I	0	0	0	I	0	0	0	I
T271	AAAAAAAACCATCCAGCAGTGCGAAAGCACTGTCGACGGCTTTTTTTT	0	0	0	I	0	0	0	I	1	0	1	0.00%
T272	AAAAAAAACGTACTTTCAGTGCGAAAGCACTGCCGTTGGCTTTTTTTT	2	0	2	0.00%	0	0	0	I	0	0	0	I
T273	AAAAAAAAGGCTGTATCAGTGCGAAAGCACTGACGGTGCGTTTTTTTT	0	0	0	I	1	0	1	0.00%	0	0	0	I
T274	AAAAAAAAGGGGATTGCAGTGCGAAAGCACTGAGAACGGGTTTTTTTT	0	0	0	I	0	0	0	I	1	0	1	0.00%
T275	AAAAAAAAGGACTGTACAGTGCTTTCGCACTGTACAGTCCTTTTTTTT	45	43	2	95.56%	147	147	0	100.00%	149	148	1	99.33%
T276	AAAAAAAACGCTGGTCCAGTGCTTTCGCACTGATTTGGGCTTTTTTTT	0	0	0	I	0	0	0	I	1	0	1	0.00%
T277	AAAAAAAACGGGGCTACAGTGCGAAAGCACTGCCCTAACCTTTTTTTT	1	1	0	100.00%	0	0	0	I	0	0	0	I
T278	AAAAAAAAGCTTAAGACAGTGCGAAAGCACTGATCACAGGTTTTTTTT	5	5	0	100.00%	3	3	0	100.00%	2	2	0	100.00%
T279	AAAAAAAAGCTCGTCGCAGTGCGAAAGCACTGTTCTGTCCTTTTTTTT	0	0	0	I	0	0	0	I	0	0	0	I
T280	AAAAAAAAGCTAAGGCCAGTGCGAAAGCACTGAATGCCCGTTTTTTTT	0	0	0	I	0	0	0	I	0	0	0	I
T281	AAAAAAAAGCACCTCACAGTGCGAAAGCACTGGAATCACGTTTTTTTT	0	0	0	I	0	0	0	I	0	0	0	I
T282	AAAAAAAACCTGAACCCAGTGCGAAAGCACTGCTACAGCCTTTTTTTT	0	0	0	I	0	0	0	I	0	0	0	I
T283	AAAAAAAACCGTTACGCAGTGCTTTCGCACTGCGTAACGGTTTTTTTT	9	9	0	100.00%	87	86	1	98.85%	180	179	1	99.44%
T284	AAAAAAAAGGTATAGTCAGTGCTTTCGCACTGACTATACCTTTTTTTT	24	24	0	100.00%	150	150	0	100.00%	93	92	1	98.92%
T285	AAAAAAAAGGTTTTAGCAGTGCTTTCGCACTGCTAAAACCTTTTTTTT	26	26	0	100.00%	44	43	1	97.73%	15	15	0	100.00%
T286	AAAAAAAACGTTGGAGCAGTGCGAAAGCACTGGGCAAACCTTTTTTTT	0	0	0	I	0	0	0	I	0	0	0	I
T287	AAAAAAAACGCACACGCAGTGCGAAAGCACTGGCCCAAGCTTTTTTTT	0	0	0	I	0	0	0	I	1	1	0	100.00%
T288	AAAAAAAACCTTATGACAGTGCTTTCGCACTGTCATAAGGTTTTTTTT	6	6	0	100.00%	54	53	1	98.15%	46	46	0	100.00%
T289	AAAAAAAACGTTTTCACAGTGCGAAAGCACTGTGAAAACGTTTTTTTT	47	46	1	97.87%	111	110	1	99.10%	58	58	0	100.00%
T290	AAAAAAAACGTGAGTACAGTGCTTTCGCACTGTACTCACGTTTTTTTT	14	14	0	100.00%	96	89	7	92.71%	80	79	1	98.75%
T291	AAAAAAAACCGGTGTGCAGTGCGAAAGCACTGGGACGTCGTTTTTTTT	0	0	0	I	0	0	0	I	1	1	0	100.00%
T292	AAAAAAAACGTTGTAACAGTGCGAAAGCACTGTTACAACGTTTTTTTT	3	3	0	100.00%	3	3	0	100.00%	0	0	0	I
T293	AAAAAAAAGCTATTAACAGTGCGAAAGCACTGTTAATAGCTTTTTTTT	5	5	0	100.00%	172	167	5	97.09%	155	149	6	96.13%
T294	AAAAAAAACGTTTCTGCAGTGCGAAAGCACTGCCACTCGCTTTTTTTT	0	0	0	I	0	0	0	I	0	0	0	I
T295	AAAAAAAAGCGTTATTCAGTGCGAAAGCACTGCAGTCCGCTTTTTTTT	0	0	0	I	1	0	1	0.00%	0	0	0	I
T296	AAAAAAAACGTTAACACAGTGCTTTCGCACTGTGTTAACGTTTTTTTT	4	4	0	100.00%	5	5	0	100.00%	30	29	1	96.67%
T297	AAAAAAAACGGGGGGGCAGTGCTTTCGCACTGAACTCCGCTTTTTTTT	0	0	0	I	0	0	0	I	1	0	1	0.00%
T298	AAAAAAAAGGTCAACACAGTGCGAAAGCACTGAGACGCGGTTTTTTTT	0	0	0	I	0	0	0	I	2	0	2	0.00%
T299	AAAAAAAACGCTAGGACAGTGCGAAAGCACTGCTAAAACCTTTTTTTT	0	0	0	I	0	0	0	I	0	0	0	I
T300	AAAAAAAAGGTTGGGCCAGTGCGAAAGCACTGCGATCCCGTTTTTTTT	1	0	1	0.00%	0	0	0	I	0	0	0	I
T301	AAAAAAAACGATCCTCCAGTGCGAAAGCACTGCGATTGGCTTTTTTTT	0	0	0	I	1	0	1	0.00%	0	0	0	I
T302	AAAAAAAACCTGAGCTCAGTGCGAAAGCACTGCCCAATCGTTTTTTTT	0	0	0	I	1	0	1	0.00%	4	0	4	0.00%
T303	AAAAAAAACCGTGCAACAGTGCGAAAGCACTGGTATCACCTTTTTTTT	0	0	0	I	0	0	0	I	8	7	1	87.50%
T304	AAAAAAAAGGTGAAGTCAGTGCGAAAGCACTGTCCCCGCCTTTTTTTT	2	2	0	100.00%	0	0	0	I	0	0	0	I
T305	AAAAAAAAGGCGTAACCAGTGCGAAAGCACTGCTCCCCCGTTTTTTTT	2	0	2	0.00%	3	0	3	0.00%	0	0	0	I
T306	AAAAAAAACGACGACACAGTGCGAAAGCACTGCCTAAAGCTTTTTTTT	0	0	0	I	1	0	1	0.00%	1	0	1	0.00%
T307	AAAAAAAAGCATCACACAGTGCGAAAGCACTGCAACCGCGTTTTTTTT	0	0	0	I	0	0	0	I	0	0	0	I
T308	AAAAAAAAGGTTAGTGCAGTGCTTTCGCACTGCACTAACCTTTTTTTT	28	28	0	100.00%	120	120	0	100.00%	79	79	0	100.00%
T309	AAAAAAAAGCGGCAGTCAGTGCGAAAGCACTGCGTCCACGTTTTTTTT	0	0	0	I	0	0	0	I	0	0	0	I
T310	AAAAAAAACGTTGTAACAGTGCTTTCGCACTGTTACAACGTTTTTTTT	0	0	0	I	6	6	0	100.00%	5	5	0	100.00%
T311	AAAAAAAACGTCGTTACAGTGCGAAAGCACTGTAACGACGTTTTTTTT	10	10	0	100.00%	4	4	0	100.00%	6	6	0	100.00%
T312	AAAAAAAACCGTTTGTCAGTGCGAAAGCACTGCACGCGCCTTTTTTTT	0	0	0	I	0	0	0	I	0	0	0	I
T313	AAAAAAAAGGGTTATACAGTGCTTTCGCACTGGGCGTCCGTTTTTTTT	1	0	1	0.00%	1	0	1	0.00%	1	0	1	0.00%
T314	AAAAAAAAGCATTCTCCAGTGCGAAAGCACTGGAGAATGGTTTTTTTT	0	0	0	I	0	0	0	I	7	7	0	100.00%
T315	AAAAAAAACGCTGGCCCAGTGCGAAAGCACTGCAACTCGGTTTTTTTT	0	0	0	I	0	0	0	I	0	0	0	I
T316	AAAAAAAAGGTAGTTTCAGTGCTTTCGCACTGAAACTACCTTTTTTTT	24	23	1	95.83%	25	25	0	100.00%	43	43	0	100.00%
T317	AAAAAAAACGATCAGCCAGTGCGAAAGCACTGTAACAAGCTTTTTTTT	0	0	0	I	0	0	0	I	0	0	0	I
T318	AAAAAAAAGCCATTGTCAGTGCTTTCGCACTGGTCCAACGTTTTTTTT	14	3	11	21.43%	14	1	13	7.14%	34	0	34	0.00%
T319	AAAAAAAACCCGGGTGCAGTGCGAAAGCACTGACTCGAGCTTTTTTTT	0	0	0	I	0	0	0	I	0	0	0	I
T320	AAAAAAAACGTTAGTACAGTGCTTTCGCACTGTACTAACGTTTTTTTT	26	26	0	100.00%	176	171	5	97.16%	60	56	4	93.33%
T321	AAAAAAAACGGGTTTACAGTGCGAAAGCACTGCGTGCCCCTTTTTTTT	0	0	0	I	0	0	0	I	2	2	0	100.00%
T322	AAAAAAAACCAGGTGGCAGTGCGAAAGCACTGTAATATGGTTTTTTTT	0	0	0	I	0	0	0	I	0	0	0	I
T323	AAAAAAAACGTTCTACCAGTGCGAAAGCACTGTTACGGGCTTTTTTTT	0	0	0	I	0	0	0	I	0	0	0	I
T324	AAAAAAAACCACACGTCAGTGCGAAAGCACTGGCTCGGCCTTTTTTTT	1	0	1	0.00%	0	0	0	I	0	0	0	I
T325	AAAAAAAAGGTCAATTCAGTGCTTTCGCACTGAATTGACCTTTTTTTT	1	1	0	100.00%	44	42	2	95.45%	7	7	0	100.00%
T326	AAAAAAAACGGCAGGTCAGTGCGAAAGCACTGCTTCCCGCTTTTTTTT	0	0	0	I	1	0	1	0.00%	0	0	0	I
T327	AAAAAAAAGCTATTGACAGTGCTTTCGCACTGTCAATAGCTTTTTTTT	21	21	0	100.00%	143	139	4	97.20%	100	100	0	100.00%
T328	AAAAAAAAGGTGGTTACAGTGCGAAAGCACTGGCCAAGCGTTTTTTTT	0	0	0	I	0	0	0	I	1	0	1	0.00%
T329	AAAAAAAACCTGTAAGCAGTGCGAAAGCACTGTGTACAGCTTTTTTTT	0	0	0	I	6	3	3	50.00%	0	0	0	I
T330	AAAAAAAACCAGGTTCCAGTGCTTTCGCACTGCTTGGCCCTTTTTTTT	0	0	0	I	4	0	4	0.00%	0	0	0	I
T331	AAAAAAAAGGAACTTACAGTGCGAAAGCACTGCTCTCTGGTTTTTTTT	0	0	0	I	0	0	0	I	0	0	0	I
T332	AAAAAAAAGCTAAGTTCAGTGCGAAAGCACTGAACTTAGCTTTTTTTT	2	2	0	100.00%	3	2	1	66.67%	11	11	0	100.00%
T333	AAAAAAAACGTTTTATCAGTGCGAAAGCACTGATAAAACGTTTTTTTT	1	1	0	100.00%	10	10	0	100.00%	0	0	0	I
T334	AAAAAAAAGCGGACGGCAGTGCTTTCGCACTGTGCTCCGGTTTTTTTT	22	3	19	13.64%	68	5	63	7.35%	55	5	50	9.09%
T335	AAAAAAAACGAGTACACAGTGCGAAAGCACTGATAGGTCCTTTTTTTT	0	0	0	I	0	0	0	I	0	0	0	I
T336	AAAAAAAAGGTTATTACAGTGCTTTCGCACTGTAATAACCTTTTTTTT	91	89	2	97.80%	88	88	0	100.00%	36	35	1	97.22%
T337	AAAAAAAAGGTTAGCACAGTGCTTTCGCACTGTGCTAACCTTTTTTTT	0	0	0	I	0	0	0	I	0	0	0	I
T338	AAAAAAAAGCTTTGAACAGTGCGAAAGCACTGTTCAAAGCTTTTTTTT	23	23	0	100.00%	98	96	2	97.96%	134	132	2	98.51%
T339	AAAAAAAAGCTGTAATCAGTGCGAAAGCACTGATTACAGCTTTTTTTT	16	16	0	100.00%	76	76	0	100.00%	84	82	2	97.62%
T340	AAAAAAAAGCATTGTACAGTGCGAAAGCACTGAACCCCCCTTTTTTTT	0	0	0	I	0	0	0	I	0	0	0	I
T341	AAAAAAAACGGGTAAGCAGTGCGAAAGCACTGAAAGTAGCTTTTTTTT	0	0	0	I	0	0	0	I	4	0	4	0.00%
T342	AAAAAAAAGGAGGGAGCAGTGCGAAAGCACTGTACAGACCTTTTTTTT	0	0	0	I	0	0	0	I	0	0	0	I
T343	AAAAAAAAGCTACGTTCAGTGCGAAAGCACTGGGTCCTCGTTTTTTTT	0	0	0	I	0	0	0	I	0	0	0	I
T344	AAAAAAAACGAGTGCTCAGTGCGAAAGCACTGCCGATGCCTTTTTTTT	0	0	0	I	0	0	0	I	0	0	0	I
T345	AAAAAAAACCGTTTGACAGTGCTTTCGCACTGTCAAACGGTTTTTTTT	13	13	0	100.00%	124	123	1	99.19%	134	129	5	96.27%
T346	AAAAAAAACCGGGCATCAGTGCTTTCGCACTGACGGTTCCTTTTTTTT	0	0	0	I	0	0	0	I	0	0	0	I
T347	AAAAAAAAGGAGTCCTCAGTGCTTTCGCACTGCAACCGCGTTTTTTTT	0	0	0	I	0	0	0	I	0	0	0	I
T348	AAAAAAAACCTTAGGTCAGTGCTTTCGCACTGACCTAAGGTTTTTTTT	2	2	0	100.00%	6	6	0	100.00%	10	10	0	100.00%
T349	AAAAAAAACCGTTATGCAGTGCGAAAGCACTGCATAACGGTTTTTTTT	10	10	0	100.00%	105	105	0	100.00%	130	126	4	96.92%
T350	AAAAAAAAGCACTGTCCAGTGCGAAAGCACTGGGTCCTGCTTTTTTTT	3	0	3	0.00%	0	0	0	I	0	0	0	I
T351	AAAAAAAAGCTTATATCAGTGCTTTCGCACTGGGCAGAGGTTTTTTTT	0	0	0	I	0	0	0	I	1	1	0	100.00%
T352	AAAAAAAACCATTTAACAGTGCTTTCGCACTGTTAAATGGTTTTTTTT	8	8	0	100.00%	41	41	0	100.00%	57	57	0	100.00%
T353	AAAAAAAAGGGATGGTCAGTGCTTTCGCACTGGCACCTGCTTTTTTTT	1	0	1	0.00%	0	0	0	I	0	0	0	I
T354	AAAAAAAAGGTAGATTCAGTGCGAAAGCACTGAGACTGCGTTTTTTTT	0	0	0	I	0	0	0	I	0	0	0	I
T355	AAAAAAAAGGGTTGACCAGTGCGAAAGCACTGCAAGTTGCTTTTTTTT	0	0	0	I	0	0	0	I	0	0	0	I
T356	AAAAAAAAGGAATGTTCAGTGCTTTCGCACTGAACATTCCTTTTTTTT	32	32	0	100.00%	99	97	2	97.98%	70	69	1	98.57%
T357	AAAAAAAACGTTAACTCAGTGCTTTCGCACTGAGTTAACGTTTTTTTT	14	14	0	100.00%	45	45	0	100.00%	141	134	7	95.04%
T358	AAAAAAAACGTTGTAGCAGTGCTTTCGCACTGCTACAACGTTTTTTTT	2	2	0	100.00%	27	26	1	96.30%	10	10	0	100.00%
T359	AAAAAAAACCCTCTGTCAGTGCGAAAGCACTGCACCTAGGTTTTTTTT	9	1	8	11.11%	3	3	0	100.00%	6	5	1	83.33%
T360	AAAAAAAAGGTCAGAACAGTGCGAAAGCACTGTTCTGACCTTTTTTTT	13	13	0	100.00%	87	87	0	100.00%	161	161	0	100.00%
T361	AAAAAAAACGCAGCTTCAGTGCGAAAGCACTGCACCATCCTTTTTTTT	0	0	0	I	0	0	0	I	4	0	4	0.00%
T362	AAAAAAAACCGGAGTACAGTGCTTTCGCACTGTTGGGGCCTTTTTTTT	0	0	0	I	0	0	0	I	0	0	0	I
T363	AAAAAAAAGGTTAATGCAGTGCTTTCGCACTGCATTAACCTTTTTTTT	2	2	0	100.00%	22	22	0	100.00%	58	58	0	100.00%
T364	AAAAAAAAGCATTGATCAGTGCTTTCGCACTGATCAATGCTTTTTTTT	9	9	0	100.00%	19	19	0	100.00%	3	3	0	100.00%
T365	AAAAAAAACGTGTATCCAGTGCTTTCGCACTGGATACACGTTTTTTTT	46	44	2	95.65%	90	83	7	92.22%	76	72	4	94.74%
T366	AAAAAAAACCTTTCAGCAGTGCTTTCGCACTGCTGAAAGGTTTTTTTT	11	11	0	100.00%	127	124	3	97.64%	100	100	0	100.00%
T367	AAAAAAAAGGCTATGTCAGTGCGAAAGCACTGCCGGAAGGTTTTTTTT	0	0	0	I	0	0	0	I	0	0	0	I
T368	AAAAAAAACGTTAGATCAGTGCGAAAGCACTGATCTAACGTTTTTTTT	5	5	0	100.00%	33	32	1	96.97%	25	22	3	88.00%
T369	AAAAAAAAGGTGTTCTCAGTGCGAAAGCACTGCGAAGTGGTTTTTTTT	6	3	3	50.00%	7	5	2	71.43%	11	9	2	81.82%
T370	AAAAAAAAGGGTAACGCAGTGCTTTCGCACTGAAAGACGGTTTTTTTT	0	0	0	I	0	0	0	I	0	0	0	I
T371	AAAAAAAAGGTTGTATCAGTGCTTTCGCACTGATACAACCTTTTTTTT	3	3	0	100.00%	1	1	0	100.00%	0	0	0	I
T372	AAAAAAAAGGCTGCTTCAGTGCTTTCGCACTGGGCCGTGGTTTTTTTT	0	0	0	I	2	2	0	100.00%	4	4	0	100.00%
T373	AAAAAAAACCTGTATACAGTGCGAAAGCACTGTATACAGGTTTTTTTT	0	0	0	I	0	0	0	I	2	2	0	100.00%
T374	AAAAAAAAGGTAGTCACAGTGCGAAAGCACTGTCCGGCCGTTTTTTTT	0	0	0	I	0	0	0	I	1	0	1	0.00%
T375	AAAAAAAAGGTAGAATCAGTGCTTTCGCACTGATTCTACCTTTTTTTT	6	6	0	100.00%	29	29	0	100.00%	33	32	1	96.97%
T376	AAAAAAAAGGTAACATCAGTGCTTTCGCACTGATGTTACCTTTTTTTT	36	36	0	100.00%	67	66	1	98.51%	77	77	0	100.00%
T377	AAAAAAAAGCTTTATACAGTGCTTTCGCACTGTATAAAGCTTTTTTTT	5	5	0	100.00%	0	0	0	I	2	2	0	100.00%
T378	AAAAAAAAGCGTCAATCAGTGCGAAAGCACTGCGGTGTGGTTTTTTTT	1	1	0	100.00%	1	0	1	0.00%	3	1	2	33.33%
T379	AAAAAAAAGCTTTATGCAGTGCTTTCGCACTGCATAAAGCTTTTTTTT	41	40	1	97.56%	154	150	4	97.40%	79	78	1	98.73%
T380	AAAAAAAACGCGGAGACAGTGCGAAAGCACTGCTTAACCCTTTTTTTT	0	0	0	I	0	0	0	I	0	0	0	I
T381	AAAAAAAACCTGTCTCCAGTGCGAAAGCACTGTGCACTCGTTTTTTTT	0	0	0	I	1	1	0	100.00%	7	3	4	42.86%
T382	AAAAAAAACCGTTTCGCAGTGCGAAAGCACTGGAAAGGCGTTTTTTTT	0	0	0	I	0	0	0	I	1	1	0	100.00%
T383	AAAAAAAAGCGCCTGACAGTGCGAAAGCACTGACAAATCGTTTTTTTT	13	3	10	23.08%	5	0	5	0.00%	4	0	4	0.00%
T384	AAAAAAAACCCGATCACAGTGCGAAAGCACTGCAGACTCCTTTTTTTT	0	0	0	I	3	0	3	0.00%	13	3	10	23.08%
T385	AAAAAAAACGGGGGTCCAGTGCGAAAGCACTGACGGAACGTTTTTTTT	0	0	0	I	0	0	0	I	1	0	1	0.00%
T386	AAAAAAAAGCTTGTAACAGTGCGAAAGCACTGTTACAAGCTTTTTTTT	1	1	0	100.00%	0	0	0	I	1	1	0	100.00%
T387	AAAAAAAACGACACGTCAGTGCGAAAGCACTGGGTGCCGCTTTTTTTT	0	0	0	I	8	3	5	37.50%	0	0	0	I
T388	AAAAAAAAGGTTAACACAGTGCTTTCGCACTGTGTTAACCTTTTTTTT	0	0	0	I	2	2	0	100.00%	1	1	0	100.00%
T389	AAAAAAAAGGTAATTACAGTGCTTTCGCACTGTAATTACCTTTTTTTT	47	46	1	97.87%	79	79	0	100.00%	47	45	2	95.74%
T390	AAAAAAAAGGTAAGCACAGTGCTTTCGCACTGTGCTTACCTTTTTTTT	7	7	0	100.00%	113	112	1	99.12%	151	151	0	100.00%
T391	AAAAAAAACCGAATATCAGTGCGAAAGCACTGAAAAGGCGTTTTTTTT	0	0	0	I	0	0	0	I	0	0	0	I
T392	AAAAAAAACGATTTGTCAGTGCTTTCGCACTGACAAATCGTTTTTTTT	55	49	6	89.09%	58	55	3	94.83%	141	136	5	96.45%
T393	AAAAAAAACCATTGTTCAGTGCTTTCGCACTGAACAATGGTTTTTTTT	28	28	0	100.00%	91	88	3	96.70%	85	83	2	97.65%
T394	AAAAAAAAGCATCGCGCAGTGCGAAAGCACTGTTCCTGGGTTTTTTTT	0	0	0	I	0	0	0	I	0	0	0	I
T395	AAAAAAAAGGTTGGTACAGTGCGAAAGCACTGTACCAACCTTTTTTTT	0	0	0	I	6	6	0	100.00%	11	11	0	100.00%
T396	AAAAAAAAGGTGATGTCAGTGCTTTCGCACTGACATCACCTTTTTTTT	0	0	0	I	1	1	0	100.00%	0	0	0	I
T397	AAAAAAAAGGCTTTTCCAGTGCGAAAGCACTGCTAGTCGGTTTTTTTT	0	0	0	I	0	0	0	I	0	0	0	I
T398	AAAAAAAAGCTGTTTGCAGTGCGAAAGCACTGTACGCCGGTTTTTTTT	0	0	0	I	0	0	0	I	0	0	0	I
T399	AAAAAAAACGTCAAATCAGTGCGAAAGCACTGAGCCAGGCTTTTTTTT	0	0	0	I	0	0	0	I	0	0	0	I
T400	AAAAAAAACCTTTAAACAGTGCGAAAGCACTGTTTAAAGGTTTTTTTT	7	7	0	100.00%	47	47	0	100.00%	32	32	0	100.00%
T401	AAAAAAAACCTTAGTGCAGTGCGAAAGCACTGCACTAAGGTTTTTTTT	10	10	0	100.00%	110	108	2	98.18%	122	120	2	98.36%
T402	AAAAAAAACCAATTGTCAGTGCGAAAGCACTGACAATTGGTTTTTTTT	11	11	0	100.00%	106	106	0	100.00%	59	57	2	96.61%
T403	AAAAAAAAGGTTGCAACAGTGCTTTCGCACTGGGTTACGCTTTTTTTT	0	0	0	I	0	0	0	I	0	0	0	I
T404	AAAAAAAAGGTTATGTCAGTGCTTTCGCACTGACATAACCTTTTTTTT	40	39	1	97.50%	41	39	2	95.12%	35	34	1	97.14%
T405	AAAAAAAAGCCAGTCTCAGTGCGAAAGCACTGAGCCCGCGTTTTTTTT	0	0	0	I	0	0	0	I	0	0	0	I
T406	AAAAAAAACGTTACTTCAGTGCGAAAGCACTGAAGTAACGTTTTTTTT	31	31	0	100.00%	53	51	2	96.23%	52	48	4	92.31%
T407	AAAAAAAACCAAAATTCAGTGCTTTCGCACTGAATTTTGGTTTTTTTT	12	10	2	83.33%	58	56	2	96.55%	165	165	0	100.00%
T408	AAAAAAAAGGTGTAATCAGTGCTTTCGCACTGATTACACCTTTTTTTT	12	12	0	100.00%	35	33	2	94.29%	28	28	0	100.00%
T409	AAAAAAAAGGGATTTCCAGTGCGAAAGCACTGCGACCAGGTTTTTTTT	0	0	0	I	0	0	0	I	0	0	0	I
T410	AAAAAAAAGGATTATTCAGTGCTTTCGCACTGAATAATCCTTTTTTTT	25	25	0	100.00%	57	57	0	100.00%	14	14	0	100.00%
T411	AAAAAAAACGTGCTGTCAGTGCTTTCGCACTGATCCGTGCTTTTTTTT	0	0	0	I	0	0	0	I	0	0	0	I
T412	AAAAAAAACGTGGGTGCAGTGCTTTCGCACTGTGCAAGCCTTTTTTTT	0	0	0	I	0	0	0	I	0	0	0	I
T413	AAAAAAAACGATTTAACAGTGCGAAAGCACTGTTAAATCGTTTTTTTT	0	0	0	I	34	28	6	82.35%	12	12	0	100.00%
T414	AAAAAAAACCATTTAACAGTGCTTTCGCACTGAGCGAGGCTTTTTTTT	0	0	0	I	0	0	0	I	0	0	0	I
T415	AAAAAAAAGGGTTGAGCAGTGCTTTCGCACTGGGGCCCCGTTTTTTTT	0	0	0	I	0	0	0	I	1	1	0	100.00%
T416	AAAAAAAACGCATTTTCAGTGCGAAAGCACTGCGCCCGGGTTTTTTTT	0	0	0	I	10	4	6	40.00%	0	0	0	I
T417	AAAAAAAAGGTTAAGCCAGTGCTTTCGCACTGCGCAGTGGTTTTTTTT	4	1	3	25.00%	9	3	6	33.33%	1	1	0	100.00%
T418	AAAAAAAAGGTATGATCAGTGCGAAAGCACTGATCATACCTTTTTTTT	28	28	0	100.00%	84	84	0	100.00%	138	137	1	99.28%
T419	AAAAAAAACGTTGATGCAGTGCTTTCGCACTGCATCAACGTTTTTTTT	0	0	0	I	5	5	0	100.00%	3	3	0	100.00%
T420	AAAAAAAAGGAAAAGACAGTGCGAAAGCACTGAAGATGCCTTTTTTTT	1	0	1	0.00%	0	0	0	I	0	0	0	I
T421	AAAAAAAACGTTACTTCAGTGCTTTCGCACTGAAGTAACGTTTTTTTT	98	96	2	97.96%	75	74	1	98.67%	127	122	5	96.06%
T422	AAAAAAAACGATTGTTCAGTGCGAAAGCACTGTTGCCGGCTTTTTTTT	1	0	1	0.00%	1	1	0	100.00%	54	4	50	7.41%
T423	AAAAAAAACCGGTATTCAGTGCGAAAGCACTGGATAATCGTTTTTTTT	0	0	0	I	0	0	0	I	0	0	0	I
T424	AAAAAAAAGCCCTGTCCAGTGCGAAAGCACTGTGTCGGCGTTTTTTTT	0	0	0	I	0	0	0	I	0	0	0	I
T425	AAAAAAAAGGGATGAACAGTGCGAAAGCACTGCTGACGCGTTTTTTTT	0	0	0	I	2	1	1	50.00%	0	0	0	I
T426	AAAAAAAAGGCTGGTTCAGTGCGAAAGCACTGCGGTTTGGTTTTTTTT	0	0	0	I	0	0	0	I	0	0	0	I
T427	AAAAAAAAGCTAGGTTCAGTGCGAAAGCACTGCCGTGACCTTTTTTTT	0	0	0	I	1	0	1	0.00%	0	0	0	I
T428	AAAAAAAAGCTATGTTCAGTGCTTTCGCACTGAACATAGCTTTTTTTT	93	90	3	96.77%	95	94	1	98.95%	97	97	0	100.00%
T429	AAAAAAAACGCATTGACAGTGCGAAAGCACTGAACCCCGCTTTTTTTT	0	0	0	I	0	0	0	I	0	0	0	I
T430	AAAAAAAACCTTCTGGCAGTGCTTTCGCACTGTTAACGGCTTTTTTTT	0	0	0	I	0	0	0	I	0	0	0	I
T431	AAAAAAAACCTAACTGCAGTGCTTTCGCACTGCAGTTAGGTTTTTTTT	10	10	0	100.00%	50	49	1	98.00%	107	105	2	98.13%
T432	AAAAAAAACCCTAGTTCAGTGCGAAAGCACTGCTCGCAGCTTTTTTTT	1	0	1	0.00%	0	0	0	I	0	0	0	I
T433	AAAAAAAACGTGTGTTCAGTGCTTTCGCACTGAACACACGTTTTTTTT	5	4	1	80.00%	16	16	0	100.00%	24	22	2	91.67%
T434	AAAAAAAACCAAGCGCCAGTGCGAAAGCACTGTACTTTGCTTTTTTTT	0	0	0	I	0	0	0	I	0	0	0	I
T435	AAAAAAAAGGAGTGGACAGTGCGAAAGCACTGATCCGTCCTTTTTTTT	0	0	0	I	0	0	0	I	0	0	0	I
T436	AAAAAAAAGGTTGCCTCAGTGCGAAAGCACTGCTCCCGGGTTTTTTTT	0	0	0	I	0	0	0	I	0	0	0	I
T437	AAAAAAAACGTATATACAGTGCGAAAGCACTGTATATACGTTTTTTTT	0	0	0	I	1	1	0	100.00%	0	0	0	I
T438	AAAAAAAACCGCTCGGCAGTGCTTTCGCACTGTTCGGCCCTTTTTTTT	0	0	0	I	0	0	0	I	1	1	0	100.00%
T439	AAAAAAAACCGAAGTACAGTGCGAAAGCACTGCATACCCCTTTTTTTT	7	4	3	57.14%	5	3	2	60.00%	10	0	10	0.00%
T440	AAAAAAAAGCTTATGTCAGTGCGAAAGCACTGACATAAGCTTTTTTTT	37	37	0	100.00%	103	98	5	95.15%	102	102	0	100.00%
T441	AAAAAAAAGGTACGAACAGTGCTTTCGCACTGTTCGTACCTTTTTTTT	3	3	0	100.00%	9	9	0	100.00%	20	19	1	95.00%
T442	AAAAAAAACGATAATTCAGTGCGAAAGCACTGGAAGCAGCTTTTTTTT	0	0	0	I	0	0	0	I	0	0	0	I
T443	AAAAAAAAGGTGGTAGCAGTGCTTTCGCACTGCTACCACCTTTTTTTT	2	2	0	100.00%	12	12	0	100.00%	3	3	0	100.00%
T444	AAAAAAAAGGGTGCTTCAGTGCGAAAGCACTGCGCGATGGTTTTTTTT	0	0	0	I	0	0	0	I	0	0	0	I
T445	AAAAAAAACCATCAAGCAGTGCTTTCGCACTGCTTGATGGTTTTTTTT	0	0	0	I	10	10	0	100.00%	21	21	0	100.00%
T446	AAAAAAAAGGTGATGTCAGTGCGAAAGCACTGACATCACCTTTTTTTT	1	1	0	100.00%	1	1	0	100.00%	10	10	0	100.00%
T447	AAAAAAAAGCGTTAGGCAGTGCTTTCGCACTGGGTCGGGGTTTTTTTT	0	0	0	I	0	0	0	I	0	0	0	I
T448	AAAAAAAACGGATGAACAGTGCGAAAGCACTGTTCATCGGTTTTTTTT	0	0	0	I	0	0	0	I	0	0	0	I
T449	AAAAAAAAGCGTGGAGCAGTGCTTTCGCACTGCAACTTCGTTTTTTTT	0	0	0	I	0	0	0	I	0	0	0	I
T450	AAAAAAAAGCTTTGTTCAGTGCTTTCGCACTGAACAAAGCTTTTTTTT	21	21	0	100.00%	78	78	0	100.00%	22	22	0	100.00%
T451	AAAAAAAACCTTAGAGCAGTGCGAAAGCACTGTGCCCGCGTTTTTTTT	14	3	11	21.43%	7	4	3	57.14%	2	0	2	0.00%
T452	AAAAAAAAGGTAGTAACAGTGCTTTCGCACTGTTACTACCTTTTTTTT	8	7	1	87.50%	101	99	2	98.02%	126	125	1	99.21%
T453	AAAAAAAAGCTTTACTCAGTGCTTTCGCACTGAGTAAAGCTTTTTTTT	28	28	0	100.00%	87	84	3	96.55%	63	63	0	100.00%
T454	AAAAAAAACGAGTGTACAGTGCGAAAGCACTGTACACTCGTTTTTTTT	0	0	0	I	1	1	0	100.00%	2	2	0	100.00%
T455	AAAAAAAAGCTAGTGTCAGTGCGAAAGCACTGACACTAGGTTTTTTTT	15	14	1	93.33%	36	32	4	88.89%	27	20	7	74.07%
T456	AAAAAAAACGTTTCAACAGTGCTTTCGCACTGTTGAAACGTTTTTTTT	56	56	0	100.00%	40	38	2	95.00%	127	117	10	92.13%
T457	AAAAAAAAGGTTATCTCAGTGCTTTCGCACTGAGATAACCTTTTTTTT	6	6	0	100.00%	31	31	0	100.00%	15	15	0	100.00%
T458	AAAAAAAAGGTGTGTGCAGTGCTTTCGCACTGCACACACCTTTTTTTT	4	4	0	100.00%	22	22	0	100.00%	13	12	1	92.31%
T459	AAAAAAAAGGTCTGTGCAGTGCTTTCGCACTGCACAGACCTTTTTTTT	19	19	0	100.00%	58	57	1	98.28%	37	37	0	100.00%
T460	AAAAAAAAGGCACTTACAGTGCGAAAGCACTGCTGCTAGCTTTTTTTT	0	0	0	I	0	0	0	I	0	0	0	I
T461	AAAAAAAAGCAGTATTCAGTGCTTTCGCACTGAATACTGCTTTTTTTT	49	49	0	100.00%	46	43	3	93.48%	78	77	1	98.72%
T462	AAAAAAAACGACGTGGCAGTGCGAAAGCACTGTCGAACGCTTTTTTTT	0	0	0	I	0	0	0	I	1	1	0	100.00%
T463	AAAAAAAAGGGTGTGGCAGTGCTTTCGCACTGCACTCCCGTTTTTTTT	1	1	0	100.00%	0	0	0	I	0	0	0	I
T464	AAAAAAAAGCATTATACAGTGCGAAAGCACTGTATAATGCTTTTTTTT	0	0	0	I	0	0	0	I	0	0	0	I
T465	AAAAAAAACGGACGAACAGTGCTTTCGCACTGCGTCGTCGTTTTTTTT	0	0	0	I	0	0	0	I	0	0	0	I
T466	AAAAAAAACCTTTTGTCAGTGCGAAAGCACTGACAAAAGGTTTTTTTT	13	12	1	92.31%	102	101	1	99.02%	62	61	1	98.39%
T467	AAAAAAAACCGGGGGACAGTGCTTTCGCACTGCGAATCCCTTTTTTTT	0	0	0	I	0	0	0	I	0	0	0	I
T468	AAAAAAAAGGTGGGAACAGTGCGAAAGCACTGTGTGGTGGTTTTTTTT	1	1	0	100.00%	0	0	0	I	0	0	0	I
T469	AAAAAAAACCATTTGGCAGTGCGAAAGCACTGCCAAATGGTTTTTTTT	3	3	0	100.00%	28	28	0	100.00%	73	73	0	100.00%
T470	AAAAAAAACGTGGATACAGTGCTTTCGCACTGACGTTTGGTTTTTTTT	0	0	0	I	0	0	0	I	1	0	1	0.00%
T471	AAAAAAAAGGTGGTTCCAGTGCGAAAGCACTGCTTCGCGGTTTTTTTT	0	0	0	I	0	0	0	I	0	0	0	I
T472	AAAAAAAACCTTTGTTCAGTGCTTTCGCACTGAACAAAGGTTTTTTTT	9	9	0	100.00%	32	32	0	100.00%	44	43	1	97.73%
T473	AAAAAAAACCTGTGTGCAGTGCTTTCGCACTGCACACAGGTTTTTTTT	10	8	2	80.00%	51	51	0	100.00%	120	119	1	99.17%
T474	AAAAAAAAGGTTGGTGCAGTGCTTTCGCACTGCACCAACCTTTTTTTT	0	0	0	I	2	2	0	100.00%	1	1	0	100.00%
T475	AAAAAAAAGGTAATTTCAGTGCTTTCGCACTGAAATTACCTTTTTTTT	51	51	0	100.00%	92	91	1	98.91%	38	37	1	97.37%
T476	AAAAAAAAGGTTTTGACAGTGCTTTCGCACTGTCAAAACCTTTTTTTT	40	40	0	100.00%	50	49	1	98.00%	38	38	0	100.00%
T477	AAAAAAAACCCTTGTGCAGTGCTTTCGCACTGCACAAGGGTTTTTTTT	1	1	0	100.00%	30	26	4	86.67%	72	65	7	90.28%
T478	AAAAAAAACCCAGATTCAGTGCGAAAGCACTGCAAAGCGCTTTTTTTT	0	0	0	I	0	0	0	I	0	0	0	I
T479	AAAAAAAAGGTTTTCGCAGTGCGAAAGCACTGCCATCACGTTTTTTTT	1	1	0	100.00%	9	0	9	0.00%	10	2	8	20.00%
T480	AAAAAAAAGGTCCTAACAGTGCGAAAGCACTGGATCAGCGTTTTTTTT	0	0	0	I	1	0	1	0.00%	5	2	3	40.00%
T481	AAAAAAAACCTCATGTCAGTGCTTTCGCACTGACATGAGGTTTTTTTT	17	17	0	100.00%	47	46	1	97.87%	34	32	2	94.12%
T482	AAAAAAAACCATTAGTCAGTGCTTTCGCACTGACTAATGGTTTTTTTT	12	12	0	100.00%	137	136	1	99.27%	126	124	2	98.41%
T483	AAAAAAAAGCAGTGTACAGTGCTTTCGCACTGTACACTGCTTTTTTTT	11	11	0	100.00%	85	84	1	98.82%	66	64	2	96.97%
T484	AAAAAAAAGCTAGGAGCAGTGCGAAAGCACTGCATTTCCCTTTTTTTT	0	0	0	I	0	0	0	I	0	0	0	I
T485	AAAAAAAACGTCGGTTCAGTGCTTTCGCACTGGTATTAGCTTTTTTTT	0	0	0	I	0	0	0	I	0	0	0	I
T486	AAAAAAAAGGTAACAGCAGTGCGAAAGCACTGCCCCTCGGTTTTTTTT	0	0	0	I	0	0	0	I	1	0	1	0.00%
T487	AAAAAAAAGGTTTTTACAGTGCGAAAGCACTGTAAAAACCTTTTTTTT	4	4	0	100.00%	0	0	0	I	4	4	0	100.00%
T488	AAAAAAAACGAATGTTCAGTGCTTTCGCACTGAACATTCGTTTTTTTT	17	17	0	100.00%	57	57	0	100.00%	41	40	1	97.56%
T489	AAAAAAAACCATACGCCAGTGCGAAAGCACTGCTGCCCCGTTTTTTTT	5	1	4	20.00%	3	0	3	0.00%	0	0	0	I
T490	AAAAAAAAGGGGGTTGCAGTGCTTTCGCACTGTGGATGCCTTTTTTTT	0	0	0	I	0	0	0	I	0	0	0	I
T491	AAAAAAAAGGAGTGTTCAGTGCGAAAGCACTGGATTATGCTTTTTTTT	0	0	0	I	0	0	0	I	1	0	1	0.00%
T492	AAAAAAAACGGAAGAACAGTGCGAAAGCACTGCACCAACCTTTTTTTT	0	0	0	I	0	0	0	I	0	0	0	I
T493	AAAAAAAACGCCGCTTCAGTGCTTTCGCACTGGCTAATGCTTTTTTTT	0	0	0	I	0	0	0	I	0	0	0	I
T494	AAAAAAAAGCCCCTAGCAGTGCGAAAGCACTGAGCTACGGTTTTTTTT	1	0	1	0.00%	0	0	0	I	0	0	0	I
T495	AAAAAAAAGCAGAGAACAGTGCTTTCGCACTGAAATTCCGTTTTTTTT	2	0	2	0.00%	0	0	0	I	0	0	0	I
T496	AAAAAAAACCGGCTATCAGTGCGAAAGCACTGGCAACCCCTTTTTTTT	0	0	0	I	0	0	0	I	9	5	4	55.56%
T497	AAAAAAAAGCAGAGCGCAGTGCGAAAGCACTGGAATAACGTTTTTTTT	0	0	0	I	0	0	0	I	0	0	0	I
T498	AAAAAAAAGCTATACTCAGTGCTTTCGCACTGAGTATAGCTTTTTTTT	0	0	0	I	1	1	0	100.00%	2	2	0	100.00%
T499	AAAAAAAACGGCCTGACAGTGCGAAAGCACTGTACCTCCCTTTTTTTT	1	0	1	0.00%	0	0	0	I	0	0	0	I
T500	AAAAAAAACGATGTGACAGTGCGAAAGCACTGGTTACCGCTTTTTTTT	24	16	8	66.67%	29	27	2	93.10%	2	1	1	50.00%
T501	AAAAAAAACGAACATCCAGTGCGAAAGCACTGCATCCTGCTTTTTTTT	0	0	0	I	0	0	0	I	0	0	0	I
T502	AAAAAAAACCATTTGACAGTGCGAAAGCACTGTCAAATGGTTTTTTTT	10	10	0	100.00%	94	90	4	95.74%	100	96	4	96.00%
T503	AAAAAAAAGGTGTTCGCAGTGCGAAAGCACTGGCAATCCGTTTTTTTT	0	0	0	I	0	0	0	I	2	0	2	0.00%
T504	AAAAAAAAGCTACTTTCAGTGCGAAAGCACTGGGATAAGGTTTTTTTT	0	0	0	I	0	0	0	I	0	0	0	I
T505	AAAAAAAACGTGTGTACAGTGCGAAAGCACTGTACACACGTTTTTTTT	21	21	0	100.00%	61	61	0	100.00%	69	63	6	91.30%
T506	AAAAAAAAGGGCTCGTCAGTGCGAAAGCACTGGCCAAGGGTTTTTTTT	0	0	0	I	1	0	1	0.00%	0	0	0	I
T507	AAAAAAAAGCGTCCGGCAGTGCGAAAGCACTGACCACACGTTTTTTTT	1	1	0	100.00%	0	0	0	I	1	1	0	100.00%
T508	AAAAAAAAGCGGTGAGCAGTGCGAAAGCACTGATCCCTCGTTTTTTTT	0	0	0	I	0	0	0	I	0	0	0	I
T509	AAAAAAAACCGATTTGCAGTGCGAAAGCACTGACACCACCTTTTTTTT	0	0	0	I	0	0	0	I	0	0	0	I
T510	AAAAAAAAGGTCAGTGCAGTGCTTTCGCACTGCACTGACCTTTTTTTT	11	11	0	100.00%	52	52	0	100.00%	31	31	0	100.00%
T511	AAAAAAAAGGAGCACTCAGTGCGAAAGCACTGTCCTTCCGTTTTTTTT	0	0	0	I	1	0	1	0.00%	0	0	0	I
T512	AAAAAAAACGGCACGACAGTGCGAAAGCACTGACTCTACCTTTTTTTT	0	0	0	I	0	0	0	I	1	0	1	0.00%
T513	AAAAAAAAGGTTTGTCCAGTGCTTTCGCACTGGACAAACCTTTTTTTT	8	8	0	100.00%	12	12	0	100.00%	43	42	1	97.67%
T514	AAAAAAAAGGTATTCTCAGTGCGAAAGCACTGGGAACACCTTTTTTTT	0	0	0	I	0	0	0	I	0	0	0	I
T515	AAAAAAAACGTGTTGACAGTGCGAAAGCACTGTTCGAGCCTTTTTTTT	0	0	0	I	0	0	0	I	0	0	0	I
T516	AAAAAAAACGGGACTTCAGTGCTTTCGCACTGCTTGGACCTTTTTTTT	0	0	0	I	0	0	0	I	1	0	1	0.00%
T517	AAAAAAAAGGTCGATTCAGTGCGAAAGCACTGAATCGACCTTTTTTTT	0	0	0	I	6	6	0	100.00%	0	0	0	I
T518	AAAAAAAACGTTTTGTCAGTGCGAAAGCACTGACAAAACGTTTTTTTT	42	42	0	100.00%	120	118	2	98.33%	74	67	7	90.54%
T519	AAAAAAAACCTTTATTCAGTGCTTTCGCACTGAATAAAGGTTTTTTTT	4	4	0	100.00%	25	25	0	100.00%	13	13	0	100.00%
T520	AAAAAAAAGGGCTGAGCAGTGCGAAAGCACTGAACATGCGTTTTTTTT	1	1	0	100.00%	0	0	0	I	0	0	0	I
T521	AAAAAAAAGCAATAAACAGTGCTTTCGCACTGGCCCAGGCTTTTTTTT	0	0	0	I	0	0	0	I	0	0	0	I
T522	AAAAAAAACGTGCAGGCAGTGCGAAAGCACTGCGGACGGGTTTTTTTT	2	1	1	50.00%	0	0	0	I	0	0	0	I
T523	AAAAAAAAGGTCGTTTCAGTGCGAAAGCACTGAAACGAGCTTTTTTTT	16	14	2	87.50%	5	1	4	20.00%	8	8	0	100.00%
T524	AAAAAAAACCTTAAAACAGTGCGAAAGCACTGTTTTAAGGTTTTTTTT	12	11	1	91.67%	140	130	10	92.86%	70	70	0	100.00%
T525	AAAAAAAAGGGGTGGTCAGTGCGAAAGCACTGCCTACTCGTTTTTTTT	0	0	0	I	2	2	0	100.00%	0	0	0	I
T526	AAAAAAAAGGGATATCCAGTGCGAAAGCACTGAAGTCAGGTTTTTTTT	0	0	0	I	1	0	1	0.00%	1	0	1	0.00%
T527	AAAAAAAACGGGGCCGCAGTGCTTTCGCACTGTGCTAGGCTTTTTTTT	0	0	0	I	0	0	0	I	0	0	0	I
T528	AAAAAAAACGGCTAGTCAGTGCGAAAGCACTGGTCAACGCTTTTTTTT	0	0	0	I	0	0	0	I	0	0	0	I
T529	AAAAAAAACCGGTGTGCAGTGCTTTCGCACTGCCCCATGCTTTTTTTT	0	0	0	I	0	0	0	I	0	0	0	I
T530	AAAAAAAAGGTAACTTCAGTGCGAAAGCACTGCAACAAGGTTTTTTTT	0	0	0	I	0	0	0	I	0	0	0	I
T531	AAAAAAAAGCCTTACCCAGTGCGAAAGCACTGCGCGTACCTTTTTTTT	0	0	0	I	0	0	0	I	0	0	0	I
T532	AAAAAAAAGCAATCGACAGTGCGAAAGCACTGAAGGCGGGTTTTTTTT	0	0	0	I	0	0	0	I	0	0	0	I
T533	AAAAAAAACGTTTGAACAGTGCTTTCGCACTGTTCAAACGTTTTTTTT	24	23	1	95.83%	29	29	0	100.00%	50	50	0	100.00%
T534	AAAAAAAACGGGGATTCAGTGCGAAAGCACTGCCTCATCCTTTTTTTT	0	0	0	I	0	0	0	I	6	2	4	33.33%
T535	AAAAAAAAGGGCGCCACAGTGCGAAAGCACTGCATTGCCGTTTTTTTT	0	0	0	I	1	1	0	100.00%	0	0	0	I
T536	AAAAAAAAGGATATGACAGTGCGAAAGCACTGCCCGAGCGTTTTTTTT	0	0	0	I	0	0	0	I	0	0	0	I
T537	AAAAAAAACGGTGTTACAGTGCTTTCGCACTGCCCAGTCCTTTTTTTT	0	0	0	I	0	0	0	I	0	0	0	I
T538	AAAAAAAACGTTACGTCAGTGCTTTCGCACTGACGTAACGTTTTTTTT	2	2	0	100.00%	12	11	1	91.67%	3	2	1	66.67%
T539	AAAAAAAACCTTGGTGCAGTGCTTTCGCACTGACGTTCCCTTTTTTTT	0	0	0	I	0	0	0	I	0	0	0	I
T540	AAAAAAAACCAATTTGCAGTGCGAAAGCACTGCAAATTGGTTTTTTTT	8	8	0	100.00%	78	78	0	100.00%	143	138	5	96.50%
T541	AAAAAAAAGGATTTTCCAGTGCGAAAGCACTGAAGGACCGTTTTTTTT	1	1	0	100.00%	0	0	0	I	0	0	0	I
T542	AAAAAAAAGCTTCTCACAGTGCGAAAGCACTGAGAAAGCCTTTTTTTT	52	27	25	51.92%	0	0	0	I	7	5	2	71.43%
T543	AAAAAAAAGGTGGTTTCAGTGCTTTCGCACTGAAACCACCTTTTTTTT	0	0	0	I	0	0	0	I	5	5	0	100.00%
T544	AAAAAAAAGGGACTCACAGTGCGAAAGCACTGGAATACGCTTTTTTTT	0	0	0	I	0	0	0	I	0	0	0	I
T545	AAAAAAAAGGCCGCTCCAGTGCGAAAGCACTGCATCCCGGTTTTTTTT	0	0	0	I	0	0	0	I	0	0	0	I
T546	AAAAAAAAGCATACCACAGTGCGAAAGCACTGAGACCTCGTTTTTTTT	0	0	0	I	0	0	0	I	0	0	0	I
T547	AAAAAAAACGTATGAACAGTGCGAAAGCACTGCCGCCAGCTTTTTTTT	0	0	0	I	0	0	0	I	1	0	1	0.00%
T548	AAAAAAAAGGTAGATGCAGTGCTTTCGCACTGCATCTACCTTTTTTTT	14	13	1	92.86%	44	44	0	100.00%	112	111	1	99.11%
T549	AAAAAAAAGCCAGCTACAGTGCGAAAGCACTGGAACCACGTTTTTTTT	0	0	0	I	0	0	0	I	0	0	0	I
T550	AAAAAAAACGTACATTCAGTGCTTTCGCACTGAATGTACGTTTTTTTT	4	4	0	100.00%	6	6	0	100.00%	23	23	0	100.00%
T551	AAAAAAAACCGAGCCCCAGTGCGAAAGCACTGACATCACCTTTTTTTT	0	0	0	I	0	0	0	I	0	0	0	I
T552	AAAAAAAAGGTGTGGTCAGTGCTTTCGCACTGACCACACCTTTTTTTT	5	5	0	100.00%	89	87	2	97.75%	66	66	0	100.00%
T553	AAAAAAAAGCTGTATACAGTGCGAAAGCACTGTATACAGCTTTTTTTT	0	0	0	I	0	0	0	I	11	11	0	100.00%
T554	AAAAAAAAGCCGTGCACAGTGCGAAAGCACTGGACCGACGTTTTTTTT	0	0	0	I	0	0	0	I	0	0	0	I
T555	AAAAAAAACCTTTCAACAGTGCGAAAGCACTGTTGAAAGGTTTTTTTT	6	6	0	100.00%	129	126	3	97.67%	81	77	4	95.06%
T556	AAAAAAAACCTATCCACAGTGCGAAAGCACTGCTAATCCCTTTTTTTT	0	0	0	I	0	0	0	I	0	0	0	I
T557	AAAAAAAAGGTCGAGCCAGTGCGAAAGCACTGAACCCCGGTTTTTTTT	1	1	0	100.00%	2	2	0	100.00%	0	0	0	I
T558	AAAAAAAAGGTAGATACAGTGCGAAAGCACTGTATCTACCTTTTTTTT	0	0	0	I	34	34	0	100.00%	27	27	0	100.00%
T559	AAAAAAAAGGCTGAAGCAGTGCGAAAGCACTGGATTCCCCTTTTTTTT	0	0	0	I	0	0	0	I	1	0	1	0.00%
T560	AAAAAAAACCTTTATACAGTGCGAAAGCACTGTATAAAGGTTTTTTTT	1	1	0	100.00%	0	0	0	I	0	0	0	I
T561	AAAAAAAAGGTTTTCGCAGTGCGAAAGCACTGGCAAATGGTTTTTTTT	7	4	3	57.14%	13	9	4	69.23%	11	8	3	72.73%
T562	AAAAAAAACCGATATGCAGTGCTTTCGCACTGCATATCGGTTTTTTTT	3	3	0	100.00%	30	30	0	100.00%	87	87	0	100.00%
T563	AAAAAAAAGGGAGAGCCAGTGCTTTCGCACTGGATCCTCCTTTTTTTT	0	0	0	I	0	0	0	I	0	0	0	I
T564	AAAAAAAAGGTTTGTCCAGTGCGAAAGCACTGCCGTCCCGTTTTTTTT	0	0	0	I	0	0	0	I	0	0	0	I
T565	AAAAAAAAGGTAGTGACAGTGCTTTCGCACTGTCACTACCTTTTTTTT	0	0	0	I	28	28	0	100.00%	32	32	0	100.00%
T566	AAAAAAAAGGCCTAAACAGTGCGAAAGCACTGCCTGCTCGTTTTTTTT	0	0	0	I	0	0	0	I	0	0	0	I
T567	AAAAAAAAGGACCGGACAGTGCGAAAGCACTGCACACTGGTTTTTTTT	1	0	1	0.00%	0	0	0	I	0	0	0	I
T568	AAAAAAAAGCCGCAGTCAGTGCGAAAGCACTGCTTTCACGTTTTTTTT	0	0	0	I	0	0	0	I	0	0	0	I
T569	AAAAAAAAGCCCTAGGCAGTGCGAAAGCACTGAGACCACGTTTTTTTT	0	0	0	I	0	0	0	I	0	0	0	I
T570	AAAAAAAACCTTTGTTCAGTGCGAAAGCACTGCACTCCCCTTTTTTTT	7	3	4	42.86%	12	4	8	33.33%	22	17	5	77.27%
T571	AAAAAAAAGCGGCGTGCAGTGCTTTCGCACTGTGATAGGCTTTTTTTT	0	0	0	I	0	0	0	I	0	0	0	I
T572	AAAAAAAACGATTGCTCAGTGCGAAAGCACTGAGTAGGGCTTTTTTTT	6	0	6	0.00%	0	0	0	I	14	5	9	35.71%
T573	AAAAAAAACCATAATTCAGTGCGAAAGCACTGAATTATGGTTTTTTTT	21	21	0	100.00%	69	69	0	100.00%	140	137	3	97.86%
T574	AAAAAAAAGGGCGTCCCAGTGCGAAAGCACTGATGCGTGGTTTTTTTT	0	0	0	I	5	5	0	100.00%	0	0	0	I
T575	AAAAAAAACGTTCATGCAGTGCGAAAGCACTGTATGTCCCTTTTTTTT	2	2	0	100.00%	0	0	0	I	0	0	0	I
T576	AAAAAAAACGATTGTTCAGTGCTTTCGCACTGAACAATCGTTTTTTTT	7	7	0	100.00%	48	48	0	100.00%	39	38	1	97.44%
T577	AAAAAAAAGCCGTAGTCAGTGCGAAAGCACTGCTAGATGGTTTTTTTT	25	16	9	64.00%	19	13	6	68.42%	25	4	21	16.00%
T578	AAAAAAAAGCGTTTGTCAGTGCTTTCGCACTGACAAACCCTTTTTTTT	0	0	0	I	2	2	0	100.00%	2	2	0	100.00%
T579	AAAAAAAAGCGTGATACAGTGCGAAAGCACTGACTCCACGTTTTTTTT	0	0	0	I	0	0	0	I	0	0	0	I
T580	AAAAAAAACGCACTCCCAGTGCGAAAGCACTGAATGCACCTTTTTTTT	1	0	1	0.00%	0	0	0	I	0	0	0	I
T581	AAAAAAAAGGTGTTGTCAGTGCGAAAGCACTGACAACACCTTTTTTTT	2	2	0	100.00%	2	2	0	100.00%	15	15	0	100.00%
T582	AAAAAAAACGTCAATTCAGTGCTTTCGCACTGAATTGACGTTTTTTTT	4	4	0	100.00%	14	14	0	100.00%	20	19	1	95.00%
T583	AAAAAAAACGTATGAACAGTGCGAAAGCACTGTTCATACGTTTTTTTT	12	12	0	100.00%	58	48	10	82.76%	150	135	15	90.00%
T584	AAAAAAAAGGTTTAGACAGTGCTTTCGCACTGTCTAAACCTTTTTTTT	17	17	0	100.00%	33	31	2	93.94%	42	41	1	97.62%
T585	AAAAAAAAGGTGGTGACAGTGCTTTCGCACTGTCACCACCTTTTTTTT	0	0	0	I	2	2	0	100.00%	10	10	0	100.00%
T586	AAAAAAAAGGATGAATCAGTGCTTTCGCACTGTCCCTGGGTTTTTTTT	0	0	0	I	0	0	0	I	0	0	0	I
T587	AAAAAAAACGTGAGTGCAGTGCTTTCGCACTGAAGGGTCCTTTTTTTT	0	0	0	I	0	0	0	I	0	0	0	I
T588	AAAAAAAACCGCGTTTCAGTGCTTTCGCACTGAAACGCCCTTTTTTTT	0	0	0	I	5	5	0	100.00%	1	1	0	100.00%
T589	AAAAAAAACCCTATGGCAGTGCTTTCGCACTGATCGCTGGTTTTTTTT	0	0	0	I	3	3	0	100.00%	0	0	0	I
T590	AAAAAAAAGGTCGTAGCAGTGCTTTCGCACTGCTACGACCTTTTTTTT	5	5	0	100.00%	1	1	0	100.00%	42	42	0	100.00%
T591	AAAAAAAAGGTATGGCCAGTGCGAAAGCACTGTTCAATCGTTTTTTTT	0	0	0	I	0	0	0	I	0	0	0	I
T592	AAAAAAAAGGCAAGTTCAGTGCGAAAGCACTGCGAACAGGTTTTTTTT	0	0	0	I	0	0	0	I	1	0	1	0.00%
T593	AAAAAAAAGGACTGACCAGTGCGAAAGCACTGCCTCAACGTTTTTTTT	0	0	0	I	0	0	0	I	0	0	0	I
T594	AAAAAAAAGCACTAATCAGTGCGAAAGCACTGATTAGTGGTTTTTTTT	0	0	0	I	1	1	0	100.00%	2	2	0	100.00%
T595	AAAAAAAACCGTAATGCAGTGCTTTCGCACTGCATTACGGTTTTTTTT	2	2	0	100.00%	14	14	0	100.00%	36	36	0	100.00%
T596	AAAAAAAACCGGGGAGCAGTGCGAAAGCACTGTCTCTTCCTTTTTTTT	0	0	0	I	0	0	0	I	0	0	0	I
T597	AAAAAAAACCGCGGAGCAGTGCGAAAGCACTGTGATGTGCTTTTTTTT	0	0	0	I	0	0	0	I	0	0	0	I
T598	AAAAAAAACGTATACTCAGTGCTTTCGCACTGAGTATACGTTTTTTTT	10	10	0	100.00%	56	54	2	96.43%	8	6	2	75.00%
T599	AAAAAAAACGTACATCCAGTGCGAAAGCACTGGATGTACGTTTTTTTT	6	6	0	100.00%	82	77	5	93.90%	119	112	7	94.12%
T600	AAAAAAAACGCGGGGTCAGTGCTTTCGCACTGCGTCACCCTTTTTTTT	0	0	0	I	0	0	0	I	1	0	1	0.00%
T601	AAAAAAAACCAAGGTCCAGTGCTTTCGCACTGCGTGATCCTTTTTTTT	0	0	0	I	0	0	0	I	0	0	0	I
T602	AAAAAAAAGCAAATTTCAGTGCGAAAGCACTGAAATTTGCTTTTTTTT	57	56	1	98.25%	81	80	1	98.77%	78	76	2	97.44%
T603	AAAAAAAACCGAAATTCAGTGCGAAAGCACTGGCCCCCCCTTTTTTTT	0	0	0	I	0	0	0	I	0	0	0	I
T604	AAAAAAAACGCTCAGTCAGTGCGAAAGCACTGCTAACTGCTTTTTTTT	12	9	3	75.00%	5	1	4	20.00%	0	0	0	I
T605	AAAAAAAACCTTGGACCAGTGCGAAAGCACTGTTTTGACCTTTTTTTT	0	0	0	I	1	0	1	0.00%	0	0	0	I
T606	AAAAAAAAGGAAAGACCAGTGCGAAAGCACTGCCCCCTGGTTTTTTTT	0	0	0	I	0	0	0	I	0	0	0	I
T607	AAAAAAAACGTATCATCAGTGCGAAAGCACTGTTACCAGCTTTTTTTT	0	0	0	I	0	0	0	I	0	0	0	I
T608	AAAAAAAACGGCTGAACAGTGCTTTCGCACTGCACTGGCGTTTTTTTT	0	0	0	I	2	0	2	0.00%	0	0	0	I
T609	AAAAAAAACGAATCCACAGTGCGAAAGCACTGGACAAAGGTTTTTTTT	0	0	0	I	0	0	0	I	0	0	0	I
T610	AAAAAAAAGGTAAAGGCAGTGCTTTCGCACTGCCTTTAGCTTTTTTTT	0	0	0	I	0	0	0	I	0	0	0	I
T611	AAAAAAAAGCTGTATTCAGTGCGAAAGCACTGAATACAGCTTTTTTTT	7	5	2	71.43%	60	59	1	98.33%	61	60	1	98.36%
T612	AAAAAAAAGCGAAAGTCAGTGCGAAAGCACTGTGAGACGGTTTTTTTT	0	0	0	I	0	0	0	I	0	0	0	I
T613	AAAAAAAACCCGAGTTCAGTGCGAAAGCACTGGTCCCACCTTTTTTTT	0	0	0	I	0	0	0	I	0	0	0	I
T614	AAAAAAAACGGTCCAGCAGTGCGAAAGCACTGGCCAGCCCTTTTTTTT	0	0	0	I	0	0	0	I	1	0	1	0.00%
T615	AAAAAAAACCTGTATACAGTGCGAAAGCACTGCGCGAACCTTTTTTTT	0	0	0	I	0	0	0	I	0	0	0	I
T616	AAAAAAAACGGGTGATCAGTGCTTTCGCACTGCACTCGCCTTTTTTTT	0	0	0	I	0	0	0	I	0	0	0	I
T617	AAAAAAAACGACAGACCAGTGCTTTCGCACTGAGCACTGGTTTTTTTT	0	0	0	I	0	0	0	I	0	0	0	I
T618	AAAAAAAACCTTAGATCAGTGCGAAAGCACTGATCTAAGGTTTTTTTT	10	10	0	100.00%	110	106	4	96.36%	107	107	0	100.00%
T619	AAAAAAAACCTTTAGTCAGTGCTTTCGCACTGACTAAAGGTTTTTTTT	9	9	0	100.00%	84	84	0	100.00%	65	63	2	96.92%
T620	AAAAAAAAGCTACAATCAGTGCGAAAGCACTGTCGACTGGTTTTTTTT	0	0	0	I	0	0	0	I	1	1	0	100.00%
T621	AAAAAAAACGTTACTACAGTGCGAAAGCACTGTAGTAACGTTTTTTTT	1	1	0	100.00%	4	4	0	100.00%	0	0	0	I
T622	AAAAAAAACGTGATTGCAGTGCTTTCGCACTGCAATCACGTTTTTTTT	20	17	3	85.00%	35	26	9	74.29%	25	23	2	92.00%
T623	AAAAAAAACGATTACTCAGTGCTTTCGCACTGAGTAATCGTTTTTTTT	4	4	0	100.00%	58	57	1	98.28%	116	114	2	98.28%
T624	AAAAAAAACCAGGGCGCAGTGCTTTCGCACTGTGTACAGCTTTTTTTT	0	0	0	I	0	0	0	I	0	0	0	I
T625	AAAAAAAAGCAGCTGTCAGTGCGAAAGCACTGTTGAACGGTTTTTTTT	0	0	0	I	0	0	0	I	0	0	0	I
T626	AAAAAAAACGAGGGGGCAGTGCTTTCGCACTGATGAATCCTTTTTTTT	0	0	0	I	0	0	0	I	0	0	0	I
T627	AAAAAAAAGGAGTGTACAGTGCTTTCGCACTGTACACTCCTTTTTTTT	3	3	0	100.00%	60	60	0	100.00%	25	25	0	100.00%
T628	AAAAAAAAGCGTGGGGCAGTGCGAAAGCACTGACATCACGTTTTTTTT	0	0	0	I	0	0	0	I	0	0	0	I
T629	AAAAAAAAGCATAGTGCAGTGCGAAAGCACTGTAAGCTGCTTTTTTTT	0	0	0	I	0	0	0	I	0	0	0	I
T630	AAAAAAAACGTTTAGTCAGTGCTTTCGCACTGACTAAACGTTTTTTTT	10	10	0	100.00%	29	29	0	100.00%	13	9	4	69.23%
T631	AAAAAAAAGGTGCGGGCAGTGCTTTCGCACTGTTTTGACGTTTTTTTT	0	0	0	I	0	0	0	I	0	0	0	I
T632	AAAAAAAACGTTTATGCAGTGCGAAAGCACTGCATAAACGTTTTTTTT	14	14	0	100.00%	55	51	4	92.73%	113	105	8	92.92%
T633	AAAAAAAACGTAGGTTCAGTGCTTTCGCACTGAACCTACGTTTTTTTT	0	0	0	I	2	2	0	100.00%	0	0	0	I
T634	AAAAAAAACGGTGGTGCAGTGCTTTCGCACTGGCGGTGCCTTTTTTTT	0	0	0	I	1	0	1	0.00%	1	0	1	0.00%
T635	AAAAAAAAGGCCAGCTCAGTGCTTTCGCACTGGACAAAGGTTTTTTTT	0	0	0	I	0	0	0	I	1	0	1	0.00%
T636	AAAAAAAAGCTAGTATCAGTGCGAAAGCACTGCTCTTCGCTTTTTTTT	0	0	0	I	0	0	0	I	0	0	0	I
T637	AAAAAAAACCTTTTGACAGTGCTTTCGCACTGTCAAAAGGTTTTTTTT	9	9	0	100.00%	33	30	3	90.91%	31	31	0	100.00%
T638	AAAAAAAAGGTGTGATCAGTGCGAAAGCACTGATCACACCTTTTTTTT	0	0	0	I	14	14	0	100.00%	16	16	0	100.00%
T639	AAAAAAAAGCTTTGTGCAGTGCTTTCGCACTGCACAAAGCTTTTTTTT	11	11	0	100.00%	80	80	0	100.00%	108	105	3	97.22%
T640	AAAAAAAACGTAGACACAGTGCGAAAGCACTGACGACTCCTTTTTTTT	0	0	0	I	0	0	0	I	0	0	0	I
T641	AAAAAAAAGCTATATGCAGTGCGAAAGCACTGCATATAGCTTTTTTTT	10	10	0	100.00%	86	83	3	96.51%	92	88	4	95.65%
T642	AAAAAAAACGTGTGGTCAGTGCTTTCGCACTGTGCCATGCTTTTTTTT	0	0	0	I	1	0	1	0.00%	0	0	0	I
T643	AAAAAAAACGCTTCCGCAGTGCTTTCGCACTGAGTTCGGCTTTTTTTT	0	0	0	I	0	0	0	I	0	0	0	I
T644	AAAAAAAAGGATTGGGCAGTGCGAAAGCACTGAACACACGTTTTTTTT	6	0	6	0.00%	0	0	0	I	1	0	1	0.00%
T645	AAAAAAAACGTGAGTCCAGTGCGAAAGCACTGTAACCTCCTTTTTTTT	2	2	0	100.00%	0	0	0	I	0	0	0	I
T646	AAAAAAAACGTCTATTCAGTGCGAAAGCACTGAATAGACGTTTTTTTT	73	71	2	97.26%	53	53	0	100.00%	81	79	2	97.53%
T647	AAAAAAAACGTAGTGTCAGTGCTTTCGCACTGACACTACCTTTTTTTT	6	6	0	100.00%	8	8	0	100.00%	19	19	0	100.00%
T648	AAAAAAAACCGGTGCACAGTGCTTTCGCACTGTAGCGCCCTTTTTTTT	0	0	0	I	0	0	0	I	0	0	0	I
T649	AAAAAAAAGGTGTCTGCAGTGCGAAAGCACTGCCCACAGGTTTTTTTT	0	0	0	I	0	0	0	I	0	0	0	I
T650	AAAAAAAAGGGTGGTCCAGTGCTTTCGCACTGCAGCTGGGTTTTTTTT	0	0	0	I	0	0	0	I	0	0	0	I
T651	AAAAAAAAGGGGGGTCCAGTGCGAAAGCACTGCATGGGGGTTTTTTTT	0	0	0	I	0	0	0	I	0	0	0	I
T652	AAAAAAAAGGACCAAACAGTGCGAAAGCACTGCAGCCAGCTTTTTTTT	0	0	0	I	0	0	0	I	0	0	0	I
T653	AAAAAAAAGCTATGGGCAGTGCGAAAGCACTGGATTCAGGTTTTTTTT	1	1	0	100.00%	3	3	0	100.00%	0	0	0	I
T654	AAAAAAAACCTTTCAGCAGTGCGAAAGCACTGCTGAAAGGTTTTTTTT	5	4	1	80.00%	20	20	0	100.00%	71	70	1	98.59%
T655	AAAAAAAAGGTTTCTTCAGTGCTTTCGCACTGAAGAAACCTTTTTTTT	67	67	0	100.00%	69	68	1	98.55%	64	63	1	98.44%
T656	AAAAAAAAGGTATGGTCAGTGCTTTCGCACTGACCATACCTTTTTTTT	1	1	0	100.00%	10	9	1	90.00%	10	10	0	100.00%
T657	AAAAAAAAGGGGGGCTCAGTGCTTTCGCACTGCTCATCCGTTTTTTTT	0	0	0	I	0	0	0	I	0	0	0	I
T658	AAAAAAAAGCAGATAACAGTGCTTTCGCACTGTTATCTGCTTTTTTTT	1	1	0	100.00%	32	30	2	93.75%	27	24	3	88.89%
T659	AAAAAAAACCTTTACTCAGTGCTTTCGCACTGAGTAAAGGTTTTTTTT	5	5	0	100.00%	2	2	0	100.00%	8	8	0	100.00%
T660	AAAAAAAAGGTTGCTTCAGTGCTTTCGCACTGCGACATGGTTTTTTTT	0	0	0	I	0	0	0	I	0	0	0	I
T661	AAAAAAAAGCAGCTGACAGTGCGAAAGCACTGCCCCCGCGTTTTTTTT	0	0	0	I	0	0	0	I	0	0	0	I
T662	AAAAAAAACCACAGGGCAGTGCTTTCGCACTGTTTATGCCTTTTTTTT	0	0	0	I	0	0	0	I	0	0	0	I
T663	AAAAAAAAGGTCCTTCCAGTGCGAAAGCACTGCACATAGGTTTTTTTT	0	0	0	I	0	0	0	I	0	0	0	I
T664	AAAAAAAAGGTATGCACAGTGCTTTCGCACTGTGCATACCTTTTTTTT	0	0	0	I	7	7	0	100.00%	4	4	0	100.00%
T665	AAAAAAAAGCTTACTACAGTGCGAAAGCACTGTAGTAAGCTTTTTTTT	0	0	0	I	11	11	0	100.00%	3	3	0	100.00%
T666	AAAAAAAAGCTGTGTGCAGTGCTTTCGCACTGCACACAGCTTTTTTTT	0	0	0	I	9	9	0	100.00%	14	11	3	78.57%
T667	AAAAAAAACGTTCACCCAGTGCGAAAGCACTGAACAACCCTTTTTTTT	0	0	0	I	0	0	0	I	0	0	0	I
T668	AAAAAAAACGGTCAATCAGTGCGAAAGCACTGAGTCCGCCTTTTTTTT	0	0	0	I	0	0	0	I	0	0	0	I
T669	AAAAAAAACCTTCTCGCAGTGCGAAAGCACTGGCCCAGGCTTTTTTTT	0	0	0	I	0	0	0	I	0	0	0	I
T670	AAAAAAAACCGTGTTCCAGTGCGAAAGCACTGACATTTGCTTTTTTTT	16	2	14	12.50%	2	1	1	50.00%	3	0	3	0.00%
T671	AAAAAAAAGGTTGAAACAGTGCGAAAGCACTGTTTCAACCTTTTTTTT	1	1	0	100.00%	0	0	0	I	7	7	0	100.00%
T672	AAAAAAAAGGTAAAGTCAGTGCGAAAGCACTGTCCGCCCGTTTTTTTT	0	0	0	I	0	0	0	I	0	0	0	I
T673	AAAAAAAAGGCCGAGTCAGTGCGAAAGCACTGCTTTTCGGTTTTTTTT	0	0	0	I	0	0	0	I	0	0	0	I
T674	AAAAAAAAGCATGATGCAGTGCTTTCGCACTGCATCATCGTTTTTTTT	0	0	0	I	1	1	0	100.00%	0	0	0	I
T675	AAAAAAAAGCAAGTCTCAGTGCGAAAGCACTGTTCATTCGTTTTTTTT	0	0	0	I	0	0	0	I	0	0	0	I
T676	AAAAAAAACCAAGATCCAGTGCGAAAGCACTGCGATACCCTTTTTTTT	0	0	0	I	0	0	0	I	0	0	0	I
T677	AAAAAAAAGGTTTGCTCAGTGCGAAAGCACTGAGCAAACCTTTTTTTT	7	7	0	100.00%	16	16	0	100.00%	15	15	0	100.00%
T678	AAAAAAAAGGTGAATACAGTGCGAAAGCACTGTATTCACCTTTTTTTT	1	1	0	100.00%	1	1	0	100.00%	5	5	0	100.00%
T679	AAAAAAAAGCCATCTGCAGTGCGAAAGCACTGACACCCCGTTTTTTTT	0	0	0	I	0	0	0	I	0	0	0	I
T680	AAAAAAAAGCCAGCGGCAGTGCTTTCGCACTGGGGGAAGGTTTTTTTT	0	0	0	I	0	0	0	I	0	0	0	I
T681	AAAAAAAACGTCTCTCCAGTGCTTTCGCACTGACTTGCCCTTTTTTTT	1	0	1	0.00%	6	5	1	83.33%	5	0	5	0.00%
T682	AAAAAAAACGATTTCACAGTGCGAAAGCACTGCAGACAGCTTTTTTTT	4	1	3	25.00%	3	1	2	33.33%	4	0	4	0.00%
T683	AAAAAAAACCTGTCATCAGTGCTTTCGCACTGGTGGCGGCTTTTTTTT	0	0	0	I	0	0	0	I	0	0	0	I
T684	AAAAAAAAGGTGGTTACAGTGCTTTCGCACTGTACGGGGGTTTTTTTT	0	0	0	I	0	0	0	I	0	0	0	I
T685	AAAAAAAAGGTATCATCAGTGCGAAAGCACTGATGATACCTTTTTTTT	24	23	1	95.83%	124	124	0	100.00%	22	22	0	100.00%
T686	AAAAAAAAGGTAGGTTCAGTGCTTTCGCACTGAACCTACCTTTTTTTT	0	0	0	I	0	0	0	I	0	0	0	I
T687	AAAAAAAACGTTTTTACAGTGCGAAAGCACTGTAAAAACGTTTTTTTT	3	3	0	100.00%	10	10	0	100.00%	8	8	0	100.00%
T688	AAAAAAAACGGGGAAGCAGTGCTTTCGCACTGTCCTTGCCTTTTTTTT	0	0	0	I	0	0	0	I	0	0	0	I
T689	AAAAAAAAGGCTGATGCAGTGCGAAAGCACTGGTCATAGGTTTTTTTT	0	0	0	I	0	0	0	I	0	0	0	I
T690	AAAAAAAAGCAGTATACAGTGCGAAAGCACTGTATACTGCTTTTTTTT	0	0	0	I	0	0	0	I	0	0	0	I
T691	AAAAAAAACCTTAAAGCAGTGCTTTCGCACTGCTTTAAGGTTTTTTTT	3	3	0	100.00%	1	1	0	100.00%	48	48	0	100.00%
T692	AAAAAAAAGCTGTCCCCAGTGCGAAAGCACTGTCAGTGGGTTTTTTTT	0	0	0	I	0	0	0	I	0	0	0	I
T693	AAAAAAAAGCTGGGCGCAGTGCGAAAGCACTGTTCAGACGTTTTTTTT	0	0	0	I	0	0	0	I	7	5	2	71.43%
T694	AAAAAAAAGCTGGCGACAGTGCGAAAGCACTGAGATTGCCTTTTTTTT	0	0	0	I	0	0	0	I	0	0	0	I
T695	AAAAAAAAGCATAGTACAGTGCGAAAGCACTGGCGTTCCGTTTTTTTT	0	0	0	I	0	0	0	I	0	0	0	I
T696	AAAAAAAAGCAATAATCAGTGCGAAAGCACTGCACCAACGTTTTTTTT	0	0	0	I	0	0	0	I	0	0	0	I
T697	AAAAAAAACCTTATATCAGTGCGAAAGCACTGATATAAGGTTTTTTTT	3	3	0	100.00%	7	7	0	100.00%	2	2	0	100.00%
T698	AAAAAAAACCTAAGTGCAGTGCGAAAGCACTGAGGATTGCTTTTTTTT	0	0	0	I	0	0	0	I	1	0	1	0.00%
T699	AAAAAAAACCGAATTGCAGTGCTTTCGCACTGCAATTCGGTTTTTTTT	1	1	0	100.00%	51	50	1	98.04%	69	66	3	95.65%
T700	AAAAAAAACCCTTGAGCAGTGCGAAAGCACTGTGGCTCCGTTTTTTTT	16	9	7	56.25%	12	3	9	25.00%	8	7	1	87.50%
T701	AAAAAAAAGGTGCTAACAGTGCGAAAGCACTGCGACCGGGTTTTTTTT	0	0	0	I	0	0	0	I	0	0	0	I
T702	AAAAAAAAGGTCGAATCAGTGCGAAAGCACTGATTCGACCTTTTTTTT	2	2	0	100.00%	0	0	0	I	0	0	0	I
T703	AAAAAAAAGGGTTGGGCAGTGCGAAAGCACTGCGAACGCCTTTTTTTT	0	0	0	I	0	0	0	I	0	0	0	I
T704	AAAAAAAAGCTAGGACCAGTGCGAAAGCACTGCGATCCCGTTTTTTTT	1	1	0	100.00%	0	0	0	I	0	0	0	I
T705	AAAAAAAAGCCGCATTCAGTGCGAAAGCACTGTTTTGTCCTTTTTTTT	0	0	0	I	0	0	0	I	0	0	0	I
T706	AAAAAAAAGCACGACTCAGTGCGAAAGCACTGCCAGCTCGTTTTTTTT	3	3	0	100.00%	0	0	0	I	8	8	0	100.00%
T707	AAAAAAAACGGGCTCACAGTGCGAAAGCACTGCAGGGCCCTTTTTTTT	0	0	0	I	0	0	0	I	0	0	0	I
T708	AAAAAAAACCTCACTCCAGTGCTTTCGCACTGCGCCTCCCTTTTTTTT	0	0	0	I	0	0	0	I	0	0	0	I
T709	AAAAAAAAGCTCCAATCAGTGCGAAAGCACTGTACCTCGCTTTTTTTT	0	0	0	I	3	0	3	0.00%	4	0	4	0.00%
T710	AAAAAAAAGCGTGATCCAGTGCGAAAGCACTGCACCGACCTTTTTTTT	15	2	13	13.33%	10	4	6	40.00%	33	2	31	6.06%
T711	AAAAAAAACGCTCATACAGTGCGAAAGCACTGCCAAGCCCTTTTTTTT	0	0	0	I	0	0	0	I	0	0	0	I
T712	AAAAAAAACCAAAGCACAGTGCGAAAGCACTGGGAACACCTTTTTTTT	0	0	0	I	0	0	0	I	0	0	0	I
T713	AAAAAAAAGGGGCTGGCAGTGCGAAAGCACTGGTACAAGCTTTTTTTT	0	0	0	I	0	0	0	I	0	0	0	I
T714	AAAAAAAAGCGTGTTGCAGTGCTTTCGCACTGTAGGCCCGTTTTTTTT	0	0	0	I	1	0	1	0.00%	0	0	0	I
T715	AAAAAAAACGTTTAATCAGTGCTTTCGCACTGATTAAACGTTTTTTTT	32	32	0	100.00%	71	67	4	94.37%	29	24	5	82.76%
T716	AAAAAAAACGTCTGTGCAGTGCGAAAGCACTGCACAGACGTTTTTTTT	7	7	0	100.00%	26	24	2	92.31%	11	11	0	100.00%
T717	AAAAAAAACGTCGCGTCAGTGCGAAAGCACTGAGAAAACCTTTTTTTT	0	0	0	I	0	0	0	I	0	0	0	I
T718	AAAAAAAAGGTATCATCAGTGCTTTCGCACTGATGATACCTTTTTTTT	14	14	0	100.00%	99	98	1	98.99%	30	27	3	90.00%
T719	AAAAAAAACCTTAAGTCAGTGCTTTCGCACTGACTTAAGGTTTTTTTT	7	6	1	85.71%	110	106	4	96.36%	28	26	2	92.86%
T720	AAAAAAAACCGGGTAGCAGTGCGAAAGCACTGATAGTGCGTTTTTTTT	0	0	0	I	0	0	0	I	0	0	0	I
T721	AAAAAAAAGGCGGGAACAGTGCGAAAGCACTGCGGCCGGGTTTTTTTT	0	0	0	I	0	0	0	I	0	0	0	I
T722	AAAAAAAAGCGTACGCCAGTGCGAAAGCACTGCAAATCCGTTTTTTTT	0	0	0	I	0	0	0	I	0	0	0	I
T723	AAAAAAAACGGGGGGTCAGTGCTTTCGCACTGTGAAAGCCTTTTTTTT	0	0	0	I	0	0	0	I	0	0	0	I
T724	AAAAAAAACCTTGAAGCAGTGCTTTCGCACTGCTTCAAGGTTTTTTTT	2	2	0	100.00%	11	11	0	100.00%	1	1	0	100.00%
T725	AAAAAAAAGGAATGCTCAGTGCTTTCGCACTGAGCATTCCTTTTTTTT	0	0	0	I	10	10	0	100.00%	7	7	0	100.00%
T726	AAAAAAAACCATAACACAGTGCTTTCGCACTGTGTTATGGTTTTTTTT	0	0	0	I	0	0	0	I	0	0	0	I
T727	AAAAAAAACCAGCTTGCAGTGCGAAAGCACTGTCCGCCCCTTTTTTTT	0	0	0	I	0	0	0	I	0	0	0	I
T728	AAAAAAAAGGAATGTACAGTGCTTTCGCACTGTACATTCCTTTTTTTT	16	16	0	100.00%	85	85	0	100.00%	62	61	1	98.39%
T729	AAAAAAAAGCCATAAACAGTGCTTTCGCACTGTTTATGGCTTTTTTTT	5	5	0	100.00%	89	86	3	96.63%	62	61	1	98.39%
T730	AAAAAAAAGCAGACGACAGTGCTTTCGCACTGCTCAGAGCTTTTTTTT	0	0	0	I	0	0	0	I	0	0	0	I
T731	AAAAAAAAGGTTTTGACAGTGCTTTCGCACTGGGCTAAGGTTTTTTTT	0	0	0	I	1	0	1	0.00%	2	0	2	0.00%
T732	AAAAAAAAGGTGTCGGCAGTGCGAAAGCACTGGCCAACGGTTTTTTTT	0	0	0	I	0	0	0	I	0	0	0	I
T733	AAAAAAAAGCCATAATCAGTGCGAAAGCACTGATTATGGCTTTTTTTT	4	4	0	100.00%	29	29	0	100.00%	97	96	1	98.97%
T734	AAAAAAAAGCAGGCCTCAGTGCGAAAGCACTGCCAAATGGTTTTTTTT	0	0	0	I	0	0	0	I	4	0	4	0.00%
T735	AAAAAAAACCGTTGAACAGTGCTTTCGCACTGTTCAACGGTTTTTTTT	1	1	0	100.00%	14	14	0	100.00%	7	7	0	100.00%
T736	AAAAAAAACCATGGTGCAGTGCGAAAGCACTGTGCCTGGCTTTTTTTT	0	0	0	I	0	0	0	I	0	0	0	I
T737	AAAAAAAAGGTATTTACAGTGCGAAAGCACTGTAAATACCTTTTTTTT	13	8	5	61.54%	43	5	38	11.63%	36	1	35	2.78%
T738	AAAAAAAAGCCGACTACAGTGCGAAAGCACTGACCAACCGTTTTTTTT	0	0	0	I	0	0	0	I	0	0	0	I
T739	AAAAAAAACGTTGGCTCAGTGCTTTCGCACTGTGAAAGCGTTTTTTTT	3	0	3	0.00%	2	1	1	50.00%	0	0	0	I
T740	AAAAAAAACCTTAATTCAGTGCTTTCGCACTGAATTAAGGTTTTTTTT	15	15	0	100.00%	105	104	1	99.05%	70	70	0	100.00%
T741	AAAAAAAACCATTGCTCAGTGCTTTCGCACTGAGCAATGGTTTTTTTT	4	4	0	100.00%	58	55	3	94.83%	69	67	2	97.10%
T742	AAAAAAAACCACTGTACAGTGCGAAAGCACTGTACAGTGGTTTTTTTT	6	6	0	100.00%	78	78	0	100.00%	40	36	4	90.00%
T743	AAAAAAAAGGGATGTACAGTGCTTTCGCACTGTACATCCCTTTTTTTT	14	14	0	100.00%	82	82	0	100.00%	101	100	1	99.01%
T744	AAAAAAAAGCCGGATGCAGTGCTTTCGCACTGCGGGACGGTTTTTTTT	0	0	0	I	0	0	0	I	0	0	0	I
T745	AAAAAAAACGTTTCAGCAGTGCTTTCGCACTGCTGAAACGTTTTTTTT	3	3	0	100.00%	14	13	1	92.86%	1	1	0	100.00%
T746	AAAAAAAACGATTGTACAGTGCTTTCGCACTGTACAATCGTTTTTTTT	2	2	0	100.00%	35	34	1	97.14%	10	10	0	100.00%
T747	AAAAAAAACCGCGTCGCAGTGCTTTCGCACTGGTAAAGGGTTTTTTTT	0	0	0	I	0	0	0	I	0	0	0	I
T748	AAAAAAAAGGTTTAGACAGTGCGAAAGCACTGTCTAAACCTTTTTTTT	3	3	0	100.00%	49	49	0	100.00%	38	37	1	97.37%
T749	AAAAAAAAGGAATTTGCAGTGCTTTCGCACTGCAAATTCCTTTTTTTT	0	0	0	I	5	5	0	100.00%	0	0	0	I
T750	AAAAAAAAGCAATATTCAGTGCGAAAGCACTGAATATTGCTTTTTTTT	9	9	0	100.00%	43	42	1	97.67%	34	33	1	97.06%
T751	AAAAAAAACGTCTAGACAGTGCGAAAGCACTGCAGACAGCTTTTTTTT	0	0	0	I	0	0	0	I	0	0	0	I
T752	AAAAAAAACCATTGTCCAGTGCTTTCGCACTGGACAATGGTTTTTTTT	0	0	0	I	25	25	0	100.00%	45	45	0	100.00%
T753	AAAAAAAAGGATTACTCAGTGCTTTCGCACTGAGTAATCCTTTTTTTT	31	31	0	100.00%	60	59	1	98.33%	49	48	1	97.96%
T754	AAAAAAAAGGATAGTACAGTGCTTTCGCACTGTACTATCCTTTTTTTT	4	4	0	100.00%	23	23	0	100.00%	15	15	0	100.00%
T755	AAAAAAAAGCTTTAGTCAGTGCTTTCGCACTGACTAAAGCTTTTTTTT	21	20	1	95.24%	87	86	1	98.85%	69	69	0	100.00%
T756	AAAAAAAAGCATATTGCAGTGCGAAAGCACTGCAATATGGTTTTTTTT	0	0	0	I	0	0	0	I	0	0	0	I
T757	AAAAAAAACCGGGATGCAGTGCTTTCGCACTGTACAGACGTTTTTTTT	0	0	0	I	0	0	0	I	0	0	0	I
T758	AAAAAAAACCATCTTCCAGTGCGAAAGCACTGAGGCGCCGTTTTTTTT	1	0	1	0.00%	0	0	0	I	7	3	4	42.86%
T759	AAAAAAAAGGGTATCCCAGTGCGAAAGCACTGGACCGTCCTTTTTTTT	0	0	0	I	1	1	0	100.00%	0	0	0	I
T760	AAAAAAAAGCAATATTCAGTGCTTTCGCACTGAATATTGCTTTTTTTT	55	55	0	100.00%	99	98	1	98.99%	34	34	0	100.00%
T761	AAAAAAAACGGGATCGCAGTGCGAAAGCACTGATGCTTCCTTTTTTTT	0	0	0	I	0	0	0	I	0	0	0	I
T762	AAAAAAAACCTGTAATCAGTGCTTTCGCACTGATTACAGGTTTTTTTT	9	9	0	100.00%	35	32	3	91.43%	59	58	1	98.31%
T763	AAAAAAAACCTCAGCGCAGTGCGAAAGCACTGGATAGTCGTTTTTTTT	0	0	0	I	0	0	0	I	0	0	0	I
T764	AAAAAAAACCGTACGGCAGTGCGAAAGCACTGAACAAAGCTTTTTTTT	0	0	0	I	0	0	0	I	0	0	0	I
T765	AAAAAAAACCCTTATGCAGTGCTTTCGCACTGCATAAGGGTTTTTTTT	0	0	0	I	31	29	2	93.55%	42	41	1	97.62%
T766	AAAAAAAACCTTGATACAGTGCGAAAGCACTGTATCAAGGTTTTTTTT	12	12	0	100.00%	51	45	6	88.24%	110	103	7	93.64%
T767	AAAAAAAACCAGTTGCCAGTGCGAAAGCACTGAACTCGCCTTTTTTTT	0	0	0	I	0	0	0	I	0	0	0	I
T768	AAAAAAAACCACATGTCAGTGCTTTCGCACTGACATGTGGTTTTTTTT	5	5	0	100.00%	51	51	0	100.00%	40	40	0	100.00%
T769	AAAAAAAAGGTAGTAGCAGTGCGAAAGCACTGCTACTACCTTTTTTTT	1	1	0	100.00%	0	0	0	I	0	0	0	I
T770	AAAAAAAAGGGATGACCAGTGCGAAAGCACTGACCCCTCGTTTTTTTT	0	0	0	I	0	0	0	I	0	0	0	I
T771	AAAAAAAAGGGAACGTCAGTGCGAAAGCACTGCTGCCCGCTTTTTTTT	0	0	0	I	0	0	0	I	0	0	0	I
T772	AAAAAAAAGCGCATGCCAGTGCGAAAGCACTGTTATGGCGTTTTTTTT	0	0	0	I	0	0	0	I	0	0	0	I
T773	AAAAAAAACGGCTCCTCAGTGCGAAAGCACTGACCTTGGCTTTTTTTT	0	0	0	I	0	0	0	I	0	0	0	I
T774	AAAAAAAACGACATTGCAGTGCTTTCGCACTGATCGATCCTTTTTTTT	0	0	0	I	0	0	0	I	0	0	0	I
T775	AAAAAAAACCATAACACAGTGCGAAAGCACTGTGTTATGGTTTTTTTT	0	0	0	I	0	0	0	I	4	4	0	100.00%
T776	AAAAAAAAGGATCGACCAGTGCGAAAGCACTGCAATCAGCTTTTTTTT	0	0	0	I	0	0	0	I	0	0	0	I
T777	AAAAAAAAGCTTTTCACAGTGCGAAAGCACTGTGAAAAGCTTTTTTTT	7	7	0	100.00%	74	74	0	100.00%	78	76	2	97.44%
T778	AAAAAAAAGCTAGATGCAGTGCTTTCGCACTGGATCACGGTTTTTTTT	0	0	0	I	0	0	0	I	0	0	0	I
T779	AAAAAAAAGCGGGTTGCAGTGCTTTCGCACTGAGGATACGTTTTTTTT	0	0	0	I	0	0	0	I	0	0	0	I
T780	AAAAAAAACGTTTTTACAGTGCGAAAGCACTGTTTATTCCTTTTTTTT	0	0	0	I	0	0	0	I	0	0	0	I
T781	AAAAAAAACGTTTACTCAGTGCTTTCGCACTGAGTAAACGTTTTTTTT	39	36	3	92.31%	49	48	1	97.96%	80	79	1	98.75%
T782	AAAAAAAACGGCGTAGCAGTGCTTTCGCACTGTATGCCCCTTTTTTTT	1	1	0	100.00%	1	0	1	0.00%	9	4	5	44.44%
T783	AAAAAAAACGGAACTCCAGTGCGAAAGCACTGTCCTATGCTTTTTTTT	0	0	0	I	0	0	0	I	0	0	0	I
T784	AAAAAAAACGCGCGAGCAGTGCTTTCGCACTGTTCCCTCCTTTTTTTT	0	0	0	I	0	0	0	I	0	0	0	I
T785	AAAAAAAACGATAAATCAGTGCGAAAGCACTGATTTATCGTTTTTTTT	0	0	0	I	0	0	0	I	11	11	0	100.00%
T786	AAAAAAAAGGTATATTCAGTGCTTTCGCACTGAATATACCTTTTTTTT	3	3	0	100.00%	2	2	0	100.00%	13	13	0	100.00%
T787	AAAAAAAACCCTAACGCAGTGCTTTCGCACTGCGTTAGGGTTTTTTTT	0	0	0	I	24	24	0	100.00%	94	93	1	98.94%
T788	AAAAAAAAGGGGCAGACAGTGCTTTCGCACTGGGATTCCGTTTTTTTT	0	0	0	I	0	0	0	I	0	0	0	I
T789	AAAAAAAAGCTCTGATCAGTGCGAAAGCACTGGCCCCGCGTTTTTTTT	0	0	0	I	2	0	2	0.00%	0	0	0	I
T790	AAAAAAAAGCTAGATGCAGTGCTTTCGCACTGCATCTAGCTTTTTTTT	0	0	0	I	5	5	0	100.00%	14	14	0	100.00%
T791	AAAAAAAACCTCAACACAGTGCTTTCGCACTGTGTTGAGGTTTTTTTT	0	0	0	I	34	34	0	100.00%	16	16	0	100.00%
T792	AAAAAAAACCTATGAGCAGTGCTTTCGCACTGCTCATAGGTTTTTTTT	0	0	0	I	40	39	1	97.50%	69	67	2	97.10%
T793	AAAAAAAAGGTGGATCCAGTGCTTTCGCACTGCAGTGCCGTTTTTTTT	0	0	0	I	1	0	1	0.00%	0	0	0	I
T794	AAAAAAAAGGGGAGCACAGTGCTTTCGCACTGATTGACCGTTTTTTTT	0	0	0	I	0	0	0	I	0	0	0	I
T795	AAAAAAAAGGCTGGTTCAGTGCTTTCGCACTGACTAGTCGTTTTTTTT	0	0	0	I	10	8	2	80.00%	27	19	8	70.37%
T796	AAAAAAAACGTCACTTCAGTGCGAAAGCACTGCGACACCCTTTTTTTT	0	0	0	I	0	0	0	I	1	0	1	0.00%
T797	AAAAAAAACGTACTATCAGTGCTTTCGCACTGGCCACTGCTTTTTTTT	0	0	0	I	0	0	0	I	0	0	0	I
T798	AAAAAAAACGATAACTCAGTGCTTTCGCACTGCCAATCCCTTTTTTTT	0	0	0	I	0	0	0	I	0	0	0	I
T799	AAAAAAAAGGTGTTGTCAGTGCTTTCGCACTGACAACACCTTTTTTTT	0	0	0	I	7	7	0	100.00%	2	2	0	100.00%
T800	AAAAAAAAGGGGAATCCAGTGCGAAAGCACTGAGAGTTCCTTTTTTTT	0	0	0	I	0	0	0	I	0	0	0	I
T801	AAAAAAAAGGACATGTCAGTGCTTTCGCACTGTTAAGACGTTTTTTTT	0	0	0	I	0	0	0	I	1	1	0	100.00%
T802	AAAAAAAAGCAGGCTACAGTGCGAAAGCACTGATCCACGCTTTTTTTT	0	0	0	I	0	0	0	I	0	0	0	I
T803	AAAAAAAACCTCGGTTCAGTGCTTTCGCACTGCGAATAGCTTTTTTTT	0	0	0	I	0	0	0	I	0	0	0	I
T804	AAAAAAAACCTCATCTCAGTGCGAAAGCACTGCAGAAACCTTTTTTTT	0	0	0	I	0	0	0	I	0	0	0	I
T805	AAAAAAAACCTAATTGCAGTGCGAAAGCACTGCAATTAGGTTTTTTTT	10	9	1	90.00%	94	92	2	97.87%	82	82	0	100.00%
T806	AAAAAAAAGGTATTCACAGTGCTTTCGCACTGTGAATACCTTTTTTTT	26	26	0	100.00%	44	44	0	100.00%	15	15	0	100.00%
T807	AAAAAAAAGCGATATTCAGTGCGAAAGCACTGAATATCGCTTTTTTTT	6	6	0	100.00%	32	30	2	93.75%	52	52	0	100.00%
T808	AAAAAAAACGAGTACTCAGTGCGAAAGCACTGTCCAGCCCTTTTTTTT	0	0	0	I	0	0	0	I	2	0	2	0.00%
T809	AAAAAAAAGCTAAGGTCAGTGCTTTCGCACTGTGCGACGGTTTTTTTT	0	0	0	I	0	0	0	I	0	0	0	I
T810	AAAAAAAACGTATGCACAGTGCTTTCGCACTGTGCATACGTTTTTTTT	5	5	0	100.00%	56	48	8	85.71%	81	80	1	98.77%
T811	AAAAAAAACCATTTTGCAGTGCGAAAGCACTGCAAAATGGTTTTTTTT	2	2	0	100.00%	47	47	0	100.00%	54	54	0	100.00%
T812	AAAAAAAAGGTTGTATCAGTGCGAAAGCACTGCCACGCGGTTTTTTTT	4	1	3	25.00%	4	3	1	75.00%	0	0	0	I
T813	AAAAAAAAGGGGGGTTCAGTGCTTTCGCACTGGGTTCGGCTTTTTTTT	0	0	0	I	0	0	0	I	0	0	0	I
T814	AAAAAAAAGCGATCATCAGTGCTTTCGCACTGCACCATGGTTTTTTTT	0	0	0	I	0	0	0	I	0	0	0	I
T815	AAAAAAAACCTGAATTCAGTGCTTTCGCACTGAATTCAGGTTTTTTTT	2	2	0	100.00%	20	18	2	90.00%	9	9	0	100.00%
T816	AAAAAAAACCATTTCACAGTGCTTTCGCACTGTGAAATGGTTTTTTTT	5	5	0	100.00%	58	58	0	100.00%	32	31	1	96.88%
T817	AAAAAAAAGGTTTTCTCAGTGCGAAAGCACTGAGAAAACCTTTTTTTT	0	0	0	I	2	2	0	100.00%	3	3	0	100.00%
T818	AAAAAAAAGGCGTACCCAGTGCGAAAGCACTGCGAGCAGGTTTTTTTT	0	0	0	I	0	0	0	I	0	0	0	I
T819	AAAAAAAAGCTTTGTGCAGTGCGAAAGCACTGCACAAAGCTTTTTTTT	1	1	0	100.00%	18	18	0	100.00%	39	38	1	97.44%
T820	AAAAAAAACGTAGGGCCAGTGCGAAAGCACTGACCGTCCCTTTTTTTT	0	0	0	I	0	0	0	I	0	0	0	I
T821	AAAAAAAAGGTGTTGACAGTGCGAAAGCACTGTCAACACCTTTTTTTT	2	2	0	100.00%	5	5	0	100.00%	8	8	0	100.00%
T822	AAAAAAAAGGGGGGGACAGTGCGAAAGCACTGAAGATACGTTTTTTTT	0	0	0	I	0	0	0	I	2	2	0	100.00%
T823	AAAAAAAAGCTTTCCACAGTGCGAAAGCACTGGTCTTACCTTTTTTTT	0	0	0	I	0	0	0	I	6	6	0	100.00%
T824	AAAAAAAAGCTTGAATCAGTGCGAAAGCACTGATTCAAGCTTTTTTTT	1	1	0	100.00%	0	0	0	I	2	1	1	50.00%
T825	AAAAAAAAGCGATTGACAGTGCTTTCGCACTGCACCAACGTTTTTTTT	0	0	0	I	0	0	0	I	0	0	0	I
T826	AAAAAAAACGTTATTTCAGTGCTTTCGCACTGTCTGAGCCTTTTTTTT	1	0	1	0.00%	0	0	0	I	3	0	3	0.00%
T827	AAAAAAAACCTTGTTGCAGTGCTTTCGCACTGTGCTGGCCTTTTTTTT	0	0	0	I	0	0	0	I	0	0	0	I
T828	AAAAAAAAGGTGAAAACAGTGCTTTCGCACTGTTTTCACCTTTTTTTT	0	0	0	I	0	0	0	I	0	0	0	I
T829	AAAAAAAAGGATATTACAGTGCGAAAGCACTGTTTTGAGGTTTTTTTT	0	0	0	I	0	0	0	I	3	0	3	0.00%
T830	AAAAAAAACCGTGCAACAGTGCTTTCGCACTGCAACTACCTTTTTTTT	0	0	0	I	0	0	0	I	0	0	0	I
T831	AAAAAAAACGAGATGTCAGTGCTTTCGCACTGTGGGCACCTTTTTTTT	0	0	0	I	0	0	0	I	0	0	0	I
T832	AAAAAAAACCTTCACTCAGTGCTTTCGCACTGAGTGAAGGTTTTTTTT	18	18	0	100.00%	56	56	0	100.00%	107	101	6	94.39%
T833	AAAAAAAACCGTGGGGCAGTGCTTTCGCACTGTAAAATCCTTTTTTTT	0	0	0	I	0	0	0	I	0	0	0	I
T834	AAAAAAAAGGGCCCGGCAGTGCGAAAGCACTGTGACTAGGTTTTTTTT	0	0	0	I	0	0	0	I	0	0	0	I
T835	AAAAAAAACGTAGATTCAGTGCGAAAGCACTGAATCTACGTTTTTTTT	8	8	0	100.00%	8	8	0	100.00%	16	16	0	100.00%
T836	AAAAAAAACCTTTGGTCAGTGCTTTCGCACTGACCAAAGGTTTTTTTT	26	26	0	100.00%	69	65	4	94.20%	43	41	2	95.35%
T837	AAAAAAAAGGTAGGTTCAGTGCGAAAGCACTGAACCTACCTTTTTTTT	0	0	0	I	0	0	0	I	0	0	0	I
T838	AAAAAAAAGGCTGGCTCAGTGCGAAAGCACTGGTACGTCGTTTTTTTT	0	0	0	I	0	0	0	I	0	0	0	I
T839	AAAAAAAAGCTGGGGACAGTGCGAAAGCACTGCATGAACGTTTTTTTT	0	0	0	I	0	0	0	I	0	0	0	I
T840	AAAAAAAAGCGCTCCCCAGTGCTTTCGCACTGCCGATTGGTTTTTTTT	0	0	0	I	0	0	0	I	0	0	0	I
T841	AAAAAAAACGCTTAAACAGTGCTTTCGCACTGTTTAAGCGTTTTTTTT	1	1	0	100.00%	68	68	0	100.00%	62	59	3	95.16%
T842	AAAAAAAACGCATTCCCAGTGCGAAAGCACTGAAGTGTGCTTTTTTTT	0	0	0	I	0	0	0	I	0	0	0	I
T843	AAAAAAAACGACTTTACAGTGCTTTCGCACTGTAAAGTCGTTTTTTTT	8	4	4	50.00%	71	62	9	87.32%	78	71	7	91.03%
T844	AAAAAAAACGAATTTACAGTGCGAAAGCACTGCAGTCACGTTTTTTTT	0	0	0	I	0	0	0	I	0	0	0	I
T845	AAAAAAAACCTATGGACAGTGCTTTCGCACTGTCCATAGGTTTTTTTT	7	7	0	100.00%	74	73	1	98.65%	45	41	4	91.11%
T846	AAAAAAAACCAACATGCAGTGCTTTCGCACTGCATGTTGGTTTTTTTT	0	0	0	I	5	5	0	100.00%	10	10	0	100.00%
T847	AAAAAAAAGGGGCACACAGTGCTTTCGCACTGCTAAAACCTTTTTTTT	0	0	0	I	0	0	0	I	0	0	0	I
T848	AAAAAAAAGGATGTTTCAGTGCTTTCGCACTGTCATGAGGTTTTTTTT	0	0	0	I	0	0	0	I	0	0	0	I
T849	AAAAAAAAGCGTGGCGCAGTGCTTTCGCACTGATGCCCCCTTTTTTTT	0	0	0	I	0	0	0	I	1	0	1	0.00%
T850	AAAAAAAACCACACGTCAGTGCTTTCGCACTGCATGCCGGTTTTTTTT	0	0	0	I	0	0	0	I	0	0	0	I
T851	AAAAAAAAGGTTTACTCAGTGCGAAAGCACTGTGCGGCCCTTTTTTTT	0	0	0	I	0	0	0	I	0	0	0	I
T852	AAAAAAAAGGTCTATGCAGTGCGAAAGCACTGTCGAAGCGTTTTTTTT	0	0	0	I	0	0	0	I	7	6	1	85.71%
T853	AAAAAAAAGCTTGTGTCAGTGCTTTCGCACTGACACAAGCTTTTTTTT	10	10	0	100.00%	27	27	0	100.00%	39	38	1	97.44%
T854	AAAAAAAAGCTGCTAACAGTGCTTTCGCACTGGCTCCGGGTTTTTTTT	2	0	2	0.00%	0	0	0	I	0	0	0	I
T855	AAAAAAAAGCTATATACAGTGCGAAAGCACTGTATATAGCTTTTTTTT	2	2	0	100.00%	60	58	2	96.67%	25	23	2	92.00%
T856	AAAAAAAAGCCCTGTACAGTGCGAAAGCACTGCAGCTACGTTTTTTTT	0	0	0	I	0	0	0	I	0	0	0	I
T857	AAAAAAAACGTCCCGACAGTGCTTTCGCACTGCCCCTCCCTTTTTTTT	0	0	0	I	0	0	0	I	0	0	0	I
T858	AAAAAAAACCGTTAGACAGTGCGAAAGCACTGTCTAACGGTTTTTTTT	0	0	0	I	36	36	0	100.00%	81	79	2	97.53%
T859	AAAAAAAACCGGCGGACAGTGCTTTCGCACTGACGACTCGTTTTTTTT	0	0	0	I	0	0	0	I	0	0	0	I
T860	AAAAAAAAGGTTACATCAGTGCGAAAGCACTGATGTAACCTTTTTTTT	31	31	0	100.00%	97	96	1	98.97%	29	29	0	100.00%
T861	AAAAAAAAGGGGGGGACAGTGCTTTCGCACTGTGTACCGCTTTTTTTT	0	0	0	I	0	0	0	I	0	0	0	I
T862	AAAAAAAACGTTTGATCAGTGCTTTCGCACTGATCAAACGTTTTTTTT	49	48	1	97.96%	83	81	2	97.59%	66	64	2	96.97%
T863	AAAAAAAACGTCAGGGCAGTGCTTTCGCACTGATATCGGCTTTTTTTT	0	0	0	I	0	0	0	I	0	0	0	I
T864	AAAAAAAACCGGGGGGCAGTGCTTTCGCACTGTGTTTCCCTTTTTTTT	0	0	0	I	0	0	0	I	0	0	0	I
T865	AAAAAAAAGGTTGATTCAGTGCTTTCGCACTGAATCAACCTTTTTTTT	1	1	0	100.00%	2	2	0	100.00%	3	3	0	100.00%
T866	AAAAAAAAGGTGGACTCAGTGCGAAAGCACTGGACGAACGTTTTTTTT	5	5	0	100.00%	4	0	4	0.00%	2	2	0	100.00%
T867	AAAAAAAAGGTAGGGGCAGTGCGAAAGCACTGGATACAGGTTTTTTTT	0	0	0	I	0	0	0	I	0	0	0	I
T868	AAAAAAAAGCGACATTCAGTGCGAAAGCACTGTGAGCACGTTTTTTTT	0	0	0	I	0	0	0	I	0	0	0	I
T869	AAAAAAAACGTCGTTACAGTGCTTTCGCACTGTAACGACGTTTTTTTT	3	3	0	100.00%	0	0	0	I	17	17	0	100.00%
T870	AAAAAAAACCACTGTGCAGTGCTTTCGCACTGTCCTTACCTTTTTTTT	0	0	0	I	8	3	5	37.50%	6	0	6	0.00%
T871	AAAAAAAAGGTTTTTACAGTGCTTTCGCACTGTAAAAACCTTTTTTTT	2	2	0	100.00%	2	2	0	100.00%	11	11	0	100.00%
T872	AAAAAAAAGGGAGGGACAGTGCTTTCGCACTGAGCCCAGGTTTTTTTT	0	0	0	I	0	0	0	I	0	0	0	I
T873	AAAAAAAACGGTCGGACAGTGCGAAAGCACTGCACAGTGGTTTTTTTT	0	0	0	I	0	0	0	I	0	0	0	I
T874	AAAAAAAACCGTTACTCAGTGCTTTCGCACTGAGTAACGGTTTTTTTT	8	8	0	100.00%	146	143	3	97.95%	47	47	0	100.00%
T875	AAAAAAAAGGTGGAGGCAGTGCGAAAGCACTGACTATTGCTTTTTTTT	0	0	0	I	0	0	0	I	0	0	0	I
T876	AAAAAAAAGCTTTATTCAGTGCTTTCGCACTGAATAAAGCTTTTTTTT	21	20	1	95.24%	15	15	0	100.00%	8	7	1	87.50%
T877	AAAAAAAACCTGTGTACAGTGCTTTCGCACTGTACACAGGTTTTTTTT	8	8	0	100.00%	78	78	0	100.00%	55	54	1	98.18%
T878	AAAAAAAACCGCTGTCCAGTGCTTTCGCACTGCGATTACGTTTTTTTT	0	0	0	I	1	0	1	0.00%	0	0	0	I
T879	AAAAAAAACCGATGTACAGTGCTTTCGCACTGTACATCGGTTTTTTTT	18	17	1	94.44%	67	66	1	98.51%	57	53	4	92.98%
T880	AAAAAAAACGATTTATCAGTGCGAAAGCACTGATAAATCGTTTTTTTT	31	30	1	96.77%	66	58	8	87.88%	60	51	9	85.00%
T881	AAAAAAAACGATTATGCAGTGCTTTCGCACTGCATAATCGTTTTTTTT	2	1	1	50.00%	41	36	5	87.80%	61	52	9	85.25%
T882	AAAAAAAAGGCCGTTACAGTGCGAAAGCACTGCCTAGCGGTTTTTTTT	0	0	0	I	0	0	0	I	0	0	0	I
T883	AAAAAAAAGCGTCGCGCAGTGCTTTCGCACTGACCCACCGTTTTTTTT	0	0	0	I	0	0	0	I	0	0	0	I
T884	AAAAAAAACGGCAGTTCAGTGCGAAAGCACTGAGGAAACCTTTTTTTT	0	0	0	I	0	0	0	I	0	0	0	I
T885	AAAAAAAAGGTCTGTTCAGTGCGAAAGCACTGGAACAGCGTTTTTTTT	0	0	0	I	0	0	0	I	0	0	0	I
T886	AAAAAAAAGCCACGAGCAGTGCTTTCGCACTGAATGACCCTTTTTTTT	4	0	4	0.00%	0	0	0	I	7	0	7	0.00%
T887	AAAAAAAAGGTTCAGGCAGTGCGAAAGCACTGATCTAGGCTTTTTTTT	0	0	0	I	0	0	0	I	0	0	0	I
T888	AAAAAAAAGGCCCTTTCAGTGCGAAAGCACTGAATCGTGGTTTTTTTT	0	0	0	I	0	0	0	I	0	0	0	I
T889	AAAAAAAAGGCCAAGTCAGTGCGAAAGCACTGGAACCCGGTTTTTTTT	0	0	0	I	0	0	0	I	0	0	0	I
T890	AAAAAAAACGTTAAATCAGTGCTTTCGCACTGATTTAACGTTTTTTTT	1	1	0	100.00%	22	21	1	95.45%	71	66	5	92.96%
T891	AAAAAAAACGTCTATACAGTGCGAAAGCACTGTATAGACGTTTTTTTT	0	0	0	I	0	0	0	I	0	0	0	I
T892	AAAAAAAACCTGCTCCCAGTGCGAAAGCACTGAGATCGGGTTTTTTTT	0	0	0	I	0	0	0	I	0	0	0	I
T893	AAAAAAAACCGTTGTACAGTGCTTTCGCACTGTACAACGGTTTTTTTT	8	8	0	100.00%	14	13	1	92.86%	48	43	5	89.58%
T894	AAAAAAAACCGTGCGGCAGTGCTTTCGCACTGACCGAAGCTTTTTTTT	16	3	13	18.75%	14	7	7	50.00%	31	13	18	41.94%
T895	AAAAAAAACGTGGTGGCAGTGCTTTCGCACTGATAAGCGGTTTTTTTT	0	0	0	I	0	0	0	I	0	0	0	I
T896	AAAAAAAACGTGCAATCAGTGCTTTCGCACTGGACAATGGTTTTTTTT	0	0	0	I	0	0	0	I	0	0	0	I
T897	AAAAAAAACGTCGATACAGTGCTTTCGCACTGTATCGACGTTTTTTTT	6	6	0	100.00%	8	8	0	100.00%	61	61	0	100.00%
T898	AAAAAAAACCGCGGTTCAGTGCTTTCGCACTGGTCAAACCTTTTTTTT	10	2	8	20.00%	5	1	4	20.00%	22	1	21	4.55%
T899	AAAAAAAAGGTGGCTTCAGTGCGAAAGCACTGAGTTGACGTTTTTTTT	1	0	1	0.00%	0	0	0	I	0	0	0	I
T900	AAAAAAAAGGGTAACACAGTGCTTTCGCACTGACGTCGGGTTTTTTTT	0	0	0	I	1	1	0	100.00%	0	0	0	I
T901	AAAAAAAAGGGGTAAGCAGTGCTTTCGCACTGTGATTGGCTTTTTTTT	0	0	0	I	0	0	0	I	0	0	0	I
T902	AAAAAAAAGCTTTGCTCAGTGCTTTCGCACTGAGCAAAGCTTTTTTTT	20	20	0	100.00%	58	56	2	96.55%	97	95	2	97.94%
T903	AAAAAAAACGTTATTACAGTGCTTTCGCACTGTAATAACGTTTTTTTT	14	14	0	100.00%	28	26	2	92.86%	9	9	0	100.00%
T904	AAAAAAAACCCTAAATCAGTGCTTTCGCACTGATTTAGGGTTTTTTTT	1	1	0	100.00%	23	19	4	82.61%	31	31	0	100.00%
T905	AAAAAAAACCACTATACAGTGCTTTCGCACTGTATAGTGGTTTTTTTT	0	0	0	I	0	0	0	I	3	3	0	100.00%
T906	AAAAAAAAGGTCTAGACAGTGCTTTCGCACTGTCTAGACCTTTTTTTT	13	13	0	100.00%	112	110	2	98.21%	66	64	2	96.97%
T907	AAAAAAAAGGTATTTACAGTGCTTTCGCACTGTAAATACCTTTTTTTT	33	2	31	6.06%	62	12	50	19.35%	46	23	23	50.00%
T908	AAAAAAAAGCTGTAAACAGTGCTTTCGCACTGTTTACAGCTTTTTTTT	15	15	0	100.00%	47	46	1	97.87%	71	69	2	97.18%
T909	AAAAAAAAGCGCCGAGCAGTGCGAAAGCACTGATCCTCGGTTTTTTTT	0	0	0	I	0	0	0	I	0	0	0	I
T910	AAAAAAAACGGGGTACCAGTGCTTTCGCACTGAGCACAGCTTTTTTTT	0	0	0	I	0	0	0	I	4	0	4	0.00%
T911	AAAAAAAACGCCAGTTCAGTGCGAAAGCACTGCCGGAACCTTTTTTTT	0	0	0	I	0	0	0	I	0	0	0	I
T912	AAAAAAAACCAAACGCCAGTGCGAAAGCACTGTTTATTCCTTTTTTTT	0	0	0	I	0	0	0	I	0	0	0	I
T913	AAAAAAAAGGTTAGCTCAGTGCTTTCGCACTGAGCTAACCTTTTTTTT	3	3	0	100.00%	3	3	0	100.00%	22	22	0	100.00%
T914	AAAAAAAAGCACAGTACAGTGCTTTCGCACTGTACTGTGCTTTTTTTT	0	0	0	I	3	3	0	100.00%	1	1	0	100.00%
T915	AAAAAAAACCTACATGCAGTGCTTTCGCACTGCATGTAGGTTTTTTTT	10	9	1	90.00%	66	60	6	90.91%	99	98	1	98.99%
T916	AAAAAAAACCGTTACACAGTGCTTTCGCACTGTGTAACGGTTTTTTTT	2	2	0	100.00%	84	83	1	98.81%	102	98	4	96.08%
T917	AAAAAAAAGGTTTTAGCAGTGCGAAAGCACTGCTAAAACCTTTTTTTT	1	1	0	100.00%	9	9	0	100.00%	9	9	0	100.00%
T918	AAAAAAAAGGTTTGTCCAGTGCGAAAGCACTGATACTCGCTTTTTTTT	0	0	0	I	0	0	0	I	0	0	0	I
T919	AAAAAAAAGGTAGTTTCAGTGCGAAAGCACTGAAACTACCTTTTTTTT	13	13	0	100.00%	31	31	0	100.00%	78	78	0	100.00%
T920	AAAAAAAAGGATGGGCCAGTGCGAAAGCACTGCTGCGTCGTTTTTTTT	0	0	0	I	0	0	0	I	0	0	0	I
T921	AAAAAAAACGTTTCGACAGTGCTTTCGCACTGTCGAAACGTTTTTTTT	0	0	0	I	1	1	0	100.00%	3	3	0	100.00%
T922	AAAAAAAACGTCCTATCAGTGCTTTCGCACTGTATGAGGCTTTTTTTT	2	0	2	0.00%	7	0	7	0.00%	23	3	20	13.04%
T923	AAAAAAAACCTTCAATCAGTGCTTTCGCACTGATTGAAGGTTTTTTTT	0	0	0	I	15	13	2	86.67%	7	6	1	85.71%
T924	AAAAAAAAGGTCTAAACAGTGCGAAAGCACTGTTTAGACCTTTTTTTT	0	0	0	I	0	0	0	I	10	10	0	100.00%
T925	AAAAAAAAGGAGGCAACAGTGCGAAAGCACTGGCCGTACGTTTTTTTT	0	0	0	I	0	0	0	I	0	0	0	I
T926	AAAAAAAACGTGGTCCCAGTGCTTTCGCACTGCTAGGTGCTTTTTTTT	1	0	1	0.00%	0	0	0	I	0	0	0	I
T927	AAAAAAAACGAGATTGCAGTGCGAAAGCACTGATCATTGCTTTTTTTT	10	1	9	10.00%	0	0	0	I	13	1	12	7.69%
T928	AAAAAAAACCGTTTCACAGTGCTTTCGCACTGTGAAACGGTTTTTTTT	8	8	0	100.00%	80	79	1	98.75%	111	108	3	97.30%
T929	AAAAAAAACCCGCAGTCAGTGCTTTCGCACTGATTTTACCTTTTTTTT	0	0	0	I	0	0	0	I	0	0	0	I
T930	AAAAAAAACCAGGGTTCAGTGCGAAAGCACTGCTCCCTCCTTTTTTTT	0	0	0	I	0	0	0	I	0	0	0	I
T931	AAAAAAAAGGTCAATGCAGTGCTTTCGCACTGCATTGACCTTTTTTTT	0	0	0	I	3	3	0	100.00%	0	0	0	I
T932	AAAAAAAAGGGTGAGGCAGTGCTTTCGCACTGTACGTGCCTTTTTTTT	0	0	0	I	0	0	0	I	1	1	0	100.00%
T933	AAAAAAAAGGCCTGGGCAGTGCGAAAGCACTGAATCTCGCTTTTTTTT	10	0	10	0.00%	9	0	9	0.00%	5	0	5	0.00%
T934	AAAAAAAAGGAATCCCCAGTGCGAAAGCACTGCGAAGGCGTTTTTTTT	0	0	0	I	0	0	0	I	0	0	0	I
T935	AAAAAAAAGCTAATCGCAGTGCTTTCGCACTGTTACCTGGTTTTTTTT	0	0	0	I	0	0	0	I	1	0	1	0.00%
T936	AAAAAAAACCATTATTCAGTGCTTTCGCACTGAATAATGGTTTTTTTT	18	17	1	94.44%	25	23	2	92.00%	25	25	0	100.00%
T937	AAAAAAAACCACACGTCAGTGCGAAAGCACTGCTCCCCCGTTTTTTTT	0	0	0	I	0	0	0	I	0	0	0	I
T938	AAAAAAAAGGTGTACTCAGTGCTTTCGCACTGAGTACACCTTTTTTTT	18	17	1	94.44%	36	36	0	100.00%	47	46	1	97.87%
T939	AAAAAAAAGGTCGATTCAGTGCTTTCGCACTGAATCGACCTTTTTTTT	2	2	0	100.00%	2	2	0	100.00%	0	0	0	I
T940	AAAAAAAAGGGCCAATCAGTGCGAAAGCACTGTCCTTGCGTTTTTTTT	0	0	0	I	0	0	0	I	7	0	7	0.00%
T941	AAAAAAAAGCTACGCTCAGTGCTTTCGCACTGTCGAGTCGTTTTTTTT	0	0	0	I	0	0	0	I	0	0	0	I
T942	AAAAAAAACCTTTGTGCAGTGCGAAAGCACTGCACAAAGGTTTTTTTT	7	7	0	100.00%	65	64	1	98.46%	100	100	0	100.00%
T943	AAAAAAAACCGCCCAACAGTGCGAAAGCACTGTTTATTCCTTTTTTTT	2	0	2	0.00%	0	0	0	I	0	0	0	I
T944	AAAAAAAAGGGTAATGCAGTGCTTTCGCACTGGAATAACGTTTTTTTT	0	0	0	I	0	0	0	I	0	0	0	I
T945	AAAAAAAAGGGCTGTGCAGTGCTTTCGCACTGTTAGTGCGTTTTTTTT	1	1	0	100.00%	0	0	0	I	0	0	0	I
T946	AAAAAAAAGGGATCCACAGTGCGAAAGCACTGGTTCCGGCTTTTTTTT	0	0	0	I	0	0	0	I	0	0	0	I
T947	AAAAAAAAGGAATTATCAGTGCGAAAGCACTGTCACCCCGTTTTTTTT	0	0	0	I	0	0	0	I	0	0	0	I
T948	AAAAAAAAGCTTTCCTCAGTGCTTTCGCACTGCACGACCGTTTTTTTT	1	0	1	0.00%	1	0	1	0.00%	0	0	0	I
T949	AAAAAAAAGCATGTGACAGTGCGAAAGCACTGTGAACCCGTTTTTTTT	0	0	0	I	0	0	0	I	0	0	0	I
T950	AAAAAAAACGAGGGCGCAGTGCTTTCGCACTGGTTCGACCTTTTTTTT	0	0	0	I	0	0	0	I	0	0	0	I
T951	AAAAAAAACCACTGAACAGTGCGAAAGCACTGGCCAGCCGTTTTTTTT	0	0	0	I	12	8	4	66.67%	5	5	0	100.00%
T952	AAAAAAAAGGTGCAGGCAGTGCTTTCGCACTGTGAAGCCGTTTTTTTT	0	0	0	I	6	5	1	83.33%	0	0	0	I
T953	AAAAAAAAGGTAGAAACAGTGCTTTCGCACTGTTTCTACCTTTTTTTT	0	0	0	I	27	27	0	100.00%	25	25	0	100.00%
T954	AAAAAAAAGGCTTGCCCAGTGCGAAAGCACTGCTCGAAGGTTTTTTTT	0	0	0	I	0	0	0	I	0	0	0	I
T955	AAAAAAAAGGCATTGCCAGTGCTTTCGCACTGTGTGGACGTTTTTTTT	0	0	0	I	0	0	0	I	0	0	0	I
T956	AAAAAAAACGTAACTACAGTGCGAAAGCACTGAGCGCCGCTTTTTTTT	0	0	0	I	0	0	0	I	0	0	0	I
T957	AAAAAAAACCTGGTGGCAGTGCTTTCGCACTGTCGTATGCTTTTTTTT	0	0	0	I	0	0	0	I	0	0	0	I
T958	AAAAAAAACCCTTGGTCAGTGCTTTCGCACTGTACGGTGCTTTTTTTT	0	0	0	I	0	0	0	I	0	0	0	I
T959	AAAAAAAACCCTAACACAGTGCTTTCGCACTGCATACGCCTTTTTTTT	0	0	0	I	0	0	0	I	0	0	0	I
T960	AAAAAAAAGGTTATCCCAGTGCTTTCGCACTGCTAGTTGGTTTTTTTT	0	0	0	I	0	0	0	I	0	0	0	I
T961	AAAAAAAAGGGAGATCCAGTGCGAAAGCACTGTTTTCAGGTTTTTTTT	0	0	0	I	0	0	0	I	0	0	0	I
T962	AAAAAAAAGCTGCGGGCAGTGCGAAAGCACTGCAGTTTGGTTTTTTTT	0	0	0	I	0	0	0	I	0	0	0	I
T963	AAAAAAAAGCGATGTACAGTGCTTTCGCACTGTACATCGCTTTTTTTT	3	3	0	100.00%	16	16	0	100.00%	29	28	1	96.55%
T964	AAAAAAAACGTTGTTTCAGTGCTTTCGCACTGAAACAACGTTTTTTTT	13	13	0	100.00%	7	7	0	100.00%	10	10	0	100.00%
T965	AAAAAAAACGTTGTGGCAGTGCTTTCGCACTGTGACACCCTTTTTTTT	0	0	0	I	1	0	1	0.00%	0	0	0	I
T966	AAAAAAAACGTTACATCAGTGCTTTCGCACTGATGTAACGTTTTTTTT	22	22	0	100.00%	111	108	3	97.30%	35	34	1	97.14%
T967	AAAAAAAACGTAGAGCCAGTGCGAAAGCACTGCACCAACCTTTTTTTT	0	0	0	I	0	0	0	I	0	0	0	I
T968	AAAAAAAACGGGAATACAGTGCGAAAGCACTGCATTGTCCTTTTTTTT	0	0	0	I	0	0	0	I	0	0	0	I
T969	AAAAAAAACCCAAAGACAGTGCGAAAGCACTGACCGGACCTTTTTTTT	0	0	0	I	0	0	0	I	2	2	0	100.00%
T970	AAAAAAAACCAAGTAACAGTGCGAAAGCACTGCCCCCGCCTTTTTTTT	0	0	0	I	0	0	0	I	1	1	0	100.00%
T971	AAAAAAAAGGTTGCTTCAGTGCGAAAGCACTGAAGCAACCTTTTTTTT	7	7	0	100.00%	0	0	0	I	1	1	0	100.00%
T972	AAAAAAAAGGGTAATACAGTGCGAAAGCACTGTATTACGCTTTTTTTT	0	0	0	I	0	0	0	I	0	0	0	I
T973	AAAAAAAAGGATTATGCAGTGCGAAAGCACTGAGCCGCCGTTTTTTTT	4	1	3	25.00%	0	0	0	I	3	2	1	66.67%
T974	AAAAAAAAGCTAACACCAGTGCTTTCGCACTGGCTAGCCGTTTTTTTT	1	0	1	0.00%	0	0	0	I	0	0	0	I
T975	AAAAAAAAGCAAGTTACAGTGCTTTCGCACTGTAACTTGCTTTTTTTT	10	10	0	100.00%	19	19	0	100.00%	31	30	1	96.77%
T976	AAAAAAAACGTTTGCTCAGTGCGAAAGCACTGAGCAAACGTTTTTTTT	5	5	0	100.00%	0	0	0	I	1	1	0	100.00%
T977	AAAAAAAACGCTAATGCAGTGCTTTCGCACTGCATTAGCGTTTTTTTT	0	0	0	I	3	3	0	100.00%	5	4	1	80.00%
T978	AAAAAAAACGATGATGCAGTGCTTTCGCACTGCATCATCGTTTTTTTT	0	0	0	I	0	0	0	I	1	1	0	100.00%
T979	AAAAAAAACCTTGTAGCAGTGCTTTCGCACTGCTACAAGGTTTTTTTT	1	1	0	100.00%	1	1	0	100.00%	0	0	0	I
T980	AAAAAAAACCTAGTGTCAGTGCGAAAGCACTGCGCCTCCGTTTTTTTT	0	0	0	I	0	0	0	I	0	0	0	I
T981	AAAAAAAACCGTATCACAGTGCTTTCGCACTGTGATACGGTTTTTTTT	4	4	0	100.00%	33	32	1	96.97%	3	3	0	100.00%
T982	AAAAAAAAGGTTGTCTCAGTGCTTTCGCACTGAGACAACCTTTTTTTT	9	8	1	88.89%	13	13	0	100.00%	35	35	0	100.00%
T983	AAAAAAAAGGTTGCGGCAGTGCTTTCGCACTGAAGTGAGCTTTTTTTT	0	0	0	I	0	0	0	I	0	0	0	I
T984	AAAAAAAAGGTGAATTCAGTGCTTTCGCACTGAATTCACCTTTTTTTT	12	12	0	100.00%	16	16	0	100.00%	30	30	0	100.00%
T985	AAAAAAAAGCTAGTAACAGTGCTTTCGCACTGTTACTAGCTTTTTTTT	2	2	0	100.00%	53	53	0	100.00%	43	42	1	97.67%
T986	AAAAAAAACGTTACAACAGTGCTTTCGCACTGTTGTAACGTTTTTTTT	92	91	1	98.91%	43	42	1	97.67%	40	35	5	87.50%
T987	AAAAAAAACGCGTGAACAGTGCTTTCGCACTGCACAATCCTTTTTTTT	0	0	0	I	0	0	0	I	1	0	1	0.00%
T988	AAAAAAAACGAGGGGACAGTGCGAAAGCACTGAGACAACCTTTTTTTT	0	0	0	I	2	1	1	50.00%	0	0	0	I
T989	AAAAAAAACCACATAACAGTGCTTTCGCACTGTTATGTGGTTTTTTTT	8	8	0	100.00%	24	24	0	100.00%	66	66	0	100.00%
T990	AAAAAAAAGGGTTAAACAGTGCGAAAGCACTGTCCCCCCGTTTTTTTT	0	0	0	I	0	0	0	I	0	0	0	I
T991	AAAAAAAAGGCGTTCGCAGTGCGAAAGCACTGGTTCGTGGTTTTTTTT	0	0	0	I	1	1	0	100.00%	0	0	0	I
T992	AAAAAAAAGGCAGTTGCAGTGCGAAAGCACTGGACGACCGTTTTTTTT	0	0	0	I	0	0	0	I	0	0	0	I
T993	AAAAAAAAGGACCCATCAGTGCGAAAGCACTGTACAGTGGTTTTTTTT	0	0	0	I	0	0	0	I	0	0	0	I
T994	AAAAAAAACGTGTTCCCAGTGCGAAAGCACTGCGCATCCCTTTTTTTT	0	0	0	I	1	0	1	0.00%	0	0	0	I
T995	AAAAAAAACGACAGTACAGTGCTTTCGCACTGTACTGTCGTTTTTTTT	0	0	0	I	1	1	0	100.00%	3	3	0	100.00%
T996	AAAAAAAACCTCAATGCAGTGCTTTCGCACTGCATTGAGGTTTTTTTT	0	0	0	I	3	3	0	100.00%	8	8	0	100.00%
T997	AAAAAAAACCAAAAATCAGTGCGAAAGCACTGATTTTTGGTTTTTTTT	0	0	0	I	0	0	0	I	0	0	0	I
T998	AAAAAAAAGGTGATTTCAGTGCGAAAGCACTGAAATCACCTTTTTTTT	45	45	0	100.00%	67	67	0	100.00%	62	62	0	100.00%
T999	AAAAAAAAGCTATTGTCAGTGCTTTCGCACTGACAATAGCTTTTTTTT	22	22	0	100.00%	101	100	1	99.01%	46	46	0	100.00%
T1000	AAAAAAAAGCCCGCTGCAGTGCGAAAGCACTGTCCCGACGTTTTTTTT	0	0	0	I	0	0	0	I	1	1	0	100.00%
T1001	AAAAAAAACGGTAGAACAGTGCTTTCGCACTGCCTCCGGCTTTTTTTT	0	0	0	I	0	0	0	I	0	0	0	I
T1002	AAAAAAAACGGGAGACCAGTGCTTTCGCACTGCGGGCACCTTTTTTTT	0	0	0	I	0	0	0	I	0	0	0	I
T1003	AAAAAAAACCTGTGATCAGTGCGAAAGCACTGATCACAGGTTTTTTTT	0	0	0	I	8	8	0	100.00%	10	10	0	100.00%
T1004	AAAAAAAACCTGCGTCCAGTGCGAAAGCACTGCCAATCCCTTTTTTTT	0	0	0	I	0	0	0	I	0	0	0	I
T1005	AAAAAAAAGGTTGTGTCAGTGCTTTCGCACTGACACAACCTTTTTTTT	6	6	0	100.00%	28	28	0	100.00%	6	4	2	66.67%
T1006	AAAAAAAAGGGTAGCTCAGTGCGAAAGCACTGTAACCCGGTTTTTTTT	0	0	0	I	1	0	1	0.00%	0	0	0	I
T1007	AAAAAAAACCTCTACACAGTGCGAAAGCACTGCCATTACCTTTTTTTT	0	0	0	I	0	0	0	I	1	0	1	0.00%
T1008	AAAAAAAACCTATATACAGTGCTTTCGCACTGTATATAGGTTTTTTTT	0	0	0	I	1	1	0	100.00%	1	0	1	0.00%
T1009	AAAAAAAACCGGGGCGCAGTGCGAAAGCACTGAAGATTGCTTTTTTTT	0	0	0	I	0	0	0	I	0	0	0	I
T1010	AAAAAAAACCGACATCCAGTGCGAAAGCACTGCTCGCTCCTTTTTTTT	0	0	0	I	0	0	0	I	0	0	0	I
T1011	AAAAAAAACCCGACCGCAGTGCGAAAGCACTGACCAAAGCTTTTTTTT	0	0	0	I	0	0	0	I	2	0	2	0.00%
T1012	AAAAAAAAGGTTTCGACAGTGCTTTCGCACTGTCGAAACCTTTTTTTT	3	3	0	100.00%	19	18	1	94.74%	17	17	0	100.00%
T1013	AAAAAAAAGGTGACATCAGTGCGAAAGCACTGTACCTAGGTTTTTTTT	1	0	1	0.00%	0	0	0	I	15	5	10	33.33%
T1014	AAAAAAAAGGATAGAACAGTGCTTTCGCACTGTTCTATCCTTTTTTTT	0	0	0	I	17	17	0	100.00%	0	0	0	I
T1015	AAAAAAAAGCGCTCATCAGTGCTTTCGCACTGCCAGGTCGTTTTTTTT	0	0	0	I	0	0	0	I	0	0	0	I
T1016	AAAAAAAAGCAATGTTCAGTGCGAAAGCACTGAACATTGCTTTTTTTT	0	0	0	I	3	3	0	100.00%	9	8	1	88.89%
T1017	AAAAAAAACGTTAGTTCAGTGCTTTCGCACTGAACTAACGTTTTTTTT	63	62	1	98.41%	54	53	1	98.15%	93	92	1	98.92%
T1018	AAAAAAAACGTGTGAACAGTGCTTTCGCACTGTTCACACGTTTTTTTT	0	0	0	I	1	1	0	100.00%	0	0	0	I
T1019	AAAAAAAACGTGGAGGCAGTGCGAAAGCACTGAATGAGGCTTTTTTTT	0	0	0	I	0	0	0	I	0	0	0	I
T1020	AAAAAAAACGGACTCGCAGTGCGAAAGCACTGCACCGGGCTTTTTTTT	0	0	0	I	0	0	0	I	0	0	0	I
T1021	AAAAAAAACGCGGTGCCAGTGCGAAAGCACTGTCCCATGCTTTTTTTT	0	0	0	I	0	0	0	I	0	0	0	I
T1022	AAAAAAAACCTTTACACAGTGCTTTCGCACTGTGTAAAGGTTTTTTTT	4	4	0	100.00%	0	0	0	I	1	1	0	100.00%
T1023	AAAAAAAAGGTATTCTCAGTGCTTTCGCACTGAGAATACCTTTTTTTT	42	42	0	100.00%	18	18	0	100.00%	18	18	0	100.00%
T1024	AAAAAAAAGGGTTTATCAGTGCGAAAGCACTGGACACTGGTTTTTTTT	0	0	0	I	0	0	0	I	0	0	0	I
T1025	AAAAAAAACGTTTAGTCAGTGCGAAAGCACTGACTAAACGTTTTTTTT	14	14	0	100.00%	25	25	0	100.00%	43	43	0	100.00%
T1026	AAAAAAAACGTTATCACAGTGCGAAAGCACTGTGATAACGTTTTTTTT	6	6	0	100.00%	15	15	0	100.00%	8	8	0	100.00%
T1027	AAAAAAAACGGTGGAGCAGTGCTTTCGCACTGGCCCCAGCTTTTTTTT	0	0	0	I	0	0	0	I	0	0	0	I
T1028	AAAAAAAACGCGTTTTCAGTGCGAAAGCACTGTCCGGGCGTTTTTTTT	0	0	0	I	0	0	0	I	0	0	0	I
T1029	AAAAAAAACCTTGCTGCAGTGCGAAAGCACTGGACACGCCTTTTTTTT	0	0	0	I	0	0	0	I	0	0	0	I
T1030	AAAAAAAACCGCCTGGCAGTGCGAAAGCACTGGGGGATGCTTTTTTTT	0	0	0	I	1	1	0	100.00%	0	0	0	I
T1031	AAAAAAAAGGTAGTACCAGTGCTTTCGCACTGGTACTACCTTTTTTTT	1	1	0	100.00%	43	43	0	100.00%	88	83	5	94.32%
T1032	AAAAAAAAGGGTCGCGCAGTGCGAAAGCACTGATCACGGCTTTTTTTT	0	0	0	I	1	1	0	100.00%	16	13	3	81.25%
T1033	AAAAAAAAGCGCTGTCCAGTGCGAAAGCACTGCAATTTGGTTTTTTTT	2	0	2	0.00%	8	2	6	25.00%	3	2	1	66.67%
T1034	AAAAAAAAGCCCAGGACAGTGCTTTCGCACTGGAGCCGCGTTTTTTTT	0	0	0	I	0	0	0	I	0	0	0	I
T1035	AAAAAAAACGCGAACCCAGTGCGAAAGCACTGCGATGCCCTTTTTTTT	1	0	1	0.00%	0	0	0	I	1	1	0	100.00%
T1036	AAAAAAAACGATTGTACAGTGCGAAAGCACTGTACAATCGTTTTTTTT	0	0	0	I	3	3	0	100.00%	0	0	0	I
T1037	AAAAAAAACCTTATTGCAGTGCTTTCGCACTGCAATAAGGTTTTTTTT	3	3	0	100.00%	125	123	2	98.40%	39	39	0	100.00%
T1038	AAAAAAAACCTCGCGGCAGTGCGAAAGCACTGTAGGTCGGTTTTTTTT	2	0	2	0.00%	4	0	4	0.00%	3	0	3	0.00%
T1039	AAAAAAAACCGATACACAGTGCTTTCGCACTGTGTATCGGTTTTTTTT	3	3	0	100.00%	66	63	3	95.45%	120	117	3	97.50%
T1040	AAAAAAAAGGAGTATTCAGTGCTTTCGCACTGAATACTCCTTTTTTTT	17	17	0	100.00%	46	46	0	100.00%	26	26	0	100.00%
T1041	AAAAAAAAGCTGTATGCAGTGCGAAAGCACTGCATACAGCTTTTTTTT	6	6	0	100.00%	25	25	0	100.00%	50	47	3	94.00%
T1042	AAAAAAAAGCGAGACACAGTGCGAAAGCACTGATCTAACCTTTTTTTT	0	0	0	I	0	0	0	I	0	0	0	I
T1043	AAAAAAAACGTTTTCTCAGTGCTTTCGCACTGAGAAAACGTTTTTTTT	4	4	0	100.00%	6	6	0	100.00%	7	7	0	100.00%
T1044	AAAAAAAACGTTCTGACAGTGCTTTCGCACTGTCAGAACGTTTTTTTT	19	19	0	100.00%	92	87	5	94.57%	67	60	7	89.55%
T1045	AAAAAAAACGTCAATACAGTGCTTTCGCACTGTATTGACGTTTTTTTT	2	2	0	100.00%	14	14	0	100.00%	71	67	4	94.37%
T1046	AAAAAAAACCAATCTACAGTGCTTTCGCACTGTAGATTGGTTTTTTTT	27	26	1	96.30%	47	45	2	95.74%	77	74	3	96.10%
T1047	AAAAAAAAGGTCGTGTCAGTGCGAAAGCACTGACACGACCTTTTTTTT	0	0	0	I	0	0	0	I	0	0	0	I
T1048	AAAAAAAAGGTCGTGACAGTGCTTTCGCACTGTCACGACCTTTTTTTT	0	0	0	I	0	0	0	I	6	6	0	100.00%
T1049	AAAAAAAAGGCGTGGCCAGTGCGAAAGCACTGCTTCATGCTTTTTTTT	2	2	0	100.00%	2	1	1	50.00%	6	5	1	83.33%
T1050	AAAAAAAAGCGGTGGTCAGTGCGAAAGCACTGCAAGTAGGTTTTTTTT	0	0	0	I	0	0	0	I	0	0	0	I
T1051	AAAAAAAAGCCATGTACAGTGCGAAAGCACTGTACATGGCTTTTTTTT	4	4	0	100.00%	34	34	0	100.00%	45	45	0	100.00%
T1052	AAAAAAAACCTCGGTTCAGTGCGAAAGCACTGCCAGCTGCTTTTTTTT	1	0	1	0.00%	0	0	0	I	2	0	2	0.00%
T1053	AAAAAAAACCTAACGTCAGTGCTTTCGCACTGACGTTAGGTTTTTTTT	0	0	0	I	6	6	0	100.00%	40	39	1	97.50%
T1054	AAAAAAAAGGCATGAACAGTGCTTTCGCACTGTTCATGCCTTTTTTTT	5	5	0	100.00%	28	28	0	100.00%	82	82	0	100.00%
T1055	AAAAAAAAGCATGTAACAGTGCTTTCGCACTGTTACATGCTTTTTTTT	8	8	0	100.00%	23	23	0	100.00%	16	16	0	100.00%
T1056	AAAAAAAAGCAGCGCTCAGTGCGAAAGCACTGAAACGACGTTTTTTTT	1	0	1	0.00%	2	2	0	100.00%	0	0	0	I
T1057	AAAAAAAAGCAAAGGACAGTGCGAAAGCACTGCGAATTCGTTTTTTTT	0	0	0	I	0	0	0	I	0	0	0	I
T1058	AAAAAAAACGGTTTTACAGTGCTTTCGCACTGTAAAACCGTTTTTTTT	16	16	0	100.00%	31	31	0	100.00%	46	45	1	97.83%
T1059	AAAAAAAACGGTTGGGCAGTGCTTTCGCACTGTGCGGACCTTTTTTTT	2	2	0	100.00%	1	0	1	0.00%	4	0	4	0.00%
T1060	AAAAAAAACGAGTTGACAGTGCGAAAGCACTGACCACACCTTTTTTTT	6	5	1	83.33%	1	1	0	100.00%	5	5	0	100.00%
T1061	AAAAAAAACCGGGTGGCAGTGCTTTCGCACTGGTCATTCCTTTTTTTT	0	0	0	I	0	0	0	I	0	0	0	I
T1062	AAAAAAAACCACATGTCAGTGCGAAAGCACTGACATGTGGTTTTTTTT	0	0	0	I	0	0	0	I	2	2	0	100.00%
T1063	AAAAAAAAGGTGGGGGCAGTGCTTTCGCACTGTGTTCTGGTTTTTTTT	10	0	10	0.00%	2	0	2	0.00%	3	1	2	33.33%
T1064	AAAAAAAAGGAAATTTCAGTGCGAAAGCACTGAAATTTCCTTTTTTTT	27	26	1	96.30%	54	53	1	98.15%	64	64	0	100.00%
T1065	AAAAAAAAGCTGGTGTCAGTGCTTTCGCACTGAGGTCCGGTTTTTTTT	0	0	0	I	0	0	0	I	0	0	0	I
T1066	AAAAAAAAGCATAACGCAGTGCTTTCGCACTGACACACCGTTTTTTTT	0	0	0	I	0	0	0	I	0	0	0	I
T1067	AAAAAAAAGCAGGATACAGTGCTTTCGCACTGTCATCACCTTTTTTTT	0	0	0	I	0	0	0	I	0	0	0	I
T1068	AAAAAAAACGGGGGTACAGTGCTTTCGCACTGGCTGTCCCTTTTTTTT	0	0	0	I	0	0	0	I	0	0	0	I
T1069	AAAAAAAAGGTTGCTACAGTGCTTTCGCACTGCACAAAGCTTTTTTTT	0	0	0	I	0	0	0	I	0	0	0	I
T1070	AAAAAAAAGGTGGTCGCAGTGCTTTCGCACTGAACTGCGCTTTTTTTT	0	0	0	I	0	0	0	I	0	0	0	I
T1071	AAAAAAAAGCTTTGAACAGTGCTTTCGCACTGTTCAAAGCTTTTTTTT	5	5	0	100.00%	4	4	0	100.00%	1	1	0	100.00%
T1072	AAAAAAAAGCTTACTACAGTGCGAAAGCACTGCCCCCACCTTTTTTTT	0	0	0	I	0	0	0	I	0	0	0	I
T1073	AAAAAAAAGCTGGGGTCAGTGCTTTCGCACTGCATATCCCTTTTTTTT	0	0	0	I	0	0	0	I	0	0	0	I
T1074	AAAAAAAAGCAGTTGTCAGTGCTTTCGCACTGCTGCGCGGTTTTTTTT	0	0	0	I	0	0	0	I	0	0	0	I
T1075	AAAAAAAACGTAATTTCAGTGCGAAAGCACTGAAATTACGTTTTTTTT	27	26	1	96.30%	97	97	0	100.00%	24	22	2	91.67%
T1076	AAAAAAAACGGCACCGCAGTGCGAAAGCACTGACTTCTGCTTTTTTTT	0	0	0	I	0	0	0	I	0	0	0	I
T1077	AAAAAAAACGAGTATACAGTGCTTTCGCACTGTATACTCGTTTTTTTT	0	0	0	I	1	1	0	100.00%	0	0	0	I
T1078	AAAAAAAACGACAGGTCAGTGCGAAAGCACTGAAAGACGGTTTTTTTT	0	0	0	I	0	0	0	I	0	0	0	I
T1079	AAAAAAAACCCCGTGTCAGTGCGAAAGCACTGCGCACACCTTTTTTTT	0	0	0	I	0	0	0	I	0	0	0	I
T1080	AAAAAAAAGGTCAATACAGTGCGAAAGCACTGCCAGCACGTTTTTTTT	0	0	0	I	0	0	0	I	3	0	3	0.00%
T1081	AAAAAAAAGGGACTAGCAGTGCGAAAGCACTGGAACGAGGTTTTTTTT	1	0	1	0.00%	0	0	0	I	0	0	0	I
T1082	AAAAAAAAGGCGTACGCAGTGCGAAAGCACTGTCCGTTCGTTTTTTTT	0	0	0	I	0	0	0	I	0	0	0	I
T1083	AAAAAAAAGCATGACGCAGTGCGAAAGCACTGACCCTCGGTTTTTTTT	0	0	0	I	0	0	0	I	0	0	0	I
T1084	AAAAAAAACGTTTTGTCAGTGCTTTCGCACTGACAAAACGTTTTTTTT	20	19	1	95.00%	30	30	0	100.00%	19	19	0	100.00%
T1085	AAAAAAAACGTGGAAACAGTGCGAAAGCACTGACCGTAGCTTTTTTTT	0	0	0	I	0	0	0	I	0	0	0	I
T1086	AAAAAAAACCTTCTGACAGTGCGAAAGCACTGCCCACCGCTTTTTTTT	0	0	0	I	0	0	0	I	0	0	0	I
T1087	AAAAAAAACCATATTGCAGTGCTTTCGCACTGCAATATGGTTTTTTTT	8	8	0	100.00%	24	23	1	95.83%	19	19	0	100.00%
T1088	AAAAAAAACCACCTCGCAGTGCTTTCGCACTGTGCAAACGTTTTTTTT	1	0	1	0.00%	8	4	4	50.00%	5	1	4	20.00%
T1089	AAAAAAAAGGTAGTGTCAGTGCGAAAGCACTGCGCCCTGCTTTTTTTT	0	0	0	I	0	0	0	I	0	0	0	I
T1090	AAAAAAAAGGTAATGGCAGTGCGAAAGCACTGGACCTCGGTTTTTTTT	0	0	0	I	1	1	0	100.00%	1	1	0	100.00%
T1091	AAAAAAAAGGGTAATTCAGTGCGAAAGCACTGCACGCCGCTTTTTTTT	0	0	0	I	0	0	0	I	0	0	0	I
T1092	AAAAAAAAGCTTAGAACAGTGCTTTCGCACTGTTCTAAGCTTTTTTTT	0	0	0	I	10	10	0	100.00%	2	2	0	100.00%
T1093	AAAAAAAACGTGGGAGCAGTGCTTTCGCACTGGAAGTTGCTTTTTTTT	0	0	0	I	0	0	0	I	0	0	0	I
T1094	AAAAAAAACCTTAATCCAGTGCGAAAGCACTGGATTAAGGTTTTTTTT	10	10	0	100.00%	89	84	5	94.38%	74	72	2	97.30%
T1095	AAAAAAAAGGTTGACTCAGTGCTTTCGCACTGAGTCAACCTTTTTTTT	0	0	0	I	7	7	0	100.00%	10	10	0	100.00%
T1096	AAAAAAAAGGAATTTTCAGTGCGAAAGCACTGAAAATTCCTTTTTTTT	0	0	0	I	0	0	0	I	0	0	0	I
T1097	AAAAAAAAGCAAAGGACAGTGCTTTCGCACTGGAAACGGCTTTTTTTT	0	0	0	I	0	0	0	I	0	0	0	I
T1098	AAAAAAAACGCCACGGCAGTGCTTTCGCACTGAGAAGAGCTTTTTTTT	0	0	0	I	0	0	0	I	0	0	0	I
T1099	AAAAAAAACGACCTCTCAGTGCGAAAGCACTGTTACTTGGTTTTTTTT	0	0	0	I	0	0	0	I	0	0	0	I
T1100	AAAAAAAACCTTATACCAGTGCGAAAGCACTGGTATAAGGTTTTTTTT	0	0	0	I	1	1	0	100.00%	1	1	0	100.00%
T1101	AAAAAAAACCTCCAACCAGTGCGAAAGCACTGATAGTGGCTTTTTTTT	0	0	0	I	15	7	8	46.67%	27	17	10	62.96%
T1102	AAAAAAAAGGTGGTTGCAGTGCGAAAGCACTGCAACCACCTTTTTTTT	0	0	0	I	9	9	0	100.00%	12	12	0	100.00%
T1103	AAAAAAAAGGGCAATACAGTGCTTTCGCACTGGGACATCGTTTTTTTT	0	0	0	I	0	0	0	I	0	0	0	I
T1104	AAAAAAAACGAAAGTTCAGTGCTTTCGCACTGAACTTTCGTTTTTTTT	1	1	0	100.00%	19	19	0	100.00%	0	0	0	I
T1105	AAAAAAAACCGACTTGCAGTGCGAAAGCACTGAGCATTCCTTTTTTTT	0	0	0	I	0	0	0	I	0	0	0	I
T1106	AAAAAAAACCCACGAACAGTGCTTTCGCACTGGGGACAGCTTTTTTTT	0	0	0	I	0	0	0	I	0	0	0	I
T1107	AAAAAAAACCAGCGGTCAGTGCGAAAGCACTGCTATTGCCTTTTTTTT	0	0	0	I	0	0	0	I	0	0	0	I
T1108	AAAAAAAAGGTGTGTGCAGTGCGAAAGCACTGCACACACCTTTTTTTT	2	2	0	100.00%	2	2	0	100.00%	23	23	0	100.00%
T1109	AAAAAAAAGGCTAGGGCAGTGCGAAAGCACTGCTCGTGGCTTTTTTTT	0	0	0	I	0	0	0	I	0	0	0	I
T1110	AAAAAAAAGCAGGTGCCAGTGCTTTCGCACTGAATGTCCGTTTTTTTT	0	0	0	I	1	0	1	0.00%	0	0	0	I
T1111	AAAAAAAAGGGTCGATCAGTGCTTTCGCACTGCGGCACGGTTTTTTTT	0	0	0	I	0	0	0	I	0	0	0	I
T1112	AAAAAAAAGGCTTAGGCAGTGCTTTCGCACTGTCCGAGGGTTTTTTTT	6	0	6	0.00%	1	0	1	0.00%	1	0	1	0.00%
T1113	AAAAAAAAGGCAGGAACAGTGCGAAAGCACTGCACACTCGTTTTTTTT	11	3	8	27.27%	0	0	0	I	5	4	1	80.00%
T1114	AAAAAAAAGCGTTTAGCAGTGCGAAAGCACTGATTTCCGCTTTTTTTT	0	0	0	I	0	0	0	I	0	0	0	I
T1115	AAAAAAAACGTTTTTTCAGTGCGAAAGCACTGCACCGCGCTTTTTTTT	0	0	0	I	0	0	0	I	0	0	0	I
T1116	AAAAAAAACGTTTCGTCAGTGCGAAAGCACTGACGAAACGTTTTTTTT	3	3	0	100.00%	0	0	0	I	12	11	1	91.67%
T1117	AAAAAAAACGGAGTGGCAGTGCTTTCGCACTGTGTAAACCTTTTTTTT	0	0	0	I	0	0	0	I	0	0	0	I
T1118	AAAAAAAACGCGGGTCCAGTGCGAAAGCACTGTCTTGCCCTTTTTTTT	0	0	0	I	0	0	0	I	0	0	0	I
T1119	AAAAAAAACGAATATCCAGTGCGAAAGCACTGTGGGCTCCTTTTTTTT	0	0	0	I	0	0	0	I	0	0	0	I
T1120	AAAAAAAACCGGGCTGCAGTGCGAAAGCACTGGACGATCCTTTTTTTT	0	0	0	I	0	0	0	I	0	0	0	I
T1121	AAAAAAAACCCGGGGTCAGTGCGAAAGCACTGTTTCTGGCTTTTTTTT	0	0	0	I	0	0	0	I	0	0	0	I
T1122	AAAAAAAAGGTGGCGCCAGTGCGAAAGCACTGCTACGAGGTTTTTTTT	0	0	0	I	0	0	0	I	0	0	0	I
T1123	AAAAAAAAGGTCGCGTCAGTGCTTTCGCACTGCGGTTTCGTTTTTTTT	0	0	0	I	0	0	0	I	0	0	0	I
T1124	AAAAAAAAGGATTTATCAGTGCTTTCGCACTGATAAATCCTTTTTTTT	5	5	0	100.00%	1	1	0	100.00%	2	2	0	100.00%
T1125	AAAAAAAAGGAAACCCCAGTGCGAAAGCACTGCCCAGTGGTTTTTTTT	0	0	0	I	0	0	0	I	2	0	2	0.00%
T1126	AAAAAAAAGCTGTTTCCAGTGCTTTCGCACTGCCTGTCCGTTTTTTTT	0	0	0	I	0	0	0	I	0	0	0	I
T1127	AAAAAAAAGCTGAAGTCAGTGCGAAAGCACTGTGAAGTCGTTTTTTTT	0	0	0	I	0	0	0	I	1	1	0	100.00%
T1128	AAAAAAAAGCTCCTTACAGTGCGAAAGCACTGTCGCGACCTTTTTTTT	0	0	0	I	0	0	0	I	0	0	0	I
T1129	AAAAAAAAGCTATCTTCAGTGCGAAAGCACTGCTGAACGGTTTTTTTT	0	0	0	I	1	1	0	100.00%	4	4	0	100.00%
T1130	AAAAAAAACGCTGAGTCAGTGCTTTCGCACTGACTCAGCGTTTTTTTT	1	1	0	100.00%	0	0	0	I	3	3	0	100.00%
T1131	AAAAAAAACGATCTCTCAGTGCGAAAGCACTGCACCTCCGTTTTTTTT	0	0	0	I	0	0	0	I	0	0	0	I
T1132	AAAAAAAACCTGTGTTCAGTGCGAAAGCACTGAACACAGGTTTTTTTT	1	1	0	100.00%	8	8	0	100.00%	18	18	0	100.00%
T1133	AAAAAAAACCTATTGTCAGTGCGAAAGCACTGACAATAGGTTTTTTTT	11	11	0	100.00%	45	39	6	86.67%	57	52	5	91.23%
T1134	AAAAAAAACCTAGACCCAGTGCGAAAGCACTGGAAACTCGTTTTTTTT	3	1	2	33.33%	0	0	0	I	0	0	0	I
T1135	AAAAAAAACCGTGGCGCAGTGCTTTCGCACTGAACGTCCCTTTTTTTT	0	0	0	I	5	0	5	0.00%	4	2	2	50.00%
T1136	AAAAAAAAGGTTTACTCAGTGCTTTCGCACTGGACGAGCCTTTTTTTT	0	0	0	I	0	0	0	I	1	0	1	0.00%
T1137	AAAAAAAAGGTATCGTCAGTGCGAAAGCACTGACGATACCTTTTTTTT	1	1	0	100.00%	3	3	0	100.00%	5	5	0	100.00%
T1138	AAAAAAAAGGGCCGATCAGTGCGAAAGCACTGTAGCTACGTTTTTTTT	1	0	1	0.00%	0	0	0	I	0	0	0	I
T1139	AAAAAAAAGCGGCGGGCAGTGCGAAAGCACTGAGCAAACGTTTTTTTT	0	0	0	I	0	0	0	I	2	0	2	0.00%
T1140	AAAAAAAACGCGTGCCCAGTGCTTTCGCACTGAAGGAAGCTTTTTTTT	0	0	0	I	0	0	0	I	0	0	0	I
T1141	AAAAAAAACGCCTGTTCAGTGCGAAAGCACTGAATCCAGCTTTTTTTT	0	0	0	I	0	0	0	I	0	0	0	I
T1142	AAAAAAAACCTTTTAGCAGTGCGAAAGCACTGCTAAAAGGTTTTTTTT	0	0	0	I	3	3	0	100.00%	0	0	0	I
T1143	AAAAAAAACCTGCTTGCAGTGCGAAAGCACTGGGGTTCCGTTTTTTTT	0	0	0	I	0	0	0	I	0	0	0	I
T1144	AAAAAAAAGGTCATTGCAGTGCGAAAGCACTGTCCACCGGTTTTTTTT	9	2	7	22.22%	10	7	3	70.00%	24	12	12	50.00%
T1145	AAAAAAAACCTATGATCAGTGCTTTCGCACTGATCATAGGTTTTTTTT	20	20	0	100.00%	62	61	1	98.39%	26	25	1	96.15%
T1146	AAAAAAAACCGGGGGGCAGTGCTTTCGCACTGTCTGAAGCTTTTTTTT	0	0	0	I	3	2	1	66.67%	0	0	0	I
T1147	AAAAAAAACCAGGATGCAGTGCTTTCGCACTGGCGAAACCTTTTTTTT	0	0	0	I	0	0	0	I	0	0	0	I
T1148	AAAAAAAAGGTTTTTGCAGTGCGAAAGCACTGTTACACGCTTTTTTTT	0	0	0	I	0	0	0	I	0	0	0	I
T1149	AAAAAAAAGGTCAGTTCAGTGCGAAAGCACTGTTGCCCCCTTTTTTTT	0	0	0	I	0	0	0	I	0	0	0	I
T1150	AAAAAAAACGTATTTGCAGTGCTTTCGCACTGCAAATACGTTTTTTTT	24	24	0	100.00%	29	28	1	96.55%	17	17	0	100.00%
T1151	AAAAAAAACGGGAGTGCAGTGCTTTCGCACTGCACTCCCGTTTTTTTT	0	0	0	I	0	0	0	I	9	9	0	100.00%
T1152	AAAAAAAACGATGTTACAGTGCGAAAGCACTGACGACCCCTTTTTTTT	0	0	0	I	0	0	0	I	0	0	0	I
T1153	AAAAAAAACCGGAACACAGTGCGAAAGCACTGCGTCACCCTTTTTTTT	1	0	1	0.00%	0	0	0	I	0	0	0	I
T1154	AAAAAAAAGGTGCTTGCAGTGCTTTCGCACTGTGGAATCCTTTTTTTT	0	0	0	I	0	0	0	I	7	7	0	100.00%
T1155	AAAAAAAAGGGCATACCAGTGCGAAAGCACTGCGTTTTGGTTTTTTTT	0	0	0	I	0	0	0	I	0	0	0	I
T1156	AAAAAAAAGGAATATTCAGTGCGAAAGCACTGAATATTCCTTTTTTTT	10	10	0	100.00%	27	26	1	96.30%	8	8	0	100.00%
T1157	AAAAAAAAGCTTTGTTCAGTGCGAAAGCACTGATCACTGGTTTTTTTT	0	0	0	I	0	0	0	I	0	0	0	I
T1158	AAAAAAAAGCTCTCGCCAGTGCTTTCGCACTGTGTCCGGGTTTTTTTT	0	0	0	I	0	0	0	I	0	0	0	I
T1159	AAAAAAAAGCCTTAAGCAGTGCGAAAGCACTGGCCCCCGCTTTTTTTT	0	0	0	I	0	0	0	I	0	0	0	I
T1160	AAAAAAAAGCAATGTACAGTGCGAAAGCACTGTACATTGCTTTTTTTT	8	8	0	100.00%	15	15	0	100.00%	100	100	0	100.00%
T1161	AAAAAAAAGCAACTCCCAGTGCGAAAGCACTGCGCTACCGTTTTTTTT	0	0	0	I	0	0	0	I	0	0	0	I
T1162	AAAAAAAACGTTTTTGCAGTGCGAAAGCACTGCAAAAACGTTTTTTTT	32	31	1	96.88%	41	41	0	100.00%	45	43	2	95.56%
T1163	AAAAAAAACGTTCTTACAGTGCGAAAGCACTGTAAGAACGTTTTTTTT	0	0	0	I	0	0	0	I	0	0	0	I
T1164	AAAAAAAACCTCGGTGCAGTGCTTTCGCACTGAAACGTCCTTTTTTTT	0	0	0	I	0	0	0	I	0	0	0	I
T1165	AAAAAAAACCGACTATCAGTGCGAAAGCACTGCGCAAACCTTTTTTTT	0	0	0	I	0	0	0	I	0	0	0	I
T1166	AAAAAAAACCATTCCTCAGTGCGAAAGCACTGACGCGTCCTTTTTTTT	0	0	0	I	0	0	0	I	0	0	0	I
T1167	AAAAAAAAGGTATGCTCAGTGCGAAAGCACTGAGCATAGCTTTTTTTT	0	0	0	I	0	0	0	I	0	0	0	I
T1168	AAAAAAAAGGTAGATGCAGTGCGAAAGCACTGCATCTACCTTTTTTTT	1	1	0	100.00%	82	81	1	98.78%	107	106	1	99.07%
T1169	AAAAAAAAGGGGGTGCCAGTGCTTTCGCACTGCTCTCCGCTTTTTTTT	0	0	0	I	0	0	0	I	0	0	0	I
T1170	AAAAAAAAGGGAAAGGCAGTGCTTTCGCACTGGAGTGGCCTTTTTTTT	0	0	0	I	0	0	0	I	0	0	0	I
T1171	AAAAAAAAGGATTTAACAGTGCTTTCGCACTGTTAAATCCTTTTTTTT	0	0	0	I	2	2	0	100.00%	2	2	0	100.00%
T1172	AAAAAAAAGCTCGTCCCAGTGCGAAAGCACTGAAAAGGCCTTTTTTTT	3	1	2	33.33%	0	0	0	I	4	2	2	50.00%
T1173	AAAAAAAAGCGTGGCGCAGTGCTTTCGCACTGTATCCTCGTTTTTTTT	0	0	0	I	0	0	0	I	0	0	0	I
T1174	AAAAAAAAGCAATATTCAGTGCGAAAGCACTGTCTCTCGCTTTTTTTT	0	0	0	I	0	0	0	I	0	0	0	I
T1175	AAAAAAAACGGTTTGTCAGTGCGAAAGCACTGCGTCGAGCTTTTTTTT	0	0	0	I	0	0	0	I	0	0	0	I
T1176	AAAAAAAACGGGTTGGCAGTGCTTTCGCACTGTGAACAGCTTTTTTTT	0	0	0	I	0	0	0	I	0	0	0	I
T1177	AAAAAAAACGGATTGACAGTGCTTTCGCACTGTCAATCCGTTTTTTTT	0	0	0	I	4	3	1	75.00%	34	33	1	97.06%
T1178	AAAAAAAAGGTGGGTGCAGTGCTTTCGCACTGGGTTATCCTTTTTTTT	0	0	0	I	0	0	0	I	0	0	0	I
T1179	AAAAAAAAGGGCTTTGCAGTGCTTTCGCACTGGATGAACGTTTTTTTT	0	0	0	I	0	0	0	I	0	0	0	I
T1180	AAAAAAAAGCTTAGCTCAGTGCTTTCGCACTGAGCTAAGCTTTTTTTT	0	0	0	I	7	7	0	100.00%	6	6	0	100.00%
T1181	AAAAAAAACGTTATCGCAGTGCTTTCGCACTGCGATAACGTTTTTTTT	2	2	0	100.00%	9	9	0	100.00%	1	1	0	100.00%
T1182	AAAAAAAACGTAGATTCAGTGCTTTCGCACTGAATCTAGGTTTTTTTT	0	0	0	I	1	0	1	0.00%	0	0	0	I
T1183	AAAAAAAACGCATGTACAGTGCTTTCGCACTGTACATGCGTTTTTTTT	7	7	0	100.00%	17	15	2	88.24%	39	39	0	100.00%
T1184	AAAAAAAACCTTAAGACAGTGCGAAAGCACTGACATGACCTTTTTTTT	0	0	0	I	0	0	0	I	0	0	0	I
T1185	AAAAAAAACCACATCACAGTGCGAAAGCACTGTGATGTCGTTTTTTTT	1	1	0	100.00%	1	1	0	100.00%	0	0	0	I
T1186	AAAAAAAAGGTGTGTGCAGTGCTTTCGCACTGTGATGCCGTTTTTTTT	0	0	0	I	0	0	0	I	0	0	0	I
T1187	AAAAAAAAGGTGAATACAGTGCTTTCGCACTGTATTCACCTTTTTTTT	1	1	0	100.00%	4	4	0	100.00%	0	0	0	I
T1188	AAAAAAAAGGTCGTGTCAGTGCTTTCGCACTGACACGACCTTTTTTTT	1	1	0	100.00%	3	3	0	100.00%	12	12	0	100.00%
T1189	AAAAAAAAGGTAATGTCAGTGCGAAAGCACTGACATTACCTTTTTTTT	0	0	0	I	0	0	0	I	3	2	1	66.67%
T1190	AAAAAAAAGGCAGTCACAGTGCTTTCGCACTGGCATAGCGTTTTTTTT	0	0	0	I	0	0	0	I	0	0	0	I
T1191	AAAAAAAAGCTTGCCCCAGTGCGAAAGCACTGTACTCTCGTTTTTTTT	0	0	0	I	2	0	2	0.00%	0	0	0	I
T1192	AAAAAAAAGCTACTACCAGTGCTTTCGCACTGTCGAGGGGTTTTTTTT	0	0	0	I	1	0	1	0.00%	0	0	0	I
T1193	AAAAAAAAGCGATCCGCAGTGCGAAAGCACTGAGAGCCCGTTTTTTTT	0	0	0	I	0	0	0	I	0	0	0	I
T1194	AAAAAAAAGCCGAGTGCAGTGCTTTCGCACTGAGAACTCGTTTTTTTT	0	0	0	I	0	0	0	I	0	0	0	I
T1195	AAAAAAAACGCTCACGCAGTGCGAAAGCACTGAACACACGTTTTTTTT	6	1	5	16.67%	0	0	0	I	0	0	0	I
T1196	AAAAAAAAGGCTACAACAGTGCGAAAGCACTGCCTGCCGGTTTTTTTT	0	0	0	I	0	0	0	I	0	0	0	I
T1197	AAAAAAAAGCTTGTAGCAGTGCGAAAGCACTGCTACAAGCTTTTTTTT	0	0	0	I	0	0	0	I	1	0	1	0.00%
T1198	AAAAAAAACGGTCCTTCAGTGCTTTCGCACTGTCCCTAGCTTTTTTTT	0	0	0	I	0	0	0	I	0	0	0	I
T1199	AAAAAAAACGGGGTATCAGTGCTTTCGCACTGGGCAATGCTTTTTTTT	0	0	0	I	1	0	1	0.00%	1	0	1	0.00%
T1200	AAAAAAAAGGTGCAGGCAGTGCTTTCGCACTGCAACGTGGTTTTTTTT	0	0	0	I	0	0	0	I	0	0	0	I
T1201	AAAAAAAAGGCTTTAACAGTGCGAAAGCACTGCACACTCGTTTTTTTT	0	0	0	I	0	0	0	I	0	0	0	I
T1202	AAAAAAAAGGCTCCTTCAGTGCTTTCGCACTGACCAATCGTTTTTTTT	0	0	0	I	0	0	0	I	0	0	0	I
T1203	AAAAAAAAGGAGAGGACAGTGCGAAAGCACTGGACCTTGGTTTTTTTT	2	0	2	0.00%	1	1	0	100.00%	6	2	4	33.33%
T1204	AAAAAAAAGCCTATCTCAGTGCGAAAGCACTGTTCGGACGTTTTTTTT	0	0	0	I	0	0	0	I	0	0	0	I
T1205	AAAAAAAACGTTTCGTCAGTGCGAAAGCACTGCACTAGCCTTTTTTTT	1	0	1	0.00%	0	0	0	I	11	10	1	90.91%
T1206	AAAAAAAACGTTTCGACAGTGCTTTCGCACTGCAGAAAGCTTTTTTTT	2	0	2	0.00%	0	0	0	I	0	0	0	I
T1207	AAAAAAAACGTCTGGGCAGTGCTTTCGCACTGTAGCGTGCTTTTTTTT	0	0	0	I	0	0	0	I	0	0	0	I
T1208	AAAAAAAACGTCGTCACAGTGCTTTCGCACTGCCCATTGCTTTTTTTT	0	0	0	I	0	0	0	I	0	0	0	I
T1209	AAAAAAAACGGGGTAACAGTGCTTTCGCACTGGTATAGCCTTTTTTTT	1	1	0	100.00%	0	0	0	I	0	0	0	I
T1210	AAAAAAAACGGGGCTCCAGTGCTTTCGCACTGAAAAGGCCTTTTTTTT	0	0	0	I	0	0	0	I	0	0	0	I
T1211	AAAAAAAACGCTGTAGCAGTGCGAAAGCACTGTTAATAGCTTTTTTTT	1	1	0	100.00%	0	0	0	I	0	0	0	I
T1212	AAAAAAAACCCTAGTACAGTGCTTTCGCACTGTACTAGGGTTTTTTTT	1	1	0	100.00%	19	19	0	100.00%	13	13	0	100.00%
T1213	AAAAAAAACCCATCGACAGTGCGAAAGCACTGGCAGGCCCTTTTTTTT	3	2	1	66.67%	0	0	0	I	3	3	0	100.00%
T1214	AAAAAAAAGGTTGAATCAGTGCGAAAGCACTGATTCAACCTTTTTTTT	0	0	0	I	0	0	0	I	0	0	0	I
T1215	AAAAAAAAGGTTAGTGCAGTGCGAAAGCACTGTCCCCAGGTTTTTTTT	1	1	0	100.00%	0	0	0	I	3	1	2	33.33%
T1216	AAAAAAAAGGGCTCATCAGTGCGAAAGCACTGCCCCCCCGTTTTTTTT	0	0	0	I	4	2	2	50.00%	8	8	0	100.00%
T1217	AAAAAAAAGGATAGTTCAGTGCGAAAGCACTGAACTATCCTTTTTTTT	6	6	0	100.00%	41	41	0	100.00%	15	15	0	100.00%
T1218	AAAAAAAAGGACGATACAGTGCGAAAGCACTGCACTCAGGTTTTTTTT	2	0	2	0.00%	7	3	4	42.86%	7	0	7	0.00%
T1219	AAAAAAAAGCTTATAACAGTGCTTTCGCACTGTTATAAGCTTTTTTTT	1	1	0	100.00%	4	4	0	100.00%	0	0	0	I
T1220	AAAAAAAAGCAGGGCGCAGTGCGAAAGCACTGTCTGTAGGTTTTTTTT	0	0	0	I	0	0	0	I	0	0	0	I
T1221	AAAAAAAACGGAGGGGCAGTGCTTTCGCACTGGTCGATGGTTTTTTTT	0	0	0	I	0	0	0	I	0	0	0	I
T1222	AAAAAAAACGAGATGTCAGTGCTTTCGCACTGCGACAAGCTTTTTTTT	0	0	0	I	0	0	0	I	0	0	0	I
T1223	AAAAAAAACGAAGTTACAGTGCGAAAGCACTGCGTGCCCCTTTTTTTT	1	0	1	0.00%	0	0	0	I	0	0	0	I
T1224	AAAAAAAACCTTAATGCAGTGCGAAAGCACTGCATTAAGGTTTTTTTT	7	7	0	100.00%	77	76	1	98.70%	58	58	0	100.00%
T1225	AAAAAAAACCAATTTGCAGTGCTTTCGCACTGCAAATTGGTTTTTTTT	10	10	0	100.00%	56	56	0	100.00%	46	46	0	100.00%
T1226	AAAAAAAAGGTTCTCGCAGTGCGAAAGCACTGGTCTCCGGTTTTTTTT	0	0	0	I	0	0	0	I	0	0	0	I
T1227	AAAAAAAAGGTCTGAACAGTGCTTTCGCACTGTTCAGACCTTTTTTTT	22	21	1	95.45%	3	3	0	100.00%	60	60	0	100.00%
T1228	AAAAAAAAGGAGTGTGCAGTGCTTTCGCACTGCACACTCCTTTTTTTT	3	3	0	100.00%	4	4	0	100.00%	20	20	0	100.00%
T1229	AAAAAAAAGGACGTTCCAGTGCTTTCGCACTGTGCAACCGTTTTTTTT	3	1	2	33.33%	1	1	0	100.00%	2	1	1	50.00%
T1230	AAAAAAAAGCTTTTCCCAGTGCGAAAGCACTGGGAAAAGGTTTTTTTT	0	0	0	I	0	0	0	I	0	0	0	I
T1231	AAAAAAAACGGTGCCTCAGTGCTTTCGCACTGCGATCTCCTTTTTTTT	0	0	0	I	0	0	0	I	0	0	0	I
T1232	AAAAAAAACGCATGGACAGTGCGAAAGCACTGACCTCCGCTTTTTTTT	0	0	0	I	0	0	0	I	0	0	0	I
T1233	AAAAAAAACCGTAACACAGTGCTTTCGCACTGTGTTACGGTTTTTTTT	1	1	0	100.00%	10	10	0	100.00%	1	0	1	0.00%
T1234	AAAAAAAACCCATTGGCAGTGCGAAAGCACTGACTACACGTTTTTTTT	0	0	0	I	0	0	0	I	0	0	0	I
T1235	AAAAAAAACCAATTGACAGTGCTTTCGCACTGTCAATTGGTTTTTTTT	5	5	0	100.00%	100	99	1	99.00%	58	58	0	100.00%
T1236	AAAAAAAAGGTCGGGACAGTGCTTTCGCACTGGTTTCTGCTTTTTTTT	0	0	0	I	0	0	0	I	0	0	0	I
T1237	AAAAAAAAGGTAAGGACAGTGCGAAAGCACTGCCACCCCCTTTTTTTT	0	0	0	I	0	0	0	I	0	0	0	I
T1238	AAAAAAAAGGAGAGCTCAGTGCGAAAGCACTGGTTGTAGGTTTTTTTT	1	0	1	0.00%	7	3	4	42.86%	0	0	0	I
T1239	AAAAAAAACGAGGGACCAGTGCTTTCGCACTGCACGAAGCTTTTTTTT	0	0	0	I	0	0	0	I	0	0	0	I
T1240	AAAAAAAACCTACCTACAGTGCGAAAGCACTGTAGGTACGTTTTTTTT	0	0	0	I	0	0	0	I	1	1	0	100.00%
T1241	AAAAAAAACCGCGTCTCAGTGCGAAAGCACTGTGCCGTCCTTTTTTTT	0	0	0	I	3	0	3	0.00%	3	0	3	0.00%
T1242	AAAAAAAACCATCATGCAGTGCGAAAGCACTGCATGATGGTTTTTTTT	0	0	0	I	15	15	0	100.00%	59	59	0	100.00%
T1243	AAAAAAAAGGTGTCGGCAGTGCGAAAGCACTGCACATCCGTTTTTTTT	0	0	0	I	0	0	0	I	0	0	0	I
T1244	AAAAAAAAGCGCTGCCCAGTGCGAAAGCACTGATGGTGGGTTTTTTTT	0	0	0	I	0	0	0	I	0	0	0	I
T1245	AAAAAAAAGCCCCGGACAGTGCGAAAGCACTGAAGATACGTTTTTTTT	0	0	0	I	0	0	0	I	0	0	0	I
T1246	AAAAAAAACGTTTAAGCAGTGCTTTCGCACTGAGTACTGCTTTTTTTT	0	0	0	I	0	0	0	I	0	0	0	I
T1247	AAAAAAAACGCATAATCAGTGCGAAAGCACTGAACCCACCTTTTTTTT	0	0	0	I	0	0	0	I	2	0	2	0.00%
T1248	AAAAAAAACGATTTCCCAGTGCGAAAGCACTGGACCTGGCTTTTTTTT	0	0	0	I	0	0	0	I	0	0	0	I
T1249	AAAAAAAACCTTTACCCAGTGCTTTCGCACTGGGTAAAGGTTTTTTTT	1	1	0	100.00%	47	43	4	91.49%	84	83	1	98.81%
T1250	AAAAAAAACCACGTTACAGTGCTTTCGCACTGGGTTCACCTTTTTTTT	0	0	0	I	0	0	0	I	0	0	0	I
T1251	AAAAAAAAGGTTACCGCAGTGCTTTCGCACTGACAGTGGGTTTTTTTT	0	0	0	I	0	0	0	I	0	0	0	I
T1252	AAAAAAAAGGTGTGGACAGTGCTTTCGCACTGTCCACACCTTTTTTTT	1	1	0	100.00%	12	12	0	100.00%	34	34	0	100.00%
T1253	AAAAAAAAGGAGTGTACAGTGCGAAAGCACTGTACACTCCTTTTTTTT	0	0	0	I	1	1	0	100.00%	0	0	0	I
T1254	AAAAAAAAGGAGAGGGCAGTGCGAAAGCACTGAAGCCCGCTTTTTTTT	0	0	0	I	0	0	0	I	0	0	0	I
T1255	AAAAAAAAGGAATTATCAGTGCGAAAGCACTGATAATTCCTTTTTTTT	0	0	0	I	0	0	0	I	1	1	0	100.00%
T1256	AAAAAAAAGCGTGTAGCAGTGCGAAAGCACTGTAGAATGGTTTTTTTT	0	0	0	I	0	0	0	I	0	0	0	I
T1257	AAAAAAAAGCCTTATGCAGTGCGAAAGCACTGCATAAGGCTTTTTTTT	0	0	0	I	8	8	0	100.00%	57	53	4	92.98%
T1258	AAAAAAAACGAATTTACAGTGCGAAAGCACTGTAAATTCGTTTTTTTT	18	18	0	100.00%	55	50	5	90.91%	61	56	5	91.80%
T1259	AAAAAAAACCTTAATCCAGTGCTTTCGCACTGGATTAAGGTTTTTTTT	3	3	0	100.00%	85	81	4	95.29%	38	38	0	100.00%
T1260	AAAAAAAACCAGTGTTCAGTGCTTTCGCACTGAACACTGGTTTTTTTT	8	8	0	100.00%	1	1	0	100.00%	15	15	0	100.00%
T1261	AAAAAAAAGGGGCGTGCAGTGCTTTCGCACTGTGTCCTGGTTTTTTTT	0	0	0	I	0	0	0	I	1	1	0	100.00%
T1262	AAAAAAAAGGAATGTACAGTGCGAAAGCACTGCGCAAGGGTTTTTTTT	0	0	0	I	0	0	0	I	0	0	0	I
T1263	AAAAAAAAGGAATCCTCAGTGCGAAAGCACTGTACTAAGGTTTTTTTT	0	0	0	I	0	0	0	I	0	0	0	I
T1264	AAAAAAAAGGAAAAATCAGTGCTTTCGCACTGATTTTTCCTTTTTTTT	0	0	0	I	0	0	0	I	3	3	0	100.00%
T1265	AAAAAAAAGCTGTGGACAGTGCTTTCGCACTGATAGGACGTTTTTTTT	0	0	0	I	0	0	0	I	0	0	0	I
T1266	AAAAAAAAGCAGAGTACAGTGCTTTCGCACTGAGCACAGGTTTTTTTT	0	0	0	I	0	0	0	I	0	0	0	I
T1267	AAAAAAAACCTTTACGCAGTGCGAAAGCACTGCGTAAAGGTTTTTTTT	0	0	0	I	53	53	0	100.00%	81	81	0	100.00%
T1268	AAAAAAAACCGATCTGCAGTGCTTTCGCACTGGGCTCTGCTTTTTTTT	0	0	0	I	0	0	0	I	1	0	1	0.00%
T1269	AAAAAAAACCGACTGACAGTGCTTTCGCACTGGACCTACCTTTTTTTT	0	0	0	I	0	0	0	I	0	0	0	I
T1270	AAAAAAAACCAGGGCCCAGTGCGAAAGCACTGGAACGTGCTTTTTTTT	0	0	0	I	0	0	0	I	0	0	0	I
T1271	AAAAAAAAGGTGAGTGCAGTGCTTTCGCACTGCACTCACCTTTTTTTT	1	1	0	100.00%	6	6	0	100.00%	19	19	0	100.00%
T1272	AAAAAAAAGGATTTCTCAGTGCGAAAGCACTGAATCGGGGTTTTTTTT	0	0	0	I	0	0	0	I	0	0	0	I
T1273	AAAAAAAAGGAGAGAGCAGTGCGAAAGCACTGAACACCGGTTTTTTTT	1	1	0	100.00%	7	2	5	28.57%	0	0	0	I
T1274	AAAAAAAAGCATGAGGCAGTGCTTTCGCACTGTCCCCACGTTTTTTTT	0	0	0	I	0	0	0	I	0	0	0	I
T1275	AAAAAAAAGCAAATGTCAGTGCTTTCGCACTGGGCCCTGGTTTTTTTT	0	0	0	I	0	0	0	I	0	0	0	I
T1276	AAAAAAAACGTTAGTTCAGTGCGAAAGCACTGAACTAACGTTTTTTTT	34	33	1	97.06%	21	20	1	95.24%	62	62	0	100.00%
T1277	AAAAAAAACGGGGAGGCAGTGCTTTCGCACTGACCCTACCTTTTTTTT	0	0	0	I	0	0	0	I	0	0	0	I
T1278	AAAAAAAACGCTTAGACAGTGCTTTCGCACTGTCTAAGCGTTTTTTTT	0	0	0	I	14	14	0	100.00%	26	21	5	80.77%
T1279	AAAAAAAACCAGGTGACAGTGCTTTCGCACTGCCTACGCCTTTTTTTT	0	0	0	I	0	0	0	I	0	0	0	I
T1280	AAAAAAAAGGTTTCGTCAGTGCGAAAGCACTGCACCTAGGTTTTTTTT	0	0	0	I	1	1	0	100.00%	0	0	0	I
T1281	AAAAAAAAGGTTGGTGCAGTGCTTTCGCACTGTGGAATCGTTTTTTTT	2	2	0	100.00%	0	0	0	I	6	4	2	66.67%
T1282	AAAAAAAAGGTGGATTCAGTGCTTTCGCACTGAATCCACCTTTTTTTT	0	0	0	I	6	6	0	100.00%	3	3	0	100.00%
T1283	AAAAAAAAGGCGGGGACAGTGCTTTCGCACTGCTTTCGCGTTTTTTTT	0	0	0	I	0	0	0	I	0	0	0	I
T1284	AAAAAAAAGGCGCGAGCAGTGCTTTCGCACTGAAGTAAGGTTTTTTTT	0	0	0	I	0	0	0	I	0	0	0	I
T1285	AAAAAAAACGTAGGGACAGTGCTTTCGCACTGAATCAACGTTTTTTTT	0	0	0	I	1	0	1	0.00%	0	0	0	I
T1286	AAAAAAAACCTTTGATCAGTGCGAAAGCACTGATCAAAGGTTTTTTTT	32	30	2	93.75%	38	38	0	100.00%	64	57	7	89.06%
T1287	AAAAAAAACCGTTTAGCAGTGCTTTCGCACTGCTAAACGGTTTTTTTT	1	1	0	100.00%	44	44	0	100.00%	61	61	0	100.00%
T1288	AAAAAAAACCATTATCCAGTGCGAAAGCACTGAGGGAACCTTTTTTTT	0	0	0	I	0	0	0	I	0	0	0	I
T1289	AAAAAAAAGGTAATATCAGTGCTTTCGCACTGATATTACCTTTTTTTT	16	16	0	100.00%	32	31	1	96.88%	1	1	0	100.00%
T1290	AAAAAAAAGCGCAGAGCAGTGCTTTCGCACTGAGACCTGCTTTTTTTT	1	0	1	0.00%	8	1	7	12.50%	13	0	13	0.00%
T1291	AAAAAAAAGCGACCTTCAGTGCGAAAGCACTGAGAAAACGTTTTTTTT	1	0	1	0.00%	0	0	0	I	2	0	2	0.00%
T1292	AAAAAAAACGTGAAATCAGTGCGAAAGCACTGATTTCACGTTTTTTTT	0	0	0	I	0	0	0	I	0	0	0	I
T1293	AAAAAAAACGGGTGGTCAGTGCTTTCGCACTGGGGGGACCTTTTTTTT	0	0	0	I	0	0	0	I	1	0	1	0.00%
T1294	AAAAAAAACGGGTAGGCAGTGCTTTCGCACTGTATGAGGCTTTTTTTT	0	0	0	I	0	0	0	I	0	0	0	I
T1295	AAAAAAAACCTTTAACCAGTGCGAAAGCACTGGTTAAAGGTTTTTTTT	2	2	0	100.00%	74	73	1	98.65%	89	88	1	98.88%
T1296	AAAAAAAACCTTACGTCAGTGCTTTCGCACTGACGTAAGGTTTTTTTT	10	10	0	100.00%	56	55	1	98.21%	56	54	2	96.43%
T1297	AAAAAAAAGGTTTCCCCAGTGCGAAAGCACTGACAACACGTTTTTTTT	0	0	0	I	0	0	0	I	0	0	0	I
T1298	AAAAAAAAGGTATGATCAGTGCGAAAGCACTGAAACCCCCTTTTTTTT	0	0	0	I	0	0	0	I	0	0	0	I
T1299	AAAAAAAAGGGTCATACAGTGCTTTCGCACTGAAGCTGCGTTTTTTTT	0	0	0	I	0	0	0	I	0	0	0	I
T1300	AAAAAAAAGCGGGCTACAGTGCGAAAGCACTGCTACGAGGTTTTTTTT	0	0	0	I	0	0	0	I	1	0	1	0.00%
T1301	AAAAAAAAGCGCATCACAGTGCGAAAGCACTGGAACGAGCTTTTTTTT	5	1	4	20.00%	0	0	0	I	5	0	5	0.00%
T1302	AAAAAAAAGCGCAGTGCAGTGCGAAAGCACTGGTTATGGGTTTTTTTT	0	0	0	I	0	0	0	I	0	0	0	I
T1303	AAAAAAAAGCCTCATCCAGTGCTTTCGCACTGACCTAACCTTTTTTTT	0	0	0	I	0	0	0	I	0	0	0	I
T1304	AAAAAAAAGCAATAGTCAGTGCTTTCGCACTGACTATTGCTTTTTTTT	6	6	0	100.00%	20	20	0	100.00%	62	62	0	100.00%
T1305	AAAAAAAACGTTCAATCAGTGCTTTCGCACTGCGGAGAGCTTTTTTTT	26	2	24	7.69%	18	7	11	38.89%	6	2	4	33.33%
T1306	AAAAAAAACCCAAAAACAGTGCTTTCGCACTGTTTTTGGGTTTTTTTT	0	0	0	I	0	0	0	I	17	17	0	100.00%
T1307	AAAAAAAACCAGTGCACAGTGCTTTCGCACTGGTTTGACCTTTTTTTT	0	0	0	I	0	0	0	I	0	0	0	I
T1308	AAAAAAAAGGTTGAAGCAGTGCTTTCGCACTGCTTCAACCTTTTTTTT	0	0	0	I	1	1	0	100.00%	11	11	0	100.00%
T1309	AAAAAAAAGGTAGATCCAGTGCTTTCGCACTGGATCTACCTTTTTTTT	0	0	0	I	62	57	5	91.94%	43	43	0	100.00%
T1310	AAAAAAAAGGTAATTGCAGTGCTTTCGCACTGCAATTACCTTTTTTTT	10	10	0	100.00%	59	58	1	98.31%	17	17	0	100.00%
T1311	AAAAAAAAGGCATTAGCAGTGCTTTCGCACTGTCTCACGGTTTTTTTT	2	2	0	100.00%	0	0	0	I	0	0	0	I
T1312	AAAAAAAAGCAATTTGCAGTGCGAAAGCACTGCAAATTGCTTTTTTTT	0	0	0	I	26	26	0	100.00%	34	32	2	94.12%
T1313	AAAAAAAACGTGCGTCCAGTGCGAAAGCACTGCGAAAACCTTTTTTTT	3	3	0	100.00%	0	0	0	I	0	0	0	I
T1314	AAAAAAAACGTCGTAACAGTGCGAAAGCACTGTTACGACGTTTTTTTT	0	0	0	I	0	0	0	I	24	24	0	100.00%
T1315	AAAAAAAACGTATTCTCAGTGCGAAAGCACTGAGAATACGTTTTTTTT	7	7	0	100.00%	42	42	0	100.00%	15	14	1	93.33%
T1316	AAAAAAAACCTCAAATCAGTGCGAAAGCACTGATTTGAGGTTTTTTTT	0	0	0	I	34	34	0	100.00%	11	11	0	100.00%
T1317	AAAAAAAACCGGGGTGCAGTGCGAAAGCACTGACATCTCCTTTTTTTT	0	0	0	I	0	0	0	I	1	1	0	100.00%
T1318	AAAAAAAACCCCTCGTCAGTGCTTTCGCACTGACGAGGCGTTTTTTTT	0	0	0	I	0	0	0	I	4	1	3	25.00%
T1319	AAAAAAAACCACATTACAGTGCGAAAGCACTGGCAATTCCTTTTTTTT	0	0	0	I	0	0	0	I	0	0	0	I
T1320	AAAAAAAAGGCTGGTACAGTGCTTTCGCACTGACCCAACGTTTTTTTT	0	0	0	I	0	0	0	I	0	0	0	I
T1321	AAAAAAAAGGATGGCGCAGTGCTTTCGCACTGGGCACACGTTTTTTTT	0	0	0	I	0	0	0	I	0	0	0	I
T1322	AAAAAAAACGTAAGGGCAGTGCGAAAGCACTGTTTGGTGGTTTTTTTT	1	0	1	0.00%	0	0	0	I	2	2	0	100.00%
T1323	AAAAAAAACGTAACGTCAGTGCTTTCGCACTGACGTTACGTTTTTTTT	0	0	0	I	0	0	0	I	0	0	0	I
T1324	AAAAAAAACGGGGGCGCAGTGCTTTCGCACTGTAAATAGCTTTTTTTT	5	2	3	40.00%	3	0	3	0.00%	5	0	5	0.00%
T1325	AAAAAAAACGGGGCTGCAGTGCTTTCGCACTGGACCATGCTTTTTTTT	0	0	0	I	0	0	0	I	0	0	0	I
T1326	AAAAAAAACGGAGTGGCAGTGCTTTCGCACTGAAGGCAGCTTTTTTTT	0	0	0	I	0	0	0	I	0	0	0	I
T1327	AAAAAAAACGATGTTTCAGTGCGAAAGCACTGTCCCCCCCTTTTTTTT	1	0	1	0.00%	1	0	1	0.00%	0	0	0	I
T1328	AAAAAAAACCTTTATACAGTGCTTTCGCACTGTATAAAGGTTTTTTTT	0	0	0	I	1	1	0	100.00%	0	0	0	I
T1329	AAAAAAAACCAATTTTCAGTGCGAAAGCACTGTCCCCGGCTTTTTTTT	0	0	0	I	2	0	2	0.00%	0	0	0	I
T1330	AAAAAAAAGGTGTGAGCAGTGCTTTCGCACTGCTCACACCTTTTTTTT	0	0	0	I	14	14	0	100.00%	26	26	0	100.00%
T1331	AAAAAAAAGGTGTATGCAGTGCGAAAGCACTGCATACACCTTTTTTTT	3	3	0	100.00%	20	20	0	100.00%	19	19	0	100.00%
T1332	AAAAAAAAGGTGCGTACAGTGCGAAAGCACTGCTTCAGGGTTTTTTTT	0	0	0	I	0	0	0	I	0	0	0	I
T1333	AAAAAAAAGGGTTGATCAGTGCGAAAGCACTGCTAAGTGGTTTTTTTT	2	0	2	0.00%	2	0	2	0.00%	0	0	0	I
T1334	AAAAAAAAGGATTACTCAGTGCGAAAGCACTGTCTGACCCTTTTTTTT	0	0	0	I	0	0	0	I	3	2	1	66.67%
T1335	AAAAAAAAGCTGTATGCAGTGCTTTCGCACTGCATACAGCTTTTTTTT	11	11	0	100.00%	32	32	0	100.00%	72	70	2	97.22%
T1336	AAAAAAAAGCGGGGTTCAGTGCTTTCGCACTGCCGTAGGGTTTTTTTT	0	0	0	I	0	0	0	I	0	0	0	I
T1337	AAAAAAAAGCATAGTGCAGTGCTTTCGCACTGCACTATGCTTTTTTTT	0	0	0	I	10	10	0	100.00%	0	0	0	I
T1338	AAAAAAAACGTCTGGTCAGTGCGAAAGCACTGTCTATAGCTTTTTTTT	0	0	0	I	0	0	0	I	0	0	0	I
T1339	AAAAAAAACGTAGTATCAGTGCTTTCGCACTGATACTACGTTTTTTTT	11	11	0	100.00%	19	16	3	84.21%	7	7	0	100.00%
T1340	AAAAAAAACGGCCTAACAGTGCTTTCGCACTGCACACTGCTTTTTTTT	0	0	0	I	0	0	0	I	0	0	0	I
T1341	AAAAAAAACGCGTAATCAGTGCTTTCGCACTGAGTACGGCTTTTTTTT	0	0	0	I	0	0	0	I	0	0	0	I
T1342	AAAAAAAACGATTCTACAGTGCGAAAGCACTGAATTCCCCTTTTTTTT	0	0	0	I	22	6	16	27.27%	0	0	0	I
T1343	AAAAAAAACCGTGTTGCAGTGCGAAAGCACTGGCCCGGCCTTTTTTTT	3	3	0	100.00%	0	0	0	I	0	0	0	I
T1344	AAAAAAAACCCTGAGCCAGTGCGAAAGCACTGAGGATGGCTTTTTTTT	0	0	0	I	0	0	0	I	0	0	0	I
T1345	AAAAAAAACCATTCGACAGTGCGAAAGCACTGCATGTGCCTTTTTTTT	0	0	0	I	0	0	0	I	1	0	1	0.00%
T1346	AAAAAAAAGGGCAAGTCAGTGCGAAAGCACTGTCAACCCGTTTTTTTT	5	3	2	60.00%	0	0	0	I	0	0	0	I
T1347	AAAAAAAAGGCCCGTTCAGTGCTTTCGCACTGACCAAAGGTTTTTTTT	0	0	0	I	0	0	0	I	0	0	0	I
T1348	AAAAAAAAGGAAAGTTCAGTGCGAAAGCACTGAACTTTCCTTTTTTTT	0	0	0	I	6	6	0	100.00%	0	0	0	I
T1349	AAAAAAAAGCTTTTTTCAGTGCGAAAGCACTGCTCCCCCGTTTTTTTT	0	0	0	I	0	0	0	I	0	0	0	I
T1350	AAAAAAAACGTTGAAGCAGTGCGAAAGCACTGCTTCAACGTTTTTTTT	0	0	0	I	1	1	0	100.00%	0	0	0	I
T1351	AAAAAAAACGTTCAAGCAGTGCGAAAGCACTGAACTAAGCTTTTTTTT	0	0	0	I	0	0	0	I	0	0	0	I
T1352	AAAAAAAACCTGGAAACAGTGCGAAAGCACTGGTATTGGCTTTTTTTT	10	3	7	30.00%	5	4	1	80.00%	3	2	1	66.67%
T1353	AAAAAAAACCTATTTTCAGTGCTTTCGCACTGTGGTAACCTTTTTTTT	0	0	0	I	0	0	0	I	0	0	0	I
T1354	AAAAAAAAGGTTTACGCAGTGCGAAAGCACTGCGTAAACCTTTTTTTT	4	4	0	100.00%	17	17	0	100.00%	29	29	0	100.00%
T1355	AAAAAAAAGGTGGAGGCAGTGCTTTCGCACTGAGCTTGCCTTTTTTTT	0	0	0	I	0	0	0	I	1	0	1	0.00%
T1356	AAAAAAAAGGGAGTGCCAGTGCGAAAGCACTGGGCCATGGTTTTTTTT	0	0	0	I	0	0	0	I	0	0	0	I
T1357	AAAAAAAAGCTAGGTTCAGTGCTTTCGCACTGAACCTAGCTTTTTTTT	0	0	0	I	2	2	0	100.00%	0	0	0	I
T1358	AAAAAAAAGCGCAACACAGTGCGAAAGCACTGCCCCAACGTTTTTTTT	0	0	0	I	0	0	0	I	0	0	0	I
T1359	AAAAAAAAGCCGAAGACAGTGCTTTCGCACTGGATCTGCCTTTTTTTT	0	0	0	I	0	0	0	I	1	0	1	0.00%
T1360	AAAAAAAACGCCGATGCAGTGCGAAAGCACTGTCGCCTCCTTTTTTTT	0	0	0	I	0	0	0	I	0	0	0	I
T1361	AAAAAAAACGCATACTCAGTGCGAAAGCACTGCATACTCCTTTTTTTT	0	0	0	I	0	0	0	I	0	0	0	I
T1362	AAAAAAAACGAATTGACAGTGCTTTCGCACTGTCAATTCGTTTTTTTT	0	0	0	I	0	0	0	I	3	3	0	100.00%
T1363	AAAAAAAACCTGGGGTCAGTGCTTTCGCACTGTGCACTGCTTTTTTTT	0	0	0	I	0	0	0	I	0	0	0	I
T1364	AAAAAAAACCGTAATTCAGTGCGAAAGCACTGCTCGTCCCTTTTTTTT	0	0	0	I	0	0	0	I	0	0	0	I
T1365	AAAAAAAACCCGTGGCCAGTGCTTTCGCACTGTTAAGCCCTTTTTTTT	0	0	0	I	0	0	0	I	0	0	0	I
T1366	AAAAAAAACCATACGGCAGTGCTTTCGCACTGTCAACACCTTTTTTTT	0	0	0	I	0	0	0	I	0	0	0	I
T1367	AAAAAAAACCACTGTACAGTGCTTTCGCACTGTACAGTGGTTTTTTTT	10	10	0	100.00%	31	31	0	100.00%	50	50	0	100.00%
T1368	AAAAAAAAGGTTTCGGCAGTGCGAAAGCACTGCACTGAGGTTTTTTTT	0	0	0	I	0	0	0	I	0	0	0	I
T1369	AAAAAAAAGGTGCTCTCAGTGCGAAAGCACTGCACCCCCGTTTTTTTT	8	0	8	0.00%	1	0	1	0.00%	3	0	3	0.00%
T1370	AAAAAAAAGGACCAACCAGTGCGAAAGCACTGAATCCCCCTTTTTTTT	0	0	0	I	0	0	0	I	3	0	3	0.00%
T1371	AAAAAAAAGCCTGCGCCAGTGCGAAAGCACTGCTGACGCGTTTTTTTT	2	2	0	100.00%	0	0	0	I	2	2	0	100.00%
T1372	AAAAAAAACGTATTGACAGTGCTTTCGCACTGTCAATACGTTTTTTTT	9	9	0	100.00%	55	55	0	100.00%	61	61	0	100.00%
T1373	AAAAAAAACGAGCTTACAGTGCGAAAGCACTGCACTAGGCTTTTTTTT	0	0	0	I	0	0	0	I	0	0	0	I
T1374	AAAAAAAACCTATGCTCAGTGCTTTCGCACTGAGCATAGGTTTTTTTT	17	12	5	70.59%	63	62	1	98.41%	57	55	2	96.49%
T1375	AAAAAAAACCGGCCTTCAGTGCTTTCGCACTGTCCACGCGTTTTTTTT	0	0	0	I	0	0	0	I	0	0	0	I
T1376	AAAAAAAAGGTTTTATCAGTGCGAAAGCACTGTCCTCCGCTTTTTTTT	0	0	0	I	0	0	0	I	0	0	0	I
T1377	AAAAAAAAGGGTCGACCAGTGCGAAAGCACTGCCCCCCGGTTTTTTTT	0	0	0	I	0	0	0	I	0	0	0	I
T1378	AAAAAAAAGGAGTTTTCAGTGCGAAAGCACTGCCCCTGGCTTTTTTTT	0	0	0	I	1	1	0	100.00%	0	0	0	I
T1379	AAAAAAAAGCTTGTATCAGTGCTTTCGCACTGATACAAGCTTTTTTTT	1	1	0	100.00%	0	0	0	I	0	0	0	I
T1380	AAAAAAAAGCGGCAGTCAGTGCTTTCGCACTGCGTTCTCCTTTTTTTT	0	0	0	I	0	0	0	I	0	0	0	I
T1381	AAAAAAAAGCATTGATCAGTGCGAAAGCACTGATCAATGCTTTTTTTT	13	11	2	84.62%	37	37	0	100.00%	39	38	1	97.44%
T1382	AAAAAAAAGCACTGATCAGTGCGAAAGCACTGTGCCTCCGTTTTTTTT	4	0	4	0.00%	1	0	1	0.00%	0	0	0	I
T1383	AAAAAAAACGTGGGCTCAGTGCTTTCGCACTGGGAGTTGGTTTTTTTT	0	0	0	I	0	0	0	I	0	0	0	I
T1384	AAAAAAAACGGCTGGGCAGTGCTTTCGCACTGAATTACGCTTTTTTTT	0	0	0	I	0	0	0	I	0	0	0	I
T1385	AAAAAAAACCTCGGTTCAGTGCTTTCGCACTGTCCATTCCTTTTTTTT	0	0	0	I	0	0	0	I	0	0	0	I
T1386	AAAAAAAACCGTTCTGCAGTGCTTTCGCACTGCAGAACGGTTTTTTTT	0	0	0	I	24	24	0	100.00%	12	11	1	91.67%
T1387	AAAAAAAAGGTGTATGCAGTGCTTTCGCACTGATCATCGCTTTTTTTT	0	0	0	I	0	0	0	I	1	0	1	0.00%
T1388	AAAAAAAAGGTCTTGTCAGTGCTTTCGCACTGCTCTCCGGTTTTTTTT	0	0	0	I	0	0	0	I	0	0	0	I
T1389	AAAAAAAAGGGATCTACAGTGCGAAAGCACTGCCCCCACGTTTTTTTT	0	0	0	I	0	0	0	I	1	0	1	0.00%
T1390	AAAAAAAAGCGGACATCAGTGCTTTCGCACTGTCTTGGGGTTTTTTTT	0	0	0	I	0	0	0	I	0	0	0	I
T1391	AAAAAAAAGCAATATCCAGTGCGAAAGCACTGAACCCCCGTTTTTTTT	0	0	0	I	0	0	0	I	2	0	2	0.00%
T1392	AAAAAAAACGTGATACCAGTGCTTTCGCACTGGTATCACGTTTTTTTT	2	2	0	100.00%	7	7	0	100.00%	44	42	2	95.45%
T1393	AAAAAAAACGTAACTTCAGTGCTTTCGCACTGAAGTTACGTTTTTTTT	4	4	0	100.00%	2	2	0	100.00%	23	23	0	100.00%
T1394	AAAAAAAAGGTGAGTCCAGTGCGAAAGCACTGACTATAGGTTTTTTTT	0	0	0	I	0	0	0	I	0	0	0	I
T1395	AAAAAAAAGGTCTGATCAGTGCTTTCGCACTGATCAGACCTTTTTTTT	1	1	0	100.00%	11	11	0	100.00%	7	7	0	100.00%
T1396	AAAAAAAAGGTATATTCAGTGCTTTCGCACTGAATATAGCTTTTTTTT	4	4	0	100.00%	0	0	0	I	2	2	0	100.00%
T1397	AAAAAAAACGTTAAGTCAGTGCTTTCGCACTGACTTAACGTTTTTTTT	1	1	0	100.00%	0	0	0	I	2	2	0	100.00%
T1398	AAAAAAAACGTAGTTACAGTGCGAAAGCACTGTAACTACGTTTTTTTT	10	9	1	90.00%	37	36	1	97.30%	61	58	3	95.08%
T1399	AAAAAAAACCTTCGTCCAGTGCGAAAGCACTGAGAGAACCTTTTTTTT	5	0	5	0.00%	0	0	0	I	1	0	1	0.00%
T1400	AAAAAAAACCTAAAACCAGTGCGAAAGCACTGCTAATCGCTTTTTTTT	0	0	0	I	0	0	0	I	0	0	0	I
T1401	AAAAAAAACCGGGGTGCAGTGCGAAAGCACTGTGCTGAGCTTTTTTTT	0	0	0	I	0	0	0	I	0	0	0	I
T1402	AAAAAAAACCATTTGTCAGTGCGAAAGCACTGACAAATGGTTTTTTTT	15	15	0	100.00%	43	42	1	97.67%	63	62	1	98.41%
T1403	AAAAAAAAGGTGTCTGCAGTGCTTTCGCACTGCAGACACCTTTTTTTT	0	0	0	I	0	0	0	I	1	1	0	100.00%
T1404	AAAAAAAAGGTAAAATCAGTGCTTTCGCACTGATTTTACCTTTTTTTT	15	14	1	93.33%	59	59	0	100.00%	58	58	0	100.00%
T1405	AAAAAAAAGCTGCTTGCAGTGCTTTCGCACTGACTAGACGTTTTTTTT	0	0	0	I	0	0	0	I	0	0	0	I
T1406	AAAAAAAAGCGTATAACAGTGCTTTCGCACTGTTATACGCTTTTTTTT	0	0	0	I	1	1	0	100.00%	0	0	0	I
T1407	AAAAAAAAGCGCACTTCAGTGCGAAAGCACTGCAAGTCCGTTTTTTTT	0	0	0	I	1	1	0	100.00%	17	16	1	94.12%
T1408	AAAAAAAACGTGTGCTCAGTGCGAAAGCACTGAACCGGCCTTTTTTTT	0	0	0	I	0	0	0	I	0	0	0	I
T1409	AAAAAAAACCGTTACGCAGTGCGAAAGCACTGGAAAATCCTTTTTTTT	0	0	0	I	0	0	0	I	0	0	0	I
T1410	AAAAAAAACCGGGGGGCAGTGCTTTCGCACTGGACTCTCCTTTTTTTT	0	0	0	I	0	0	0	I	0	0	0	I
T1411	AAAAAAAACCCAATGACAGTGCTTTCGCACTGTCATTGGGTTTTTTTT	0	0	0	I	11	11	0	100.00%	5	5	0	100.00%
T1412	AAAAAAAACCACATACCAGTGCGAAAGCACTGGTATGTGGTTTTTTTT	0	0	0	I	0	0	0	I	0	0	0	I
T1413	AAAAAAAAGGTGAAATCAGTGCGAAAGCACTGAGATGTGGTTTTTTTT	16	12	4	75.00%	0	0	0	I	4	3	1	75.00%
T1414	AAAAAAAAGGTAGTCGCAGTGCGAAAGCACTGACACCGCGTTTTTTTT	0	0	0	I	0	0	0	I	0	0	0	I
T1415	AAAAAAAAGGCTTATGCAGTGCTTTCGCACTGTCTCAAGGTTTTTTTT	0	0	0	I	0	0	0	I	0	0	0	I
T1416	AAAAAAAAGCTCCGATCAGTGCTTTCGCACTGTGCAAAGGTTTTTTTT	0	0	0	I	2	0	2	0.00%	1	1	0	100.00%
T1417	AAAAAAAAGCCTTCTGCAGTGCGAAAGCACTGGTACGCCGTTTTTTTT	0	0	0	I	0	0	0	I	0	0	0	I
T1418	AAAAAAAACGTCAAAGCAGTGCTTTCGCACTGAAGCGTGGTTTTTTTT	0	0	0	I	0	0	0	I	0	0	0	I
T1419	AAAAAAAACGTAAAAACAGTGCGAAAGCACTGCTCCCCGCTTTTTTTT	0	0	0	I	0	0	0	I	0	0	0	I
T1420	AAAAAAAACGCCTAGGCAGTGCGAAAGCACTGGTCCAGCCTTTTTTTT	0	0	0	I	0	0	0	I	0	0	0	I
T1421	AAAAAAAACCTGTGCACAGTGCTTTCGCACTGTGCACAGGTTTTTTTT	2	2	0	100.00%	17	17	0	100.00%	33	33	0	100.00%
T1422	AAAAAAAACCTGCGTACAGTGCTTTCGCACTGCCCACCCCTTTTTTTT	0	0	0	I	0	0	0	I	2	0	2	0.00%
T1423	AAAAAAAACCGTGTGACAGTGCGAAAGCACTGGATCTTGCTTTTTTTT	0	0	0	I	0	0	0	I	0	0	0	I
T1424	AAAAAAAACCGCGTTTCAGTGCGAAAGCACTGGCAAAGCCTTTTTTTT	0	0	0	I	0	0	0	I	0	0	0	I
T1425	AAAAAAAACCCTTGTACAGTGCTTTCGCACTGTACAAGGGTTTTTTTT	6	6	0	100.00%	17	17	0	100.00%	82	82	0	100.00%
T1426	AAAAAAAACCAGCTTGCAGTGCTTTCGCACTGCCCCGTCCTTTTTTTT	0	0	0	I	0	0	0	I	0	0	0	I
T1427	AAAAAAAACCAATATACAGTGCGAAAGCACTGTATATTGGTTTTTTTT	0	0	0	I	0	0	0	I	0	0	0	I
T1428	AAAAAAAAGGTGTTATCAGTGCGAAAGCACTGATAACACCTTTTTTTT	16	16	0	100.00%	50	49	1	98.00%	49	49	0	100.00%
T1429	AAAAAAAAGGGGTCGGCAGTGCGAAAGCACTGGAAAGTGGTTTTTTTT	0	0	0	I	0	0	0	I	0	0	0	I
T1430	AAAAAAAAGGGGGCTCCAGTGCTTTCGCACTGACGAGTGGTTTTTTTT	0	0	0	I	0	0	0	I	0	0	0	I
T1431	AAAAAAAAGGGGAGTTCAGTGCGAAAGCACTGTGCATCCCTTTTTTTT	0	0	0	I	0	0	0	I	0	0	0	I
T1432	AAAAAAAAGCTGTATACAGTGCGAAAGCACTGCCCCTCCGTTTTTTTT	0	0	0	I	0	0	0	I	0	0	0	I
T1433	AAAAAAAAGCTAGTGTCAGTGCGAAAGCACTGACACTAGCTTTTTTTT	2	2	0	100.00%	4	4	0	100.00%	5	4	1	80.00%
T1434	AAAAAAAACGTTGACACAGTGCTTTCGCACTGTGTCAACGTTTTTTTT	0	0	0	I	0	0	0	I	0	0	0	I
T1435	AAAAAAAACGAACGGCCAGTGCTTTCGCACTGCGTTTAGCTTTTTTTT	0	0	0	I	0	0	0	I	0	0	0	I
T1436	AAAAAAAACCGTATGACAGTGCTTTCGCACTGTCATACGGTTTTTTTT	0	0	0	I	3	3	0	100.00%	27	24	3	88.89%
T1437	AAAAAAAACCATGAAGCAGTGCTTTCGCACTGCTTCATGGTTTTTTTT	0	0	0	I	0	0	0	I	5	5	0	100.00%
T1438	AAAAAAAAGGTTCTTTCAGTGCTTTCGCACTGCGAATGCGTTTTTTTT	0	0	0	I	4	0	4	0.00%	2	0	2	0.00%
T1439	AAAAAAAAGCATTGTACAGTGCGAAAGCACTGTACAATGCTTTTTTTT	0	0	0	I	0	0	0	I	0	0	0	I
T1440	AAAAAAAACGTCGTCTCAGTGCGAAAGCACTGTCCATGGCTTTTTTTT	0	0	0	I	0	0	0	I	0	0	0	I
T1441	AAAAAAAACGTCAAATCAGTGCGAAAGCACTGATTTGACGTTTTTTTT	0	0	0	I	2	2	0	100.00%	0	0	0	I
T1442	AAAAAAAACGGGGGGTCAGTGCTTTCGCACTGAGCGAACCTTTTTTTT	0	0	0	I	0	0	0	I	5	0	5	0.00%
T1443	AAAAAAAACCCATCGTCAGTGCGAAAGCACTGTGTACTGCTTTTTTTT	0	0	0	I	0	0	0	I	0	0	0	I
T1444	AAAAAAAAGCGTGATTCAGTGCGAAAGCACTGCCGCCTGCTTTTTTTT	0	0	0	I	0	0	0	I	0	0	0	I
T1445	AAAAAAAAGCATTTATCAGTGCGAAAGCACTGAACGCACCTTTTTTTT	0	0	0	I	0	0	0	I	0	0	0	I
T1446	AAAAAAAACGTTAGCTCAGTGCGAAAGCACTGAGCTAACGTTTTTTTT	3	3	0	100.00%	1	1	0	100.00%	5	5	0	100.00%
T1447	AAAAAAAACCCTCGGTCAGTGCGAAAGCACTGTGTAAAGCTTTTTTTT	0	0	0	I	0	0	0	I	0	0	0	I
T1448	AAAAAAAACCATTGGTCAGTGCGAAAGCACTGACCAATGGTTTTTTTT	0	0	0	I	0	0	0	I	0	0	0	I
T1449	AAAAAAAAGGTTTGTCCAGTGCGAAAGCACTGGACAAACCTTTTTTTT	0	0	0	I	5	5	0	100.00%	19	18	1	94.74%
T1450	AAAAAAAAGGTAAGTGCAGTGCTTTCGCACTGCACTTACCTTTTTTTT	4	4	0	100.00%	47	46	1	97.87%	26	26	0	100.00%
T1451	AAAAAAAAGGGTGATTCAGTGCTTTCGCACTGCATGCACGTTTTTTTT	0	0	0	I	0	0	0	I	1	0	1	0.00%
T1452	AAAAAAAAGGGAACGTCAGTGCGAAAGCACTGCCTTCAGGTTTTTTTT	0	0	0	I	0	0	0	I	0	0	0	I
T1453	AAAAAAAAGGATCGACCAGTGCGAAAGCACTGATACTCGGTTTTTTTT	0	0	0	I	0	0	0	I	0	0	0	I
T1454	AAAAAAAAGCTTTGCACAGTGCGAAAGCACTGTGCAAAGCTTTTTTTT	4	4	0	100.00%	35	32	3	91.43%	79	78	1	98.73%
T1455	AAAAAAAAGCATGGCTCAGTGCTTTCGCACTGGTAATCCGTTTTTTTT	0	0	0	I	0	0	0	I	0	0	0	I
T1456	AAAAAAAACGTTTGTACAGTGCTTTCGCACTGCATGAACGTTTTTTTT	0	0	0	I	2	0	2	0.00%	0	0	0	I
T1457	AAAAAAAACGGGGGCGCAGTGCGAAAGCACTGATTCACGCTTTTTTTT	0	0	0	I	0	0	0	I	0	0	0	I
T1458	AAAAAAAACGGGGCGCCAGTGCGAAAGCACTGAATCATGCTTTTTTTT	0	0	0	I	1	0	1	0.00%	0	0	0	I
T1459	AAAAAAAACGGAAGGGCAGTGCTTTCGCACTGAAAATTGCTTTTTTTT	0	0	0	I	0	0	0	I	0	0	0	I
T1460	AAAAAAAACCTGAACTCAGTGCGAAAGCACTGCTTCTCCCTTTTTTTT	0	0	0	I	1	0	1	0.00%	0	0	0	I
T1461	AAAAAAAACCGTGATGCAGTGCTTTCGCACTGCATCACGGTTTTTTTT	0	0	0	I	4	4	0	100.00%	0	0	0	I
T1462	AAAAAAAAGGTTTCCACAGTGCTTTCGCACTGCATGAGGGTTTTTTTT	0	0	0	I	6	0	6	0.00%	7	0	7	0.00%
T1463	AAAAAAAAGGTCCTAACAGTGCGAAAGCACTGCGATCTCGTTTTTTTT	0	0	0	I	0	0	0	I	1	0	1	0.00%
T1464	AAAAAAAAGGGGTACCCAGTGCGAAAGCACTGCCACAACGTTTTTTTT	0	0	0	I	0	0	0	I	0	0	0	I
T1465	AAAAAAAAGGACCCCTCAGTGCGAAAGCACTGCCGCTCGGTTTTTTTT	0	0	0	I	0	0	0	I	0	0	0	I
T1466	AAAAAAAAGCTTTGTTCAGTGCGAAAGCACTGAACAAAGCTTTTTTTT	32	32	0	100.00%	106	105	1	99.06%	12	12	0	100.00%
T1467	AAAAAAAAGCTATGTGCAGTGCTTTCGCACTGCACATAGCTTTTTTTT	1	1	0	100.00%	34	32	2	94.12%	51	49	2	96.08%
T1468	AAAAAAAAGCGGTGTTCAGTGCGAAAGCACTGCCGGCCCGTTTTTTTT	0	0	0	I	0	0	0	I	0	0	0	I
T1469	AAAAAAAAGCCAGGCTCAGTGCTTTCGCACTGTCTATTCGTTTTTTTT	0	0	0	I	0	0	0	I	0	0	0	I
T1470	AAAAAAAAGCAGTGCGCAGTGCTTTCGCACTGTGATCAGCTTTTTTTT	0	0	0	I	0	0	0	I	0	0	0	I
T1471	AAAAAAAAGCAAGTAGCAGTGCGAAAGCACTGTCGTTCCGTTTTTTTT	0	0	0	I	0	0	0	I	0	0	0	I
T1472	AAAAAAAACGTGTAATCAGTGCTTTCGCACTGATTACACGTTTTTTTT	48	47	1	97.92%	32	31	1	96.88%	22	22	0	100.00%
T1473	AAAAAAAACGCATGCTCAGTGCGAAAGCACTGTTCTGGGCTTTTTTTT	0	0	0	I	0	0	0	I	0	0	0	I
T1474	AAAAAAAACCAAACATCAGTGCTTTCGCACTGATGTTTGGTTTTTTTT	3	3	0	100.00%	9	9	0	100.00%	29	29	0	100.00%
T1475	AAAAAAAAGGACGCCCCAGTGCTTTCGCACTGTCGAACGCTTTTTTTT	0	0	0	I	0	0	0	I	0	0	0	I
T1476	AAAAAAAAGCAATTATCAGTGCGAAAGCACTGATAATTGCTTTTTTTT	2	1	1	50.00%	18	18	0	100.00%	20	20	0	100.00%
T1477	AAAAAAAACGTCATGTCAGTGCTTTCGCACTGACATGACGTTTTTTTT	0	0	0	I	0	0	0	I	16	16	0	100.00%
T1478	AAAAAAAACGTATTGACAGTGCGAAAGCACTGTCAATACGTTTTTTTT	8	8	0	100.00%	8	8	0	100.00%	14	13	1	92.86%
T1479	AAAAAAAACGCTCTCACAGTGCTTTCGCACTGCGTGCCGGTTTTTTTT	0	0	0	I	0	0	0	I	0	0	0	I
T1480	AAAAAAAACCTTAACGCAGTGCGAAAGCACTGCGTTAAGGTTTTTTTT	0	0	0	I	14	14	0	100.00%	38	38	0	100.00%
T1481	AAAAAAAACCTGTCAACAGTGCTTTCGCACTGAGGAATCGTTTTTTTT	0	0	0	I	0	0	0	I	0	0	0	I
T1482	AAAAAAAAGGTAAGTTCAGTGCGAAAGCACTGAACTTACCTTTTTTTT	5	5	0	100.00%	41	40	1	97.56%	9	9	0	100.00%
T1483	AAAAAAAAGGGCTTCGCAGTGCTTTCGCACTGAAAGAAGGTTTTTTTT	0	0	0	I	0	0	0	I	0	0	0	I
T1484	AAAAAAAAGGCATGTTCAGTGCTTTCGCACTGAACATGCCTTTTTTTT	25	25	0	100.00%	32	32	0	100.00%	28	28	0	100.00%
T1485	AAAAAAAACCTTTTGTCAGTGCTTTCGCACTGACAAAAGGTTTTTTTT	13	13	0	100.00%	23	23	0	100.00%	17	17	0	100.00%
T1486	AAAAAAAACCTCCGCTCAGTGCGAAAGCACTGTGGTACCCTTTTTTTT	0	0	0	I	0	0	0	I	0	0	0	I
T1487	AAAAAAAACCGGTGGCCAGTGCTTTCGCACTGAAGGTTGCTTTTTTTT	0	0	0	I	0	0	0	I	0	0	0	I
T1488	AAAAAAAACCGAGTTGCAGTGCGAAAGCACTGATCAATGCTTTTTTTT	0	0	0	I	1	0	1	0.00%	0	0	0	I
T1489	AAAAAAAACCCGGGTCCAGTGCTTTCGCACTGCTGAGACGTTTTTTTT	0	0	0	I	0	0	0	I	0	0	0	I
T1490	AAAAAAAACCCAAAAGCAGTGCGAAAGCACTGTATGCACCTTTTTTTT	0	0	0	I	0	0	0	I	0	0	0	I
T1491	AAAAAAAACCAAATTACAGTGCGAAAGCACTGTAATTTGGTTTTTTTT	9	9	0	100.00%	71	70	1	98.59%	37	37	0	100.00%
T1492	AAAAAAAAGGTAGTGTCAGTGCGAAAGCACTGACACTACCTTTTTTTT	0	0	0	I	17	17	0	100.00%	24	24	0	100.00%
T1493	AAAAAAAAGGGGCATGCAGTGCGAAAGCACTGGCAAAAGGTTTTTTTT	1	1	0	100.00%	0	0	0	I	1	0	1	0.00%
T1494	AAAAAAAAGGCTAGTGCAGTGCTTTCGCACTGCACTAGCCTTTTTTTT	0	0	0	I	0	0	0	I	0	0	0	I
T1495	AAAAAAAAGGCGTGCGCAGTGCGAAAGCACTGTAGTATGGTTTTTTTT	0	0	0	I	0	0	0	I	0	0	0	I
T1496	AAAAAAAAGGCAAACGCAGTGCTTTCGCACTGGACACCCGTTTTTTTT	1	0	1	0.00%	0	0	0	I	0	0	0	I
T1497	AAAAAAAAGCGTTACACAGTGCTTTCGCACTGTGTAACGCTTTTTTTT	2	2	0	100.00%	50	49	1	98.00%	65	61	4	93.85%
T1498	AAAAAAAAGCGGGATTCAGTGCGAAAGCACTGTTCGGCGGTTTTTTTT	0	0	0	I	0	0	0	I	1	1	0	100.00%
T1499	AAAAAAAAGCACTGATCAGTGCGAAAGCACTGCCCATCGGTTTTTTTT	0	0	0	I	1	0	1	0.00%	0	0	0	I
T1500	AAAAAAAACGTTCACTCAGTGCTTTCGCACTGAGTGAACGTTTTTTTT	0	0	0	I	20	19	1	95.00%	13	13	0	100.00%
T1501	AAAAAAAACGTGGCTTCAGTGCTTTCGCACTGTTATTCCCTTTTTTTT	0	0	0	I	0	0	0	I	0	0	0	I
T1502	AAAAAAAACGGCGTCTCAGTGCTTTCGCACTGCAACAAGGTTTTTTTT	0	0	0	I	0	0	0	I	0	0	0	I
T1503	AAAAAAAACGCACTGACAGTGCTTTCGCACTGGGCACAGCTTTTTTTT	0	0	0	I	0	0	0	I	0	0	0	I
T1504	AAAAAAAACCTCTATTCAGTGCGAAAGCACTGAGGCCTCCTTTTTTTT	0	0	0	I	0	0	0	I	0	0	0	I
T1505	AAAAAAAACCGTCTCGCAGTGCTTTCGCACTGTACGTACGTTTTTTTT	0	0	0	I	0	0	0	I	0	0	0	I
T1506	AAAAAAAACCCGGTAGCAGTGCGAAAGCACTGGCATTTCCTTTTTTTT	0	0	0	I	0	0	0	I	0	0	0	I
T1507	AAAAAAAACCCATGTGCAGTGCTTTCGCACTGAAACCCCCTTTTTTTT	0	0	0	I	0	0	0	I	0	0	0	I
T1508	AAAAAAAAGGTTTTGGCAGTGCTTTCGCACTGTTGCCGGGTTTTTTTT	0	0	0	I	0	0	0	I	0	0	0	I
T1509	AAAAAAAAGGTCGTTTCAGTGCTTTCGCACTGCCTACTGCTTTTTTTT	0	0	0	I	0	0	0	I	0	0	0	I
T1510	AAAAAAAAGGTACTTCCAGTGCGAAAGCACTGGAAGTAGCTTTTTTTT	21	21	0	100.00%	21	21	0	100.00%	24	24	0	100.00%
T1511	AAAAAAAAGGTAATGACAGTGCTTTCGCACTGTCATTACCTTTTTTTT	0	0	0	I	8	8	0	100.00%	73	70	3	95.89%
T1512	AAAAAAAAGGGCCATTCAGTGCTTTCGCACTGTGAATCGGTTTTTTTT	2	0	2	0.00%	1	0	1	0.00%	5	0	5	0.00%
T1513	AAAAAAAAGCGGGGGCCAGTGCGAAAGCACTGTTAACGGGTTTTTTTT	0	0	0	I	0	0	0	I	0	0	0	I
T1514	AAAAAAAAGCCGGCACCAGTGCGAAAGCACTGTTCTTGCGTTTTTTTT	0	0	0	I	0	0	0	I	0	0	0	I
T1515	AAAAAAAACGTAATTCCAGTGCTTTCGCACTGGAATTACGTTTTTTTT	25	25	0	100.00%	33	30	3	90.91%	10	10	0	100.00%
T1516	AAAAAAAACGGATCACCAGTGCGAAAGCACTGCCACCGGGTTTTTTTT	0	0	0	I	0	0	0	I	0	0	0	I
T1517	AAAAAAAACCTACTCACAGTGCTTTCGCACTGTCATCTGCTTTTTTTT	2	0	2	0.00%	1	0	1	0.00%	0	0	0	I
T1518	AAAAAAAACCCAATCTCAGTGCTTTCGCACTGACCCCCCCTTTTTTTT	0	0	0	I	0	0	0	I	0	0	0	I
T1519	AAAAAAAAGGAAATCGCAGTGCTTTCGCACTGGAGAACGGTTTTTTTT	1	0	1	0.00%	0	0	0	I	2	0	2	0.00%
T1520	AAAAAAAAGCAAGTGTCAGTGCGAAAGCACTGACACTTGGTTTTTTTT	0	0	0	I	0	0	0	I	0	0	0	I
T1521	AAAAAAAACGGTGTCGCAGTGCTTTCGCACTGTAAAGTGGTTTTTTTT	0	0	0	I	0	0	0	I	0	0	0	I
T1522	AAAAAAAACGGTCTCGCAGTGCTTTCGCACTGGAACCAGGTTTTTTTT	0	0	0	I	0	0	0	I	0	0	0	I
T1523	AAAAAAAACGAGGAGCCAGTGCTTTCGCACTGTCAATACGTTTTTTTT	0	0	0	I	0	0	0	I	0	0	0	I
T1524	AAAAAAAACCTGGTTGCAGTGCGAAAGCACTGAAGGATGCTTTTTTTT	0	0	0	I	0	0	0	I	0	0	0	I
T1525	AAAAAAAACCTGGCGGCAGTGCTTTCGCACTGAACTGACCTTTTTTTT	0	0	0	I	0	0	0	I	0	0	0	I
T1526	AAAAAAAACCCCCGCTCAGTGCGAAAGCACTGTCGTGCCCTTTTTTTT	0	0	0	I	0	0	0	I	0	0	0	I
T1527	AAAAAAAACCCCATGGCAGTGCGAAAGCACTGAATGAACCTTTTTTTT	0	0	0	I	0	0	0	I	0	0	0	I
T1528	AAAAAAAAGGGTCATCCAGTGCGAAAGCACTGAGATTGCGTTTTTTTT	0	0	0	I	0	0	0	I	0	0	0	I
T1529	AAAAAAAAGGAACTGGCAGTGCGAAAGCACTGGTCCCCCGTTTTTTTT	4	2	2	50.00%	0	0	0	I	8	6	2	75.00%
T1530	AAAAAAAAGCTTTAGTCAGTGCGAAAGCACTGCTCCGTCGTTTTTTTT	0	0	0	I	0	0	0	I	0	0	0	I
T1531	AAAAAAAAGCGCACGGCAGTGCTTTCGCACTGCGAACAGGTTTTTTTT	0	0	0	I	0	0	0	I	0	0	0	I
T1532	AAAAAAAAGCAGTTATCAGTGCGAAAGCACTGGGAGAGCGTTTTTTTT	0	0	0	I	0	0	0	I	0	0	0	I
T1533	AAAAAAAACGTTGTGGCAGTGCTTTCGCACTGTGTCCAGCTTTTTTTT	0	0	0	I	1	0	1	0.00%	0	0	0	I
T1534	AAAAAAAACGATCGTACAGTGCGAAAGCACTGCTGCATGCTTTTTTTT	0	0	0	I	0	0	0	I	0	0	0	I
T1535	AAAAAAAACCTTTGAGCAGTGCTTTCGCACTGCTCAAAGGTTTTTTTT	0	0	0	I	34	34	0	100.00%	28	28	0	100.00%
T1536	AAAAAAAACCTGTGTGCAGTGCGAAAGCACTGGTCTCTCGTTTTTTTT	0	0	0	I	0	0	0	I	0	0	0	I
T1537	AAAAAAAACCATTTGACAGTGCGAAAGCACTGACCACAGCTTTTTTTT	0	0	0	I	0	0	0	I	0	0	0	I
T1538	AAAAAAAAGGTGTCGGCAGTGCTTTCGCACTGATGCCACGTTTTTTTT	0	0	0	I	0	0	0	I	0	0	0	I
T1539	AAAAAAAAGGTAGGTGCAGTGCTTTCGCACTGCACCTACCTTTTTTTT	0	0	0	I	7	7	0	100.00%	37	37	0	100.00%
T1540	AAAAAAAAGGGGCATACAGTGCGAAAGCACTGCAGAGCGGTTTTTTTT	1	1	0	100.00%	0	0	0	I	0	0	0	I
T1541	AAAAAAAAGGCACATTCAGTGCGAAAGCACTGCACCCGGGTTTTTTTT	0	0	0	I	0	0	0	I	0	0	0	I
T1542	AAAAAAAAGGAAGTGCCAGTGCGAAAGCACTGCGAACGGGTTTTTTTT	0	0	0	I	0	0	0	I	2	2	0	100.00%
T1543	AAAAAAAAGCTAGTAACAGTGCGAAAGCACTGTTACTAGCTTTTTTTT	4	4	0	100.00%	0	0	0	I	11	11	0	100.00%
T1544	AAAAAAAAGCCCACAACAGTGCGAAAGCACTGCCCCCCGCTTTTTTTT	0	0	0	I	0	0	0	I	0	0	0	I
T1545	AAAAAAAAGCATCGCGCAGTGCTTTCGCACTGACGTGCCCTTTTTTTT	0	0	0	I	0	0	0	I	0	0	0	I
T1546	AAAAAAAAGCAATTGTCAGTGCTTTCGCACTGACAATTGCTTTTTTTT	14	14	0	100.00%	26	26	0	100.00%	46	44	2	95.65%
T1547	AAAAAAAACCTTTATTCAGTGCGAAAGCACTGAATAAAGGTTTTTTTT	5	5	0	100.00%	30	30	0	100.00%	18	18	0	100.00%
T1548	AAAAAAAACCGGTCTACAGTGCGAAAGCACTGAGAACGCCTTTTTTTT	0	0	0	I	0	0	0	I	0	0	0	I
T1549	AAAAAAAACCGGGGTTCAGTGCGAAAGCACTGAAAACCCGTTTTTTTT	0	0	0	I	0	0	0	I	0	0	0	I
T1550	AAAAAAAACCATTGTTCAGTGCTTTCGCACTGGTAAATCCTTTTTTTT	0	0	0	I	0	0	0	I	0	0	0	I
T1551	AAAAAAAAGGTTGTGTCAGTGCGAAAGCACTGAGGACTCGTTTTTTTT	2	2	0	100.00%	0	0	0	I	16	13	3	81.25%
T1552	AAAAAAAAGGTCAGCACAGTGCTTTCGCACTGTGCTGACCTTTTTTTT	1	1	0	100.00%	1	1	0	100.00%	36	36	0	100.00%
T1553	AAAAAAAAGCTTGTATCAGTGCGAAAGCACTGATACAAGCTTTTTTTT	0	0	0	I	0	0	0	I	0	0	0	I
T1554	AAAAAAAAGCTTATGTCAGTGCTTTCGCACTGACATAAGCTTTTTTTT	19	19	0	100.00%	24	24	0	100.00%	3	3	0	100.00%
T1555	AAAAAAAACGTCAAATCAGTGCTTTCGCACTGATTTGACGTTTTTTTT	0	0	0	I	4	4	0	100.00%	3	3	0	100.00%
T1556	AAAAAAAACGCGGTGTCAGTGCGAAAGCACTGTAATATCGTTTTTTTT	0	0	0	I	0	0	0	I	0	0	0	I
T1557	AAAAAAAACGACCACGCAGTGCTTTCGCACTGAATGAGGGTTTTTTTT	0	0	0	I	0	0	0	I	1	0	1	0.00%
T1558	AAAAAAAACGACAGAGCAGTGCGAAAGCACTGAACCCAGCTTTTTTTT	0	0	0	I	0	0	0	I	0	0	0	I
T1559	AAAAAAAACGAATCTACAGTGCTTTCGCACTGTAGATTCGTTTTTTTT	22	20	2	90.91%	25	23	2	92.00%	57	55	2	96.49%
T1560	AAAAAAAACCATCGATCAGTGCTTTCGCACTGTACAGCCCTTTTTTTT	1	0	1	0.00%	0	0	0	I	0	0	0	I
T1561	AAAAAAAAGGTTGTTACAGTGCGAAAGCACTGAATCCGCGTTTTTTTT	0	0	0	I	1	0	1	0.00%	0	0	0	I
T1562	AAAAAAAAGGTTACATCAGTGCTTTCGCACTGATGTAACCTTTTTTTT	20	20	0	100.00%	15	15	0	100.00%	10	10	0	100.00%
T1563	AAAAAAAAGGTGGTTGCAGTGCTTTCGCACTGTTAGTCCGTTTTTTTT	0	0	0	I	0	0	0	I	0	0	0	I
T1564	AAAAAAAAGCTAGACCCAGTGCTTTCGCACTGAATGGCCCTTTTTTTT	0	0	0	I	0	0	0	I	0	0	0	I
T1565	AAAAAAAACGTTTACCCAGTGCGAAAGCACTGCGAGAAGCTTTTTTTT	3	2	1	66.67%	0	0	0	I	0	0	0	I
T1566	AAAAAAAACGTCGGTGCAGTGCTTTCGCACTGTCGAATCCTTTTTTTT	0	0	0	I	0	0	0	I	1	0	1	0.00%
T1567	AAAAAAAACCGTAGTGCAGTGCGAAAGCACTGTCCCTCCGTTTTTTTT	0	0	0	I	0	0	0	I	0	0	0	I
T1568	AAAAAAAACCGGTTTTCAGTGCGAAAGCACTGCGGGATCGTTTTTTTT	0	0	0	I	0	0	0	I	0	0	0	I
T1569	AAAAAAAACCAGCAAACAGTGCGAAAGCACTGACCGCACCTTTTTTTT	0	0	0	I	0	0	0	I	4	0	4	0.00%
T1570	AAAAAAAAGGTTAGTTCAGTGCGAAAGCACTGAACTAACCTTTTTTTT	12	12	0	100.00%	31	31	0	100.00%	25	25	0	100.00%
T1571	AAAAAAAAGGAGTATACAGTGCTTTCGCACTGGACGTGCCTTTTTTTT	0	0	0	I	0	0	0	I	0	0	0	I
T1572	AAAAAAAAGGAAGGTCCAGTGCGAAAGCACTGCCCGCACGTTTTTTTT	0	0	0	I	0	0	0	I	0	0	0	I
T1573	AAAAAAAACGTTCTCACAGTGCGAAAGCACTGTGAGAACGTTTTTTTT	9	9	0	100.00%	48	44	4	91.67%	53	52	1	98.11%
T1574	AAAAAAAACGCAAATTCAGTGCTTTCGCACTGAATTTGCGTTTTTTTT	0	0	0	I	1	1	0	100.00%	5	4	1	80.00%
T1575	AAAAAAAACCTACTTGCAGTGCGAAAGCACTGAGCACCCCTTTTTTTT	0	0	0	I	0	0	0	I	0	0	0	I
T1576	AAAAAAAAGGTGTCTCCAGTGCGAAAGCACTGTTCCCGCGTTTTTTTT	0	0	0	I	2	0	2	0.00%	2	2	0	100.00%
T1577	AAAAAAAAGGTGAGTGCAGTGCGAAAGCACTGCACTCACCTTTTTTTT	0	0	0	I	22	22	0	100.00%	69	69	0	100.00%
T1578	AAAAAAAAGGTAGCTTCAGTGCTTTCGCACTGAAGCTACCTTTTTTTT	0	0	0	I	9	9	0	100.00%	6	6	0	100.00%
T1579	AAAAAAAAGGTAATGGCAGTGCGAAAGCACTGGATAGTCGTTTTTTTT	0	0	0	I	0	0	0	I	0	0	0	I
T1580	AAAAAAAAGGGTGGGCCAGTGCTTTCGCACTGACAAGTGGTTTTTTTT	0	0	0	I	0	0	0	I	0	0	0	I
T1581	AAAAAAAAGGGTAGTACAGTGCTTTCGCACTGTACTACCCTTTTTTTT	0	0	0	I	0	0	0	I	0	0	0	I
T1582	AAAAAAAAGGCGGGTGCAGTGCGAAAGCACTGAATAACGGTTTTTTTT	0	0	0	I	0	0	0	I	0	0	0	I
T1583	AAAAAAAAGGATACGTCAGTGCGAAAGCACTGCGCTCTGCTTTTTTTT	0	0	0	I	0	0	0	I	0	0	0	I
T1584	AAAAAAAAGCTTGTAGCAGTGCTTTCGCACTGCTACAAGCTTTTTTTT	1	1	0	100.00%	19	19	0	100.00%	4	4	0	100.00%
T1585	AAAAAAAAGCTCATCCCAGTGCGAAAGCACTGAGCCGGGGTTTTTTTT	0	0	0	I	0	0	0	I	0	0	0	I
T1586	AAAAAAAAGCCTCATTCAGTGCGAAAGCACTGCTCATCGGTTTTTTTT	0	0	0	I	0	0	0	I	0	0	0	I
T1587	AAAAAAAAGCACTACGCAGTGCGAAAGCACTGGGCTTCCGTTTTTTTT	0	0	0	I	0	0	0	I	0	0	0	I
T1588	AAAAAAAACGTTATGCCAGTGCTTTCGCACTGGCATAACGTTTTTTTT	0	0	0	I	2	2	0	100.00%	0	0	0	I
T1589	AAAAAAAACGAGGGCTCAGTGCTTTCGCACTGACAAAAGGTTTTTTTT	0	0	0	I	0	0	0	I	0	0	0	I
T1590	AAAAAAAACCTTCATGCAGTGCTTTCGCACTGCATGAAGGTTTTTTTT	6	6	0	100.00%	49	49	0	100.00%	35	34	1	97.14%
T1591	AAAAAAAACCTGGTGGCAGTGCGAAAGCACTGCGATTCCGTTTTTTTT	0	0	0	I	0	0	0	I	0	0	0	I
T1592	AAAAAAAACCTGGGCTCAGTGCGAAAGCACTGTGCTGACGTTTTTTTT	0	0	0	I	0	0	0	I	18	7	11	38.89%
T1593	AAAAAAAACCAGCCGGCAGTGCGAAAGCACTGGAAATACCTTTTTTTT	0	0	0	I	0	0	0	I	0	0	0	I
T1594	AAAAAAAAGGTGGAAACAGTGCTTTCGCACTGTTTCCACCTTTTTTTT	0	0	0	I	0	0	0	I	18	17	1	94.44%
T1595	AAAAAAAAGGTCAATACAGTGCTTTCGCACTGTATTGACCTTTTTTTT	28	27	1	96.43%	17	17	0	100.00%	89	89	0	100.00%
T1596	AAAAAAAAGGTATTTGCAGTGCGAAAGCACTGCAAATACCTTTTTTTT	11	11	0	100.00%	37	37	0	100.00%	26	26	0	100.00%
T1597	AAAAAAAAGGTACGAACAGTGCGAAAGCACTGCCCCCCCGTTTTTTTT	0	0	0	I	0	0	0	I	0	0	0	I
T1598	AAAAAAAAGGGGTGGGCAGTGCGAAAGCACTGGATTGCCGTTTTTTTT	0	0	0	I	0	0	0	I	0	0	0	I
T1599	AAAAAAAAGGCATGTACAGTGCGAAAGCACTGTACATGCCTTTTTTTT	4	4	0	100.00%	8	8	0	100.00%	65	62	3	95.38%
T1600	AAAAAAAAGCTTCTTCCAGTGCGAAAGCACTGCATTCCGGTTTTTTTT	0	0	0	I	0	0	0	I	0	0	0	I
T1601	AAAAAAAAGCCGGAAACAGTGCTTTCGCACTGGCTGACCGTTTTTTTT	1	1	0	100.00%	0	0	0	I	0	0	0	I
T1602	AAAAAAAACGTTAGTGCAGTGCTTTCGCACTGCACTAACGTTTTTTTT	20	20	0	100.00%	46	46	0	100.00%	59	57	2	96.61%
T1603	AAAAAAAACGCGCCTACAGTGCGAAAGCACTGGCAACCCCTTTTTTTT	0	0	0	I	0	0	0	I	1	0	1	0.00%
T1604	AAAAAAAACCTGTGTACAGTGCGAAAGCACTGGCGCTCGCTTTTTTTT	0	0	0	I	0	0	0	I	0	0	0	I
T1605	AAAAAAAACCGGTGGGCAGTGCTTTCGCACTGGGCGTAGCTTTTTTTT	0	0	0	I	0	0	0	I	2	0	2	0.00%
T1606	AAAAAAAAGGTTAAAACAGTGCGAAAGCACTGTTTTAACCTTTTTTTT	9	9	0	100.00%	12	12	0	100.00%	18	18	0	100.00%
T1607	AAAAAAAAGGTGCTAACAGTGCTTTCGCACTGAGAGAGCCTTTTTTTT	0	0	0	I	0	0	0	I	0	0	0	I
T1608	AAAAAAAAGGTATGTGCAGTGCGAAAGCACTGGCCAGCCGTTTTTTTT	0	0	0	I	0	0	0	I	0	0	0	I
T1609	AAAAAAAAGGTACGACCAGTGCGAAAGCACTGACAAGAGGTTTTTTTT	0	0	0	I	0	0	0	I	0	0	0	I
T1610	AAAAAAAAGGAGGGGCCAGTGCGAAAGCACTGAAAGCCGGTTTTTTTT	0	0	0	I	0	0	0	I	0	0	0	I
T1611	AAAAAAAAGCGATATACAGTGCTTTCGCACTGTATATCGCTTTTTTTT	0	0	0	I	0	0	0	I	0	0	0	I
T1612	AAAAAAAAGCCATGTACAGTGCTTTCGCACTGGCCAACGGTTTTTTTT	0	0	0	I	0	0	0	I	0	0	0	I
T1613	AAAAAAAACGTCTATGCAGTGCTTTCGCACTGCATAGACGTTTTTTTT	13	12	1	92.31%	25	25	0	100.00%	52	48	4	92.31%
T1614	AAAAAAAACGTAGATTCAGTGCGAAAGCACTGTCGGCCCGTTTTTTTT	0	0	0	I	0	0	0	I	0	0	0	I
T1615	AAAAAAAACGTACGTCCAGTGCGAAAGCACTGAGCTGCCCTTTTTTTT	0	0	0	I	0	0	0	I	0	0	0	I
T1616	AAAAAAAACGGTCTACCAGTGCGAAAGCACTGCCTTTACCTTTTTTTT	0	0	0	I	1	0	1	0.00%	3	2	1	66.67%
T1617	AAAAAAAACCTTATCTCAGTGCTTTCGCACTGAGATAAGGTTTTTTTT	10	10	0	100.00%	9	8	1	88.89%	12	12	0	100.00%
T1618	AAAAAAAAGGTCATGCCAGTGCGAAAGCACTGCCCCCAGGTTTTTTTT	0	0	0	I	0	0	0	I	5	4	1	80.00%
T1619	AAAAAAAAGGTCAACGCAGTGCGAAAGCACTGACCTTACGTTTTTTTT	0	0	0	I	0	0	0	I	0	0	0	I
T1620	AAAAAAAAGGGCAGCACAGTGCGAAAGCACTGTGACATGGTTTTTTTT	0	0	0	I	0	0	0	I	0	0	0	I
T1621	AAAAAAAAGCTGTGTGCAGTGCTTTCGCACTGACGGATGCTTTTTTTT	0	0	0	I	0	0	0	I	0	0	0	I
T1622	AAAAAAAAGCTCTGTACAGTGCTTTCGCACTGTACAGAGCTTTTTTTT	3	3	0	100.00%	34	32	2	94.12%	51	49	2	96.08%
T1623	AAAAAAAAGCAGAGGGCAGTGCGAAAGCACTGTGCCGCGGTTTTTTTT	0	0	0	I	0	0	0	I	0	0	0	I
T1624	AAAAAAAACGTATGCACAGTGCTTTCGCACTGTAACGCGGTTTTTTTT	0	0	0	I	0	0	0	I	0	0	0	I
T1625	AAAAAAAACCTTGGAACAGTGCGAAAGCACTGCCTTACCCTTTTTTTT	0	0	0	I	0	0	0	I	0	0	0	I
T1626	AAAAAAAACCTTAGGGCAGTGCTTTCGCACTGAGCATCGCTTTTTTTT	0	0	0	I	0	0	0	I	6	0	6	0.00%
T1627	AAAAAAAAGGTTTGAGCAGTGCTTTCGCACTGCTCAAACCTTTTTTTT	0	0	0	I	1	1	0	100.00%	2	2	0	100.00%
T1628	AAAAAAAAGGTTATCGCAGTGCGAAAGCACTGCGATAACCTTTTTTTT	6	6	0	100.00%	12	12	0	100.00%	34	34	0	100.00%
T1629	AAAAAAAAGGCTTTCACAGTGCGAAAGCACTGCTACCCCGTTTTTTTT	0	0	0	I	0	0	0	I	0	0	0	I
T1630	AAAAAAAAGGATGCAGCAGTGCGAAAGCACTGTCTCGGGGTTTTTTTT	0	0	0	I	0	0	0	I	0	0	0	I
T1631	AAAAAAAAGCAGTAATCAGTGCTTTCGCACTGATTACTGCTTTTTTTT	8	8	0	100.00%	18	18	0	100.00%	60	60	0	100.00%
T1632	AAAAAAAAGCAGCTAACAGTGCTTTCGCACTGTGCAACGGTTTTTTTT	0	0	0	I	0	0	0	I	0	0	0	I
T1633	AAAAAAAACGTTGTCACAGTGCTTTCGCACTGTGACAACGTTTTTTTT	6	6	0	100.00%	25	24	1	96.00%	65	65	0	100.00%
T1634	AAAAAAAACGTGCCTACAGTGCTTTCGCACTGAACAAGGCTTTTTTTT	0	0	0	I	0	0	0	I	2	0	2	0.00%
T1635	AAAAAAAACGTATCATCAGTGCGAAAGCACTGATGATACGTTTTTTTT	12	10	2	83.33%	18	18	0	100.00%	13	13	0	100.00%
T1636	AAAAAAAACGTAGTCGCAGTGCGAAAGCACTGAGTATCGGTTTTTTTT	0	0	0	I	0	0	0	I	0	0	0	I
T1637	AAAAAAAACCATTCGTCAGTGCGAAAGCACTGACGAATGGTTTTTTTT	0	0	0	I	2	2	0	100.00%	16	16	0	100.00%
T1638	AAAAAAAACCACTAGTCAGTGCGAAAGCACTGAGCCCCCCTTTTTTTT	0	0	0	I	0	0	0	I	0	0	0	I
T1639	AAAAAAAAGGTGTCTGCAGTGCTTTCGCACTGTTCGAGCGTTTTTTTT	0	0	0	I	0	0	0	I	0	0	0	I
T1640	AAAAAAAAGGTGGGTGCAGTGCTTTCGCACTGGGCGATCGTTTTTTTT	0	0	0	I	0	0	0	I	0	0	0	I
T1641	AAAAAAAAGGGAACAACAGTGCGAAAGCACTGCTCCGGGGTTTTTTTT	0	0	0	I	0	0	0	I	0	0	0	I
T1642	AAAAAAAAGGCGTGCGCAGTGCTTTCGCACTGACCTGTGGTTTTTTTT	0	0	0	I	0	0	0	I	0	0	0	I
T1643	AAAAAAAAGGATCATACAGTGCGAAAGCACTGCTTCCGCGTTTTTTTT	0	0	0	I	0	0	0	I	0	0	0	I
T1644	AAAAAAAAGCTCTCAACAGTGCGAAAGCACTGGTGTGCCCTTTTTTTT	0	0	0	I	0	0	0	I	1	1	0	100.00%
T1645	AAAAAAAAGCCTATGGCAGTGCGAAAGCACTGCCATAGGGTTTTTTTT	9	8	1	88.89%	16	16	0	100.00%	9	6	3	66.67%
T1646	AAAAAAAAGCCGCTAGCAGTGCGAAAGCACTGGCCCCCCGTTTTTTTT	0	0	0	I	0	0	0	I	0	0	0	I
T1647	AAAAAAAAGCCAGGTTCAGTGCGAAAGCACTGGCCAGACCTTTTTTTT	0	0	0	I	0	0	0	I	0	0	0	I
T1648	AAAAAAAAGCAGCTTGCAGTGCTTTCGCACTGACGTGACGTTTTTTTT	0	0	0	I	0	0	0	I	0	0	0	I
T1649	AAAAAAAAGCAACGGTCAGTGCGAAAGCACTGCAAACCCGTTTTTTTT	0	0	0	I	0	0	0	I	0	0	0	I
T1650	AAAAAAAACGTTTTGACAGTGCTTTCGCACTGTCAAAACGTTTTTTTT	17	17	0	100.00%	26	26	0	100.00%	82	80	2	97.56%
T1651	AAAAAAAACGTTAATACAGTGCGAAAGCACTGTATTAACGTTTTTTTT	7	7	0	100.00%	28	28	0	100.00%	76	72	4	94.74%
T1652	AAAAAAAACCTTTATGCAGTGCTTTCGCACTGCATAAAGGTTTTTTTT	11	11	0	100.00%	53	53	0	100.00%	18	18	0	100.00%
T1653	AAAAAAAACCTTATGTCAGTGCGAAAGCACTGACATAAGGTTTTTTTT	1	1	0	100.00%	1	1	0	100.00%	12	11	1	91.67%
T1654	AAAAAAAACCTATGTGCAGTGCGAAAGCACTGCACATAGGTTTTTTTT	2	2	0	100.00%	38	38	0	100.00%	43	42	1	97.67%
T1655	AAAAAAAACCGTGCAACAGTGCGAAAGCACTGCATTCCCCTTTTTTTT	0	0	0	I	0	0	0	I	0	0	0	I
T1656	AAAAAAAACCGGTACTCAGTGCGAAAGCACTGCACCAACCTTTTTTTT	0	0	0	I	0	0	0	I	0	0	0	I
T1657	AAAAAAAACCCGCCGTCAGTGCTTTCGCACTGTCATACCGTTTTTTTT	0	0	0	I	0	0	0	I	0	0	0	I
T1658	AAAAAAAAGGCTCGCCCAGTGCTTTCGCACTGTAAGCAGGTTTTTTTT	1	0	1	0.00%	0	0	0	I	0	0	0	I
T1659	AAAAAAAAGGCGAGTTCAGTGCTTTCGCACTGCGCCCACGTTTTTTTT	0	0	0	I	0	0	0	I	0	0	0	I
T1660	AAAAAAAAGGAGTACTCAGTGCTTTCGCACTGAGTACTCCTTTTTTTT	7	7	0	100.00%	15	15	0	100.00%	25	24	1	96.00%
T1661	AAAAAAAAGGAATGCCCAGTGCGAAAGCACTGACTGCGGCTTTTTTTT	0	0	0	I	0	0	0	I	0	0	0	I
T1662	AAAAAAAAGCGCCATTCAGTGCGAAAGCACTGAATGGCCCTTTTTTTT	0	0	0	I	0	0	0	I	0	0	0	I
T1663	AAAAAAAAGCATAGTTCAGTGCGAAAGCACTGAACTATGCTTTTTTTT	10	10	0	100.00%	8	8	0	100.00%	17	16	1	94.12%
T1664	AAAAAAAAGCACAAGACAGTGCTTTCGCACTGTCTTGTGCTTTTTTTT	0	0	0	I	0	0	0	I	0	0	0	I
T1665	AAAAAAAAGCAATGTGCAGTGCGAAAGCACTGCACATTGCTTTTTTTT	0	0	0	I	0	0	0	I	1	1	0	100.00%
T1666	AAAAAAAAGCAATCGTCAGTGCTTTCGCACTGTGCCCGGGTTTTTTTT	0	0	0	I	0	0	0	I	0	0	0	I
T1667	AAAAAAAACGTTTCTACAGTGCTTTCGCACTGTAGAAACGTTTTTTTT	0	0	0	I	3	3	0	100.00%	3	3	0	100.00%
T1668	AAAAAAAACGTTTATCCAGTGCGAAAGCACTGGATAAACGTTTTTTTT	12	12	0	100.00%	40	40	0	100.00%	36	35	1	97.22%
T1669	AAAAAAAACGTCTTTACAGTGCGAAAGCACTGGCGCAACCTTTTTTTT	0	0	0	I	0	0	0	I	0	0	0	I
T1670	AAAAAAAACGGTGGGGCAGTGCTTTCGCACTGAATGTGCCTTTTTTTT	0	0	0	I	0	0	0	I	0	0	0	I
T1671	AAAAAAAACGGTAGTGCAGTGCTTTCGCACTGAGACATCCTTTTTTTT	0	0	0	I	0	0	0	I	0	0	0	I
T1672	AAAAAAAACGCTTAAACAGTGCGAAAGCACTGTTTAAGCGTTTTTTTT	3	3	0	100.00%	21	19	2	90.48%	77	75	2	97.40%
T1673	AAAAAAAACGCGGTTCCAGTGCGAAAGCACTGCAGTCCCGTTTTTTTT	0	0	0	I	0	0	0	I	0	0	0	I
T1674	AAAAAAAACGAGGGCCCAGTGCGAAAGCACTGACCTACGCTTTTTTTT	0	0	0	I	0	0	0	I	0	0	0	I
T1675	AAAAAAAACCGCATAGCAGTGCTTTCGCACTGGTACTGCCTTTTTTTT	0	0	0	I	0	0	0	I	0	0	0	I
T1676	AAAAAAAACCAAGTAACAGTGCTTTCGCACTGTTACTTGGTTTTTTTT	0	0	0	I	29	29	0	100.00%	68	68	0	100.00%
T1677	AAAAAAAACCAAATATCAGTGCGAAAGCACTGTACAACGCTTTTTTTT	0	0	0	I	0	0	0	I	6	0	6	0.00%
T1678	AAAAAAAAGGTTATTTCAGTGCTTTCGCACTGAAATAACCTTTTTTTT	28	27	1	96.43%	61	59	2	96.72%	22	22	0	100.00%
T1679	AAAAAAAAGGTAATTGCAGTGCGAAAGCACTGCAATTACCTTTTTTTT	7	7	0	100.00%	32	32	0	100.00%	20	17	3	85.00%
T1680	AAAAAAAAGGGGGAAGCAGTGCTTTCGCACTGGAAAGACCTTTTTTTT	0	0	0	I	0	0	0	I	0	0	0	I
T1681	AAAAAAAAGGGACGATCAGTGCGAAAGCACTGGGCTAGGCTTTTTTTT	0	0	0	I	0	0	0	I	5	5	0	100.00%
T1682	AAAAAAAAGGCTTCACCAGTGCTTTCGCACTGCCCGGGCCTTTTTTTT	0	0	0	I	0	0	0	I	0	0	0	I
T1683	AAAAAAAAGGCATTTTCAGTGCGAAAGCACTGACTCGCGGTTTTTTTT	0	0	0	I	0	0	0	I	0	0	0	I
T1684	AAAAAAAAGCGTCTGTCAGTGCGAAAGCACTGGTAACTCCTTTTTTTT	0	0	0	I	0	0	0	I	0	0	0	I
T1685	AAAAAAAACGTTTCTGCAGTGCGAAAGCACTGCAGAAACGTTTTTTTT	2	2	0	100.00%	11	11	0	100.00%	28	26	2	92.86%
T1686	AAAAAAAACGGGCTTGCAGTGCTTTCGCACTGAATATGCCTTTTTTTT	0	0	0	I	0	0	0	I	0	0	0	I
T1687	AAAAAAAACCTTGTGGCAGTGCTTTCGCACTGCCACAAGGTTTTTTTT	1	1	0	100.00%	8	8	0	100.00%	19	19	0	100.00%
T1688	AAAAAAAACCTATTCACAGTGCTTTCGCACTGTGAATAGGTTTTTTTT	4	3	1	75.00%	43	42	1	97.67%	14	14	0	100.00%
T1689	AAAAAAAAGGAAATTACAGTGCTTTCGCACTGTAATTTCCTTTTTTTT	7	7	0	100.00%	38	37	1	97.37%	25	25	0	100.00%
T1690	AAAAAAAAGCTATCAACAGTGCTTTCGCACTGTTGATAGCTTTTTTTT	3	3	0	100.00%	71	71	0	100.00%	42	42	0	100.00%
T1691	AAAAAAAAGCTACAATCAGTGCGAAAGCACTGATTGTAGCTTTTTTTT	0	0	0	I	4	4	0	100.00%	6	6	0	100.00%
T1692	AAAAAAAACGTTGGTGCAGTGCTTTCGCACTGCACCAACGTTTTTTTT	0	0	0	I	9	9	0	100.00%	3	3	0	100.00%
T1693	AAAAAAAACGTTAAATCAGTGCGAAAGCACTGATTTAACGTTTTTTTT	0	0	0	I	1	1	0	100.00%	1	1	0	100.00%
T1694	AAAAAAAACGTAAACACAGTGCTTTCGCACTGTGTTTACGTTTTTTTT	0	0	0	I	8	8	0	100.00%	7	7	0	100.00%
T1695	AAAAAAAACGGGATTGCAGTGCTTTCGCACTGGGCACACCTTTTTTTT	1	1	0	100.00%	0	0	0	I	0	0	0	I
T1696	AAAAAAAACGGCTCATCAGTGCGAAAGCACTGGACTTAGCTTTTTTTT	0	0	0	I	0	0	0	I	0	0	0	I
T1697	AAAAAAAACGGATGAGCAGTGCTTTCGCACTGTAGTGCGCTTTTTTTT	0	0	0	I	0	0	0	I	0	0	0	I
T1698	AAAAAAAACGGAACGTCAGTGCTTTCGCACTGGTCATGGCTTTTTTTT	0	0	0	I	0	0	0	I	0	0	0	I
T1699	AAAAAAAACGCGCTCACAGTGCGAAAGCACTGCGCAAAGGTTTTTTTT	0	0	0	I	0	0	0	I	2	0	2	0.00%
T1700	AAAAAAAACGACTACTCAGTGCTTTCGCACTGAGTAGTCGTTTTTTTT	6	6	0	100.00%	8	8	0	100.00%	39	34	5	87.18%
T1701	AAAAAAAACCGTTAATCAGTGCTTTCGCACTGATTAACGGTTTTTTTT	0	0	0	I	30	30	0	100.00%	24	24	0	100.00%
T1702	AAAAAAAACCGATCTACAGTGCGAAAGCACTGGCAACACCTTTTTTTT	0	0	0	I	0	0	0	I	0	0	0	I
T1703	AAAAAAAAGGTTTATCCAGTGCTTTCGCACTGGATAAACCTTTTTTTT	13	13	0	100.00%	31	31	0	100.00%	7	7	0	100.00%
T1704	AAAAAAAAGGTTCATTCAGTGCGAAAGCACTGAATGAACCTTTTTTTT	14	14	0	100.00%	11	11	0	100.00%	34	34	0	100.00%
T1705	AAAAAAAAGGTTATTGCAGTGCTTTCGCACTGCAATAACCTTTTTTTT	29	29	0	100.00%	72	72	0	100.00%	17	16	1	94.12%
T1706	AAAAAAAAGGCTGTGGCAGTGCTTTCGCACTGTGATGGGGTTTTTTTT	0	0	0	I	0	0	0	I	0	0	0	I
T1707	AAAAAAAAGCTGTAACCAGTGCGAAAGCACTGCCTCCCCCTTTTTTTT	2	0	2	0.00%	4	3	1	75.00%	1	0	1	0.00%
T1708	AAAAAAAAGCGTTATTCAGTGCGAAAGCACTGAATAACGCTTTTTTTT	17	17	0	100.00%	56	48	8	85.71%	78	78	0	100.00%
T1709	AAAAAAAAGCGCTCCTCAGTGCGAAAGCACTGTGCTATCGTTTTTTTT	0	0	0	I	0	0	0	I	11	5	6	45.45%
T1710	AAAAAAAAGCGATAAACAGTGCGAAAGCACTGTTTATCGCTTTTTTTT	0	0	0	I	38	35	3	92.11%	53	48	5	90.57%
T1711	AAAAAAAACGTTCATGCAGTGCGAAAGCACTGCATGAACGTTTTTTTT	1	1	0	100.00%	0	0	0	I	3	2	1	66.67%
T1712	AAAAAAAACGTTATTACAGTGCGAAAGCACTGTAATAACGTTTTTTTT	0	0	0	I	0	0	0	I	0	0	0	I
T1713	AAAAAAAACGGAATAGCAGTGCGAAAGCACTGGGACCTGCTTTTTTTT	0	0	0	I	0	0	0	I	0	0	0	I
T1714	AAAAAAAACGCGCAGGCAGTGCTTTCGCACTGTACGGAGCTTTTTTTT	0	0	0	I	0	0	0	I	0	0	0	I
T1715	AAAAAAAACCCATTCACAGTGCTTTCGCACTGACCTATCCTTTTTTTT	5	0	5	0.00%	1	0	1	0.00%	5	2	3	40.00%
T1716	AAAAAAAAGGGGGTGCCAGTGCTTTCGCACTGTCAGCTGCTTTTTTTT	0	0	0	I	1	0	1	0.00%	1	0	1	0.00%
T1717	AAAAAAAAGGGGGCGGCAGTGCGAAAGCACTGATGCGCGCTTTTTTTT	0	0	0	I	0	0	0	I	0	0	0	I
T1718	AAAAAAAAGGGATGTGCAGTGCTTTCGCACTGTGTCGGGGTTTTTTTT	1	1	0	100.00%	0	0	0	I	0	0	0	I
T1719	AAAAAAAAGGGATGGTCAGTGCTTTCGCACTGATCCTAGGTTTTTTTT	1	1	0	100.00%	0	0	0	I	0	0	0	I
T1720	AAAAAAAAGGCGTGGCCAGTGCGAAAGCACTGTACCTTCCTTTTTTTT	0	0	0	I	0	0	0	I	0	0	0	I
T1721	AAAAAAAAGGACATGTCAGTGCTTTCGCACTGGGAGAACGTTTTTTTT	0	0	0	I	0	0	0	I	0	0	0	I
T1722	AAAAAAAAGCGCACTTCAGTGCGAAAGCACTGAAGTGCGGTTTTTTTT	0	0	0	I	0	0	0	I	2	2	0	100.00%
T1723	AAAAAAAAGCGAGCTCCAGTGCGAAAGCACTGATCCGCGGTTTTTTTT	0	0	0	I	0	0	0	I	0	0	0	I
T1724	AAAAAAAAGCAATGTGCAGTGCTTTCGCACTGTGCCACGGTTTTTTTT	0	0	0	I	0	0	0	I	0	0	0	I
T1725	AAAAAAAAGCAAGATTCAGTGCGAAAGCACTGAATCTTGCTTTTTTTT	0	0	0	I	1	1	0	100.00%	0	0	0	I
T1726	AAAAAAAACGTTTGTGCAGTGCTTTCGCACTGCACAAACGTTTTTTTT	2	2	0	100.00%	3	3	0	100.00%	23	23	0	100.00%
T1727	AAAAAAAACGTTTGGGCAGTGCTTTCGCACTGGAGTATCCTTTTTTTT	0	0	0	I	0	0	0	I	0	0	0	I
T1728	AAAAAAAACGTGATATCAGTGCGAAAGCACTGATATCACGTTTTTTTT	8	8	0	100.00%	20	20	0	100.00%	53	49	4	92.45%
T1729	AAAAAAAACGGGCATGCAGTGCTTTCGCACTGTGCATAGCTTTTTTTT	0	0	0	I	0	0	0	I	0	0	0	I
T1730	AAAAAAAACGGATTGCCAGTGCTTTCGCACTGGACTTAGGTTTTTTTT	0	0	0	I	0	0	0	I	2	0	2	0.00%
T1731	AAAAAAAACCTTTGTTCAGTGCGAAAGCACTGAACAAAGGTTTTTTTT	14	13	1	92.86%	74	70	4	94.59%	50	50	0	100.00%
T1732	AAAAAAAACCCAGCGCCAGTGCGAAAGCACTGAAATGGGGTTTTTTTT	0	0	0	I	0	0	0	I	2	1	1	50.00%
T1733	AAAAAAAAGGGTGGGTCAGTGCGAAAGCACTGTGCTCAGGTTTTTTTT	0	0	0	I	0	0	0	I	0	0	0	I
T1734	AAAAAAAAGGGCGGTGCAGTGCGAAAGCACTGGAGATGCCTTTTTTTT	1	1	0	100.00%	4	1	3	25.00%	5	3	2	60.00%
T1735	AAAAAAAAGCTACATTCAGTGCTTTCGCACTGAATGTAGCTTTTTTTT	4	4	0	100.00%	16	16	0	100.00%	41	41	0	100.00%
T1736	AAAAAAAAGCCCGTCACAGTGCGAAAGCACTGAGCATACGTTTTTTTT	0	0	0	I	0	0	0	I	0	0	0	I
T1737	AAAAAAAACGGCATGCCAGTGCGAAAGCACTGTCGGTCGGTTTTTTTT	1	0	1	0.00%	1	0	1	0.00%	0	0	0	I
T1738	AAAAAAAACGGCAGCTCAGTGCTTTCGCACTGTGAATACCTTTTTTTT	0	0	0	I	0	0	0	I	0	0	0	I
T1739	AAAAAAAACGGAGACTCAGTGCGAAAGCACTGTAACTCCCTTTTTTTT	0	0	0	I	0	0	0	I	0	0	0	I
T1740	AAAAAAAACGAGTTGCCAGTGCGAAAGCACTGAATAGGCGTTTTTTTT	0	0	0	I	0	0	0	I	0	0	0	I
T1741	AAAAAAAACCTAGCCACAGTGCGAAAGCACTGCTTCTCGCTTTTTTTT	1	0	1	0.00%	0	0	0	I	9	4	5	44.44%
T1742	AAAAAAAACCGAGTTGCAGTGCGAAAGCACTGTGAAACCGTTTTTTTT	1	0	1	0.00%	0	0	0	I	0	0	0	I
T1743	AAAAAAAACCCGATGACAGTGCTTTCGCACTGCTTCAACGTTTTTTTT	0	0	0	I	0	0	0	I	0	0	0	I
T1744	AAAAAAAACCATAATTCAGTGCTTTCGCACTGAATTATGGTTTTTTTT	14	14	0	100.00%	53	52	1	98.11%	39	39	0	100.00%
T1745	AAAAAAAACCAAGGTACAGTGCTTTCGCACTGTACCTTGGTTTTTTTT	0	0	0	I	10	10	0	100.00%	14	14	0	100.00%
T1746	AAAAAAAAGGTGCTGTCAGTGCTTTCGCACTGCTCCCTGGTTTTTTTT	0	0	0	I	0	0	0	I	0	0	0	I
T1747	AAAAAAAAGGGCTGAGCAGTGCTTTCGCACTGACAATTGCTTTTTTTT	0	0	0	I	0	0	0	I	0	0	0	I
T1748	AAAAAAAAGGGCCGGGCAGTGCGAAAGCACTGTTAACAGGTTTTTTTT	0	0	0	I	2	0	2	0.00%	0	0	0	I
T1749	AAAAAAAAGGCGGTGGCAGTGCTTTCGCACTGATCCCAGGTTTTTTTT	0	0	0	I	0	0	0	I	0	0	0	I
T1750	AAAAAAAAGCTCTATACAGTGCGAAAGCACTGTATAGAGCTTTTTTTT	6	6	0	100.00%	17	17	0	100.00%	6	6	0	100.00%
T1751	AAAAAAAACGTACTTGCAGTGCGAAAGCACTGCAAGTACGTTTTTTTT	8	8	0	100.00%	53	49	4	92.45%	78	71	7	91.03%
T1752	AAAAAAAACGCGGGACCAGTGCTTTCGCACTGCGTTGACCTTTTTTTT	0	0	0	I	0	0	0	I	0	0	0	I
T1753	AAAAAAAACGATATCACAGTGCTTTCGCACTGTGATATCGTTTTTTTT	1	1	0	100.00%	0	0	0	I	5	4	1	80.00%
T1754	AAAAAAAACCTTCATACAGTGCGAAAGCACTGTATGAAGGTTTTTTTT	1	1	0	100.00%	37	37	0	100.00%	34	31	3	91.18%
T1755	AAAAAAAACCTCAAATCAGTGCTTTCGCACTGATTTGAGGTTTTTTTT	4	4	0	100.00%	1	1	0	100.00%	33	33	0	100.00%
T1756	AAAAAAAACCGGGCTGCAGTGCTTTCGCACTGATCTAGCCTTTTTTTT	0	0	0	I	0	0	0	I	0	0	0	I
T1757	AAAAAAAACCATTAATCAGTGCTTTCGCACTGATTAATGGTTTTTTTT	4	4	0	100.00%	69	69	0	100.00%	41	41	0	100.00%
T1758	AAAAAAAAGGTTCGTTCAGTGCGAAAGCACTGAACGAACCTTTTTTTT	0	0	0	I	0	0	0	I	7	7	0	100.00%
T1759	AAAAAAAAGGTTCCCGCAGTGCGAAAGCACTGTCCTGGGGTTTTTTTT	0	0	0	I	0	0	0	I	0	0	0	I
T1760	AAAAAAAAGGTGGTGACAGTGCGAAAGCACTGATTCTTCGTTTTTTTT	0	0	0	I	0	0	0	I	0	0	0	I
T1761	AAAAAAAAGGTATAAGCAGTGCGAAAGCACTGCTTATACCTTTTTTTT	2	2	0	100.00%	25	25	0	100.00%	57	57	0	100.00%
T1762	AAAAAAAAGGGTTTGCCAGTGCGAAAGCACTGAATAGGGGTTTTTTTT	0	0	0	I	0	0	0	I	0	0	0	I
T1763	AAAAAAAAGCTTGTTGCAGTGCTTTCGCACTGCAACAAGCTTTTTTTT	14	14	0	100.00%	40	38	2	95.00%	18	18	0	100.00%
T1764	AAAAAAAAGCGGACGCCAGTGCTTTCGCACTGAATGAAGGTTTTTTTT	0	0	0	I	0	0	0	I	0	0	0	I
T1765	AAAAAAAACGTTCTTCCAGTGCTTTCGCACTGAGAGCGGCTTTTTTTT	0	0	0	I	0	0	0	I	0	0	0	I
T1766	AAAAAAAACGTACTGACAGTGCTTTCGCACTGCGTAGCCCTTTTTTTT	0	0	0	I	0	0	0	I	3	3	0	100.00%
T1767	AAAAAAAACCTAATGACAGTGCGAAAGCACTGTACCTGGCTTTTTTTT	0	0	0	I	0	0	0	I	0	0	0	I
T1768	AAAAAAAACCCGCTGGCAGTGCTTTCGCACTGTACGAACGTTTTTTTT	0	0	0	I	0	0	0	I	0	0	0	I
T1769	AAAAAAAACCCCAAAGCAGTGCGAAAGCACTGTGGCTTCCTTTTTTTT	0	0	0	I	0	0	0	I	0	0	0	I
T1770	AAAAAAAACCATCACGCAGTGCGAAAGCACTGCGTGATGGTTTTTTTT	0	0	0	I	0	0	0	I	0	0	0	I
T1771	AAAAAAAAGGTTGATTCAGTGCTTTCGCACTGCGTCGCGCTTTTTTTT	3	2	1	66.67%	4	4	0	100.00%	1	0	1	0.00%
T1772	AAAAAAAAGGTCAGTTCAGTGCGAAAGCACTGAACTGACCTTTTTTTT	0	0	0	I	9	9	0	100.00%	0	0	0	I
T1773	AAAAAAAAGGCTCATTCAGTGCGAAAGCACTGCCCCCCGCTTTTTTTT	0	0	0	I	0	0	0	I	0	0	0	I
T1774	AAAAAAAAGCTGTTATCAGTGCGAAAGCACTGATAACAGGTTTTTTTT	0	0	0	I	0	0	0	I	0	0	0	I
T1775	AAAAAAAAGCTGCTTTCAGTGCGAAAGCACTGCTCTACGGTTTTTTTT	0	0	0	I	0	0	0	I	0	0	0	I
T1776	AAAAAAAAGCGGCATCCAGTGCGAAAGCACTGTGAAAAGGTTTTTTTT	0	0	0	I	0	0	0	I	0	0	0	I
T1777	AAAAAAAACGTTTTACCAGTGCGAAAGCACTGCTAACCGGTTTTTTTT	0	0	0	I	0	0	0	I	0	0	0	I
T1778	AAAAAAAACGGACCTTCAGTGCTTTCGCACTGTGTATCGCTTTTTTTT	0	0	0	I	0	0	0	I	0	0	0	I
T1779	AAAAAAAACGCTTGGGCAGTGCGAAAGCACTGTCTTACGCTTTTTTTT	0	0	0	I	0	0	0	I	1	1	0	100.00%
T1780	AAAAAAAACGATTATTCAGTGCGAAAGCACTGGCCCCTCCTTTTTTTT	0	0	0	I	0	0	0	I	0	0	0	I
T1781	AAAAAAAACCTGAAACCAGTGCTTTCGCACTGAACAGTCCTTTTTTTT	0	0	0	I	0	0	0	I	0	0	0	I
T1782	AAAAAAAACCGTTTTGCAGTGCGAAAGCACTGTCCTCTGCTTTTTTTT	0	0	0	I	0	0	0	I	0	0	0	I
T1783	AAAAAAAAGGTCGTGGCAGTGCTTTCGCACTGAGAATCGGTTTTTTTT	0	0	0	I	0	0	0	I	0	0	0	I
T1784	AAAAAAAAGGGTGCAGCAGTGCTTTCGCACTGTAGATGGGTTTTTTTT	0	0	0	I	0	0	0	I	0	0	0	I
T1785	AAAAAAAAGGGTGAAACAGTGCTTTCGCACTGGCCTGCGGTTTTTTTT	0	0	0	I	0	0	0	I	0	0	0	I
T1786	AAAAAAAAGGCTCGTGCAGTGCGAAAGCACTGCACGAGGCTTTTTTTT	0	0	0	I	3	3	0	100.00%	3	3	0	100.00%
T1787	AAAAAAAAGGCGTCAGCAGTGCGAAAGCACTGTATGTTCGTTTTTTTT	0	0	0	I	0	0	0	I	0	0	0	I
T1788	AAAAAAAAGGATGGGGCAGTGCTTTCGCACTGAACTGAGGTTTTTTTT	0	0	0	I	0	0	0	I	0	0	0	I
T1789	AAAAAAAAGCTTGCTGCAGTGCTTTCGCACTGCTCAACCGTTTTTTTT	0	0	0	I	0	0	0	I	0	0	0	I
T1790	AAAAAAAAGCGATATGCAGTGCTTTCGCACTGCATATCGCTTTTTTTT	0	0	0	I	35	35	0	100.00%	24	20	4	83.33%
T1791	AAAAAAAAGCAGCGGGCAGTGCGAAAGCACTGAGAATACGTTTTTTTT	0	0	0	I	0	0	0	I	0	0	0	I
T1792	AAAAAAAACGTGGTCTCAGTGCGAAAGCACTGACCTAAGGTTTTTTTT	0	0	0	I	1	0	1	0.00%	0	0	0	I
T1793	AAAAAAAACGTCTAGTCAGTGCTTTCGCACTGACTAGACGTTTTTTTT	4	4	0	100.00%	15	15	0	100.00%	35	35	0	100.00%
T1794	AAAAAAAACGGGCTGTCAGTGCTTTCGCACTGCCTGATGCTTTTTTTT	7	0	7	0.00%	1	0	1	0.00%	5	0	5	0.00%
T1795	AAAAAAAACCCTATCACAGTGCTTTCGCACTGCCCCTCGCTTTTTTTT	0	0	0	I	1	0	1	0.00%	0	0	0	I
T1796	AAAAAAAACCCGTTTACAGTGCGAAAGCACTGTGGAGTCCTTTTTTTT	0	0	0	I	2	0	2	0.00%	0	0	0	I
T1797	AAAAAAAACCCGCTCACAGTGCGAAAGCACTGGTGACCCGTTTTTTTT	0	0	0	I	0	0	0	I	0	0	0	I
T1798	AAAAAAAACCATTTCACAGTGCGAAAGCACTGTGAAATGGTTTTTTTT	9	9	0	100.00%	33	33	0	100.00%	67	67	0	100.00%
T1799	AAAAAAAACCAATGGGCAGTGCTTTCGCACTGCAGGTACCTTTTTTTT	0	0	0	I	0	0	0	I	0	0	0	I
T1800	AAAAAAAAGGTATCACCAGTGCGAAAGCACTGGTGATACGTTTTTTTT	4	4	0	100.00%	10	9	1	90.00%	13	10	3	76.92%
T1801	AAAAAAAAGGTACCGACAGTGCGAAAGCACTGAACCGCGCTTTTTTTT	0	0	0	I	0	0	0	I	1	0	1	0.00%
T1802	AAAAAAAAGGTAAGATCAGTGCGAAAGCACTGATCTTACCTTTTTTTT	3	3	0	100.00%	1	1	0	100.00%	22	22	0	100.00%
T1803	AAAAAAAAGCGTGGTCCAGTGCTTTCGCACTGTCAAGCGGTTTTTTTT	0	0	0	I	0	0	0	I	0	0	0	I
T1804	AAAAAAAAGCGTAACGCAGTGCTTTCGCACTGGACAAGCCTTTTTTTT	0	0	0	I	0	0	0	I	0	0	0	I
T1805	AAAAAAAAGCCTTATTCAGTGCGAAAGCACTGTCTCGCCGTTTTTTTT	0	0	0	I	0	0	0	I	0	0	0	I
T1806	AAAAAAAACGTTAATGCAGTGCGAAAGCACTGAGACTCCCTTTTTTTT	0	0	0	I	0	0	0	I	0	0	0	I
T1807	AAAAAAAACGTGTGTTCAGTGCGAAAGCACTGAACACACGTTTTTTTT	1	1	0	100.00%	2	2	0	100.00%	3	3	0	100.00%
T1808	AAAAAAAACGTGTACTCAGTGCGAAAGCACTGTCTCGACCTTTTTTTT	0	0	0	I	0	0	0	I	0	0	0	I
T1809	AAAAAAAACGTAATTACAGTGCGAAAGCACTGTAATTACGTTTTTTTT	5	5	0	100.00%	18	17	1	94.44%	6	6	0	100.00%
T1810	AAAAAAAACGAAGATTCAGTGCTTTCGCACTGGAACTGGCTTTTTTTT	0	0	0	I	0	0	0	I	0	0	0	I
T1811	AAAAAAAACCTAATTTCAGTGCTTTCGCACTGAAATTAGGTTTTTTTT	13	13	0	100.00%	26	26	0	100.00%	26	25	1	96.15%
T1812	AAAAAAAACCCTTACCCAGTGCGAAAGCACTGCTTCCCCCTTTTTTTT	0	0	0	I	0	0	0	I	1	0	1	0.00%
T1813	AAAAAAAACCATTTGTCAGTGCTTTCGCACTGACAAATGGTTTTTTTT	14	13	1	92.86%	21	21	0	100.00%	20	20	0	100.00%
T1814	AAAAAAAACCATTGTTCAGTGCGAAAGCACTGAACAATGGTTTTTTTT	20	18	2	90.00%	45	43	2	95.56%	64	63	1	98.44%
T1815	AAAAAAAACCAGGGTACAGTGCTTTCGCACTGTCGAAGCCTTTTTTTT	0	0	0	I	1	0	1	0.00%	6	0	6	0.00%
T1816	AAAAAAAAGGTTAAGTCAGTGCTTTCGCACTGACTTAACCTTTTTTTT	2	2	0	100.00%	1	0	1	0.00%	5	5	0	100.00%
T1817	AAAAAAAAGGTGTTATCAGTGCTTTCGCACTGATAACACCTTTTTTTT	5	5	0	100.00%	37	37	0	100.00%	24	24	0	100.00%
T1818	AAAAAAAAGGTCAAAACAGTGCTTTCGCACTGTTTTGACCTTTTTTTT	2	2	0	100.00%	0	0	0	I	5	5	0	100.00%
T1819	AAAAAAAAGGCACGAACAGTGCTTTCGCACTGCAGGCCCGTTTTTTTT	0	0	0	I	0	0	0	I	0	0	0	I
T1820	AAAAAAAAGGATTCTGCAGTGCGAAAGCACTGGACCAGCGTTTTTTTT	0	0	0	I	0	0	0	I	0	0	0	I
T1821	AAAAAAAAGGATACAGCAGTGCGAAAGCACTGTCGCACCGTTTTTTTT	0	0	0	I	0	0	0	I	0	0	0	I
T1822	AAAAAAAAGGAGATTTCAGTGCGAAAGCACTGCCTTCCCGTTTTTTTT	0	0	0	I	0	0	0	I	0	0	0	I
T1823	AAAAAAAAGCTTAGTTCAGTGCTTTCGCACTGCACGCCCCTTTTTTTT	0	0	0	I	0	0	0	I	0	0	0	I
T1824	AAAAAAAAGCTGTGTTCAGTGCGAAAGCACTGAACACAGCTTTTTTTT	0	0	0	I	1	1	0	100.00%	0	0	0	I
T1825	AAAAAAAAGCTATTATCAGTGCGAAAGCACTGATAATAGCTTTTTTTT	0	0	0	I	0	0	0	I	0	0	0	I
T1826	AAAAAAAAGCACTGTACAGTGCGAAAGCACTGTACAGTGCTTTTTTTT	3	3	0	100.00%	36	36	0	100.00%	14	14	0	100.00%
T1827	AAAAAAAACGGGGGACCAGTGCGAAAGCACTGTCCGTGCGTTTTTTTT	2	0	2	0.00%	2	0	2	0.00%	3	0	3	0.00%
T1828	AAAAAAAACGCTAATGCAGTGCGAAAGCACTGCATTAGCGTTTTTTTT	4	4	0	100.00%	0	0	0	I	5	5	0	100.00%
T1829	AAAAAAAACCATTCTGCAGTGCTTTCGCACTGCAGAATGGTTTTTTTT	14	13	1	92.86%	36	36	0	100.00%	40	40	0	100.00%
T1830	AAAAAAAACCATCGTGCAGTGCTTTCGCACTGTGGGACGCTTTTTTTT	0	0	0	I	0	0	0	I	0	0	0	I
T1831	AAAAAAAACCACCAAACAGTGCTTTCGCACTGCGCGCACGTTTTTTTT	0	0	0	I	0	0	0	I	0	0	0	I
T1832	AAAAAAAAGCGCAGATCAGTGCGAAAGCACTGCCTGCCCGTTTTTTTT	0	0	0	I	0	0	0	I	0	0	0	I
T1833	AAAAAAAACGACGGAGCAGTGCTTTCGCACTGAGTAACCCTTTTTTTT	0	0	0	I	0	0	0	I	0	0	0	I
T1834	AAAAAAAACCTTTTACCAGTGCTTTCGCACTGGTAAAAGGTTTTTTTT	0	0	0	I	3	3	0	100.00%	3	3	0	100.00%
T1835	AAAAAAAACCATAATCCAGTGCGAAAGCACTGCATAAACGTTTTTTTT	0	0	0	I	0	0	0	I	0	0	0	I
T1836	AAAAAAAAGGTCGGTACAGTGCTTTCGCACTGTACCGACCTTTTTTTT	0	0	0	I	0	0	0	I	6	6	0	100.00%
T1837	AAAAAAAAGGTATCTGCAGTGCGAAAGCACTGCAGATACCTTTTTTTT	4	4	0	100.00%	6	6	0	100.00%	17	17	0	100.00%
T1838	AAAAAAAAGGGTGGGGCAGTGCTTTCGCACTGAATACACGTTTTTTTT	0	0	0	I	0	0	0	I	4	0	4	0.00%
T1839	AAAAAAAAGGCGCGCGCAGTGCGAAAGCACTGAACATTGGTTTTTTTT	0	0	0	I	0	0	0	I	0	0	0	I
T1840	AAAAAAAAGGAGAGGACAGTGCGAAAGCACTGCGTGATGCTTTTTTTT	0	0	0	I	0	0	0	I	0	0	0	I
T1841	AAAAAAAAGCGGTCCGCAGTGCTTTCGCACTGAGTTTAGGTTTTTTTT	0	0	0	I	0	0	0	I	0	0	0	I
T1842	AAAAAAAAGCCTAACACAGTGCTTTCGCACTGGTCGCGCGTTTTTTTT	0	0	0	I	0	0	0	I	0	0	0	I
T1843	AAAAAAAACGTTAAGACAGTGCTTTCGCACTGTCTTAACGTTTTTTTT	9	9	0	100.00%	34	31	3	91.18%	38	38	0	100.00%
T1844	AAAAAAAACGTGTAATCAGTGCGAAAGCACTGATTACACGTTTTTTTT	15	14	1	93.33%	38	32	6	84.21%	45	42	3	93.33%
T1845	AAAAAAAACGCCGGATCAGTGCTTTCGCACTGAGTGACGGTTTTTTTT	0	0	0	I	0	0	0	I	0	0	0	I
T1846	AAAAAAAACGCAATATCAGTGCTTTCGCACTGATATTGCCTTTTTTTT	5	5	0	100.00%	0	0	0	I	0	0	0	I
T1847	AAAAAAAACGATTCTTCAGTGCTTTCGCACTGAGCAACGCTTTTTTTT	0	0	0	I	0	0	0	I	0	0	0	I
T1848	AAAAAAAACGATTACGCAGTGCTTTCGCACTGCGTAATCGTTTTTTTT	1	1	0	100.00%	0	0	0	I	0	0	0	I
T1849	AAAAAAAACGAGGTCCCAGTGCTTTCGCACTGCTCGGCGGTTTTTTTT	0	0	0	I	0	0	0	I	0	0	0	I
T1850	AAAAAAAACCTTTTCTCAGTGCTTTCGCACTGAGAAAAGGTTTTTTTT	9	7	2	77.78%	3	2	1	66.67%	9	9	0	100.00%
T1851	AAAAAAAACCTTTATCCAGTGCTTTCGCACTGGATAAAGGTTTTTTTT	6	6	0	100.00%	24	24	0	100.00%	23	23	0	100.00%
T1852	AAAAAAAACCTTGTATCAGTGCTTTCGCACTGATACAAGGTTTTTTTT	0	0	0	I	0	0	0	I	0	0	0	I
T1853	AAAAAAAACCTTAGGTCAGTGCTTTCGCACTGCGTTACCCTTTTTTTT	0	0	0	I	0	0	0	I	0	0	0	I
T1854	AAAAAAAACCGCTGGTCAGTGCTTTCGCACTGCTCTAGGCTTTTTTTT	0	0	0	I	0	0	0	I	0	0	0	I
T1855	AAAAAAAACCCCGGCGCAGTGCTTTCGCACTGGGCACACCTTTTTTTT	0	0	0	I	0	0	0	I	0	0	0	I
T1856	AAAAAAAACCACAATGCAGTGCTTTCGCACTGTTCAGGCCTTTTTTTT	0	0	0	I	0	0	0	I	2	0	2	0.00%
T1857	AAAAAAAAGGTTGGATCAGTGCGAAAGCACTGATCCAACCTTTTTTTT	0	0	0	I	0	0	0	I	0	0	0	I
T1858	AAAAAAAAGGTGACTACAGTGCGAAAGCACTGTAGTCACCTTTTTTTT	0	0	0	I	0	0	0	I	0	0	0	I
T1859	AAAAAAAAGGTAGCATCAGTGCTTTCGCACTGATGCTACCTTTTTTTT	2	2	0	100.00%	0	0	0	I	0	0	0	I
T1860	AAAAAAAAGGGTTACTCAGTGCGAAAGCACTGCTGCGCGGTTTTTTTT	0	0	0	I	0	0	0	I	0	0	0	I
T1861	AAAAAAAAGGGGTGGGCAGTGCTTTCGCACTGTATATACGTTTTTTTT	0	0	0	I	0	0	0	I	0	0	0	I
T1862	AAAAAAAAGCTTGATACAGTGCTTTCGCACTGTATCAAGCTTTTTTTT	7	7	0	100.00%	19	19	0	100.00%	28	28	0	100.00%
T1863	AAAAAAAAGCTCTAGCCAGTGCTTTCGCACTGTTCGTCCGTTTTTTTT	0	0	0	I	0	0	0	I	0	0	0	I
T1864	AAAAAAAAGCGGGGGGCAGTGCTTTCGCACTGTAGGACGGTTTTTTTT	0	0	0	I	0	0	0	I	0	0	0	I
T1865	AAAAAAAAGCGAATGGCAGTGCTTTCGCACTGCAGACGGGTTTTTTTT	0	0	0	I	0	0	0	I	0	0	0	I
T1866	AAAAAAAAGCATTACACAGTGCGAAAGCACTGTGTAATGCTTTTTTTT	3	3	0	100.00%	22	20	2	90.91%	100	94	6	94.00%
T1867	AAAAAAAACGTTTGTCCAGTGCTTTCGCACTGGACAAACGTTTTTTTT	5	5	0	100.00%	0	0	0	I	24	24	0	100.00%
T1868	AAAAAAAACGTCAGTGCAGTGCTTTCGCACTGAGATACGCTTTTTTTT	0	0	0	I	3	0	3	0.00%	0	0	0	I
T1869	AAAAAAAACGGCCGTGCAGTGCTTTCGCACTGTACAAACCTTTTTTTT	0	0	0	I	0	0	0	I	0	0	0	I
T1870	AAAAAAAACGACTATGCAGTGCTTTCGCACTGCATAGTCGTTTTTTTT	1	1	0	100.00%	0	0	0	I	8	8	0	100.00%
T1871	AAAAAAAACCTGGTGCCAGTGCTTTCGCACTGGATTTCGCTTTTTTTT	2	0	2	0.00%	0	0	0	I	0	0	0	I
T1872	AAAAAAAAGGTCGGTACAGTGCGAAAGCACTGTACCGACCTTTTTTTT	0	0	0	I	11	11	0	100.00%	25	25	0	100.00%
T1873	AAAAAAAAGGGGTTGCCAGTGCTTTCGCACTGTACCCGGGTTTTTTTT	0	0	0	I	0	0	0	I	0	0	0	I
T1874	AAAAAAAAGGGGTCGGCAGTGCTTTCGCACTGGACATAGGTTTTTTTT	0	0	0	I	0	0	0	I	1	0	1	0.00%
T1875	AAAAAAAAGGGAGTGTCAGTGCTTTCGCACTGTACTAACCTTTTTTTT	0	0	0	I	0	0	0	I	0	0	0	I
T1876	AAAAAAAAGGCTCTCTCAGTGCGAAAGCACTGCTCTGAGGTTTTTTTT	0	0	0	I	0	0	0	I	0	0	0	I
T1877	AAAAAAAAGGATCTCTCAGTGCGAAAGCACTGAACTGACGTTTTTTTT	0	0	0	I	0	0	0	I	0	0	0	I
T1878	AAAAAAAAGGAATGTGCAGTGCTTTCGCACTGCACATTCCTTTTTTTT	2	2	0	100.00%	11	11	0	100.00%	40	40	0	100.00%
T1879	AAAAAAAAGCGAGTAACAGTGCTTTCGCACTGCGGGCAGGTTTTTTTT	0	0	0	I	0	0	0	I	6	0	6	0.00%
T1880	AAAAAAAAGCCTAAGGCAGTGCGAAAGCACTGAGTAACCGTTTTTTTT	0	0	0	I	0	0	0	I	0	0	0	I
T1881	AAAAAAAAGCCGGGCACAGTGCGAAAGCACTGCTGAGTCGTTTTTTTT	0	0	0	I	1	0	1	0.00%	0	0	0	I
T1882	AAAAAAAAGCATATCGCAGTGCTTTCGCACTGTTGAGCCGTTTTTTTT	0	0	0	I	0	0	0	I	0	0	0	I
T1883	AAAAAAAAGCACTAATCAGTGCGAAAGCACTGCTACTTGCTTTTTTTT	0	0	0	I	0	0	0	I	0	0	0	I
T1884	AAAAAAAACCTCATTTCAGTGCGAAAGCACTGCGTGTCCCTTTTTTTT	3	0	3	0.00%	1	0	1	0.00%	10	5	5	50.00%
T1885	AAAAAAAACCGGGTGGCAGTGCTTTCGCACTGTCGACACCTTTTTTTT	0	0	0	I	0	0	0	I	0	0	0	I
T1886	AAAAAAAAGGTTGCTTCAGTGCTTTCGCACTGAAGCAACCTTTTTTTT	3	3	0	100.00%	1	1	0	100.00%	2	2	0	100.00%
T1887	AAAAAAAAGGTATTTGCAGTGCTTTCGCACTGCAAATACCTTTTTTTT	22	20	2	90.91%	60	59	1	98.33%	20	19	1	95.00%
T1888	AAAAAAAAGGTAACCACAGTGCTTTCGCACTGTGGTTACCTTTTTTTT	0	0	0	I	0	0	0	I	9	9	0	100.00%
T1889	AAAAAAAAGGCTTATTCAGTGCGAAAGCACTGCGTACACGTTTTTTTT	0	0	0	I	0	0	0	I	0	0	0	I
T1890	AAAAAAAAGCGTTTATCAGTGCGAAAGCACTGATAAACGGTTTTTTTT	0	0	0	I	0	0	0	I	0	0	0	I
T1891	AAAAAAAAGCATTAGTCAGTGCTTTCGCACTGACTAATGCTTTTTTTT	16	16	0	100.00%	66	64	2	96.97%	61	60	1	98.36%
T1892	AAAAAAAACGTTTGTCCAGTGCGAAAGCACTGGACAAACGTTTTTTTT	2	2	0	100.00%	3	3	0	100.00%	5	5	0	100.00%
T1893	AAAAAAAACGTGTTCGCAGTGCTTTCGCACTGACCATGGCTTTTTTTT	0	0	0	I	0	0	0	I	0	0	0	I
T1894	AAAAAAAACGTGGTAACAGTGCGAAAGCACTGAGTACAGCTTTTTTTT	0	0	0	I	0	0	0	I	3	3	0	100.00%
T1895	AAAAAAAACGTGGGTGCAGTGCTTTCGCACTGTATTCACCTTTTTTTT	0	0	0	I	0	0	0	I	0	0	0	I
T1896	AAAAAAAACGTAGTTACAGTGCTTTCGCACTGTAACTACGTTTTTTTT	10	10	0	100.00%	37	33	4	89.19%	5	5	0	100.00%
T1897	AAAAAAAACGATATTGCAGTGCGAAAGCACTGCAATATCGTTTTTTTT	0	0	0	I	0	0	0	I	0	0	0	I
T1898	AAAAAAAACGACTCCTCAGTGCTTTCGCACTGTTACAGCCTTTTTTTT	1	1	0	100.00%	0	0	0	I	0	0	0	I
T1899	AAAAAAAACCTCACTTCAGTGCTTTCGCACTGCACCTTCCTTTTTTTT	0	0	0	I	3	0	3	0.00%	0	0	0	I
T1900	AAAAAAAACCAATGGGCAGTGCTTTCGCACTGCATGAGGCTTTTTTTT	0	0	0	I	2	0	2	0.00%	0	0	0	I
T1901	AAAAAAAAGGGGGCTTCAGTGCTTTCGCACTGCTACGCGGTTTTTTTT	0	0	0	I	0	0	0	I	0	0	0	I
T1902	AAAAAAAAGGGAGGACCAGTGCGAAAGCACTGCTGTGCGGTTTTTTTT	0	0	0	I	0	0	0	I	0	0	0	I
T1903	AAAAAAAACGTAAAGGCAGTGCTTTCGCACTGACTGACGCTTTTTTTT	0	0	0	I	0	0	0	I	0	0	0	I
T1904	AAAAAAAACGATCTATCAGTGCGAAAGCACTGCCCCCCGCTTTTTTTT	0	0	0	I	0	0	0	I	0	0	0	I
T1905	AAAAAAAACCTACAAGCAGTGCTTTCGCACTGCTTGTAGGTTTTTTTT	9	9	0	100.00%	39	38	1	97.44%	63	63	0	100.00%
T1906	AAAAAAAACCGCGAGCCAGTGCTTTCGCACTGAAGACACCTTTTTTTT	0	0	0	I	0	0	0	I	0	0	0	I
T1907	AAAAAAAACCCTAAGTCAGTGCTTTCGCACTGACTTAGGGTTTTTTTT	0	0	0	I	3	3	0	100.00%	12	12	0	100.00%
T1908	AAAAAAAACCACAATGCAGTGCGAAAGCACTGCATTGTGGTTTTTTTT	0	0	0	I	0	0	0	I	2	2	0	100.00%
T1909	AAAAAAAACCAACATTCAGTGCGAAAGCACTGTAAGGTCGTTTTTTTT	0	0	0	I	0	0	0	I	0	0	0	I
T1910	AAAAAAAAGGTTAAGTCAGTGCGAAAGCACTGACTTAACCTTTTTTTT	0	0	0	I	0	0	0	I	11	11	0	100.00%
T1911	AAAAAAAAGGTCTTGACAGTGCGAAAGCACTGCCGTTCGGTTTTTTTT	0	0	0	I	0	0	0	I	0	0	0	I
T1912	AAAAAAAAGGATATTACAGTGCTTTCGCACTGTAATATCCTTTTTTTT	1	1	0	100.00%	2	2	0	100.00%	0	0	0	I
T1913	AAAAAAAAGGAGTTATCAGTGCTTTCGCACTGATAACTGCTTTTTTTT	0	0	0	I	0	0	0	I	0	0	0	I
T1914	AAAAAAAAGCTGTAGGCAGTGCTTTCGCACTGTGGGTAGCTTTTTTTT	0	0	0	I	0	0	0	I	0	0	0	I
T1915	AAAAAAAAGCTAAATACAGTGCGAAAGCACTGTATTTAGCTTTTTTTT	3	3	0	100.00%	9	9	0	100.00%	75	72	3	96.00%
T1916	AAAAAAAAGCGTTCCGCAGTGCGAAAGCACTGAGTGGGCCTTTTTTTT	0	0	0	I	0	0	0	I	0	0	0	I
T1917	AAAAAAAAGCGAACGGCAGTGCTTTCGCACTGTTATGTGGTTTTTTTT	0	0	0	I	0	0	0	I	0	0	0	I
T1918	AAAAAAAAGCCATTTACAGTGCTTTCGCACTGGCACTCCGTTTTTTTT	0	0	0	I	0	0	0	I	0	0	0	I
T1919	AAAAAAAAGCATTACGCAGTGCTTTCGCACTGCGTAATGCTTTTTTTT	0	0	0	I	1	0	1	0.00%	22	22	0	100.00%
T1920	AAAAAAAAGCATGAATCAGTGCGAAAGCACTGCGCCTTCGTTTTTTTT	0	0	0	I	0	0	0	I	0	0	0	I
T1921	AAAAAAAACGTTGCTTCAGTGCTTTCGCACTGAAGCAACGTTTTTTTT	2	2	0	100.00%	0	0	0	I	2	2	0	100.00%
T1922	AAAAAAAACGTGATCACAGTGCTTTCGCACTGTGATCACGTTTTTTTT	11	11	0	100.00%	22	20	2	90.91%	24	23	1	95.83%
T1923	AAAAAAAACGATAACACAGTGCGAAAGCACTGAGCCCCGCTTTTTTTT	0	0	0	I	0	0	0	I	3	0	3	0.00%
T1924	AAAAAAAACGAAGATGCAGTGCGAAAGCACTGGGGCACCCTTTTTTTT	0	0	0	I	0	0	0	I	0	0	0	I
T1925	AAAAAAAACCTTTATGCAGTGCGAAAGCACTGGCCTGTCCTTTTTTTT	0	0	0	I	0	0	0	I	1	0	1	0.00%
T1926	AAAAAAAACCCACATACAGTGCTTTCGCACTGCACTCGCGTTTTTTTT	1	1	0	100.00%	0	0	0	I	0	0	0	I
T1927	AAAAAAAAGGTCAAAACAGTGCGAAAGCACTGTTTTGACCTTTTTTTT	1	1	0	100.00%	4	4	0	100.00%	3	3	0	100.00%
T1928	AAAAAAAAGGGTGTGCCAGTGCGAAAGCACTGACCGGGCGTTTTTTTT	0	0	0	I	0	0	0	I	0	0	0	I
T1929	AAAAAAAAGGGGTCAGCAGTGCGAAAGCACTGCTCCCCGGTTTTTTTT	1	1	0	100.00%	3	3	0	100.00%	1	1	0	100.00%
T1930	AAAAAAAAGGGGGGTTCAGTGCTTTCGCACTGGTGCCCGGTTTTTTTT	0	0	0	I	0	0	0	I	1	1	0	100.00%
T1931	AAAAAAAAGGCGAGTACAGTGCTTTCGCACTGTACTCGCCTTTTTTTT	1	1	0	100.00%	9	9	0	100.00%	14	13	1	92.86%
T1932	AAAAAAAAGGACATTCCAGTGCGAAAGCACTGATGACACGTTTTTTTT	0	0	0	I	0	0	0	I	0	0	0	I
T1933	AAAAAAAAGCTATCGTCAGTGCTTTCGCACTGCGAAGACGTTTTTTTT	0	0	0	I	0	0	0	I	0	0	0	I
T1934	AAAAAAAACGTTTGTGCAGTGCTTTCGCACTGAACGGAGCTTTTTTTT	0	0	0	I	0	0	0	I	0	0	0	I
T1935	AAAAAAAACGTGTCAACAGTGCGAAAGCACTGGCCACCCCTTTTTTTT	0	0	0	I	0	0	0	I	0	0	0	I
T1936	AAAAAAAACGTGGCGACAGTGCTTTCGCACTGGATTAACCTTTTTTTT	0	0	0	I	0	0	0	I	0	0	0	I
T1937	AAAAAAAACGTGAGGTCAGTGCTTTCGCACTGGAATGACGTTTTTTTT	3	0	3	0.00%	3	3	0	100.00%	6	6	0	100.00%
T1938	AAAAAAAACGTGACATCAGTGCTTTCGCACTGGATTCCCCTTTTTTTT	0	0	0	I	0	0	0	I	0	0	0	I
T1939	AAAAAAAACGCTTACTCAGTGCTTTCGCACTGAGTAAGCGTTTTTTTT	1	1	0	100.00%	32	32	0	100.00%	19	17	2	89.47%
T1940	AAAAAAAACGCACACACAGTGCGAAAGCACTGCCCATCCCTTTTTTTT	0	0	0	I	1	0	1	0.00%	2	0	2	0.00%
T1941	AAAAAAAACGAGATCGCAGTGCGAAAGCACTGCGATCTGGTTTTTTTT	0	0	0	I	0	0	0	I	0	0	0	I
T1942	AAAAAAAACCGTAATTCAGTGCGAAAGCACTGCCAACACCTTTTTTTT	0	0	0	I	0	0	0	I	0	0	0	I
T1943	AAAAAAAACCGCGTGGCAGTGCGAAAGCACTGAGAATAGCTTTTTTTT	0	0	0	I	0	0	0	I	0	0	0	I
T1944	AAAAAAAACCGCAGTTCAGTGCTTTCGCACTGGATCGACCTTTTTTTT	0	0	0	I	0	0	0	I	0	0	0	I
T1945	AAAAAAAAGGGTGGGGCAGTGCTTTCGCACTGGGCAGAGGTTTTTTTT	1	1	0	100.00%	0	0	0	I	0	0	0	I
T1946	AAAAAAAAGCTGGAGACAGTGCTTTCGCACTGAGATGAGCTTTTTTTT	0	0	0	I	0	0	0	I	0	0	0	I
T1947	AAAAAAAAGCAGTGTTCAGTGCGAAAGCACTGAACACTGCTTTTTTTT	1	1	0	100.00%	8	8	0	100.00%	17	17	0	100.00%
T1948	AAAAAAAACGTTGTACCAGTGCTTTCGCACTGGTACAACGTTTTTTTT	0	0	0	I	0	0	0	I	0	0	0	I
T1949	AAAAAAAACGTTCCTACAGTGCTTTCGCACTGACATCGGCTTTTTTTT	0	0	0	I	0	0	0	I	0	0	0	I
T1950	AAAAAAAACGTGATTGCAGTGCTTTCGCACTGGACTTGCCTTTTTTTT	0	0	0	I	0	0	0	I	0	0	0	I
T1951	AAAAAAAACGCATTTGCAGTGCGAAAGCACTGTTATAACGTTTTTTTT	0	0	0	I	0	0	0	I	0	0	0	I
T1952	AAAAAAAACGATTACTCAGTGCGAAAGCACTGGATCACGGTTTTTTTT	0	0	0	I	0	0	0	I	0	0	0	I
T1953	AAAAAAAACCTGTTATCAGTGCGAAAGCACTGCCCTCGCGTTTTTTTT	0	0	0	I	0	0	0	I	0	0	0	I
T1954	AAAAAAAACCTGTCTCCAGTGCGAAAGCACTGCCCCTGCCTTTTTTTT	0	0	0	I	0	0	0	I	0	0	0	I
T1955	AAAAAAAACCCTCTAGCAGTGCTTTCGCACTGCTAGAGGCTTTTTTTT	2	2	0	100.00%	2	2	0	100.00%	19	13	6	68.42%
T1956	AAAAAAAACCCTCATTCAGTGCGAAAGCACTGGCTACAGCTTTTTTTT	0	0	0	I	0	0	0	I	0	0	0	I
T1957	AAAAAAAACCCGGGGGCAGTGCTTTCGCACTGCGAAGTCGTTTTTTTT	0	0	0	I	0	0	0	I	1	0	1	0.00%
T1958	AAAAAAAACCATTTCGCAGTGCGAAAGCACTGCGAAATGGTTTTTTTT	3	3	0	100.00%	52	51	1	98.08%	68	66	2	97.06%
T1959	AAAAAAAAGGTGGTTACAGTGCTTTCGCACTGCGGCCTGGTTTTTTTT	0	0	0	I	0	0	0	I	0	0	0	I
T1960	AAAAAAAAGGTAAATCCAGTGCGAAAGCACTGGGCTCCCGTTTTTTTT	0	0	0	I	0	0	0	I	0	0	0	I
T1961	AAAAAAAAGGGTGAGGCAGTGCGAAAGCACTGAGAGCTGGTTTTTTTT	0	0	0	I	0	0	0	I	2	2	0	100.00%
T1962	AAAAAAAAGCTTAATCCAGTGCGAAAGCACTGACACATCGTTTTTTTT	0	0	0	I	0	0	0	I	0	0	0	I
T1963	AAAAAAAAGCTAAATTCAGTGCTTTCGCACTGAATTTAGCTTTTTTTT	31	31	0	100.00%	43	41	2	95.35%	31	31	0	100.00%
T1964	AAAAAAAAGCGGTGTACAGTGCTTTCGCACTGTACACCGCTTTTTTTT	0	0	0	I	3	3	0	100.00%	0	0	0	I
T1965	AAAAAAAAGCCGTATACAGTGCGAAAGCACTGTATACGCCTTTTTTTT	0	0	0	I	1	1	0	100.00%	0	0	0	I
T1966	AAAAAAAAGCCCTATGCAGTGCGAAAGCACTGCATAGGGGTTTTTTTT	6	6	0	100.00%	17	14	3	82.35%	51	49	2	96.08%
T1967	AAAAAAAAGCATTGAACAGTGCGAAAGCACTGTTCAATGCTTTTTTTT	0	0	0	I	14	14	0	100.00%	20	20	0	100.00%
T1968	AAAAAAAACGGGGGCGCAGTGCTTTCGCACTGACCAACCCTTTTTTTT	0	0	0	I	0	0	0	I	0	0	0	I
T1969	AAAAAAAACGGCGTTTCAGTGCTTTCGCACTGCATGTTCCTTTTTTTT	0	0	0	I	0	0	0	I	0	0	0	I
T1970	AAAAAAAACCGGGGCGCAGTGCTTTCGCACTGTTGTGACCTTTTTTTT	0	0	0	I	0	0	0	I	0	0	0	I
T1971	AAAAAAAACCCGAGAGCAGTGCTTTCGCACTGACTTTCCCTTTTTTTT	0	0	0	I	0	0	0	I	0	0	0	I
T1972	AAAAAAAAGGTGACTCCAGTGCGAAAGCACTGCGTGACGCTTTTTTTT	0	0	0	I	0	0	0	I	0	0	0	I
T1973	AAAAAAAAGGTACTATCAGTGCGAAAGCACTGCCCACCCCTTTTTTTT	0	0	0	I	1	0	1	0.00%	0	0	0	I
T1974	AAAAAAAAGGGTGTGCCAGTGCTTTCGCACTGACCGGCGGTTTTTTTT	0	0	0	I	0	0	0	I	0	0	0	I
T1975	AAAAAAAAGGGGGAAGCAGTGCTTTCGCACTGAGAACAGCTTTTTTTT	0	0	0	I	0	0	0	I	0	0	0	I
T1976	AAAAAAAAGGGACGGGCAGTGCTTTCGCACTGTCGAACGCTTTTTTTT	0	0	0	I	0	0	0	I	0	0	0	I
T1977	AAAAAAAAGCTGGGGCCAGTGCTTTCGCACTGAAAACCCCTTTTTTTT	0	0	0	I	0	0	0	I	0	0	0	I
T1978	AAAAAAAAGCTAGGCTCAGTGCGAAAGCACTGCGACGCCGTTTTTTTT	0	0	0	I	0	0	0	I	0	0	0	I
T1979	AAAAAAAAGCGTTTCACAGTGCTTTCGCACTGTGAAACGCTTTTTTTT	4	4	0	100.00%	43	43	0	100.00%	64	63	1	98.44%
T1980	AAAAAAAAGCCTGAATCAGTGCTTTCGCACTGGGACGCCGTTTTTTTT	0	0	0	I	0	0	0	I	0	0	0	I
T1981	AAAAAAAAGCACGTTTCAGTGCGAAAGCACTGCGACACCGTTTTTTTT	0	0	0	I	0	0	0	I	0	0	0	I
T1982	AAAAAAAAGCACCAATCAGTGCGAAAGCACTGGGTCAGGGTTTTTTTT	1	1	0	100.00%	3	0	3	0.00%	0	0	0	I
T1983	AAAAAAAACGTGCCGTCAGTGCTTTCGCACTGTTCAAAGCTTTTTTTT	1	0	1	0.00%	0	0	0	I	0	0	0	I
T1984	AAAAAAAACGATAATACAGTGCGAAAGCACTGTATTATCGTTTTTTTT	0	0	0	I	0	0	0	I	0	0	0	I
T1985	AAAAAAAACCTGTATACAGTGCTTTCGCACTGTATACAGGTTTTTTTT	5	5	0	100.00%	46	46	0	100.00%	49	49	0	100.00%
T1986	AAAAAAAACCATTATACAGTGCTTTCGCACTGTATAATGGTTTTTTTT	1	1	0	100.00%	0	0	0	I	0	0	0	I
T1987	AAAAAAAACCACAGTACAGTGCTTTCGCACTGTACTGTGGTTTTTTTT	0	0	0	I	27	27	0	100.00%	96	96	0	100.00%
T1988	AAAAAAAACCAAGGCACAGTGCGAAAGCACTGCCGGAAGCTTTTTTTT	0	0	0	I	0	0	0	I	10	1	9	10.00%
T1989	AAAAAAAAGGTCAGTTCAGTGCGAAAGCACTGCTAAAAGGTTTTTTTT	2	1	1	50.00%	1	1	0	100.00%	0	0	0	I
T1990	AAAAAAAAGGAGAATACAGTGCTTTCGCACTGTATTCTCCTTTTTTTT	0	0	0	I	0	0	0	I	2	2	0	100.00%
T1991	AAAAAAAAGGAATATGCAGTGCTTTCGCACTGCATATTCCTTTTTTTT	1	1	0	100.00%	9	9	0	100.00%	2	2	0	100.00%
T1992	AAAAAAAAGCTTGTATCAGTGCTTTCGCACTGTTGGTCGGTTTTTTTT	0	0	0	I	0	0	0	I	0	0	0	I
T1993	AAAAAAAAGCTACTTTCAGTGCGAAAGCACTGCGCCCACGTTTTTTTT	0	0	0	I	0	0	0	I	3	3	0	100.00%
T1994	AAAAAAAAGCCCATCACAGTGCGAAAGCACTGCGCGCTCCTTTTTTTT	0	0	0	I	0	0	0	I	0	0	0	I
T1995	AAAAAAAAGCATCATTCAGTGCGAAAGCACTGCGAGTACGTTTTTTTT	0	0	0	I	0	0	0	I	0	0	0	I
T1996	AAAAAAAAGCAGTTGCCAGTGCTTTCGCACTGTATCGACGTTTTTTTT	5	1	4	20.00%	2	0	2	0.00%	1	0	1	0.00%
T1997	AAAAAAAACGTTTGTGCAGTGCGAAAGCACTGCACAAACGTTTTTTTT	0	0	0	I	1	1	0	100.00%	2	2	0	100.00%
T1998	AAAAAAAACGTTGTTGCAGTGCTTTCGCACTGCAACAACGTTTTTTTT	13	13	0	100.00%	13	12	1	92.31%	25	25	0	100.00%
T1999	AAAAAAAACCTTTTCGCAGTGCTTTCGCACTGCGAAAAGGTTTTTTTT	9	9	0	100.00%	45	44	1	97.78%	29	29	0	100.00%
[truncated: 1 more rows]
