# Supplementary material for: Rapid generation of sequence-diverse terminator libraries and their parameterization using quantitative Term-Seq
Source: Synth Biol (Oxf). 2019 Oct 29;4(1):ysz026. doi: 10.1093/synbio/ysz026 (PMC7445774; doi:10.1093/synbio/ysz026)
Supplement: ysz026_Supplementary_Data [file ysz026_supplementary_data.zip › Supplemental Table 3F - TermSeq FACS Binning Data_bin4.csv]

Term ID	Terminator Sequence (5' to 3')	Total Reads	Terminated	Readthrough	%T termination	Total Reads	Terminated	Readthrough	%T termination	Total Reads	Terminated	Readthrough	%T termination
T1	AAAAAAAAGGTTAGTTCAGTGCTTTCGCACTGAACTAACCTTTTTTTT	132	128	4	96.97%	225	222	3	98.67%	108	108	0	100.00%
T2	AAAAAAAAGGCCTCCGCAGTGCGAAAGCACTGGGGGGACGTTTTTTTT	0	0	0	I	16	16	0	100.00%	19	19	0	100.00%
T3	AAAAAAAACGTTGGCACAGTGCGAAAGCACTGATGGTAGCTTTTTTTT	9	5	4	55.56%	25	5	20	20.00%	3	0	3	0.00%
T4	AAAAAAAAGGTTAGTACAGTGCGAAAGCACTGTACTAACCTTTTTTTT	18	18	0	100.00%	33	33	0	100.00%	1	1	0	100.00%
T5	AAAAAAAAGGTTTGTTCAGTGCTTTCGCACTGAACAAACCTTTTTTTT	118	117	1	99.15%	119	118	1	99.16%	72	71	1	98.61%
T6	AAAAAAAAGGTTTCATCAGTGCGAAAGCACTGATGAAACCTTTTTTTT	30	30	0	100.00%	41	41	0	100.00%	4	4	0	100.00%
T7	AAAAAAAAGGTTTGTACAGTGCTTTCGCACTGTACAAACCTTTTTTTT	13	13	0	100.00%	29	28	1	96.55%	0	0	0	I
T8	AAAAAAAAGGTTTATTCAGTGCGAAAGCACTGAATAAACCTTTTTTTT	13	13	0	100.00%	32	31	1	96.88%	12	11	1	91.67%
T9	AAAAAAAAGGTTAGTACAGTGCTTTCGCACTGTACTAACCTTTTTTTT	3	3	0	100.00%	45	43	2	95.56%	3	3	0	100.00%
T10	AAAAAAAAGGTCTGTACAGTGCTTTCGCACTGTACAGACCTTTTTTTT	3	3	0	100.00%	18	18	0	100.00%	1	1	0	100.00%
T11	AAAAAAAAGGTTGTTTCAGTGCTTTCGCACTGAAACAACCTTTTTTTT	80	80	0	100.00%	168	168	0	100.00%	134	134	0	100.00%
T12	AAAAAAAACGTGATGGCAGTGCGAAAGCACTGGACCATCCTTTTTTTT	0	0	0	I	35	34	1	97.14%	0	0	0	I
T13	AAAAAAAAGGTGTATACAGTGCGAAAGCACTGTATACACCTTTTTTTT	14	14	0	100.00%	18	18	0	100.00%	0	0	0	I
T14	AAAAAAAACCGAGCGTCAGTGCGAAAGCACTGATGACGGCTTTTTTTT	1	0	1	0.00%	3	2	1	66.67%	14	11	3	78.57%
T15	AAAAAAAAGGTTTACTCAGTGCGAAAGCACTGAGTAAACCTTTTTTTT	21	21	0	100.00%	23	23	0	100.00%	9	8	1	88.89%
T16	AAAAAAAACGCATGGTCAGTGCGAAAGCACTGTCTCGCCGTTTTTTTT	7	7	0	100.00%	7	6	1	85.71%	3	3	0	100.00%
T17	AAAAAAAAGCTCATTACAGTGCGAAAGCACTGGCATGTGCTTTTTTTT	0	0	0	I	3	0	3	0.00%	0	0	0	I
T18	AAAAAAAACGTCGGCTCAGTGCGAAAGCACTGTGCGGACCTTTTTTTT	0	0	0	I	4	4	0	100.00%	0	0	0	I
T19	AAAAAAAAGGTTTAGTCAGTGCGAAAGCACTGACTAAACCTTTTTTTT	91	90	1	98.90%	137	136	1	99.27%	35	35	0	100.00%
T20	AAAAAAAAGGTTTACTCAGTGCTTTCGCACTGAGTAAACCTTTTTTTT	5	5	0	100.00%	39	39	0	100.00%	12	12	0	100.00%
T21	AAAAAAAAGGTTTGATCAGTGCGAAAGCACTGATCAAACCTTTTTTTT	90	90	0	100.00%	144	144	0	100.00%	52	51	1	98.08%
T22	AAAAAAAAGGTTATGACAGTGCGAAAGCACTGTCATAACCTTTTTTTT	57	57	0	100.00%	158	157	1	99.37%	48	48	0	100.00%
T23	AAAAAAAAGGTGTGTACAGTGCGAAAGCACTGTACACACCTTTTTTTT	24	23	1	95.83%	146	146	0	100.00%	69	66	3	95.65%
T24	AAAAAAAAGGTTTATGCAGTGCTTTCGCACTGCATAAACCTTTTTTTT	8	8	0	100.00%	53	53	0	100.00%	0	0	0	I
T25	AAAAAAAAGGTTTGTTCAGTGCGAAAGCACTGAACAAACCTTTTTTTT	100	99	1	99.00%	72	72	0	100.00%	87	84	3	96.55%
T26	AAAAAAAAGGTAGTTGCAGTGCTTTCGCACTGCAACTACCTTTTTTTT	24	23	1	95.83%	54	54	0	100.00%	14	14	0	100.00%
T27	AAAAAAAAGCTCTATACAGTGCGAAAGCACTGGAAGGGCCTTTTTTTT	0	0	0	I	3	3	0	100.00%	0	0	0	I
T28	AAAAAAAACGGCGCGGCAGTGCGAAAGCACTGACGAGCCCTTTTTTTT	3	3	0	100.00%	0	0	0	I	7	1	6	14.29%
T29	AAAAAAAAGGATTGTTCAGTGCTTTCGCACTGAACAATCCTTTTTTTT	42	42	0	100.00%	49	48	1	97.96%	59	55	4	93.22%
T30	AAAAAAAACGGCTTACCAGTGCGAAAGCACTGCCAGAAGCTTTTTTTT	24	7	17	29.17%	11	2	9	18.18%	3	2	1	66.67%
T31	AAAAAAAAGGAATTTACAGTGCTTTCGCACTGTAAATTCCTTTTTTTT	5	5	0	100.00%	6	6	0	100.00%	0	0	0	I
T32	AAAAAAAAGGTTTAATCAGTGCGAAAGCACTGATTAAACCTTTTTTTT	0	0	0	I	30	30	0	100.00%	0	0	0	I
T33	AAAAAAAAGGTTGGTACAGTGCTTTCGCACTGTACCAACCTTTTTTTT	105	104	1	99.05%	122	122	0	100.00%	119	117	2	98.32%
T34	AAAAAAAAGGTTGTAACAGTGCTTTCGCACTGTTACAACCTTTTTTTT	18	17	1	94.44%	3	2	1	66.67%	0	0	0	I
T35	AAAAAAAACGGGCAGTCAGTGCGAAAGCACTGCACCACCCTTTTTTTT	8	2	6	25.00%	10	10	0	100.00%	0	0	0	I
T36	AAAAAAAAGGTTTACACAGTGCTTTCGCACTGTGTAAACCTTTTTTTT	14	14	0	100.00%	14	14	0	100.00%	6	6	0	100.00%
T37	AAAAAAAAGCTATATTCAGTGCGAAAGCACTGAATATAGCTTTTTTTT	7	7	0	100.00%	24	24	0	100.00%	11	11	0	100.00%
T38	AAAAAAAAGGTCTATACAGTGCTTTCGCACTGTATAGACCTTTTTTTT	22	22	0	100.00%	41	41	0	100.00%	3	3	0	100.00%
T39	AAAAAAAAGGTTAGAACAGTGCTTTCGCACTGTTCTAACCTTTTTTTT	0	0	0	I	32	32	0	100.00%	9	9	0	100.00%
T40	AAAAAAAAGGTGTATTCAGTGCTTTCGCACTGAATACACCTTTTTTTT	3	3	0	100.00%	3	3	0	100.00%	1	1	0	100.00%
T41	AAAAAAAAGGGCTTGCCAGTGCGAAAGCACTGCCTGGACGTTTTTTTT	2	2	0	100.00%	21	17	4	80.95%	0	0	0	I
T42	AAAAAAAAGGTGTGTTCAGTGCTTTCGCACTGAACACACCTTTTTTTT	186	186	0	100.00%	202	196	6	97.03%	71	71	0	100.00%
T43	AAAAAAAAGGTATGTTCAGTGCTTTCGCACTGAACATACCTTTTTTTT	18	18	0	100.00%	12	12	0	100.00%	10	10	0	100.00%
T44	AAAAAAAAGGTTAGATCAGTGCTTTCGCACTGATCTAACCTTTTTTTT	14	14	0	100.00%	48	47	1	97.92%	5	5	0	100.00%
T45	AAAAAAAAGGTTGTATCAGTGCGAAAGCACTGATACAACCTTTTTTTT	5	5	0	100.00%	1	1	0	100.00%	0	0	0	I
T46	AAAAAAAAGGTTTATTCAGTGCTTTCGCACTGAATAAACCTTTTTTTT	4	3	1	75.00%	15	15	0	100.00%	5	4	1	80.00%
T47	AAAAAAAAGGAAGATGCAGTGCGAAAGCACTGTAACCCGGTTTTTTTT	1	1	0	100.00%	0	0	0	I	5	2	3	40.00%
T48	AAAAAAAACCTAAAAACAGTGCGAAAGCACTGACTGAGGGTTTTTTTT	1	0	1	0.00%	1	0	1	0.00%	0	0	0	I
T49	AAAAAAAAGCATTGTACAGTGCTTTCGCACTGTACAATGCTTTTTTTT	1	1	0	100.00%	3	3	0	100.00%	2	2	0	100.00%
T50	AAAAAAAAGGTTTGCACAGTGCGAAAGCACTGTGCAAACCTTTTTTTT	5	5	0	100.00%	4	4	0	100.00%	4	4	0	100.00%
T51	AAAAAAAAGCGGTTACCAGTGCGAAAGCACTGCGACACCCTTTTTTTT	0	0	0	I	0	0	0	I	0	0	0	I
T52	AAAAAAAAGGTATGTTCAGTGCGAAAGCACTGAACATACCTTTTTTTT	28	28	0	100.00%	73	73	0	100.00%	14	14	0	100.00%
T53	AAAAAAAAGGGTGTGTCAGTGCTTTCGCACTGCATACCGGTTTTTTTT	0	0	0	I	2	1	1	50.00%	0	0	0	I
T54	AAAAAAAAGCTATGTTCAGTGCGAAAGCACTGAACATAGCTTTTTTTT	58	57	1	98.28%	147	146	1	99.32%	16	16	0	100.00%
T55	AAAAAAAACGTTTGTTCAGTGCTTTCGCACTGAACAAACGTTTTTTTT	26	26	0	100.00%	5	5	0	100.00%	16	16	0	100.00%
T56	AAAAAAAAGGTTGTGACAGTGCTTTCGCACTGTCACAACCTTTTTTTT	70	70	0	100.00%	100	99	1	99.00%	80	80	0	100.00%
T57	AAAAAAAACCATTGTACAGTGCTTTCGCACTGTACAATGGTTTTTTTT	0	0	0	I	26	26	0	100.00%	19	19	0	100.00%
T58	AAAAAAAACGGCATGTCAGTGCGAAAGCACTGCGTCAAGCTTTTTTTT	5	2	3	40.00%	0	0	0	I	1	0	1	0.00%
T59	AAAAAAAACCGTTATGCAGTGCTTTCGCACTGCATAACGGTTTTTTTT	16	15	1	93.75%	48	47	1	97.92%	1	1	0	100.00%
T60	AAAAAAAAGGTAGATTCAGTGCGAAAGCACTGAATCTACCTTTTTTTT	131	130	1	99.24%	157	157	0	100.00%	106	106	0	100.00%
T61	AAAAAAAAGGTAGATACAGTGCTTTCGCACTGTATCTACCTTTTTTTT	60	59	1	98.33%	41	40	1	97.56%	2	2	0	100.00%
T62	AAAAAAAAGCCTGTGCCAGTGCGAAAGCACTGCGGGGCGGTTTTTTTT	6	6	0	100.00%	1	1	0	100.00%	3	3	0	100.00%
T63	AAAAAAAACGTTTATTCAGTGCTTTCGCACTGAATAAACGTTTTTTTT	0	0	0	I	17	15	2	88.24%	8	8	0	100.00%
T64	AAAAAAAAGGTGACGGCAGTGCGAAAGCACTGAGCATCCCTTTTTTTT	0	0	0	I	1	0	1	0.00%	3	0	3	0.00%
T65	AAAAAAAACCAAGCAACAGTGCGAAAGCACTGAGCATGCCTTTTTTTT	0	0	0	I	0	0	0	I	1	1	0	100.00%
T66	AAAAAAAACGTGCAGCCAGTGCGAAAGCACTGTGGGGTGCTTTTTTTT	0	0	0	I	1	1	0	100.00%	2	2	0	100.00%
T67	AAAAAAAAGGTCAATACAGTGCGAAAGCACTGTATTGACCTTTTTTTT	0	0	0	I	0	0	0	I	5	5	0	100.00%
T68	AAAAAAAAGGTTTGTACAGTGCGAAAGCACTGTACAAACCTTTTTTTT	2	2	0	100.00%	1	1	0	100.00%	14	14	0	100.00%
T69	AAAAAAAAGGGTTTAGCAGTGCTTTCGCACTGCTAAACGCTTTTTTTT	1	1	0	100.00%	6	6	0	100.00%	0	0	0	I
T70	AAAAAAAAGGTAGTATCAGTGCGAAAGCACTGATACTACCTTTTTTTT	13	13	0	100.00%	64	63	1	98.44%	1	1	0	100.00%
T71	AAAAAAAAGGTATGAACAGTGCTTTCGCACTGTTCATACCTTTTTTTT	8	8	0	100.00%	11	11	0	100.00%	34	34	0	100.00%
T72	AAAAAAAACGGTCAGTCAGTGCTTTCGCACTGACTGACCGTTTTTTTT	0	0	0	I	4	4	0	100.00%	4	4	0	100.00%
T73	AAAAAAAAGCCTATTACAGTGCGAAAGCACTGTAATAGGGTTTTTTTT	2	2	0	100.00%	4	3	1	75.00%	4	4	0	100.00%
T74	AAAAAAAAGCATTGACCAGTGCGAAAGCACTGTTGCACCGTTTTTTTT	1	0	1	0.00%	2	0	2	0.00%	1	0	1	0.00%
T75	AAAAAAAAGGTATGCTCAGTGCTTTCGCACTGAGCATACCTTTTTTTT	33	32	1	96.97%	31	30	1	96.77%	21	21	0	100.00%
T76	AAAAAAAAGGTTTAAACAGTGCGAAAGCACTGTTTAAACCTTTTTTTT	4	4	0	100.00%	17	17	0	100.00%	1	1	0	100.00%
T77	AAAAAAAAGGTATACTCAGTGCGAAAGCACTGAGTATACCTTTTTTTT	1	1	0	100.00%	3	3	0	100.00%	0	0	0	I
T78	AAAAAAAACCAACGGCCAGTGCGAAAGCACTGTCATTACCTTTTTTTT	0	0	0	I	0	0	0	I	3	0	3	0.00%
T79	AAAAAAAAGGTTAGCTCAGTGCGAAAGCACTGAGCTAACCTTTTTTTT	32	31	1	96.88%	32	32	0	100.00%	22	22	0	100.00%
T80	AAAAAAAAGGTATTGTCAGTGCGAAAGCACTGACAATACCTTTTTTTT	85	85	0	100.00%	64	64	0	100.00%	17	17	0	100.00%
T81	AAAAAAAAGGTAAATTCAGTGCGAAAGCACTGAATTTACCTTTTTTTT	23	23	0	100.00%	59	59	0	100.00%	31	31	0	100.00%
T82	AAAAAAAAGGTCTATTCAGTGCGAAAGCACTGAGGCTGCGTTTTTTTT	1	0	1	0.00%	9	4	5	44.44%	2	2	0	100.00%
T83	AAAAAAAAGGTTGGGACAGTGCGAAAGCACTGCGGCACGCTTTTTTTT	2	2	0	100.00%	2	0	2	0.00%	0	0	0	I
T84	AAAAAAAAGGCACATTCAGTGCTTTCGCACTGCGTGCTGCTTTTTTTT	0	0	0	I	0	0	0	I	2	2	0	100.00%
T85	AAAAAAAAGCTGTGTCCAGTGCGAAAGCACTGCCAGACGGTTTTTTTT	0	0	0	I	0	0	0	I	0	0	0	I
T86	AAAAAAAACGTTTCAGCAGTGCGAAAGCACTGGGCACTGGTTTTTTTT	5	3	2	60.00%	5	5	0	100.00%	6	6	0	100.00%
T87	AAAAAAAACGTTAATTCAGTGCGAAAGCACTGAATTAACGTTTTTTTT	9	9	0	100.00%	34	33	1	97.06%	11	11	0	100.00%
T88	AAAAAAAACGACCGTGCAGTGCGAAAGCACTGGGGTTGGCTTTTTTTT	0	0	0	I	0	0	0	I	0	0	0	I
T89	AAAAAAAACGAGTGTGCAGTGCTTTCGCACTGTGCTCACCTTTTTTTT	4	0	4	0.00%	1	0	1	0.00%	8	1	7	12.50%
T90	AAAAAAAACGGGCTCTCAGTGCGAAAGCACTGGCAGTTGGTTTTTTTT	0	0	0	I	0	0	0	I	0	0	0	I
T91	AAAAAAAAGGTCTACACAGTGCGAAAGCACTGTGTAGACCTTTTTTTT	77	77	0	100.00%	106	105	1	99.06%	58	58	0	100.00%
T92	AAAAAAAACGGGCTTTCAGTGCGAAAGCACTGTGTCTCGCTTTTTTTT	0	0	0	I	25	1	24	4.00%	22	1	21	4.55%
T93	AAAAAAAAGGTTTAGTCAGTGCTTTCGCACTGACTAAACCTTTTTTTT	66	65	1	98.48%	56	56	0	100.00%	11	11	0	100.00%
T94	AAAAAAAAGCGTATTTCAGTGCGAAAGCACTGCCCCAGCCTTTTTTTT	10	1	9	10.00%	4	4	0	100.00%	7	0	7	0.00%
T95	AAAAAAAAGGAGTGTGCAGTGCGAAAGCACTGCATGCTCGTTTTTTTT	0	0	0	I	1	1	0	100.00%	0	0	0	I
T96	AAAAAAAAGGTTTGAACAGTGCTTTCGCACTGTTCAAACCTTTTTTTT	61	60	1	98.36%	41	41	0	100.00%	11	11	0	100.00%
T97	AAAAAAAAGGTCAGTACAGTGCTTTCGCACTGTACTGACCTTTTTTTT	1	1	0	100.00%	45	45	0	100.00%	15	15	0	100.00%
T98	AAAAAAAAGGTATTGACAGTGCGAAAGCACTGTCAATACCTTTTTTTT	4	4	0	100.00%	4	4	0	100.00%	1	1	0	100.00%
T99	AAAAAAAAGGTGTGTACAGTGCTTTCGCACTGTACACACCTTTTTTTT	28	27	1	96.43%	14	14	0	100.00%	20	19	1	95.00%
T100	AAAAAAAAGGTGTATGCAGTGCTTTCGCACTGCATACACCTTTTTTTT	3	3	0	100.00%	27	27	0	100.00%	1	1	0	100.00%
T101	AAAAAAAAGGAAGTTACAGTGCTTTCGCACTGTAACTTCCTTTTTTTT	45	45	0	100.00%	26	26	0	100.00%	38	38	0	100.00%
T102	AAAAAAAACGAGCCTTCAGTGCGAAAGCACTGTGCGTCCCTTTTTTTT	0	0	0	I	0	0	0	I	6	4	2	66.67%
T103	AAAAAAAAGCTAAAGACAGTGCGAAAGCACTGGAAGCACGTTTTTTTT	0	0	0	I	0	0	0	I	0	0	0	I
T104	AAAAAAAAGCTTTAATCAGTGCGAAAGCACTGATTAAAGCTTTTTTTT	1	1	0	100.00%	25	24	1	96.00%	8	8	0	100.00%
T105	AAAAAAAACGTTGTATCAGTGCTTTCGCACTGATACAACGTTTTTTTT	1	1	0	100.00%	10	8	2	80.00%	0	0	0	I
T106	AAAAAAAACGATTGTACAGTGCGAAAGCACTGGACGGACCTTTTTTTT	1	1	0	100.00%	1	0	1	0.00%	1	0	1	0.00%
T107	AAAAAAAAGGTCTGTTCAGTGCGAAAGCACTGAACAGACCTTTTTTTT	5	5	0	100.00%	21	20	1	95.24%	18	18	0	100.00%
T108	AAAAAAAAGCGTTATACAGTGCTTTCGCACTGTATAACGCTTTTTTTT	0	0	0	I	0	0	0	I	0	0	0	I
T109	AAAAAAAACGAGGCAGCAGTGCGAAAGCACTGACTGATCCTTTTTTTT	4	4	0	100.00%	1	1	0	100.00%	3	0	3	0.00%
T110	AAAAAAAAGGAGATTACAGTGCGAAAGCACTGACAGCTCGTTTTTTTT	0	0	0	I	0	0	0	I	2	0	2	0.00%
T111	AAAAAAAAGGAATTGTCAGTGCTTTCGCACTGACAATTCCTTTTTTTT	46	46	0	100.00%	56	56	0	100.00%	28	26	2	92.86%
T112	AAAAAAAAGGGATCTGCAGTGCGAAAGCACTGGACCTGCGTTTTTTTT	0	0	0	I	0	0	0	I	0	0	0	I
T113	AAAAAAAACGTGGTGCCAGTGCTTTCGCACTGTACAGCGCTTTTTTTT	1	1	0	100.00%	0	0	0	I	0	0	0	I
T114	AAAAAAAAGGAAGGGACAGTGCGAAAGCACTGACCCCAGGTTTTTTTT	6	4	2	66.67%	7	7	0	100.00%	8	5	3	62.50%
T115	AAAAAAAAGGTTGATGCAGTGCGAAAGCACTGCATCAACCTTTTTTTT	138	136	2	98.55%	88	87	1	98.86%	123	123	0	100.00%
T116	AAAAAAAAGGGTATGGCAGTGCGAAAGCACTGATACTCCGTTTTTTTT	0	0	0	I	1	1	0	100.00%	9	7	2	77.78%
T117	AAAAAAAACCGTTAGACAGTGCTTTCGCACTGTCTAACGGTTTTTTTT	39	39	0	100.00%	11	10	1	90.91%	8	8	0	100.00%
T118	AAAAAAAAGGTAGTTACAGTGCGAAAGCACTGTAACTACCTTTTTTTT	26	26	0	100.00%	21	21	0	100.00%	2	2	0	100.00%
T119	AAAAAAAACGTGATGCCAGTGCGAAAGCACTGAAAATGGGTTTTTTTT	1	0	1	0.00%	0	0	0	I	0	0	0	I
T120	AAAAAAAAGGTGTTGACAGTGCTTTCGCACTGTCAACACCTTTTTTTT	100	99	1	99.00%	155	155	0	100.00%	103	103	0	100.00%
T121	AAAAAAAACCGCGTTCCAGTGCGAAAGCACTGACTTAGGCTTTTTTTT	0	0	0	I	0	0	0	I	0	0	0	I
T122	AAAAAAAAGCGGGATACAGTGCGAAAGCACTGCTAACCCGTTTTTTTT	2	2	0	100.00%	1	0	1	0.00%	0	0	0	I
T123	AAAAAAAACGGCATATCAGTGCGAAAGCACTGTGCCTGGCTTTTTTTT	1	0	1	0.00%	0	0	0	I	0	0	0	I
T124	AAAAAAAAGGTTGTAACAGTGCGAAAGCACTGTTACAACCTTTTTTTT	1	1	0	100.00%	4	4	0	100.00%	0	0	0	I
T125	AAAAAAAAGGTATATGCAGTGCGAAAGCACTGCATATACCTTTTTTTT	0	0	0	I	4	4	0	100.00%	0	0	0	I
T126	AAAAAAAAGGTAAATTCAGTGCTTTCGCACTGAATTTACCTTTTTTTT	17	16	1	94.12%	73	73	0	100.00%	8	7	1	87.50%
T127	AAAAAAAAGGGATGCACAGTGCGAAAGCACTGACCCCAGGTTTTTTTT	0	0	0	I	0	0	0	I	0	0	0	I
T128	AAAAAAAACGGGAGTGCAGTGCGAAAGCACTGCCACACCCTTTTTTTT	0	0	0	I	0	0	0	I	0	0	0	I
T129	AAAAAAAAGGTGCCCGCAGTGCGAAAGCACTGTAACGCGGTTTTTTTT	0	0	0	I	1	0	1	0.00%	3	1	2	33.33%
T130	AAAAAAAAGGTCTGTGCAGTGCGAAAGCACTGCACAGACCTTTTTTTT	16	15	1	93.75%	17	17	0	100.00%	1	1	0	100.00%
T131	AAAAAAAAGGTTATTACAGTGCGAAAGCACTGTAATAACCTTTTTTTT	10	10	0	100.00%	37	37	0	100.00%	1	1	0	100.00%
T132	AAAAAAAAGCGCTTCTCAGTGCGAAAGCACTGTGATTCCGTTTTTTTT	0	0	0	I	0	0	0	I	1	1	0	100.00%
T133	AAAAAAAAGCTTTGTACAGTGCGAAAGCACTGTACAAAGCTTTTTTTT	1	1	0	100.00%	7	7	0	100.00%	3	3	0	100.00%
T134	AAAAAAAACGGTAGGCCAGTGCGAAAGCACTGCATGAACCTTTTTTTT	0	0	0	I	0	0	0	I	1	0	1	0.00%
T135	AAAAAAAAGCTTAGTACAGTGCGAAAGCACTGTACTAAGCTTTTTTTT	1	1	0	100.00%	3	3	0	100.00%	2	2	0	100.00%
T136	AAAAAAAACGATCCGCCAGTGCGAAAGCACTGCATGTGGGTTTTTTTT	0	0	0	I	0	0	0	I	0	0	0	I
T137	AAAAAAAAGCTATGTACAGTGCGAAAGCACTGTACATAGCTTTTTTTT	0	0	0	I	11	11	0	100.00%	1	1	0	100.00%
T138	AAAAAAAACGTGTGTACAGTGCTTTCGCACTGTACACACGTTTTTTTT	60	59	1	98.33%	82	81	1	98.78%	26	24	2	92.31%
T139	AAAAAAAACGGTCGTTCAGTGCGAAAGCACTGCACATTGCTTTTTTTT	0	0	0	I	0	0	0	I	0	0	0	I
T140	AAAAAAAACCGTTATTCAGTGCTTTCGCACTGAATAACGGTTTTTTTT	4	3	1	75.00%	9	9	0	100.00%	0	0	0	I
T141	AAAAAAAAGGAGTGTACAGTGCGAAAGCACTGACCGCCCCTTTTTTTT	0	0	0	I	1	0	1	0.00%	7	0	7	0.00%
T142	AAAAAAAAGGTTGTTTCAGTGCGAAAGCACTGAAACAACCTTTTTTTT	141	141	0	100.00%	124	122	2	98.39%	90	87	3	96.67%
T143	AAAAAAAACCATTACACAGTGCTTTCGCACTGTGTAATGGTTTTTTTT	21	21	0	100.00%	14	14	0	100.00%	2	2	0	100.00%
T144	AAAAAAAAGCGTTAAACAGTGCTTTCGCACTGTTTAACGCTTTTTTTT	0	0	0	I	0	0	0	I	0	0	0	I
T145	AAAAAAAACCAATGTTCAGTGCGAAAGCACTGAACATTGGTTTTTTTT	40	38	2	95.00%	85	82	3	96.47%	32	32	0	100.00%
T146	AAAAAAAAGGTCTGAACAGTGCGAAAGCACTGTTCAGACCTTTTTTTT	1	1	0	100.00%	6	6	0	100.00%	8	8	0	100.00%
T147	AAAAAAAAGGGTCAGTCAGTGCGAAAGCACTGCGCAACCCTTTTTTTT	0	0	0	I	0	0	0	I	0	0	0	I
T148	AAAAAAAAGGTTCAGTCAGTGCGAAAGCACTGGTGAATCGTTTTTTTT	0	0	0	I	4	1	3	25.00%	0	0	0	I
T149	AAAAAAAAGGTTGTGACAGTGCGAAAGCACTGTCACAACCTTTTTTTT	37	37	0	100.00%	138	137	1	99.28%	71	70	1	98.59%
T150	AAAAAAAAGGAAGTTCCAGTGCGAAAGCACTGACACGGGGTTTTTTTT	0	0	0	I	0	0	0	I	0	0	0	I
T151	AAAAAAAAGGTTTTGTCAGTGCGAAAGCACTGACAAAACCTTTTTTTT	1	1	0	100.00%	12	12	0	100.00%	1	0	1	0.00%
T152	AAAAAAAAGGCAGGACCAGTGCGAAAGCACTGCCGCCTCGTTTTTTTT	5	2	3	40.00%	2	2	0	100.00%	0	0	0	I
T153	AAAAAAAAGGTATGATCAGTGCTTTCGCACTGATCATACCTTTTTTTT	1	1	0	100.00%	0	0	0	I	1	1	0	100.00%
T154	AAAAAAAACGTGGACGCAGTGCGAAAGCACTGTCAAGACCTTTTTTTT	2	2	0	100.00%	2	1	1	50.00%	0	0	0	I
T155	AAAAAAAAGGCAGGGGCAGTGCGAAAGCACTGTTTGCGCGTTTTTTTT	0	0	0	I	4	3	1	75.00%	1	1	0	100.00%
T156	AAAAAAAAGGTATAATCAGTGCTTTCGCACTGATTATACCTTTTTTTT	0	0	0	I	13	13	0	100.00%	0	0	0	I
T157	AAAAAAAACCATATTACAGTGCGAAAGCACTGCGACAACCTTTTTTTT	0	0	0	I	0	0	0	I	0	0	0	I
T158	AAAAAAAAGCTTAACACAGTGCTTTCGCACTGTGTTAAGCTTTTTTTT	2	2	0	100.00%	19	19	0	100.00%	0	0	0	I
T159	AAAAAAAACCCGCGTACAGTGCGAAAGCACTGAATCGCCCTTTTTTTT	0	0	0	I	0	0	0	I	4	1	3	25.00%
T160	AAAAAAAAGGCTTCGTCAGTGCTTTCGCACTGTGATGCCGTTTTTTTT	0	0	0	I	0	0	0	I	0	0	0	I
T161	AAAAAAAACGCACTACCAGTGCGAAAGCACTGACCCTCGGTTTTTTTT	0	0	0	I	0	0	0	I	2	0	2	0.00%
T162	AAAAAAAAGGACGGTACAGTGCTTTCGCACTGCTCAGAGGTTTTTTTT	1	1	0	100.00%	0	0	0	I	0	0	0	I
T163	AAAAAAAAGCTAAGTTCAGTGCTTTCGCACTGAACTTAGCTTTTTTTT	88	85	3	96.59%	107	104	3	97.20%	12	11	1	91.67%
T164	AAAAAAAAGCTTAATTCAGTGCGAAAGCACTGAATTAAGCTTTTTTTT	15	15	0	100.00%	29	29	0	100.00%	14	14	0	100.00%
T165	AAAAAAAAGGTGAATTCAGTGCGAAAGCACTGAATTCACCTTTTTTTT	0	0	0	I	0	0	0	I	0	0	0	I
T166	AAAAAAAACGTCAATTCAGTGCGAAAGCACTGAATTGACGTTTTTTTT	21	20	1	95.24%	32	28	4	87.50%	17	16	1	94.12%
T167	AAAAAAAACGTTTTATCAGTGCTTTCGCACTGTACGGACCTTTTTTTT	0	0	0	I	0	0	0	I	1	0	1	0.00%
T168	AAAAAAAAGGTGCAATCAGTGCGAAAGCACTGGCCGGCGGTTTTTTTT	0	0	0	I	1	1	0	100.00%	0	0	0	I
T169	AAAAAAAAGCACGTAACAGTGCGAAAGCACTGTGTCGACGTTTTTTTT	0	0	0	I	0	0	0	I	0	0	0	I
T170	AAAAAAAACGTTTCGGCAGTGCGAAAGCACTGGTAATCGCTTTTTTTT	0	0	0	I	0	0	0	I	0	0	0	I
T171	AAAAAAAACGTCTACTCAGTGCGAAAGCACTGACCCGGGGTTTTTTTT	0	0	0	I	0	0	0	I	1	1	0	100.00%
T172	AAAAAAAACGTTTACGCAGTGCTTTCGCACTGCGTAAACGTTTTTTTT	98	90	8	91.84%	203	189	14	93.10%	92	80	12	86.96%
T173	AAAAAAAAGGTGAGTTCAGTGCTTTCGCACTGAACTCACCTTTTTTTT	22	22	0	100.00%	63	63	0	100.00%	32	32	0	100.00%
T174	AAAAAAAAGGTTGGCGCAGTGCGAAAGCACTGTAGTATCCTTTTTTTT	3	2	1	66.67%	2	1	1	50.00%	1	1	0	100.00%
T175	AAAAAAAAGGAATATACAGTGCTTTCGCACTGTATATTCCTTTTTTTT	5	5	0	100.00%	2	2	0	100.00%	1	1	0	100.00%
T176	AAAAAAAAGGGGAGGCCAGTGCGAAAGCACTGACCCCGCGTTTTTTTT	0	0	0	I	0	0	0	I	0	0	0	I
T177	AAAAAAAACCGTTAATCAGTGCGAAAGCACTGATTAACGGTTTTTTTT	40	40	0	100.00%	78	75	3	96.15%	48	48	0	100.00%
T178	AAAAAAAACCATTCATCAGTGCTTTCGCACTGATGAATGGTTTTTTTT	1	1	0	100.00%	7	7	0	100.00%	7	7	0	100.00%
T179	AAAAAAAAGGTGTCATCAGTGCTTTCGCACTGGCTGCGGGTTTTTTTT	0	0	0	I	2	2	0	100.00%	11	11	0	100.00%
T180	AAAAAAAACGTTCAATCAGTGCTTTCGCACTGATTGAACGTTTTTTTT	71	70	1	98.59%	54	53	1	98.15%	99	98	1	98.99%
T181	AAAAAAAACGTGAACACAGTGCGAAAGCACTGCTAATGGCTTTTTTTT	0	0	0	I	0	0	0	I	0	0	0	I
T182	AAAAAAAAGGTAGTTTCAGTGCGAAAGCACTGCAACTCGGTTTTTTTT	0	0	0	I	0	0	0	I	0	0	0	I
T183	AAAAAAAAGGAATTTTCAGTGCTTTCGCACTGAAAATTCCTTTTTTTT	0	0	0	I	12	12	0	100.00%	1	1	0	100.00%
T184	AAAAAAAACCAACGATCAGTGCGAAAGCACTGTTGAGCCCTTTTTTTT	0	0	0	I	0	0	0	I	0	0	0	I
T185	AAAAAAAAGGTGTACTCAGTGCGAAAGCACTGAGTACACCTTTTTTTT	0	0	0	I	3	3	0	100.00%	0	0	0	I
T186	AAAAAAAACCGACAGTCAGTGCGAAAGCACTGGAGATAGCTTTTTTTT	0	0	0	I	0	0	0	I	0	0	0	I
T187	AAAAAAAAGGTTGATTCAGTGCGAAAGCACTGAATCAACCTTTTTTTT	126	126	0	100.00%	54	53	1	98.15%	98	96	2	97.96%
T188	AAAAAAAAGGTGGGGACAGTGCTTTCGCACTGGAACTACGTTTTTTTT	0	0	0	I	1	0	1	0.00%	0	0	0	I
T189	AAAAAAAACGATGGTCCAGTGCGAAAGCACTGGGAATCCCTTTTTTTT	0	0	0	I	1	1	0	100.00%	1	1	0	100.00%
T190	AAAAAAAAGGTAGTGTCAGTGCTTTCGCACTGACACTACCTTTTTTTT	78	78	0	100.00%	128	128	0	100.00%	54	54	0	100.00%
T191	AAAAAAAAGGTGTAAACAGTGCTTTCGCACTGTTTACACCTTTTTTTT	0	0	0	I	8	8	0	100.00%	0	0	0	I
T192	AAAAAAAAGCAGTATACAGTGCTTTCGCACTGTATACTGCTTTTTTTT	0	0	0	I	4	4	0	100.00%	10	10	0	100.00%
T193	AAAAAAAAGGTATCAACAGTGCGAAAGCACTGTTGATACCTTTTTTTT	7	7	0	100.00%	28	28	0	100.00%	1	1	0	100.00%
T194	AAAAAAAACGTTACCACAGTGCTTTCGCACTGTGGTAACGTTTTTTTT	4	4	0	100.00%	10	10	0	100.00%	0	0	0	I
T195	AAAAAAAACGGGAGCCCAGTGCGAAAGCACTGACCTGAGCTTTTTTTT	0	0	0	I	0	0	0	I	0	0	0	I
T196	AAAAAAAAGGGTCATCCAGTGCGAAAGCACTGTACAATCGTTTTTTTT	0	0	0	I	0	0	0	I	0	0	0	I
T197	AAAAAAAAGGTATGTGCAGTGCTTTCGCACTGCACATACCTTTTTTTT	35	35	0	100.00%	17	17	0	100.00%	1	1	0	100.00%
T198	AAAAAAAAGGTCAGTACAGTGCGAAAGCACTGTACTGACCTTTTTTTT	1	1	0	100.00%	11	11	0	100.00%	0	0	0	I
T199	AAAAAAAAGGGTTAGCCAGTGCGAAAGCACTGGGTCCTGGTTTTTTTT	1	1	0	100.00%	0	0	0	I	0	0	0	I
T200	AAAAAAAACCTTTATACAGTGCGAAAGCACTGAATACGGGTTTTTTTT	5	5	0	100.00%	2	2	0	100.00%	0	0	0	I
T201	AAAAAAAACCTTTAGTCAGTGCGAAAGCACTGACTAAAGGTTTTTTTT	5	5	0	100.00%	11	10	1	90.91%	1	1	0	100.00%
T202	AAAAAAAAGCGGGATTCAGTGCGAAAGCACTGTTAACACGTTTTTTTT	0	0	0	I	2	2	0	100.00%	0	0	0	I
T203	AAAAAAAAGCACCTGTCAGTGCGAAAGCACTGACAGGTGGTTTTTTTT	4	4	0	100.00%	6	6	0	100.00%	1	1	0	100.00%
T204	AAAAAAAACGTCTATACAGTGCTTTCGCACTGTATAGACGTTTTTTTT	0	0	0	I	0	0	0	I	0	0	0	I
T205	AAAAAAAACGTTAGACCAGTGCGAAAGCACTGCAACGACGTTTTTTTT	0	0	0	I	1	0	1	0.00%	4	1	3	25.00%
T206	AAAAAAAAGGAGTACGCAGTGCGAAAGCACTGCGTACTGCTTTTTTTT	1	1	0	100.00%	1	1	0	100.00%	0	0	0	I
T207	AAAAAAAACGGGGGTTCAGTGCTTTCGCACTGCTAAGCCCTTTTTTTT	0	0	0	I	0	0	0	I	2	0	2	0.00%
T208	AAAAAAAAGCTATATTCAGTGCTTTCGCACTGAATATAGCTTTTTTTT	2	2	0	100.00%	2	2	0	100.00%	1	1	0	100.00%
T209	AAAAAAAACCTAACAACAGTGCGAAAGCACTGCGCTTGGGTTTTTTTT	0	0	0	I	0	0	0	I	3	0	3	0.00%
T210	AAAAAAAAGGTGTGGTCAGTGCGAAAGCACTGCTCCCCGCTTTTTTTT	0	0	0	I	0	0	0	I	0	0	0	I
T211	AAAAAAAACGTCGATGCAGTGCTTTCGCACTGGTGGACGCTTTTTTTT	0	0	0	I	0	0	0	I	1	0	1	0.00%
T212	AAAAAAAAGGCAAGCTCAGTGCGAAAGCACTGTTTATTCGTTTTTTTT	3	2	1	66.67%	0	0	0	I	0	0	0	I
T213	AAAAAAAAGCAAGTTGCAGTGCGAAAGCACTGCCTCGAGCTTTTTTTT	0	0	0	I	0	0	0	I	0	0	0	I
T214	AAAAAAAACGTCGATTCAGTGCGAAAGCACTGCCAAGTGCTTTTTTTT	0	0	0	I	2	1	1	50.00%	0	0	0	I
T215	AAAAAAAAGGAGATGTCAGTGCTTTCGCACTGCTACCGGCTTTTTTTT	0	0	0	I	0	0	0	I	0	0	0	I
T216	AAAAAAAACCGTTGCACAGTGCGAAAGCACTGTTCCAGCCTTTTTTTT	3	0	3	0.00%	1	0	1	0.00%	0	0	0	I
T217	AAAAAAAACCGAGATTCAGTGCGAAAGCACTGTTCATTCCTTTTTTTT	4	0	4	0.00%	0	0	0	I	0	0	0	I
T218	AAAAAAAAGGTCTGGTCAGTGCGAAAGCACTGCGTGCTCGTTTTTTTT	3	0	3	0.00%	0	0	0	I	0	0	0	I
T219	AAAAAAAAGCTAAGTACAGTGCTTTCGCACTGTACTTAGCTTTTTTTT	3	3	0	100.00%	14	14	0	100.00%	0	0	0	I
T220	AAAAAAAACCTTAACACAGTGCTTTCGCACTGTGTTAAGGTTTTTTTT	23	23	0	100.00%	14	14	0	100.00%	0	0	0	I
T221	AAAAAAAACGTGCATGCAGTGCGAAAGCACTGTACCCCGGTTTTTTTT	0	0	0	I	0	0	0	I	0	0	0	I
T222	AAAAAAAAGGTCGGCGCAGTGCGAAAGCACTGGACACCCCTTTTTTTT	0	0	0	I	2	2	0	100.00%	0	0	0	I
T223	AAAAAAAAGGTTGCCTCAGTGCTTTCGCACTGCAATGGGGTTTTTTTT	0	0	0	I	0	0	0	I	0	0	0	I
T224	AAAAAAAAGGGGTACGCAGTGCGAAAGCACTGTCCTCGGGTTTTTTTT	0	0	0	I	0	0	0	I	0	0	0	I
T225	AAAAAAAACCCTAGGTCAGTGCGAAAGCACTGCCGACACCTTTTTTTT	0	0	0	I	0	0	0	I	0	0	0	I
T226	AAAAAAAAGCTAGTTGCAGTGCTTTCGCACTGCAACTAGCTTTTTTTT	0	0	0	I	14	14	0	100.00%	4	4	0	100.00%
T227	AAAAAAAAGGTTTCAACAGTGCTTTCGCACTGTTGAAACCTTTTTTTT	0	0	0	I	2	2	0	100.00%	3	3	0	100.00%
T228	AAAAAAAAGGTCTATACAGTGCGAAAGCACTGTATAGACCTTTTTTTT	0	0	0	I	1	1	0	100.00%	0	0	0	I
T229	AAAAAAAACGACGGTACAGTGCGAAAGCACTGACCAGTGGTTTTTTTT	7	2	5	28.57%	2	2	0	100.00%	4	3	1	75.00%
T230	AAAAAAAACCGTTATGCAGTGCGAAAGCACTGAAATGGGCTTTTTTTT	0	0	0	I	0	0	0	I	0	0	0	I
T231	AAAAAAAACCAATTATCAGTGCTTTCGCACTGATAATTGGTTTTTTTT	1	1	0	100.00%	4	3	1	75.00%	0	0	0	I
T232	AAAAAAAAGCATCGCACAGTGCGAAAGCACTGCGTGATGGTTTTTTTT	0	0	0	I	0	0	0	I	0	0	0	I
T233	AAAAAAAACGTAGGCCCAGTGCGAAAGCACTGAACTGCCCTTTTTTTT	3	0	3	0.00%	0	0	0	I	0	0	0	I
T234	AAAAAAAACCATTACACAGTGCGAAAGCACTGTGTAATGGTTTTTTTT	4	4	0	100.00%	1	1	0	100.00%	0	0	0	I
T235	AAAAAAAAGGTTTCTACAGTGCGAAAGCACTGTAGAAACCTTTTTTTT	0	0	0	I	4	4	0	100.00%	0	0	0	I
T236	AAAAAAAAGCTTAGTACAGTGCTTTCGCACTGTACTAAGCTTTTTTTT	0	0	0	I	1	1	0	100.00%	1	1	0	100.00%
T237	AAAAAAAACGTCGATGCAGTGCTTTCGCACTGCATCGACGTTTTTTTT	96	95	1	98.96%	141	130	11	92.20%	68	61	7	89.71%
T238	AAAAAAAACCCAAATACAGTGCTTTCGCACTGTATTTGGGTTTTTTTT	0	0	0	I	29	29	0	100.00%	6	6	0	100.00%
T239	AAAAAAAAGGTCGATTCAGTGCGAAAGCACTGAGCGAACCTTTTTTTT	2	0	2	0.00%	2	1	1	50.00%	4	3	1	75.00%
T240	AAAAAAAACGTTTGTTCAGTGCGAAAGCACTGAACAAACGTTTTTTTT	5	5	0	100.00%	19	17	2	89.47%	5	5	0	100.00%
T241	AAAAAAAAGCACGGGTCAGTGCGAAAGCACTGTATTCCCGTTTTTTTT	0	0	0	I	0	0	0	I	1	0	1	0.00%
T242	AAAAAAAACCAAAGTACAGTGCGAAAGCACTGGCCGTAGCTTTTTTTT	0	0	0	I	1	0	1	0.00%	0	0	0	I
T243	AAAAAAAAGCAGTTTACAGTGCGAAAGCACTGATGGCCCGTTTTTTTT	0	0	0	I	4	3	1	75.00%	1	1	0	100.00%
T244	AAAAAAAACGTTATTGCAGTGCGAAAGCACTGCAATAACGTTTTTTTT	10	10	0	100.00%	25	25	0	100.00%	33	32	1	96.97%
T245	AAAAAAAACCGTTCGCCAGTGCGAAAGCACTGATACTTCGTTTTTTTT	0	0	0	I	0	0	0	I	0	0	0	I
T246	AAAAAAAAGGATCGTGCAGTGCGAAAGCACTGACTTTTGCTTTTTTTT	0	0	0	I	1	1	0	100.00%	5	4	1	80.00%
T247	AAAAAAAACGGAGGCTCAGTGCGAAAGCACTGTTAAAGCGTTTTTTTT	0	0	0	I	0	0	0	I	0	0	0	I
T248	AAAAAAAAGCATTGCTCAGTGCGAAAGCACTGAAAAATGGTTTTTTTT	0	0	0	I	0	0	0	I	6	3	3	50.00%
T249	AAAAAAAACGTTTCGGCAGTGCTTTCGCACTGTAGTTACGTTTTTTTT	0	0	0	I	0	0	0	I	0	0	0	I
T250	AAAAAAAAGGAATTAACAGTGCTTTCGCACTGTTAATTCCTTTTTTTT	0	0	0	I	7	7	0	100.00%	2	2	0	100.00%
T251	AAAAAAAACCTACACGCAGTGCGAAAGCACTGTCTTGACGTTTTTTTT	0	0	0	I	0	0	0	I	1	0	1	0.00%
T252	AAAAAAAAGCGCTCGTCAGTGCGAAAGCACTGCATGAGGGTTTTTTTT	0	0	0	I	0	0	0	I	0	0	0	I
T253	AAAAAAAACCGTTATACAGTGCTTTCGCACTGTATAACGGTTTTTTTT	0	0	0	I	0	0	0	I	0	0	0	I
T254	AAAAAAAACCATACAACAGTGCTTTCGCACTGTTGTATGGTTTTTTTT	0	0	0	I	31	27	4	87.10%	12	12	0	100.00%
T255	AAAAAAAAGGTCGTTACAGTGCGAAAGCACTGTAACGACCTTTTTTTT	2	2	0	100.00%	0	0	0	I	0	0	0	I
T256	AAAAAAAAGGCGATCTCAGTGCGAAAGCACTGTCTTATCGTTTTTTTT	0	0	0	I	0	0	0	I	8	8	0	100.00%
T257	AAAAAAAAGGTCGATACAGTGCTTTCGCACTGTATCGACCTTTTTTTT	42	42	0	100.00%	35	34	1	97.14%	18	18	0	100.00%
T258	AAAAAAAACGTATGAACAGTGCTTTCGCACTGTTCATACGTTTTTTTT	10	10	0	100.00%	27	27	0	100.00%	16	16	0	100.00%
T259	AAAAAAAACGAGCGCGCAGTGCGAAAGCACTGAGTAGTCCTTTTTTTT	0	0	0	I	14	11	3	78.57%	0	0	0	I
T260	AAAAAAAAGCAATTTTCAGTGCTTTCGCACTGAAAATTGCTTTTTTTT	2	2	0	100.00%	4	4	0	100.00%	0	0	0	I
T261	AAAAAAAAGGAATTATCAGTGCGAAAGCACTGCCACAAGCTTTTTTTT	0	0	0	I	6	1	5	16.67%	1	1	0	100.00%
T262	AAAAAAAAGGTTTTATCAGTGCGAAAGCACTGATAAAACCTTTTTTTT	1	1	0	100.00%	4	4	0	100.00%	1	1	0	100.00%
T263	AAAAAAAAGGTATCGACAGTGCGAAAGCACTGTCGATACCTTTTTTTT	16	16	0	100.00%	14	14	0	100.00%	26	26	0	100.00%
T264	AAAAAAAACGTTAAAACAGTGCTTTCGCACTGTTTTAACGTTTTTTTT	13	13	0	100.00%	9	9	0	100.00%	14	12	2	85.71%
T265	AAAAAAAACCTTACATCAGTGCGAAAGCACTGATGTAAGGTTTTTTTT	22	21	1	95.45%	28	28	0	100.00%	14	14	0	100.00%
T266	AAAAAAAAGGCTCGTACAGTGCGAAAGCACTGCATCCGGCTTTTTTTT	2	2	0	100.00%	0	0	0	I	0	0	0	I
T267	AAAAAAAACCTAAGTTCAGTGCTTTCGCACTGCGCGAAGCTTTTTTTT	0	0	0	I	0	0	0	I	0	0	0	I
T268	AAAAAAAACCGAAGGTCAGTGCGAAAGCACTGTGGCTCCCTTTTTTTT	0	0	0	I	1	1	0	100.00%	1	0	1	0.00%
T269	AAAAAAAAGGTTTGAACAGTGCGAAAGCACTGTTCAAACCTTTTTTTT	15	15	0	100.00%	34	34	0	100.00%	54	54	0	100.00%
T270	AAAAAAAAGCTGGGTGCAGTGCGAAAGCACTGAAGTGCCCTTTTTTTT	0	0	0	I	1	0	1	0.00%	0	0	0	I
T271	AAAAAAAACCATCCAGCAGTGCGAAAGCACTGTCGACGGCTTTTTTTT	0	0	0	I	0	0	0	I	0	0	0	I
T272	AAAAAAAACGTACTTTCAGTGCGAAAGCACTGCCGTTGGCTTTTTTTT	0	0	0	I	0	0	0	I	0	0	0	I
T273	AAAAAAAAGGCTGTATCAGTGCGAAAGCACTGACGGTGCGTTTTTTTT	0	0	0	I	0	0	0	I	1	1	0	100.00%
T274	AAAAAAAAGGGGATTGCAGTGCGAAAGCACTGAGAACGGGTTTTTTTT	0	0	0	I	4	2	2	50.00%	0	0	0	I
T275	AAAAAAAAGGACTGTACAGTGCTTTCGCACTGTACAGTCCTTTTTTTT	1	1	0	100.00%	28	28	0	100.00%	1	1	0	100.00%
T276	AAAAAAAACGCTGGTCCAGTGCTTTCGCACTGATTTGGGCTTTTTTTT	0	0	0	I	0	0	0	I	0	0	0	I
T277	AAAAAAAACGGGGCTACAGTGCGAAAGCACTGCCCTAACCTTTTTTTT	0	0	0	I	0	0	0	I	0	0	0	I
T278	AAAAAAAAGCTTAAGACAGTGCGAAAGCACTGATCACAGGTTTTTTTT	0	0	0	I	6	3	3	50.00%	0	0	0	I
T279	AAAAAAAAGCTCGTCGCAGTGCGAAAGCACTGTTCTGTCCTTTTTTTT	0	0	0	I	0	0	0	I	0	0	0	I
T280	AAAAAAAAGCTAAGGCCAGTGCGAAAGCACTGAATGCCCGTTTTTTTT	0	0	0	I	0	0	0	I	0	0	0	I
T281	AAAAAAAAGCACCTCACAGTGCGAAAGCACTGGAATCACGTTTTTTTT	0	0	0	I	0	0	0	I	0	0	0	I
T282	AAAAAAAACCTGAACCCAGTGCGAAAGCACTGCTACAGCCTTTTTTTT	1	0	1	0.00%	0	0	0	I	0	0	0	I
T283	AAAAAAAACCGTTACGCAGTGCTTTCGCACTGCGTAACGGTTTTTTTT	20	19	1	95.00%	50	50	0	100.00%	3	3	0	100.00%
T284	AAAAAAAAGGTATAGTCAGTGCTTTCGCACTGACTATACCTTTTTTTT	0	0	0	I	0	0	0	I	0	0	0	I
T285	AAAAAAAAGGTTTTAGCAGTGCTTTCGCACTGCTAAAACCTTTTTTTT	1	1	0	100.00%	4	4	0	100.00%	0	0	0	I
T286	AAAAAAAACGTTGGAGCAGTGCGAAAGCACTGGGCAAACCTTTTTTTT	0	0	0	I	0	0	0	I	0	0	0	I
T287	AAAAAAAACGCACACGCAGTGCGAAAGCACTGGCCCAAGCTTTTTTTT	0	0	0	I	1	0	1	0.00%	0	0	0	I
T288	AAAAAAAACCTTATGACAGTGCTTTCGCACTGTCATAAGGTTTTTTTT	4	4	0	100.00%	23	23	0	100.00%	13	13	0	100.00%
T289	AAAAAAAACGTTTTCACAGTGCGAAAGCACTGTGAAAACGTTTTTTTT	0	0	0	I	5	5	0	100.00%	1	1	0	100.00%
T290	AAAAAAAACGTGAGTACAGTGCTTTCGCACTGTACTCACGTTTTTTTT	40	40	0	100.00%	37	37	0	100.00%	11	11	0	100.00%
T291	AAAAAAAACCGGTGTGCAGTGCGAAAGCACTGGGACGTCGTTTTTTTT	0	0	0	I	5	5	0	100.00%	0	0	0	I
T292	AAAAAAAACGTTGTAACAGTGCGAAAGCACTGTTACAACGTTTTTTTT	0	0	0	I	0	0	0	I	4	4	0	100.00%
T293	AAAAAAAAGCTATTAACAGTGCGAAAGCACTGTTAATAGCTTTTTTTT	0	0	0	I	9	9	0	100.00%	1	1	0	100.00%
T294	AAAAAAAACGTTTCTGCAGTGCGAAAGCACTGCCACTCGCTTTTTTTT	0	0	0	I	0	0	0	I	0	0	0	I
T295	AAAAAAAAGCGTTATTCAGTGCGAAAGCACTGCAGTCCGCTTTTTTTT	0	0	0	I	0	0	0	I	0	0	0	I
T296	AAAAAAAACGTTAACACAGTGCTTTCGCACTGTGTTAACGTTTTTTTT	42	42	0	100.00%	7	7	0	100.00%	24	18	6	75.00%
T297	AAAAAAAACGGGGGGGCAGTGCTTTCGCACTGAACTCCGCTTTTTTTT	31	12	19	38.71%	52	29	23	55.77%	62	30	32	48.39%
T298	AAAAAAAAGGTCAACACAGTGCGAAAGCACTGAGACGCGGTTTTTTTT	0	0	0	I	0	0	0	I	0	0	0	I
T299	AAAAAAAACGCTAGGACAGTGCGAAAGCACTGCTAAAACCTTTTTTTT	0	0	0	I	0	0	0	I	2	0	2	0.00%
T300	AAAAAAAAGGTTGGGCCAGTGCGAAAGCACTGCGATCCCGTTTTTTTT	0	0	0	I	0	0	0	I	1	0	1	0.00%
T301	AAAAAAAACGATCCTCCAGTGCGAAAGCACTGCGATTGGCTTTTTTTT	0	0	0	I	0	0	0	I	0	0	0	I
T302	AAAAAAAACCTGAGCTCAGTGCGAAAGCACTGCCCAATCGTTTTTTTT	1	0	1	0.00%	1	0	1	0.00%	0	0	0	I
T303	AAAAAAAACCGTGCAACAGTGCGAAAGCACTGGTATCACCTTTTTTTT	0	0	0	I	3	1	2	33.33%	0	0	0	I
T304	AAAAAAAAGGTGAAGTCAGTGCGAAAGCACTGTCCCCGCCTTTTTTTT	0	0	0	I	0	0	0	I	2	0	2	0.00%
T305	AAAAAAAAGGCGTAACCAGTGCGAAAGCACTGCTCCCCCGTTTTTTTT	0	0	0	I	0	0	0	I	0	0	0	I
T306	AAAAAAAACGACGACACAGTGCGAAAGCACTGCCTAAAGCTTTTTTTT	0	0	0	I	0	0	0	I	0	0	0	I
T307	AAAAAAAAGCATCACACAGTGCGAAAGCACTGCAACCGCGTTTTTTTT	1	0	1	0.00%	1	0	1	0.00%	0	0	0	I
T308	AAAAAAAAGGTTAGTGCAGTGCTTTCGCACTGCACTAACCTTTTTTTT	1	1	0	100.00%	19	19	0	100.00%	0	0	0	I
T309	AAAAAAAAGCGGCAGTCAGTGCGAAAGCACTGCGTCCACGTTTTTTTT	0	0	0	I	0	0	0	I	0	0	0	I
T310	AAAAAAAACGTTGTAACAGTGCTTTCGCACTGTTACAACGTTTTTTTT	1	1	0	100.00%	0	0	0	I	5	5	0	100.00%
T311	AAAAAAAACGTCGTTACAGTGCGAAAGCACTGTAACGACGTTTTTTTT	17	17	0	100.00%	29	27	2	93.10%	29	28	1	96.55%
T312	AAAAAAAACCGTTTGTCAGTGCGAAAGCACTGCACGCGCCTTTTTTTT	3	0	3	0.00%	0	0	0	I	0	0	0	I
T313	AAAAAAAAGGGTTATACAGTGCTTTCGCACTGGGCGTCCGTTTTTTTT	0	0	0	I	0	0	0	I	2	0	2	0.00%
T314	AAAAAAAAGCATTCTCCAGTGCGAAAGCACTGGAGAATGGTTTTTTTT	0	0	0	I	0	0	0	I	4	4	0	100.00%
T315	AAAAAAAACGCTGGCCCAGTGCGAAAGCACTGCAACTCGGTTTTTTTT	0	0	0	I	0	0	0	I	0	0	0	I
T316	AAAAAAAAGGTAGTTTCAGTGCTTTCGCACTGAAACTACCTTTTTTTT	79	79	0	100.00%	25	24	1	96.00%	59	54	5	91.53%
T317	AAAAAAAACGATCAGCCAGTGCGAAAGCACTGTAACAAGCTTTTTTTT	1	0	1	0.00%	0	0	0	I	0	0	0	I
T318	AAAAAAAAGCCATTGTCAGTGCTTTCGCACTGGTCCAACGTTTTTTTT	0	0	0	I	1	0	1	0.00%	1	0	1	0.00%
T319	AAAAAAAACCCGGGTGCAGTGCGAAAGCACTGACTCGAGCTTTTTTTT	0	0	0	I	1	0	1	0.00%	0	0	0	I
T320	AAAAAAAACGTTAGTACAGTGCTTTCGCACTGTACTAACGTTTTTTTT	0	0	0	I	0	0	0	I	0	0	0	I
T321	AAAAAAAACGGGTTTACAGTGCGAAAGCACTGCGTGCCCCTTTTTTTT	3	2	1	66.67%	1	1	0	100.00%	7	3	4	42.86%
T322	AAAAAAAACCAGGTGGCAGTGCGAAAGCACTGTAATATGGTTTTTTTT	0	0	0	I	0	0	0	I	0	0	0	I
T323	AAAAAAAACGTTCTACCAGTGCGAAAGCACTGTTACGGGCTTTTTTTT	0	0	0	I	0	0	0	I	0	0	0	I
T324	AAAAAAAACCACACGTCAGTGCGAAAGCACTGGCTCGGCCTTTTTTTT	0	0	0	I	0	0	0	I	2	0	2	0.00%
T325	AAAAAAAAGGTCAATTCAGTGCTTTCGCACTGAATTGACCTTTTTTTT	55	55	0	100.00%	48	48	0	100.00%	13	13	0	100.00%
T326	AAAAAAAACGGCAGGTCAGTGCGAAAGCACTGCTTCCCGCTTTTTTTT	0	0	0	I	0	0	0	I	0	0	0	I
T327	AAAAAAAAGCTATTGACAGTGCTTTCGCACTGTCAATAGCTTTTTTTT	7	7	0	100.00%	12	12	0	100.00%	1	1	0	100.00%
T328	AAAAAAAAGGTGGTTACAGTGCGAAAGCACTGGCCAAGCGTTTTTTTT	0	0	0	I	0	0	0	I	0	0	0	I
T329	AAAAAAAACCTGTAAGCAGTGCGAAAGCACTGTGTACAGCTTTTTTTT	0	0	0	I	0	0	0	I	0	0	0	I
T330	AAAAAAAACCAGGTTCCAGTGCTTTCGCACTGCTTGGCCCTTTTTTTT	16	2	14	12.50%	12	1	11	8.33%	4	1	3	25.00%
T331	AAAAAAAAGGAACTTACAGTGCGAAAGCACTGCTCTCTGGTTTTTTTT	0	0	0	I	0	0	0	I	0	0	0	I
T332	AAAAAAAAGCTAAGTTCAGTGCGAAAGCACTGAACTTAGCTTTTTTTT	94	91	3	96.81%	108	108	0	100.00%	54	54	0	100.00%
T333	AAAAAAAACGTTTTATCAGTGCGAAAGCACTGATAAAACGTTTTTTTT	6	6	0	100.00%	1	1	0	100.00%	1	1	0	100.00%
T334	AAAAAAAAGCGGACGGCAGTGCTTTCGCACTGTGCTCCGGTTTTTTTT	0	0	0	I	0	0	0	I	1	0	1	0.00%
T335	AAAAAAAACGAGTACACAGTGCGAAAGCACTGATAGGTCCTTTTTTTT	0	0	0	I	4	4	0	100.00%	0	0	0	I
T336	AAAAAAAAGGTTATTACAGTGCTTTCGCACTGTAATAACCTTTTTTTT	4	4	0	100.00%	0	0	0	I	0	0	0	I
T337	AAAAAAAAGGTTAGCACAGTGCTTTCGCACTGTGCTAACCTTTTTTTT	0	0	0	I	1	1	0	100.00%	0	0	0	I
T338	AAAAAAAAGCTTTGAACAGTGCGAAAGCACTGTTCAAAGCTTTTTTTT	11	11	0	100.00%	41	40	1	97.56%	5	5	0	100.00%
T339	AAAAAAAAGCTGTAATCAGTGCGAAAGCACTGATTACAGCTTTTTTTT	35	35	0	100.00%	13	12	1	92.31%	17	17	0	100.00%
T340	AAAAAAAAGCATTGTACAGTGCGAAAGCACTGAACCCCCCTTTTTTTT	0	0	0	I	0	0	0	I	0	0	0	I
T341	AAAAAAAACGGGTAAGCAGTGCGAAAGCACTGAAAGTAGCTTTTTTTT	0	0	0	I	1	0	1	0.00%	0	0	0	I
T342	AAAAAAAAGGAGGGAGCAGTGCGAAAGCACTGTACAGACCTTTTTTTT	0	0	0	I	0	0	0	I	0	0	0	I
T343	AAAAAAAAGCTACGTTCAGTGCGAAAGCACTGGGTCCTCGTTTTTTTT	0	0	0	I	0	0	0	I	0	0	0	I
T344	AAAAAAAACGAGTGCTCAGTGCGAAAGCACTGCCGATGCCTTTTTTTT	1	0	1	0.00%	0	0	0	I	0	0	0	I
T345	AAAAAAAACCGTTTGACAGTGCTTTCGCACTGTCAAACGGTTTTTTTT	10	10	0	100.00%	15	15	0	100.00%	3	3	0	100.00%
T346	AAAAAAAACCGGGCATCAGTGCTTTCGCACTGACGGTTCCTTTTTTTT	0	0	0	I	0	0	0	I	0	0	0	I
T347	AAAAAAAAGGAGTCCTCAGTGCTTTCGCACTGCAACCGCGTTTTTTTT	0	0	0	I	0	0	0	I	0	0	0	I
T348	AAAAAAAACCTTAGGTCAGTGCTTTCGCACTGACCTAAGGTTTTTTTT	4	4	0	100.00%	4	4	0	100.00%	0	0	0	I
T349	AAAAAAAACCGTTATGCAGTGCGAAAGCACTGCATAACGGTTTTTTTT	22	22	0	100.00%	33	33	0	100.00%	3	3	0	100.00%
T350	AAAAAAAAGCACTGTCCAGTGCGAAAGCACTGGGTCCTGCTTTTTTTT	7	7	0	100.00%	0	0	0	I	0	0	0	I
T351	AAAAAAAAGCTTATATCAGTGCTTTCGCACTGGGCAGAGGTTTTTTTT	0	0	0	I	0	0	0	I	1	0	1	0.00%
T352	AAAAAAAACCATTTAACAGTGCTTTCGCACTGTTAAATGGTTTTTTTT	0	0	0	I	0	0	0	I	1	1	0	100.00%
T353	AAAAAAAAGGGATGGTCAGTGCTTTCGCACTGGCACCTGCTTTTTTTT	0	0	0	I	0	0	0	I	0	0	0	I
T354	AAAAAAAAGGTAGATTCAGTGCGAAAGCACTGAGACTGCGTTTTTTTT	0	0	0	I	1	0	1	0.00%	0	0	0	I
T355	AAAAAAAAGGGTTGACCAGTGCGAAAGCACTGCAAGTTGCTTTTTTTT	0	0	0	I	1	0	1	0.00%	0	0	0	I
T356	AAAAAAAAGGAATGTTCAGTGCTTTCGCACTGAACATTCCTTTTTTTT	34	34	0	100.00%	67	66	1	98.51%	19	19	0	100.00%
T357	AAAAAAAACGTTAACTCAGTGCTTTCGCACTGAGTTAACGTTTTTTTT	21	21	0	100.00%	19	19	0	100.00%	8	8	0	100.00%
T358	AAAAAAAACGTTGTAGCAGTGCTTTCGCACTGCTACAACGTTTTTTTT	0	0	0	I	10	9	1	90.00%	3	0	3	0.00%
T359	AAAAAAAACCCTCTGTCAGTGCGAAAGCACTGCACCTAGGTTTTTTTT	0	0	0	I	0	0	0	I	0	0	0	I
T360	AAAAAAAAGGTCAGAACAGTGCGAAAGCACTGTTCTGACCTTTTTTTT	6	6	0	100.00%	5	5	0	100.00%	8	8	0	100.00%
T361	AAAAAAAACGCAGCTTCAGTGCGAAAGCACTGCACCATCCTTTTTTTT	0	0	0	I	0	0	0	I	0	0	0	I
T362	AAAAAAAACCGGAGTACAGTGCTTTCGCACTGTTGGGGCCTTTTTTTT	0	0	0	I	0	0	0	I	0	0	0	I
T363	AAAAAAAAGGTTAATGCAGTGCTTTCGCACTGCATTAACCTTTTTTTT	55	54	1	98.18%	69	69	0	100.00%	19	19	0	100.00%
T364	AAAAAAAAGCATTGATCAGTGCTTTCGCACTGATCAATGCTTTTTTTT	4	4	0	100.00%	3	3	0	100.00%	0	0	0	I
T365	AAAAAAAACGTGTATCCAGTGCTTTCGCACTGGATACACGTTTTTTTT	3	3	0	100.00%	5	5	0	100.00%	1	1	0	100.00%
T366	AAAAAAAACCTTTCAGCAGTGCTTTCGCACTGCTGAAAGGTTTTTTTT	15	14	1	93.33%	64	63	1	98.44%	1	1	0	100.00%
T367	AAAAAAAAGGCTATGTCAGTGCGAAAGCACTGCCGGAAGGTTTTTTTT	0	0	0	I	0	0	0	I	0	0	0	I
T368	AAAAAAAACGTTAGATCAGTGCGAAAGCACTGATCTAACGTTTTTTTT	46	44	2	95.65%	90	86	4	95.56%	59	54	5	91.53%
T369	AAAAAAAAGGTGTTCTCAGTGCGAAAGCACTGCGAAGTGGTTTTTTTT	1	1	0	100.00%	0	0	0	I	6	2	4	33.33%
T370	AAAAAAAAGGGTAACGCAGTGCTTTCGCACTGAAAGACGGTTTTTTTT	0	0	0	I	0	0	0	I	0	0	0	I
T371	AAAAAAAAGGTTGTATCAGTGCTTTCGCACTGATACAACCTTTTTTTT	0	0	0	I	0	0	0	I	0	0	0	I
T372	AAAAAAAAGGCTGCTTCAGTGCTTTCGCACTGGGCCGTGGTTTTTTTT	0	0	0	I	1	1	0	100.00%	0	0	0	I
T373	AAAAAAAACCTGTATACAGTGCGAAAGCACTGTATACAGGTTTTTTTT	0	0	0	I	5	5	0	100.00%	0	0	0	I
T374	AAAAAAAAGGTAGTCACAGTGCGAAAGCACTGTCCGGCCGTTTTTTTT	1	0	1	0.00%	0	0	0	I	0	0	0	I
T375	AAAAAAAAGGTAGAATCAGTGCTTTCGCACTGATTCTACCTTTTTTTT	2	2	0	100.00%	25	25	0	100.00%	0	0	0	I
T376	AAAAAAAAGGTAACATCAGTGCTTTCGCACTGATGTTACCTTTTTTTT	8	8	0	100.00%	20	20	0	100.00%	0	0	0	I
T377	AAAAAAAAGCTTTATACAGTGCTTTCGCACTGTATAAAGCTTTTTTTT	2	2	0	100.00%	2	2	0	100.00%	3	3	0	100.00%
T378	AAAAAAAAGCGTCAATCAGTGCGAAAGCACTGCGGTGTGGTTTTTTTT	0	0	0	I	0	0	0	I	0	0	0	I
T379	AAAAAAAAGCTTTATGCAGTGCTTTCGCACTGCATAAAGCTTTTTTTT	6	6	0	100.00%	4	4	0	100.00%	1	1	0	100.00%
T380	AAAAAAAACGCGGAGACAGTGCGAAAGCACTGCTTAACCCTTTTTTTT	0	0	0	I	1	0	1	0.00%	0	0	0	I
T381	AAAAAAAACCTGTCTCCAGTGCGAAAGCACTGTGCACTCGTTTTTTTT	0	0	0	I	1	1	0	100.00%	4	4	0	100.00%
T382	AAAAAAAACCGTTTCGCAGTGCGAAAGCACTGGAAAGGCGTTTTTTTT	0	0	0	I	1	1	0	100.00%	0	0	0	I
T383	AAAAAAAAGCGCCTGACAGTGCGAAAGCACTGACAAATCGTTTTTTTT	4	0	4	0.00%	1	0	1	0.00%	0	0	0	I
T384	AAAAAAAACCCGATCACAGTGCGAAAGCACTGCAGACTCCTTTTTTTT	0	0	0	I	1	0	1	0.00%	0	0	0	I
T385	AAAAAAAACGGGGGTCCAGTGCGAAAGCACTGACGGAACGTTTTTTTT	0	0	0	I	0	0	0	I	0	0	0	I
T386	AAAAAAAAGCTTGTAACAGTGCGAAAGCACTGTTACAAGCTTTTTTTT	4	4	0	100.00%	2	2	0	100.00%	6	6	0	100.00%
T387	AAAAAAAACGACACGTCAGTGCGAAAGCACTGGGTGCCGCTTTTTTTT	6	2	4	33.33%	0	0	0	I	0	0	0	I
T388	AAAAAAAAGGTTAACACAGTGCTTTCGCACTGTGTTAACCTTTTTTTT	0	0	0	I	0	0	0	I	4	4	0	100.00%
T389	AAAAAAAAGGTAATTACAGTGCTTTCGCACTGTAATTACCTTTTTTTT	15	15	0	100.00%	20	18	2	90.00%	5	5	0	100.00%
T390	AAAAAAAAGGTAAGCACAGTGCTTTCGCACTGTGCTTACCTTTTTTTT	24	23	1	95.83%	25	25	0	100.00%	0	0	0	I
T391	AAAAAAAACCGAATATCAGTGCGAAAGCACTGAAAAGGCGTTTTTTTT	0	0	0	I	0	0	0	I	1	1	0	100.00%
T392	AAAAAAAACGATTTGTCAGTGCTTTCGCACTGACAAATCGTTTTTTTT	5	4	1	80.00%	34	32	2	94.12%	11	10	1	90.91%
T393	AAAAAAAACCATTGTTCAGTGCTTTCGCACTGAACAATGGTTTTTTTT	15	15	0	100.00%	14	14	0	100.00%	5	5	0	100.00%
T394	AAAAAAAAGCATCGCGCAGTGCGAAAGCACTGTTCCTGGGTTTTTTTT	0	0	0	I	2	0	2	0.00%	3	1	2	33.33%
T395	AAAAAAAAGGTTGGTACAGTGCGAAAGCACTGTACCAACCTTTTTTTT	18	18	0	100.00%	22	22	0	100.00%	17	17	0	100.00%
T396	AAAAAAAAGGTGATGTCAGTGCTTTCGCACTGACATCACCTTTTTTTT	91	90	1	98.90%	81	81	0	100.00%	78	77	1	98.72%
T397	AAAAAAAAGGCTTTTCCAGTGCGAAAGCACTGCTAGTCGGTTTTTTTT	0	0	0	I	0	0	0	I	0	0	0	I
T398	AAAAAAAAGCTGTTTGCAGTGCGAAAGCACTGTACGCCGGTTTTTTTT	3	0	3	0.00%	0	0	0	I	1	0	1	0.00%
T399	AAAAAAAACGTCAAATCAGTGCGAAAGCACTGAGCCAGGCTTTTTTTT	0	0	0	I	0	0	0	I	0	0	0	I
T400	AAAAAAAACCTTTAAACAGTGCGAAAGCACTGTTTAAAGGTTTTTTTT	6	6	0	100.00%	11	11	0	100.00%	0	0	0	I
T401	AAAAAAAACCTTAGTGCAGTGCGAAAGCACTGCACTAAGGTTTTTTTT	1	1	0	100.00%	10	10	0	100.00%	4	0	4	0.00%
T402	AAAAAAAACCAATTGTCAGTGCGAAAGCACTGACAATTGGTTTTTTTT	9	8	1	88.89%	24	23	1	95.83%	5	5	0	100.00%
T403	AAAAAAAAGGTTGCAACAGTGCTTTCGCACTGGGTTACGCTTTTTTTT	0	0	0	I	0	0	0	I	0	0	0	I
T404	AAAAAAAAGGTTATGTCAGTGCTTTCGCACTGACATAACCTTTTTTTT	10	10	0	100.00%	11	11	0	100.00%	2	2	0	100.00%
T405	AAAAAAAAGCCAGTCTCAGTGCGAAAGCACTGAGCCCGCGTTTTTTTT	1	0	1	0.00%	0	0	0	I	0	0	0	I
T406	AAAAAAAACGTTACTTCAGTGCGAAAGCACTGAAGTAACGTTTTTTTT	19	19	0	100.00%	18	18	0	100.00%	14	14	0	100.00%
T407	AAAAAAAACCAAAATTCAGTGCTTTCGCACTGAATTTTGGTTTTTTTT	7	5	2	71.43%	34	34	0	100.00%	6	6	0	100.00%
T408	AAAAAAAAGGTGTAATCAGTGCTTTCGCACTGATTACACCTTTTTTTT	0	0	0	I	11	11	0	100.00%	0	0	0	I
T409	AAAAAAAAGGGATTTCCAGTGCGAAAGCACTGCGACCAGGTTTTTTTT	0	0	0	I	0	0	0	I	0	0	0	I
T410	AAAAAAAAGGATTATTCAGTGCTTTCGCACTGAATAATCCTTTTTTTT	2	2	0	100.00%	14	14	0	100.00%	2	0	2	0.00%
T411	AAAAAAAACGTGCTGTCAGTGCTTTCGCACTGATCCGTGCTTTTTTTT	0	0	0	I	0	0	0	I	0	0	0	I
T412	AAAAAAAACGTGGGTGCAGTGCTTTCGCACTGTGCAAGCCTTTTTTTT	0	0	0	I	0	0	0	I	0	0	0	I
T413	AAAAAAAACGATTTAACAGTGCGAAAGCACTGTTAAATCGTTTTTTTT	17	2	15	11.76%	79	54	25	68.35%	14	9	5	64.29%
T414	AAAAAAAACCATTTAACAGTGCTTTCGCACTGAGCGAGGCTTTTTTTT	0	0	0	I	0	0	0	I	0	0	0	I
T415	AAAAAAAAGGGTTGAGCAGTGCTTTCGCACTGGGGCCCCGTTTTTTTT	1	1	0	100.00%	1	1	0	100.00%	5	5	0	100.00%
T416	AAAAAAAACGCATTTTCAGTGCGAAAGCACTGCGCCCGGGTTTTTTTT	0	0	0	I	1	0	1	0.00%	0	0	0	I
T417	AAAAAAAAGGTTAAGCCAGTGCTTTCGCACTGCGCAGTGGTTTTTTTT	0	0	0	I	0	0	0	I	0	0	0	I
T418	AAAAAAAAGGTATGATCAGTGCGAAAGCACTGATCATACCTTTTTTTT	0	0	0	I	0	0	0	I	1	1	0	100.00%
T419	AAAAAAAACGTTGATGCAGTGCTTTCGCACTGCATCAACGTTTTTTTT	110	103	7	93.64%	129	128	1	99.22%	72	71	1	98.61%
T420	AAAAAAAAGGAAAAGACAGTGCGAAAGCACTGAAGATGCCTTTTTTTT	2	0	2	0.00%	0	0	0	I	0	0	0	I
T421	AAAAAAAACGTTACTTCAGTGCTTTCGCACTGAAGTAACGTTTTTTTT	19	18	1	94.74%	1	1	0	100.00%	0	0	0	I
T422	AAAAAAAACGATTGTTCAGTGCGAAAGCACTGTTGCCGGCTTTTTTTT	2	0	2	0.00%	0	0	0	I	4	0	4	0.00%
T423	AAAAAAAACCGGTATTCAGTGCGAAAGCACTGGATAATCGTTTTTTTT	0	0	0	I	0	0	0	I	0	0	0	I
T424	AAAAAAAAGCCCTGTCCAGTGCGAAAGCACTGTGTCGGCGTTTTTTTT	0	0	0	I	0	0	0	I	0	0	0	I
T425	AAAAAAAAGGGATGAACAGTGCGAAAGCACTGCTGACGCGTTTTTTTT	0	0	0	I	0	0	0	I	0	0	0	I
T426	AAAAAAAAGGCTGGTTCAGTGCGAAAGCACTGCGGTTTGGTTTTTTTT	0	0	0	I	0	0	0	I	1	0	1	0.00%
T427	AAAAAAAAGCTAGGTTCAGTGCGAAAGCACTGCCGTGACCTTTTTTTT	0	0	0	I	0	0	0	I	0	0	0	I
T428	AAAAAAAAGCTATGTTCAGTGCTTTCGCACTGAACATAGCTTTTTTTT	14	12	2	85.71%	1	1	0	100.00%	0	0	0	I
T429	AAAAAAAACGCATTGACAGTGCGAAAGCACTGAACCCCGCTTTTTTTT	0	0	0	I	0	0	0	I	0	0	0	I
T430	AAAAAAAACCTTCTGGCAGTGCTTTCGCACTGTTAACGGCTTTTTTTT	1	0	1	0.00%	0	0	0	I	0	0	0	I
T431	AAAAAAAACCTAACTGCAGTGCTTTCGCACTGCAGTTAGGTTTTTTTT	14	11	3	78.57%	24	23	1	95.83%	0	0	0	I
T432	AAAAAAAACCCTAGTTCAGTGCGAAAGCACTGCTCGCAGCTTTTTTTT	0	0	0	I	0	0	0	I	0	0	0	I
T433	AAAAAAAACGTGTGTTCAGTGCTTTCGCACTGAACACACGTTTTTTTT	32	32	0	100.00%	55	54	1	98.18%	42	40	2	95.24%
T434	AAAAAAAACCAAGCGCCAGTGCGAAAGCACTGTACTTTGCTTTTTTTT	0	0	0	I	0	0	0	I	0	0	0	I
T435	AAAAAAAAGGAGTGGACAGTGCGAAAGCACTGATCCGTCCTTTTTTTT	1	0	1	0.00%	1	1	0	100.00%	0	0	0	I
T436	AAAAAAAAGGTTGCCTCAGTGCGAAAGCACTGCTCCCGGGTTTTTTTT	0	0	0	I	0	0	0	I	0	0	0	I
T437	AAAAAAAACGTATATACAGTGCGAAAGCACTGTATATACGTTTTTTTT	0	0	0	I	11	9	2	81.82%	0	0	0	I
T438	AAAAAAAACCGCTCGGCAGTGCTTTCGCACTGTTCGGCCCTTTTTTTT	0	0	0	I	1	1	0	100.00%	2	2	0	100.00%
T439	AAAAAAAACCGAAGTACAGTGCGAAAGCACTGCATACCCCTTTTTTTT	0	0	0	I	0	0	0	I	6	0	6	0.00%
T440	AAAAAAAAGCTTATGTCAGTGCGAAAGCACTGACATAAGCTTTTTTTT	0	0	0	I	5	5	0	100.00%	5	5	0	100.00%
T441	AAAAAAAAGGTACGAACAGTGCTTTCGCACTGTTCGTACCTTTTTTTT	0	0	0	I	9	9	0	100.00%	16	16	0	100.00%
T442	AAAAAAAACGATAATTCAGTGCGAAAGCACTGGAAGCAGCTTTTTTTT	0	0	0	I	0	0	0	I	0	0	0	I
T443	AAAAAAAAGGTGGTAGCAGTGCTTTCGCACTGCTACCACCTTTTTTTT	55	55	0	100.00%	86	86	0	100.00%	57	57	0	100.00%
T444	AAAAAAAAGGGTGCTTCAGTGCGAAAGCACTGCGCGATGGTTTTTTTT	2	2	0	100.00%	0	0	0	I	0	0	0	I
T445	AAAAAAAACCATCAAGCAGTGCTTTCGCACTGCTTGATGGTTTTTTTT	66	66	0	100.00%	43	41	2	95.35%	40	37	3	92.50%
T446	AAAAAAAAGGTGATGTCAGTGCGAAAGCACTGACATCACCTTTTTTTT	130	129	1	99.23%	39	39	0	100.00%	44	44	0	100.00%
T447	AAAAAAAAGCGTTAGGCAGTGCTTTCGCACTGGGTCGGGGTTTTTTTT	1	0	1	0.00%	0	0	0	I	0	0	0	I
T448	AAAAAAAACGGATGAACAGTGCGAAAGCACTGTTCATCGGTTTTTTTT	0	0	0	I	1	1	0	100.00%	0	0	0	I
T449	AAAAAAAAGCGTGGAGCAGTGCTTTCGCACTGCAACTTCGTTTTTTTT	0	0	0	I	0	0	0	I	0	0	0	I
T450	AAAAAAAAGCTTTGTTCAGTGCTTTCGCACTGAACAAAGCTTTTTTTT	3	3	0	100.00%	0	0	0	I	1	1	0	100.00%
T451	AAAAAAAACCTTAGAGCAGTGCGAAAGCACTGTGCCCGCGTTTTTTTT	0	0	0	I	0	0	0	I	0	0	0	I
T452	AAAAAAAAGGTAGTAACAGTGCTTTCGCACTGTTACTACCTTTTTTTT	9	9	0	100.00%	39	39	0	100.00%	20	20	0	100.00%
T453	AAAAAAAAGCTTTACTCAGTGCTTTCGCACTGAGTAAAGCTTTTTTTT	0	0	0	I	10	10	0	100.00%	7	6	1	85.71%
T454	AAAAAAAACGAGTGTACAGTGCGAAAGCACTGTACACTCGTTTTTTTT	2	2	0	100.00%	0	0	0	I	0	0	0	I
T455	AAAAAAAAGCTAGTGTCAGTGCGAAAGCACTGACACTAGGTTTTTTTT	2	1	1	50.00%	2	2	0	100.00%	6	6	0	100.00%
T456	AAAAAAAACGTTTCAACAGTGCTTTCGCACTGTTGAAACGTTTTTTTT	43	43	0	100.00%	31	31	0	100.00%	2	2	0	100.00%
T457	AAAAAAAAGGTTATCTCAGTGCTTTCGCACTGAGATAACCTTTTTTTT	32	32	0	100.00%	73	73	0	100.00%	19	19	0	100.00%
T458	AAAAAAAAGGTGTGTGCAGTGCTTTCGCACTGCACACACCTTTTTTTT	52	52	0	100.00%	30	30	0	100.00%	32	32	0	100.00%
T459	AAAAAAAAGGTCTGTGCAGTGCTTTCGCACTGCACAGACCTTTTTTTT	43	43	0	100.00%	45	44	1	97.78%	18	18	0	100.00%
T460	AAAAAAAAGGCACTTACAGTGCGAAAGCACTGCTGCTAGCTTTTTTTT	4	4	0	100.00%	0	0	0	I	0	0	0	I
T461	AAAAAAAAGCAGTATTCAGTGCTTTCGCACTGAATACTGCTTTTTTTT	13	13	0	100.00%	16	16	0	100.00%	8	7	1	87.50%
T462	AAAAAAAACGACGTGGCAGTGCGAAAGCACTGTCGAACGCTTTTTTTT	0	0	0	I	0	0	0	I	0	0	0	I
T463	AAAAAAAAGGGTGTGGCAGTGCTTTCGCACTGCACTCCCGTTTTTTTT	3	0	3	0.00%	7	6	1	85.71%	10	5	5	50.00%
T464	AAAAAAAAGCATTATACAGTGCGAAAGCACTGTATAATGCTTTTTTTT	1	1	0	100.00%	5	5	0	100.00%	0	0	0	I
T465	AAAAAAAACGGACGAACAGTGCTTTCGCACTGCGTCGTCGTTTTTTTT	4	4	0	100.00%	0	0	0	I	3	3	0	100.00%
T466	AAAAAAAACCTTTTGTCAGTGCGAAAGCACTGACAAAAGGTTTTTTTT	4	4	0	100.00%	6	6	0	100.00%	7	7	0	100.00%
T467	AAAAAAAACCGGGGGACAGTGCTTTCGCACTGCGAATCCCTTTTTTTT	0	0	0	I	7	1	6	14.29%	0	0	0	I
T468	AAAAAAAAGGTGGGAACAGTGCGAAAGCACTGTGTGGTGGTTTTTTTT	0	0	0	I	1	1	0	100.00%	0	0	0	I
T469	AAAAAAAACCATTTGGCAGTGCGAAAGCACTGCCAAATGGTTTTTTTT	16	16	0	100.00%	49	49	0	100.00%	54	54	0	100.00%
T470	AAAAAAAACGTGGATACAGTGCTTTCGCACTGACGTTTGGTTTTTTTT	11	1	10	9.09%	12	3	9	25.00%	7	2	5	28.57%
T471	AAAAAAAAGGTGGTTCCAGTGCGAAAGCACTGCTTCGCGGTTTTTTTT	0	0	0	I	0	0	0	I	0	0	0	I
T472	AAAAAAAACCTTTGTTCAGTGCTTTCGCACTGAACAAAGGTTTTTTTT	0	0	0	I	6	5	1	83.33%	3	3	0	100.00%
T473	AAAAAAAACCTGTGTGCAGTGCTTTCGCACTGCACACAGGTTTTTTTT	29	29	0	100.00%	42	42	0	100.00%	18	18	0	100.00%
T474	AAAAAAAAGGTTGGTGCAGTGCTTTCGCACTGCACCAACCTTTTTTTT	16	16	0	100.00%	78	77	1	98.72%	53	53	0	100.00%
T475	AAAAAAAAGGTAATTTCAGTGCTTTCGCACTGAAATTACCTTTTTTTT	1	0	1	0.00%	16	16	0	100.00%	4	4	0	100.00%
T476	AAAAAAAAGGTTTTGACAGTGCTTTCGCACTGTCAAAACCTTTTTTTT	0	0	0	I	15	15	0	100.00%	1	1	0	100.00%
T477	AAAAAAAACCCTTGTGCAGTGCTTTCGCACTGCACAAGGGTTTTTTTT	54	54	0	100.00%	30	30	0	100.00%	11	11	0	100.00%
T478	AAAAAAAACCCAGATTCAGTGCGAAAGCACTGCAAAGCGCTTTTTTTT	0	0	0	I	0	0	0	I	1	0	1	0.00%
T479	AAAAAAAAGGTTTTCGCAGTGCGAAAGCACTGCCATCACGTTTTTTTT	0	0	0	I	1	1	0	100.00%	0	0	0	I
T480	AAAAAAAAGGTCCTAACAGTGCGAAAGCACTGGATCAGCGTTTTTTTT	2	0	2	0.00%	0	0	0	I	0	0	0	I
T481	AAAAAAAACCTCATGTCAGTGCTTTCGCACTGACATGAGGTTTTTTTT	33	33	0	100.00%	21	21	0	100.00%	21	21	0	100.00%
T482	AAAAAAAACCATTAGTCAGTGCTTTCGCACTGACTAATGGTTTTTTTT	1	1	0	100.00%	5	5	0	100.00%	1	1	0	100.00%
T483	AAAAAAAAGCAGTGTACAGTGCTTTCGCACTGTACACTGCTTTTTTTT	5	5	0	100.00%	5	5	0	100.00%	0	0	0	I
T484	AAAAAAAAGCTAGGAGCAGTGCGAAAGCACTGCATTTCCCTTTTTTTT	0	0	0	I	3	3	0	100.00%	0	0	0	I
T485	AAAAAAAACGTCGGTTCAGTGCTTTCGCACTGGTATTAGCTTTTTTTT	11	0	11	0.00%	25	0	25	0.00%	21	2	19	9.52%
T486	AAAAAAAAGGTAACAGCAGTGCGAAAGCACTGCCCCTCGGTTTTTTTT	0	0	0	I	0	0	0	I	0	0	0	I
T487	AAAAAAAAGGTTTTTACAGTGCGAAAGCACTGTAAAAACCTTTTTTTT	2	1	1	50.00%	1	1	0	100.00%	0	0	0	I
T488	AAAAAAAACGAATGTTCAGTGCTTTCGCACTGAACATTCGTTTTTTTT	26	23	3	88.46%	110	100	10	90.91%	11	11	0	100.00%
T489	AAAAAAAACCATACGCCAGTGCGAAAGCACTGCTGCCCCGTTTTTTTT	0	0	0	I	0	0	0	I	0	0	0	I
T490	AAAAAAAAGGGGGTTGCAGTGCTTTCGCACTGTGGATGCCTTTTTTTT	0	0	0	I	0	0	0	I	0	0	0	I
T491	AAAAAAAAGGAGTGTTCAGTGCGAAAGCACTGGATTATGCTTTTTTTT	0	0	0	I	2	2	0	100.00%	0	0	0	I
T492	AAAAAAAACGGAAGAACAGTGCGAAAGCACTGCACCAACCTTTTTTTT	0	0	0	I	0	0	0	I	13	5	8	38.46%
T493	AAAAAAAACGCCGCTTCAGTGCTTTCGCACTGGCTAATGCTTTTTTTT	0	0	0	I	0	0	0	I	0	0	0	I
T494	AAAAAAAAGCCCCTAGCAGTGCGAAAGCACTGAGCTACGGTTTTTTTT	0	0	0	I	0	0	0	I	3	1	2	33.33%
T495	AAAAAAAAGCAGAGAACAGTGCTTTCGCACTGAAATTCCGTTTTTTTT	38	2	36	5.26%	15	0	15	0.00%	41	2	39	4.88%
T496	AAAAAAAACCGGCTATCAGTGCGAAAGCACTGGCAACCCCTTTTTTTT	0	0	0	I	0	0	0	I	0	0	0	I
T497	AAAAAAAAGCAGAGCGCAGTGCGAAAGCACTGGAATAACGTTTTTTTT	0	0	0	I	0	0	0	I	0	0	0	I
T498	AAAAAAAAGCTATACTCAGTGCTTTCGCACTGAGTATAGCTTTTTTTT	0	0	0	I	0	0	0	I	4	4	0	100.00%
T499	AAAAAAAACGGCCTGACAGTGCGAAAGCACTGTACCTCCCTTTTTTTT	0	0	0	I	0	0	0	I	0	0	0	I
T500	AAAAAAAACGATGTGACAGTGCGAAAGCACTGGTTACCGCTTTTTTTT	0	0	0	I	1	1	0	100.00%	2	0	2	0.00%
T501	AAAAAAAACGAACATCCAGTGCGAAAGCACTGCATCCTGCTTTTTTTT	0	0	0	I	0	0	0	I	0	0	0	I
T502	AAAAAAAACCATTTGACAGTGCGAAAGCACTGTCAAATGGTTTTTTTT	4	4	0	100.00%	1	1	0	100.00%	3	3	0	100.00%
T503	AAAAAAAAGGTGTTCGCAGTGCGAAAGCACTGGCAATCCGTTTTTTTT	0	0	0	I	0	0	0	I	0	0	0	I
T504	AAAAAAAAGCTACTTTCAGTGCGAAAGCACTGGGATAAGGTTTTTTTT	1	1	0	100.00%	0	0	0	I	3	3	0	100.00%
T505	AAAAAAAACGTGTGTACAGTGCGAAAGCACTGTACACACGTTTTTTTT	5	4	1	80.00%	54	53	1	98.15%	8	8	0	100.00%
T506	AAAAAAAAGGGCTCGTCAGTGCGAAAGCACTGGCCAAGGGTTTTTTTT	0	0	0	I	0	0	0	I	0	0	0	I
T507	AAAAAAAAGCGTCCGGCAGTGCGAAAGCACTGACCACACGTTTTTTTT	0	0	0	I	0	0	0	I	0	0	0	I
T508	AAAAAAAAGCGGTGAGCAGTGCGAAAGCACTGATCCCTCGTTTTTTTT	0	0	0	I	0	0	0	I	0	0	0	I
T509	AAAAAAAACCGATTTGCAGTGCGAAAGCACTGACACCACCTTTTTTTT	0	0	0	I	0	0	0	I	0	0	0	I
T510	AAAAAAAAGGTCAGTGCAGTGCTTTCGCACTGCACTGACCTTTTTTTT	0	0	0	I	0	0	0	I	0	0	0	I
T511	AAAAAAAAGGAGCACTCAGTGCGAAAGCACTGTCCTTCCGTTTTTTTT	0	0	0	I	0	0	0	I	0	0	0	I
T512	AAAAAAAACGGCACGACAGTGCGAAAGCACTGACTCTACCTTTTTTTT	0	0	0	I	1	0	1	0.00%	1	1	0	100.00%
T513	AAAAAAAAGGTTTGTCCAGTGCTTTCGCACTGGACAAACCTTTTTTTT	29	28	1	96.55%	40	39	1	97.50%	5	5	0	100.00%
T514	AAAAAAAAGGTATTCTCAGTGCGAAAGCACTGGGAACACCTTTTTTTT	0	0	0	I	0	0	0	I	0	0	0	I
T515	AAAAAAAACGTGTTGACAGTGCGAAAGCACTGTTCGAGCCTTTTTTTT	1	1	0	100.00%	14	14	0	100.00%	9	9	0	100.00%
T516	AAAAAAAACGGGACTTCAGTGCTTTCGCACTGCTTGGACCTTTTTTTT	0	0	0	I	0	0	0	I	0	0	0	I
T517	AAAAAAAAGGTCGATTCAGTGCGAAAGCACTGAATCGACCTTTTTTTT	55	55	0	100.00%	92	91	1	98.91%	49	49	0	100.00%
T518	AAAAAAAACGTTTTGTCAGTGCGAAAGCACTGACAAAACGTTTTTTTT	6	4	2	66.67%	5	5	0	100.00%	2	2	0	100.00%
T519	AAAAAAAACCTTTATTCAGTGCTTTCGCACTGAATAAAGGTTTTTTTT	0	0	0	I	9	9	0	100.00%	1	1	0	100.00%
T520	AAAAAAAAGGGCTGAGCAGTGCGAAAGCACTGAACATGCGTTTTTTTT	0	0	0	I	0	0	0	I	8	6	2	75.00%
T521	AAAAAAAAGCAATAAACAGTGCTTTCGCACTGGCCCAGGCTTTTTTTT	0	0	0	I	1	0	1	0.00%	0	0	0	I
T522	AAAAAAAACGTGCAGGCAGTGCGAAAGCACTGCGGACGGGTTTTTTTT	0	0	0	I	0	0	0	I	0	0	0	I
T523	AAAAAAAAGGTCGTTTCAGTGCGAAAGCACTGAAACGAGCTTTTTTTT	0	0	0	I	0	0	0	I	1	1	0	100.00%
T524	AAAAAAAACCTTAAAACAGTGCGAAAGCACTGTTTTAAGGTTTTTTTT	15	15	0	100.00%	30	30	0	100.00%	1	1	0	100.00%
T525	AAAAAAAAGGGGTGGTCAGTGCGAAAGCACTGCCTACTCGTTTTTTTT	0	0	0	I	0	0	0	I	0	0	0	I
T526	AAAAAAAAGGGATATCCAGTGCGAAAGCACTGAAGTCAGGTTTTTTTT	0	0	0	I	0	0	0	I	0	0	0	I
T527	AAAAAAAACGGGGCCGCAGTGCTTTCGCACTGTGCTAGGCTTTTTTTT	0	0	0	I	0	0	0	I	0	0	0	I
T528	AAAAAAAACGGCTAGTCAGTGCGAAAGCACTGGTCAACGCTTTTTTTT	0	0	0	I	1	0	1	0.00%	0	0	0	I
T529	AAAAAAAACCGGTGTGCAGTGCTTTCGCACTGCCCCATGCTTTTTTTT	0	0	0	I	0	0	0	I	0	0	0	I
T530	AAAAAAAAGGTAACTTCAGTGCGAAAGCACTGCAACAAGGTTTTTTTT	0	0	0	I	2	0	2	0.00%	0	0	0	I
T531	AAAAAAAAGCCTTACCCAGTGCGAAAGCACTGCGCGTACCTTTTTTTT	0	0	0	I	0	0	0	I	0	0	0	I
T532	AAAAAAAAGCAATCGACAGTGCGAAAGCACTGAAGGCGGGTTTTTTTT	0	0	0	I	0	0	0	I	0	0	0	I
T533	AAAAAAAACGTTTGAACAGTGCTTTCGCACTGTTCAAACGTTTTTTTT	31	31	0	100.00%	56	49	7	87.50%	28	27	1	96.43%
T534	AAAAAAAACGGGGATTCAGTGCGAAAGCACTGCCTCATCCTTTTTTTT	0	0	0	I	0	0	0	I	2	0	2	0.00%
T535	AAAAAAAAGGGCGCCACAGTGCGAAAGCACTGCATTGCCGTTTTTTTT	0	0	0	I	0	0	0	I	0	0	0	I
T536	AAAAAAAAGGATATGACAGTGCGAAAGCACTGCCCGAGCGTTTTTTTT	3	0	3	0.00%	1	1	0	100.00%	0	0	0	I
T537	AAAAAAAACGGTGTTACAGTGCTTTCGCACTGCCCAGTCCTTTTTTTT	0	0	0	I	0	0	0	I	0	0	0	I
T538	AAAAAAAACGTTACGTCAGTGCTTTCGCACTGACGTAACGTTTTTTTT	12	12	0	100.00%	71	65	6	91.55%	66	63	3	95.45%
T539	AAAAAAAACCTTGGTGCAGTGCTTTCGCACTGACGTTCCCTTTTTTTT	0	0	0	I	0	0	0	I	0	0	0	I
T540	AAAAAAAACCAATTTGCAGTGCGAAAGCACTGCAAATTGGTTTTTTTT	1	1	0	100.00%	5	5	0	100.00%	3	3	0	100.00%
T541	AAAAAAAAGGATTTTCCAGTGCGAAAGCACTGAAGGACCGTTTTTTTT	0	0	0	I	0	0	0	I	0	0	0	I
T542	AAAAAAAAGCTTCTCACAGTGCGAAAGCACTGAGAAAGCCTTTTTTTT	0	0	0	I	3	0	3	0.00%	0	0	0	I
T543	AAAAAAAAGGTGGTTTCAGTGCTTTCGCACTGAAACCACCTTTTTTTT	46	46	0	100.00%	42	42	0	100.00%	48	47	1	97.92%
T544	AAAAAAAAGGGACTCACAGTGCGAAAGCACTGGAATACGCTTTTTTTT	0	0	0	I	0	0	0	I	3	0	3	0.00%
T545	AAAAAAAAGGCCGCTCCAGTGCGAAAGCACTGCATCCCGGTTTTTTTT	0	0	0	I	0	0	0	I	3	2	1	66.67%
T546	AAAAAAAAGCATACCACAGTGCGAAAGCACTGAGACCTCGTTTTTTTT	0	0	0	I	0	0	0	I	0	0	0	I
T547	AAAAAAAACGTATGAACAGTGCGAAAGCACTGCCGCCAGCTTTTTTTT	0	0	0	I	0	0	0	I	0	0	0	I
T548	AAAAAAAAGGTAGATGCAGTGCTTTCGCACTGCATCTACCTTTTTTTT	25	25	0	100.00%	42	42	0	100.00%	5	5	0	100.00%
T549	AAAAAAAAGCCAGCTACAGTGCGAAAGCACTGGAACCACGTTTTTTTT	0	0	0	I	0	0	0	I	9	8	1	88.89%
T550	AAAAAAAACGTACATTCAGTGCTTTCGCACTGAATGTACGTTTTTTTT	26	20	6	76.92%	44	40	4	90.91%	44	43	1	97.73%
T551	AAAAAAAACCGAGCCCCAGTGCGAAAGCACTGACATCACCTTTTTTTT	0	0	0	I	0	0	0	I	0	0	0	I
T552	AAAAAAAAGGTGTGGTCAGTGCTTTCGCACTGACCACACCTTTTTTTT	33	33	0	100.00%	30	29	1	96.67%	32	32	0	100.00%
T553	AAAAAAAAGCTGTATACAGTGCGAAAGCACTGTATACAGCTTTTTTTT	0	0	0	I	0	0	0	I	0	0	0	I
T554	AAAAAAAAGCCGTGCACAGTGCGAAAGCACTGGACCGACGTTTTTTTT	0	0	0	I	0	0	0	I	0	0	0	I
T555	AAAAAAAACCTTTCAACAGTGCGAAAGCACTGTTGAAAGGTTTTTTTT	1	1	0	100.00%	31	31	0	100.00%	1	1	0	100.00%
T556	AAAAAAAACCTATCCACAGTGCGAAAGCACTGCTAATCCCTTTTTTTT	0	0	0	I	0	0	0	I	3	2	1	66.67%
T557	AAAAAAAAGGTCGAGCCAGTGCGAAAGCACTGAACCCCGGTTTTTTTT	0	0	0	I	1	1	0	100.00%	0	0	0	I
T558	AAAAAAAAGGTAGATACAGTGCGAAAGCACTGTATCTACCTTTTTTTT	23	23	0	100.00%	72	72	0	100.00%	6	6	0	100.00%
T559	AAAAAAAAGGCTGAAGCAGTGCGAAAGCACTGGATTCCCCTTTTTTTT	0	0	0	I	0	0	0	I	0	0	0	I
T560	AAAAAAAACCTTTATACAGTGCGAAAGCACTGTATAAAGGTTTTTTTT	0	0	0	I	1	1	0	100.00%	0	0	0	I
T561	AAAAAAAAGGTTTTCGCAGTGCGAAAGCACTGGCAAATGGTTTTTTTT	2	2	0	100.00%	0	0	0	I	6	5	1	83.33%
T562	AAAAAAAACCGATATGCAGTGCTTTCGCACTGCATATCGGTTTTTTTT	29	29	0	100.00%	25	25	0	100.00%	1	1	0	100.00%
T563	AAAAAAAAGGGAGAGCCAGTGCTTTCGCACTGGATCCTCCTTTTTTTT	0	0	0	I	1	0	1	0.00%	4	0	4	0.00%
T564	AAAAAAAAGGTTTGTCCAGTGCGAAAGCACTGCCGTCCCGTTTTTTTT	0	0	0	I	0	0	0	I	0	0	0	I
T565	AAAAAAAAGGTAGTGACAGTGCTTTCGCACTGTCACTACCTTTTTTTT	30	30	0	100.00%	40	40	0	100.00%	3	3	0	100.00%
T566	AAAAAAAAGGCCTAAACAGTGCGAAAGCACTGCCTGCTCGTTTTTTTT	0	0	0	I	0	0	0	I	0	0	0	I
T567	AAAAAAAAGGACCGGACAGTGCGAAAGCACTGCACACTGGTTTTTTTT	0	0	0	I	0	0	0	I	1	0	1	0.00%
T568	AAAAAAAAGCCGCAGTCAGTGCGAAAGCACTGCTTTCACGTTTTTTTT	0	0	0	I	0	0	0	I	5	0	5	0.00%
T569	AAAAAAAAGCCCTAGGCAGTGCGAAAGCACTGAGACCACGTTTTTTTT	0	0	0	I	0	0	0	I	1	0	1	0.00%
T570	AAAAAAAACCTTTGTTCAGTGCGAAAGCACTGCACTCCCCTTTTTTTT	0	0	0	I	0	0	0	I	10	7	3	70.00%
T571	AAAAAAAAGCGGCGTGCAGTGCTTTCGCACTGTGATAGGCTTTTTTTT	0	0	0	I	0	0	0	I	0	0	0	I
T572	AAAAAAAACGATTGCTCAGTGCGAAAGCACTGAGTAGGGCTTTTTTTT	0	0	0	I	0	0	0	I	0	0	0	I
T573	AAAAAAAACCATAATTCAGTGCGAAAGCACTGAATTATGGTTTTTTTT	4	3	1	75.00%	3	3	0	100.00%	0	0	0	I
T574	AAAAAAAAGGGCGTCCCAGTGCGAAAGCACTGATGCGTGGTTTTTTTT	1	1	0	100.00%	4	4	0	100.00%	0	0	0	I
T575	AAAAAAAACGTTCATGCAGTGCGAAAGCACTGTATGTCCCTTTTTTTT	5	5	0	100.00%	0	0	0	I	0	0	0	I
T576	AAAAAAAACGATTGTTCAGTGCTTTCGCACTGAACAATCGTTTTTTTT	4	4	0	100.00%	23	19	4	82.61%	17	15	2	88.24%
T577	AAAAAAAAGCCGTAGTCAGTGCGAAAGCACTGCTAGATGGTTTTTTTT	0	0	0	I	0	0	0	I	0	0	0	I
T578	AAAAAAAAGCGTTTGTCAGTGCTTTCGCACTGACAAACCCTTTTTTTT	0	0	0	I	0	0	0	I	0	0	0	I
T579	AAAAAAAAGCGTGATACAGTGCGAAAGCACTGACTCCACGTTTTTTTT	0	0	0	I	0	0	0	I	4	0	4	0.00%
T580	AAAAAAAACGCACTCCCAGTGCGAAAGCACTGAATGCACCTTTTTTTT	0	0	0	I	0	0	0	I	0	0	0	I
T581	AAAAAAAAGGTGTTGTCAGTGCGAAAGCACTGACAACACCTTTTTTTT	26	26	0	100.00%	45	45	0	100.00%	96	95	1	98.96%
T582	AAAAAAAACGTCAATTCAGTGCTTTCGCACTGAATTGACGTTTTTTTT	35	33	2	94.29%	75	72	3	96.00%	24	24	0	100.00%
T583	AAAAAAAACGTATGAACAGTGCGAAAGCACTGTTCATACGTTTTTTTT	5	5	0	100.00%	23	21	2	91.30%	17	16	1	94.12%
T584	AAAAAAAAGGTTTAGACAGTGCTTTCGCACTGTCTAAACCTTTTTTTT	0	0	0	I	7	7	0	100.00%	14	14	0	100.00%
T585	AAAAAAAAGGTGGTGACAGTGCTTTCGCACTGTCACCACCTTTTTTTT	40	40	0	100.00%	26	26	0	100.00%	51	49	2	96.08%
T586	AAAAAAAAGGATGAATCAGTGCTTTCGCACTGTCCCTGGGTTTTTTTT	0	0	0	I	0	0	0	I	0	0	0	I
T587	AAAAAAAACGTGAGTGCAGTGCTTTCGCACTGAAGGGTCCTTTTTTTT	0	0	0	I	0	0	0	I	0	0	0	I
T588	AAAAAAAACCGCGTTTCAGTGCTTTCGCACTGAAACGCCCTTTTTTTT	0	0	0	I	0	0	0	I	0	0	0	I
T589	AAAAAAAACCCTATGGCAGTGCTTTCGCACTGATCGCTGGTTTTTTTT	0	0	0	I	0	0	0	I	0	0	0	I
T590	AAAAAAAAGGTCGTAGCAGTGCTTTCGCACTGCTACGACCTTTTTTTT	23	23	0	100.00%	22	22	0	100.00%	35	35	0	100.00%
T591	AAAAAAAAGGTATGGCCAGTGCGAAAGCACTGTTCAATCGTTTTTTTT	0	0	0	I	0	0	0	I	0	0	0	I
T592	AAAAAAAAGGCAAGTTCAGTGCGAAAGCACTGCGAACAGGTTTTTTTT	0	0	0	I	0	0	0	I	0	0	0	I
T593	AAAAAAAAGGACTGACCAGTGCGAAAGCACTGCCTCAACGTTTTTTTT	0	0	0	I	0	0	0	I	0	0	0	I
T594	AAAAAAAAGCACTAATCAGTGCGAAAGCACTGATTAGTGGTTTTTTTT	1	0	1	0.00%	0	0	0	I	1	0	1	0.00%
T595	AAAAAAAACCGTAATGCAGTGCTTTCGCACTGCATTACGGTTTTTTTT	9	9	0	100.00%	84	84	0	100.00%	29	25	4	86.21%
T596	AAAAAAAACCGGGGAGCAGTGCGAAAGCACTGTCTCTTCCTTTTTTTT	0	0	0	I	1	0	1	0.00%	0	0	0	I
T597	AAAAAAAACCGCGGAGCAGTGCGAAAGCACTGTGATGTGCTTTTTTTT	0	0	0	I	0	0	0	I	0	0	0	I
T598	AAAAAAAACGTATACTCAGTGCTTTCGCACTGAGTATACGTTTTTTTT	3	3	0	100.00%	1	1	0	100.00%	0	0	0	I
T599	AAAAAAAACGTACATCCAGTGCGAAAGCACTGGATGTACGTTTTTTTT	4	4	0	100.00%	0	0	0	I	0	0	0	I
T600	AAAAAAAACGCGGGGTCAGTGCTTTCGCACTGCGTCACCCTTTTTTTT	0	0	0	I	0	0	0	I	1	0	1	0.00%
T601	AAAAAAAACCAAGGTCCAGTGCTTTCGCACTGCGTGATCCTTTTTTTT	0	0	0	I	0	0	0	I	0	0	0	I
T602	AAAAAAAAGCAAATTTCAGTGCGAAAGCACTGAAATTTGCTTTTTTTT	15	14	1	93.33%	14	14	0	100.00%	3	3	0	100.00%
T603	AAAAAAAACCGAAATTCAGTGCGAAAGCACTGGCCCCCCCTTTTTTTT	0	0	0	I	0	0	0	I	1	0	1	0.00%
T604	AAAAAAAACGCTCAGTCAGTGCGAAAGCACTGCTAACTGCTTTTTTTT	0	0	0	I	0	0	0	I	0	0	0	I
T605	AAAAAAAACCTTGGACCAGTGCGAAAGCACTGTTTTGACCTTTTTTTT	0	0	0	I	0	0	0	I	0	0	0	I
T606	AAAAAAAAGGAAAGACCAGTGCGAAAGCACTGCCCCCTGGTTTTTTTT	1	0	1	0.00%	0	0	0	I	0	0	0	I
T607	AAAAAAAACGTATCATCAGTGCGAAAGCACTGTTACCAGCTTTTTTTT	0	0	0	I	0	0	0	I	0	0	0	I
T608	AAAAAAAACGGCTGAACAGTGCTTTCGCACTGCACTGGCGTTTTTTTT	1	0	1	0.00%	0	0	0	I	0	0	0	I
T609	AAAAAAAACGAATCCACAGTGCGAAAGCACTGGACAAAGGTTTTTTTT	0	0	0	I	0	0	0	I	0	0	0	I
T610	AAAAAAAAGGTAAAGGCAGTGCTTTCGCACTGCCTTTAGCTTTTTTTT	4	4	0	100.00%	0	0	0	I	1	1	0	100.00%
T611	AAAAAAAAGCTGTATTCAGTGCGAAAGCACTGAATACAGCTTTTTTTT	14	13	1	92.86%	23	23	0	100.00%	10	10	0	100.00%
T612	AAAAAAAAGCGAAAGTCAGTGCGAAAGCACTGTGAGACGGTTTTTTTT	0	0	0	I	0	0	0	I	0	0	0	I
T613	AAAAAAAACCCGAGTTCAGTGCGAAAGCACTGGTCCCACCTTTTTTTT	0	0	0	I	0	0	0	I	0	0	0	I
T614	AAAAAAAACGGTCCAGCAGTGCGAAAGCACTGGCCAGCCCTTTTTTTT	0	0	0	I	0	0	0	I	1	0	1	0.00%
T615	AAAAAAAACCTGTATACAGTGCGAAAGCACTGCGCGAACCTTTTTTTT	0	0	0	I	0	0	0	I	0	0	0	I
T616	AAAAAAAACGGGTGATCAGTGCTTTCGCACTGCACTCGCCTTTTTTTT	0	0	0	I	0	0	0	I	0	0	0	I
T617	AAAAAAAACGACAGACCAGTGCTTTCGCACTGAGCACTGGTTTTTTTT	0	0	0	I	1	1	0	100.00%	0	0	0	I
T618	AAAAAAAACCTTAGATCAGTGCGAAAGCACTGATCTAAGGTTTTTTTT	0	0	0	I	8	8	0	100.00%	0	0	0	I
T619	AAAAAAAACCTTTAGTCAGTGCTTTCGCACTGACTAAAGGTTTTTTTT	0	0	0	I	6	5	1	83.33%	0	0	0	I
T620	AAAAAAAAGCTACAATCAGTGCGAAAGCACTGTCGACTGGTTTTTTTT	0	0	0	I	0	0	0	I	1	1	0	100.00%
T621	AAAAAAAACGTTACTACAGTGCGAAAGCACTGTAGTAACGTTTTTTTT	0	0	0	I	0	0	0	I	0	0	0	I
T622	AAAAAAAACGTGATTGCAGTGCTTTCGCACTGCAATCACGTTTTTTTT	31	28	3	90.32%	65	63	2	96.92%	5	3	2	60.00%
T623	AAAAAAAACGATTACTCAGTGCTTTCGCACTGAGTAATCGTTTTTTTT	0	0	0	I	30	29	1	96.67%	0	0	0	I
T624	AAAAAAAACCAGGGCGCAGTGCTTTCGCACTGTGTACAGCTTTTTTTT	0	0	0	I	0	0	0	I	0	0	0	I
T625	AAAAAAAAGCAGCTGTCAGTGCGAAAGCACTGTTGAACGGTTTTTTTT	0	0	0	I	0	0	0	I	0	0	0	I
T626	AAAAAAAACGAGGGGGCAGTGCTTTCGCACTGATGAATCCTTTTTTTT	1	0	1	0.00%	0	0	0	I	0	0	0	I
T627	AAAAAAAAGGAGTGTACAGTGCTTTCGCACTGTACACTCCTTTTTTTT	3	3	0	100.00%	1	1	0	100.00%	0	0	0	I
T628	AAAAAAAAGCGTGGGGCAGTGCGAAAGCACTGACATCACGTTTTTTTT	0	0	0	I	1	1	0	100.00%	11	10	1	90.91%
T629	AAAAAAAAGCATAGTGCAGTGCGAAAGCACTGTAAGCTGCTTTTTTTT	0	0	0	I	0	0	0	I	0	0	0	I
T630	AAAAAAAACGTTTAGTCAGTGCTTTCGCACTGACTAAACGTTTTTTTT	20	20	0	100.00%	5	5	0	100.00%	0	0	0	I
T631	AAAAAAAAGGTGCGGGCAGTGCTTTCGCACTGTTTTGACGTTTTTTTT	0	0	0	I	0	0	0	I	0	0	0	I
T632	AAAAAAAACGTTTATGCAGTGCGAAAGCACTGCATAAACGTTTTTTTT	27	26	1	96.30%	21	19	2	90.48%	0	0	0	I
T633	AAAAAAAACGTAGGTTCAGTGCTTTCGCACTGAACCTACGTTTTTTTT	58	54	4	93.10%	71	69	2	97.18%	49	48	1	97.96%
T634	AAAAAAAACGGTGGTGCAGTGCTTTCGCACTGGCGGTGCCTTTTTTTT	0	0	0	I	0	0	0	I	0	0	0	I
T635	AAAAAAAAGGCCAGCTCAGTGCTTTCGCACTGGACAAAGGTTTTTTTT	0	0	0	I	0	0	0	I	1	1	0	100.00%
T636	AAAAAAAAGCTAGTATCAGTGCGAAAGCACTGCTCTTCGCTTTTTTTT	0	0	0	I	1	0	1	0.00%	0	0	0	I
T637	AAAAAAAACCTTTTGACAGTGCTTTCGCACTGTCAAAAGGTTTTTTTT	0	0	0	I	2	2	0	100.00%	10	10	0	100.00%
T638	AAAAAAAAGGTGTGATCAGTGCGAAAGCACTGATCACACCTTTTTTTT	35	35	0	100.00%	53	53	0	100.00%	1	1	0	100.00%
T639	AAAAAAAAGCTTTGTGCAGTGCTTTCGCACTGCACAAAGCTTTTTTTT	31	30	1	96.77%	20	19	1	95.00%	7	7	0	100.00%
T640	AAAAAAAACGTAGACACAGTGCGAAAGCACTGACGACTCCTTTTTTTT	0	0	0	I	0	0	0	I	0	0	0	I
T641	AAAAAAAAGCTATATGCAGTGCGAAAGCACTGCATATAGCTTTTTTTT	8	8	0	100.00%	30	30	0	100.00%	6	6	0	100.00%
T642	AAAAAAAACGTGTGGTCAGTGCTTTCGCACTGTGCCATGCTTTTTTTT	0	0	0	I	0	0	0	I	0	0	0	I
T643	AAAAAAAACGCTTCCGCAGTGCTTTCGCACTGAGTTCGGCTTTTTTTT	2	0	2	0.00%	6	1	5	16.67%	13	0	13	0.00%
T644	AAAAAAAAGGATTGGGCAGTGCGAAAGCACTGAACACACGTTTTTTTT	3	0	3	0.00%	0	0	0	I	2	0	2	0.00%
T645	AAAAAAAACGTGAGTCCAGTGCGAAAGCACTGTAACCTCCTTTTTTTT	0	0	0	I	1	1	0	100.00%	0	0	0	I
T646	AAAAAAAACGTCTATTCAGTGCGAAAGCACTGAATAGACGTTTTTTTT	1	1	0	100.00%	6	6	0	100.00%	5	5	0	100.00%
T647	AAAAAAAACGTAGTGTCAGTGCTTTCGCACTGACACTACCTTTTTTTT	0	0	0	I	3	2	1	66.67%	1	0	1	0.00%
T648	AAAAAAAACCGGTGCACAGTGCTTTCGCACTGTAGCGCCCTTTTTTTT	0	0	0	I	0	0	0	I	0	0	0	I
T649	AAAAAAAAGGTGTCTGCAGTGCGAAAGCACTGCCCACAGGTTTTTTTT	0	0	0	I	0	0	0	I	0	0	0	I
T650	AAAAAAAAGGGTGGTCCAGTGCTTTCGCACTGCAGCTGGGTTTTTTTT	0	0	0	I	0	0	0	I	0	0	0	I
T651	AAAAAAAAGGGGGGTCCAGTGCGAAAGCACTGCATGGGGGTTTTTTTT	0	0	0	I	0	0	0	I	0	0	0	I
T652	AAAAAAAAGGACCAAACAGTGCGAAAGCACTGCAGCCAGCTTTTTTTT	0	0	0	I	0	0	0	I	0	0	0	I
T653	AAAAAAAAGCTATGGGCAGTGCGAAAGCACTGGATTCAGGTTTTTTTT	0	0	0	I	0	0	0	I	0	0	0	I
T654	AAAAAAAACCTTTCAGCAGTGCGAAAGCACTGCTGAAAGGTTTTTTTT	25	24	1	96.00%	9	9	0	100.00%	14	14	0	100.00%
T655	AAAAAAAAGGTTTCTTCAGTGCTTTCGCACTGAAGAAACCTTTTTTTT	0	0	0	I	2	2	0	100.00%	0	0	0	I
T656	AAAAAAAAGGTATGGTCAGTGCTTTCGCACTGACCATACCTTTTTTTT	32	32	0	100.00%	93	93	0	100.00%	44	44	0	100.00%
T657	AAAAAAAAGGGGGGCTCAGTGCTTTCGCACTGCTCATCCGTTTTTTTT	0	0	0	I	0	0	0	I	0	0	0	I
T658	AAAAAAAAGCAGATAACAGTGCTTTCGCACTGTTATCTGCTTTTTTTT	6	6	0	100.00%	45	44	1	97.78%	2	2	0	100.00%
T659	AAAAAAAACCTTTACTCAGTGCTTTCGCACTGAGTAAAGGTTTTTTTT	2	2	0	100.00%	3	3	0	100.00%	0	0	0	I
T660	AAAAAAAAGGTTGCTTCAGTGCTTTCGCACTGCGACATGGTTTTTTTT	0	0	0	I	0	0	0	I	0	0	0	I
T661	AAAAAAAAGCAGCTGACAGTGCGAAAGCACTGCCCCCGCGTTTTTTTT	0	0	0	I	0	0	0	I	0	0	0	I
T662	AAAAAAAACCACAGGGCAGTGCTTTCGCACTGTTTATGCCTTTTTTTT	0	0	0	I	0	0	0	I	0	0	0	I
T663	AAAAAAAAGGTCCTTCCAGTGCGAAAGCACTGCACATAGGTTTTTTTT	1	0	1	0.00%	0	0	0	I	0	0	0	I
T664	AAAAAAAAGGTATGCACAGTGCTTTCGCACTGTGCATACCTTTTTTTT	4	4	0	100.00%	0	0	0	I	0	0	0	I
T665	AAAAAAAAGCTTACTACAGTGCGAAAGCACTGTAGTAAGCTTTTTTTT	9	9	0	100.00%	0	0	0	I	1	1	0	100.00%
T666	AAAAAAAAGCTGTGTGCAGTGCTTTCGCACTGCACACAGCTTTTTTTT	33	33	0	100.00%	43	41	2	95.35%	23	23	0	100.00%
T667	AAAAAAAACGTTCACCCAGTGCGAAAGCACTGAACAACCCTTTTTTTT	2	2	0	100.00%	0	0	0	I	1	0	1	0.00%
T668	AAAAAAAACGGTCAATCAGTGCGAAAGCACTGAGTCCGCCTTTTTTTT	0	0	0	I	0	0	0	I	0	0	0	I
T669	AAAAAAAACCTTCTCGCAGTGCGAAAGCACTGGCCCAGGCTTTTTTTT	0	0	0	I	2	2	0	100.00%	4	4	0	100.00%
T670	AAAAAAAACCGTGTTCCAGTGCGAAAGCACTGACATTTGCTTTTTTTT	1	0	1	0.00%	0	0	0	I	14	5	9	35.71%
T671	AAAAAAAAGGTTGAAACAGTGCGAAAGCACTGTTTCAACCTTTTTTTT	34	34	0	100.00%	40	40	0	100.00%	55	55	0	100.00%
T672	AAAAAAAAGGTAAAGTCAGTGCGAAAGCACTGTCCGCCCGTTTTTTTT	0	0	0	I	0	0	0	I	0	0	0	I
T673	AAAAAAAAGGCCGAGTCAGTGCGAAAGCACTGCTTTTCGGTTTTTTTT	2	0	2	0.00%	0	0	0	I	0	0	0	I
T674	AAAAAAAAGCATGATGCAGTGCTTTCGCACTGCATCATCGTTTTTTTT	1	1	0	100.00%	0	0	0	I	0	0	0	I
T675	AAAAAAAAGCAAGTCTCAGTGCGAAAGCACTGTTCATTCGTTTTTTTT	0	0	0	I	0	0	0	I	0	0	0	I
T676	AAAAAAAACCAAGATCCAGTGCGAAAGCACTGCGATACCCTTTTTTTT	0	0	0	I	0	0	0	I	1	1	0	100.00%
T677	AAAAAAAAGGTTTGCTCAGTGCGAAAGCACTGAGCAAACCTTTTTTTT	6	6	0	100.00%	68	68	0	100.00%	1	1	0	100.00%
T678	AAAAAAAAGGTGAATACAGTGCGAAAGCACTGTATTCACCTTTTTTTT	0	0	0	I	0	0	0	I	0	0	0	I
T679	AAAAAAAAGCCATCTGCAGTGCGAAAGCACTGACACCCCGTTTTTTTT	0	0	0	I	0	0	0	I	0	0	0	I
T680	AAAAAAAAGCCAGCGGCAGTGCTTTCGCACTGGGGGAAGGTTTTTTTT	0	0	0	I	1	1	0	100.00%	0	0	0	I
T681	AAAAAAAACGTCTCTCCAGTGCTTTCGCACTGACTTGCCCTTTTTTTT	0	0	0	I	0	0	0	I	0	0	0	I
T682	AAAAAAAACGATTTCACAGTGCGAAAGCACTGCAGACAGCTTTTTTTT	0	0	0	I	0	0	0	I	0	0	0	I
T683	AAAAAAAACCTGTCATCAGTGCTTTCGCACTGGTGGCGGCTTTTTTTT	0	0	0	I	0	0	0	I	0	0	0	I
T684	AAAAAAAAGGTGGTTACAGTGCTTTCGCACTGTACGGGGGTTTTTTTT	0	0	0	I	0	0	0	I	0	0	0	I
T685	AAAAAAAAGGTATCATCAGTGCGAAAGCACTGATGATACCTTTTTTTT	1	1	0	100.00%	6	6	0	100.00%	0	0	0	I
T686	AAAAAAAAGGTAGGTTCAGTGCTTTCGCACTGAACCTACCTTTTTTTT	44	44	0	100.00%	51	51	0	100.00%	54	54	0	100.00%
T687	AAAAAAAACGTTTTTACAGTGCGAAAGCACTGTAAAAACGTTTTTTTT	6	6	0	100.00%	8	8	0	100.00%	1	1	0	100.00%
T688	AAAAAAAACGGGGAAGCAGTGCTTTCGCACTGTCCTTGCCTTTTTTTT	0	0	0	I	0	0	0	I	0	0	0	I
T689	AAAAAAAAGGCTGATGCAGTGCGAAAGCACTGGTCATAGGTTTTTTTT	0	0	0	I	1	0	1	0.00%	0	0	0	I
T690	AAAAAAAAGCAGTATACAGTGCGAAAGCACTGTATACTGCTTTTTTTT	1	1	0	100.00%	8	8	0	100.00%	0	0	0	I
T691	AAAAAAAACCTTAAAGCAGTGCTTTCGCACTGCTTTAAGGTTTTTTTT	59	57	2	96.61%	31	30	1	96.77%	42	40	2	95.24%
T692	AAAAAAAAGCTGTCCCCAGTGCGAAAGCACTGTCAGTGGGTTTTTTTT	0	0	0	I	0	0	0	I	0	0	0	I
T693	AAAAAAAAGCTGGGCGCAGTGCGAAAGCACTGTTCAGACGTTTTTTTT	0	0	0	I	0	0	0	I	0	0	0	I
T694	AAAAAAAAGCTGGCGACAGTGCGAAAGCACTGAGATTGCCTTTTTTTT	0	0	0	I	1	0	1	0.00%	0	0	0	I
T695	AAAAAAAAGCATAGTACAGTGCGAAAGCACTGGCGTTCCGTTTTTTTT	0	0	0	I	0	0	0	I	0	0	0	I
T696	AAAAAAAAGCAATAATCAGTGCGAAAGCACTGCACCAACGTTTTTTTT	0	0	0	I	0	0	0	I	0	0	0	I
T697	AAAAAAAACCTTATATCAGTGCGAAAGCACTGATATAAGGTTTTTTTT	0	0	0	I	8	8	0	100.00%	3	3	0	100.00%
T698	AAAAAAAACCTAAGTGCAGTGCGAAAGCACTGAGGATTGCTTTTTTTT	0	0	0	I	0	0	0	I	0	0	0	I
T699	AAAAAAAACCGAATTGCAGTGCTTTCGCACTGCAATTCGGTTTTTTTT	25	25	0	100.00%	37	37	0	100.00%	10	10	0	100.00%
T700	AAAAAAAACCCTTGAGCAGTGCGAAAGCACTGTGGCTCCGTTTTTTTT	0	0	0	I	0	0	0	I	6	1	5	16.67%
T701	AAAAAAAAGGTGCTAACAGTGCGAAAGCACTGCGACCGGGTTTTTTTT	0	0	0	I	0	0	0	I	0	0	0	I
T702	AAAAAAAAGGTCGAATCAGTGCGAAAGCACTGATTCGACCTTTTTTTT	14	14	0	100.00%	22	21	1	95.45%	27	27	0	100.00%
T703	AAAAAAAAGGGTTGGGCAGTGCGAAAGCACTGCGAACGCCTTTTTTTT	0	0	0	I	2	0	2	0.00%	0	0	0	I
T704	AAAAAAAAGCTAGGACCAGTGCGAAAGCACTGCGATCCCGTTTTTTTT	0	0	0	I	1	1	0	100.00%	0	0	0	I
T705	AAAAAAAAGCCGCATTCAGTGCGAAAGCACTGTTTTGTCCTTTTTTTT	0	0	0	I	0	0	0	I	0	0	0	I
T706	AAAAAAAAGCACGACTCAGTGCGAAAGCACTGCCAGCTCGTTTTTTTT	0	0	0	I	0	0	0	I	0	0	0	I
T707	AAAAAAAACGGGCTCACAGTGCGAAAGCACTGCAGGGCCCTTTTTTTT	0	0	0	I	0	0	0	I	0	0	0	I
T708	AAAAAAAACCTCACTCCAGTGCTTTCGCACTGCGCCTCCCTTTTTTTT	0	0	0	I	0	0	0	I	0	0	0	I
T709	AAAAAAAAGCTCCAATCAGTGCGAAAGCACTGTACCTCGCTTTTTTTT	2	1	1	50.00%	0	0	0	I	0	0	0	I
T710	AAAAAAAAGCGTGATCCAGTGCGAAAGCACTGCACCGACCTTTTTTTT	1	0	1	0.00%	2	2	0	100.00%	0	0	0	I
T711	AAAAAAAACGCTCATACAGTGCGAAAGCACTGCCAAGCCCTTTTTTTT	0	0	0	I	0	0	0	I	0	0	0	I
T712	AAAAAAAACCAAAGCACAGTGCGAAAGCACTGGGAACACCTTTTTTTT	0	0	0	I	0	0	0	I	0	0	0	I
T713	AAAAAAAAGGGGCTGGCAGTGCGAAAGCACTGGTACAAGCTTTTTTTT	0	0	0	I	0	0	0	I	0	0	0	I
T714	AAAAAAAAGCGTGTTGCAGTGCTTTCGCACTGTAGGCCCGTTTTTTTT	0	0	0	I	0	0	0	I	1	1	0	100.00%
T715	AAAAAAAACGTTTAATCAGTGCTTTCGCACTGATTAAACGTTTTTTTT	9	9	0	100.00%	9	9	0	100.00%	0	0	0	I
T716	AAAAAAAACGTCTGTGCAGTGCGAAAGCACTGCACAGACGTTTTTTTT	23	23	0	100.00%	36	31	5	86.11%	12	12	0	100.00%
T717	AAAAAAAACGTCGCGTCAGTGCGAAAGCACTGAGAAAACCTTTTTTTT	0	0	0	I	1	0	1	0.00%	0	0	0	I
T718	AAAAAAAAGGTATCATCAGTGCTTTCGCACTGATGATACCTTTTTTTT	11	11	0	100.00%	7	7	0	100.00%	5	5	0	100.00%
T719	AAAAAAAACCTTAAGTCAGTGCTTTCGCACTGACTTAAGGTTTTTTTT	4	4	0	100.00%	6	6	0	100.00%	0	0	0	I
T720	AAAAAAAACCGGGTAGCAGTGCGAAAGCACTGATAGTGCGTTTTTTTT	0	0	0	I	0	0	0	I	4	4	0	100.00%
T721	AAAAAAAAGGCGGGAACAGTGCGAAAGCACTGCGGCCGGGTTTTTTTT	0	0	0	I	0	0	0	I	4	4	0	100.00%
T722	AAAAAAAAGCGTACGCCAGTGCGAAAGCACTGCAAATCCGTTTTTTTT	0	0	0	I	0	0	0	I	3	0	3	0.00%
T723	AAAAAAAACGGGGGGTCAGTGCTTTCGCACTGTGAAAGCCTTTTTTTT	0	0	0	I	0	0	0	I	1	0	1	0.00%
T724	AAAAAAAACCTTGAAGCAGTGCTTTCGCACTGCTTCAAGGTTTTTTTT	30	28	2	93.33%	120	119	1	99.17%	34	34	0	100.00%
T725	AAAAAAAAGGAATGCTCAGTGCTTTCGCACTGAGCATTCCTTTTTTTT	28	28	0	100.00%	52	52	0	100.00%	38	38	0	100.00%
T726	AAAAAAAACCATAACACAGTGCTTTCGCACTGTGTTATGGTTTTTTTT	3	3	0	100.00%	0	0	0	I	0	0	0	I
T727	AAAAAAAACCAGCTTGCAGTGCGAAAGCACTGTCCGCCCCTTTTTTTT	0	0	0	I	0	0	0	I	0	0	0	I
T728	AAAAAAAAGGAATGTACAGTGCTTTCGCACTGTACATTCCTTTTTTTT	0	0	0	I	18	17	1	94.44%	3	3	0	100.00%
T729	AAAAAAAAGCCATAAACAGTGCTTTCGCACTGTTTATGGCTTTTTTTT	0	0	0	I	3	3	0	100.00%	2	2	0	100.00%
T730	AAAAAAAAGCAGACGACAGTGCTTTCGCACTGCTCAGAGCTTTTTTTT	0	0	0	I	0	0	0	I	0	0	0	I
T731	AAAAAAAAGGTTTTGACAGTGCTTTCGCACTGGGCTAAGGTTTTTTTT	0	0	0	I	0	0	0	I	0	0	0	I
T732	AAAAAAAAGGTGTCGGCAGTGCGAAAGCACTGGCCAACGGTTTTTTTT	0	0	0	I	0	0	0	I	1	0	1	0.00%
T733	AAAAAAAAGCCATAATCAGTGCGAAAGCACTGATTATGGCTTTTTTTT	4	4	0	100.00%	9	9	0	100.00%	7	7	0	100.00%
T734	AAAAAAAAGCAGGCCTCAGTGCGAAAGCACTGCCAAATGGTTTTTTTT	0	0	0	I	0	0	0	I	2	0	2	0.00%
T735	AAAAAAAACCGTTGAACAGTGCTTTCGCACTGTTCAACGGTTTTTTTT	17	17	0	100.00%	26	26	0	100.00%	16	15	1	93.75%
T736	AAAAAAAACCATGGTGCAGTGCGAAAGCACTGTGCCTGGCTTTTTTTT	0	0	0	I	0	0	0	I	0	0	0	I
T737	AAAAAAAAGGTATTTACAGTGCGAAAGCACTGTAAATACCTTTTTTTT	2	0	2	0.00%	14	8	6	57.14%	0	0	0	I
T738	AAAAAAAAGCCGACTACAGTGCGAAAGCACTGACCAACCGTTTTTTTT	0	0	0	I	0	0	0	I	0	0	0	I
T739	AAAAAAAACGTTGGCTCAGTGCTTTCGCACTGTGAAAGCGTTTTTTTT	3	0	3	0.00%	3	2	1	66.67%	5	1	4	20.00%
T740	AAAAAAAACCTTAATTCAGTGCTTTCGCACTGAATTAAGGTTTTTTTT	0	0	0	I	10	10	0	100.00%	2	2	0	100.00%
T741	AAAAAAAACCATTGCTCAGTGCTTTCGCACTGAGCAATGGTTTTTTTT	13	13	0	100.00%	4	4	0	100.00%	10	7	3	70.00%
T742	AAAAAAAACCACTGTACAGTGCGAAAGCACTGTACAGTGGTTTTTTTT	0	0	0	I	15	15	0	100.00%	0	0	0	I
T743	AAAAAAAAGGGATGTACAGTGCTTTCGCACTGTACATCCCTTTTTTTT	2	2	0	100.00%	2	2	0	100.00%	0	0	0	I
T744	AAAAAAAAGCCGGATGCAGTGCTTTCGCACTGCGGGACGGTTTTTTTT	0	0	0	I	0	0	0	I	0	0	0	I
T745	AAAAAAAACGTTTCAGCAGTGCTTTCGCACTGCTGAAACGTTTTTTTT	60	55	5	91.67%	55	51	4	92.73%	21	19	2	90.48%
T746	AAAAAAAACGATTGTACAGTGCTTTCGCACTGTACAATCGTTTTTTTT	0	0	0	I	4	4	0	100.00%	0	0	0	I
T747	AAAAAAAACCGCGTCGCAGTGCTTTCGCACTGGTAAAGGGTTTTTTTT	0	0	0	I	0	0	0	I	0	0	0	I
T748	AAAAAAAAGGTTTAGACAGTGCGAAAGCACTGTCTAAACCTTTTTTTT	1	1	0	100.00%	8	8	0	100.00%	0	0	0	I
T749	AAAAAAAAGGAATTTGCAGTGCTTTCGCACTGCAAATTCCTTTTTTTT	0	0	0	I	3	3	0	100.00%	0	0	0	I
T750	AAAAAAAAGCAATATTCAGTGCGAAAGCACTGAATATTGCTTTTTTTT	32	30	2	93.75%	23	21	2	91.30%	4	4	0	100.00%
T751	AAAAAAAACGTCTAGACAGTGCGAAAGCACTGCAGACAGCTTTTTTTT	0	0	0	I	0	0	0	I	0	0	0	I
T752	AAAAAAAACCATTGTCCAGTGCTTTCGCACTGGACAATGGTTTTTTTT	31	30	1	96.77%	11	10	1	90.91%	9	9	0	100.00%
T753	AAAAAAAAGGATTACTCAGTGCTTTCGCACTGAGTAATCCTTTTTTTT	1	0	1	0.00%	4	4	0	100.00%	0	0	0	I
T754	AAAAAAAAGGATAGTACAGTGCTTTCGCACTGTACTATCCTTTTTTTT	14	14	0	100.00%	21	21	0	100.00%	4	4	0	100.00%
T755	AAAAAAAAGCTTTAGTCAGTGCTTTCGCACTGACTAAAGCTTTTTTTT	12	12	0	100.00%	27	26	1	96.30%	5	5	0	100.00%
T756	AAAAAAAAGCATATTGCAGTGCGAAAGCACTGCAATATGGTTTTTTTT	0	0	0	I	0	0	0	I	0	0	0	I
T757	AAAAAAAACCGGGATGCAGTGCTTTCGCACTGTACAGACGTTTTTTTT	0	0	0	I	0	0	0	I	0	0	0	I
T758	AAAAAAAACCATCTTCCAGTGCGAAAGCACTGAGGCGCCGTTTTTTTT	1	0	1	0.00%	0	0	0	I	1	1	0	100.00%
T759	AAAAAAAAGGGTATCCCAGTGCGAAAGCACTGGACCGTCCTTTTTTTT	0	0	0	I	0	0	0	I	0	0	0	I
T760	AAAAAAAAGCAATATTCAGTGCTTTCGCACTGAATATTGCTTTTTTTT	0	0	0	I	14	11	3	78.57%	4	4	0	100.00%
T761	AAAAAAAACGGGATCGCAGTGCGAAAGCACTGATGCTTCCTTTTTTTT	0	0	0	I	0	0	0	I	0	0	0	I
T762	AAAAAAAACCTGTAATCAGTGCTTTCGCACTGATTACAGGTTTTTTTT	5	5	0	100.00%	5	5	0	100.00%	0	0	0	I
T763	AAAAAAAACCTCAGCGCAGTGCGAAAGCACTGGATAGTCGTTTTTTTT	0	0	0	I	0	0	0	I	0	0	0	I
T764	AAAAAAAACCGTACGGCAGTGCGAAAGCACTGAACAAAGCTTTTTTTT	0	0	0	I	0	0	0	I	0	0	0	I
T765	AAAAAAAACCCTTATGCAGTGCTTTCGCACTGCATAAGGGTTTTTTTT	23	23	0	100.00%	33	33	0	100.00%	25	25	0	100.00%
T766	AAAAAAAACCTTGATACAGTGCGAAAGCACTGTATCAAGGTTTTTTTT	0	0	0	I	12	12	0	100.00%	1	1	0	100.00%
T767	AAAAAAAACCAGTTGCCAGTGCGAAAGCACTGAACTCGCCTTTTTTTT	0	0	0	I	0	0	0	I	0	0	0	I
T768	AAAAAAAACCACATGTCAGTGCTTTCGCACTGACATGTGGTTTTTTTT	13	12	1	92.31%	36	34	2	94.44%	24	24	0	100.00%
T769	AAAAAAAAGGTAGTAGCAGTGCGAAAGCACTGCTACTACCTTTTTTTT	2	2	0	100.00%	3	3	0	100.00%	0	0	0	I
T770	AAAAAAAAGGGATGACCAGTGCGAAAGCACTGACCCCTCGTTTTTTTT	0	0	0	I	0	0	0	I	0	0	0	I
T771	AAAAAAAAGGGAACGTCAGTGCGAAAGCACTGCTGCCCGCTTTTTTTT	0	0	0	I	0	0	0	I	0	0	0	I
T772	AAAAAAAAGCGCATGCCAGTGCGAAAGCACTGTTATGGCGTTTTTTTT	0	0	0	I	0	0	0	I	0	0	0	I
T773	AAAAAAAACGGCTCCTCAGTGCGAAAGCACTGACCTTGGCTTTTTTTT	0	0	0	I	0	0	0	I	0	0	0	I
T774	AAAAAAAACGACATTGCAGTGCTTTCGCACTGATCGATCCTTTTTTTT	3	0	3	0.00%	0	0	0	I	0	0	0	I
T775	AAAAAAAACCATAACACAGTGCGAAAGCACTGTGTTATGGTTTTTTTT	0	0	0	I	3	3	0	100.00%	0	0	0	I
T776	AAAAAAAAGGATCGACCAGTGCGAAAGCACTGCAATCAGCTTTTTTTT	0	0	0	I	1	0	1	0.00%	0	0	0	I
T777	AAAAAAAAGCTTTTCACAGTGCGAAAGCACTGTGAAAAGCTTTTTTTT	1	1	0	100.00%	0	0	0	I	0	0	0	I
T778	AAAAAAAAGCTAGATGCAGTGCTTTCGCACTGGATCACGGTTTTTTTT	0	0	0	I	0	0	0	I	0	0	0	I
T779	AAAAAAAAGCGGGTTGCAGTGCTTTCGCACTGAGGATACGTTTTTTTT	0	0	0	I	0	0	0	I	0	0	0	I
T780	AAAAAAAACGTTTTTACAGTGCGAAAGCACTGTTTATTCCTTTTTTTT	1	0	1	0.00%	0	0	0	I	0	0	0	I
T781	AAAAAAAACGTTTACTCAGTGCTTTCGCACTGAGTAAACGTTTTTTTT	2	2	0	100.00%	6	4	2	66.67%	0	0	0	I
T782	AAAAAAAACGGCGTAGCAGTGCTTTCGCACTGTATGCCCCTTTTTTTT	19	13	6	68.42%	28	18	10	64.29%	17	16	1	94.12%
T783	AAAAAAAACGGAACTCCAGTGCGAAAGCACTGTCCTATGCTTTTTTTT	1	0	1	0.00%	0	0	0	I	0	0	0	I
T784	AAAAAAAACGCGCGAGCAGTGCTTTCGCACTGTTCCCTCCTTTTTTTT	0	0	0	I	0	0	0	I	0	0	0	I
T785	AAAAAAAACGATAAATCAGTGCGAAAGCACTGATTTATCGTTTTTTTT	44	42	2	95.45%	55	54	1	98.18%	45	42	3	93.33%
T786	AAAAAAAAGGTATATTCAGTGCTTTCGCACTGAATATACCTTTTTTTT	0	0	0	I	1	1	0	100.00%	0	0	0	I
T787	AAAAAAAACCCTAACGCAGTGCTTTCGCACTGCGTTAGGGTTTTTTTT	23	23	0	100.00%	25	24	1	96.00%	17	17	0	100.00%
T788	AAAAAAAAGGGGCAGACAGTGCTTTCGCACTGGGATTCCGTTTTTTTT	0	0	0	I	0	0	0	I	0	0	0	I
T789	AAAAAAAAGCTCTGATCAGTGCGAAAGCACTGGCCCCGCGTTTTTTTT	0	0	0	I	0	0	0	I	0	0	0	I
T790	AAAAAAAAGCTAGATGCAGTGCTTTCGCACTGCATCTAGCTTTTTTTT	81	80	1	98.77%	39	37	2	94.87%	24	24	0	100.00%
T791	AAAAAAAACCTCAACACAGTGCTTTCGCACTGTGTTGAGGTTTTTTTT	23	23	0	100.00%	48	48	0	100.00%	26	26	0	100.00%
T792	AAAAAAAACCTATGAGCAGTGCTTTCGCACTGCTCATAGGTTTTTTTT	14	14	0	100.00%	8	8	0	100.00%	9	9	0	100.00%
T793	AAAAAAAAGGTGGATCCAGTGCTTTCGCACTGCAGTGCCGTTTTTTTT	0	0	0	I	0	0	0	I	0	0	0	I
T794	AAAAAAAAGGGGAGCACAGTGCTTTCGCACTGATTGACCGTTTTTTTT	0	0	0	I	0	0	0	I	0	0	0	I
T795	AAAAAAAAGGCTGGTTCAGTGCTTTCGCACTGACTAGTCGTTTTTTTT	0	0	0	I	0	0	0	I	0	0	0	I
T796	AAAAAAAACGTCACTTCAGTGCGAAAGCACTGCGACACCCTTTTTTTT	0	0	0	I	0	0	0	I	0	0	0	I
T797	AAAAAAAACGTACTATCAGTGCTTTCGCACTGGCCACTGCTTTTTTTT	0	0	0	I	0	0	0	I	0	0	0	I
T798	AAAAAAAACGATAACTCAGTGCTTTCGCACTGCCAATCCCTTTTTTTT	0	0	0	I	0	0	0	I	0	0	0	I
T799	AAAAAAAAGGTGTTGTCAGTGCTTTCGCACTGACAACACCTTTTTTTT	47	47	0	100.00%	79	79	0	100.00%	37	37	0	100.00%
T800	AAAAAAAAGGGGAATCCAGTGCGAAAGCACTGAGAGTTCCTTTTTTTT	0	0	0	I	0	0	0	I	0	0	0	I
T801	AAAAAAAAGGACATGTCAGTGCTTTCGCACTGTTAAGACGTTTTTTTT	0	0	0	I	1	1	0	100.00%	0	0	0	I
T802	AAAAAAAAGCAGGCTACAGTGCGAAAGCACTGATCCACGCTTTTTTTT	0	0	0	I	0	0	0	I	0	0	0	I
T803	AAAAAAAACCTCGGTTCAGTGCTTTCGCACTGCGAATAGCTTTTTTTT	7	2	5	28.57%	0	0	0	I	0	0	0	I
T804	AAAAAAAACCTCATCTCAGTGCGAAAGCACTGCAGAAACCTTTTTTTT	0	0	0	I	0	0	0	I	0	0	0	I
T805	AAAAAAAACCTAATTGCAGTGCGAAAGCACTGCAATTAGGTTTTTTTT	1	1	0	100.00%	0	0	0	I	0	0	0	I
T806	AAAAAAAAGGTATTCACAGTGCTTTCGCACTGTGAATACCTTTTTTTT	8	8	0	100.00%	21	21	0	100.00%	11	11	0	100.00%
T807	AAAAAAAAGCGATATTCAGTGCGAAAGCACTGAATATCGCTTTTTTTT	39	39	0	100.00%	20	20	0	100.00%	0	0	0	I
T808	AAAAAAAACGAGTACTCAGTGCGAAAGCACTGTCCAGCCCTTTTTTTT	0	0	0	I	0	0	0	I	0	0	0	I
T809	AAAAAAAAGCTAAGGTCAGTGCTTTCGCACTGTGCGACGGTTTTTTTT	1	0	1	0.00%	0	0	0	I	0	0	0	I
T810	AAAAAAAACGTATGCACAGTGCTTTCGCACTGTGCATACGTTTTTTTT	29	25	4	86.21%	43	42	1	97.67%	6	6	0	100.00%
T811	AAAAAAAACCATTTTGCAGTGCGAAAGCACTGCAAAATGGTTTTTTTT	10	10	0	100.00%	8	8	0	100.00%	0	0	0	I
T812	AAAAAAAAGGTTGTATCAGTGCGAAAGCACTGCCACGCGGTTTTTTTT	0	0	0	I	0	0	0	I	0	0	0	I
T813	AAAAAAAAGGGGGGTTCAGTGCTTTCGCACTGGGTTCGGCTTTTTTTT	0	0	0	I	1	0	1	0.00%	0	0	0	I
T814	AAAAAAAAGCGATCATCAGTGCTTTCGCACTGCACCATGGTTTTTTTT	0	0	0	I	0	0	0	I	0	0	0	I
T815	AAAAAAAACCTGAATTCAGTGCTTTCGCACTGAATTCAGGTTTTTTTT	27	27	0	100.00%	51	50	1	98.04%	33	33	0	100.00%
T816	AAAAAAAACCATTTCACAGTGCTTTCGCACTGTGAAATGGTTTTTTTT	2	2	0	100.00%	0	0	0	I	11	11	0	100.00%
T817	AAAAAAAAGGTTTTCTCAGTGCGAAAGCACTGAGAAAACCTTTTTTTT	2	2	0	100.00%	0	0	0	I	0	0	0	I
T818	AAAAAAAAGGCGTACCCAGTGCGAAAGCACTGCGAGCAGGTTTTTTTT	0	0	0	I	0	0	0	I	0	0	0	I
T819	AAAAAAAAGCTTTGTGCAGTGCGAAAGCACTGCACAAAGCTTTTTTTT	27	26	1	96.30%	36	35	1	97.22%	24	24	0	100.00%
T820	AAAAAAAACGTAGGGCCAGTGCGAAAGCACTGACCGTCCCTTTTTTTT	0	0	0	I	0	0	0	I	0	0	0	I
T821	AAAAAAAAGGTGTTGACAGTGCGAAAGCACTGTCAACACCTTTTTTTT	27	27	0	100.00%	66	66	0	100.00%	37	36	1	97.30%
T822	AAAAAAAAGGGGGGGACAGTGCGAAAGCACTGAAGATACGTTTTTTTT	0	0	0	I	1	0	1	0.00%	0	0	0	I
T823	AAAAAAAAGCTTTCCACAGTGCGAAAGCACTGGTCTTACCTTTTTTTT	0	0	0	I	0	0	0	I	0	0	0	I
T824	AAAAAAAAGCTTGAATCAGTGCGAAAGCACTGATTCAAGCTTTTTTTT	52	50	2	96.15%	52	52	0	100.00%	36	36	0	100.00%
T825	AAAAAAAAGCGATTGACAGTGCTTTCGCACTGCACCAACGTTTTTTTT	1	0	1	0.00%	0	0	0	I	0	0	0	I
T826	AAAAAAAACGTTATTTCAGTGCTTTCGCACTGTCTGAGCCTTTTTTTT	60	9	51	15.00%	16	0	16	0.00%	47	17	30	36.17%
T827	AAAAAAAACCTTGTTGCAGTGCTTTCGCACTGTGCTGGCCTTTTTTTT	0	0	0	I	0	0	0	I	0	0	0	I
T828	AAAAAAAAGGTGAAAACAGTGCTTTCGCACTGTTTTCACCTTTTTTTT	51	49	2	96.08%	19	19	0	100.00%	49	49	0	100.00%
T829	AAAAAAAAGGATATTACAGTGCGAAAGCACTGTTTTGAGGTTTTTTTT	0	0	0	I	0	0	0	I	0	0	0	I
T830	AAAAAAAACCGTGCAACAGTGCTTTCGCACTGCAACTACCTTTTTTTT	0	0	0	I	1	0	1	0.00%	0	0	0	I
T831	AAAAAAAACGAGATGTCAGTGCTTTCGCACTGTGGGCACCTTTTTTTT	0	0	0	I	0	0	0	I	0	0	0	I
T832	AAAAAAAACCTTCACTCAGTGCTTTCGCACTGAGTGAAGGTTTTTTTT	8	8	0	100.00%	1	1	0	100.00%	0	0	0	I
T833	AAAAAAAACCGTGGGGCAGTGCTTTCGCACTGTAAAATCCTTTTTTTT	1	0	1	0.00%	0	0	0	I	0	0	0	I
T834	AAAAAAAAGGGCCCGGCAGTGCGAAAGCACTGTGACTAGGTTTTTTTT	2	0	2	0.00%	0	0	0	I	4	4	0	100.00%
T835	AAAAAAAACGTAGATTCAGTGCGAAAGCACTGAATCTACGTTTTTTTT	32	32	0	100.00%	37	36	1	97.30%	23	23	0	100.00%
T836	AAAAAAAACCTTTGGTCAGTGCTTTCGCACTGACCAAAGGTTTTTTTT	5	4	1	80.00%	0	0	0	I	4	4	0	100.00%
T837	AAAAAAAAGGTAGGTTCAGTGCGAAAGCACTGAACCTACCTTTTTTTT	27	27	0	100.00%	72	72	0	100.00%	52	52	0	100.00%
T838	AAAAAAAAGGCTGGCTCAGTGCGAAAGCACTGGTACGTCGTTTTTTTT	0	0	0	I	0	0	0	I	0	0	0	I
T839	AAAAAAAAGCTGGGGACAGTGCGAAAGCACTGCATGAACGTTTTTTTT	0	0	0	I	0	0	0	I	0	0	0	I
T840	AAAAAAAAGCGCTCCCCAGTGCTTTCGCACTGCCGATTGGTTTTTTTT	2	0	2	0.00%	1	0	1	0.00%	4	0	4	0.00%
T841	AAAAAAAACGCTTAAACAGTGCTTTCGCACTGTTTAAGCGTTTTTTTT	10	9	1	90.00%	27	26	1	96.30%	4	3	1	75.00%
T842	AAAAAAAACGCATTCCCAGTGCGAAAGCACTGAAGTGTGCTTTTTTTT	0	0	0	I	1	1	0	100.00%	0	0	0	I
T843	AAAAAAAACGACTTTACAGTGCTTTCGCACTGTAAAGTCGTTTTTTTT	0	0	0	I	3	2	1	66.67%	0	0	0	I
T844	AAAAAAAACGAATTTACAGTGCGAAAGCACTGCAGTCACGTTTTTTTT	0	0	0	I	0	0	0	I	0	0	0	I
T845	AAAAAAAACCTATGGACAGTGCTTTCGCACTGTCCATAGGTTTTTTTT	4	4	0	100.00%	4	1	3	25.00%	7	7	0	100.00%
T846	AAAAAAAACCAACATGCAGTGCTTTCGCACTGCATGTTGGTTTTTTTT	31	31	0	100.00%	74	72	2	97.30%	29	29	0	100.00%
T847	AAAAAAAAGGGGCACACAGTGCTTTCGCACTGCTAAAACCTTTTTTTT	0	0	0	I	0	0	0	I	0	0	0	I
T848	AAAAAAAAGGATGTTTCAGTGCTTTCGCACTGTCATGAGGTTTTTTTT	0	0	0	I	0	0	0	I	0	0	0	I
T849	AAAAAAAAGCGTGGCGCAGTGCTTTCGCACTGATGCCCCCTTTTTTTT	0	0	0	I	0	0	0	I	0	0	0	I
T850	AAAAAAAACCACACGTCAGTGCTTTCGCACTGCATGCCGGTTTTTTTT	0	0	0	I	0	0	0	I	1	0	1	0.00%
T851	AAAAAAAAGGTTTACTCAGTGCGAAAGCACTGTGCGGCCCTTTTTTTT	0	0	0	I	1	1	0	100.00%	0	0	0	I
T852	AAAAAAAAGGTCTATGCAGTGCGAAAGCACTGTCGAAGCGTTTTTTTT	0	0	0	I	0	0	0	I	0	0	0	I
T853	AAAAAAAAGCTTGTGTCAGTGCTTTCGCACTGACACAAGCTTTTTTTT	7	7	0	100.00%	20	20	0	100.00%	8	8	0	100.00%
T854	AAAAAAAAGCTGCTAACAGTGCTTTCGCACTGGCTCCGGGTTTTTTTT	0	0	0	I	0	0	0	I	0	0	0	I
T855	AAAAAAAAGCTATATACAGTGCGAAAGCACTGTATATAGCTTTTTTTT	0	0	0	I	0	0	0	I	0	0	0	I
T856	AAAAAAAAGCCCTGTACAGTGCGAAAGCACTGCAGCTACGTTTTTTTT	0	0	0	I	0	0	0	I	0	0	0	I
T857	AAAAAAAACGTCCCGACAGTGCTTTCGCACTGCCCCTCCCTTTTTTTT	0	0	0	I	0	0	0	I	0	0	0	I
T858	AAAAAAAACCGTTAGACAGTGCGAAAGCACTGTCTAACGGTTTTTTTT	14	14	0	100.00%	59	57	2	96.61%	13	13	0	100.00%
T859	AAAAAAAACCGGCGGACAGTGCTTTCGCACTGACGACTCGTTTTTTTT	0	0	0	I	1	0	1	0.00%	0	0	0	I
T860	AAAAAAAAGGTTACATCAGTGCGAAAGCACTGATGTAACCTTTTTTTT	0	0	0	I	6	6	0	100.00%	1	1	0	100.00%
T861	AAAAAAAAGGGGGGGACAGTGCTTTCGCACTGTGTACCGCTTTTTTTT	0	0	0	I	0	0	0	I	0	0	0	I
T862	AAAAAAAACGTTTGATCAGTGCTTTCGCACTGATCAAACGTTTTTTTT	6	6	0	100.00%	2	2	0	100.00%	0	0	0	I
T863	AAAAAAAACGTCAGGGCAGTGCTTTCGCACTGATATCGGCTTTTTTTT	0	0	0	I	0	0	0	I	0	0	0	I
T864	AAAAAAAACCGGGGGGCAGTGCTTTCGCACTGTGTTTCCCTTTTTTTT	0	0	0	I	0	0	0	I	0	0	0	I
T865	AAAAAAAAGGTTGATTCAGTGCTTTCGCACTGAATCAACCTTTTTTTT	30	30	0	100.00%	37	37	0	100.00%	69	69	0	100.00%
T866	AAAAAAAAGGTGGACTCAGTGCGAAAGCACTGGACGAACGTTTTTTTT	0	0	0	I	0	0	0	I	0	0	0	I
T867	AAAAAAAAGGTAGGGGCAGTGCGAAAGCACTGGATACAGGTTTTTTTT	0	0	0	I	0	0	0	I	0	0	0	I
T868	AAAAAAAAGCGACATTCAGTGCGAAAGCACTGTGAGCACGTTTTTTTT	0	0	0	I	0	0	0	I	1	0	1	0.00%
T869	AAAAAAAACGTCGTTACAGTGCTTTCGCACTGTAACGACGTTTTTTTT	29	25	4	86.21%	22	22	0	100.00%	26	19	7	73.08%
T870	AAAAAAAACCACTGTGCAGTGCTTTCGCACTGTCCTTACCTTTTTTTT	0	0	0	I	0	0	0	I	0	0	0	I
T871	AAAAAAAAGGTTTTTACAGTGCTTTCGCACTGTAAAAACCTTTTTTTT	0	0	0	I	4	4	0	100.00%	0	0	0	I
T872	AAAAAAAAGGGAGGGACAGTGCTTTCGCACTGAGCCCAGGTTTTTTTT	0	0	0	I	1	0	1	0.00%	0	0	0	I
T873	AAAAAAAACGGTCGGACAGTGCGAAAGCACTGCACAGTGGTTTTTTTT	0	0	0	I	0	0	0	I	0	0	0	I
T874	AAAAAAAACCGTTACTCAGTGCTTTCGCACTGAGTAACGGTTTTTTTT	0	0	0	I	1	1	0	100.00%	0	0	0	I
T875	AAAAAAAAGGTGGAGGCAGTGCGAAAGCACTGACTATTGCTTTTTTTT	0	0	0	I	0	0	0	I	0	0	0	I
T876	AAAAAAAAGCTTTATTCAGTGCTTTCGCACTGAATAAAGCTTTTTTTT	0	0	0	I	0	0	0	I	0	0	0	I
T877	AAAAAAAACCTGTGTACAGTGCTTTCGCACTGTACACAGGTTTTTTTT	5	5	0	100.00%	6	6	0	100.00%	1	1	0	100.00%
T878	AAAAAAAACCGCTGTCCAGTGCTTTCGCACTGCGATTACGTTTTTTTT	0	0	0	I	0	0	0	I	0	0	0	I
T879	AAAAAAAACCGATGTACAGTGCTTTCGCACTGTACATCGGTTTTTTTT	15	14	1	93.33%	24	23	1	95.83%	8	7	1	87.50%
T880	AAAAAAAACGATTTATCAGTGCGAAAGCACTGATAAATCGTTTTTTTT	0	0	0	I	1	1	0	100.00%	10	10	0	100.00%
T881	AAAAAAAACGATTATGCAGTGCTTTCGCACTGCATAATCGTTTTTTTT	28	27	1	96.43%	30	29	1	96.67%	10	5	5	50.00%
T882	AAAAAAAAGGCCGTTACAGTGCGAAAGCACTGCCTAGCGGTTTTTTTT	0	0	0	I	0	0	0	I	0	0	0	I
T883	AAAAAAAAGCGTCGCGCAGTGCTTTCGCACTGACCCACCGTTTTTTTT	0	0	0	I	0	0	0	I	0	0	0	I
T884	AAAAAAAACGGCAGTTCAGTGCGAAAGCACTGAGGAAACCTTTTTTTT	0	0	0	I	0	0	0	I	0	0	0	I
T885	AAAAAAAAGGTCTGTTCAGTGCGAAAGCACTGGAACAGCGTTTTTTTT	0	0	0	I	0	0	0	I	0	0	0	I
T886	AAAAAAAAGCCACGAGCAGTGCTTTCGCACTGAATGACCCTTTTTTTT	0	0	0	I	0	0	0	I	0	0	0	I
T887	AAAAAAAAGGTTCAGGCAGTGCGAAAGCACTGATCTAGGCTTTTTTTT	0	0	0	I	0	0	0	I	0	0	0	I
T888	AAAAAAAAGGCCCTTTCAGTGCGAAAGCACTGAATCGTGGTTTTTTTT	0	0	0	I	0	0	0	I	0	0	0	I
T889	AAAAAAAAGGCCAAGTCAGTGCGAAAGCACTGGAACCCGGTTTTTTTT	0	0	0	I	0	0	0	I	0	0	0	I
T890	AAAAAAAACGTTAAATCAGTGCTTTCGCACTGATTTAACGTTTTTTTT	8	5	3	62.50%	44	41	3	93.18%	4	4	0	100.00%
T891	AAAAAAAACGTCTATACAGTGCGAAAGCACTGTATAGACGTTTTTTTT	0	0	0	I	1	1	0	100.00%	0	0	0	I
T892	AAAAAAAACCTGCTCCCAGTGCGAAAGCACTGAGATCGGGTTTTTTTT	1	0	1	0.00%	1	1	0	100.00%	1	1	0	100.00%
T893	AAAAAAAACCGTTGTACAGTGCTTTCGCACTGTACAACGGTTTTTTTT	20	20	0	100.00%	29	28	1	96.55%	5	4	1	80.00%
T894	AAAAAAAACCGTGCGGCAGTGCTTTCGCACTGACCGAAGCTTTTTTTT	0	0	0	I	0	0	0	I	0	0	0	I
T895	AAAAAAAACGTGGTGGCAGTGCTTTCGCACTGATAAGCGGTTTTTTTT	0	0	0	I	0	0	0	I	0	0	0	I
T896	AAAAAAAACGTGCAATCAGTGCTTTCGCACTGGACAATGGTTTTTTTT	0	0	0	I	0	0	0	I	0	0	0	I
T897	AAAAAAAACGTCGATACAGTGCTTTCGCACTGTATCGACGTTTTTTTT	36	36	0	100.00%	19	17	2	89.47%	8	8	0	100.00%
T898	AAAAAAAACCGCGGTTCAGTGCTTTCGCACTGGTCAAACCTTTTTTTT	0	0	0	I	0	0	0	I	0	0	0	I
T899	AAAAAAAAGGTGGCTTCAGTGCGAAAGCACTGAGTTGACGTTTTTTTT	0	0	0	I	0	0	0	I	0	0	0	I
T900	AAAAAAAAGGGTAACACAGTGCTTTCGCACTGACGTCGGGTTTTTTTT	0	0	0	I	0	0	0	I	0	0	0	I
T901	AAAAAAAAGGGGTAAGCAGTGCTTTCGCACTGTGATTGGCTTTTTTTT	0	0	0	I	2	0	2	0.00%	0	0	0	I
T902	AAAAAAAAGCTTTGCTCAGTGCTTTCGCACTGAGCAAAGCTTTTTTTT	22	21	1	95.45%	10	10	0	100.00%	7	7	0	100.00%
T903	AAAAAAAACGTTATTACAGTGCTTTCGCACTGTAATAACGTTTTTTTT	4	4	0	100.00%	22	18	4	81.82%	7	7	0	100.00%
T904	AAAAAAAACCCTAAATCAGTGCTTTCGCACTGATTTAGGGTTTTTTTT	0	0	0	I	8	8	0	100.00%	9	9	0	100.00%
T905	AAAAAAAACCACTATACAGTGCTTTCGCACTGTATAGTGGTTTTTTTT	0	0	0	I	0	0	0	I	0	0	0	I
T906	AAAAAAAAGGTCTAGACAGTGCTTTCGCACTGTCTAGACCTTTTTTTT	1	1	0	100.00%	4	4	0	100.00%	0	0	0	I
T907	AAAAAAAAGGTATTTACAGTGCTTTCGCACTGTAAATACCTTTTTTTT	0	0	0	I	10	6	4	60.00%	0	0	0	I
T908	AAAAAAAAGCTGTAAACAGTGCTTTCGCACTGTTTACAGCTTTTTTTT	0	0	0	I	4	4	0	100.00%	5	5	0	100.00%
T909	AAAAAAAAGCGCCGAGCAGTGCGAAAGCACTGATCCTCGGTTTTTTTT	0	0	0	I	0	0	0	I	0	0	0	I
T910	AAAAAAAACGGGGTACCAGTGCTTTCGCACTGAGCACAGCTTTTTTTT	3	0	3	0.00%	1	1	0	100.00%	7	0	7	0.00%
T911	AAAAAAAACGCCAGTTCAGTGCGAAAGCACTGCCGGAACCTTTTTTTT	0	0	0	I	0	0	0	I	0	0	0	I
T912	AAAAAAAACCAAACGCCAGTGCGAAAGCACTGTTTATTCCTTTTTTTT	0	0	0	I	0	0	0	I	0	0	0	I
T913	AAAAAAAAGGTTAGCTCAGTGCTTTCGCACTGAGCTAACCTTTTTTTT	25	25	0	100.00%	3	3	0	100.00%	45	43	2	95.56%
T914	AAAAAAAAGCACAGTACAGTGCTTTCGCACTGTACTGTGCTTTTTTTT	5	5	0	100.00%	0	0	0	I	0	0	0	I
T915	AAAAAAAACCTACATGCAGTGCTTTCGCACTGCATGTAGGTTTTTTTT	2	2	0	100.00%	12	12	0	100.00%	4	4	0	100.00%
T916	AAAAAAAACCGTTACACAGTGCTTTCGCACTGTGTAACGGTTTTTTTT	0	0	0	I	1	1	0	100.00%	0	0	0	I
T917	AAAAAAAAGGTTTTAGCAGTGCGAAAGCACTGCTAAAACCTTTTTTTT	0	0	0	I	5	5	0	100.00%	1	1	0	100.00%
T918	AAAAAAAAGGTTTGTCCAGTGCGAAAGCACTGATACTCGCTTTTTTTT	0	0	0	I	0	0	0	I	0	0	0	I
T919	AAAAAAAAGGTAGTTTCAGTGCGAAAGCACTGAAACTACCTTTTTTTT	37	37	0	100.00%	20	20	0	100.00%	0	0	0	I
T920	AAAAAAAAGGATGGGCCAGTGCGAAAGCACTGCTGCGTCGTTTTTTTT	0	0	0	I	0	0	0	I	0	0	0	I
T921	AAAAAAAACGTTTCGACAGTGCTTTCGCACTGTCGAAACGTTTTTTTT	62	55	7	88.71%	35	33	2	94.29%	45	44	1	97.78%
T922	AAAAAAAACGTCCTATCAGTGCTTTCGCACTGTATGAGGCTTTTTTTT	0	0	0	I	0	0	0	I	3	0	3	0.00%
T923	AAAAAAAACCTTCAATCAGTGCTTTCGCACTGATTGAAGGTTTTTTTT	29	28	1	96.55%	31	29	2	93.55%	15	14	1	93.33%
T924	AAAAAAAAGGTCTAAACAGTGCGAAAGCACTGTTTAGACCTTTTTTTT	0	0	0	I	10	9	1	90.00%	0	0	0	I
T925	AAAAAAAAGGAGGCAACAGTGCGAAAGCACTGGCCGTACGTTTTTTTT	0	0	0	I	0	0	0	I	3	0	3	0.00%
T926	AAAAAAAACGTGGTCCCAGTGCTTTCGCACTGCTAGGTGCTTTTTTTT	0	0	0	I	0	0	0	I	0	0	0	I
T927	AAAAAAAACGAGATTGCAGTGCGAAAGCACTGATCATTGCTTTTTTTT	0	0	0	I	0	0	0	I	0	0	0	I
T928	AAAAAAAACCGTTTCACAGTGCTTTCGCACTGTGAAACGGTTTTTTTT	5	5	0	100.00%	0	0	0	I	5	5	0	100.00%
T929	AAAAAAAACCCGCAGTCAGTGCTTTCGCACTGATTTTACCTTTTTTTT	0	0	0	I	0	0	0	I	0	0	0	I
T930	AAAAAAAACCAGGGTTCAGTGCGAAAGCACTGCTCCCTCCTTTTTTTT	0	0	0	I	0	0	0	I	0	0	0	I
T931	AAAAAAAAGGTCAATGCAGTGCTTTCGCACTGCATTGACCTTTTTTTT	44	41	3	93.18%	23	23	0	100.00%	21	21	0	100.00%
T932	AAAAAAAAGGGTGAGGCAGTGCTTTCGCACTGTACGTGCCTTTTTTTT	0	0	0	I	0	0	0	I	0	0	0	I
T933	AAAAAAAAGGCCTGGGCAGTGCGAAAGCACTGAATCTCGCTTTTTTTT	0	0	0	I	0	0	0	I	0	0	0	I
T934	AAAAAAAAGGAATCCCCAGTGCGAAAGCACTGCGAAGGCGTTTTTTTT	0	0	0	I	0	0	0	I	0	0	0	I
T935	AAAAAAAAGCTAATCGCAGTGCTTTCGCACTGTTACCTGGTTTTTTTT	0	0	0	I	0	0	0	I	0	0	0	I
T936	AAAAAAAACCATTATTCAGTGCTTTCGCACTGAATAATGGTTTTTTTT	0	0	0	I	8	8	0	100.00%	0	0	0	I
T937	AAAAAAAACCACACGTCAGTGCGAAAGCACTGCTCCCCCGTTTTTTTT	0	0	0	I	1	0	1	0.00%	0	0	0	I
T938	AAAAAAAAGGTGTACTCAGTGCTTTCGCACTGAGTACACCTTTTTTTT	9	9	0	100.00%	7	7	0	100.00%	6	6	0	100.00%
T939	AAAAAAAAGGTCGATTCAGTGCTTTCGCACTGAATCGACCTTTTTTTT	58	58	0	100.00%	16	15	1	93.75%	46	46	0	100.00%
T940	AAAAAAAAGGGCCAATCAGTGCGAAAGCACTGTCCTTGCGTTTTTTTT	0	0	0	I	0	0	0	I	0	0	0	I
T941	AAAAAAAAGCTACGCTCAGTGCTTTCGCACTGTCGAGTCGTTTTTTTT	0	0	0	I	0	0	0	I	0	0	0	I
T942	AAAAAAAACCTTTGTGCAGTGCGAAAGCACTGCACAAAGGTTTTTTTT	1	1	0	100.00%	7	7	0	100.00%	0	0	0	I
T943	AAAAAAAACCGCCCAACAGTGCGAAAGCACTGTTTATTCCTTTTTTTT	0	0	0	I	0	0	0	I	0	0	0	I
T944	AAAAAAAAGGGTAATGCAGTGCTTTCGCACTGGAATAACGTTTTTTTT	0	0	0	I	0	0	0	I	0	0	0	I
T945	AAAAAAAAGGGCTGTGCAGTGCTTTCGCACTGTTAGTGCGTTTTTTTT	0	0	0	I	0	0	0	I	0	0	0	I
T946	AAAAAAAAGGGATCCACAGTGCGAAAGCACTGGTTCCGGCTTTTTTTT	0	0	0	I	0	0	0	I	0	0	0	I
T947	AAAAAAAAGGAATTATCAGTGCGAAAGCACTGTCACCCCGTTTTTTTT	0	0	0	I	0	0	0	I	0	0	0	I
T948	AAAAAAAAGCTTTCCTCAGTGCTTTCGCACTGCACGACCGTTTTTTTT	0	0	0	I	2	0	2	0.00%	9	9	0	100.00%
T949	AAAAAAAAGCATGTGACAGTGCGAAAGCACTGTGAACCCGTTTTTTTT	0	0	0	I	0	0	0	I	0	0	0	I
T950	AAAAAAAACGAGGGCGCAGTGCTTTCGCACTGGTTCGACCTTTTTTTT	1	0	1	0.00%	0	0	0	I	0	0	0	I
T951	AAAAAAAACCACTGAACAGTGCGAAAGCACTGGCCAGCCGTTTTTTTT	0	0	0	I	0	0	0	I	0	0	0	I
T952	AAAAAAAAGGTGCAGGCAGTGCTTTCGCACTGTGAAGCCGTTTTTTTT	4	4	0	100.00%	0	0	0	I	2	2	0	100.00%
T953	AAAAAAAAGGTAGAAACAGTGCTTTCGCACTGTTTCTACCTTTTTTTT	32	32	0	100.00%	54	54	0	100.00%	19	19	0	100.00%
T954	AAAAAAAAGGCTTGCCCAGTGCGAAAGCACTGCTCGAAGGTTTTTTTT	4	4	0	100.00%	0	0	0	I	0	0	0	I
T955	AAAAAAAAGGCATTGCCAGTGCTTTCGCACTGTGTGGACGTTTTTTTT	0	0	0	I	0	0	0	I	0	0	0	I
T956	AAAAAAAACGTAACTACAGTGCGAAAGCACTGAGCGCCGCTTTTTTTT	0	0	0	I	0	0	0	I	0	0	0	I
T957	AAAAAAAACCTGGTGGCAGTGCTTTCGCACTGTCGTATGCTTTTTTTT	0	0	0	I	0	0	0	I	0	0	0	I
T958	AAAAAAAACCCTTGGTCAGTGCTTTCGCACTGTACGGTGCTTTTTTTT	0	0	0	I	0	0	0	I	0	0	0	I
T959	AAAAAAAACCCTAACACAGTGCTTTCGCACTGCATACGCCTTTTTTTT	0	0	0	I	0	0	0	I	0	0	0	I
T960	AAAAAAAAGGTTATCCCAGTGCTTTCGCACTGCTAGTTGGTTTTTTTT	0	0	0	I	0	0	0	I	0	0	0	I
T961	AAAAAAAAGGGAGATCCAGTGCGAAAGCACTGTTTTCAGGTTTTTTTT	0	0	0	I	0	0	0	I	0	0	0	I
T962	AAAAAAAAGCTGCGGGCAGTGCGAAAGCACTGCAGTTTGGTTTTTTTT	1	0	1	0.00%	0	0	0	I	0	0	0	I
T963	AAAAAAAAGCGATGTACAGTGCTTTCGCACTGTACATCGCTTTTTTTT	26	26	0	100.00%	43	43	0	100.00%	26	26	0	100.00%
T964	AAAAAAAACGTTGTTTCAGTGCTTTCGCACTGAAACAACGTTTTTTTT	7	7	0	100.00%	13	13	0	100.00%	7	7	0	100.00%
T965	AAAAAAAACGTTGTGGCAGTGCTTTCGCACTGTGACACCCTTTTTTTT	0	0	0	I	0	0	0	I	0	0	0	I
T966	AAAAAAAACGTTACATCAGTGCTTTCGCACTGATGTAACGTTTTTTTT	12	11	1	91.67%	15	15	0	100.00%	0	0	0	I
T967	AAAAAAAACGTAGAGCCAGTGCGAAAGCACTGCACCAACCTTTTTTTT	1	0	1	0.00%	0	0	0	I	1	0	1	0.00%
T968	AAAAAAAACGGGAATACAGTGCGAAAGCACTGCATTGTCCTTTTTTTT	0	0	0	I	0	0	0	I	0	0	0	I
T969	AAAAAAAACCCAAAGACAGTGCGAAAGCACTGACCGGACCTTTTTTTT	0	0	0	I	0	0	0	I	0	0	0	I
T970	AAAAAAAACCAAGTAACAGTGCGAAAGCACTGCCCCCGCCTTTTTTTT	0	0	0	I	0	0	0	I	1	0	1	0.00%
T971	AAAAAAAAGGTTGCTTCAGTGCGAAAGCACTGAAGCAACCTTTTTTTT	10	10	0	100.00%	10	10	0	100.00%	20	20	0	100.00%
T972	AAAAAAAAGGGTAATACAGTGCGAAAGCACTGTATTACGCTTTTTTTT	0	0	0	I	0	0	0	I	0	0	0	I
T973	AAAAAAAAGGATTATGCAGTGCGAAAGCACTGAGCCGCCGTTTTTTTT	0	0	0	I	0	0	0	I	0	0	0	I
T974	AAAAAAAAGCTAACACCAGTGCTTTCGCACTGGCTAGCCGTTTTTTTT	0	0	0	I	0	0	0	I	0	0	0	I
T975	AAAAAAAAGCAAGTTACAGTGCTTTCGCACTGTAACTTGCTTTTTTTT	17	17	0	100.00%	27	26	1	96.30%	14	14	0	100.00%
T976	AAAAAAAACGTTTGCTCAGTGCGAAAGCACTGAGCAAACGTTTTTTTT	17	17	0	100.00%	37	37	0	100.00%	46	43	3	93.48%
T977	AAAAAAAACGCTAATGCAGTGCTTTCGCACTGCATTAGCGTTTTTTTT	30	29	1	96.67%	54	51	3	94.44%	28	27	1	96.43%
T978	AAAAAAAACGATGATGCAGTGCTTTCGCACTGCATCATCGTTTTTTTT	69	65	4	94.20%	54	46	8	85.19%	59	54	5	91.53%
T979	AAAAAAAACCTTGTAGCAGTGCTTTCGCACTGCTACAAGGTTTTTTTT	1	1	0	100.00%	2	1	1	50.00%	0	0	0	I
T980	AAAAAAAACCTAGTGTCAGTGCGAAAGCACTGCGCCTCCGTTTTTTTT	0	0	0	I	0	0	0	I	0	0	0	I
T981	AAAAAAAACCGTATCACAGTGCTTTCGCACTGTGATACGGTTTTTTTT	0	0	0	I	12	11	1	91.67%	0	0	0	I
T982	AAAAAAAAGGTTGTCTCAGTGCTTTCGCACTGAGACAACCTTTTTTTT	16	16	0	100.00%	44	41	3	93.18%	25	23	2	92.00%
T983	AAAAAAAAGGTTGCGGCAGTGCTTTCGCACTGAAGTGAGCTTTTTTTT	0	0	0	I	0	0	0	I	0	0	0	I
T984	AAAAAAAAGGTGAATTCAGTGCTTTCGCACTGAATTCACCTTTTTTTT	20	18	2	90.00%	38	38	0	100.00%	10	9	1	90.00%
T985	AAAAAAAAGCTAGTAACAGTGCTTTCGCACTGTTACTAGCTTTTTTTT	31	30	1	96.77%	13	13	0	100.00%	4	4	0	100.00%
T986	AAAAAAAACGTTACAACAGTGCTTTCGCACTGTTGTAACGTTTTTTTT	21	17	4	80.95%	1	1	0	100.00%	0	0	0	I
T987	AAAAAAAACGCGTGAACAGTGCTTTCGCACTGCACAATCCTTTTTTTT	0	0	0	I	0	0	0	I	0	0	0	I
T988	AAAAAAAACGAGGGGACAGTGCGAAAGCACTGAGACAACCTTTTTTTT	0	0	0	I	0	0	0	I	0	0	0	I
T989	AAAAAAAACCACATAACAGTGCTTTCGCACTGTTATGTGGTTTTTTTT	8	8	0	100.00%	15	15	0	100.00%	9	9	0	100.00%
T990	AAAAAAAAGGGTTAAACAGTGCGAAAGCACTGTCCCCCCGTTTTTTTT	2	0	2	0.00%	0	0	0	I	0	0	0	I
T991	AAAAAAAAGGCGTTCGCAGTGCGAAAGCACTGGTTCGTGGTTTTTTTT	0	0	0	I	0	0	0	I	0	0	0	I
T992	AAAAAAAAGGCAGTTGCAGTGCGAAAGCACTGGACGACCGTTTTTTTT	2	2	0	100.00%	0	0	0	I	0	0	0	I
T993	AAAAAAAAGGACCCATCAGTGCGAAAGCACTGTACAGTGGTTTTTTTT	0	0	0	I	0	0	0	I	0	0	0	I
T994	AAAAAAAACGTGTTCCCAGTGCGAAAGCACTGCGCATCCCTTTTTTTT	0	0	0	I	0	0	0	I	0	0	0	I
T995	AAAAAAAACGACAGTACAGTGCTTTCGCACTGTACTGTCGTTTTTTTT	70	66	4	94.29%	37	31	6	83.78%	17	14	3	82.35%
T996	AAAAAAAACCTCAATGCAGTGCTTTCGCACTGCATTGAGGTTTTTTTT	43	43	0	100.00%	37	37	0	100.00%	24	24	0	100.00%
T997	AAAAAAAACCAAAAATCAGTGCGAAAGCACTGATTTTTGGTTTTTTTT	33	32	1	96.97%	22	22	0	100.00%	46	44	2	95.65%
T998	AAAAAAAAGGTGATTTCAGTGCGAAAGCACTGAAATCACCTTTTTTTT	0	0	0	I	1	1	0	100.00%	0	0	0	I
T999	AAAAAAAAGCTATTGTCAGTGCTTTCGCACTGACAATAGCTTTTTTTT	3	3	0	100.00%	14	13	1	92.86%	1	1	0	100.00%
T1000	AAAAAAAAGCCCGCTGCAGTGCGAAAGCACTGTCCCGACGTTTTTTTT	0	0	0	I	0	0	0	I	0	0	0	I
T1001	AAAAAAAACGGTAGAACAGTGCTTTCGCACTGCCTCCGGCTTTTTTTT	9	0	9	0.00%	4	2	2	50.00%	27	5	22	18.52%
T1002	AAAAAAAACGGGAGACCAGTGCTTTCGCACTGCGGGCACCTTTTTTTT	0	0	0	I	2	0	2	0.00%	0	0	0	I
T1003	AAAAAAAACCTGTGATCAGTGCGAAAGCACTGATCACAGGTTTTTTTT	20	19	1	95.00%	66	64	2	96.97%	33	33	0	100.00%
T1004	AAAAAAAACCTGCGTCCAGTGCGAAAGCACTGCCAATCCCTTTTTTTT	0	0	0	I	0	0	0	I	0	0	0	I
T1005	AAAAAAAAGGTTGTGTCAGTGCTTTCGCACTGACACAACCTTTTTTTT	32	32	0	100.00%	33	32	1	96.97%	31	31	0	100.00%
T1006	AAAAAAAAGGGTAGCTCAGTGCGAAAGCACTGTAACCCGGTTTTTTTT	0	0	0	I	0	0	0	I	0	0	0	I
T1007	AAAAAAAACCTCTACACAGTGCGAAAGCACTGCCATTACCTTTTTTTT	0	0	0	I	0	0	0	I	0	0	0	I
T1008	AAAAAAAACCTATATACAGTGCTTTCGCACTGTATATAGGTTTTTTTT	7	7	0	100.00%	1	1	0	100.00%	5	5	0	100.00%
T1009	AAAAAAAACCGGGGCGCAGTGCGAAAGCACTGAAGATTGCTTTTTTTT	0	0	0	I	0	0	0	I	1	0	1	0.00%
T1010	AAAAAAAACCGACATCCAGTGCGAAAGCACTGCTCGCTCCTTTTTTTT	0	0	0	I	0	0	0	I	0	0	0	I
T1011	AAAAAAAACCCGACCGCAGTGCGAAAGCACTGACCAAAGCTTTTTTTT	0	0	0	I	0	0	0	I	0	0	0	I
T1012	AAAAAAAAGGTTTCGACAGTGCTTTCGCACTGTCGAAACCTTTTTTTT	0	0	0	I	0	0	0	I	1	1	0	100.00%
T1013	AAAAAAAAGGTGACATCAGTGCGAAAGCACTGTACCTAGGTTTTTTTT	1	0	1	0.00%	1	1	0	100.00%	0	0	0	I
T1014	AAAAAAAAGGATAGAACAGTGCTTTCGCACTGTTCTATCCTTTTTTTT	0	0	0	I	0	0	0	I	0	0	0	I
T1015	AAAAAAAAGCGCTCATCAGTGCTTTCGCACTGCCAGGTCGTTTTTTTT	1	1	0	100.00%	0	0	0	I	0	0	0	I
T1016	AAAAAAAAGCAATGTTCAGTGCGAAAGCACTGAACATTGCTTTTTTTT	46	46	0	100.00%	52	52	0	100.00%	35	33	2	94.29%
T1017	AAAAAAAACGTTAGTTCAGTGCTTTCGCACTGAACTAACGTTTTTTTT	1	1	0	100.00%	3	3	0	100.00%	0	0	0	I
T1018	AAAAAAAACGTGTGAACAGTGCTTTCGCACTGTTCACACGTTTTTTTT	0	0	0	I	4	4	0	100.00%	0	0	0	I
T1019	AAAAAAAACGTGGAGGCAGTGCGAAAGCACTGAATGAGGCTTTTTTTT	0	0	0	I	0	0	0	I	1	1	0	100.00%
T1020	AAAAAAAACGGACTCGCAGTGCGAAAGCACTGCACCGGGCTTTTTTTT	0	0	0	I	1	0	1	0.00%	0	0	0	I
T1021	AAAAAAAACGCGGTGCCAGTGCGAAAGCACTGTCCCATGCTTTTTTTT	0	0	0	I	0	0	0	I	0	0	0	I
T1022	AAAAAAAACCTTTACACAGTGCTTTCGCACTGTGTAAAGGTTTTTTTT	3	3	0	100.00%	1	1	0	100.00%	1	1	0	100.00%
T1023	AAAAAAAAGGTATTCTCAGTGCTTTCGCACTGAGAATACCTTTTTTTT	0	0	0	I	0	0	0	I	0	0	0	I
T1024	AAAAAAAAGGGTTTATCAGTGCGAAAGCACTGGACACTGGTTTTTTTT	0	0	0	I	0	0	0	I	0	0	0	I
T1025	AAAAAAAACGTTTAGTCAGTGCGAAAGCACTGACTAAACGTTTTTTTT	12	12	0	100.00%	5	4	1	80.00%	10	10	0	100.00%
T1026	AAAAAAAACGTTATCACAGTGCGAAAGCACTGTGATAACGTTTTTTTT	7	7	0	100.00%	21	21	0	100.00%	0	0	0	I
T1027	AAAAAAAACGGTGGAGCAGTGCTTTCGCACTGGCCCCAGCTTTTTTTT	0	0	0	I	0	0	0	I	0	0	0	I
T1028	AAAAAAAACGCGTTTTCAGTGCGAAAGCACTGTCCGGGCGTTTTTTTT	0	0	0	I	0	0	0	I	0	0	0	I
T1029	AAAAAAAACCTTGCTGCAGTGCGAAAGCACTGGACACGCCTTTTTTTT	0	0	0	I	0	0	0	I	0	0	0	I
T1030	AAAAAAAACCGCCTGGCAGTGCGAAAGCACTGGGGGATGCTTTTTTTT	0	0	0	I	0	0	0	I	0	0	0	I
T1031	AAAAAAAAGGTAGTACCAGTGCTTTCGCACTGGTACTACCTTTTTTTT	16	16	0	100.00%	10	10	0	100.00%	0	0	0	I
T1032	AAAAAAAAGGGTCGCGCAGTGCGAAAGCACTGATCACGGCTTTTTTTT	0	0	0	I	2	1	1	50.00%	9	4	5	44.44%
T1033	AAAAAAAAGCGCTGTCCAGTGCGAAAGCACTGCAATTTGGTTTTTTTT	0	0	0	I	0	0	0	I	0	0	0	I
T1034	AAAAAAAAGCCCAGGACAGTGCTTTCGCACTGGAGCCGCGTTTTTTTT	0	0	0	I	0	0	0	I	0	0	0	I
T1035	AAAAAAAACGCGAACCCAGTGCGAAAGCACTGCGATGCCCTTTTTTTT	0	0	0	I	0	0	0	I	0	0	0	I
T1036	AAAAAAAACGATTGTACAGTGCGAAAGCACTGTACAATCGTTTTTTTT	0	0	0	I	1	1	0	100.00%	0	0	0	I
T1037	AAAAAAAACCTTATTGCAGTGCTTTCGCACTGCAATAAGGTTTTTTTT	0	0	0	I	1	1	0	100.00%	1	1	0	100.00%
T1038	AAAAAAAACCTCGCGGCAGTGCGAAAGCACTGTAGGTCGGTTTTTTTT	0	0	0	I	1	0	1	0.00%	0	0	0	I
T1039	AAAAAAAACCGATACACAGTGCTTTCGCACTGTGTATCGGTTTTTTTT	0	0	0	I	3	3	0	100.00%	1	0	1	0.00%
T1040	AAAAAAAAGGAGTATTCAGTGCTTTCGCACTGAATACTCCTTTTTTTT	2	2	0	100.00%	3	3	0	100.00%	0	0	0	I
T1041	AAAAAAAAGCTGTATGCAGTGCGAAAGCACTGCATACAGCTTTTTTTT	22	21	1	95.45%	27	27	0	100.00%	7	7	0	100.00%
T1042	AAAAAAAAGCGAGACACAGTGCGAAAGCACTGATCTAACCTTTTTTTT	0	0	0	I	0	0	0	I	0	0	0	I
T1043	AAAAAAAACGTTTTCTCAGTGCTTTCGCACTGAGAAAACGTTTTTTTT	0	0	0	I	0	0	0	I	0	0	0	I
T1044	AAAAAAAACGTTCTGACAGTGCTTTCGCACTGTCAGAACGTTTTTTTT	3	3	0	100.00%	8	7	1	87.50%	7	7	0	100.00%
T1045	AAAAAAAACGTCAATACAGTGCTTTCGCACTGTATTGACGTTTTTTTT	42	39	3	92.86%	33	32	1	96.97%	2	0	2	0.00%
T1046	AAAAAAAACCAATCTACAGTGCTTTCGCACTGTAGATTGGTTTTTTTT	0	0	0	I	0	0	0	I	2	2	0	100.00%
T1047	AAAAAAAAGGTCGTGTCAGTGCGAAAGCACTGACACGACCTTTTTTTT	6	6	0	100.00%	14	14	0	100.00%	16	16	0	100.00%
T1048	AAAAAAAAGGTCGTGACAGTGCTTTCGCACTGTCACGACCTTTTTTTT	48	48	0	100.00%	42	42	0	100.00%	66	64	2	96.97%
T1049	AAAAAAAAGGCGTGGCCAGTGCGAAAGCACTGCTTCATGCTTTTTTTT	0	0	0	I	0	0	0	I	0	0	0	I
T1050	AAAAAAAAGCGGTGGTCAGTGCGAAAGCACTGCAAGTAGGTTTTTTTT	0	0	0	I	0	0	0	I	0	0	0	I
T1051	AAAAAAAAGCCATGTACAGTGCGAAAGCACTGTACATGGCTTTTTTTT	16	16	0	100.00%	40	39	1	97.50%	6	5	1	83.33%
T1052	AAAAAAAACCTCGGTTCAGTGCGAAAGCACTGCCAGCTGCTTTTTTTT	0	0	0	I	3	1	2	33.33%	3	0	3	0.00%
T1053	AAAAAAAACCTAACGTCAGTGCTTTCGCACTGACGTTAGGTTTTTTTT	29	29	0	100.00%	10	9	1	90.00%	14	14	0	100.00%
T1054	AAAAAAAAGGCATGAACAGTGCTTTCGCACTGTTCATGCCTTTTTTTT	5	5	0	100.00%	12	12	0	100.00%	6	6	0	100.00%
T1055	AAAAAAAAGCATGTAACAGTGCTTTCGCACTGTTACATGCTTTTTTTT	14	14	0	100.00%	10	10	0	100.00%	0	0	0	I
T1056	AAAAAAAAGCAGCGCTCAGTGCGAAAGCACTGAAACGACGTTTTTTTT	0	0	0	I	0	0	0	I	8	1	7	12.50%
T1057	AAAAAAAAGCAAAGGACAGTGCGAAAGCACTGCGAATTCGTTTTTTTT	0	0	0	I	0	0	0	I	0	0	0	I
T1058	AAAAAAAACGGTTTTACAGTGCTTTCGCACTGTAAAACCGTTTTTTTT	5	4	1	80.00%	4	4	0	100.00%	1	0	1	0.00%
T1059	AAAAAAAACGGTTGGGCAGTGCTTTCGCACTGTGCGGACCTTTTTTTT	43	11	32	25.58%	11	4	7	36.36%	35	18	17	51.43%
T1060	AAAAAAAACGAGTTGACAGTGCGAAAGCACTGACCACACCTTTTTTTT	1	1	0	100.00%	0	0	0	I	0	0	0	I
T1061	AAAAAAAACCGGGTGGCAGTGCTTTCGCACTGGTCATTCCTTTTTTTT	0	0	0	I	0	0	0	I	3	0	3	0.00%
T1062	AAAAAAAACCACATGTCAGTGCGAAAGCACTGACATGTGGTTTTTTTT	7	7	0	100.00%	18	18	0	100.00%	20	20	0	100.00%
T1063	AAAAAAAAGGTGGGGGCAGTGCTTTCGCACTGTGTTCTGGTTTTTTTT	0	0	0	I	0	0	0	I	0	0	0	I
T1064	AAAAAAAAGGAAATTTCAGTGCGAAAGCACTGAAATTTCCTTTTTTTT	15	15	0	100.00%	14	14	0	100.00%	4	4	0	100.00%
T1065	AAAAAAAAGCTGGTGTCAGTGCTTTCGCACTGAGGTCCGGTTTTTTTT	0	0	0	I	0	0	0	I	0	0	0	I
T1066	AAAAAAAAGCATAACGCAGTGCTTTCGCACTGACACACCGTTTTTTTT	0	0	0	I	0	0	0	I	0	0	0	I
T1067	AAAAAAAAGCAGGATACAGTGCTTTCGCACTGTCATCACCTTTTTTTT	0	0	0	I	0	0	0	I	0	0	0	I
T1068	AAAAAAAACGGGGGTACAGTGCTTTCGCACTGGCTGTCCCTTTTTTTT	0	0	0	I	0	0	0	I	1	1	0	100.00%
T1069	AAAAAAAAGGTTGCTACAGTGCTTTCGCACTGCACAAAGCTTTTTTTT	0	0	0	I	0	0	0	I	0	0	0	I
T1070	AAAAAAAAGGTGGTCGCAGTGCTTTCGCACTGAACTGCGCTTTTTTTT	0	0	0	I	0	0	0	I	12	0	12	0.00%
T1071	AAAAAAAAGCTTTGAACAGTGCTTTCGCACTGTTCAAAGCTTTTTTTT	2	2	0	100.00%	4	4	0	100.00%	0	0	0	I
T1072	AAAAAAAAGCTTACTACAGTGCGAAAGCACTGCCCCCACCTTTTTTTT	0	0	0	I	0	0	0	I	0	0	0	I
T1073	AAAAAAAAGCTGGGGTCAGTGCTTTCGCACTGCATATCCCTTTTTTTT	0	0	0	I	0	0	0	I	0	0	0	I
T1074	AAAAAAAAGCAGTTGTCAGTGCTTTCGCACTGCTGCGCGGTTTTTTTT	0	0	0	I	1	0	1	0.00%	0	0	0	I
T1075	AAAAAAAACGTAATTTCAGTGCGAAAGCACTGAAATTACGTTTTTTTT	1	1	0	100.00%	0	0	0	I	8	7	1	87.50%
T1076	AAAAAAAACGGCACCGCAGTGCGAAAGCACTGACTTCTGCTTTTTTTT	0	0	0	I	0	0	0	I	0	0	0	I
T1077	AAAAAAAACGAGTATACAGTGCTTTCGCACTGTATACTCGTTTTTTTT	0	0	0	I	0	0	0	I	0	0	0	I
T1078	AAAAAAAACGACAGGTCAGTGCGAAAGCACTGAAAGACGGTTTTTTTT	0	0	0	I	0	0	0	I	0	0	0	I
T1079	AAAAAAAACCCCGTGTCAGTGCGAAAGCACTGCGCACACCTTTTTTTT	0	0	0	I	0	0	0	I	0	0	0	I
T1080	AAAAAAAAGGTCAATACAGTGCGAAAGCACTGCCAGCACGTTTTTTTT	0	0	0	I	0	0	0	I	0	0	0	I
T1081	AAAAAAAAGGGACTAGCAGTGCGAAAGCACTGGAACGAGGTTTTTTTT	0	0	0	I	0	0	0	I	0	0	0	I
T1082	AAAAAAAAGGCGTACGCAGTGCGAAAGCACTGTCCGTTCGTTTTTTTT	0	0	0	I	0	0	0	I	0	0	0	I
T1083	AAAAAAAAGCATGACGCAGTGCGAAAGCACTGACCCTCGGTTTTTTTT	0	0	0	I	0	0	0	I	0	0	0	I
T1084	AAAAAAAACGTTTTGTCAGTGCTTTCGCACTGACAAAACGTTTTTTTT	0	0	0	I	3	3	0	100.00%	7	7	0	100.00%
T1085	AAAAAAAACGTGGAAACAGTGCGAAAGCACTGACCGTAGCTTTTTTTT	0	0	0	I	0	0	0	I	0	0	0	I
T1086	AAAAAAAACCTTCTGACAGTGCGAAAGCACTGCCCACCGCTTTTTTTT	0	0	0	I	0	0	0	I	0	0	0	I
T1087	AAAAAAAACCATATTGCAGTGCTTTCGCACTGCAATATGGTTTTTTTT	16	15	1	93.75%	2	2	0	100.00%	3	3	0	100.00%
T1088	AAAAAAAACCACCTCGCAGTGCTTTCGCACTGTGCAAACGTTTTTTTT	0	0	0	I	0	0	0	I	0	0	0	I
T1089	AAAAAAAAGGTAGTGTCAGTGCGAAAGCACTGCGCCCTGCTTTTTTTT	1	1	0	100.00%	0	0	0	I	1	1	0	100.00%
T1090	AAAAAAAAGGTAATGGCAGTGCGAAAGCACTGGACCTCGGTTTTTTTT	0	0	0	I	0	0	0	I	0	0	0	I
T1091	AAAAAAAAGGGTAATTCAGTGCGAAAGCACTGCACGCCGCTTTTTTTT	0	0	0	I	0	0	0	I	0	0	0	I
T1092	AAAAAAAAGCTTAGAACAGTGCTTTCGCACTGTTCTAAGCTTTTTTTT	5	5	0	100.00%	5	5	0	100.00%	4	4	0	100.00%
T1093	AAAAAAAACGTGGGAGCAGTGCTTTCGCACTGGAAGTTGCTTTTTTTT	0	0	0	I	0	0	0	I	0	0	0	I
T1094	AAAAAAAACCTTAATCCAGTGCGAAAGCACTGGATTAAGGTTTTTTTT	8	7	1	87.50%	23	22	1	95.65%	0	0	0	I
T1095	AAAAAAAAGGTTGACTCAGTGCTTTCGCACTGAGTCAACCTTTTTTTT	28	28	0	100.00%	29	29	0	100.00%	24	24	0	100.00%
T1096	AAAAAAAAGGAATTTTCAGTGCGAAAGCACTGAAAATTCCTTTTTTTT	2	2	0	100.00%	0	0	0	I	0	0	0	I
T1097	AAAAAAAAGCAAAGGACAGTGCTTTCGCACTGGAAACGGCTTTTTTTT	3	0	3	0.00%	0	0	0	I	11	0	11	0.00%
T1098	AAAAAAAACGCCACGGCAGTGCTTTCGCACTGAGAAGAGCTTTTTTTT	0	0	0	I	0	0	0	I	0	0	0	I
T1099	AAAAAAAACGACCTCTCAGTGCGAAAGCACTGTTACTTGGTTTTTTTT	0	0	0	I	0	0	0	I	0	0	0	I
T1100	AAAAAAAACCTTATACCAGTGCGAAAGCACTGGTATAAGGTTTTTTTT	0	0	0	I	2	2	0	100.00%	1	1	0	100.00%
T1101	AAAAAAAACCTCCAACCAGTGCGAAAGCACTGATAGTGGCTTTTTTTT	6	1	5	16.67%	3	3	0	100.00%	10	3	7	30.00%
T1102	AAAAAAAAGGTGGTTGCAGTGCGAAAGCACTGCAACCACCTTTTTTTT	32	32	0	100.00%	26	26	0	100.00%	38	37	1	97.37%
T1103	AAAAAAAAGGGCAATACAGTGCTTTCGCACTGGGACATCGTTTTTTTT	0	0	0	I	0	0	0	I	0	0	0	I
T1104	AAAAAAAACGAAAGTTCAGTGCTTTCGCACTGAACTTTCGTTTTTTTT	0	0	0	I	3	3	0	100.00%	1	1	0	100.00%
T1105	AAAAAAAACCGACTTGCAGTGCGAAAGCACTGAGCATTCCTTTTTTTT	0	0	0	I	0	0	0	I	0	0	0	I
T1106	AAAAAAAACCCACGAACAGTGCTTTCGCACTGGGGACAGCTTTTTTTT	1	0	1	0.00%	1	1	0	100.00%	0	0	0	I
T1107	AAAAAAAACCAGCGGTCAGTGCGAAAGCACTGCTATTGCCTTTTTTTT	2	0	2	0.00%	0	0	0	I	0	0	0	I
T1108	AAAAAAAAGGTGTGTGCAGTGCGAAAGCACTGCACACACCTTTTTTTT	18	18	0	100.00%	13	13	0	100.00%	39	39	0	100.00%
T1109	AAAAAAAAGGCTAGGGCAGTGCGAAAGCACTGCTCGTGGCTTTTTTTT	0	0	0	I	0	0	0	I	0	0	0	I
T1110	AAAAAAAAGCAGGTGCCAGTGCTTTCGCACTGAATGTCCGTTTTTTTT	0	0	0	I	0	0	0	I	0	0	0	I
T1111	AAAAAAAAGGGTCGATCAGTGCTTTCGCACTGCGGCACGGTTTTTTTT	0	0	0	I	0	0	0	I	0	0	0	I
T1112	AAAAAAAAGGCTTAGGCAGTGCTTTCGCACTGTCCGAGGGTTTTTTTT	1	0	1	0.00%	0	0	0	I	2	1	1	50.00%
T1113	AAAAAAAAGGCAGGAACAGTGCGAAAGCACTGCACACTCGTTTTTTTT	0	0	0	I	0	0	0	I	0	0	0	I
T1114	AAAAAAAAGCGTTTAGCAGTGCGAAAGCACTGATTTCCGCTTTTTTTT	0	0	0	I	0	0	0	I	0	0	0	I
T1115	AAAAAAAACGTTTTTTCAGTGCGAAAGCACTGCACCGCGCTTTTTTTT	0	0	0	I	0	0	0	I	11	5	6	45.45%
T1116	AAAAAAAACGTTTCGTCAGTGCGAAAGCACTGACGAAACGTTTTTTTT	36	36	0	100.00%	33	33	0	100.00%	22	16	6	72.73%
T1117	AAAAAAAACGGAGTGGCAGTGCTTTCGCACTGTGTAAACCTTTTTTTT	0	0	0	I	0	0	0	I	0	0	0	I
T1118	AAAAAAAACGCGGGTCCAGTGCGAAAGCACTGTCTTGCCCTTTTTTTT	0	0	0	I	1	1	0	100.00%	0	0	0	I
T1119	AAAAAAAACGAATATCCAGTGCGAAAGCACTGTGGGCTCCTTTTTTTT	0	0	0	I	0	0	0	I	0	0	0	I
T1120	AAAAAAAACCGGGCTGCAGTGCGAAAGCACTGGACGATCCTTTTTTTT	0	0	0	I	0	0	0	I	0	0	0	I
T1121	AAAAAAAACCCGGGGTCAGTGCGAAAGCACTGTTTCTGGCTTTTTTTT	0	0	0	I	0	0	0	I	0	0	0	I
T1122	AAAAAAAAGGTGGCGCCAGTGCGAAAGCACTGCTACGAGGTTTTTTTT	0	0	0	I	0	0	0	I	0	0	0	I
T1123	AAAAAAAAGGTCGCGTCAGTGCTTTCGCACTGCGGTTTCGTTTTTTTT	0	0	0	I	0	0	0	I	0	0	0	I
T1124	AAAAAAAAGGATTTATCAGTGCTTTCGCACTGATAAATCCTTTTTTTT	0	0	0	I	3	3	0	100.00%	0	0	0	I
T1125	AAAAAAAAGGAAACCCCAGTGCGAAAGCACTGCCCAGTGGTTTTTTTT	0	0	0	I	0	0	0	I	0	0	0	I
T1126	AAAAAAAAGCTGTTTCCAGTGCTTTCGCACTGCCTGTCCGTTTTTTTT	0	0	0	I	0	0	0	I	0	0	0	I
T1127	AAAAAAAAGCTGAAGTCAGTGCGAAAGCACTGTGAAGTCGTTTTTTTT	0	0	0	I	0	0	0	I	0	0	0	I
T1128	AAAAAAAAGCTCCTTACAGTGCGAAAGCACTGTCGCGACCTTTTTTTT	0	0	0	I	0	0	0	I	0	0	0	I
T1129	AAAAAAAAGCTATCTTCAGTGCGAAAGCACTGCTGAACGGTTTTTTTT	2	0	2	0.00%	0	0	0	I	0	0	0	I
T1130	AAAAAAAACGCTGAGTCAGTGCTTTCGCACTGACTCAGCGTTTTTTTT	44	41	3	93.18%	77	76	1	98.70%	39	37	2	94.87%
T1131	AAAAAAAACGATCTCTCAGTGCGAAAGCACTGCACCTCCGTTTTTTTT	0	0	0	I	0	0	0	I	0	0	0	I
T1132	AAAAAAAACCTGTGTTCAGTGCGAAAGCACTGAACACAGGTTTTTTTT	26	25	1	96.15%	30	28	2	93.33%	24	24	0	100.00%
T1133	AAAAAAAACCTATTGTCAGTGCGAAAGCACTGACAATAGGTTTTTTTT	4	4	0	100.00%	2	2	0	100.00%	0	0	0	I
T1134	AAAAAAAACCTAGACCCAGTGCGAAAGCACTGGAAACTCGTTTTTTTT	0	0	0	I	0	0	0	I	0	0	0	I
T1135	AAAAAAAACCGTGGCGCAGTGCTTTCGCACTGAACGTCCCTTTTTTTT	7	1	6	14.29%	27	3	24	11.11%	40	7	33	17.50%
T1136	AAAAAAAAGGTTTACTCAGTGCTTTCGCACTGGACGAGCCTTTTTTTT	0	0	0	I	0	0	0	I	0	0	0	I
T1137	AAAAAAAAGGTATCGTCAGTGCGAAAGCACTGACGATACCTTTTTTTT	16	16	0	100.00%	0	0	0	I	14	14	0	100.00%
T1138	AAAAAAAAGGGCCGATCAGTGCGAAAGCACTGTAGCTACGTTTTTTTT	2	0	2	0.00%	0	0	0	I	1	0	1	0.00%
T1139	AAAAAAAAGCGGCGGGCAGTGCGAAAGCACTGAGCAAACGTTTTTTTT	0	0	0	I	0	0	0	I	0	0	0	I
T1140	AAAAAAAACGCGTGCCCAGTGCTTTCGCACTGAAGGAAGCTTTTTTTT	0	0	0	I	0	0	0	I	1	0	1	0.00%
T1141	AAAAAAAACGCCTGTTCAGTGCGAAAGCACTGAATCCAGCTTTTTTTT	0	0	0	I	2	0	2	0.00%	0	0	0	I
T1142	AAAAAAAACCTTTTAGCAGTGCGAAAGCACTGCTAAAAGGTTTTTTTT	0	0	0	I	0	0	0	I	5	5	0	100.00%
T1143	AAAAAAAACCTGCTTGCAGTGCGAAAGCACTGGGGTTCCGTTTTTTTT	0	0	0	I	0	0	0	I	0	0	0	I
T1144	AAAAAAAAGGTCATTGCAGTGCGAAAGCACTGTCCACCGGTTTTTTTT	0	0	0	I	0	0	0	I	2	2	0	100.00%
T1145	AAAAAAAACCTATGATCAGTGCTTTCGCACTGATCATAGGTTTTTTTT	0	0	0	I	3	3	0	100.00%	3	3	0	100.00%
T1146	AAAAAAAACCGGGGGGCAGTGCTTTCGCACTGTCTGAAGCTTTTTTTT	14	6	8	42.86%	16	11	5	68.75%	29	13	16	44.83%
T1147	AAAAAAAACCAGGATGCAGTGCTTTCGCACTGGCGAAACCTTTTTTTT	0	0	0	I	0	0	0	I	0	0	0	I
T1148	AAAAAAAAGGTTTTTGCAGTGCGAAAGCACTGTTACACGCTTTTTTTT	0	0	0	I	0	0	0	I	0	0	0	I
T1149	AAAAAAAAGGTCAGTTCAGTGCGAAAGCACTGTTGCCCCCTTTTTTTT	0	0	0	I	1	1	0	100.00%	0	0	0	I
T1150	AAAAAAAACGTATTTGCAGTGCTTTCGCACTGCAAATACGTTTTTTTT	0	0	0	I	5	5	0	100.00%	0	0	0	I
T1151	AAAAAAAACGGGAGTGCAGTGCTTTCGCACTGCACTCCCGTTTTTTTT	0	0	0	I	8	7	1	87.50%	0	0	0	I
T1152	AAAAAAAACGATGTTACAGTGCGAAAGCACTGACGACCCCTTTTTTTT	0	0	0	I	0	0	0	I	0	0	0	I
T1153	AAAAAAAACCGGAACACAGTGCGAAAGCACTGCGTCACCCTTTTTTTT	0	0	0	I	0	0	0	I	0	0	0	I
T1154	AAAAAAAAGGTGCTTGCAGTGCTTTCGCACTGTGGAATCCTTTTTTTT	0	0	0	I	0	0	0	I	0	0	0	I
T1155	AAAAAAAAGGGCATACCAGTGCGAAAGCACTGCGTTTTGGTTTTTTTT	0	0	0	I	0	0	0	I	0	0	0	I
T1156	AAAAAAAAGGAATATTCAGTGCGAAAGCACTGAATATTCCTTTTTTTT	9	9	0	100.00%	17	17	0	100.00%	11	11	0	100.00%
T1157	AAAAAAAAGCTTTGTTCAGTGCGAAAGCACTGATCACTGGTTTTTTTT	0	0	0	I	0	0	0	I	0	0	0	I
T1158	AAAAAAAAGCTCTCGCCAGTGCTTTCGCACTGTGTCCGGGTTTTTTTT	0	0	0	I	0	0	0	I	0	0	0	I
T1159	AAAAAAAAGCCTTAAGCAGTGCGAAAGCACTGGCCCCCGCTTTTTTTT	0	0	0	I	0	0	0	I	0	0	0	I
T1160	AAAAAAAAGCAATGTACAGTGCGAAAGCACTGTACATTGCTTTTTTTT	2	2	0	100.00%	8	8	0	100.00%	15	15	0	100.00%
T1161	AAAAAAAAGCAACTCCCAGTGCGAAAGCACTGCGCTACCGTTTTTTTT	0	0	0	I	0	0	0	I	1	0	1	0.00%
T1162	AAAAAAAACGTTTTTGCAGTGCGAAAGCACTGCAAAAACGTTTTTTTT	1	1	0	100.00%	1	1	0	100.00%	1	1	0	100.00%
T1163	AAAAAAAACGTTCTTACAGTGCGAAAGCACTGTAAGAACGTTTTTTTT	1	0	1	0.00%	0	0	0	I	0	0	0	I
T1164	AAAAAAAACCTCGGTGCAGTGCTTTCGCACTGAAACGTCCTTTTTTTT	0	0	0	I	0	0	0	I	0	0	0	I
T1165	AAAAAAAACCGACTATCAGTGCGAAAGCACTGCGCAAACCTTTTTTTT	0	0	0	I	0	0	0	I	0	0	0	I
T1166	AAAAAAAACCATTCCTCAGTGCGAAAGCACTGACGCGTCCTTTTTTTT	3	1	2	33.33%	0	0	0	I	0	0	0	I
T1167	AAAAAAAAGGTATGCTCAGTGCGAAAGCACTGAGCATAGCTTTTTTTT	0	0	0	I	0	0	0	I	0	0	0	I
T1168	AAAAAAAAGGTAGATGCAGTGCGAAAGCACTGCATCTACCTTTTTTTT	0	0	0	I	2	2	0	100.00%	0	0	0	I
T1169	AAAAAAAAGGGGGTGCCAGTGCTTTCGCACTGCTCTCCGCTTTTTTTT	0	0	0	I	0	0	0	I	0	0	0	I
T1170	AAAAAAAAGGGAAAGGCAGTGCTTTCGCACTGGAGTGGCCTTTTTTTT	0	0	0	I	0	0	0	I	0	0	0	I
T1171	AAAAAAAAGGATTTAACAGTGCTTTCGCACTGTTAAATCCTTTTTTTT	0	0	0	I	0	0	0	I	0	0	0	I
T1172	AAAAAAAAGCTCGTCCCAGTGCGAAAGCACTGAAAAGGCCTTTTTTTT	0	0	0	I	0	0	0	I	0	0	0	I
T1173	AAAAAAAAGCGTGGCGCAGTGCTTTCGCACTGTATCCTCGTTTTTTTT	0	0	0	I	0	0	0	I	0	0	0	I
T1174	AAAAAAAAGCAATATTCAGTGCGAAAGCACTGTCTCTCGCTTTTTTTT	0	0	0	I	0	0	0	I	0	0	0	I
T1175	AAAAAAAACGGTTTGTCAGTGCGAAAGCACTGCGTCGAGCTTTTTTTT	0	0	0	I	0	0	0	I	0	0	0	I
T1176	AAAAAAAACGGGTTGGCAGTGCTTTCGCACTGTGAACAGCTTTTTTTT	0	0	0	I	1	0	1	0.00%	0	0	0	I
T1177	AAAAAAAACGGATTGACAGTGCTTTCGCACTGTCAATCCGTTTTTTTT	0	0	0	I	8	8	0	100.00%	0	0	0	I
T1178	AAAAAAAAGGTGGGTGCAGTGCTTTCGCACTGGGTTATCCTTTTTTTT	0	0	0	I	0	0	0	I	0	0	0	I
T1179	AAAAAAAAGGGCTTTGCAGTGCTTTCGCACTGGATGAACGTTTTTTTT	0	0	0	I	0	0	0	I	0	0	0	I
T1180	AAAAAAAAGCTTAGCTCAGTGCTTTCGCACTGAGCTAAGCTTTTTTTT	37	37	0	100.00%	4	4	0	100.00%	6	6	0	100.00%
T1181	AAAAAAAACGTTATCGCAGTGCTTTCGCACTGCGATAACGTTTTTTTT	42	42	0	100.00%	43	39	4	90.70%	6	6	0	100.00%
T1182	AAAAAAAACGTAGATTCAGTGCTTTCGCACTGAATCTAGGTTTTTTTT	0	0	0	I	0	0	0	I	0	0	0	I
T1183	AAAAAAAACGCATGTACAGTGCTTTCGCACTGTACATGCGTTTTTTTT	0	0	0	I	0	0	0	I	0	0	0	I
T1184	AAAAAAAACCTTAAGACAGTGCGAAAGCACTGACATGACCTTTTTTTT	0	0	0	I	1	0	1	0.00%	0	0	0	I
T1185	AAAAAAAACCACATCACAGTGCGAAAGCACTGTGATGTCGTTTTTTTT	0	0	0	I	0	0	0	I	0	0	0	I
T1186	AAAAAAAAGGTGTGTGCAGTGCTTTCGCACTGTGATGCCGTTTTTTTT	0	0	0	I	0	0	0	I	0	0	0	I
T1187	AAAAAAAAGGTGAATACAGTGCTTTCGCACTGTATTCACCTTTTTTTT	5	5	0	100.00%	11	11	0	100.00%	1	1	0	100.00%
T1188	AAAAAAAAGGTCGTGTCAGTGCTTTCGCACTGACACGACCTTTTTTTT	36	36	0	100.00%	47	47	0	100.00%	22	22	0	100.00%
T1189	AAAAAAAAGGTAATGTCAGTGCGAAAGCACTGACATTACCTTTTTTTT	28	28	0	100.00%	32	32	0	100.00%	28	28	0	100.00%
T1190	AAAAAAAAGGCAGTCACAGTGCTTTCGCACTGGCATAGCGTTTTTTTT	0	0	0	I	0	0	0	I	0	0	0	I
T1191	AAAAAAAAGCTTGCCCCAGTGCGAAAGCACTGTACTCTCGTTTTTTTT	0	0	0	I	0	0	0	I	5	1	4	20.00%
T1192	AAAAAAAAGCTACTACCAGTGCTTTCGCACTGTCGAGGGGTTTTTTTT	0	0	0	I	0	0	0	I	0	0	0	I
T1193	AAAAAAAAGCGATCCGCAGTGCGAAAGCACTGAGAGCCCGTTTTTTTT	0	0	0	I	0	0	0	I	1	0	1	0.00%
T1194	AAAAAAAAGCCGAGTGCAGTGCTTTCGCACTGAGAACTCGTTTTTTTT	0	0	0	I	0	0	0	I	0	0	0	I
T1195	AAAAAAAACGCTCACGCAGTGCGAAAGCACTGAACACACGTTTTTTTT	5	2	3	40.00%	2	0	2	0.00%	2	0	2	0.00%
T1196	AAAAAAAAGGCTACAACAGTGCGAAAGCACTGCCTGCCGGTTTTTTTT	0	0	0	I	0	0	0	I	0	0	0	I
T1197	AAAAAAAAGCTTGTAGCAGTGCGAAAGCACTGCTACAAGCTTTTTTTT	0	0	0	I	3	3	0	100.00%	0	0	0	I
T1198	AAAAAAAACGGTCCTTCAGTGCTTTCGCACTGTCCCTAGCTTTTTTTT	0	0	0	I	0	0	0	I	0	0	0	I
T1199	AAAAAAAACGGGGTATCAGTGCTTTCGCACTGGGCAATGCTTTTTTTT	2	0	2	0.00%	0	0	0	I	0	0	0	I
T1200	AAAAAAAAGGTGCAGGCAGTGCTTTCGCACTGCAACGTGGTTTTTTTT	0	0	0	I	0	0	0	I	0	0	0	I
T1201	AAAAAAAAGGCTTTAACAGTGCGAAAGCACTGCACACTCGTTTTTTTT	0	0	0	I	0	0	0	I	0	0	0	I
T1202	AAAAAAAAGGCTCCTTCAGTGCTTTCGCACTGACCAATCGTTTTTTTT	0	0	0	I	0	0	0	I	0	0	0	I
T1203	AAAAAAAAGGAGAGGACAGTGCGAAAGCACTGGACCTTGGTTTTTTTT	1	0	1	0.00%	0	0	0	I	0	0	0	I
T1204	AAAAAAAAGCCTATCTCAGTGCGAAAGCACTGTTCGGACGTTTTTTTT	2	0	2	0.00%	0	0	0	I	0	0	0	I
T1205	AAAAAAAACGTTTCGTCAGTGCGAAAGCACTGCACTAGCCTTTTTTTT	3	2	1	66.67%	15	11	4	73.33%	3	3	0	100.00%
T1206	AAAAAAAACGTTTCGACAGTGCTTTCGCACTGCAGAAAGCTTTTTTTT	15	4	11	26.67%	20	2	18	10.00%	21	11	10	52.38%
T1207	AAAAAAAACGTCTGGGCAGTGCTTTCGCACTGTAGCGTGCTTTTTTTT	13	1	12	7.69%	13	5	8	38.46%	31	0	31	0.00%
T1208	AAAAAAAACGTCGTCACAGTGCTTTCGCACTGCCCATTGCTTTTTTTT	0	0	0	I	0	0	0	I	0	0	0	I
T1209	AAAAAAAACGGGGTAACAGTGCTTTCGCACTGGTATAGCCTTTTTTTT	0	0	0	I	0	0	0	I	0	0	0	I
T1210	AAAAAAAACGGGGCTCCAGTGCTTTCGCACTGAAAAGGCCTTTTTTTT	0	0	0	I	0	0	0	I	0	0	0	I
T1211	AAAAAAAACGCTGTAGCAGTGCGAAAGCACTGTTAATAGCTTTTTTTT	1	1	0	100.00%	0	0	0	I	0	0	0	I
T1212	AAAAAAAACCCTAGTACAGTGCTTTCGCACTGTACTAGGGTTTTTTTT	29	26	3	89.66%	48	46	2	95.83%	22	21	1	95.45%
T1213	AAAAAAAACCCATCGACAGTGCGAAAGCACTGGCAGGCCCTTTTTTTT	3	0	3	0.00%	0	0	0	I	0	0	0	I
T1214	AAAAAAAAGGTTGAATCAGTGCGAAAGCACTGATTCAACCTTTTTTTT	43	43	0	100.00%	36	36	0	100.00%	27	27	0	100.00%
T1215	AAAAAAAAGGTTAGTGCAGTGCGAAAGCACTGTCCCCAGGTTTTTTTT	5	5	0	100.00%	1	0	1	0.00%	0	0	0	I
T1216	AAAAAAAAGGGCTCATCAGTGCGAAAGCACTGCCCCCCCGTTTTTTTT	0	0	0	I	0	0	0	I	4	4	0	100.00%
T1217	AAAAAAAAGGATAGTTCAGTGCGAAAGCACTGAACTATCCTTTTTTTT	4	4	0	100.00%	4	4	0	100.00%	9	9	0	100.00%
T1218	AAAAAAAAGGACGATACAGTGCGAAAGCACTGCACTCAGGTTTTTTTT	0	0	0	I	0	0	0	I	0	0	0	I
T1219	AAAAAAAAGCTTATAACAGTGCTTTCGCACTGTTATAAGCTTTTTTTT	0	0	0	I	1	1	0	100.00%	0	0	0	I
T1220	AAAAAAAAGCAGGGCGCAGTGCGAAAGCACTGTCTGTAGGTTTTTTTT	0	0	0	I	0	0	0	I	0	0	0	I
T1221	AAAAAAAACGGAGGGGCAGTGCTTTCGCACTGGTCGATGGTTTTTTTT	4	0	4	0.00%	6	0	6	0.00%	22	2	20	9.09%
T1222	AAAAAAAACGAGATGTCAGTGCTTTCGCACTGCGACAAGCTTTTTTTT	0	0	0	I	0	0	0	I	0	0	0	I
T1223	AAAAAAAACGAAGTTACAGTGCGAAAGCACTGCGTGCCCCTTTTTTTT	0	0	0	I	0	0	0	I	0	0	0	I
T1224	AAAAAAAACCTTAATGCAGTGCGAAAGCACTGCATTAAGGTTTTTTTT	5	5	0	100.00%	9	9	0	100.00%	9	9	0	100.00%
T1225	AAAAAAAACCAATTTGCAGTGCTTTCGCACTGCAAATTGGTTTTTTTT	0	0	0	I	2	2	0	100.00%	0	0	0	I
T1226	AAAAAAAAGGTTCTCGCAGTGCGAAAGCACTGGTCTCCGGTTTTTTTT	0	0	0	I	0	0	0	I	0	0	0	I
T1227	AAAAAAAAGGTCTGAACAGTGCTTTCGCACTGTTCAGACCTTTTTTTT	0	0	0	I	6	6	0	100.00%	1	1	0	100.00%
T1228	AAAAAAAAGGAGTGTGCAGTGCTTTCGCACTGCACACTCCTTTTTTTT	40	39	1	97.50%	58	58	0	100.00%	17	17	0	100.00%
T1229	AAAAAAAAGGACGTTCCAGTGCTTTCGCACTGTGCAACCGTTTTTTTT	1	0	1	0.00%	0	0	0	I	3	0	3	0.00%
T1230	AAAAAAAAGCTTTTCCCAGTGCGAAAGCACTGGGAAAAGGTTTTTTTT	1	1	0	100.00%	0	0	0	I	0	0	0	I
T1231	AAAAAAAACGGTGCCTCAGTGCTTTCGCACTGCGATCTCCTTTTTTTT	0	0	0	I	0	0	0	I	0	0	0	I
T1232	AAAAAAAACGCATGGACAGTGCGAAAGCACTGACCTCCGCTTTTTTTT	0	0	0	I	0	0	0	I	0	0	0	I
T1233	AAAAAAAACCGTAACACAGTGCTTTCGCACTGTGTTACGGTTTTTTTT	0	0	0	I	4	4	0	100.00%	0	0	0	I
T1234	AAAAAAAACCCATTGGCAGTGCGAAAGCACTGACTACACGTTTTTTTT	0	0	0	I	0	0	0	I	0	0	0	I
T1235	AAAAAAAACCAATTGACAGTGCTTTCGCACTGTCAATTGGTTTTTTTT	3	3	0	100.00%	8	8	0	100.00%	0	0	0	I
T1236	AAAAAAAAGGTCGGGACAGTGCTTTCGCACTGGTTTCTGCTTTTTTTT	1	1	0	100.00%	0	0	0	I	0	0	0	I
T1237	AAAAAAAAGGTAAGGACAGTGCGAAAGCACTGCCACCCCCTTTTTTTT	0	0	0	I	0	0	0	I	1	0	1	0.00%
T1238	AAAAAAAAGGAGAGCTCAGTGCGAAAGCACTGGTTGTAGGTTTTTTTT	0	0	0	I	0	0	0	I	0	0	0	I
T1239	AAAAAAAACGAGGGACCAGTGCTTTCGCACTGCACGAAGCTTTTTTTT	0	0	0	I	2	2	0	100.00%	0	0	0	I
T1240	AAAAAAAACCTACCTACAGTGCGAAAGCACTGTAGGTACGTTTTTTTT	1	1	0	100.00%	0	0	0	I	0	0	0	I
T1241	AAAAAAAACCGCGTCTCAGTGCGAAAGCACTGTGCCGTCCTTTTTTTT	0	0	0	I	0	0	0	I	0	0	0	I
T1242	AAAAAAAACCATCATGCAGTGCGAAAGCACTGCATGATGGTTTTTTTT	11	11	0	100.00%	41	40	1	97.56%	20	19	1	95.00%
T1243	AAAAAAAAGGTGTCGGCAGTGCGAAAGCACTGCACATCCGTTTTTTTT	0	0	0	I	1	1	0	100.00%	0	0	0	I
T1244	AAAAAAAAGCGCTGCCCAGTGCGAAAGCACTGATGGTGGGTTTTTTTT	0	0	0	I	0	0	0	I	0	0	0	I
T1245	AAAAAAAAGCCCCGGACAGTGCGAAAGCACTGAAGATACGTTTTTTTT	0	0	0	I	0	0	0	I	0	0	0	I
T1246	AAAAAAAACGTTTAAGCAGTGCTTTCGCACTGAGTACTGCTTTTTTTT	0	0	0	I	0	0	0	I	0	0	0	I
T1247	AAAAAAAACGCATAATCAGTGCGAAAGCACTGAACCCACCTTTTTTTT	0	0	0	I	0	0	0	I	0	0	0	I
T1248	AAAAAAAACGATTTCCCAGTGCGAAAGCACTGGACCTGGCTTTTTTTT	0	0	0	I	0	0	0	I	0	0	0	I
T1249	AAAAAAAACCTTTACCCAGTGCTTTCGCACTGGGTAAAGGTTTTTTTT	0	0	0	I	2	2	0	100.00%	0	0	0	I
T1250	AAAAAAAACCACGTTACAGTGCTTTCGCACTGGGTTCACCTTTTTTTT	0	0	0	I	0	0	0	I	0	0	0	I
T1251	AAAAAAAAGGTTACCGCAGTGCTTTCGCACTGACAGTGGGTTTTTTTT	0	0	0	I	0	0	0	I	0	0	0	I
T1252	AAAAAAAAGGTGTGGACAGTGCTTTCGCACTGTCCACACCTTTTTTTT	0	0	0	I	1	1	0	100.00%	0	0	0	I
T1253	AAAAAAAAGGAGTGTACAGTGCGAAAGCACTGTACACTCCTTTTTTTT	0	0	0	I	0	0	0	I	0	0	0	I
T1254	AAAAAAAAGGAGAGGGCAGTGCGAAAGCACTGAAGCCCGCTTTTTTTT	0	0	0	I	3	0	3	0.00%	0	0	0	I
T1255	AAAAAAAAGGAATTATCAGTGCGAAAGCACTGATAATTCCTTTTTTTT	1	1	0	100.00%	12	12	0	100.00%	2	2	0	100.00%
T1256	AAAAAAAAGCGTGTAGCAGTGCGAAAGCACTGTAGAATGGTTTTTTTT	0	0	0	I	0	0	0	I	0	0	0	I
T1257	AAAAAAAAGCCTTATGCAGTGCGAAAGCACTGCATAAGGCTTTTTTTT	44	43	1	97.73%	12	12	0	100.00%	9	9	0	100.00%
T1258	AAAAAAAACGAATTTACAGTGCGAAAGCACTGTAAATTCGTTTTTTTT	2	1	1	50.00%	0	0	0	I	0	0	0	I
T1259	AAAAAAAACCTTAATCCAGTGCTTTCGCACTGGATTAAGGTTTTTTTT	0	0	0	I	16	15	1	93.75%	7	7	0	100.00%
T1260	AAAAAAAACCAGTGTTCAGTGCTTTCGCACTGAACACTGGTTTTTTTT	16	16	0	100.00%	41	40	1	97.56%	24	23	1	95.83%
T1261	AAAAAAAAGGGGCGTGCAGTGCTTTCGCACTGTGTCCTGGTTTTTTTT	0	0	0	I	0	0	0	I	0	0	0	I
T1262	AAAAAAAAGGAATGTACAGTGCGAAAGCACTGCGCAAGGGTTTTTTTT	0	0	0	I	0	0	0	I	0	0	0	I
T1263	AAAAAAAAGGAATCCTCAGTGCGAAAGCACTGTACTAAGGTTTTTTTT	0	0	0	I	1	0	1	0.00%	0	0	0	I
T1264	AAAAAAAAGGAAAAATCAGTGCTTTCGCACTGATTTTTCCTTTTTTTT	27	27	0	100.00%	21	21	0	100.00%	9	9	0	100.00%
T1265	AAAAAAAAGCTGTGGACAGTGCTTTCGCACTGATAGGACGTTTTTTTT	1	0	1	0.00%	1	0	1	0.00%	1	0	1	0.00%
T1266	AAAAAAAAGCAGAGTACAGTGCTTTCGCACTGAGCACAGGTTTTTTTT	0	0	0	I	0	0	0	I	0	0	0	I
T1267	AAAAAAAACCTTTACGCAGTGCGAAAGCACTGCGTAAAGGTTTTTTTT	11	11	0	100.00%	8	8	0	100.00%	0	0	0	I
T1268	AAAAAAAACCGATCTGCAGTGCTTTCGCACTGGGCTCTGCTTTTTTTT	0	0	0	I	0	0	0	I	0	0	0	I
T1269	AAAAAAAACCGACTGACAGTGCTTTCGCACTGGACCTACCTTTTTTTT	0	0	0	I	0	0	0	I	0	0	0	I
T1270	AAAAAAAACCAGGGCCCAGTGCGAAAGCACTGGAACGTGCTTTTTTTT	0	0	0	I	4	4	0	100.00%	0	0	0	I
T1271	AAAAAAAAGGTGAGTGCAGTGCTTTCGCACTGCACTCACCTTTTTTTT	50	50	0	100.00%	18	18	0	100.00%	26	26	0	100.00%
T1272	AAAAAAAAGGATTTCTCAGTGCGAAAGCACTGAATCGGGGTTTTTTTT	0	0	0	I	0	0	0	I	0	0	0	I
T1273	AAAAAAAAGGAGAGAGCAGTGCGAAAGCACTGAACACCGGTTTTTTTT	0	0	0	I	0	0	0	I	1	1	0	100.00%
T1274	AAAAAAAAGCATGAGGCAGTGCTTTCGCACTGTCCCCACGTTTTTTTT	0	0	0	I	0	0	0	I	0	0	0	I
T1275	AAAAAAAAGCAAATGTCAGTGCTTTCGCACTGGGCCCTGGTTTTTTTT	0	0	0	I	0	0	0	I	0	0	0	I
T1276	AAAAAAAACGTTAGTTCAGTGCGAAAGCACTGAACTAACGTTTTTTTT	6	5	1	83.33%	30	30	0	100.00%	13	13	0	100.00%
T1277	AAAAAAAACGGGGAGGCAGTGCTTTCGCACTGACCCTACCTTTTTTTT	0	0	0	I	0	0	0	I	0	0	0	I
T1278	AAAAAAAACGCTTAGACAGTGCTTTCGCACTGTCTAAGCGTTTTTTTT	41	38	3	92.68%	15	15	0	100.00%	5	5	0	100.00%
T1279	AAAAAAAACCAGGTGACAGTGCTTTCGCACTGCCTACGCCTTTTTTTT	1	0	1	0.00%	0	0	0	I	0	0	0	I
T1280	AAAAAAAAGGTTTCGTCAGTGCGAAAGCACTGCACCTAGGTTTTTTTT	1	1	0	100.00%	2	1	1	50.00%	0	0	0	I
T1281	AAAAAAAAGGTTGGTGCAGTGCTTTCGCACTGTGGAATCGTTTTTTTT	2	0	2	0.00%	3	3	0	100.00%	11	10	1	90.91%
T1282	AAAAAAAAGGTGGATTCAGTGCTTTCGCACTGAATCCACCTTTTTTTT	18	18	0	100.00%	18	17	1	94.44%	23	23	0	100.00%
T1283	AAAAAAAAGGCGGGGACAGTGCTTTCGCACTGCTTTCGCGTTTTTTTT	0	0	0	I	0	0	0	I	0	0	0	I
T1284	AAAAAAAAGGCGCGAGCAGTGCTTTCGCACTGAAGTAAGGTTTTTTTT	0	0	0	I	0	0	0	I	0	0	0	I
T1285	AAAAAAAACGTAGGGACAGTGCTTTCGCACTGAATCAACGTTTTTTTT	0	0	0	I	0	0	0	I	0	0	0	I
T1286	AAAAAAAACCTTTGATCAGTGCGAAAGCACTGATCAAAGGTTTTTTTT	9	9	0	100.00%	2	2	0	100.00%	3	3	0	100.00%
T1287	AAAAAAAACCGTTTAGCAGTGCTTTCGCACTGCTAAACGGTTTTTTTT	24	24	0	100.00%	17	17	0	100.00%	0	0	0	I
T1288	AAAAAAAACCATTATCCAGTGCGAAAGCACTGAGGGAACCTTTTTTTT	0	0	0	I	0	0	0	I	0	0	0	I
T1289	AAAAAAAAGGTAATATCAGTGCTTTCGCACTGATATTACCTTTTTTTT	0	0	0	I	4	4	0	100.00%	7	7	0	100.00%
T1290	AAAAAAAAGCGCAGAGCAGTGCTTTCGCACTGAGACCTGCTTTTTTTT	0	0	0	I	0	0	0	I	1	1	0	100.00%
T1291	AAAAAAAAGCGACCTTCAGTGCGAAAGCACTGAGAAAACGTTTTTTTT	0	0	0	I	0	0	0	I	0	0	0	I
T1292	AAAAAAAACGTGAAATCAGTGCGAAAGCACTGATTTCACGTTTTTTTT	18	18	0	100.00%	11	11	0	100.00%	8	7	1	87.50%
T1293	AAAAAAAACGGGTGGTCAGTGCTTTCGCACTGGGGGGACCTTTTTTTT	0	0	0	I	0	0	0	I	0	0	0	I
T1294	AAAAAAAACGGGTAGGCAGTGCTTTCGCACTGTATGAGGCTTTTTTTT	0	0	0	I	0	0	0	I	0	0	0	I
T1295	AAAAAAAACCTTTAACCAGTGCGAAAGCACTGGTTAAAGGTTTTTTTT	3	3	0	100.00%	1	0	1	0.00%	0	0	0	I
T1296	AAAAAAAACCTTACGTCAGTGCTTTCGCACTGACGTAAGGTTTTTTTT	5	5	0	100.00%	1	1	0	100.00%	0	0	0	I
T1297	AAAAAAAAGGTTTCCCCAGTGCGAAAGCACTGACAACACGTTTTTTTT	0	0	0	I	0	0	0	I	0	0	0	I
T1298	AAAAAAAAGGTATGATCAGTGCGAAAGCACTGAAACCCCCTTTTTTTT	0	0	0	I	0	0	0	I	0	0	0	I
T1299	AAAAAAAAGGGTCATACAGTGCTTTCGCACTGAAGCTGCGTTTTTTTT	1	1	0	100.00%	0	0	0	I	0	0	0	I
T1300	AAAAAAAAGCGGGCTACAGTGCGAAAGCACTGCTACGAGGTTTTTTTT	0	0	0	I	0	0	0	I	0	0	0	I
T1301	AAAAAAAAGCGCATCACAGTGCGAAAGCACTGGAACGAGCTTTTTTTT	0	0	0	I	1	0	1	0.00%	1	0	1	0.00%
T1302	AAAAAAAAGCGCAGTGCAGTGCGAAAGCACTGGTTATGGGTTTTTTTT	0	0	0	I	0	0	0	I	0	0	0	I
T1303	AAAAAAAAGCCTCATCCAGTGCTTTCGCACTGACCTAACCTTTTTTTT	0	0	0	I	0	0	0	I	2	0	2	0.00%
T1304	AAAAAAAAGCAATAGTCAGTGCTTTCGCACTGACTATTGCTTTTTTTT	8	8	0	100.00%	7	7	0	100.00%	5	5	0	100.00%
T1305	AAAAAAAACGTTCAATCAGTGCTTTCGCACTGCGGAGAGCTTTTTTTT	0	0	0	I	2	0	2	0.00%	0	0	0	I
T1306	AAAAAAAACCCAAAAACAGTGCTTTCGCACTGTTTTTGGGTTTTTTTT	52	49	3	94.23%	20	20	0	100.00%	18	18	0	100.00%
T1307	AAAAAAAACCAGTGCACAGTGCTTTCGCACTGGTTTGACCTTTTTTTT	0	0	0	I	0	0	0	I	0	0	0	I
T1308	AAAAAAAAGGTTGAAGCAGTGCTTTCGCACTGCTTCAACCTTTTTTTT	28	28	0	100.00%	29	29	0	100.00%	12	12	0	100.00%
T1309	AAAAAAAAGGTAGATCCAGTGCTTTCGCACTGGATCTACCTTTTTTTT	11	11	0	100.00%	24	24	0	100.00%	5	5	0	100.00%
T1310	AAAAAAAAGGTAATTGCAGTGCTTTCGCACTGCAATTACCTTTTTTTT	0	0	0	I	5	4	1	80.00%	0	0	0	I
T1311	AAAAAAAAGGCATTAGCAGTGCTTTCGCACTGTCTCACGGTTTTTTTT	3	1	2	33.33%	1	0	1	0.00%	8	0	8	0.00%
T1312	AAAAAAAAGCAATTTGCAGTGCGAAAGCACTGCAAATTGCTTTTTTTT	10	10	0	100.00%	43	41	2	95.35%	4	3	1	75.00%
T1313	AAAAAAAACGTGCGTCCAGTGCGAAAGCACTGCGAAAACCTTTTTTTT	0	0	0	I	0	0	0	I	0	0	0	I
T1314	AAAAAAAACGTCGTAACAGTGCGAAAGCACTGTTACGACGTTTTTTTT	17	17	0	100.00%	8	8	0	100.00%	24	23	1	95.83%
T1315	AAAAAAAACGTATTCTCAGTGCGAAAGCACTGAGAATACGTTTTTTTT	0	0	0	I	9	7	2	77.78%	4	4	0	100.00%
T1316	AAAAAAAACCTCAAATCAGTGCGAAAGCACTGATTTGAGGTTTTTTTT	21	21	0	100.00%	34	34	0	100.00%	3	3	0	100.00%
T1317	AAAAAAAACCGGGGTGCAGTGCGAAAGCACTGACATCTCCTTTTTTTT	0	0	0	I	0	0	0	I	0	0	0	I
T1318	AAAAAAAACCCCTCGTCAGTGCTTTCGCACTGACGAGGCGTTTTTTTT	17	17	0	100.00%	7	7	0	100.00%	41	36	5	87.80%
T1319	AAAAAAAACCACATTACAGTGCGAAAGCACTGGCAATTCCTTTTTTTT	1	0	1	0.00%	0	0	0	I	0	0	0	I
T1320	AAAAAAAAGGCTGGTACAGTGCTTTCGCACTGACCCAACGTTTTTTTT	0	0	0	I	0	0	0	I	0	0	0	I
T1321	AAAAAAAAGGATGGCGCAGTGCTTTCGCACTGGGCACACGTTTTTTTT	0	0	0	I	0	0	0	I	0	0	0	I
T1322	AAAAAAAACGTAAGGGCAGTGCGAAAGCACTGTTTGGTGGTTTTTTTT	0	0	0	I	0	0	0	I	2	0	2	0.00%
T1323	AAAAAAAACGTAACGTCAGTGCTTTCGCACTGACGTTACGTTTTTTTT	38	38	0	100.00%	23	22	1	95.65%	64	61	3	95.31%
T1324	AAAAAAAACGGGGGCGCAGTGCTTTCGCACTGTAAATAGCTTTTTTTT	0	0	0	I	0	0	0	I	0	0	0	I
T1325	AAAAAAAACGGGGCTGCAGTGCTTTCGCACTGGACCATGCTTTTTTTT	0	0	0	I	1	0	1	0.00%	0	0	0	I
T1326	AAAAAAAACGGAGTGGCAGTGCTTTCGCACTGAAGGCAGCTTTTTTTT	0	0	0	I	0	0	0	I	0	0	0	I
T1327	AAAAAAAACGATGTTTCAGTGCGAAAGCACTGTCCCCCCCTTTTTTTT	0	0	0	I	0	0	0	I	0	0	0	I
T1328	AAAAAAAACCTTTATACAGTGCTTTCGCACTGTATAAAGGTTTTTTTT	0	0	0	I	0	0	0	I	0	0	0	I
T1329	AAAAAAAACCAATTTTCAGTGCGAAAGCACTGTCCCCGGCTTTTTTTT	0	0	0	I	0	0	0	I	0	0	0	I
T1330	AAAAAAAAGGTGTGAGCAGTGCTTTCGCACTGCTCACACCTTTTTTTT	0	0	0	I	3	3	0	100.00%	6	6	0	100.00%
T1331	AAAAAAAAGGTGTATGCAGTGCGAAAGCACTGCATACACCTTTTTTTT	0	0	0	I	0	0	0	I	2	2	0	100.00%
T1332	AAAAAAAAGGTGCGTACAGTGCGAAAGCACTGCTTCAGGGTTTTTTTT	0	0	0	I	0	0	0	I	0	0	0	I
T1333	AAAAAAAAGGGTTGATCAGTGCGAAAGCACTGCTAAGTGGTTTTTTTT	0	0	0	I	0	0	0	I	0	0	0	I
T1334	AAAAAAAAGGATTACTCAGTGCGAAAGCACTGTCTGACCCTTTTTTTT	0	0	0	I	3	3	0	100.00%	0	0	0	I
T1335	AAAAAAAAGCTGTATGCAGTGCTTTCGCACTGCATACAGCTTTTTTTT	9	9	0	100.00%	1	1	0	100.00%	1	1	0	100.00%
T1336	AAAAAAAAGCGGGGTTCAGTGCTTTCGCACTGCCGTAGGGTTTTTTTT	0	0	0	I	0	0	0	I	0	0	0	I
T1337	AAAAAAAAGCATAGTGCAGTGCTTTCGCACTGCACTATGCTTTTTTTT	0	0	0	I	0	0	0	I	0	0	0	I
T1338	AAAAAAAACGTCTGGTCAGTGCGAAAGCACTGTCTATAGCTTTTTTTT	0	0	0	I	0	0	0	I	3	0	3	0.00%
T1339	AAAAAAAACGTAGTATCAGTGCTTTCGCACTGATACTACGTTTTTTTT	11	11	0	100.00%	13	11	2	84.62%	2	2	0	100.00%
T1340	AAAAAAAACGGCCTAACAGTGCTTTCGCACTGCACACTGCTTTTTTTT	0	0	0	I	0	0	0	I	0	0	0	I
T1341	AAAAAAAACGCGTAATCAGTGCTTTCGCACTGAGTACGGCTTTTTTTT	1	0	1	0.00%	0	0	0	I	0	0	0	I
T1342	AAAAAAAACGATTCTACAGTGCGAAAGCACTGAATTCCCCTTTTTTTT	0	0	0	I	0	0	0	I	1	0	1	0.00%
T1343	AAAAAAAACCGTGTTGCAGTGCGAAAGCACTGGCCCGGCCTTTTTTTT	0	0	0	I	6	5	1	83.33%	0	0	0	I
T1344	AAAAAAAACCCTGAGCCAGTGCGAAAGCACTGAGGATGGCTTTTTTTT	0	0	0	I	0	0	0	I	0	0	0	I
T1345	AAAAAAAACCATTCGACAGTGCGAAAGCACTGCATGTGCCTTTTTTTT	0	0	0	I	0	0	0	I	0	0	0	I
T1346	AAAAAAAAGGGCAAGTCAGTGCGAAAGCACTGTCAACCCGTTTTTTTT	0	0	0	I	1	1	0	100.00%	0	0	0	I
T1347	AAAAAAAAGGCCCGTTCAGTGCTTTCGCACTGACCAAAGGTTTTTTTT	0	0	0	I	0	0	0	I	0	0	0	I
T1348	AAAAAAAAGGAAAGTTCAGTGCGAAAGCACTGAACTTTCCTTTTTTTT	49	49	0	100.00%	62	60	2	96.77%	34	33	1	97.06%
T1349	AAAAAAAAGCTTTTTTCAGTGCGAAAGCACTGCTCCCCCGTTTTTTTT	0	0	0	I	3	0	3	0.00%	0	0	0	I
T1350	AAAAAAAACGTTGAAGCAGTGCGAAAGCACTGCTTCAACGTTTTTTTT	31	31	0	100.00%	9	7	2	77.78%	71	67	4	94.37%
T1351	AAAAAAAACGTTCAAGCAGTGCGAAAGCACTGAACTAAGCTTTTTTTT	0	0	0	I	0	0	0	I	1	1	0	100.00%
T1352	AAAAAAAACCTGGAAACAGTGCGAAAGCACTGGTATTGGCTTTTTTTT	0	0	0	I	0	0	0	I	0	0	0	I
T1353	AAAAAAAACCTATTTTCAGTGCTTTCGCACTGTGGTAACCTTTTTTTT	0	0	0	I	0	0	0	I	0	0	0	I
T1354	AAAAAAAAGGTTTACGCAGTGCGAAAGCACTGCGTAAACCTTTTTTTT	41	41	0	100.00%	10	10	0	100.00%	9	9	0	100.00%
T1355	AAAAAAAAGGTGGAGGCAGTGCTTTCGCACTGAGCTTGCCTTTTTTTT	0	0	0	I	0	0	0	I	0	0	0	I
T1356	AAAAAAAAGGGAGTGCCAGTGCGAAAGCACTGGGCCATGGTTTTTTTT	0	0	0	I	0	0	0	I	0	0	0	I
T1357	AAAAAAAAGCTAGGTTCAGTGCTTTCGCACTGAACCTAGCTTTTTTTT	44	44	0	100.00%	41	38	3	92.68%	25	25	0	100.00%
T1358	AAAAAAAAGCGCAACACAGTGCGAAAGCACTGCCCCAACGTTTTTTTT	0	0	0	I	1	0	1	0.00%	0	0	0	I
T1359	AAAAAAAAGCCGAAGACAGTGCTTTCGCACTGGATCTGCCTTTTTTTT	4	0	4	0.00%	1	1	0	100.00%	16	9	7	56.25%
T1360	AAAAAAAACGCCGATGCAGTGCGAAAGCACTGTCGCCTCCTTTTTTTT	0	0	0	I	1	1	0	100.00%	0	0	0	I
T1361	AAAAAAAACGCATACTCAGTGCGAAAGCACTGCATACTCCTTTTTTTT	0	0	0	I	0	0	0	I	0	0	0	I
T1362	AAAAAAAACGAATTGACAGTGCTTTCGCACTGTCAATTCGTTTTTTTT	30	29	1	96.67%	85	83	2	97.65%	15	15	0	100.00%
T1363	AAAAAAAACCTGGGGTCAGTGCTTTCGCACTGTGCACTGCTTTTTTTT	1	0	1	0.00%	0	0	0	I	0	0	0	I
T1364	AAAAAAAACCGTAATTCAGTGCGAAAGCACTGCTCGTCCCTTTTTTTT	0	0	0	I	0	0	0	I	0	0	0	I
T1365	AAAAAAAACCCGTGGCCAGTGCTTTCGCACTGTTAAGCCCTTTTTTTT	0	0	0	I	0	0	0	I	0	0	0	I
T1366	AAAAAAAACCATACGGCAGTGCTTTCGCACTGTCAACACCTTTTTTTT	0	0	0	I	1	0	1	0.00%	0	0	0	I
T1367	AAAAAAAACCACTGTACAGTGCTTTCGCACTGTACAGTGGTTTTTTTT	0	0	0	I	0	0	0	I	0	0	0	I
T1368	AAAAAAAAGGTTTCGGCAGTGCGAAAGCACTGCACTGAGGTTTTTTTT	0	0	0	I	0	0	0	I	0	0	0	I
T1369	AAAAAAAAGGTGCTCTCAGTGCGAAAGCACTGCACCCCCGTTTTTTTT	0	0	0	I	1	0	1	0.00%	0	0	0	I
T1370	AAAAAAAAGGACCAACCAGTGCGAAAGCACTGAATCCCCCTTTTTTTT	0	0	0	I	0	0	0	I	0	0	0	I
T1371	AAAAAAAAGCCTGCGCCAGTGCGAAAGCACTGCTGACGCGTTTTTTTT	0	0	0	I	0	0	0	I	0	0	0	I
T1372	AAAAAAAACGTATTGACAGTGCTTTCGCACTGTCAATACGTTTTTTTT	0	0	0	I	9	9	0	100.00%	3	3	0	100.00%
T1373	AAAAAAAACGAGCTTACAGTGCGAAAGCACTGCACTAGGCTTTTTTTT	0	0	0	I	2	0	2	0.00%	2	0	2	0.00%
T1374	AAAAAAAACCTATGCTCAGTGCTTTCGCACTGAGCATAGGTTTTTTTT	5	5	0	100.00%	18	17	1	94.44%	6	6	0	100.00%
T1375	AAAAAAAACCGGCCTTCAGTGCTTTCGCACTGTCCACGCGTTTTTTTT	0	0	0	I	0	0	0	I	0	0	0	I
T1376	AAAAAAAAGGTTTTATCAGTGCGAAAGCACTGTCCTCCGCTTTTTTTT	0	0	0	I	0	0	0	I	5	4	1	80.00%
T1377	AAAAAAAAGGGTCGACCAGTGCGAAAGCACTGCCCCCCGGTTTTTTTT	0	0	0	I	0	0	0	I	0	0	0	I
T1378	AAAAAAAAGGAGTTTTCAGTGCGAAAGCACTGCCCCTGGCTTTTTTTT	0	0	0	I	0	0	0	I	5	5	0	100.00%
T1379	AAAAAAAAGCTTGTATCAGTGCTTTCGCACTGATACAAGCTTTTTTTT	0	0	0	I	1	1	0	100.00%	0	0	0	I
T1380	AAAAAAAAGCGGCAGTCAGTGCTTTCGCACTGCGTTCTCCTTTTTTTT	0	0	0	I	0	0	0	I	0	0	0	I
T1381	AAAAAAAAGCATTGATCAGTGCGAAAGCACTGATCAATGCTTTTTTTT	8	8	0	100.00%	0	0	0	I	1	1	0	100.00%
T1382	AAAAAAAAGCACTGATCAGTGCGAAAGCACTGTGCCTCCGTTTTTTTT	0	0	0	I	0	0	0	I	0	0	0	I
T1383	AAAAAAAACGTGGGCTCAGTGCTTTCGCACTGGGAGTTGGTTTTTTTT	0	0	0	I	0	0	0	I	0	0	0	I
T1384	AAAAAAAACGGCTGGGCAGTGCTTTCGCACTGAATTACGCTTTTTTTT	0	0	0	I	0	0	0	I	0	0	0	I
T1385	AAAAAAAACCTCGGTTCAGTGCTTTCGCACTGTCCATTCCTTTTTTTT	0	0	0	I	0	0	0	I	0	0	0	I
T1386	AAAAAAAACCGTTCTGCAGTGCTTTCGCACTGCAGAACGGTTTTTTTT	5	5	0	100.00%	14	14	0	100.00%	8	7	1	87.50%
T1387	AAAAAAAAGGTGTATGCAGTGCTTTCGCACTGATCATCGCTTTTTTTT	0	0	0	I	0	0	0	I	0	0	0	I
T1388	AAAAAAAAGGTCTTGTCAGTGCTTTCGCACTGCTCTCCGGTTTTTTTT	0	0	0	I	0	0	0	I	0	0	0	I
T1389	AAAAAAAAGGGATCTACAGTGCGAAAGCACTGCCCCCACGTTTTTTTT	0	0	0	I	0	0	0	I	0	0	0	I
T1390	AAAAAAAAGCGGACATCAGTGCTTTCGCACTGTCTTGGGGTTTTTTTT	0	0	0	I	0	0	0	I	0	0	0	I
T1391	AAAAAAAAGCAATATCCAGTGCGAAAGCACTGAACCCCCGTTTTTTTT	0	0	0	I	1	0	1	0.00%	0	0	0	I
T1392	AAAAAAAACGTGATACCAGTGCTTTCGCACTGGTATCACGTTTTTTTT	2	2	0	100.00%	11	10	1	90.91%	0	0	0	I
T1393	AAAAAAAACGTAACTTCAGTGCTTTCGCACTGAAGTTACGTTTTTTTT	20	20	0	100.00%	7	6	1	85.71%	13	11	2	84.62%
T1394	AAAAAAAAGGTGAGTCCAGTGCGAAAGCACTGACTATAGGTTTTTTTT	0	0	0	I	1	0	1	0.00%	0	0	0	I
T1395	AAAAAAAAGGTCTGATCAGTGCTTTCGCACTGATCAGACCTTTTTTTT	10	10	0	100.00%	32	32	0	100.00%	9	9	0	100.00%
T1396	AAAAAAAAGGTATATTCAGTGCTTTCGCACTGAATATAGCTTTTTTTT	0	0	0	I	2	2	0	100.00%	0	0	0	I
T1397	AAAAAAAACGTTAAGTCAGTGCTTTCGCACTGACTTAACGTTTTTTTT	15	15	0	100.00%	90	80	10	88.89%	12	12	0	100.00%
T1398	AAAAAAAACGTAGTTACAGTGCGAAAGCACTGTAACTACGTTTTTTTT	9	9	0	100.00%	8	5	3	62.50%	6	6	0	100.00%
T1399	AAAAAAAACCTTCGTCCAGTGCGAAAGCACTGAGAGAACCTTTTTTTT	1	0	1	0.00%	0	0	0	I	0	0	0	I
T1400	AAAAAAAACCTAAAACCAGTGCGAAAGCACTGCTAATCGCTTTTTTTT	0	0	0	I	0	0	0	I	0	0	0	I
T1401	AAAAAAAACCGGGGTGCAGTGCGAAAGCACTGTGCTGAGCTTTTTTTT	1	0	1	0.00%	0	0	0	I	0	0	0	I
T1402	AAAAAAAACCATTTGTCAGTGCGAAAGCACTGACAAATGGTTTTTTTT	0	0	0	I	0	0	0	I	2	2	0	100.00%
T1403	AAAAAAAAGGTGTCTGCAGTGCTTTCGCACTGCAGACACCTTTTTTTT	2	2	0	100.00%	0	0	0	I	9	9	0	100.00%
T1404	AAAAAAAAGGTAAAATCAGTGCTTTCGCACTGATTTTACCTTTTTTTT	6	6	0	100.00%	12	12	0	100.00%	0	0	0	I
T1405	AAAAAAAAGCTGCTTGCAGTGCTTTCGCACTGACTAGACGTTTTTTTT	0	0	0	I	0	0	0	I	0	0	0	I
T1406	AAAAAAAAGCGTATAACAGTGCTTTCGCACTGTTATACGCTTTTTTTT	0	0	0	I	0	0	0	I	0	0	0	I
T1407	AAAAAAAAGCGCACTTCAGTGCGAAAGCACTGCAAGTCCGTTTTTTTT	0	0	0	I	0	0	0	I	0	0	0	I
T1408	AAAAAAAACGTGTGCTCAGTGCGAAAGCACTGAACCGGCCTTTTTTTT	0	0	0	I	0	0	0	I	0	0	0	I
T1409	AAAAAAAACCGTTACGCAGTGCGAAAGCACTGGAAAATCCTTTTTTTT	2	0	2	0.00%	0	0	0	I	1	1	0	100.00%
T1410	AAAAAAAACCGGGGGGCAGTGCTTTCGCACTGGACTCTCCTTTTTTTT	0	0	0	I	0	0	0	I	5	3	2	60.00%
T1411	AAAAAAAACCCAATGACAGTGCTTTCGCACTGTCATTGGGTTTTTTTT	9	8	1	88.89%	32	25	7	78.13%	0	0	0	I
T1412	AAAAAAAACCACATACCAGTGCGAAAGCACTGGTATGTGGTTTTTTTT	0	0	0	I	0	0	0	I	0	0	0	I
T1413	AAAAAAAAGGTGAAATCAGTGCGAAAGCACTGAGATGTGGTTTTTTTT	0	0	0	I	0	0	0	I	0	0	0	I
T1414	AAAAAAAAGGTAGTCGCAGTGCGAAAGCACTGACACCGCGTTTTTTTT	0	0	0	I	0	0	0	I	0	0	0	I
T1415	AAAAAAAAGGCTTATGCAGTGCTTTCGCACTGTCTCAAGGTTTTTTTT	0	0	0	I	0	0	0	I	0	0	0	I
T1416	AAAAAAAAGCTCCGATCAGTGCTTTCGCACTGTGCAAAGGTTTTTTTT	0	0	0	I	0	0	0	I	0	0	0	I
T1417	AAAAAAAAGCCTTCTGCAGTGCGAAAGCACTGGTACGCCGTTTTTTTT	0	0	0	I	0	0	0	I	0	0	0	I
T1418	AAAAAAAACGTCAAAGCAGTGCTTTCGCACTGAAGCGTGGTTTTTTTT	0	0	0	I	0	0	0	I	0	0	0	I
T1419	AAAAAAAACGTAAAAACAGTGCGAAAGCACTGCTCCCCGCTTTTTTTT	0	0	0	I	0	0	0	I	0	0	0	I
T1420	AAAAAAAACGCCTAGGCAGTGCGAAAGCACTGGTCCAGCCTTTTTTTT	0	0	0	I	0	0	0	I	2	0	2	0.00%
T1421	AAAAAAAACCTGTGCACAGTGCTTTCGCACTGTGCACAGGTTTTTTTT	23	22	1	95.65%	35	32	3	91.43%	25	25	0	100.00%
T1422	AAAAAAAACCTGCGTACAGTGCTTTCGCACTGCCCACCCCTTTTTTTT	0	0	0	I	0	0	0	I	0	0	0	I
T1423	AAAAAAAACCGTGTGACAGTGCGAAAGCACTGGATCTTGCTTTTTTTT	0	0	0	I	1	0	1	0.00%	0	0	0	I
T1424	AAAAAAAACCGCGTTTCAGTGCGAAAGCACTGGCAAAGCCTTTTTTTT	0	0	0	I	0	0	0	I	0	0	0	I
T1425	AAAAAAAACCCTTGTACAGTGCTTTCGCACTGTACAAGGGTTTTTTTT	6	6	0	100.00%	4	4	0	100.00%	1	1	0	100.00%
T1426	AAAAAAAACCAGCTTGCAGTGCTTTCGCACTGCCCCGTCCTTTTTTTT	0	0	0	I	0	0	0	I	0	0	0	I
T1427	AAAAAAAACCAATATACAGTGCGAAAGCACTGTATATTGGTTTTTTTT	0	0	0	I	0	0	0	I	0	0	0	I
T1428	AAAAAAAAGGTGTTATCAGTGCGAAAGCACTGATAACACCTTTTTTTT	12	11	1	91.67%	12	11	1	91.67%	3	3	0	100.00%
T1429	AAAAAAAAGGGGTCGGCAGTGCGAAAGCACTGGAAAGTGGTTTTTTTT	0	0	0	I	0	0	0	I	1	0	1	0.00%
T1430	AAAAAAAAGGGGGCTCCAGTGCTTTCGCACTGACGAGTGGTTTTTTTT	0	0	0	I	0	0	0	I	4	2	2	50.00%
T1431	AAAAAAAAGGGGAGTTCAGTGCGAAAGCACTGTGCATCCCTTTTTTTT	0	0	0	I	0	0	0	I	0	0	0	I
T1432	AAAAAAAAGCTGTATACAGTGCGAAAGCACTGCCCCTCCGTTTTTTTT	0	0	0	I	0	0	0	I	0	0	0	I
T1433	AAAAAAAAGCTAGTGTCAGTGCGAAAGCACTGACACTAGCTTTTTTTT	17	17	0	100.00%	17	17	0	100.00%	43	37	6	86.05%
T1434	AAAAAAAACGTTGACACAGTGCTTTCGCACTGTGTCAACGTTTTTTTT	43	43	0	100.00%	40	40	0	100.00%	44	40	4	90.91%
T1435	AAAAAAAACGAACGGCCAGTGCTTTCGCACTGCGTTTAGCTTTTTTTT	0	0	0	I	0	0	0	I	0	0	0	I
T1436	AAAAAAAACCGTATGACAGTGCTTTCGCACTGTCATACGGTTTTTTTT	29	29	0	100.00%	35	33	2	94.29%	12	12	0	100.00%
T1437	AAAAAAAACCATGAAGCAGTGCTTTCGCACTGCTTCATGGTTTTTTTT	20	20	0	100.00%	87	87	0	100.00%	10	10	0	100.00%
T1438	AAAAAAAAGGTTCTTTCAGTGCTTTCGCACTGCGAATGCGTTTTTTTT	0	0	0	I	0	0	0	I	0	0	0	I
T1439	AAAAAAAAGCATTGTACAGTGCGAAAGCACTGTACAATGCTTTTTTTT	1	1	0	100.00%	0	0	0	I	0	0	0	I
T1440	AAAAAAAACGTCGTCTCAGTGCGAAAGCACTGTCCATGGCTTTTTTTT	1	0	1	0.00%	0	0	0	I	0	0	0	I
T1441	AAAAAAAACGTCAAATCAGTGCGAAAGCACTGATTTGACGTTTTTTTT	33	32	1	96.97%	19	17	2	89.47%	19	19	0	100.00%
T1442	AAAAAAAACGGGGGGTCAGTGCTTTCGCACTGAGCGAACCTTTTTTTT	0	0	0	I	0	0	0	I	3	0	3	0.00%
T1443	AAAAAAAACCCATCGTCAGTGCGAAAGCACTGTGTACTGCTTTTTTTT	0	0	0	I	0	0	0	I	0	0	0	I
T1444	AAAAAAAAGCGTGATTCAGTGCGAAAGCACTGCCGCCTGCTTTTTTTT	0	0	0	I	0	0	0	I	0	0	0	I
T1445	AAAAAAAAGCATTTATCAGTGCGAAAGCACTGAACGCACCTTTTTTTT	0	0	0	I	0	0	0	I	0	0	0	I
T1446	AAAAAAAACGTTAGCTCAGTGCGAAAGCACTGAGCTAACGTTTTTTTT	20	20	0	100.00%	47	47	0	100.00%	50	49	1	98.00%
T1447	AAAAAAAACCCTCGGTCAGTGCGAAAGCACTGTGTAAAGCTTTTTTTT	0	0	0	I	0	0	0	I	1	0	1	0.00%
T1448	AAAAAAAACCATTGGTCAGTGCGAAAGCACTGACCAATGGTTTTTTTT	60	57	3	95.00%	44	43	1	97.73%	29	27	2	93.10%
T1449	AAAAAAAAGGTTTGTCCAGTGCGAAAGCACTGGACAAACCTTTTTTTT	17	17	0	100.00%	19	19	0	100.00%	13	13	0	100.00%
T1450	AAAAAAAAGGTAAGTGCAGTGCTTTCGCACTGCACTTACCTTTTTTTT	22	22	0	100.00%	5	5	0	100.00%	7	7	0	100.00%
T1451	AAAAAAAAGGGTGATTCAGTGCTTTCGCACTGCATGCACGTTTTTTTT	0	0	0	I	0	0	0	I	0	0	0	I
T1452	AAAAAAAAGGGAACGTCAGTGCGAAAGCACTGCCTTCAGGTTTTTTTT	0	0	0	I	0	0	0	I	0	0	0	I
T1453	AAAAAAAAGGATCGACCAGTGCGAAAGCACTGATACTCGGTTTTTTTT	0	0	0	I	1	0	1	0.00%	0	0	0	I
T1454	AAAAAAAAGCTTTGCACAGTGCGAAAGCACTGTGCAAAGCTTTTTTTT	1	1	0	100.00%	4	4	0	100.00%	2	2	0	100.00%
T1455	AAAAAAAAGCATGGCTCAGTGCTTTCGCACTGGTAATCCGTTTTTTTT	0	0	0	I	0	0	0	I	0	0	0	I
T1456	AAAAAAAACGTTTGTACAGTGCTTTCGCACTGCATGAACGTTTTTTTT	0	0	0	I	0	0	0	I	0	0	0	I
T1457	AAAAAAAACGGGGGCGCAGTGCGAAAGCACTGATTCACGCTTTTTTTT	0	0	0	I	0	0	0	I	0	0	0	I
T1458	AAAAAAAACGGGGCGCCAGTGCGAAAGCACTGAATCATGCTTTTTTTT	0	0	0	I	0	0	0	I	0	0	0	I
T1459	AAAAAAAACGGAAGGGCAGTGCTTTCGCACTGAAAATTGCTTTTTTTT	0	0	0	I	0	0	0	I	0	0	0	I
T1460	AAAAAAAACCTGAACTCAGTGCGAAAGCACTGCTTCTCCCTTTTTTTT	0	0	0	I	0	0	0	I	0	0	0	I
T1461	AAAAAAAACCGTGATGCAGTGCTTTCGCACTGCATCACGGTTTTTTTT	39	39	0	100.00%	45	45	0	100.00%	27	26	1	96.30%
T1462	AAAAAAAAGGTTTCCACAGTGCTTTCGCACTGCATGAGGGTTTTTTTT	0	0	0	I	1	0	1	0.00%	5	0	5	0.00%
T1463	AAAAAAAAGGTCCTAACAGTGCGAAAGCACTGCGATCTCGTTTTTTTT	0	0	0	I	0	0	0	I	6	0	6	0.00%
T1464	AAAAAAAAGGGGTACCCAGTGCGAAAGCACTGCCACAACGTTTTTTTT	0	0	0	I	0	0	0	I	0	0	0	I
T1465	AAAAAAAAGGACCCCTCAGTGCGAAAGCACTGCCGCTCGGTTTTTTTT	0	0	0	I	1	0	1	0.00%	0	0	0	I
T1466	AAAAAAAAGCTTTGTTCAGTGCGAAAGCACTGAACAAAGCTTTTTTTT	0	0	0	I	1	1	0	100.00%	0	0	0	I
T1467	AAAAAAAAGCTATGTGCAGTGCTTTCGCACTGCACATAGCTTTTTTTT	7	7	0	100.00%	35	35	0	100.00%	3	3	0	100.00%
T1468	AAAAAAAAGCGGTGTTCAGTGCGAAAGCACTGCCGGCCCGTTTTTTTT	0	0	0	I	0	0	0	I	0	0	0	I
T1469	AAAAAAAAGCCAGGCTCAGTGCTTTCGCACTGTCTATTCGTTTTTTTT	0	0	0	I	0	0	0	I	1	0	1	0.00%
T1470	AAAAAAAAGCAGTGCGCAGTGCTTTCGCACTGTGATCAGCTTTTTTTT	0	0	0	I	0	0	0	I	0	0	0	I
T1471	AAAAAAAAGCAAGTAGCAGTGCGAAAGCACTGTCGTTCCGTTTTTTTT	1	0	1	0.00%	0	0	0	I	0	0	0	I
T1472	AAAAAAAACGTGTAATCAGTGCTTTCGCACTGATTACACGTTTTTTTT	6	6	0	100.00%	1	1	0	100.00%	2	2	0	100.00%
T1473	AAAAAAAACGCATGCTCAGTGCGAAAGCACTGTTCTGGGCTTTTTTTT	0	0	0	I	0	0	0	I	0	0	0	I
T1474	AAAAAAAACCAAACATCAGTGCTTTCGCACTGATGTTTGGTTTTTTTT	8	8	0	100.00%	28	26	2	92.86%	22	22	0	100.00%
T1475	AAAAAAAAGGACGCCCCAGTGCTTTCGCACTGTCGAACGCTTTTTTTT	0	0	0	I	0	0	0	I	0	0	0	I
T1476	AAAAAAAAGCAATTATCAGTGCGAAAGCACTGATAATTGCTTTTTTTT	11	11	0	100.00%	3	3	0	100.00%	1	1	0	100.00%
T1477	AAAAAAAACGTCATGTCAGTGCTTTCGCACTGACATGACGTTTTTTTT	43	43	0	100.00%	17	17	0	100.00%	35	31	4	88.57%
T1478	AAAAAAAACGTATTGACAGTGCGAAAGCACTGTCAATACGTTTTTTTT	15	15	0	100.00%	26	26	0	100.00%	9	9	0	100.00%
T1479	AAAAAAAACGCTCTCACAGTGCTTTCGCACTGCGTGCCGGTTTTTTTT	1	0	1	0.00%	0	0	0	I	0	0	0	I
T1480	AAAAAAAACCTTAACGCAGTGCGAAAGCACTGCGTTAAGGTTTTTTTT	18	17	1	94.44%	22	22	0	100.00%	10	10	0	100.00%
T1481	AAAAAAAACCTGTCAACAGTGCTTTCGCACTGAGGAATCGTTTTTTTT	0	0	0	I	0	0	0	I	0	0	0	I
T1482	AAAAAAAAGGTAAGTTCAGTGCGAAAGCACTGAACTTACCTTTTTTTT	0	0	0	I	15	15	0	100.00%	2	2	0	100.00%
T1483	AAAAAAAAGGGCTTCGCAGTGCTTTCGCACTGAAAGAAGGTTTTTTTT	0	0	0	I	1	1	0	100.00%	0	0	0	I
T1484	AAAAAAAAGGCATGTTCAGTGCTTTCGCACTGAACATGCCTTTTTTTT	26	26	0	100.00%	26	25	1	96.15%	1	1	0	100.00%
T1485	AAAAAAAACCTTTTGTCAGTGCTTTCGCACTGACAAAAGGTTTTTTTT	1	1	0	100.00%	5	5	0	100.00%	0	0	0	I
T1486	AAAAAAAACCTCCGCTCAGTGCGAAAGCACTGTGGTACCCTTTTTTTT	0	0	0	I	0	0	0	I	0	0	0	I
T1487	AAAAAAAACCGGTGGCCAGTGCTTTCGCACTGAAGGTTGCTTTTTTTT	0	0	0	I	0	0	0	I	0	0	0	I
T1488	AAAAAAAACCGAGTTGCAGTGCGAAAGCACTGATCAATGCTTTTTTTT	0	0	0	I	0	0	0	I	0	0	0	I
T1489	AAAAAAAACCCGGGTCCAGTGCTTTCGCACTGCTGAGACGTTTTTTTT	0	0	0	I	0	0	0	I	0	0	0	I
T1490	AAAAAAAACCCAAAAGCAGTGCGAAAGCACTGTATGCACCTTTTTTTT	0	0	0	I	0	0	0	I	0	0	0	I
T1491	AAAAAAAACCAAATTACAGTGCGAAAGCACTGTAATTTGGTTTTTTTT	3	3	0	100.00%	0	0	0	I	2	2	0	100.00%
T1492	AAAAAAAAGGTAGTGTCAGTGCGAAAGCACTGACACTACCTTTTTTTT	13	13	0	100.00%	45	45	0	100.00%	15	14	1	93.33%
T1493	AAAAAAAAGGGGCATGCAGTGCGAAAGCACTGGCAAAAGGTTTTTTTT	1	0	1	0.00%	0	0	0	I	2	2	0	100.00%
T1494	AAAAAAAAGGCTAGTGCAGTGCTTTCGCACTGCACTAGCCTTTTTTTT	0	0	0	I	3	3	0	100.00%	0	0	0	I
T1495	AAAAAAAAGGCGTGCGCAGTGCGAAAGCACTGTAGTATGGTTTTTTTT	0	0	0	I	0	0	0	I	0	0	0	I
T1496	AAAAAAAAGGCAAACGCAGTGCTTTCGCACTGGACACCCGTTTTTTTT	1	0	1	0.00%	0	0	0	I	0	0	0	I
T1497	AAAAAAAAGCGTTACACAGTGCTTTCGCACTGTGTAACGCTTTTTTTT	7	7	0	100.00%	11	11	0	100.00%	3	3	0	100.00%
T1498	AAAAAAAAGCGGGATTCAGTGCGAAAGCACTGTTCGGCGGTTTTTTTT	0	0	0	I	0	0	0	I	0	0	0	I
T1499	AAAAAAAAGCACTGATCAGTGCGAAAGCACTGCCCATCGGTTTTTTTT	0	0	0	I	0	0	0	I	0	0	0	I
T1500	AAAAAAAACGTTCACTCAGTGCTTTCGCACTGAGTGAACGTTTTTTTT	34	29	5	85.29%	36	35	1	97.22%	21	21	0	100.00%
T1501	AAAAAAAACGTGGCTTCAGTGCTTTCGCACTGTTATTCCCTTTTTTTT	0	0	0	I	0	0	0	I	1	0	1	0.00%
T1502	AAAAAAAACGGCGTCTCAGTGCTTTCGCACTGCAACAAGGTTTTTTTT	0	0	0	I	4	0	4	0.00%	0	0	0	I
T1503	AAAAAAAACGCACTGACAGTGCTTTCGCACTGGGCACAGCTTTTTTTT	0	0	0	I	0	0	0	I	0	0	0	I
T1504	AAAAAAAACCTCTATTCAGTGCGAAAGCACTGAGGCCTCCTTTTTTTT	0	0	0	I	0	0	0	I	0	0	0	I
T1505	AAAAAAAACCGTCTCGCAGTGCTTTCGCACTGTACGTACGTTTTTTTT	0	0	0	I	0	0	0	I	0	0	0	I
T1506	AAAAAAAACCCGGTAGCAGTGCGAAAGCACTGGCATTTCCTTTTTTTT	0	0	0	I	0	0	0	I	0	0	0	I
T1507	AAAAAAAACCCATGTGCAGTGCTTTCGCACTGAAACCCCCTTTTTTTT	0	0	0	I	0	0	0	I	0	0	0	I
T1508	AAAAAAAAGGTTTTGGCAGTGCTTTCGCACTGTTGCCGGGTTTTTTTT	0	0	0	I	0	0	0	I	0	0	0	I
T1509	AAAAAAAAGGTCGTTTCAGTGCTTTCGCACTGCCTACTGCTTTTTTTT	0	0	0	I	0	0	0	I	0	0	0	I
T1510	AAAAAAAAGGTACTTCCAGTGCGAAAGCACTGGAAGTAGCTTTTTTTT	1	1	0	100.00%	3	3	0	100.00%	5	5	0	100.00%
T1511	AAAAAAAAGGTAATGACAGTGCTTTCGCACTGTCATTACCTTTTTTTT	12	12	0	100.00%	19	19	0	100.00%	14	14	0	100.00%
T1512	AAAAAAAAGGGCCATTCAGTGCTTTCGCACTGTGAATCGGTTTTTTTT	0	0	0	I	0	0	0	I	0	0	0	I
T1513	AAAAAAAAGCGGGGGCCAGTGCGAAAGCACTGTTAACGGGTTTTTTTT	0	0	0	I	0	0	0	I	1	1	0	100.00%
T1514	AAAAAAAAGCCGGCACCAGTGCGAAAGCACTGTTCTTGCGTTTTTTTT	0	0	0	I	0	0	0	I	1	1	0	100.00%
T1515	AAAAAAAACGTAATTCCAGTGCTTTCGCACTGGAATTACGTTTTTTTT	3	3	0	100.00%	11	11	0	100.00%	0	0	0	I
T1516	AAAAAAAACGGATCACCAGTGCGAAAGCACTGCCACCGGGTTTTTTTT	0	0	0	I	0	0	0	I	0	0	0	I
T1517	AAAAAAAACCTACTCACAGTGCTTTCGCACTGTCATCTGCTTTTTTTT	7	0	7	0.00%	1	0	1	0.00%	1	1	0	100.00%
T1518	AAAAAAAACCCAATCTCAGTGCTTTCGCACTGACCCCCCCTTTTTTTT	0	0	0	I	0	0	0	I	0	0	0	I
T1519	AAAAAAAAGGAAATCGCAGTGCTTTCGCACTGGAGAACGGTTTTTTTT	3	0	3	0.00%	1	0	1	0.00%	1	0	1	0.00%
T1520	AAAAAAAAGCAAGTGTCAGTGCGAAAGCACTGACACTTGGTTTTTTTT	0	0	0	I	1	1	0	100.00%	0	0	0	I
T1521	AAAAAAAACGGTGTCGCAGTGCTTTCGCACTGTAAAGTGGTTTTTTTT	0	0	0	I	0	0	0	I	0	0	0	I
T1522	AAAAAAAACGGTCTCGCAGTGCTTTCGCACTGGAACCAGGTTTTTTTT	0	0	0	I	0	0	0	I	0	0	0	I
T1523	AAAAAAAACGAGGAGCCAGTGCTTTCGCACTGTCAATACGTTTTTTTT	0	0	0	I	0	0	0	I	0	0	0	I
T1524	AAAAAAAACCTGGTTGCAGTGCGAAAGCACTGAAGGATGCTTTTTTTT	0	0	0	I	0	0	0	I	0	0	0	I
T1525	AAAAAAAACCTGGCGGCAGTGCTTTCGCACTGAACTGACCTTTTTTTT	0	0	0	I	0	0	0	I	0	0	0	I
T1526	AAAAAAAACCCCCGCTCAGTGCGAAAGCACTGTCGTGCCCTTTTTTTT	0	0	0	I	0	0	0	I	0	0	0	I
T1527	AAAAAAAACCCCATGGCAGTGCGAAAGCACTGAATGAACCTTTTTTTT	0	0	0	I	2	0	2	0.00%	0	0	0	I
T1528	AAAAAAAAGGGTCATCCAGTGCGAAAGCACTGAGATTGCGTTTTTTTT	0	0	0	I	0	0	0	I	0	0	0	I
T1529	AAAAAAAAGGAACTGGCAGTGCGAAAGCACTGGTCCCCCGTTTTTTTT	0	0	0	I	0	0	0	I	0	0	0	I
T1530	AAAAAAAAGCTTTAGTCAGTGCGAAAGCACTGCTCCGTCGTTTTTTTT	0	0	0	I	0	0	0	I	0	0	0	I
T1531	AAAAAAAAGCGCACGGCAGTGCTTTCGCACTGCGAACAGGTTTTTTTT	0	0	0	I	0	0	0	I	0	0	0	I
T1532	AAAAAAAAGCAGTTATCAGTGCGAAAGCACTGGGAGAGCGTTTTTTTT	0	0	0	I	0	0	0	I	0	0	0	I
T1533	AAAAAAAACGTTGTGGCAGTGCTTTCGCACTGTGTCCAGCTTTTTTTT	0	0	0	I	0	0	0	I	0	0	0	I
T1534	AAAAAAAACGATCGTACAGTGCGAAAGCACTGCTGCATGCTTTTTTTT	0	0	0	I	0	0	0	I	0	0	0	I
T1535	AAAAAAAACCTTTGAGCAGTGCTTTCGCACTGCTCAAAGGTTTTTTTT	20	20	0	100.00%	34	33	1	97.06%	28	28	0	100.00%
T1536	AAAAAAAACCTGTGTGCAGTGCGAAAGCACTGGTCTCTCGTTTTTTTT	0	0	0	I	1	0	1	0.00%	0	0	0	I
T1537	AAAAAAAACCATTTGACAGTGCGAAAGCACTGACCACAGCTTTTTTTT	0	0	0	I	0	0	0	I	0	0	0	I
T1538	AAAAAAAAGGTGTCGGCAGTGCTTTCGCACTGATGCCACGTTTTTTTT	0	0	0	I	0	0	0	I	0	0	0	I
T1539	AAAAAAAAGGTAGGTGCAGTGCTTTCGCACTGCACCTACCTTTTTTTT	18	18	0	100.00%	40	40	0	100.00%	2	2	0	100.00%
T1540	AAAAAAAAGGGGCATACAGTGCGAAAGCACTGCAGAGCGGTTTTTTTT	0	0	0	I	0	0	0	I	0	0	0	I
T1541	AAAAAAAAGGCACATTCAGTGCGAAAGCACTGCACCCGGGTTTTTTTT	0	0	0	I	0	0	0	I	0	0	0	I
T1542	AAAAAAAAGGAAGTGCCAGTGCGAAAGCACTGCGAACGGGTTTTTTTT	0	0	0	I	1	0	1	0.00%	0	0	0	I
T1543	AAAAAAAAGCTAGTAACAGTGCGAAAGCACTGTTACTAGCTTTTTTTT	0	0	0	I	0	0	0	I	0	0	0	I
T1544	AAAAAAAAGCCCACAACAGTGCGAAAGCACTGCCCCCCGCTTTTTTTT	0	0	0	I	0	0	0	I	0	0	0	I
T1545	AAAAAAAAGCATCGCGCAGTGCTTTCGCACTGACGTGCCCTTTTTTTT	0	0	0	I	2	0	2	0.00%	0	0	0	I
T1546	AAAAAAAAGCAATTGTCAGTGCTTTCGCACTGACAATTGCTTTTTTTT	7	7	0	100.00%	20	20	0	100.00%	3	3	0	100.00%
T1547	AAAAAAAACCTTTATTCAGTGCGAAAGCACTGAATAAAGGTTTTTTTT	9	8	1	88.89%	1	1	0	100.00%	0	0	0	I
T1548	AAAAAAAACCGGTCTACAGTGCGAAAGCACTGAGAACGCCTTTTTTTT	0	0	0	I	0	0	0	I	7	5	2	71.43%
T1549	AAAAAAAACCGGGGTTCAGTGCGAAAGCACTGAAAACCCGTTTTTTTT	0	0	0	I	0	0	0	I	0	0	0	I
T1550	AAAAAAAACCATTGTTCAGTGCTTTCGCACTGGTAAATCCTTTTTTTT	0	0	0	I	0	0	0	I	0	0	0	I
T1551	AAAAAAAAGGTTGTGTCAGTGCGAAAGCACTGAGGACTCGTTTTTTTT	0	0	0	I	0	0	0	I	1	1	0	100.00%
T1552	AAAAAAAAGGTCAGCACAGTGCTTTCGCACTGTGCTGACCTTTTTTTT	28	27	1	96.43%	28	28	0	100.00%	23	23	0	100.00%
T1553	AAAAAAAAGCTTGTATCAGTGCGAAAGCACTGATACAAGCTTTTTTTT	0	0	0	I	3	3	0	100.00%	0	0	0	I
T1554	AAAAAAAAGCTTATGTCAGTGCTTTCGCACTGACATAAGCTTTTTTTT	0	0	0	I	12	11	1	91.67%	0	0	0	I
T1555	AAAAAAAACGTCAAATCAGTGCTTTCGCACTGATTTGACGTTTTTTTT	23	22	1	95.65%	25	21	4	84.00%	17	16	1	94.12%
T1556	AAAAAAAACGCGGTGTCAGTGCGAAAGCACTGTAATATCGTTTTTTTT	0	0	0	I	0	0	0	I	0	0	0	I
T1557	AAAAAAAACGACCACGCAGTGCTTTCGCACTGAATGAGGGTTTTTTTT	0	0	0	I	0	0	0	I	0	0	0	I
T1558	AAAAAAAACGACAGAGCAGTGCGAAAGCACTGAACCCAGCTTTTTTTT	0	0	0	I	0	0	0	I	0	0	0	I
T1559	AAAAAAAACGAATCTACAGTGCTTTCGCACTGTAGATTCGTTTTTTTT	3	3	0	100.00%	0	0	0	I	0	0	0	I
T1560	AAAAAAAACCATCGATCAGTGCTTTCGCACTGTACAGCCCTTTTTTTT	0	0	0	I	0	0	0	I	0	0	0	I
T1561	AAAAAAAAGGTTGTTACAGTGCGAAAGCACTGAATCCGCGTTTTTTTT	0	0	0	I	0	0	0	I	0	0	0	I
T1562	AAAAAAAAGGTTACATCAGTGCTTTCGCACTGATGTAACCTTTTTTTT	1	1	0	100.00%	0	0	0	I	0	0	0	I
T1563	AAAAAAAAGGTGGTTGCAGTGCTTTCGCACTGTTAGTCCGTTTTTTTT	0	0	0	I	0	0	0	I	0	0	0	I
T1564	AAAAAAAAGCTAGACCCAGTGCTTTCGCACTGAATGGCCCTTTTTTTT	0	0	0	I	0	0	0	I	0	0	0	I
T1565	AAAAAAAACGTTTACCCAGTGCGAAAGCACTGCGAGAAGCTTTTTTTT	0	0	0	I	0	0	0	I	0	0	0	I
T1566	AAAAAAAACGTCGGTGCAGTGCTTTCGCACTGTCGAATCCTTTTTTTT	1	0	1	0.00%	0	0	0	I	7	3	4	42.86%
T1567	AAAAAAAACCGTAGTGCAGTGCGAAAGCACTGTCCCTCCGTTTTTTTT	0	0	0	I	0	0	0	I	0	0	0	I
T1568	AAAAAAAACCGGTTTTCAGTGCGAAAGCACTGCGGGATCGTTTTTTTT	0	0	0	I	0	0	0	I	0	0	0	I
T1569	AAAAAAAACCAGCAAACAGTGCGAAAGCACTGACCGCACCTTTTTTTT	0	0	0	I	0	0	0	I	2	0	2	0.00%
T1570	AAAAAAAAGGTTAGTTCAGTGCGAAAGCACTGAACTAACCTTTTTTTT	3	3	0	100.00%	0	0	0	I	0	0	0	I
T1571	AAAAAAAAGGAGTATACAGTGCTTTCGCACTGGACGTGCCTTTTTTTT	0	0	0	I	0	0	0	I	0	0	0	I
T1572	AAAAAAAAGGAAGGTCCAGTGCGAAAGCACTGCCCGCACGTTTTTTTT	0	0	0	I	0	0	0	I	5	5	0	100.00%
T1573	AAAAAAAACGTTCTCACAGTGCGAAAGCACTGTGAGAACGTTTTTTTT	0	0	0	I	6	6	0	100.00%	0	0	0	I
T1574	AAAAAAAACGCAAATTCAGTGCTTTCGCACTGAATTTGCGTTTTTTTT	23	23	0	100.00%	14	14	0	100.00%	19	19	0	100.00%
T1575	AAAAAAAACCTACTTGCAGTGCGAAAGCACTGAGCACCCCTTTTTTTT	0	0	0	I	0	0	0	I	0	0	0	I
T1576	AAAAAAAAGGTGTCTCCAGTGCGAAAGCACTGTTCCCGCGTTTTTTTT	1	0	1	0.00%	0	0	0	I	0	0	0	I
T1577	AAAAAAAAGGTGAGTGCAGTGCGAAAGCACTGCACTCACCTTTTTTTT	3	3	0	100.00%	0	0	0	I	1	1	0	100.00%
T1578	AAAAAAAAGGTAGCTTCAGTGCTTTCGCACTGAAGCTACCTTTTTTTT	32	32	0	100.00%	18	17	1	94.44%	24	24	0	100.00%
T1579	AAAAAAAAGGTAATGGCAGTGCGAAAGCACTGGATAGTCGTTTTTTTT	0	0	0	I	0	0	0	I	0	0	0	I
T1580	AAAAAAAAGGGTGGGCCAGTGCTTTCGCACTGACAAGTGGTTTTTTTT	0	0	0	I	0	0	0	I	0	0	0	I
T1581	AAAAAAAAGGGTAGTACAGTGCTTTCGCACTGTACTACCCTTTTTTTT	0	0	0	I	0	0	0	I	0	0	0	I
T1582	AAAAAAAAGGCGGGTGCAGTGCGAAAGCACTGAATAACGGTTTTTTTT	0	0	0	I	0	0	0	I	0	0	0	I
T1583	AAAAAAAAGGATACGTCAGTGCGAAAGCACTGCGCTCTGCTTTTTTTT	0	0	0	I	0	0	0	I	0	0	0	I
T1584	AAAAAAAAGCTTGTAGCAGTGCTTTCGCACTGCTACAAGCTTTTTTTT	2	2	0	100.00%	0	0	0	I	4	4	0	100.00%
T1585	AAAAAAAAGCTCATCCCAGTGCGAAAGCACTGAGCCGGGGTTTTTTTT	0	0	0	I	0	0	0	I	0	0	0	I
T1586	AAAAAAAAGCCTCATTCAGTGCGAAAGCACTGCTCATCGGTTTTTTTT	0	0	0	I	0	0	0	I	1	1	0	100.00%
T1587	AAAAAAAAGCACTACGCAGTGCGAAAGCACTGGGCTTCCGTTTTTTTT	0	0	0	I	0	0	0	I	0	0	0	I
T1588	AAAAAAAACGTTATGCCAGTGCTTTCGCACTGGCATAACGTTTTTTTT	35	34	1	97.14%	30	28	2	93.33%	13	9	4	69.23%
T1589	AAAAAAAACGAGGGCTCAGTGCTTTCGCACTGACAAAAGGTTTTTTTT	4	0	4	0.00%	13	0	13	0.00%	10	0	10	0.00%
T1590	AAAAAAAACCTTCATGCAGTGCTTTCGCACTGCATGAAGGTTTTTTTT	10	10	0	100.00%	16	16	0	100.00%	0	0	0	I
T1591	AAAAAAAACCTGGTGGCAGTGCGAAAGCACTGCGATTCCGTTTTTTTT	0	0	0	I	0	0	0	I	0	0	0	I
T1592	AAAAAAAACCTGGGCTCAGTGCGAAAGCACTGTGCTGACGTTTTTTTT	0	0	0	I	0	0	0	I	0	0	0	I
T1593	AAAAAAAACCAGCCGGCAGTGCGAAAGCACTGGAAATACCTTTTTTTT	0	0	0	I	0	0	0	I	0	0	0	I
T1594	AAAAAAAAGGTGGAAACAGTGCTTTCGCACTGTTTCCACCTTTTTTTT	38	37	1	97.37%	29	29	0	100.00%	13	13	0	100.00%
T1595	AAAAAAAAGGTCAATACAGTGCTTTCGCACTGTATTGACCTTTTTTTT	9	9	0	100.00%	0	0	0	I	3	3	0	100.00%
T1596	AAAAAAAAGGTATTTGCAGTGCGAAAGCACTGCAAATACCTTTTTTTT	8	8	0	100.00%	3	3	0	100.00%	0	0	0	I
T1597	AAAAAAAAGGTACGAACAGTGCGAAAGCACTGCCCCCCCGTTTTTTTT	0	0	0	I	0	0	0	I	0	0	0	I
T1598	AAAAAAAAGGGGTGGGCAGTGCGAAAGCACTGGATTGCCGTTTTTTTT	0	0	0	I	0	0	0	I	4	3	1	75.00%
T1599	AAAAAAAAGGCATGTACAGTGCGAAAGCACTGTACATGCCTTTTTTTT	19	19	0	100.00%	34	34	0	100.00%	2	2	0	100.00%
T1600	AAAAAAAAGCTTCTTCCAGTGCGAAAGCACTGCATTCCGGTTTTTTTT	0	0	0	I	0	0	0	I	0	0	0	I
T1601	AAAAAAAAGCCGGAAACAGTGCTTTCGCACTGGCTGACCGTTTTTTTT	0	0	0	I	0	0	0	I	0	0	0	I
T1602	AAAAAAAACGTTAGTGCAGTGCTTTCGCACTGCACTAACGTTTTTTTT	2	1	1	50.00%	18	18	0	100.00%	8	8	0	100.00%
T1603	AAAAAAAACGCGCCTACAGTGCGAAAGCACTGGCAACCCCTTTTTTTT	1	1	0	100.00%	0	0	0	I	0	0	0	I
T1604	AAAAAAAACCTGTGTACAGTGCGAAAGCACTGGCGCTCGCTTTTTTTT	0	0	0	I	0	0	0	I	0	0	0	I
T1605	AAAAAAAACCGGTGGGCAGTGCTTTCGCACTGGGCGTAGCTTTTTTTT	0	0	0	I	0	0	0	I	0	0	0	I
T1606	AAAAAAAAGGTTAAAACAGTGCGAAAGCACTGTTTTAACCTTTTTTTT	1	1	0	100.00%	1	1	0	100.00%	0	0	0	I
T1607	AAAAAAAAGGTGCTAACAGTGCTTTCGCACTGAGAGAGCCTTTTTTTT	0	0	0	I	0	0	0	I	0	0	0	I
T1608	AAAAAAAAGGTATGTGCAGTGCGAAAGCACTGGCCAGCCGTTTTTTTT	0	0	0	I	0	0	0	I	0	0	0	I
T1609	AAAAAAAAGGTACGACCAGTGCGAAAGCACTGACAAGAGGTTTTTTTT	0	0	0	I	0	0	0	I	0	0	0	I
T1610	AAAAAAAAGGAGGGGCCAGTGCGAAAGCACTGAAAGCCGGTTTTTTTT	0	0	0	I	0	0	0	I	1	1	0	100.00%
T1611	AAAAAAAAGCGATATACAGTGCTTTCGCACTGTATATCGCTTTTTTTT	0	0	0	I	0	0	0	I	0	0	0	I
T1612	AAAAAAAAGCCATGTACAGTGCTTTCGCACTGGCCAACGGTTTTTTTT	0	0	0	I	0	0	0	I	0	0	0	I
T1613	AAAAAAAACGTCTATGCAGTGCTTTCGCACTGCATAGACGTTTTTTTT	3	2	1	66.67%	4	4	0	100.00%	0	0	0	I
T1614	AAAAAAAACGTAGATTCAGTGCGAAAGCACTGTCGGCCCGTTTTTTTT	0	0	0	I	0	0	0	I	0	0	0	I
T1615	AAAAAAAACGTACGTCCAGTGCGAAAGCACTGAGCTGCCCTTTTTTTT	0	0	0	I	0	0	0	I	0	0	0	I
T1616	AAAAAAAACGGTCTACCAGTGCGAAAGCACTGCCTTTACCTTTTTTTT	0	0	0	I	1	1	0	100.00%	0	0	0	I
T1617	AAAAAAAACCTTATCTCAGTGCTTTCGCACTGAGATAAGGTTTTTTTT	11	11	0	100.00%	7	6	1	85.71%	5	5	0	100.00%
T1618	AAAAAAAAGGTCATGCCAGTGCGAAAGCACTGCCCCCAGGTTTTTTTT	2	0	2	0.00%	2	0	2	0.00%	0	0	0	I
T1619	AAAAAAAAGGTCAACGCAGTGCGAAAGCACTGACCTTACGTTTTTTTT	0	0	0	I	1	0	1	0.00%	0	0	0	I
T1620	AAAAAAAAGGGCAGCACAGTGCGAAAGCACTGTGACATGGTTTTTTTT	0	0	0	I	0	0	0	I	1	0	1	0.00%
T1621	AAAAAAAAGCTGTGTGCAGTGCTTTCGCACTGACGGATGCTTTTTTTT	0	0	0	I	0	0	0	I	0	0	0	I
T1622	AAAAAAAAGCTCTGTACAGTGCTTTCGCACTGTACAGAGCTTTTTTTT	7	7	0	100.00%	26	26	0	100.00%	17	17	0	100.00%
T1623	AAAAAAAAGCAGAGGGCAGTGCGAAAGCACTGTGCCGCGGTTTTTTTT	0	0	0	I	0	0	0	I	0	0	0	I
T1624	AAAAAAAACGTATGCACAGTGCTTTCGCACTGTAACGCGGTTTTTTTT	0	0	0	I	0	0	0	I	0	0	0	I
T1625	AAAAAAAACCTTGGAACAGTGCGAAAGCACTGCCTTACCCTTTTTTTT	0	0	0	I	0	0	0	I	0	0	0	I
T1626	AAAAAAAACCTTAGGGCAGTGCTTTCGCACTGAGCATCGCTTTTTTTT	1	0	1	0.00%	0	0	0	I	2	0	2	0.00%
T1627	AAAAAAAAGGTTTGAGCAGTGCTTTCGCACTGCTCAAACCTTTTTTTT	24	24	0	100.00%	49	49	0	100.00%	40	40	0	100.00%
T1628	AAAAAAAAGGTTATCGCAGTGCGAAAGCACTGCGATAACCTTTTTTTT	21	21	0	100.00%	18	18	0	100.00%	0	0	0	I
T1629	AAAAAAAAGGCTTTCACAGTGCGAAAGCACTGCTACCCCGTTTTTTTT	0	0	0	I	0	0	0	I	0	0	0	I
T1630	AAAAAAAAGGATGCAGCAGTGCGAAAGCACTGTCTCGGGGTTTTTTTT	0	0	0	I	1	1	0	100.00%	0	0	0	I
T1631	AAAAAAAAGCAGTAATCAGTGCTTTCGCACTGATTACTGCTTTTTTTT	26	25	1	96.15%	9	9	0	100.00%	3	3	0	100.00%
T1632	AAAAAAAAGCAGCTAACAGTGCTTTCGCACTGTGCAACGGTTTTTTTT	0	0	0	I	0	0	0	I	0	0	0	I
T1633	AAAAAAAACGTTGTCACAGTGCTTTCGCACTGTGACAACGTTTTTTTT	9	9	0	100.00%	29	28	1	96.55%	7	7	0	100.00%
T1634	AAAAAAAACGTGCCTACAGTGCTTTCGCACTGAACAAGGCTTTTTTTT	0	0	0	I	0	0	0	I	1	0	1	0.00%
T1635	AAAAAAAACGTATCATCAGTGCGAAAGCACTGATGATACGTTTTTTTT	6	6	0	100.00%	7	6	1	85.71%	6	6	0	100.00%
T1636	AAAAAAAACGTAGTCGCAGTGCGAAAGCACTGAGTATCGGTTTTTTTT	0	0	0	I	0	0	0	I	0	0	0	I
T1637	AAAAAAAACCATTCGTCAGTGCGAAAGCACTGACGAATGGTTTTTTTT	7	7	0	100.00%	44	44	0	100.00%	18	18	0	100.00%
T1638	AAAAAAAACCACTAGTCAGTGCGAAAGCACTGAGCCCCCCTTTTTTTT	0	0	0	I	0	0	0	I	0	0	0	I
T1639	AAAAAAAAGGTGTCTGCAGTGCTTTCGCACTGTTCGAGCGTTTTTTTT	0	0	0	I	0	0	0	I	1	0	1	0.00%
T1640	AAAAAAAAGGTGGGTGCAGTGCTTTCGCACTGGGCGATCGTTTTTTTT	0	0	0	I	0	0	0	I	0	0	0	I
T1641	AAAAAAAAGGGAACAACAGTGCGAAAGCACTGCTCCGGGGTTTTTTTT	0	0	0	I	0	0	0	I	0	0	0	I
T1642	AAAAAAAAGGCGTGCGCAGTGCTTTCGCACTGACCTGTGGTTTTTTTT	0	0	0	I	0	0	0	I	0	0	0	I
T1643	AAAAAAAAGGATCATACAGTGCGAAAGCACTGCTTCCGCGTTTTTTTT	0	0	0	I	0	0	0	I	1	0	1	0.00%
T1644	AAAAAAAAGCTCTCAACAGTGCGAAAGCACTGGTGTGCCCTTTTTTTT	0	0	0	I	0	0	0	I	0	0	0	I
T1645	AAAAAAAAGCCTATGGCAGTGCGAAAGCACTGCCATAGGGTTTTTTTT	1	1	0	100.00%	0	0	0	I	0	0	0	I
T1646	AAAAAAAAGCCGCTAGCAGTGCGAAAGCACTGGCCCCCCGTTTTTTTT	0	0	0	I	0	0	0	I	0	0	0	I
T1647	AAAAAAAAGCCAGGTTCAGTGCGAAAGCACTGGCCAGACCTTTTTTTT	0	0	0	I	0	0	0	I	0	0	0	I
T1648	AAAAAAAAGCAGCTTGCAGTGCTTTCGCACTGACGTGACGTTTTTTTT	0	0	0	I	0	0	0	I	0	0	0	I
T1649	AAAAAAAAGCAACGGTCAGTGCGAAAGCACTGCAAACCCGTTTTTTTT	0	0	0	I	0	0	0	I	3	0	3	0.00%
T1650	AAAAAAAACGTTTTGACAGTGCTTTCGCACTGTCAAAACGTTTTTTTT	1	1	0	100.00%	10	10	0	100.00%	12	12	0	100.00%
T1651	AAAAAAAACGTTAATACAGTGCGAAAGCACTGTATTAACGTTTTTTTT	12	12	0	100.00%	1	0	1	0.00%	13	12	1	92.31%
T1652	AAAAAAAACCTTTATGCAGTGCTTTCGCACTGCATAAAGGTTTTTTTT	1	1	0	100.00%	7	7	0	100.00%	0	0	0	I
T1653	AAAAAAAACCTTATGTCAGTGCGAAAGCACTGACATAAGGTTTTTTTT	2	2	0	100.00%	2	2	0	100.00%	3	3	0	100.00%
T1654	AAAAAAAACCTATGTGCAGTGCGAAAGCACTGCACATAGGTTTTTTTT	0	0	0	I	8	8	0	100.00%	4	3	1	75.00%
T1655	AAAAAAAACCGTGCAACAGTGCGAAAGCACTGCATTCCCCTTTTTTTT	0	0	0	I	0	0	0	I	0	0	0	I
T1656	AAAAAAAACCGGTACTCAGTGCGAAAGCACTGCACCAACCTTTTTTTT	0	0	0	I	0	0	0	I	0	0	0	I
T1657	AAAAAAAACCCGCCGTCAGTGCTTTCGCACTGTCATACCGTTTTTTTT	0	0	0	I	0	0	0	I	0	0	0	I
T1658	AAAAAAAAGGCTCGCCCAGTGCTTTCGCACTGTAAGCAGGTTTTTTTT	0	0	0	I	0	0	0	I	0	0	0	I
T1659	AAAAAAAAGGCGAGTTCAGTGCTTTCGCACTGCGCCCACGTTTTTTTT	0	0	0	I	1	1	0	100.00%	0	0	0	I
T1660	AAAAAAAAGGAGTACTCAGTGCTTTCGCACTGAGTACTCCTTTTTTTT	15	14	1	93.33%	11	11	0	100.00%	7	7	0	100.00%
T1661	AAAAAAAAGGAATGCCCAGTGCGAAAGCACTGACTGCGGCTTTTTTTT	0	0	0	I	0	0	0	I	3	2	1	66.67%
T1662	AAAAAAAAGCGCCATTCAGTGCGAAAGCACTGAATGGCCCTTTTTTTT	7	7	0	100.00%	2	2	0	100.00%	0	0	0	I
T1663	AAAAAAAAGCATAGTTCAGTGCGAAAGCACTGAACTATGCTTTTTTTT	7	7	0	100.00%	20	20	0	100.00%	3	3	0	100.00%
T1664	AAAAAAAAGCACAAGACAGTGCTTTCGCACTGTCTTGTGCTTTTTTTT	1	1	0	100.00%	0	0	0	I	0	0	0	I
T1665	AAAAAAAAGCAATGTGCAGTGCGAAAGCACTGCACATTGCTTTTTTTT	37	36	1	97.30%	11	11	0	100.00%	24	20	4	83.33%
T1666	AAAAAAAAGCAATCGTCAGTGCTTTCGCACTGTGCCCGGGTTTTTTTT	0	0	0	I	0	0	0	I	0	0	0	I
T1667	AAAAAAAACGTTTCTACAGTGCTTTCGCACTGTAGAAACGTTTTTTTT	0	0	0	I	0	0	0	I	0	0	0	I
T1668	AAAAAAAACGTTTATCCAGTGCGAAAGCACTGGATAAACGTTTTTTTT	6	6	0	100.00%	5	4	1	80.00%	0	0	0	I
T1669	AAAAAAAACGTCTTTACAGTGCGAAAGCACTGGCGCAACCTTTTTTTT	0	0	0	I	0	0	0	I	0	0	0	I
T1670	AAAAAAAACGGTGGGGCAGTGCTTTCGCACTGAATGTGCCTTTTTTTT	0	0	0	I	0	0	0	I	0	0	0	I
T1671	AAAAAAAACGGTAGTGCAGTGCTTTCGCACTGAGACATCCTTTTTTTT	0	0	0	I	0	0	0	I	0	0	0	I
T1672	AAAAAAAACGCTTAAACAGTGCGAAAGCACTGTTTAAGCGTTTTTTTT	12	4	8	33.33%	5	5	0	100.00%	7	7	0	100.00%
T1673	AAAAAAAACGCGGTTCCAGTGCGAAAGCACTGCAGTCCCGTTTTTTTT	0	0	0	I	0	0	0	I	0	0	0	I
T1674	AAAAAAAACGAGGGCCCAGTGCGAAAGCACTGACCTACGCTTTTTTTT	0	0	0	I	0	0	0	I	0	0	0	I
T1675	AAAAAAAACCGCATAGCAGTGCTTTCGCACTGGTACTGCCTTTTTTTT	0	0	0	I	0	0	0	I	0	0	0	I
T1676	AAAAAAAACCAAGTAACAGTGCTTTCGCACTGTTACTTGGTTTTTTTT	7	7	0	100.00%	10	10	0	100.00%	5	5	0	100.00%
T1677	AAAAAAAACCAAATATCAGTGCGAAAGCACTGTACAACGCTTTTTTTT	8	3	5	37.50%	3	0	3	0.00%	2	0	2	0.00%
T1678	AAAAAAAAGGTTATTTCAGTGCTTTCGCACTGAAATAACCTTTTTTTT	0	0	0	I	9	8	1	88.89%	0	0	0	I
T1679	AAAAAAAAGGTAATTGCAGTGCGAAAGCACTGCAATTACCTTTTTTTT	0	0	0	I	0	0	0	I	0	0	0	I
T1680	AAAAAAAAGGGGGAAGCAGTGCTTTCGCACTGGAAAGACCTTTTTTTT	3	0	3	0.00%	4	0	4	0.00%	4	0	4	0.00%
T1681	AAAAAAAAGGGACGATCAGTGCGAAAGCACTGGGCTAGGCTTTTTTTT	0	0	0	I	0	0	0	I	0	0	0	I
T1682	AAAAAAAAGGCTTCACCAGTGCTTTCGCACTGCCCGGGCCTTTTTTTT	0	0	0	I	0	0	0	I	0	0	0	I
T1683	AAAAAAAAGGCATTTTCAGTGCGAAAGCACTGACTCGCGGTTTTTTTT	0	0	0	I	1	0	1	0.00%	0	0	0	I
T1684	AAAAAAAAGCGTCTGTCAGTGCGAAAGCACTGGTAACTCCTTTTTTTT	0	0	0	I	0	0	0	I	0	0	0	I
T1685	AAAAAAAACGTTTCTGCAGTGCGAAAGCACTGCAGAAACGTTTTTTTT	0	0	0	I	0	0	0	I	0	0	0	I
T1686	AAAAAAAACGGGCTTGCAGTGCTTTCGCACTGAATATGCCTTTTTTTT	0	0	0	I	0	0	0	I	2	0	2	0.00%
T1687	AAAAAAAACCTTGTGGCAGTGCTTTCGCACTGCCACAAGGTTTTTTTT	13	12	1	92.31%	42	42	0	100.00%	18	18	0	100.00%
T1688	AAAAAAAACCTATTCACAGTGCTTTCGCACTGTGAATAGGTTTTTTTT	0	0	0	I	0	0	0	I	0	0	0	I
T1689	AAAAAAAAGGAAATTACAGTGCTTTCGCACTGTAATTTCCTTTTTTTT	2	2	0	100.00%	9	9	0	100.00%	0	0	0	I
T1690	AAAAAAAAGCTATCAACAGTGCTTTCGCACTGTTGATAGCTTTTTTTT	0	0	0	I	12	12	0	100.00%	0	0	0	I
T1691	AAAAAAAAGCTACAATCAGTGCGAAAGCACTGATTGTAGCTTTTTTTT	0	0	0	I	4	4	0	100.00%	0	0	0	I
T1692	AAAAAAAACGTTGGTGCAGTGCTTTCGCACTGCACCAACGTTTTTTTT	12	11	1	91.67%	16	16	0	100.00%	15	14	1	93.33%
T1693	AAAAAAAACGTTAAATCAGTGCGAAAGCACTGATTTAACGTTTTTTTT	0	0	0	I	7	7	0	100.00%	0	0	0	I
T1694	AAAAAAAACGTAAACACAGTGCTTTCGCACTGTGTTTACGTTTTTTTT	19	19	0	100.00%	38	35	3	92.11%	16	16	0	100.00%
T1695	AAAAAAAACGGGATTGCAGTGCTTTCGCACTGGGCACACCTTTTTTTT	0	0	0	I	0	0	0	I	1	0	1	0.00%
T1696	AAAAAAAACGGCTCATCAGTGCGAAAGCACTGGACTTAGCTTTTTTTT	0	0	0	I	0	0	0	I	0	0	0	I
T1697	AAAAAAAACGGATGAGCAGTGCTTTCGCACTGTAGTGCGCTTTTTTTT	10	2	8	20.00%	4	1	3	25.00%	14	2	12	14.29%
T1698	AAAAAAAACGGAACGTCAGTGCTTTCGCACTGGTCATGGCTTTTTTTT	0	0	0	I	0	0	0	I	0	0	0	I
T1699	AAAAAAAACGCGCTCACAGTGCGAAAGCACTGCGCAAAGGTTTTTTTT	0	0	0	I	0	0	0	I	10	0	10	0.00%
T1700	AAAAAAAACGACTACTCAGTGCTTTCGCACTGAGTAGTCGTTTTTTTT	4	4	0	100.00%	3	3	0	100.00%	6	5	1	83.33%
T1701	AAAAAAAACCGTTAATCAGTGCTTTCGCACTGATTAACGGTTTTTTTT	7	7	0	100.00%	26	26	0	100.00%	0	0	0	I
T1702	AAAAAAAACCGATCTACAGTGCGAAAGCACTGGCAACACCTTTTTTTT	0	0	0	I	0	0	0	I	0	0	0	I
T1703	AAAAAAAAGGTTTATCCAGTGCTTTCGCACTGGATAAACCTTTTTTTT	0	0	0	I	3	3	0	100.00%	0	0	0	I
T1704	AAAAAAAAGGTTCATTCAGTGCGAAAGCACTGAATGAACCTTTTTTTT	12	12	0	100.00%	2	2	0	100.00%	10	10	0	100.00%
T1705	AAAAAAAAGGTTATTGCAGTGCTTTCGCACTGCAATAACCTTTTTTTT	0	0	0	I	3	3	0	100.00%	0	0	0	I
T1706	AAAAAAAAGGCTGTGGCAGTGCTTTCGCACTGTGATGGGGTTTTTTTT	0	0	0	I	0	0	0	I	0	0	0	I
T1707	AAAAAAAAGCTGTAACCAGTGCGAAAGCACTGCCTCCCCCTTTTTTTT	0	0	0	I	0	0	0	I	0	0	0	I
T1708	AAAAAAAAGCGTTATTCAGTGCGAAAGCACTGAATAACGCTTTTTTTT	0	0	0	I	5	5	0	100.00%	5	5	0	100.00%
T1709	AAAAAAAAGCGCTCCTCAGTGCGAAAGCACTGTGCTATCGTTTTTTTT	0	0	0	I	0	0	0	I	0	0	0	I
T1710	AAAAAAAAGCGATAAACAGTGCGAAAGCACTGTTTATCGCTTTTTTTT	0	0	0	I	7	7	0	100.00%	0	0	0	I
T1711	AAAAAAAACGTTCATGCAGTGCGAAAGCACTGCATGAACGTTTTTTTT	25	25	0	100.00%	47	46	1	97.87%	15	14	1	93.33%
T1712	AAAAAAAACGTTATTACAGTGCGAAAGCACTGTAATAACGTTTTTTTT	0	0	0	I	0	0	0	I	0	0	0	I
T1713	AAAAAAAACGGAATAGCAGTGCGAAAGCACTGGGACCTGCTTTTTTTT	0	0	0	I	1	0	1	0.00%	0	0	0	I
T1714	AAAAAAAACGCGCAGGCAGTGCTTTCGCACTGTACGGAGCTTTTTTTT	0	0	0	I	0	0	0	I	0	0	0	I
T1715	AAAAAAAACCCATTCACAGTGCTTTCGCACTGACCTATCCTTTTTTTT	3	0	3	0.00%	1	0	1	0.00%	0	0	0	I
T1716	AAAAAAAAGGGGGTGCCAGTGCTTTCGCACTGTCAGCTGCTTTTTTTT	0	0	0	I	0	0	0	I	0	0	0	I
T1717	AAAAAAAAGGGGGCGGCAGTGCGAAAGCACTGATGCGCGCTTTTTTTT	0	0	0	I	0	0	0	I	0	0	0	I
T1718	AAAAAAAAGGGATGTGCAGTGCTTTCGCACTGTGTCGGGGTTTTTTTT	0	0	0	I	0	0	0	I	1	0	1	0.00%
T1719	AAAAAAAAGGGATGGTCAGTGCTTTCGCACTGATCCTAGGTTTTTTTT	3	2	1	66.67%	0	0	0	I	3	3	0	100.00%
T1720	AAAAAAAAGGCGTGGCCAGTGCGAAAGCACTGTACCTTCCTTTTTTTT	0	0	0	I	0	0	0	I	0	0	0	I
T1721	AAAAAAAAGGACATGTCAGTGCTTTCGCACTGGGAGAACGTTTTTTTT	0	0	0	I	0	0	0	I	0	0	0	I
T1722	AAAAAAAAGCGCACTTCAGTGCGAAAGCACTGAAGTGCGGTTTTTTTT	13	13	0	100.00%	66	63	3	95.45%	16	16	0	100.00%
T1723	AAAAAAAAGCGAGCTCCAGTGCGAAAGCACTGATCCGCGGTTTTTTTT	0	0	0	I	0	0	0	I	0	0	0	I
T1724	AAAAAAAAGCAATGTGCAGTGCTTTCGCACTGTGCCACGGTTTTTTTT	0	0	0	I	0	0	0	I	0	0	0	I
T1725	AAAAAAAAGCAAGATTCAGTGCGAAAGCACTGAATCTTGCTTTTTTTT	44	42	2	95.45%	38	38	0	100.00%	28	26	2	92.86%
T1726	AAAAAAAACGTTTGTGCAGTGCTTTCGCACTGCACAAACGTTTTTTTT	21	21	0	100.00%	37	34	3	91.89%	10	10	0	100.00%
T1727	AAAAAAAACGTTTGGGCAGTGCTTTCGCACTGGAGTATCCTTTTTTTT	0	0	0	I	0	0	0	I	0	0	0	I
T1728	AAAAAAAACGTGATATCAGTGCGAAAGCACTGATATCACGTTTTTTTT	9	9	0	100.00%	25	25	0	100.00%	3	2	1	66.67%
T1729	AAAAAAAACGGGCATGCAGTGCTTTCGCACTGTGCATAGCTTTTTTTT	0	0	0	I	0	0	0	I	0	0	0	I
T1730	AAAAAAAACGGATTGCCAGTGCTTTCGCACTGGACTTAGGTTTTTTTT	5	0	5	0.00%	20	2	18	10.00%	18	2	16	11.11%
T1731	AAAAAAAACCTTTGTTCAGTGCGAAAGCACTGAACAAAGGTTTTTTTT	0	0	0	I	2	2	0	100.00%	0	0	0	I
T1732	AAAAAAAACCCAGCGCCAGTGCGAAAGCACTGAAATGGGGTTTTTTTT	0	0	0	I	0	0	0	I	0	0	0	I
T1733	AAAAAAAAGGGTGGGTCAGTGCGAAAGCACTGTGCTCAGGTTTTTTTT	0	0	0	I	1	0	1	0.00%	0	0	0	I
T1734	AAAAAAAAGGGCGGTGCAGTGCGAAAGCACTGGAGATGCCTTTTTTTT	0	0	0	I	0	0	0	I	0	0	0	I
T1735	AAAAAAAAGCTACATTCAGTGCTTTCGCACTGAATGTAGCTTTTTTTT	16	16	0	100.00%	5	5	0	100.00%	9	9	0	100.00%
T1736	AAAAAAAAGCCCGTCACAGTGCGAAAGCACTGAGCATACGTTTTTTTT	0	0	0	I	0	0	0	I	0	0	0	I
T1737	AAAAAAAACGGCATGCCAGTGCGAAAGCACTGTCGGTCGGTTTTTTTT	2	0	2	0.00%	0	0	0	I	0	0	0	I
T1738	AAAAAAAACGGCAGCTCAGTGCTTTCGCACTGTGAATACCTTTTTTTT	0	0	0	I	0	0	0	I	0	0	0	I
T1739	AAAAAAAACGGAGACTCAGTGCGAAAGCACTGTAACTCCCTTTTTTTT	0	0	0	I	0	0	0	I	0	0	0	I
T1740	AAAAAAAACGAGTTGCCAGTGCGAAAGCACTGAATAGGCGTTTTTTTT	0	0	0	I	0	0	0	I	0	0	0	I
T1741	AAAAAAAACCTAGCCACAGTGCGAAAGCACTGCTTCTCGCTTTTTTTT	0	0	0	I	0	0	0	I	0	0	0	I
T1742	AAAAAAAACCGAGTTGCAGTGCGAAAGCACTGTGAAACCGTTTTTTTT	0	0	0	I	0	0	0	I	0	0	0	I
T1743	AAAAAAAACCCGATGACAGTGCTTTCGCACTGCTTCAACGTTTTTTTT	0	0	0	I	0	0	0	I	0	0	0	I
T1744	AAAAAAAACCATAATTCAGTGCTTTCGCACTGAATTATGGTTTTTTTT	4	4	0	100.00%	6	6	0	100.00%	0	0	0	I
T1745	AAAAAAAACCAAGGTACAGTGCTTTCGCACTGTACCTTGGTTTTTTTT	37	36	1	97.30%	19	16	3	84.21%	24	24	0	100.00%
T1746	AAAAAAAAGGTGCTGTCAGTGCTTTCGCACTGCTCCCTGGTTTTTTTT	0	0	0	I	0	0	0	I	0	0	0	I
T1747	AAAAAAAAGGGCTGAGCAGTGCTTTCGCACTGACAATTGCTTTTTTTT	0	0	0	I	0	0	0	I	0	0	0	I
T1748	AAAAAAAAGGGCCGGGCAGTGCGAAAGCACTGTTAACAGGTTTTTTTT	0	0	0	I	0	0	0	I	0	0	0	I
T1749	AAAAAAAAGGCGGTGGCAGTGCTTTCGCACTGATCCCAGGTTTTTTTT	0	0	0	I	0	0	0	I	0	0	0	I
T1750	AAAAAAAAGCTCTATACAGTGCGAAAGCACTGTATAGAGCTTTTTTTT	9	9	0	100.00%	3	3	0	100.00%	0	0	0	I
T1751	AAAAAAAACGTACTTGCAGTGCGAAAGCACTGCAAGTACGTTTTTTTT	0	0	0	I	2	2	0	100.00%	5	5	0	100.00%
T1752	AAAAAAAACGCGGGACCAGTGCTTTCGCACTGCGTTGACCTTTTTTTT	0	0	0	I	0	0	0	I	0	0	0	I
T1753	AAAAAAAACGATATCACAGTGCTTTCGCACTGTGATATCGTTTTTTTT	0	0	0	I	1	1	0	100.00%	0	0	0	I
T1754	AAAAAAAACCTTCATACAGTGCGAAAGCACTGTATGAAGGTTTTTTTT	10	10	0	100.00%	4	4	0	100.00%	4	1	3	25.00%
T1755	AAAAAAAACCTCAAATCAGTGCTTTCGCACTGATTTGAGGTTTTTTTT	7	7	0	100.00%	12	12	0	100.00%	3	3	0	100.00%
T1756	AAAAAAAACCGGGCTGCAGTGCTTTCGCACTGATCTAGCCTTTTTTTT	0	0	0	I	0	0	0	I	0	0	0	I
T1757	AAAAAAAACCATTAATCAGTGCTTTCGCACTGATTAATGGTTTTTTTT	0	0	0	I	20	20	0	100.00%	6	6	0	100.00%
T1758	AAAAAAAAGGTTCGTTCAGTGCGAAAGCACTGAACGAACCTTTTTTTT	12	12	0	100.00%	10	8	2	80.00%	13	13	0	100.00%
T1759	AAAAAAAAGGTTCCCGCAGTGCGAAAGCACTGTCCTGGGGTTTTTTTT	0	0	0	I	0	0	0	I	0	0	0	I
T1760	AAAAAAAAGGTGGTGACAGTGCGAAAGCACTGATTCTTCGTTTTTTTT	0	0	0	I	0	0	0	I	1	1	0	100.00%
T1761	AAAAAAAAGGTATAAGCAGTGCGAAAGCACTGCTTATACCTTTTTTTT	3	3	0	100.00%	2	2	0	100.00%	7	7	0	100.00%
T1762	AAAAAAAAGGGTTTGCCAGTGCGAAAGCACTGAATAGGGGTTTTTTTT	0	0	0	I	0	0	0	I	0	0	0	I
T1763	AAAAAAAAGCTTGTTGCAGTGCTTTCGCACTGCAACAAGCTTTTTTTT	13	13	0	100.00%	35	34	1	97.14%	17	16	1	94.12%
T1764	AAAAAAAAGCGGACGCCAGTGCTTTCGCACTGAATGAAGGTTTTTTTT	0	0	0	I	0	0	0	I	0	0	0	I
T1765	AAAAAAAACGTTCTTCCAGTGCTTTCGCACTGAGAGCGGCTTTTTTTT	0	0	0	I	0	0	0	I	0	0	0	I
T1766	AAAAAAAACGTACTGACAGTGCTTTCGCACTGCGTAGCCCTTTTTTTT	19	0	19	0.00%	10	2	8	20.00%	8	4	4	50.00%
T1767	AAAAAAAACCTAATGACAGTGCGAAAGCACTGTACCTGGCTTTTTTTT	1	0	1	0.00%	0	0	0	I	0	0	0	I
T1768	AAAAAAAACCCGCTGGCAGTGCTTTCGCACTGTACGAACGTTTTTTTT	0	0	0	I	0	0	0	I	0	0	0	I
T1769	AAAAAAAACCCCAAAGCAGTGCGAAAGCACTGTGGCTTCCTTTTTTTT	0	0	0	I	0	0	0	I	0	0	0	I
T1770	AAAAAAAACCATCACGCAGTGCGAAAGCACTGCGTGATGGTTTTTTTT	13	11	2	84.62%	61	61	0	100.00%	26	26	0	100.00%
T1771	AAAAAAAAGGTTGATTCAGTGCTTTCGCACTGCGTCGCGCTTTTTTTT	0	0	0	I	0	0	0	I	4	4	0	100.00%
T1772	AAAAAAAAGGTCAGTTCAGTGCGAAAGCACTGAACTGACCTTTTTTTT	43	42	1	97.67%	40	39	1	97.50%	29	29	0	100.00%
T1773	AAAAAAAAGGCTCATTCAGTGCGAAAGCACTGCCCCCCGCTTTTTTTT	0	0	0	I	0	0	0	I	0	0	0	I
T1774	AAAAAAAAGCTGTTATCAGTGCGAAAGCACTGATAACAGGTTTTTTTT	0	0	0	I	0	0	0	I	0	0	0	I
T1775	AAAAAAAAGCTGCTTTCAGTGCGAAAGCACTGCTCTACGGTTTTTTTT	0	0	0	I	0	0	0	I	0	0	0	I
T1776	AAAAAAAAGCGGCATCCAGTGCGAAAGCACTGTGAAAAGGTTTTTTTT	1	0	1	0.00%	0	0	0	I	0	0	0	I
T1777	AAAAAAAACGTTTTACCAGTGCGAAAGCACTGCTAACCGGTTTTTTTT	0	0	0	I	0	0	0	I	0	0	0	I
T1778	AAAAAAAACGGACCTTCAGTGCTTTCGCACTGTGTATCGCTTTTTTTT	0	0	0	I	1	0	1	0.00%	0	0	0	I
T1779	AAAAAAAACGCTTGGGCAGTGCGAAAGCACTGTCTTACGCTTTTTTTT	0	0	0	I	0	0	0	I	2	2	0	100.00%
T1780	AAAAAAAACGATTATTCAGTGCGAAAGCACTGGCCCCTCCTTTTTTTT	0	0	0	I	0	0	0	I	0	0	0	I
T1781	AAAAAAAACCTGAAACCAGTGCTTTCGCACTGAACAGTCCTTTTTTTT	0	0	0	I	0	0	0	I	0	0	0	I
T1782	AAAAAAAACCGTTTTGCAGTGCGAAAGCACTGTCCTCTGCTTTTTTTT	0	0	0	I	0	0	0	I	0	0	0	I
T1783	AAAAAAAAGGTCGTGGCAGTGCTTTCGCACTGAGAATCGGTTTTTTTT	2	0	2	0.00%	1	0	1	0.00%	1	0	1	0.00%
T1784	AAAAAAAAGGGTGCAGCAGTGCTTTCGCACTGTAGATGGGTTTTTTTT	0	0	0	I	1	0	1	0.00%	0	0	0	I
T1785	AAAAAAAAGGGTGAAACAGTGCTTTCGCACTGGCCTGCGGTTTTTTTT	0	0	0	I	0	0	0	I	0	0	0	I
T1786	AAAAAAAAGGCTCGTGCAGTGCGAAAGCACTGCACGAGGCTTTTTTTT	0	0	0	I	0	0	0	I	0	0	0	I
T1787	AAAAAAAAGGCGTCAGCAGTGCGAAAGCACTGTATGTTCGTTTTTTTT	0	0	0	I	0	0	0	I	0	0	0	I
T1788	AAAAAAAAGGATGGGGCAGTGCTTTCGCACTGAACTGAGGTTTTTTTT	1	0	1	0.00%	0	0	0	I	0	0	0	I
T1789	AAAAAAAAGCTTGCTGCAGTGCTTTCGCACTGCTCAACCGTTTTTTTT	0	0	0	I	0	0	0	I	0	0	0	I
T1790	AAAAAAAAGCGATATGCAGTGCTTTCGCACTGCATATCGCTTTTTTTT	0	0	0	I	13	13	0	100.00%	0	0	0	I
T1791	AAAAAAAAGCAGCGGGCAGTGCGAAAGCACTGAGAATACGTTTTTTTT	0	0	0	I	0	0	0	I	0	0	0	I
T1792	AAAAAAAACGTGGTCTCAGTGCGAAAGCACTGACCTAAGGTTTTTTTT	0	0	0	I	0	0	0	I	0	0	0	I
T1793	AAAAAAAACGTCTAGTCAGTGCTTTCGCACTGACTAGACGTTTTTTTT	4	4	0	100.00%	28	28	0	100.00%	11	10	1	90.91%
T1794	AAAAAAAACGGGCTGTCAGTGCTTTCGCACTGCCTGATGCTTTTTTTT	0	0	0	I	1	0	1	0.00%	4	0	4	0.00%
T1795	AAAAAAAACCCTATCACAGTGCTTTCGCACTGCCCCTCGCTTTTTTTT	1	0	1	0.00%	0	0	0	I	0	0	0	I
T1796	AAAAAAAACCCGTTTACAGTGCGAAAGCACTGTGGAGTCCTTTTTTTT	0	0	0	I	0	0	0	I	0	0	0	I
T1797	AAAAAAAACCCGCTCACAGTGCGAAAGCACTGGTGACCCGTTTTTTTT	0	0	0	I	0	0	0	I	0	0	0	I
T1798	AAAAAAAACCATTTCACAGTGCGAAAGCACTGTGAAATGGTTTTTTTT	0	0	0	I	0	0	0	I	0	0	0	I
T1799	AAAAAAAACCAATGGGCAGTGCTTTCGCACTGCAGGTACCTTTTTTTT	0	0	0	I	0	0	0	I	0	0	0	I
T1800	AAAAAAAAGGTATCACCAGTGCGAAAGCACTGGTGATACGTTTTTTTT	0	0	0	I	0	0	0	I	0	0	0	I
T1801	AAAAAAAAGGTACCGACAGTGCGAAAGCACTGAACCGCGCTTTTTTTT	0	0	0	I	0	0	0	I	0	0	0	I
T1802	AAAAAAAAGGTAAGATCAGTGCGAAAGCACTGATCTTACCTTTTTTTT	8	8	0	100.00%	2	2	0	100.00%	2	2	0	100.00%
T1803	AAAAAAAAGCGTGGTCCAGTGCTTTCGCACTGTCAAGCGGTTTTTTTT	0	0	0	I	0	0	0	I	0	0	0	I
T1804	AAAAAAAAGCGTAACGCAGTGCTTTCGCACTGGACAAGCCTTTTTTTT	0	0	0	I	0	0	0	I	0	0	0	I
T1805	AAAAAAAAGCCTTATTCAGTGCGAAAGCACTGTCTCGCCGTTTTTTTT	0	0	0	I	0	0	0	I	0	0	0	I
T1806	AAAAAAAACGTTAATGCAGTGCGAAAGCACTGAGACTCCCTTTTTTTT	0	0	0	I	0	0	0	I	0	0	0	I
T1807	AAAAAAAACGTGTGTTCAGTGCGAAAGCACTGAACACACGTTTTTTTT	12	12	0	100.00%	19	19	0	100.00%	42	36	6	85.71%
T1808	AAAAAAAACGTGTACTCAGTGCGAAAGCACTGTCTCGACCTTTTTTTT	1	1	0	100.00%	0	0	0	I	0	0	0	I
T1809	AAAAAAAACGTAATTACAGTGCGAAAGCACTGTAATTACGTTTTTTTT	0	0	0	I	5	5	0	100.00%	3	3	0	100.00%
T1810	AAAAAAAACGAAGATTCAGTGCTTTCGCACTGGAACTGGCTTTTTTTT	0	0	0	I	0	0	0	I	0	0	0	I
T1811	AAAAAAAACCTAATTTCAGTGCTTTCGCACTGAAATTAGGTTTTTTTT	2	2	0	100.00%	0	0	0	I	0	0	0	I
T1812	AAAAAAAACCCTTACCCAGTGCGAAAGCACTGCTTCCCCCTTTTTTTT	0	0	0	I	0	0	0	I	0	0	0	I
T1813	AAAAAAAACCATTTGTCAGTGCTTTCGCACTGACAAATGGTTTTTTTT	0	0	0	I	2	2	0	100.00%	12	12	0	100.00%
T1814	AAAAAAAACCATTGTTCAGTGCGAAAGCACTGAACAATGGTTTTTTTT	15	15	0	100.00%	3	3	0	100.00%	3	3	0	100.00%
T1815	AAAAAAAACCAGGGTACAGTGCTTTCGCACTGTCGAAGCCTTTTTTTT	10	0	10	0.00%	9	1	8	11.11%	13	1	12	7.69%
T1816	AAAAAAAAGGTTAAGTCAGTGCTTTCGCACTGACTTAACCTTTTTTTT	8	8	0	100.00%	35	34	1	97.14%	15	15	0	100.00%
T1817	AAAAAAAAGGTGTTATCAGTGCTTTCGCACTGATAACACCTTTTTTTT	15	15	0	100.00%	32	32	0	100.00%	9	9	0	100.00%
T1818	AAAAAAAAGGTCAAAACAGTGCTTTCGCACTGTTTTGACCTTTTTTTT	7	7	0	100.00%	40	40	0	100.00%	11	11	0	100.00%
T1819	AAAAAAAAGGCACGAACAGTGCTTTCGCACTGCAGGCCCGTTTTTTTT	0	0	0	I	0	0	0	I	0	0	0	I
T1820	AAAAAAAAGGATTCTGCAGTGCGAAAGCACTGGACCAGCGTTTTTTTT	0	0	0	I	0	0	0	I	0	0	0	I
T1821	AAAAAAAAGGATACAGCAGTGCGAAAGCACTGTCGCACCGTTTTTTTT	0	0	0	I	0	0	0	I	0	0	0	I
T1822	AAAAAAAAGGAGATTTCAGTGCGAAAGCACTGCCTTCCCGTTTTTTTT	0	0	0	I	0	0	0	I	0	0	0	I
T1823	AAAAAAAAGCTTAGTTCAGTGCTTTCGCACTGCACGCCCCTTTTTTTT	0	0	0	I	0	0	0	I	0	0	0	I
T1824	AAAAAAAAGCTGTGTTCAGTGCGAAAGCACTGAACACAGCTTTTTTTT	32	32	0	100.00%	63	61	2	96.83%	15	15	0	100.00%
T1825	AAAAAAAAGCTATTATCAGTGCGAAAGCACTGATAATAGCTTTTTTTT	0	0	0	I	1	1	0	100.00%	0	0	0	I
T1826	AAAAAAAAGCACTGTACAGTGCGAAAGCACTGTACAGTGCTTTTTTTT	23	22	1	95.65%	12	12	0	100.00%	1	1	0	100.00%
T1827	AAAAAAAACGGGGGACCAGTGCGAAAGCACTGTCCGTGCGTTTTTTTT	0	0	0	I	0	0	0	I	0	0	0	I
T1828	AAAAAAAACGCTAATGCAGTGCGAAAGCACTGCATTAGCGTTTTTTTT	29	29	0	100.00%	45	45	0	100.00%	5	5	0	100.00%
T1829	AAAAAAAACCATTCTGCAGTGCTTTCGCACTGCAGAATGGTTTTTTTT	4	4	0	100.00%	4	4	0	100.00%	1	1	0	100.00%
T1830	AAAAAAAACCATCGTGCAGTGCTTTCGCACTGTGGGACGCTTTTTTTT	0	0	0	I	0	0	0	I	0	0	0	I
T1831	AAAAAAAACCACCAAACAGTGCTTTCGCACTGCGCGCACGTTTTTTTT	0	0	0	I	0	0	0	I	1	0	1	0.00%
T1832	AAAAAAAAGCGCAGATCAGTGCGAAAGCACTGCCTGCCCGTTTTTTTT	0	0	0	I	0	0	0	I	0	0	0	I
T1833	AAAAAAAACGACGGAGCAGTGCTTTCGCACTGAGTAACCCTTTTTTTT	0	0	0	I	0	0	0	I	0	0	0	I
T1834	AAAAAAAACCTTTTACCAGTGCTTTCGCACTGGTAAAAGGTTTTTTTT	0	0	0	I	0	0	0	I	1	1	0	100.00%
T1835	AAAAAAAACCATAATCCAGTGCGAAAGCACTGCATAAACGTTTTTTTT	0	0	0	I	0	0	0	I	0	0	0	I
T1836	AAAAAAAAGGTCGGTACAGTGCTTTCGCACTGTACCGACCTTTTTTTT	20	20	0	100.00%	39	39	0	100.00%	7	7	0	100.00%
T1837	AAAAAAAAGGTATCTGCAGTGCGAAAGCACTGCAGATACCTTTTTTTT	0	0	0	I	0	0	0	I	5	5	0	100.00%
T1838	AAAAAAAAGGGTGGGGCAGTGCTTTCGCACTGAATACACGTTTTTTTT	15	0	15	0.00%	6	0	6	0.00%	16	0	16	0.00%
T1839	AAAAAAAAGGCGCGCGCAGTGCGAAAGCACTGAACATTGGTTTTTTTT	0	0	0	I	0	0	0	I	0	0	0	I
T1840	AAAAAAAAGGAGAGGACAGTGCGAAAGCACTGCGTGATGCTTTTTTTT	0	0	0	I	0	0	0	I	0	0	0	I
T1841	AAAAAAAAGCGGTCCGCAGTGCTTTCGCACTGAGTTTAGGTTTTTTTT	1	0	1	0.00%	0	0	0	I	0	0	0	I
T1842	AAAAAAAAGCCTAACACAGTGCTTTCGCACTGGTCGCGCGTTTTTTTT	0	0	0	I	0	0	0	I	0	0	0	I
T1843	AAAAAAAACGTTAAGACAGTGCTTTCGCACTGTCTTAACGTTTTTTTT	18	18	0	100.00%	7	7	0	100.00%	4	4	0	100.00%
T1844	AAAAAAAACGTGTAATCAGTGCGAAAGCACTGATTACACGTTTTTTTT	0	0	0	I	1	1	0	100.00%	0	0	0	I
T1845	AAAAAAAACGCCGGATCAGTGCTTTCGCACTGAGTGACGGTTTTTTTT	0	0	0	I	0	0	0	I	0	0	0	I
T1846	AAAAAAAACGCAATATCAGTGCTTTCGCACTGATATTGCCTTTTTTTT	0	0	0	I	0	0	0	I	0	0	0	I
T1847	AAAAAAAACGATTCTTCAGTGCTTTCGCACTGAGCAACGCTTTTTTTT	1	0	1	0.00%	5	4	1	80.00%	7	0	7	0.00%
T1848	AAAAAAAACGATTACGCAGTGCTTTCGCACTGCGTAATCGTTTTTTTT	39	37	2	94.87%	75	63	12	84.00%	10	10	0	100.00%
T1849	AAAAAAAACGAGGTCCCAGTGCTTTCGCACTGCTCGGCGGTTTTTTTT	0	0	0	I	0	0	0	I	0	0	0	I
T1850	AAAAAAAACCTTTTCTCAGTGCTTTCGCACTGAGAAAAGGTTTTTTTT	3	3	0	100.00%	7	7	0	100.00%	0	0	0	I
T1851	AAAAAAAACCTTTATCCAGTGCTTTCGCACTGGATAAAGGTTTTTTTT	4	4	0	100.00%	0	0	0	I	0	0	0	I
T1852	AAAAAAAACCTTGTATCAGTGCTTTCGCACTGATACAAGGTTTTTTTT	0	0	0	I	0	0	0	I	4	4	0	100.00%
T1853	AAAAAAAACCTTAGGTCAGTGCTTTCGCACTGCGTTACCCTTTTTTTT	0	0	0	I	0	0	0	I	0	0	0	I
T1854	AAAAAAAACCGCTGGTCAGTGCTTTCGCACTGCTCTAGGCTTTTTTTT	0	0	0	I	0	0	0	I	0	0	0	I
T1855	AAAAAAAACCCCGGCGCAGTGCTTTCGCACTGGGCACACCTTTTTTTT	0	0	0	I	0	0	0	I	0	0	0	I
T1856	AAAAAAAACCACAATGCAGTGCTTTCGCACTGTTCAGGCCTTTTTTTT	0	0	0	I	0	0	0	I	0	0	0	I
T1857	AAAAAAAAGGTTGGATCAGTGCGAAAGCACTGATCCAACCTTTTTTTT	14	13	1	92.86%	12	12	0	100.00%	16	16	0	100.00%
T1858	AAAAAAAAGGTGACTACAGTGCGAAAGCACTGTAGTCACCTTTTTTTT	0	0	0	I	0	0	0	I	0	0	0	I
T1859	AAAAAAAAGGTAGCATCAGTGCTTTCGCACTGATGCTACCTTTTTTTT	13	13	0	100.00%	2	2	0	100.00%	7	7	0	100.00%
T1860	AAAAAAAAGGGTTACTCAGTGCGAAAGCACTGCTGCGCGGTTTTTTTT	0	0	0	I	0	0	0	I	0	0	0	I
T1861	AAAAAAAAGGGGTGGGCAGTGCTTTCGCACTGTATATACGTTTTTTTT	1	0	1	0.00%	0	0	0	I	0	0	0	I
T1862	AAAAAAAAGCTTGATACAGTGCTTTCGCACTGTATCAAGCTTTTTTTT	15	15	0	100.00%	22	22	0	100.00%	18	18	0	100.00%
T1863	AAAAAAAAGCTCTAGCCAGTGCTTTCGCACTGTTCGTCCGTTTTTTTT	0	0	0	I	0	0	0	I	0	0	0	I
T1864	AAAAAAAAGCGGGGGGCAGTGCTTTCGCACTGTAGGACGGTTTTTTTT	2	0	2	0.00%	1	0	1	0.00%	2	1	1	50.00%
T1865	AAAAAAAAGCGAATGGCAGTGCTTTCGCACTGCAGACGGGTTTTTTTT	0	0	0	I	0	0	0	I	0	0	0	I
T1866	AAAAAAAAGCATTACACAGTGCGAAAGCACTGTGTAATGCTTTTTTTT	0	0	0	I	5	5	0	100.00%	0	0	0	I
T1867	AAAAAAAACGTTTGTCCAGTGCTTTCGCACTGGACAAACGTTTTTTTT	12	10	2	83.33%	38	35	3	92.11%	6	6	0	100.00%
T1868	AAAAAAAACGTCAGTGCAGTGCTTTCGCACTGAGATACGCTTTTTTTT	0	0	0	I	0	0	0	I	0	0	0	I
T1869	AAAAAAAACGGCCGTGCAGTGCTTTCGCACTGTACAAACCTTTTTTTT	0	0	0	I	0	0	0	I	0	0	0	I
T1870	AAAAAAAACGACTATGCAGTGCTTTCGCACTGCATAGTCGTTTTTTTT	13	12	1	92.31%	34	33	1	97.06%	17	17	0	100.00%
T1871	AAAAAAAACCTGGTGCCAGTGCTTTCGCACTGGATTTCGCTTTTTTTT	29	11	18	37.93%	19	4	15	21.05%	3	0	3	0.00%
T1872	AAAAAAAAGGTCGGTACAGTGCGAAAGCACTGTACCGACCTTTTTTTT	11	11	0	100.00%	3	3	0	100.00%	5	5	0	100.00%
T1873	AAAAAAAAGGGGTTGCCAGTGCTTTCGCACTGTACCCGGGTTTTTTTT	0	0	0	I	0	0	0	I	0	0	0	I
T1874	AAAAAAAAGGGGTCGGCAGTGCTTTCGCACTGGACATAGGTTTTTTTT	0	0	0	I	0	0	0	I	0	0	0	I
T1875	AAAAAAAAGGGAGTGTCAGTGCTTTCGCACTGTACTAACCTTTTTTTT	0	0	0	I	2	2	0	100.00%	0	0	0	I
T1876	AAAAAAAAGGCTCTCTCAGTGCGAAAGCACTGCTCTGAGGTTTTTTTT	0	0	0	I	1	0	1	0.00%	3	3	0	100.00%
T1877	AAAAAAAAGGATCTCTCAGTGCGAAAGCACTGAACTGACGTTTTTTTT	0	0	0	I	1	0	1	0.00%	0	0	0	I
T1878	AAAAAAAAGGAATGTGCAGTGCTTTCGCACTGCACATTCCTTTTTTTT	24	23	1	95.83%	41	41	0	100.00%	8	8	0	100.00%
T1879	AAAAAAAAGCGAGTAACAGTGCTTTCGCACTGCGGGCAGGTTTTTTTT	0	0	0	I	0	0	0	I	0	0	0	I
T1880	AAAAAAAAGCCTAAGGCAGTGCGAAAGCACTGAGTAACCGTTTTTTTT	0	0	0	I	0	0	0	I	0	0	0	I
T1881	AAAAAAAAGCCGGGCACAGTGCGAAAGCACTGCTGAGTCGTTTTTTTT	0	0	0	I	0	0	0	I	0	0	0	I
T1882	AAAAAAAAGCATATCGCAGTGCTTTCGCACTGTTGAGCCGTTTTTTTT	0	0	0	I	0	0	0	I	0	0	0	I
T1883	AAAAAAAAGCACTAATCAGTGCGAAAGCACTGCTACTTGCTTTTTTTT	0	0	0	I	0	0	0	I	0	0	0	I
T1884	AAAAAAAACCTCATTTCAGTGCGAAAGCACTGCGTGTCCCTTTTTTTT	0	0	0	I	0	0	0	I	0	0	0	I
T1885	AAAAAAAACCGGGTGGCAGTGCTTTCGCACTGTCGACACCTTTTTTTT	0	0	0	I	0	0	0	I	0	0	0	I
T1886	AAAAAAAAGGTTGCTTCAGTGCTTTCGCACTGAAGCAACCTTTTTTTT	22	22	0	100.00%	4	4	0	100.00%	10	10	0	100.00%
T1887	AAAAAAAAGGTATTTGCAGTGCTTTCGCACTGCAAATACCTTTTTTTT	1	1	0	100.00%	2	2	0	100.00%	0	0	0	I
T1888	AAAAAAAAGGTAACCACAGTGCTTTCGCACTGTGGTTACCTTTTTTTT	10	10	0	100.00%	10	10	0	100.00%	14	14	0	100.00%
T1889	AAAAAAAAGGCTTATTCAGTGCGAAAGCACTGCGTACACGTTTTTTTT	1	0	1	0.00%	0	0	0	I	0	0	0	I
T1890	AAAAAAAAGCGTTTATCAGTGCGAAAGCACTGATAAACGGTTTTTTTT	0	0	0	I	0	0	0	I	0	0	0	I
T1891	AAAAAAAAGCATTAGTCAGTGCTTTCGCACTGACTAATGCTTTTTTTT	2	2	0	100.00%	7	7	0	100.00%	0	0	0	I
T1892	AAAAAAAACGTTTGTCCAGTGCGAAAGCACTGGACAAACGTTTTTTTT	3	3	0	100.00%	23	20	3	86.96%	6	6	0	100.00%
T1893	AAAAAAAACGTGTTCGCAGTGCTTTCGCACTGACCATGGCTTTTTTTT	0	0	0	I	0	0	0	I	0	0	0	I
T1894	AAAAAAAACGTGGTAACAGTGCGAAAGCACTGAGTACAGCTTTTTTTT	0	0	0	I	0	0	0	I	0	0	0	I
T1895	AAAAAAAACGTGGGTGCAGTGCTTTCGCACTGTATTCACCTTTTTTTT	0	0	0	I	0	0	0	I	0	0	0	I
T1896	AAAAAAAACGTAGTTACAGTGCTTTCGCACTGTAACTACGTTTTTTTT	3	3	0	100.00%	14	14	0	100.00%	4	4	0	100.00%
T1897	AAAAAAAACGATATTGCAGTGCGAAAGCACTGCAATATCGTTTTTTTT	4	4	0	100.00%	0	0	0	I	0	0	0	I
T1898	AAAAAAAACGACTCCTCAGTGCTTTCGCACTGTTACAGCCTTTTTTTT	0	0	0	I	0	0	0	I	0	0	0	I
T1899	AAAAAAAACCTCACTTCAGTGCTTTCGCACTGCACCTTCCTTTTTTTT	0	0	0	I	0	0	0	I	0	0	0	I
T1900	AAAAAAAACCAATGGGCAGTGCTTTCGCACTGCATGAGGCTTTTTTTT	2	0	2	0.00%	29	5	24	17.24%	9	5	4	55.56%
T1901	AAAAAAAAGGGGGCTTCAGTGCTTTCGCACTGCTACGCGGTTTTTTTT	0	0	0	I	0	0	0	I	0	0	0	I
T1902	AAAAAAAAGGGAGGACCAGTGCGAAAGCACTGCTGTGCGGTTTTTTTT	0	0	0	I	0	0	0	I	0	0	0	I
T1903	AAAAAAAACGTAAAGGCAGTGCTTTCGCACTGACTGACGCTTTTTTTT	0	0	0	I	0	0	0	I	0	0	0	I
T1904	AAAAAAAACGATCTATCAGTGCGAAAGCACTGCCCCCCGCTTTTTTTT	0	0	0	I	0	0	0	I	3	0	3	0.00%
T1905	AAAAAAAACCTACAAGCAGTGCTTTCGCACTGCTTGTAGGTTTTTTTT	4	4	0	100.00%	0	0	0	I	0	0	0	I
T1906	AAAAAAAACCGCGAGCCAGTGCTTTCGCACTGAAGACACCTTTTTTTT	0	0	0	I	0	0	0	I	0	0	0	I
T1907	AAAAAAAACCCTAAGTCAGTGCTTTCGCACTGACTTAGGGTTTTTTTT	3	3	0	100.00%	40	39	1	97.50%	1	1	0	100.00%
T1908	AAAAAAAACCACAATGCAGTGCGAAAGCACTGCATTGTGGTTTTTTTT	14	14	0	100.00%	32	29	3	90.63%	29	29	0	100.00%
T1909	AAAAAAAACCAACATTCAGTGCGAAAGCACTGTAAGGTCGTTTTTTTT	0	0	0	I	0	0	0	I	1	1	0	100.00%
T1910	AAAAAAAAGGTTAAGTCAGTGCGAAAGCACTGACTTAACCTTTTTTTT	38	38	0	100.00%	18	18	0	100.00%	24	23	1	95.83%
T1911	AAAAAAAAGGTCTTGACAGTGCGAAAGCACTGCCGTTCGGTTTTTTTT	0	0	0	I	0	0	0	I	0	0	0	I
T1912	AAAAAAAAGGATATTACAGTGCTTTCGCACTGTAATATCCTTTTTTTT	0	0	0	I	0	0	0	I	0	0	0	I
T1913	AAAAAAAAGGAGTTATCAGTGCTTTCGCACTGATAACTGCTTTTTTTT	7	0	7	0.00%	0	0	0	I	0	0	0	I
T1914	AAAAAAAAGCTGTAGGCAGTGCTTTCGCACTGTGGGTAGCTTTTTTTT	0	0	0	I	0	0	0	I	0	0	0	I
T1915	AAAAAAAAGCTAAATACAGTGCGAAAGCACTGTATTTAGCTTTTTTTT	3	3	0	100.00%	6	6	0	100.00%	0	0	0	I
T1916	AAAAAAAAGCGTTCCGCAGTGCGAAAGCACTGAGTGGGCCTTTTTTTT	0	0	0	I	0	0	0	I	0	0	0	I
T1917	AAAAAAAAGCGAACGGCAGTGCTTTCGCACTGTTATGTGGTTTTTTTT	0	0	0	I	0	0	0	I	0	0	0	I
T1918	AAAAAAAAGCCATTTACAGTGCTTTCGCACTGGCACTCCGTTTTTTTT	0	0	0	I	0	0	0	I	0	0	0	I
T1919	AAAAAAAAGCATTACGCAGTGCTTTCGCACTGCGTAATGCTTTTTTTT	24	24	0	100.00%	26	23	3	88.46%	14	14	0	100.00%
T1920	AAAAAAAAGCATGAATCAGTGCGAAAGCACTGCGCCTTCGTTTTTTTT	0	0	0	I	0	0	0	I	0	0	0	I
T1921	AAAAAAAACGTTGCTTCAGTGCTTTCGCACTGAAGCAACGTTTTTTTT	11	10	1	90.91%	17	17	0	100.00%	23	23	0	100.00%
T1922	AAAAAAAACGTGATCACAGTGCTTTCGCACTGTGATCACGTTTTTTTT	13	13	0	100.00%	8	8	0	100.00%	9	9	0	100.00%
T1923	AAAAAAAACGATAACACAGTGCGAAAGCACTGAGCCCCGCTTTTTTTT	0	0	0	I	0	0	0	I	0	0	0	I
T1924	AAAAAAAACGAAGATGCAGTGCGAAAGCACTGGGGCACCCTTTTTTTT	0	0	0	I	0	0	0	I	0	0	0	I
T1925	AAAAAAAACCTTTATGCAGTGCGAAAGCACTGGCCTGTCCTTTTTTTT	0	0	0	I	0	0	0	I	0	0	0	I
T1926	AAAAAAAACCCACATACAGTGCTTTCGCACTGCACTCGCGTTTTTTTT	0	0	0	I	0	0	0	I	2	2	0	100.00%
T1927	AAAAAAAAGGTCAAAACAGTGCGAAAGCACTGTTTTGACCTTTTTTTT	19	18	1	94.74%	10	10	0	100.00%	25	25	0	100.00%
T1928	AAAAAAAAGGGTGTGCCAGTGCGAAAGCACTGACCGGGCGTTTTTTTT	0	0	0	I	0	0	0	I	0	0	0	I
T1929	AAAAAAAAGGGGTCAGCAGTGCGAAAGCACTGCTCCCCGGTTTTTTTT	0	0	0	I	2	2	0	100.00%	2	2	0	100.00%
T1930	AAAAAAAAGGGGGGTTCAGTGCTTTCGCACTGGTGCCCGGTTTTTTTT	0	0	0	I	0	0	0	I	0	0	0	I
T1931	AAAAAAAAGGCGAGTACAGTGCTTTCGCACTGTACTCGCCTTTTTTTT	11	11	0	100.00%	13	13	0	100.00%	5	5	0	100.00%
T1932	AAAAAAAAGGACATTCCAGTGCGAAAGCACTGATGACACGTTTTTTTT	0	0	0	I	0	0	0	I	0	0	0	I
T1933	AAAAAAAAGCTATCGTCAGTGCTTTCGCACTGCGAAGACGTTTTTTTT	0	0	0	I	1	1	0	100.00%	0	0	0	I
T1934	AAAAAAAACGTTTGTGCAGTGCTTTCGCACTGAACGGAGCTTTTTTTT	0	0	0	I	0	0	0	I	0	0	0	I
T1935	AAAAAAAACGTGTCAACAGTGCGAAAGCACTGGCCACCCCTTTTTTTT	0	0	0	I	0	0	0	I	0	0	0	I
T1936	AAAAAAAACGTGGCGACAGTGCTTTCGCACTGGATTAACCTTTTTTTT	0	0	0	I	0	0	0	I	0	0	0	I
T1937	AAAAAAAACGTGAGGTCAGTGCTTTCGCACTGGAATGACGTTTTTTTT	0	0	0	I	0	0	0	I	0	0	0	I
T1938	AAAAAAAACGTGACATCAGTGCTTTCGCACTGGATTCCCCTTTTTTTT	0	0	0	I	0	0	0	I	0	0	0	I
T1939	AAAAAAAACGCTTACTCAGTGCTTTCGCACTGAGTAAGCGTTTTTTTT	1	1	0	100.00%	1	1	0	100.00%	0	0	0	I
T1940	AAAAAAAACGCACACACAGTGCGAAAGCACTGCCCATCCCTTTTTTTT	0	0	0	I	0	0	0	I	0	0	0	I
T1941	AAAAAAAACGAGATCGCAGTGCGAAAGCACTGCGATCTGGTTTTTTTT	0	0	0	I	0	0	0	I	0	0	0	I
T1942	AAAAAAAACCGTAATTCAGTGCGAAAGCACTGCCAACACCTTTTTTTT	2	0	2	0.00%	0	0	0	I	0	0	0	I
T1943	AAAAAAAACCGCGTGGCAGTGCGAAAGCACTGAGAATAGCTTTTTTTT	0	0	0	I	0	0	0	I	0	0	0	I
T1944	AAAAAAAACCGCAGTTCAGTGCTTTCGCACTGGATCGACCTTTTTTTT	0	0	0	I	0	0	0	I	0	0	0	I
T1945	AAAAAAAAGGGTGGGGCAGTGCTTTCGCACTGGGCAGAGGTTTTTTTT	0	0	0	I	0	0	0	I	0	0	0	I
T1946	AAAAAAAAGCTGGAGACAGTGCTTTCGCACTGAGATGAGCTTTTTTTT	0	0	0	I	0	0	0	I	0	0	0	I
T1947	AAAAAAAAGCAGTGTTCAGTGCGAAAGCACTGAACACTGCTTTTTTTT	17	17	0	100.00%	29	29	0	100.00%	8	8	0	100.00%
T1948	AAAAAAAACGTTGTACCAGTGCTTTCGCACTGGTACAACGTTTTTTTT	0	0	0	I	4	4	0	100.00%	0	0	0	I
T1949	AAAAAAAACGTTCCTACAGTGCTTTCGCACTGACATCGGCTTTTTTTT	0	0	0	I	0	0	0	I	0	0	0	I
T1950	AAAAAAAACGTGATTGCAGTGCTTTCGCACTGGACTTGCCTTTTTTTT	1	0	1	0.00%	0	0	0	I	0	0	0	I
T1951	AAAAAAAACGCATTTGCAGTGCGAAAGCACTGTTATAACGTTTTTTTT	0	0	0	I	0	0	0	I	0	0	0	I
T1952	AAAAAAAACGATTACTCAGTGCGAAAGCACTGGATCACGGTTTTTTTT	0	0	0	I	0	0	0	I	0	0	0	I
T1953	AAAAAAAACCTGTTATCAGTGCGAAAGCACTGCCCTCGCGTTTTTTTT	0	0	0	I	0	0	0	I	0	0	0	I
T1954	AAAAAAAACCTGTCTCCAGTGCGAAAGCACTGCCCCTGCCTTTTTTTT	0	0	0	I	2	0	2	0.00%	1	0	1	0.00%
T1955	AAAAAAAACCCTCTAGCAGTGCTTTCGCACTGCTAGAGGCTTTTTTTT	7	4	3	57.14%	5	3	2	60.00%	3	2	1	66.67%
T1956	AAAAAAAACCCTCATTCAGTGCGAAAGCACTGGCTACAGCTTTTTTTT	0	0	0	I	0	0	0	I	0	0	0	I
T1957	AAAAAAAACCCGGGGGCAGTGCTTTCGCACTGCGAAGTCGTTTTTTTT	0	0	0	I	0	0	0	I	0	0	0	I
T1958	AAAAAAAACCATTTCGCAGTGCGAAAGCACTGCGAAATGGTTTTTTTT	4	4	0	100.00%	3	3	0	100.00%	0	0	0	I
T1959	AAAAAAAAGGTGGTTACAGTGCTTTCGCACTGCGGCCTGGTTTTTTTT	0	0	0	I	0	0	0	I	0	0	0	I
T1960	AAAAAAAAGGTAAATCCAGTGCGAAAGCACTGGGCTCCCGTTTTTTTT	0	0	0	I	0	0	0	I	0	0	0	I
T1961	AAAAAAAAGGGTGAGGCAGTGCGAAAGCACTGAGAGCTGGTTTTTTTT	0	0	0	I	0	0	0	I	0	0	0	I
T1962	AAAAAAAAGCTTAATCCAGTGCGAAAGCACTGACACATCGTTTTTTTT	0	0	0	I	0	0	0	I	0	0	0	I
T1963	AAAAAAAAGCTAAATTCAGTGCTTTCGCACTGAATTTAGCTTTTTTTT	0	0	0	I	7	7	0	100.00%	3	3	0	100.00%
T1964	AAAAAAAAGCGGTGTACAGTGCTTTCGCACTGTACACCGCTTTTTTTT	31	31	0	100.00%	18	18	0	100.00%	23	23	0	100.00%
T1965	AAAAAAAAGCCGTATACAGTGCGAAAGCACTGTATACGCCTTTTTTTT	0	0	0	I	0	0	0	I	1	1	0	100.00%
T1966	AAAAAAAAGCCCTATGCAGTGCGAAAGCACTGCATAGGGGTTTTTTTT	0	0	0	I	8	8	0	100.00%	0	0	0	I
T1967	AAAAAAAAGCATTGAACAGTGCGAAAGCACTGTTCAATGCTTTTTTTT	14	14	0	100.00%	20	16	4	80.00%	31	30	1	96.77%
T1968	AAAAAAAACGGGGGCGCAGTGCTTTCGCACTGACCAACCCTTTTTTTT	0	0	0	I	0	0	0	I	0	0	0	I
T1969	AAAAAAAACGGCGTTTCAGTGCTTTCGCACTGCATGTTCCTTTTTTTT	0	0	0	I	0	0	0	I	0	0	0	I
T1970	AAAAAAAACCGGGGCGCAGTGCTTTCGCACTGTTGTGACCTTTTTTTT	0	0	0	I	0	0	0	I	0	0	0	I
T1971	AAAAAAAACCCGAGAGCAGTGCTTTCGCACTGACTTTCCCTTTTTTTT	0	0	0	I	0	0	0	I	0	0	0	I
T1972	AAAAAAAAGGTGACTCCAGTGCGAAAGCACTGCGTGACGCTTTTTTTT	0	0	0	I	0	0	0	I	0	0	0	I
T1973	AAAAAAAAGGTACTATCAGTGCGAAAGCACTGCCCACCCCTTTTTTTT	0	0	0	I	0	0	0	I	0	0	0	I
T1974	AAAAAAAAGGGTGTGCCAGTGCTTTCGCACTGACCGGCGGTTTTTTTT	0	0	0	I	1	0	1	0.00%	0	0	0	I
T1975	AAAAAAAAGGGGGAAGCAGTGCTTTCGCACTGAGAACAGCTTTTTTTT	1	0	1	0.00%	0	0	0	I	0	0	0	I
T1976	AAAAAAAAGGGACGGGCAGTGCTTTCGCACTGTCGAACGCTTTTTTTT	0	0	0	I	0	0	0	I	0	0	0	I
T1977	AAAAAAAAGCTGGGGCCAGTGCTTTCGCACTGAAAACCCCTTTTTTTT	0	0	0	I	0	0	0	I	0	0	0	I
T1978	AAAAAAAAGCTAGGCTCAGTGCGAAAGCACTGCGACGCCGTTTTTTTT	0	0	0	I	0	0	0	I	0	0	0	I
T1979	AAAAAAAAGCGTTTCACAGTGCTTTCGCACTGTGAAACGCTTTTTTTT	3	3	0	100.00%	17	17	0	100.00%	1	1	0	100.00%
T1980	AAAAAAAAGCCTGAATCAGTGCTTTCGCACTGGGACGCCGTTTTTTTT	0	0	0	I	0	0	0	I	0	0	0	I
T1981	AAAAAAAAGCACGTTTCAGTGCGAAAGCACTGCGACACCGTTTTTTTT	0	0	0	I	0	0	0	I	0	0	0	I
T1982	AAAAAAAAGCACCAATCAGTGCGAAAGCACTGGGTCAGGGTTTTTTTT	1	1	0	100.00%	9	9	0	100.00%	0	0	0	I
T1983	AAAAAAAACGTGCCGTCAGTGCTTTCGCACTGTTCAAAGCTTTTTTTT	0	0	0	I	0	0	0	I	0	0	0	I
T1984	AAAAAAAACGATAATACAGTGCGAAAGCACTGTATTATCGTTTTTTTT	0	0	0	I	0	0	0	I	0	0	0	I
T1985	AAAAAAAACCTGTATACAGTGCTTTCGCACTGTATACAGGTTTTTTTT	0	0	0	I	0	0	0	I	0	0	0	I
T1986	AAAAAAAACCATTATACAGTGCTTTCGCACTGTATAATGGTTTTTTTT	0	0	0	I	0	0	0	I	0	0	0	I
T1987	AAAAAAAACCACAGTACAGTGCTTTCGCACTGTACTGTGGTTTTTTTT	3	3	0	100.00%	0	0	0	I	0	0	0	I
T1988	AAAAAAAACCAAGGCACAGTGCGAAAGCACTGCCGGAAGCTTTTTTTT	0	0	0	I	0	0	0	I	0	0	0	I
T1989	AAAAAAAAGGTCAGTTCAGTGCGAAAGCACTGCTAAAAGGTTTTTTTT	0	0	0	I	0	0	0	I	1	0	1	0.00%
T1990	AAAAAAAAGGAGAATACAGTGCTTTCGCACTGTATTCTCCTTTTTTTT	1	1	0	100.00%	0	0	0	I	0	0	0	I
T1991	AAAAAAAAGGAATATGCAGTGCTTTCGCACTGCATATTCCTTTTTTTT	23	22	1	95.65%	33	33	0	100.00%	8	8	0	100.00%
T1992	AAAAAAAAGCTTGTATCAGTGCTTTCGCACTGTTGGTCGGTTTTTTTT	1	1	0	100.00%	0	0	0	I	0	0	0	I
T1993	AAAAAAAAGCTACTTTCAGTGCGAAAGCACTGCGCCCACGTTTTTTTT	0	0	0	I	0	0	0	I	0	0	0	I
T1994	AAAAAAAAGCCCATCACAGTGCGAAAGCACTGCGCGCTCCTTTTTTTT	0	0	0	I	0	0	0	I	0	0	0	I
T1995	AAAAAAAAGCATCATTCAGTGCGAAAGCACTGCGAGTACGTTTTTTTT	0	0	0	I	0	0	0	I	0	0	0	I
T1996	AAAAAAAAGCAGTTGCCAGTGCTTTCGCACTGTATCGACGTTTTTTTT	0	0	0	I	0	0	0	I	2	0	2	0.00%
T1997	AAAAAAAACGTTTGTGCAGTGCGAAAGCACTGCACAAACGTTTTTTTT	34	31	3	91.18%	44	41	3	93.18%	16	16	0	100.00%
T1998	AAAAAAAACGTTGTTGCAGTGCTTTCGCACTGCAACAACGTTTTTTTT	10	9	1	90.00%	35	35	0	100.00%	17	16	1	94.12%
T1999	AAAAAAAACCTTTTCGCAGTGCTTTCGCACTGCGAAAAGGTTTTTTTT	2	2	0	100.00%	3	3	0	100.00%	0	0	0	I
[truncated: 1 more rows]
