# Supplementary material for: Rapid generation of sequence-diverse terminator libraries and their parameterization using quantitative Term-Seq
Source: Synth Biol (Oxf). 2019 Oct 29;4(1):ysz026. doi: 10.1093/synbio/ysz026 (PMC7445774; doi:10.1093/synbio/ysz026)
Supplement: ysz026_Supplementary_Data [file ysz026_supplementary_data.zip › Supplemental Table 3G - TermSeq FACS Binning Data_reversecomplement.csv]

	Forward Direction ("GAAA" tetraloop)							Reverse Direction ("TTTC" tetraloop)
Term ID	Terminator Sequence (5' to 3')	Delta G	Ts	Mean TE	TE SD		Term ID		Delta G	Mean Ts	Mean TE	Mean SD		Difference TEF - TER
T917	AAAAAAAAGGTTTTAGCAGTGCGAAAGCACTGCTAAAACCTTTTTTTT	-25.07	#DIV/0!	100.00%	0.00%		T285	AAAAAAAAGGTTTTAGCAGTGCTTTCGCACTGCTAAAACCTTTTTTTT	-23.57	258.4489775	99.61%	0.75%		0.39%
T446	AAAAAAAAGGTGATGTCAGTGCGAAAGCACTGACATCACCTTTTTTTT	-25.79	1430	99.93%	0.23%		T396	AAAAAAAAGGTGATGTCAGTGCTTTCGCACTGACATCACCTTTTTTTT	-24.29	294	99.66%	0.58%		0.27%
T418	AAAAAAAAGGTATGATCAGTGCGAAAGCACTGATCATACCTTTTTTTT	-24.36	1242	99.92%	0.24%		T153	AAAAAAAAGGTATGATCAGTGCTTTCGCACTGATCATACCTTTTTTTT	-22.86	240.567449	99.58%	0.74%		0.34%
T581	AAAAAAAAGGTGTTGTCAGTGCGAAAGCACTGACAACACCTTTTTTTT	-26.05	960	99.90%	0.33%		T799	AAAAAAAAGGTGTTGTCAGTGCTTTCGCACTGACAACACCTTTTTTTT	-24.55	#DIV/0!	100.00%	0.00%		0.10%
T52	AAAAAAAAGGTATGTTCAGTGCGAAAGCACTGAACATACCTTTTTTTT	-24.62	908	99.89%	0.38%		T43	AAAAAAAAGGTATGTTCAGTGCTTTCGCACTGAACATACCTTTTTTTT	-23.12	62.47144217	98.40%	3.42%		1.49%
T81	AAAAAAAAGGTAAATTCAGTGCGAAAGCACTGAATTTACCTTTTTTTT	-23.73	717	99.86%	0.48%		T126	AAAAAAAAGGTAAATTCAGTGCTTTCGCACTGAATTTACCTTTTTTTT	-22.23	44.12976433	97.73%	3.90%		2.13%
T68	AAAAAAAAGGTTTGTACAGTGCGAAAGCACTGTACAAACCTTTTTTTT	-24.88	684.0245399	99.85%	0.35%		T7	AAAAAAAAGGTTTGTACAGTGCTTTCGCACTGTACAAACCTTTTTTTT	-23.38	81.18040334	98.77%	1.35%		1.09%
T4	AAAAAAAAGGTTAGTACAGTGCGAAAGCACTGTACTAACCTTTTTTTT	-24.29	550.3607474	99.82%	0.36%		T9	AAAAAAAAGGTTAGTACAGTGCTTTCGCACTGTACTAACCTTTTTTTT	-22.79	91.63097362	98.91%	1.42%		0.91%
T198	AAAAAAAAGGTCAGTACAGTGCGAAAGCACTGTACTGACCTTTTTTTT	-25.46	427.2159091	99.77%	0.50%		T97	AAAAAAAAGGTCAGTACAGTGCTTTCGCACTGTACTGACCTTTTTTTT	-23.96	1156.646081	99.91%	0.19%		0.15%
T1096	AAAAAAAAGGAATTTTCAGTGCGAAAGCACTGAAAATTCCTTTTTTTT	-24.01	402	99.75%	0.61%		T183	AAAAAAAAGGAATTTTCAGTGCTTTCGCACTGAAAATTCCTTTTTTTT	-22.51	33.87266771	97.05%	6.19%		2.70%
T1168	AAAAAAAAGGTAGATGCAGTGCGAAAGCACTGCATCTACCTTTTTTTT	-25.7	371.3862434	99.73%	0.50%		T548	AAAAAAAAGGTAGATGCAGTGCTTTCGCACTGCATCTACCTTTTTTTT	-24.2	136.8888889	99.27%	2.14%		0.46%
T540	AAAAAAAACCAATTTGCAGTGCGAAAGCACTGCAAATTGGTTTTTTTT	-25.71	314.6	99.68%	1.05%		T1225	AAAAAAAACCAATTTGCAGTGCTTTCGCACTGCAAATTGGTTTTTTTT	-24.21	166.5671642	99.40%	1.27%		0.28%
T349	AAAAAAAACCGTTATGCAGTGCGAAAGCACTGCATAACGGTTTTTTTT	-26.45	292.5	99.66%	1.03%		T59	AAAAAAAACCGTTATGCAGTGCTTTCGCACTGCATAACGGTTTTTTTT	-24.95	50.62790942	98.02%	2.23%		1.63%
T558	AAAAAAAAGGTAGATACAGTGCGAAAGCACTGTATCTACCTTTTTTTT	-24.03	253	99.60%	1.31%		T61	AAAAAAAAGGTAGATACAGTGCTTTCGCACTGTATCTACCTTTTTTTT	-22.53	164.3805104	99.39%	0.87%		0.21%
T228	AAAAAAAAGGTCTATACAGTGCGAAAGCACTGTATAGACCTTTTTTTT	-24.03	227.1586716	99.56%	0.90%		T38	AAAAAAAAGGTCTATACAGTGCTTTCGCACTGTATAGACCTTTTTTTT	-22.53	230.1021506	99.57%	0.51%		0.01%
T149	AAAAAAAAGGTTGTGACAGTGCGAAAGCACTGTCACAACCTTTTTTTT	-26.05	121.3779905	99.18%	1.38%		T56	AAAAAAAAGGTTGTGACAGTGCTTTCGCACTGTCACAACCTTTTTTTT	-24.55	225.4024477	99.56%	0.74%		0.38%
T269	AAAAAAAAGGTTTGAACAGTGCGAAAGCACTGTTCAAACCTTTTTTTT	-25.16	202.1860465	99.51%	1.30%		T96	AAAAAAAAGGTTTGAACAGTGCTTTCGCACTGTTCAAACCTTTTTTTT	-23.66	227.6779477	99.56%	0.85%		0.06%
T79	AAAAAAAAGGTTAGCTCAGTGCGAAAGCACTGAGCTAACCTTTTTTTT	-25.65	170.5869874	99.41%	1.14%		T913	AAAAAAAAGGTTAGCTCAGTGCTTTCGCACTGAGCTAACCTTTTTTTT	-24.15	270	99.63%	1.28%		0.22%
T54	AAAAAAAAGCTATGTTCAGTGCGAAAGCACTGAACATAGCTTTTTTTT	-24.86	165.694033	99.40%	0.83%		T428	AAAAAAAAGCTATGTTCAGTGCTTTCGCACTGAACATAGCTTTTTTTT	-23.36	53.86725895	98.14%	4.49%		1.25%
T748	AAAAAAAAGGTTTAGACAGTGCGAAAGCACTGTCTAAACCTTTTTTTT	-24.57	129.2	99.23%	1.87%		T584	AAAAAAAAGGTTTAGACAGTGCTTTCGCACTGTCTAAACCTTTTTTTT	-23.07	90.14344473	98.89%	1.90%		0.34%
T131	AAAAAAAAGGTTATTACAGTGCGAAAGCACTGTAATAACCTTTTTTTT	-23.45	114.7757683	99.13%	1.93%		T336	AAAAAAAAGGTTATTACAGTGCTTTCGCACTGTAATAACCTTTTTTTT	-21.95	151.780003	99.34%	1.10%		0.21%
T25	AAAAAAAAGGTTTGTTCAGTGCGAAAGCACTGAACAAACCTTTTTTTT	-25.16	110.4160474	99.09%	1.11%		T5	AAAAAAAAGGTTTGTTCAGTGCTTTCGCACTGAACAAACCTTTTTTTT	-23.66	80.81950154	98.76%	1.43%		0.33%
T45	AAAAAAAAGGTTGTATCAGTGCGAAAGCACTGATACAACCTTTTTTTT	-24.62	105.7913563	99.05%	2.11%		T371	AAAAAAAAGGTTGTATCAGTGCTTTCGCACTGATACAACCTTTTTTTT	-23.12	113.4828808	99.12%	1.73%		0.06%
T234	AAAAAAAACCATTACACAGTGCGAAAGCACTGTGTAATGGTTTTTTTT	-24.93	95.62024576	98.95%	1.82%		T143	AAAAAAAACCATTACACAGTGCTTTCGCACTGTGTAATGGTTTTTTTT	-23.43	78.67229635	98.73%	2.31%		0.23%
T19	AAAAAAAAGGTTTAGTCAGTGCGAAAGCACTGACTAAACCTTTTTTTT	-24.57	95.22810737	98.95%	1.87%		T93	AAAAAAAAGGTTTAGTCAGTGCTTTCGCACTGACTAAACCTTTTTTTT	-23.07	137.0830909	99.27%	1.34%		0.32%
T338	AAAAAAAAGCTTTGAACAGTGCGAAAGCACTGTTCAAAGCTTTTTTTT	-25.4	75.1297019	98.67%	2.88%		T1071	AAAAAAAAGCTTTGAACAGTGCTTTCGCACTGTTCAAAGCTTTTTTTT	-23.9	396	99.75%	0.84%		1.08%
T858	AAAAAAAACCGTTAGACAGTGCGAAAGCACTGTCTAACGGTTTTTTTT	-25.9	73.79379974	98.64%	2.55%		T117	AAAAAAAACCGTTAGACAGTGCTTTCGCACTGTCTAACGGTTTTTTTT	-24.4	54.05858916	98.15%	3.45%		0.49%
T37	AAAAAAAAGCTATATTCAGTGCGAAAGCACTGAATATAGCTTTTTTTT	-23.43	68.62842081	98.54%	1.93%		T208	AAAAAAAAGCTATATTCAGTGCTTTCGCACTGAATATAGCTTTTTTTT	-21.93	924	99.89%	0.24%		1.35%
T23	AAAAAAAAGGTGTGTACAGTGCGAAAGCACTGTACACACCTTTTTTTT	-25.77	66.32589123	98.49%	2.14%		T99	AAAAAAAAGGTGTGTACAGTGCTTTCGCACTGTACACACCTTTTTTTT	-24.27	64.75981423	98.46%	1.82%		0.04%
T142	AAAAAAAAGGTTGTTTCAGTGCGAAAGCACTGAAACAACCTTTTTTTT	-25.16	62.39616613	98.40%	4.12%		T11	AAAAAAAAGGTTGTTTCAGTGCTTTCGCACTGAAACAACCTTTTTTTT	-23.66	340.0997466	99.71%	0.59%		1.31%
T685	AAAAAAAAGGTATCATCAGTGCGAAAGCACTGATGATACCTTTTTTTT	-24.36	61.8556701	98.38%	3.88%		T718	AAAAAAAAGGTATCATCAGTGCTTTCGCACTGATGATACCTTTTTTTT	-22.86	90.82568807	98.90%	3.14%		0.52%
T8	AAAAAAAAGGTTTATTCAGTGCGAAAGCACTGAATAAACCTTTTTTTT	-23.73	59.37301658	98.32%	2.39%		T46	AAAAAAAAGGTTTATTCAGTGCTTTCGCACTGAATAAACCTTTTTTTT	-22.23	25.20924025	96.03%	8.74%		2.28%
T292	AAAAAAAACGTTGTAACAGTGCGAAAGCACTGTTACAACGTTTTTTTT	-25.37	56.75867031	98.24%	2.33%		T310	AAAAAAAACGTTGTAACAGTGCTTTCGCACTGTTACAACGTTTTTTTT	-23.87	26.85002376	96.28%	6.35%		1.96%
T15	AAAAAAAAGGTTTACTCAGTGCGAAAGCACTGAGTAAACCTTTTTTTT	-24.57	54.98794201	98.18%	3.38%		T20	AAAAAAAAGGTTTACTCAGTGCTTTCGCACTGAGTAAACCTTTTTTTT	-23.07	178.6669581	99.44%	0.89%		1.26%
T135	AAAAAAAAGCTTAGTACAGTGCGAAAGCACTGTACTAAGCTTTTTTTT	-24.53	53.56083858	98.13%	3.89%		T236	AAAAAAAAGCTTAGTACAGTGCTTTCGCACTGTACTAAGCTTTTTTTT	-23.03	144.8749449	99.31%	0.88%		1.18%
T130	AAAAAAAAGGTCTGTGCAGTGCGAAAGCACTGCACAGACCTTTTTTTT	-27.13	51.65259941	98.06%	3.11%		T459	AAAAAAAAGGTCTGTGCAGTGCTTTCGCACTGCACAGACCTTTTTTTT	-25.63	304.0776699	99.67%	0.78%		1.61%
T201	AAAAAAAACCTTTAGTCAGTGCGAAAGCACTGACTAAAGGTTTTTTTT	-24.57	47.83952196	97.91%	3.33%		T619	AAAAAAAACCTTTAGTCAGTGCTTTCGCACTGACTAAAGGTTTTTTTT	-23.07	17.05411618	94.14%	8.39%		3.77%
T654	AAAAAAAACCTTTCAGCAGTGCGAAAGCACTGCTGAAAGGTTTTTTTT	-26.24	39.92067297	97.50%	5.75%		T366	AAAAAAAACCTTTCAGCAGTGCTTTCGCACTGCTGAAAGGTTTTTTTT	-24.74	50.80712069	98.03%	3.27%		0.54%
T891	AAAAAAAACGTCTATACAGTGCGAAAGCACTGTATAGACGTTTTTTTT	-24.52	35.60202186	97.19%	3.41%		T204	AAAAAAAACGTCTATACAGTGCTTTCGCACTGTATAGACGTTTTTTTT	-23.02	57.95001147	98.27%	1.83%		1.08%
T406	AAAAAAAACGTTACTTCAGTGCGAAAGCACTGAAGTAACGTTTTTTTT	-25.06	31.60645514	96.84%	6.39%		T421	AAAAAAAACGTTACTTCAGTGCTTTCGCACTGAAGTAACGTTTTTTTT	-23.56	71.57447299	98.60%	1.99%		1.77%
T332	AAAAAAAAGCTAAGTTCAGTGCGAAAGCACTGAACTTAGCTTTTTTTT	-24.81	30.11650485	96.68%	10.00%		T163	AAAAAAAAGCTAAGTTCAGTGCTTTCGCACTGAACTTAGCTTTTTTTT	-23.31	67.42099181	98.52%	2.58%		1.84%
T583	AAAAAAAACGTATGAACAGTGCGAAAGCACTGTTCATACGTTTTTTTT	-25.11	23.91235581	95.82%	6.08%		T258	AAAAAAAACGTATGAACAGTGCTTTCGCACTGTTCATACGTTTTTTTT	-23.61	15.88063806	93.70%	14.01%		2.12%
T690	AAAAAAAAGCAGTATACAGTGCGAAAGCACTGTATACTGCTTTTTTTT	-24.58	22.88403452	95.63%	9.09%		T192	AAAAAAAAGCAGTATACAGTGCTTTCGCACTGTATACTGCTTTTTTTT	-23.08	417.3658537	99.76%	0.55%		4.13%
T240	AAAAAAAACGTTTGTTCAGTGCGAAAGCACTGAACAAACGTTTTTTTT	-25.65	22.24584674	95.50%	5.49%		T55	AAAAAAAACGTTTGTTCAGTGCTTTCGCACTGAACAAACGTTTTTTTT	-24.15	26.82851664	96.27%	6.14%		0.77%
T505	AAAAAAAACGTGTGTACAGTGCGAAAGCACTGTACACACGTTTTTTTT	-26.26	21.25208587	95.29%	7.31%		T138	AAAAAAAACGTGTGTACAGTGCTTTCGCACTGTACACACGTTTTTTTT	-24.76	22.35074662	95.53%	5.59%		0.23%
T750	AAAAAAAAGCAATATTCAGTGCGAAAGCACTGAATATTGCTTTTTTTT	-24.02	21.21038984	95.29%	7.91%		T760	AAAAAAAAGCAATATTCAGTGCTTTCGCACTGAATATTGCTTTTTTTT	-22.52	44.5659164	97.76%	6.75%		2.47%
T166	AAAAAAAACGTCAATTCAGTGCGAAAGCACTGAATTGACGTTTTTTTT	-25.39	19.71848757	94.93%	4.32%		T582	AAAAAAAACGTCAATTCAGTGCTTTCGCACTGAATTGACGTTTTTTTT	-23.89	31.6872428	96.84%	6.03%		1.92%
T34	AAAAAAAAGGTTGTAACAGTGCTTTCGCACTGTTACAACCTTTTTTTT	-23.38	19.35111296	94.83%	10.69%		T124	AAAAAAAAGGTTGTAACAGTGCGAAAGCACTGTTACAACCTTTTTTTT	-24.88	968	99.90%	0.29%		5.06%
T487	AAAAAAAAGGTTTTTACAGTGCGAAAGCACTGTAAAAACCTTTTTTTT	-23.99	14.24268069	92.98%	17.40%		T871	AAAAAAAAGGTTTTTACAGTGCTTTCGCACTGTAAAAACCTTTTTTTT	-22.49	450	99.78%	0.67%		6.80%
T775	AAAAAAAACCATAACACAGTGCGAAAGCACTGTGTTATGGTTTTTTTT	-24.93	10.67052794	90.63%	12.42%		T726	AAAAAAAACCATAACACAGTGCTTTCGCACTGTGTTATGGTTTTTTTT	-23.43	22.45243129	95.55%	6.55%		4.92%
T737	AAAAAAAAGGTATTTACAGTGCGAAAGCACTGTAAATACCTTTTTTTT	-23.45	2.250695456	55.57%	39.09%		T907	AAAAAAAAGGTATTTACAGTGCTTTCGCACTGTAAATACCTTTTTTTT	-21.95	1.696056872	41.04%	27.79%		14.53%
