# Supplementary material for: Rapid generation of sequence-diverse terminator libraries and their parameterization using quantitative Term-Seq
Source: Synth Biol (Oxf). 2019 Oct 29;4(1):ysz026. doi: 10.1093/synbio/ysz026 (PMC7445774; doi:10.1093/synbio/ysz026)
Supplement: ysz026_Supplementary_Data [file ysz026_supplementary_data.zip › Supplemental Table 4B - TermSeq Differential Temperature Data_all.csv]

			No	Ave Change
		Significant change in TE (All)	26	20.71%
		No significant change in TE (All)	1070	4.01%
						Termination Efficiency (%)
				Sig Diff?	?14�C to 37�C	14�C						21 �C					30�C					37�C						Student's t Test for Significant Difference in Termination Efficiency
Term ID	All Reads	Terminator Sequence (5' to 3')	Delta G			Rep 1	Rep 2	Rep 3	Count	Ave	SD	Rep 1	Rep 2	Rep 3	Ave	SD	Rep 1	Rep 2	Rep 3	Ave	SD	Rep 1	Rep 2	Rep 3	Count	Ave	SD	14�C-21�C	14�C-30�C	14�C-37�C	21�C-30�C	21�C-37�C	30�C-37�C
B0012	16173	tcacactggctcaccttcgggtgggcctttctgcgtttata		N	2.75%	93.75%	95.34%	97.46%	4338	95.52%	1.86%	91.96%	91.60%	90.59%	91.38%	0.71%	89.94%	94.07%	92.19%	92.07%	2.07%	92.57%	94.76%	90.96%	2611	92.76%	1.90%	0.107975473	0.098499224	0.280845997	0.666764132	0.261851524	0.597350596
B0013	47496	aaaaaatcaaactggctcaccttcgggtgggcctttttgcgtttata		N	0.17%	99.16%	99.31%	99.24%	12182	99.24%	0.08%	98.89%	99.09%	99.30%	99.09%	0.21%	99.17%	99.56%	99.50%	99.41%	0.21%	98.84%	99.25%	99.10%	8141	99.07%	0.21%	0.294323148	0.157019517	0.144330247	0.060735566	0.820147626	0.005822876
T1	462	AAAAAAAAGGTTAGTTCAGTGCTTTCGCACTGAACTAACCTTTTTTTT	-23.07	#DIV/0!	0.58%	100.00%	100.00%	100.00%	83	100.00%	0.00%	100.00%	100.00%	100.00%	100.00%	0.00%	100.00%	100.00%	100.00%	100.00%	0.00%	100.00%	100.00%	98.25%	143	99.42%	1.01%	#DIV/0!	#DIV/0!	0.422649731	#DIV/0!	0.422649731	0.422649731
T2	836	AAAAAAAAGGCCTCCGCAGTGCGAAAGCACTGGGGGGACGTTTTTTTT	-13.41	N	1.27%	98.99%	100.00%	100.00%	414	99.66%	0.58%	97.06%	98.41%	98.21%	97.90%	0.73%	100.00%	100.00%	100.00%	100.00%	0.00%	100.00%	97.83%	97.37%	116	98.40%	1.41%	0.003160504	0.422649731	0.384421523	0.037949674	0.72046893	0.18718135
T3	508	AAAAAAAACGTTGGCACAGTGCGAAAGCACTGATGGTAGCTTTTTTTT	-11.44	N	35.63%	53.85%	50.00%	29.07%	179	44.31%	13.33%	13.73%	11.90%	26.83%	17.49%	8.14%	20.45%	10.71%	11.11%	14.09%	5.51%	7.41%	18.60%	0.00%	87	8.67%	9.37%	0.161083905	0.041553795	0.022549901	0.657094551	0.461694333	0.502170615
T4	204	AAAAAAAAGGTTAGTACAGTGCGAAAGCACTGTACTAACCTTTTTTTT	-24.29	#DIV/0!	1.45%	100.00%	100.00%	100.00%	18	100.00%	0.00%	100.00%	100.00%	100.00%	100.00%	0.00%	100.00%	100.00%	97.14%	99.05%	1.65%	100.00%	100.00%	95.65%	62	98.55%	2.51%	#DIV/0!	0.422649731	0.422649731	0.422649731	0.422649731	0.422649731
T5	324	AAAAAAAAGGTTTGTTCAGTGCTTTCGCACTGAACAAACCTTTTTTTT	-23.66	#DIV/0!	0.00%	100.00%	100.00%	100.00%	58	100.00%	0.00%	100.00%	93.75%	100.00%	97.92%	3.61%	100.00%	100.00%	100.00%	100.00%	0.00%	100.00%	100.00%	100.00%	97	100.00%	0.00%	0.422649731	#DIV/0!	#DIV/0!	0.422649731	0.422649731	#DIV/0!
T6	482	AAAAAAAAGGTTTCATCAGTGCGAAAGCACTGATGAAACCTTTTTTTT	-24.9	#DIV/0!	1.22%	100.00%	100.00%	100.00%	56	100.00%	0.00%	100.00%	100.00%	100.00%	100.00%	0.00%	100.00%	100.00%	100.00%	100.00%	0.00%	98.39%	97.96%	100.00%	169	98.78%	1.08%	#DIV/0!	#DIV/0!	0.189046168	#DIV/0!	0.189046168	0.189046168
T7	239	AAAAAAAAGGTTTGTACAGTGCTTTCGCACTGTACAAACCTTTTTTTT	-23.38	#DIV/0!	0.00%	100.00%	100.00%	100.00%	57	100.00%	0.00%	100.00%	100.00%	100.00%	100.00%	0.00%	100.00%	100.00%	100.00%	100.00%	0.00%	100.00%	100.00%	100.00%	62	100.00%	0.00%	#DIV/0!	#DIV/0!	#DIV/0!	#DIV/0!	#DIV/0!	#DIV/0!
T8	230	AAAAAAAAGGTTTATTCAGTGCGAAAGCACTGAATAAACCTTTTTTTT	-23.73	#DIV/0!	0.00%	100.00%	100.00%	100.00%	61	100.00%	0.00%	100.00%	100.00%	100.00%	100.00%	0.00%	100.00%	100.00%	100.00%	100.00%	0.00%	100.00%	100.00%	100.00%	39	100.00%	0.00%	#DIV/0!	#DIV/0!	#DIV/0!	#DIV/0!	#DIV/0!	#DIV/0!
T9	195	AAAAAAAAGGTTAGTACAGTGCTTTCGCACTGTACTAACCTTTTTTTT	-22.79	#DIV/0!	0.00%	100.00%	100.00%	100.00%	45	100.00%	0.00%	100.00%	100.00%	100.00%	100.00%	0.00%	100.00%	100.00%	100.00%	100.00%	0.00%	100.00%	100.00%	100.00%	43	100.00%	0.00%	#DIV/0!	#DIV/0!	#DIV/0!	#DIV/0!	#DIV/0!	#DIV/0!
T10	374	AAAAAAAAGGTCTGTACAGTGCTTTCGCACTGTACAGACCTTTTTTTT	-23.96	#DIV/0!	0.79%	100.00%	100.00%	100.00%	66	100.00%	0.00%	100.00%	100.00%	100.00%	100.00%	0.00%	100.00%	100.00%	100.00%	100.00%	0.00%	100.00%	97.62%	100.00%	117	99.21%	1.37%	#DIV/0!	#DIV/0!	0.422649731	#DIV/0!	0.422649731	0.422649731
T11	631	AAAAAAAAGGTTGTTTCAGTGCTTTCGCACTGAAACAACCTTTTTTTT	-23.66	N	0.52%	100.00%	100.00%	100.00%	119	100.00%	0.00%	96.30%	100.00%	97.87%	98.06%	1.86%	100.00%	96.61%	100.00%	98.87%	1.96%	100.00%	98.44%	100.00%	190	99.48%	0.90%	0.21178409	0.422649731	0.422649731	0.741496924	0.458104119	0.422649731
T12	498	AAAAAAAACGTGATGGCAGTGCGAAAGCACTGGACCATCCTTTTTTTT	-12.48	N	2.19%	86.67%	98.36%	94.90%	219	93.31%	6.01%	97.37%	89.47%	79.55%	88.80%	8.93%	94.74%	78.95%	77.78%	83.82%	9.47%	94.74%	86.96%	91.67%	66	91.12%	3.92%	0.622729832	0.393891873	0.735665045	0.216135058	0.681935635	0.21143456
T13	211	AAAAAAAAGGTGTATACAGTGCGAAAGCACTGTATACACCTTTTTTTT	-24.34	N	1.13%	92.86%	100.00%	100.00%	34	97.62%	4.12%	93.75%	100.00%	70.00%	87.92%	15.83%	100.00%	100.00%	100.00%	100.00%	0.00%	89.47%	100.00%	100.00%	66	96.49%	6.08%	0.4400807	0.422649731	0.422649731	0.317032348	0.509901523	0.422649731
T14	1142	AAAAAAAACCGAGCGTCAGTGCGAAAGCACTGATGACGGCTTTTTTTT	-16.06	N	17.12%	96.08%	94.02%	96.53%	392	95.54%	1.34%	89.26%	86.49%	87.72%	87.82%	1.39%	60.71%	76.19%	78.95%	71.95%	9.83%	76.81%	81.72%	76.74%	248	78.43%	2.85%	0.005641236	0.056990226	0.019328362	0.129720004	0.057384554	0.346576711
T15	228	AAAAAAAAGGTTTACTCAGTGCGAAAGCACTGAGTAAACCTTTTTTTT	-24.57	#DIV/0!	0.00%	100.00%	100.00%	100.00%	46	100.00%	0.00%	96.00%	100.00%	100.00%	98.67%	2.31%	100.00%	100.00%	100.00%	100.00%	0.00%	100.00%	100.00%	100.00%	45	100.00%	0.00%	0.422649731	#DIV/0!	#DIV/0!	0.422649731	0.422649731	#DIV/0!
T16	249	AAAAAAAACGCATGGTCAGTGCGAAAGCACTGTCTCGCCGTTTTTTTT	-13.52	N	4.66%	54.17%	70.97%	87.88%	88	71.00%	16.86%	62.50%	88.89%	94.44%	81.94%	17.07%	93.75%	81.25%	66.67%	80.56%	13.56%	50.00%	82.35%	66.67%	40	66.34%	16.18%	0.090138819	0.640920356	0.669323085	0.943401263	0.132442336	0.437383536
T17	443	AAAAAAAAGCTCATTACAGTGCGAAAGCACTGGCATGTGCTTTTTTTT	-17.23	N	35.74%	52.38%	61.29%	35.09%	130	49.59%	13.32%	32.26%	27.27%	50.00%	36.51%	11.95%	16.67%	17.86%	13.51%	16.01%	2.24%	15.63%	5.41%	20.51%	108	13.85%	7.71%	0.463858931	0.034472358	0.095785786	0.129395084	0.026061761	0.738210063
T18	349	AAAAAAAACGTCGGCTCAGTGCGAAAGCACTGTGCGGACCTTTTTTTT	-16.25	N	3.18%	88.57%	86.67%	95.52%	132	90.25%	4.66%	92.86%	76.19%	88.46%	85.84%	8.64%	80.95%	90.00%	80.00%	83.65%	5.52%	75.00%	86.21%	100.00%	76	87.07%	12.52%	0.426516377	0.350577264	0.614238782	0.811667094	0.909161183	0.720851127
T19	299	AAAAAAAAGGTTTAGTCAGTGCGAAAGCACTGACTAAACCTTTTTTTT	-24.57	#DIV/0!	0.00%	100.00%	100.00%	100.00%	41	100.00%	0.00%	100.00%	95.00%	97.06%	97.35%	2.51%	100.00%	100.00%	100.00%	100.00%	0.00%	100.00%	100.00%	100.00%	84	100.00%	0.00%	0.209633842	#DIV/0!	#DIV/0!	0.209633842	0.209633842	#DIV/0!
T20	130	AAAAAAAAGGTTTACTCAGTGCTTTCGCACTGAGTAAACCTTTTTTTT	-23.07	#DIV/0!	-2.38%	92.86%	100.00%	100.00%	31	97.62%	4.12%	100.00%	100.00%	100.00%	100.00%	0.00%	100.00%	100.00%	100.00%	100.00%	0.00%	100.00%	100.00%	100.00%	25	100.00%	0.00%	0.422649731	0.422649731	0.422649731	#DIV/0!	#DIV/0!	#DIV/0!
T21	289	AAAAAAAAGGTTTGATCAGTGCGAAAGCACTGATCAAACCTTTTTTTT	-24.9	#DIV/0!	0.00%	100.00%	100.00%	100.00%	52	100.00%	0.00%	100.00%	100.00%	100.00%	100.00%	0.00%	100.00%	100.00%	100.00%	100.00%	0.00%	100.00%	100.00%	100.00%	79	100.00%	0.00%	#DIV/0!	#DIV/0!	#DIV/0!	#DIV/0!	#DIV/0!	#DIV/0!
T22	318	AAAAAAAAGGTTATGACAGTGCGAAAGCACTGTCATAACCTTTTTTTT	-24.62	#DIV/0!	2.30%	100.00%	100.00%	100.00%	31	100.00%	0.00%	100.00%	96.97%	100.00%	98.99%	1.75%	100.00%	100.00%	100.00%	100.00%	0.00%	100.00%	95.65%	97.44%	89	97.70%	2.19%	0.422649731	#DIV/0!	0.209404876	0.422649731	0.222608604	0.209404876
T23	313	AAAAAAAAGGTGTGTACAGTGCGAAAGCACTGTACACACCTTTTTTTT	-25.77	#DIV/0!	0.83%	100.00%	100.00%	100.00%	32	100.00%	0.00%	100.00%	100.00%	100.00%	100.00%	0.00%	100.00%	100.00%	100.00%	100.00%	0.00%	100.00%	97.50%	100.00%	110	99.17%	1.44%	#DIV/0!	#DIV/0!	0.422649731	#DIV/0!	0.422649731	0.422649731
T24	124	AAAAAAAAGGTTTATGCAGTGCTTTCGCACTGCATAAACCTTTTTTTT	-23.62	#DIV/0!	0.00%	100.00%	100.00%	100.00%	24	100.00%	0.00%	100.00%	100.00%	100.00%	100.00%	0.00%	100.00%	100.00%	100.00%	100.00%	0.00%	100.00%	100.00%	100.00%	26	100.00%	0.00%	#DIV/0!	#DIV/0!	#DIV/0!	#DIV/0!	#DIV/0!	#DIV/0!
T25	278	AAAAAAAAGGTTTGTTCAGTGCGAAAGCACTGAACAAACCTTTTTTTT	-25.16	#DIV/0!	0.00%	100.00%	100.00%	100.00%	52	100.00%	0.00%	100.00%	100.00%	100.00%	100.00%	0.00%	100.00%	100.00%	100.00%	100.00%	0.00%	100.00%	100.00%	100.00%	71	100.00%	0.00%	#DIV/0!	#DIV/0!	#DIV/0!	#DIV/0!	#DIV/0!	#DIV/0!
T26	142	AAAAAAAAGGTAGTTGCAGTGCTTTCGCACTGCAACTACCTTTTTTTT	-24.46	#DIV/0!	1.96%	100.00%	100.00%	100.00%	22	100.00%	0.00%	100.00%	100.00%	100.00%	100.00%	0.00%	100.00%	100.00%	100.00%	100.00%	0.00%	100.00%	100.00%	94.12%	37	98.04%	3.40%	#DIV/0!	#DIV/0!	0.422649731	#DIV/0!	0.422649731	0.422649731
T27	386	AAAAAAAAGCTCTATACAGTGCGAAAGCACTGGAAGGGCCTTTTTTTT	-12.09	N	3.02%	90.48%	100.00%	95.83%	94	95.44%	4.77%	90.00%	96.97%	97.06%	94.68%	4.05%	90.00%	93.75%	94.74%	92.83%	2.50%	96.30%	86.21%	94.74%	75	92.41%	5.43%	0.601317988	0.29023786	0.651167541	0.194010276	0.690991137	0.926737614
T28	90	AAAAAAAACGGCGCGGCAGTGCGAAAGCACTGACGAGCCCTTTTTTTT	-18.55	N	-4.79%	80.00%	92.31%	100.00%	23	90.77%	10.09%	100.00%	80.00%	100.00%	93.33%	11.55%	100.00%	80.00%	85.71%	88.57%	10.30%	86.67%	100.00%	100.00%	38	95.56%	7.70%	0.810882631	0.861511253	0.185578382	0.422649731	0.839871846	0.567378179
T29	439	AAAAAAAAGGATTGTTCAGTGCTTTCGCACTGAACAATCCTTTTTTTT	-23.4	N	-8.95%	90.48%	85.19%	82.61%	71	86.09%	4.01%	82.69%	90.48%	85.71%	86.29%	3.92%	95.00%	100.00%	100.00%	98.33%	2.89%	93.48%	97.30%	94.34%	136	95.04%	2.00%	0.96430742	0.089459654	0.095046918	0.012907671	0.016748937	0.115805893
T30	553	AAAAAAAACGGCTTACCAGTGCGAAAGCACTGCCAGAAGCTTTTTTTT	-11.24	N	30.98%	39.29%	33.33%	53.93%	208	42.18%	10.60%	35.56%	26.47%	41.67%	34.56%	7.65%	30.43%	17.78%	16.33%	21.51%	7.76%	7.41%	10.81%	15.38%	90	11.20%	4.00%	0.092440944	0.140337377	0.02177092	0.171195181	0.026610646	0.258159058
T31	83	AAAAAAAAGGAATTTACAGTGCTTTCGCACTGTAAATTCCTTTTTTTT	-22.23	#DIV/0!	0.00%	100.00%	100.00%	100.00%	22	100.00%	0.00%	100.00%	100.00%	85.71%	95.24%	8.25%	100.00%	100.00%	100.00%	100.00%	0.00%	100.00%	100.00%	100.00%	14	100.00%	0.00%	0.422649731	#DIV/0!	#DIV/0!	0.422649731	0.422649731	#DIV/0!
T32	154	AAAAAAAAGGTTTAATCAGTGCGAAAGCACTGATTAAACCTTTTTTTT	-23.73	#DIV/0!	-4.17%	100.00%	100.00%	87.50%	36	95.83%	7.22%	100.00%	100.00%	100.00%	100.00%	0.00%	100.00%	100.00%	100.00%	100.00%	0.00%	100.00%	100.00%	100.00%	33	100.00%	0.00%	0.422649731	0.422649731	0.422649731	#DIV/0!	#DIV/0!	#DIV/0!
T33	721	AAAAAAAAGGTTGGTACAGTGCTTTCGCACTGTACCAACCTTTTTTTT	-24.22	N	-0.31%	97.37%	100.00%	100.00%	84	99.12%	1.52%	100.00%	100.00%	100.00%	100.00%	0.00%	100.00%	98.96%	97.01%	98.66%	1.52%	100.00%	98.31%	100.00%	227	99.44%	0.98%	0.422649731	0.804182376	0.827235085	0.264664343	0.422649731	0.559422373
T34	216	AAAAAAAAGGTTGTAACAGTGCTTTCGCACTGTTACAACCTTTTTTTT	-23.38	#DIV/0!	0.00%	100.00%	100.00%	100.00%	47	100.00%	0.00%	100.00%	100.00%	100.00%	100.00%	0.00%	95.45%	94.74%	100.00%	96.73%	2.85%	100.00%	100.00%	100.00%	63	100.00%	0.00%	#DIV/0!	0.185680425	#DIV/0!	0.185680425	#DIV/0!	0.185680425
T35	436	AAAAAAAACGGGCAGTCAGTGCGAAAGCACTGCACCACCCTTTTTTTT	-12.7	N	14.35%	63.93%	70.49%	71.59%	210	68.67%	4.14%	70.73%	58.06%	71.05%	66.62%	7.41%	40.63%	69.23%	77.27%	62.38%	19.26%	50.00%	62.96%	50.00%	49	54.32%	7.48%	0.748764472	0.546083505	0.071697947	0.775462058	0.288949258	0.527249225
T36	74	AAAAAAAAGGTTTACACAGTGCTTTCGCACTGTGTAAACCTTTTTTTT	-23.38	#DIV/0!	0.00%	100.00%	I	100.00%	19	100.00%	0.00%	100.00%	100.00%	100.00%	100.00%	0.00%	100.00%	100.00%	100.00%	100.00%	0.00%	100.00%	100.00%	100.00%	17	100.00%	0.00%	#DIV/0!	#DIV/0!	#DIV/0!	#DIV/0!	#DIV/0!	#DIV/0!
T37	123	AAAAAAAAGCTATATTCAGTGCGAAAGCACTGAATATAGCTTTTTTTT	-23.43	#DIV/0!	0.00%	100.00%	100.00%	100.00%	24	100.00%	0.00%	100.00%	100.00%	88.89%	96.30%	6.42%	100.00%	100.00%	100.00%	100.00%	0.00%	100.00%	100.00%	100.00%	32	100.00%	0.00%	0.422649731	#DIV/0!	#DIV/0!	0.422649731	0.422649731	#DIV/0!
T38	123	AAAAAAAAGGTCTATACAGTGCTTTCGCACTGTATAGACCTTTTTTTT	-22.53	#DIV/0!	0.00%	100.00%	100.00%	100.00%	19	100.00%	0.00%	100.00%	100.00%	100.00%	100.00%	0.00%	83.33%	94.12%	100.00%	92.48%	8.45%	100.00%	100.00%	100.00%	37	100.00%	0.00%	#DIV/0!	0.263410492	#DIV/0!	0.263410492	#DIV/0!	0.263410492
T39	154	AAAAAAAAGGTTAGAACAGTGCTTTCGCACTGTTCTAACCTTTTTTTT	-23.07	#DIV/0!	0.00%	100.00%	100.00%	100.00%	25	100.00%	0.00%	100.00%	100.00%	100.00%	100.00%	0.00%	100.00%	100.00%	100.00%	100.00%	0.00%	100.00%	100.00%	100.00%	29	100.00%	0.00%	#DIV/0!	#DIV/0!	#DIV/0!	#DIV/0!	#DIV/0!	#DIV/0!
T40	251	AAAAAAAAGGTGTATTCAGTGCTTTCGCACTGAATACACCTTTTTTTT	-23.12	#DIV/0!	2.38%	100.00%	100.00%	100.00%	48	100.00%	0.00%	100.00%	100.00%	100.00%	100.00%	0.00%	97.83%	100.00%	96.77%	98.20%	1.65%	100.00%	100.00%	92.86%	56	97.62%	4.12%	#DIV/0!	0.198568608	0.422649731	0.198568608	0.422649731	0.775350117
T41	182	AAAAAAAAGGGCTTGCCAGTGCGAAAGCACTGCCTGGACGTTTTTTTT	-9.61	N	-7.22%	100.00%	68.75%	81.82%	34	83.52%	15.69%	80.95%	76.47%	75.00%	77.47%	3.10%	85.71%	76.92%	90.91%	84.52%	7.07%	83.33%	100.00%	88.89%	52	90.74%	8.49%	0.516208612	0.90854797	0.653834556	0.265881117	0.162187855	0.536979471
T42	262	AAAAAAAAGGTGTGTTCAGTGCTTTCGCACTGAACACACCTTTTTTTT	-24.55	#DIV/0!	1.70%	100.00%	95.00%	100.00%	53	98.33%	2.89%	100.00%	100.00%	100.00%	100.00%	0.00%	100.00%	100.00%	100.00%	100.00%	0.00%	100.00%	95.45%	94.44%	61	96.63%	2.96%	0.422649731	0.422649731	0.471652965	#DIV/0!	0.187555536	0.187555536
T43	158	AAAAAAAAGGTATGTTCAGTGCTTTCGCACTGAACATACCTTTTTTTT	-23.12	#DIV/0!	0.00%	100.00%	100.00%	100.00%	19	100.00%	0.00%	100.00%	100.00%	100.00%	100.00%	0.00%	100.00%	100.00%	100.00%	100.00%	0.00%	100.00%	100.00%	100.00%	45	100.00%	0.00%	#DIV/0!	#DIV/0!	#DIV/0!	#DIV/0!	#DIV/0!	#DIV/0!
T44	171	AAAAAAAAGGTTAGATCAGTGCTTTCGCACTGATCTAACCTTTTTTTT	-22.81	#DIV/0!	-3.17%	100.00%	100.00%	83.33%	25	94.44%	9.62%	100.00%	100.00%	100.00%	100.00%	0.00%	100.00%	100.00%	100.00%	100.00%	0.00%	100.00%	100.00%	92.86%	51	97.62%	4.12%	0.422649731	0.422649731	0.422649731	#DIV/0!	0.422649731	0.422649731
T45	312	AAAAAAAAGGTTGTATCAGTGCGAAAGCACTGATACAACCTTTTTTTT	-24.62	N	1.28%	100.00%	100.00%	100.00%	51	100.00%	0.00%	100.00%	100.00%	97.44%	99.15%	1.48%	100.00%	97.22%	100.00%	99.07%	1.60%	96.15%	100.00%	100.00%	80	98.72%	2.22%	0.422649731	0.422649731	0.422649731	0.967366233	0.839871846	0.869987258
T46	140	AAAAAAAAGGTTTATTCAGTGCTTTCGCACTGAATAAACCTTTTTTTT	-22.23	#DIV/0!	0.00%	100.00%	100.00%	100.00%	22	100.00%	0.00%	100.00%	100.00%	100.00%	100.00%	0.00%	100.00%	100.00%	100.00%	100.00%	0.00%	100.00%	100.00%	100.00%	38	100.00%	0.00%	#DIV/0!	#DIV/0!	#DIV/0!	#DIV/0!	#DIV/0!	#DIV/0!
T47	293	AAAAAAAAGGAAGATGCAGTGCGAAAGCACTGTAACCCGGTTTTTTTT	-9.7	Y	44.14%	65.22%	60.87%	51.52%	79	59.20%	7.00%	21.05%	40.00%	11.54%	24.20%	14.49%	29.17%	15.00%	16.67%	20.28%	7.74%	16.67%	23.26%	5.26%	86	15.06%	9.10%	0.03948614	0.007946799	0.005641401	0.746508631	0.140616812	0.52014151
T48	421	AAAAAAAACCTAAAAACAGTGCGAAAGCACTGACTGAGGGTTTTTTTT	-13.61	N	-9.57%	8.00%	0.00%	0.00%	131	2.67%	4.62%	0.00%	0.00%	4.00%	1.33%	2.31%	2.70%	0.00%	2.86%	1.85%	1.61%	13.33%	9.09%	14.29%	87	12.24%	2.77%	0.74180111	0.765925155	0.066317995	0.693097002	0.013154179	0.004337207
T49	30	AAAAAAAAGCATTGTACAGTGCTTTCGCACTGTACAATGCTTTTTTTT	-23.67	#DIV/0!	0.00%	100.00%	100.00%	I	2	100.00%	0.00%	100.00%	I	100.00%	100.00%	0.00%	100.00%	100.00%	100.00%	100.00%	0.00%	100.00%	I	100.00%	8	100.00%	0.00%	#DIV/0!	#DIV/0!	#DIV/0!	#DIV/0!	#DIV/0!	#DIV/0!
T50	206	AAAAAAAAGGTTTGCACAGTGCGAAAGCACTGTGCAAACCTTTTTTTT	-26.55	#DIV/0!	0.00%	100.00%	100.00%	100.00%	26	100.00%	0.00%	100.00%	92.86%	100.00%	97.62%	4.12%	100.00%	100.00%	100.00%	100.00%	0.00%	100.00%	100.00%	100.00%	69	100.00%	0.00%	0.422649731	#DIV/0!	#DIV/0!	0.422649731	0.422649731	#DIV/0!
T51	911	AAAAAAAAGCGGTTACCAGTGCGAAAGCACTGCGACACCCTTTTTTTT	-11.91	N	20.92%	98.26%	95.35%	96.50%	344	96.70%	1.47%	86.90%	93.42%	86.21%	88.84%	3.98%	90.91%	80.95%	87.91%	86.59%	5.11%	68.57%	75.00%	83.78%	128	75.79%	7.64%	0.11881256	0.043135631	0.050861533	0.704508003	0.133434847	0.20296171
T52	205	AAAAAAAAGGTATGTTCAGTGCGAAAGCACTGAACATACCTTTTTTTT	-24.62	#DIV/0!	0.00%	100.00%	100.00%	100.00%	20	100.00%	0.00%	92.00%	100.00%	100.00%	97.33%	4.62%	95.00%	95.24%	100.00%	96.75%	2.82%	100.00%	100.00%	100.00%	67	100.00%	0.00%	0.422649731	0.183746171	#DIV/0!	0.819258269	0.422649731	0.183746171
T53	811	AAAAAAAAGGGTGTGTCAGTGCTTTCGCACTGCATACCGGTTTTTTTT	-12.78	N	7.91%	91.40%	86.60%	93.98%	323	90.66%	3.75%	93.42%	84.15%	85.51%	87.69%	5.01%	95.08%	84.00%	86.67%	88.58%	5.78%	87.18%	73.08%	88.00%	90	82.75%	8.39%	0.432081816	0.581386666	0.109200033	0.239806531	0.339359315	0.254550297
T54	266	AAAAAAAAGCTATGTTCAGTGCGAAAGCACTGAACATAGCTTTTTTTT	-24.86	#DIV/0!	2.27%	100.00%	100.00%	100.00%	33	100.00%	0.00%	97.14%	100.00%	100.00%	99.05%	1.65%	100.00%	100.00%	100.00%	100.00%	0.00%	96.43%	100.00%	96.77%	80	97.73%	1.97%	0.422649731	#DIV/0!	0.184556888	0.422649731	0.311485063	0.184556888
T55	192	AAAAAAAACGTTTGTTCAGTGCTTTCGCACTGAACAAACGTTTTTTTT	-24.15	#DIV/0!	-2.75%	96.30%	95.45%	100.00%	58	97.25%	2.42%	100.00%	100.00%	100.00%	100.00%	0.00%	100.00%	100.00%	100.00%	100.00%	0.00%	100.00%	100.00%	100.00%	33	100.00%	0.00%	0.187721324	0.187721324	0.187721324	#DIV/0!	#DIV/0!	#DIV/0!
T56	181	AAAAAAAAGGTTGTGACAGTGCTTTCGCACTGTCACAACCTTTTTTTT	-24.55	#DIV/0!	0.00%	100.00%	100.00%	100.00%	30	100.00%	0.00%	100.00%	100.00%	100.00%	100.00%	0.00%	100.00%	100.00%	100.00%	100.00%	0.00%	100.00%	100.00%	100.00%	52	100.00%	0.00%	#DIV/0!	#DIV/0!	#DIV/0!	#DIV/0!	#DIV/0!	#DIV/0!
T57	158	AAAAAAAACCATTGTACAGTGCTTTCGCACTGTACAATGGTTTTTTTT	-23.43	N	6.02%	100.00%	100.00%	90.91%	35	96.97%	5.25%	96.15%	100.00%	100.00%	98.72%	2.22%	91.67%	100.00%	94.12%	95.26%	4.28%	92.86%	80.00%	100.00%	27	90.95%	10.14%	0.693238063	0.668656684	0.548841574	0.190794878	0.336436409	0.642570824
T58	84	AAAAAAAACGGCATGTCAGTGCGAAAGCACTGCGTCAAGCTTTTTTTT	-10.47	N	2.02%	0.00%	20.00%	0.00%	11	6.67%	11.55%	0.00%	0.00%	50.00%	16.67%	28.87%	33.33%	10.00%	16.67%	20.00%	12.02%	6.25%	7.69%	0.00%	39	4.65%	4.09%	0.67836624	0.401494398	0.746632175	0.88019154	0.591588312	0.166003318
T59	223	AAAAAAAACCGTTATGCAGTGCTTTCGCACTGCATAACGGTTTTTTTT	-24.95	#DIV/0!	0.00%	100.00%	100.00%	100.00%	56	100.00%	0.00%	100.00%	90.91%	96.00%	95.64%	4.56%	100.00%	100.00%	100.00%	100.00%	0.00%	100.00%	100.00%	100.00%	48	100.00%	0.00%	0.239021372	#DIV/0!	#DIV/0!	0.239021372	0.239021372	#DIV/0!
T60	259	AAAAAAAAGGTAGATTCAGTGCGAAAGCACTGAATCTACCTTTTTTTT	-24.31	N	-2.08%	100.00%	100.00%	93.75%	41	97.92%	3.61%	93.10%	100.00%	100.00%	97.70%	3.98%	96.97%	100.00%	100.00%	98.99%	1.75%	100.00%	100.00%	100.00%	57	100.00%	0.00%	0.959892905	0.732374709	0.422649731	0.422649731	0.422649731	0.422649731
T61	179	AAAAAAAAGGTAGATACAGTGCTTTCGCACTGTATCTACCTTTTTTTT	-22.53	#DIV/0!	0.00%	100.00%	100.00%	100.00%	32	100.00%	0.00%	92.86%	100.00%	92.86%	95.24%	4.12%	100.00%	100.00%	100.00%	100.00%	0.00%	100.00%	100.00%	100.00%	46	100.00%	0.00%	0.183503419	#DIV/0!	#DIV/0!	0.183503419	0.183503419	#DIV/0!
T62	340	AAAAAAAAGCCTGTGCCAGTGCGAAAGCACTGCGGGGCGGTTTTTTTT	-11.69	N	17.75%	63.64%	68.42%	83.64%	126	71.90%	10.44%	89.47%	71.88%	64.86%	75.40%	12.68%	82.35%	62.50%	73.68%	72.85%	9.95%	50.00%	54.55%	57.89%	55	54.15%	3.96%	0.810925082	0.925412773	0.047118028	0.698705079	0.156867918	0.121540326
T63	119	AAAAAAAACGTTTATTCAGTGCTTTCGCACTGAATAAACGTTTTTTTT	-22.72	#DIV/0!	6.67%	100.00%	100.00%	100.00%	34	100.00%	0.00%	100.00%	100.00%	100.00%	100.00%	0.00%	100.00%	100.00%	100.00%	100.00%	0.00%	100.00%	100.00%	80.00%	30	93.33%	11.55%	#DIV/0!	#DIV/0!	0.422649731	#DIV/0!	0.422649731	0.422649731
T64	521	AAAAAAAAGGTGACGGCAGTGCGAAAGCACTGAGCATCCCTTTTTTTT	-12.93	N	-4.92%	34.21%	31.82%	36.92%	147	34.32%	2.55%	38.46%	33.33%	24.39%	32.06%	7.12%	18.18%	13.11%	33.33%	21.54%	10.52%	25.58%	57.14%	35.00%	84	39.24%	16.20%	0.706714788	0.111163104	0.682036533	0.392732131	0.572292149	0.313869379
T65	610	AAAAAAAACCAAGCAACAGTGCGAAAGCACTGAGCATGCCTTTTTTTT	-12.86	N	-2.32%	14.29%	9.52%	17.86%	154	13.89%	4.18%	13.56%	6.35%	12.77%	10.89%	3.95%	8.06%	5.41%	2.27%	5.25%	2.90%	21.88%	13.43%	13.33%	144	16.21%	4.90%	0.140978916	0.133753562	0.583214437	0.177304489	0.157252777	0.022416764
T66	381	AAAAAAAACGTGCAGCCAGTGCGAAAGCACTGTGGGGTGCTTTTTTTT	-12.43	N	-9.31%	64.52%	79.66%	63.33%	150	69.17%	9.10%	88.37%	87.18%	66.67%	80.74%	12.20%	47.37%	73.33%	75.00%	65.23%	15.49%	77.27%	76.92%	81.25%	51	78.48%	2.40%	0.205885543	0.685584774	0.272305883	0.390645365	0.813819514	0.254038728
T67	265	AAAAAAAAGGTCAATACAGTGCGAAAGCACTGTATTGACCTTTTTTTT	-24.62	#DIV/0!	1.52%	100.00%	100.00%	100.00%	60	100.00%	0.00%	100.00%	100.00%	100.00%	100.00%	0.00%	90.00%	100.00%	100.00%	96.67%	5.77%	100.00%	95.45%	100.00%	78	98.48%	2.62%	#DIV/0!	0.422649731	0.422649731	0.422649731	0.422649731	0.71330891
T68	80	AAAAAAAAGGTTTGTACAGTGCGAAAGCACTGTACAAACCTTTTTTTT	-24.88	#DIV/0!	0.00%	100.00%	I	100.00%	11	100.00%	0.00%	100.00%	100.00%	100.00%	100.00%	0.00%	100.00%	100.00%	100.00%	100.00%	0.00%	100.00%	100.00%	100.00%	22	100.00%	0.00%	#DIV/0!	#DIV/0!	#DIV/0!	#DIV/0!	#DIV/0!	#DIV/0!
T69	169	AAAAAAAAGGGTTTAGCAGTGCTTTCGCACTGCTAAACGCTTTTTTTT	-21.95	#DIV/0!	0.00%	100.00%	100.00%	100.00%	54	100.00%	0.00%	95.83%	100.00%	85.71%	93.85%	7.35%	100.00%	100.00%	100.00%	100.00%	0.00%	100.00%	100.00%	100.00%	35	100.00%	0.00%	0.284085666	#DIV/0!	#DIV/0!	0.284085666	0.284085666	#DIV/0!
T70	222	AAAAAAAAGGTAGTATCAGTGCGAAAGCACTGATACTACCTTTTTTTT	-24.03	#DIV/0!	1.52%	100.00%	100.00%	100.00%	35	100.00%	0.00%	100.00%	100.00%	95.00%	98.33%	2.89%	100.00%	100.00%	100.00%	100.00%	0.00%	100.00%	100.00%	95.45%	67	98.48%	2.62%	0.422649731	#DIV/0!	0.422649731	0.422649731	0.422649731	0.422649731
T71	134	AAAAAAAAGGTATGAACAGTGCTTTCGCACTGTTCATACCTTTTTTTT	-23.12	#DIV/0!	0.00%	100.00%	100.00%	I	17	100.00%	0.00%	100.00%	100.00%	100.00%	100.00%	0.00%	100.00%	100.00%	100.00%	100.00%	0.00%	100.00%	100.00%	100.00%	39	100.00%	0.00%	#DIV/0!	#DIV/0!	#DIV/0!	#DIV/0!	#DIV/0!	#DIV/0!
T72	252	AAAAAAAACGGTCAGTCAGTGCTTTCGCACTGACTGACCGTTTTTTTT	-25.57	#DIV/0!	0.00%	100.00%	100.00%	100.00%	60	100.00%	0.00%	100.00%	100.00%	100.00%	100.00%	0.00%	100.00%	100.00%	100.00%	100.00%	0.00%	100.00%	100.00%	100.00%	100	100.00%	0.00%	#DIV/0!	#DIV/0!	#DIV/0!	#DIV/0!	#DIV/0!	#DIV/0!
T73	348	AAAAAAAAGCCTATTACAGTGCGAAAGCACTGTAATAGGGTTTTTTTT	-22.25	N	-1.66%	92.31%	100.00%	100.00%	39	97.44%	4.44%	94.29%	93.10%	94.23%	93.87%	0.67%	98.08%	92.00%	100.00%	96.69%	4.18%	100.00%	100.00%	97.30%	81	99.10%	1.56%	0.329755711	0.869421025	0.646676563	0.301586899	0.043880419	0.51865079
T74	558	AAAAAAAAGCATTGACCAGTGCGAAAGCACTGTTGCACCGTTTTTTTT	-9.35	N	-0.26%	8.00%	17.50%	1.64%	151	9.05%	7.98%	16.28%	5.41%	5.71%	9.13%	6.19%	5.26%	11.67%	0.00%	5.64%	5.84%	3.03%	15.79%	9.09%	115	9.30%	6.38%	0.99015468	0.113443593	0.951162211	0.565158723	0.982784836	0.380199081
T75	230	AAAAAAAAGGTATGCTCAGTGCTTTCGCACTGAGCATACCTTTTTTTT	-24.2	#DIV/0!	0.00%	100.00%	100.00%	100.00%	32	100.00%	0.00%	95.00%	100.00%	100.00%	98.33%	2.89%	100.00%	100.00%	100.00%	100.00%	0.00%	100.00%	100.00%	100.00%	76	100.00%	0.00%	0.422649731	#DIV/0!	#DIV/0!	0.422649731	0.422649731	#DIV/0!
T76	93	AAAAAAAAGGTTTAAACAGTGCGAAAGCACTGTTTAAACCTTTTTTTT	-23.99	#DIV/0!	0.00%	100.00%	100.00%	100.00%	16	100.00%	0.00%	100.00%	100.00%	100.00%	100.00%	0.00%	100.00%	100.00%	100.00%	100.00%	0.00%	100.00%	100.00%	100.00%	21	100.00%	0.00%	#DIV/0!	#DIV/0!	#DIV/0!	#DIV/0!	#DIV/0!	#DIV/0!
T77	88	AAAAAAAAGGTATACTCAGTGCGAAAGCACTGAGTATACCTTTTTTTT	-24.03	#DIV/0!	0.00%	100.00%	100.00%	I	3	100.00%	0.00%	100.00%	100.00%	100.00%	100.00%	0.00%	100.00%	100.00%	100.00%	100.00%	0.00%	100.00%	100.00%	100.00%	27	100.00%	0.00%	#DIV/0!	#DIV/0!	#DIV/0!	#DIV/0!	#DIV/0!	#DIV/0!
T78	419	AAAAAAAACCAACGGCCAGTGCGAAAGCACTGTCATTACCTTTTTTTT	-8.91	N	8.04%	11.54%	8.11%	10.26%	102	9.97%	1.73%	2.33%	14.71%	6.90%	7.98%	6.26%	2.78%	2.27%	5.41%	3.49%	1.68%	0.00%	2.22%	3.57%	94	1.93%	1.80%	0.708134988	0.031273062	0.045058011	0.379260594	0.202389554	0.191415591
T79	324	AAAAAAAAGGTTAGCTCAGTGCGAAAGCACTGAGCTAACCTTTTTTTT	-25.65	#DIV/0!	0.00%	100.00%	100.00%	100.00%	33	100.00%	0.00%	100.00%	100.00%	100.00%	100.00%	0.00%	98.11%	100.00%	100.00%	99.37%	1.09%	100.00%	100.00%	100.00%	63	100.00%	0.00%	#DIV/0!	0.422649731	#DIV/0!	0.422649731	#DIV/0!	0.422649731
T80	130	AAAAAAAAGGTATTGTCAGTGCGAAAGCACTGACAATACCTTTTTTTT	-24.62	#DIV/0!	0.00%	100.00%	100.00%	100.00%	22	100.00%	0.00%	90.00%	100.00%	100.00%	96.67%	5.77%	100.00%	100.00%	100.00%	100.00%	0.00%	100.00%	100.00%	100.00%	25	100.00%	0.00%	0.422649731	#DIV/0!	#DIV/0!	0.422649731	0.422649731	#DIV/0!
T81	196	AAAAAAAAGGTAAATTCAGTGCGAAAGCACTGAATTTACCTTTTTTTT	-23.73	#DIV/0!	1.67%	100.00%	100.00%	100.00%	17	100.00%	0.00%	100.00%	100.00%	100.00%	100.00%	0.00%	100.00%	100.00%	100.00%	100.00%	0.00%	100.00%	100.00%	95.00%	62	98.33%	2.89%	#DIV/0!	#DIV/0!	0.422649731	#DIV/0!	0.422649731	0.422649731
T82	141	AAAAAAAAGGTCTATTCAGTGCGAAAGCACTGAGGCTGCGTTTTTTTT	-11.45	N	4.84%	80.00%	85.71%	75.00%	40	80.24%	5.36%	85.71%	75.00%	72.73%	77.81%	6.94%	70.00%	25.00%	100.00%	65.00%	37.75%	100.00%	33.33%	92.86%	29	75.40%	36.60%	0.660109439	0.602614761	0.857499582	0.624351568	0.913556302	0.436281416
T83	124	AAAAAAAAGGTTGGGACAGTGCGAAAGCACTGCGGCACGCTTTTTTTT	-12.04	N	-4.26%	80.00%	92.31%	93.33%	51	88.55%	7.42%	87.50%	100.00%	63.64%	83.71%	18.48%	50.00%	60.00%	91.67%	67.22%	21.75%	87.50%	90.91%	100.00%	24	92.80%	6.46%	0.734828287	0.162835339	0.272414781	0.536182167	0.579915975	0.10137917
T84	274	AAAAAAAAGGCACATTCAGTGCTTTCGCACTGCGTGCTGCTTTTTTTT	-12.52	N	7.09%	96.30%	85.00%	92.98%	104	91.43%	5.81%	91.67%	89.47%	77.78%	86.31%	7.47%	90.48%	88.89%	80.00%	86.46%	5.65%	94.12%	88.89%	70.00%	45	84.34%	12.69%	0.462891841	0.416214673	0.475389749	0.900289029	0.582539366	0.65504826
T85	153	AAAAAAAAGCTGTGTCCAGTGCGAAAGCACTGCCAGACGGTTTTTTTT	-11.23	N	-32.64%	62.50%	27.27%	71.43%	33	53.73%	23.35%	55.56%	64.29%	52.94%	57.59%	5.94%	66.67%	40.00%	100.00%	68.89%	30.06%	84.21%	88.24%	86.67%	51	86.37%	2.03%	0.840618356	0.16811723	0.149720927	0.63845094	0.009485065	0.429012624
T86	65	AAAAAAAACGTTTCAGCAGTGCGAAAGCACTGGGCACTGGTTTTTTTT	-11.55	N	5.93%	87.50%	50.00%	63.64%	25	67.05%	18.98%	100.00%	100.00%	100.00%	100.00%	0.00%	100.00%	57.14%	80.00%	79.05%	21.44%	66.67%	66.67%	50.00%	11	61.11%	9.62%	0.095074605	0.046203844	0.656952583	0.232661883	0.019803941	0.322356347
T87	147	AAAAAAAACGTTAATTCAGTGCGAAAGCACTGAATTAACGTTTTTTTT	-24.22	#DIV/0!	10.56%	100.00%	100.00%	100.00%	50	100.00%	0.00%	100.00%	100.00%	93.33%	97.78%	3.85%	100.00%	100.00%	100.00%	100.00%	0.00%	93.33%	75.00%	100.00%	29	89.44%	12.95%	0.422649731	#DIV/0!	0.293382397	0.422649731	0.459788195	0.293382397
T88	570	AAAAAAAACGACCGTGCAGTGCGAAAGCACTGGGGTTGGCTTTTTTTT	-12.01	N	18.85%	31.82%	29.03%	42.86%	138	34.57%	7.31%	20.93%	19.67%	15.52%	18.71%	2.83%	8.33%	6.00%	13.04%	9.13%	3.59%	15.22%	9.09%	22.86%	114	15.72%	6.90%	0.11029352	0.007320178	0.003534086	0.115160422	0.633044308	0.077105449
T89	763	AAAAAAAACGAGTGTGCAGTGCTTTCGCACTGTGCTCACCTTTTTTTT	-9.27	N	16.04%	24.49%	44.74%	33.93%	143	34.39%	10.13%	20.63%	13.85%	11.67%	15.38%	4.68%	5.19%	9.64%	9.57%	8.14%	2.55%	9.30%	20.24%	25.49%	178	18.34%	8.26%	0.139999506	0.030093329	0.074896845	0.222301309	0.729843215	0.096038336
T90	673	AAAAAAAACGGGCTCTCAGTGCGAAAGCACTGGCAGTTGGTTTTTTTT	-12.28	N	-0.33%	88.89%	82.61%	83.00%	232	84.83%	3.52%	59.62%	57.78%	79.17%	65.52%	11.85%	77.03%	56.76%	75.44%	69.74%	11.27%	82.93%	86.84%	85.71%	128	85.16%	2.02%	0.132899632	0.111841724	0.927041126	0.59010326	0.100703812	0.173989552
T91	196	AAAAAAAAGGTCTACACAGTGCGAAAGCACTGTGTAGACCTTTTTTTT	-25.46	#DIV/0!	0.00%	100.00%	100.00%	100.00%	29	100.00%	0.00%	100.00%	100.00%	95.24%	98.41%	2.75%	100.00%	100.00%	100.00%	100.00%	0.00%	100.00%	100.00%	100.00%	58	100.00%	0.00%	0.422649731	#DIV/0!	#DIV/0!	0.422649731	0.422649731	#DIV/0!
T92	238	AAAAAAAACGGGCTTTCAGTGCGAAAGCACTGTGTCTCGCTTTTTTTT	-10.56	#DIV/0!	-4.17%	0.00%	0.00%	0.00%	54	0.00%	0.00%	0.00%	0.00%	5.00%	1.67%	2.89%	0.00%	0.00%	0.00%	0.00%	0.00%	0.00%	0.00%	12.50%	66	4.17%	7.22%	0.422649731	#DIV/0!	0.422649731	0.422649731	0.422649731	0.422649731
T93	68	AAAAAAAAGGTTTAGTCAGTGCTTTCGCACTGACTAAACCTTTTTTTT	-23.07	#DIV/0!	0.00%	100.00%	100.00%	100.00%	13	100.00%	0.00%	100.00%	100.00%	100.00%	100.00%	0.00%	100.00%	85.71%	100.00%	95.24%	8.25%	100.00%	100.00%	100.00%	22	100.00%	0.00%	#DIV/0!	0.422649731	#DIV/0!	0.422649731	#DIV/0!	0.422649731
T94	689	AAAAAAAAGCGTATTTCAGTGCGAAAGCACTGCCCCAGCCTTTTTTTT	-10.79	N	-7.95%	1.92%	3.92%	11.67%	163	5.84%	5.15%	9.33%	8.89%	26.42%	14.88%	9.99%	0.00%	6.67%	7.14%	4.60%	3.99%	14.71%	14.75%	11.90%	137	13.79%	1.63%	0.091401113	0.620396119	0.17815243	0.173254789	0.885817262	0.088073235
T95	785	AAAAAAAAGGAGTGTGCAGTGCGAAAGCACTGCATGCTCGTTTTTTTT	-19.92	N	-2.66%	95.96%	90.41%	97.03%	273	94.47%	3.55%	94.38%	93.62%	85.90%	91.30%	4.69%	98.31%	97.78%	96.00%	97.36%	1.21%	97.83%	100.00%	93.55%	119	97.12%	3.28%	0.5306904	0.357275747	0.556068463	0.095520823	0.042819776	0.877671812
T96	116	AAAAAAAAGGTTTGAACAGTGCTTTCGCACTGTTCAAACCTTTTTTTT	-23.66	#DIV/0!	0.00%	100.00%	100.00%	100.00%	26	100.00%	0.00%	100.00%	100.00%	100.00%	100.00%	0.00%	100.00%	100.00%	100.00%	100.00%	0.00%	100.00%	100.00%	100.00%	33	100.00%	0.00%	#DIV/0!	#DIV/0!	#DIV/0!	#DIV/0!	#DIV/0!	#DIV/0!
T97	136	AAAAAAAAGGTCAGTACAGTGCTTTCGCACTGTACTGACCTTTTTTTT	-23.96	#DIV/0!	0.00%	100.00%	100.00%	100.00%	22	100.00%	0.00%	94.44%	100.00%	100.00%	98.15%	3.21%	100.00%	100.00%	100.00%	100.00%	0.00%	100.00%	100.00%	100.00%	39	100.00%	0.00%	0.422649731	#DIV/0!	#DIV/0!	0.422649731	0.422649731	#DIV/0!
T98	70	AAAAAAAAGGTATTGACAGTGCGAAAGCACTGTCAATACCTTTTTTTT	-24.62	#DIV/0!	0.00%	I	100.00%	100.00%	14	100.00%	0.00%	100.00%	100.00%	100.00%	100.00%	0.00%	100.00%	100.00%	100.00%	100.00%	0.00%	100.00%	100.00%	100.00%	15	100.00%	0.00%	#DIV/0!	#DIV/0!	#DIV/0!	#DIV/0!	#DIV/0!	#DIV/0!
T99	110	AAAAAAAAGGTGTGTACAGTGCTTTCGCACTGTACACACCTTTTTTTT	-24.27	#DIV/0!	0.00%	100.00%	100.00%	100.00%	26	100.00%	0.00%	100.00%	100.00%	100.00%	100.00%	0.00%	92.31%	100.00%	100.00%	97.44%	4.44%	100.00%	100.00%	100.00%	41	100.00%	0.00%	#DIV/0!	0.422649731	#DIV/0!	0.422649731	#DIV/0!	0.422649731
T100	164	AAAAAAAAGGTGTATGCAGTGCTTTCGCACTGCATACACCTTTTTTTT	-24.51	#DIV/0!	0.00%	100.00%	100.00%	I	18	100.00%	0.00%	100.00%	100.00%	100.00%	100.00%	0.00%	100.00%	100.00%	100.00%	100.00%	0.00%	100.00%	100.00%	100.00%	47	100.00%	0.00%	#DIV/0!	#DIV/0!	#DIV/0!	#DIV/0!	#DIV/0!	#DIV/0!
T101	177	AAAAAAAAGGAAGTTACAGTGCTTTCGCACTGTAACTTCCTTTTTTTT	-23.07	#DIV/0!	-7.52%	94.12%	100.00%	83.33%	26	92.48%	8.45%	100.00%	100.00%	100.00%	100.00%	0.00%	100.00%	100.00%	100.00%	100.00%	0.00%	100.00%	100.00%	100.00%	57	100.00%	0.00%	0.263410492	0.263410492	0.263410492	#DIV/0!	#DIV/0!	#DIV/0!
T102	56	AAAAAAAACGAGCCTTCAGTGCGAAAGCACTGTGCGTCCCTTTTTTTT	-9.21	N	6.15%	50.00%	83.33%	87.50%	18	73.61%	20.55%	33.33%	60.00%	75.00%	56.11%	21.10%	75.00%	33.33%	60.00%	56.11%	21.10%	66.67%	50.00%	85.71%	14	67.46%	17.87%	0.030998553	0.513466367	0.714464539	1	0.460154379	0.380987181
T103	612	AAAAAAAAGCTAAAGACAGTGCGAAAGCACTGGAAGCACGTTTTTTTT	-9.88	N	-10.92%	10.53%	11.11%	0.00%	152	7.21%	6.25%	16.00%	3.45%	12.50%	10.65%	6.48%	6.00%	17.95%	9.84%	11.26%	6.10%	22.92%	16.67%	14.81%	162	18.13%	4.25%	0.619624467	0.452335814	0.058814125	0.940480886	0.141465521	0.326883631
T104	120	AAAAAAAAGCTTTAATCAGTGCGAAAGCACTGATTAAAGCTTTTTTTT	-23.97	#DIV/0!	-4.76%	100.00%	85.71%	100.00%	28	95.24%	8.25%	100.00%	100.00%	100.00%	100.00%	0.00%	92.31%	91.67%	100.00%	94.66%	4.64%	100.00%	100.00%	100.00%	29	100.00%	0.00%	0.422649731	0.8967193	0.422649731	0.184155834	#DIV/0!	0.184155834
T105	124	AAAAAAAACGTTGTATCAGTGCTTTCGCACTGATACAACGTTTTTTTT	-23.61	#DIV/0!	6.25%	100.00%	100.00%	100.00%	23	100.00%	0.00%	100.00%	100.00%	100.00%	100.00%	0.00%	91.67%	84.62%	100.00%	92.09%	7.70%	81.25%	100.00%	100.00%	37	93.75%	10.83%	#DIV/0!	0.217358342	0.422649731	0.217358342	0.422649731	0.845622048
T106	133	AAAAAAAACGATTGTACAGTGCGAAAGCACTGGACGGACCTTTTTTTT	-11.32	N	-17.23%	0.00%	25.00%	11.11%	25	12.04%	12.53%	20.00%	75.00%	0.00%	31.67%	38.84%	4.55%	9.09%	0.00%	4.55%	4.55%	14.29%	23.53%	50.00%	37	29.27%	18.54%	0.381669243	0.348941199	0.279925373	0.306092083	0.94237445	0.191126076
T107	236	AAAAAAAAGGTCTGTTCAGTGCGAAAGCACTGAACAGACCTTTTTTTT	-25.74	#DIV/0!	-2.22%	93.33%	100.00%	100.00%	39	97.78%	3.85%	100.00%	100.00%	100.00%	100.00%	0.00%	100.00%	100.00%	100.00%	100.00%	0.00%	100.00%	100.00%	100.00%	70	100.00%	0.00%	0.422649731	0.422649731	0.422649731	#DIV/0!	#DIV/0!	#DIV/0!
T108	81	AAAAAAAAGCGTTATACAGTGCTTTCGCACTGTATAACGCTTTTTTTT	-23.52	#DIV/0!	-5.42%	90.00%	100.00%	93.75%	31	94.58%	5.05%	I	100.00%	100.00%	100.00%	0.00%	100.00%	100.00%	80.00%	93.33%	11.55%	100.00%	100.00%	100.00%	15	100.00%	0.00%	0.5	0.872657092	0.20441292	0.5	#DIV/0!	0.422649731
T109	298	AAAAAAAACGAGGCAGCAGTGCGAAAGCACTGACTGATCCTTTTTTTT	-12.15	N	38.16%	90.00%	84.62%	84.21%	140	86.28%	3.23%	72.00%	70.00%	63.16%	68.39%	4.64%	44.44%	52.94%	76.92%	58.10%	16.84%	40.00%	41.18%	63.16%	46	48.11%	13.04%	0.010627929	0.128040179	0.048886453	0.494165135	0.184614597	0.071839668
T110	551	AAAAAAAAGGAGATTACAGTGCGAAAGCACTGACAGCTCGTTTTTTTT	-13.23	N	15.30%	14.63%	23.40%	16.95%	147	18.33%	4.55%	5.26%	6.67%	8.51%	6.81%	1.63%	5.36%	2.17%	11.54%	6.36%	4.76%	0.00%	9.09%	0.00%	120	3.03%	5.25%	0.048225375	0.128397428	0.002932606	0.853926548	0.363574885	0.602139393
T111	182	AAAAAAAAGGAATTGTCAGTGCTTTCGCACTGACAATTCCTTTTTTTT	-23.4	#DIV/0!	-1.88%	100.00%	100.00%	90.00%	32	96.67%	5.77%	100.00%	100.00%	100.00%	100.00%	0.00%	100.00%	100.00%	100.00%	100.00%	0.00%	100.00%	100.00%	95.65%	47	98.55%	2.51%	0.422649731	0.422649731	0.422649731	#DIV/0!	0.422649731	0.422649731
T112	487	AAAAAAAAGGGATCTGCAGTGCGAAAGCACTGGACCTGCGTTTTTTTT	-9.51	N	10.45%	13.89%	19.05%	12.16%	152	15.03%	3.58%	0.00%	0.00%	10.64%	3.55%	6.14%	0.00%	0.00%	0.00%	0.00%	0.00%	4.17%	6.25%	3.33%	86	4.58%	1.50%	0.157774194	0.018409019	0.012975181	0.422649731	0.828539662	0.033996918
T113	537	AAAAAAAACGTGGTGCCAGTGCTTTCGCACTGTACAGCGCTTTTTTTT	-12.53	Y	37.47%	62.96%	56.52%	51.43%	120	56.97%	5.78%	50.00%	41.67%	32.26%	41.31%	8.88%	23.81%	14.58%	16.07%	18.15%	4.95%	15.22%	19.61%	23.68%	135	19.50%	4.23%	0.013476834	0.002405714	0.022984397	0.022010279	0.10228132	0.813623673
T114	95	AAAAAAAAGGAAGGGACAGTGCGAAAGCACTGACCCCAGGTTTTTTTT	-13.15	N	26.36%	100.00%	100.00%	100.00%	25	100.00%	0.00%	85.71%	88.89%	100.00%	91.53%	7.50%	100.00%	100.00%	80.00%	93.33%	11.55%	50.00%	90.91%	80.00%	26	73.64%	21.18%	0.189808506	0.422649731	0.163886599	0.88448197	0.243578291	0.328682887
T115	237	AAAAAAAAGGTTGATGCAGTGCGAAAGCACTGCATCAACCTTTTTTTT	-26.29	#DIV/0!	1.15%	100.00%	100.00%	100.00%	23	100.00%	0.00%	100.00%	90.00%	100.00%	96.67%	5.77%	100.00%	100.00%	100.00%	100.00%	0.00%	100.00%	96.55%	100.00%	66	98.85%	1.99%	0.422649731	#DIV/0!	0.422649731	0.422649731	0.422649731	0.422649731
T116	145	AAAAAAAAGGGTATGGCAGTGCGAAAGCACTGATACTCCGTTTTTTTT	-13.14	N	23.34%	82.35%	100.00%	85.71%	67	89.36%	9.37%	81.82%	40.00%	66.67%	62.83%	21.17%	63.64%	100.00%	90.00%	84.55%	18.79%	100.00%	64.71%	33.33%	22	66.01%	33.35%	0.270141123	0.566081371	0.383499215	0.437702362	0.878228631	0.577757655
T117	167	AAAAAAAACCGTTAGACAGTGCTTTCGCACTGTCTAACGGTTTTTTTT	-24.4	#DIV/0!	-1.85%	94.44%	100.00%	100.00%	35	98.15%	3.21%	100.00%	100.00%	100.00%	100.00%	0.00%	100.00%	100.00%	100.00%	100.00%	0.00%	100.00%	100.00%	100.00%	49	100.00%	0.00%	0.422649731	0.422649731	0.422649731	#DIV/0!	#DIV/0!	#DIV/0!
T118	127	AAAAAAAAGGTAGTTACAGTGCGAAAGCACTGTAACTACCTTTTTTTT	-24.29	#DIV/0!	-5.56%	100.00%	100.00%	83.33%	18	94.44%	9.62%	100.00%	100.00%	100.00%	100.00%	0.00%	94.12%	100.00%	100.00%	98.04%	3.40%	100.00%	100.00%	100.00%	36	100.00%	0.00%	0.422649731	0.647718062	0.422649731	0.422649731	#DIV/0!	0.422649731
T119	534	AAAAAAAACGTGATGCCAGTGCGAAAGCACTGAAAATGGGTTTTTTTT	-11.37	N	-5.51%	4.65%	8.11%	10.71%	136	7.82%	3.04%	0.00%	11.11%	8.70%	6.60%	5.84%	0.00%	2.33%	1.64%	1.32%	1.19%	6.90%	12.07%	21.05%	125	13.34%	7.16%	0.640749794	0.039201062	0.15442831	0.188324615	0.177286516	0.086635064
T120	257	AAAAAAAAGGTGTTGACAGTGCTTTCGCACTGTCAACACCTTTTTTTT	-24.55	#DIV/0!	1.23%	100.00%	100.00%	100.00%	48	100.00%	0.00%	100.00%	94.74%	100.00%	98.25%	3.04%	100.00%	100.00%	100.00%	100.00%	0.00%	100.00%	100.00%	96.30%	70	98.77%	2.14%	0.422649731	#DIV/0!	0.422649731	0.422649731	0.860100517	0.422649731
T121	84	AAAAAAAACCGCGTTCCAGTGCGAAAGCACTGACTTAGGCTTTTTTTT	-9.89	N	33.61%	87.50%	55.56%	77.78%	35	73.61%	16.37%	44.44%	80.00%	0.00%	41.48%	40.08%	25.00%	0.00%	28.57%	17.86%	15.57%	20.00%	100.00%	0.00%	12	40.00%	52.92%	0.39641402	0.004707289	0.480976612	0.530459366	0.918755554	0.631656447
T122	292	AAAAAAAAGCGGGATACAGTGCGAAAGCACTGCTAACCCGTTTTTTTT	-15.89	N	2.86%	63.16%	72.73%	71.79%	69	69.23%	5.28%	68.00%	62.50%	91.43%	73.98%	15.36%	80.95%	86.67%	72.00%	79.87%	7.39%	55.17%	77.27%	66.67%	78	66.37%	11.05%	0.636981634	0.184256675	0.529886504	0.696064334	0.582574963	0.163311351
T123	474	AAAAAAAACGGCATATCAGTGCGAAAGCACTGTGCCTGGCTTTTTTTT	-11.65	Y	49.57%	73.08%	70.21%	56.00%	123	66.43%	9.15%	44.44%	45.24%	26.83%	38.84%	10.41%	44.44%	37.93%	26.19%	36.19%	9.25%	12.50%	8.82%	29.27%	107	16.86%	10.90%	0.002274426	0.001262022	0.049195812	0.374562465	0.215307817	0.227457926
T124	124	AAAAAAAAGGTTGTAACAGTGCGAAAGCACTGTTACAACCTTTTTTTT	-24.88	#DIV/0!	0.00%	100.00%	100.00%	I	10	100.00%	0.00%	100.00%	100.00%	100.00%	100.00%	0.00%	100.00%	100.00%	100.00%	100.00%	0.00%	100.00%	100.00%	100.00%	30	100.00%	0.00%	#DIV/0!	#DIV/0!	#DIV/0!	#DIV/0!	#DIV/0!	#DIV/0!
T125	172	AAAAAAAAGGTATATGCAGTGCGAAAGCACTGCATATACCTTTTTTTT	-24.58	#DIV/0!	0.00%	100.00%	100.00%	100.00%	14	100.00%	0.00%	100.00%	100.00%	100.00%	100.00%	0.00%	100.00%	100.00%	100.00%	100.00%	0.00%	100.00%	100.00%	100.00%	52	100.00%	0.00%	#DIV/0!	#DIV/0!	#DIV/0!	#DIV/0!	#DIV/0!	#DIV/0!
T126	116	AAAAAAAAGGTAAATTCAGTGCTTTCGCACTGAATTTACCTTTTTTTT	-22.23	#DIV/0!	3.33%	100.00%	100.00%	100.00%	26	100.00%	0.00%	100.00%	100.00%	100.00%	100.00%	0.00%	100.00%	100.00%	100.00%	100.00%	0.00%	100.00%	90.00%	100.00%	30	96.67%	5.77%	#DIV/0!	#DIV/0!	0.422649731	#DIV/0!	0.422649731	0.422649731
T127	35	AAAAAAAAGGGATGCACAGTGCGAAAGCACTGACCCCAGGTTTTTTTT	-10.14	N	29.17%	I	100.00%	25.00%	7	62.50%	53.03%	0.00%	33.33%	0.00%	11.11%	19.25%	50.00%	33.33%	25.00%	36.11%	12.73%	50.00%	0.00%	50.00%	11	33.33%	28.87%	0.271599498	0.5	0.655958261	0.225403331	0.507634036	0.884529946
T128	701	AAAAAAAACGGGAGTGCAGTGCGAAAGCACTGCCACACCCTTTTTTTT	-16.09	N	0.63%	0.00%	1.89%	0.00%	212	0.63%	1.09%	1.33%	1.30%	0.00%	0.88%	0.76%	2.94%	0.00%	0.00%	0.98%	1.70%	0.00%	0.00%	0.00%	48	0.00%	0.00%	0.704744853	0.825790683	0.422649731	0.913644007	0.18357409	0.422649731
T129	255	AAAAAAAAGGTGCCCGCAGTGCGAAAGCACTGTAACGCGGTTTTTTTT	-11.51	N	6.30%	57.14%	31.58%	57.69%	59	48.80%	14.92%	66.67%	51.61%	36.36%	51.55%	15.15%	17.14%	30.00%	63.16%	36.77%	23.74%	30.77%	75.00%	21.74%	48	42.50%	28.50%	0.845608906	0.483941969	0.824621378	0.575528835	0.653943375	0.841447119
T130	173	AAAAAAAAGGTCTGTGCAGTGCGAAAGCACTGCACAGACCTTTTTTTT	-27.13	#DIV/0!	0.00%	100.00%	100.00%	100.00%	22	100.00%	0.00%	100.00%	94.12%	100.00%	98.04%	3.40%	100.00%	92.31%	100.00%	97.44%	4.44%	100.00%	100.00%	100.00%	53	100.00%	0.00%	0.422649731	0.422649731	#DIV/0!	0.422649731	0.422649731	0.422649731
T131	91	AAAAAAAAGGTTATTACAGTGCGAAAGCACTGTAATAACCTTTTTTTT	-23.45	#DIV/0!	4.76%	100.00%	100.00%	100.00%	11	100.00%	0.00%	100.00%	100.00%	100.00%	100.00%	0.00%	100.00%	100.00%	100.00%	100.00%	0.00%	100.00%	100.00%	85.71%	22	95.24%	8.25%	#DIV/0!	#DIV/0!	0.422649731	#DIV/0!	0.422649731	0.422649731
T132	360	AAAAAAAAGCGCTTCTCAGTGCGAAAGCACTGTGATTCCGTTTTTTTT	-12.64	N	9.64%	92.45%	77.59%	95.56%	201	88.53%	9.61%	84.00%	90.91%	93.75%	89.55%	5.01%	76.47%	76.47%	78.57%	77.17%	1.21%	73.33%	83.33%	80.00%	32	78.89%	5.09%	0.888591599	0.157225543	0.34010204	0.036586473	0.026815577	0.612532821
T133	103	AAAAAAAAGCTTTGTACAGTGCGAAAGCACTGTACAAAGCTTTTTTTT	-25.12	#DIV/0!	1.39%	100.00%	100.00%	87.50%	24	95.83%	7.22%	100.00%	100.00%	100.00%	100.00%	0.00%	100.00%	100.00%	100.00%	100.00%	0.00%	83.33%	100.00%	100.00%	16	94.44%	9.62%	0.422649731	0.422649731	0.884529946	#DIV/0!	0.422649731	0.422649731
T134	473	AAAAAAAACGGTAGGCCAGTGCGAAAGCACTGCATGAACCTTTTTTTT	-11.36	N	6.27%	38.89%	45.71%	35.90%	110	40.17%	5.03%	30.95%	16.67%	35.14%	27.58%	9.68%	22.39%	28.95%	22.50%	24.61%	3.76%	41.38%	24.32%	36.00%	91	33.90%	8.72%	0.276511266	0.004799645	0.496048672	0.737163596	0.156196931	0.32267491
T135	54	AAAAAAAAGCTTAGTACAGTGCGAAAGCACTGTACTAAGCTTTTTTTT	-24.53	#DIV/0!	0.00%	100.00%	100.00%	I	6	100.00%	0.00%	100.00%	100.00%	100.00%	100.00%	0.00%	100.00%	100.00%	50.00%	83.33%	28.87%	100.00%	100.00%	100.00%	17	100.00%	0.00%	#DIV/0!	#DIV/0!	#DIV/0!	0.422649731	#DIV/0!	0.422649731
T136	68	AAAAAAAACGATCCGCCAGTGCGAAAGCACTGCATGTGGGTTTTTTTT	-11.55	N	43.21%	75.00%	70.00%	84.62%	31	76.54%	7.43%	100.00%	0.00%	16.67%	38.89%	53.58%	100.00%	40.00%	40.00%	60.00%	34.64%	66.67%	0.00%	33.33%	9	33.33%	33.33%	0.352472421	0.516874263	0.141561229	0.210386947	0.74180111	0.12011731
T137	100	AAAAAAAAGCTATGTACAGTGCGAAAGCACTGTACATAGCTTTTTTTT	-24.58	#DIV/0!	3.03%	100.00%	100.00%	I	13	100.00%	0.00%	83.33%	100.00%	100.00%	94.44%	9.62%	100.00%	100.00%	90.91%	96.97%	5.25%	100.00%	100.00%	90.91%	27	96.97%	5.25%	0.5	#DIV/0!	#DIV/0!	0.769612161	0.769612161	#DIV/0!
T138	142	AAAAAAAACGTGTGTACAGTGCTTTCGCACTGTACACACGTTTTTTTT	-24.76	#DIV/0!	-0.60%	85.71%	100.00%	100.00%	20	95.24%	8.25%	100.00%	100.00%	100.00%	100.00%	0.00%	100.00%	100.00%	100.00%	100.00%	0.00%	100.00%	87.50%	100.00%	26	95.83%	7.22%	0.422649731	0.422649731	0.945687455	#DIV/0!	0.422649731	0.422649731
T139	503	AAAAAAAACGGTCGTTCAGTGCGAAAGCACTGCACATTGCTTTTTTTT	-9.58	N	9.33%	18.92%	11.63%	3.03%	146	11.19%	7.95%	3.57%	3.23%	0.00%	2.27%	1.97%	0.00%	0.00%	4.55%	1.52%	2.62%	0.00%	3.51%	2.08%	132	1.86%	1.76%	0.129296956	0.246955623	0.216025131	0.803610214	0.832112203	0.859024076
T140	279	AAAAAAAACCGTTATTCAGTGCTTTCGCACTGAATAACGGTTTTTTTT	-23.56	#DIV/0!	0.00%	100.00%	100.00%	100.00%	61	100.00%	0.00%	100.00%	90.00%	93.75%	94.58%	5.05%	100.00%	100.00%	100.00%	100.00%	0.00%	100.00%	100.00%	100.00%	77	100.00%	0.00%	0.20441292	#DIV/0!	#DIV/0!	0.20441292	0.20441292	#DIV/0!
T141	339	AAAAAAAAGGAGTGTACAGTGCGAAAGCACTGACCGCCCCTTTTTTTT	-14.69	N	23.31%	61.11%	41.38%	16.67%	83	39.72%	22.27%	23.26%	2.78%	18.75%	14.93%	10.76%	6.67%	4.00%	7.50%	6.06%	1.83%	0.00%	30.00%	19.23%	66	16.41%	15.20%	0.206378522	0.125495052	0.351083016	0.234743965	0.928293155	0.387733466
T142	196	AAAAAAAAGGTTGTTTCAGTGCGAAAGCACTGAAACAACCTTTTTTTT	-25.16	#DIV/0!	-1.75%	100.00%	94.74%	100.00%	48	98.25%	3.04%	93.33%	100.00%	93.33%	95.56%	3.85%	100.00%	100.00%	100.00%	100.00%	0.00%	100.00%	100.00%	100.00%	37	100.00%	0.00%	0.568488654	0.422649731	0.422649731	0.183503419	0.183503419	#DIV/0!
T143	94	AAAAAAAACCATTACACAGTGCTTTCGCACTGTGTAATGGTTTTTTTT	-23.43	#DIV/0!	4.76%	100.00%	100.00%	100.00%	15	100.00%	0.00%	100.00%	100.00%	100.00%	100.00%	0.00%	100.00%	100.00%	100.00%	100.00%	0.00%	100.00%	85.71%	100.00%	26	95.24%	8.25%	#DIV/0!	#DIV/0!	0.422649731	#DIV/0!	0.422649731	0.422649731
T144	178	AAAAAAAAGCGTTAAACAGTGCTTTCGCACTGTTTAACGCTTTTTTTT	-24.06	#DIV/0!	0.00%	100.00%	100.00%	100.00%	28	100.00%	0.00%	100.00%	100.00%	100.00%	100.00%	0.00%	100.00%	100.00%	100.00%	100.00%	0.00%	100.00%	100.00%	100.00%	66	100.00%	0.00%	#DIV/0!	#DIV/0!	#DIV/0!	#DIV/0!	#DIV/0!	#DIV/0!
T145	140	AAAAAAAACCAATGTTCAGTGCGAAAGCACTGAACATTGGTTTTTTTT	-25.21	#DIV/0!	0.00%	100.00%	100.00%	100.00%	19	100.00%	0.00%	100.00%	100.00%	90.91%	96.97%	5.25%	100.00%	100.00%	100.00%	100.00%	0.00%	100.00%	100.00%	100.00%	37	100.00%	0.00%	0.422649731	#DIV/0!	#DIV/0!	0.422649731	0.422649731	#DIV/0!
T146	120	AAAAAAAAGGTCTGAACAGTGCGAAAGCACTGTTCAGACCTTTTTTTT	-25.74	#DIV/0!	0.00%	100.00%	100.00%	100.00%	10	100.00%	0.00%	100.00%	100.00%	87.50%	95.83%	7.22%	100.00%	100.00%	100.00%	100.00%	0.00%	100.00%	100.00%	100.00%	30	100.00%	0.00%	0.422649731	#DIV/0!	#DIV/0!	0.422649731	0.422649731	#DIV/0!
T147	46	AAAAAAAAGGGTCAGTCAGTGCGAAAGCACTGCGCAACCCTTTTTTTT	-16.21	N	36.67%	I	20.00%	100.00%	7	60.00%	56.57%	50.00%	50.00%	21.43%	40.48%	16.50%	0.00%	0.00%	0.00%	0.00%	0.00%	50.00%	20.00%	0.00%	13	23.33%	25.17%	0.732197394	0.374334084	0.5	0.051152527	0.194612734	0.249521226
T148	278	AAAAAAAAGGTTCAGTCAGTGCGAAAGCACTGGTGAATCGTTTTTTTT	-13.85	Y	31.23%	36.36%	37.93%	44.83%	80	39.71%	4.50%	10.00%	20.00%	10.53%	13.51%	5.63%	0.00%	7.69%	16.67%	8.12%	8.34%	8.33%	9.09%	8.00%	59	8.47%	0.56%	0.031039067	0.006020655	0.007981912	0.451102246	0.229831746	0.949188477
T149	253	AAAAAAAAGGTTGTGACAGTGCGAAAGCACTGTCACAACCTTTTTTTT	-26.05	#DIV/0!	0.00%	100.00%	100.00%	100.00%	33	100.00%	0.00%	100.00%	100.00%	100.00%	100.00%	0.00%	100.00%	100.00%	96.00%	98.67%	2.31%	100.00%	100.00%	100.00%	67	100.00%	0.00%	#DIV/0!	0.422649731	#DIV/0!	0.422649731	#DIV/0!	0.422649731
T150	386	AAAAAAAAGGAAGTTCCAGTGCGAAAGCACTGACACGGGGTTTTTTTT	-9.55	N	-2.43%	33.33%	36.36%	28.07%	128	32.59%	4.20%	42.86%	22.22%	29.63%	31.57%	10.45%	18.18%	22.22%	44.44%	28.28%	14.14%	36.36%	24.24%	44.44%	62	35.02%	10.17%	0.896871284	0.717620296	0.79583846	0.802197532	0.63372552	0.362423287
T151	48	AAAAAAAAGGTTTTGTCAGTGCGAAAGCACTGACAAAACCTTTTTTTT	-25.16	#DIV/0!	-6.67%	100.00%	80.00%	100.00%	14	93.33%	11.55%	100.00%	I	100.00%	100.00%	0.00%	100.00%	100.00%	100.00%	100.00%	0.00%	100.00%	100.00%	100.00%	9	100.00%	0.00%	#DIV/0!	0.422649731	0.422649731	#DIV/0!	#DIV/0!	#DIV/0!
T152	97	AAAAAAAAGGCAGGACCAGTGCGAAAGCACTGCCGCCTCGTTTTTTTT	-12.17	N	-17.60%	90.91%	85.71%	70.59%	42	82.40%	10.56%	66.67%	75.00%	80.00%	73.89%	6.74%	100.00%	85.71%	80.00%	88.57%	10.30%	100.00%	100.00%	100.00%	17	100.00%	0.00%	0.475631926	0.183626156	0.101964814	0.273671571	0.02147019	0.194612734
T153	90	AAAAAAAAGGTATGATCAGTGCTTTCGCACTGATCATACCTTTTTTTT	-22.86	#DIV/0!	0.00%	I	I	100.00%	3	100.00%	#DIV/0!	100.00%	100.00%	100.00%	100.00%	0.00%	100.00%	100.00%	100.00%	100.00%	0.00%	100.00%	100.00%	100.00%	19	100.00%	0.00%	#DIV/0!	#DIV/0!	#DIV/0!	#DIV/0!	#DIV/0!	#DIV/0!
T154	396	AAAAAAAACGTGGACGCAGTGCGAAAGCACTGTCAAGACCTTTTTTTT	-9.22	N	0.71%	48.15%	26.67%	54.93%	128	43.25%	14.75%	30.77%	48.15%	43.75%	40.89%	9.04%	31.25%	36.36%	54.17%	40.59%	12.03%	37.93%	30.43%	59.26%	79	42.54%	14.96%	0.862921442	0.764173882	0.895589148	0.967452802	0.883686702	0.671810787
T155	136	AAAAAAAAGGCAGGGGCAGTGCGAAAGCACTGTTTGCGCGTTTTTTTT	-13.1	N	2.21%	84.62%	91.30%	96.43%	64	90.78%	5.92%	100.00%	90.00%	80.00%	90.00%	10.00%	80.00%	60.00%	100.00%	80.00%	20.00%	100.00%	80.00%	85.71%	15	88.57%	10.30%	0.939863281	0.413500258	0.82504529	0.579915975	0.785165538	0.531478714
T156	36	AAAAAAAAGGTATAATCAGTGCTTTCGCACTGATTATACCTTTTTTTT	-21.69	#DIV/0!	-12.96%	50.00%	100.00%	100.00%	5	83.33%	28.87%	100.00%	100.00%	I	100.00%	0.00%	100.00%	100.00%	100.00%	100.00%	0.00%	100.00%	88.89%	100.00%	13	96.30%	6.42%	0.5	0.422649731	0.561642996	#DIV/0!	0.5	0.422649731
T157	245	AAAAAAAACCATATTACAGTGCGAAAGCACTGCGACAACCTTTTTTTT	-9.31	N	0.85%	0.00%	0.00%	19.23%	47	6.41%	11.10%	21.05%	0.00%	6.67%	9.24%	10.76%	0.00%	4.17%	9.38%	4.51%	4.70%	16.67%	0.00%	0.00%	54	5.56%	9.62%	0.800101611	0.693037363	0.941827027	0.621590406	0.200350488	0.907812237
T158	96	AAAAAAAAGCTTAACACAGTGCTTTCGCACTGTGTTAAGCTTTTTTTT	-23.62	#DIV/0!	0.00%	100.00%	100.00%	100.00%	38	100.00%	0.00%	100.00%	100.00%	100.00%	100.00%	0.00%	100.00%	100.00%	100.00%	100.00%	0.00%	100.00%	100.00%	100.00%	15	100.00%	0.00%	#DIV/0!	#DIV/0!	#DIV/0!	#DIV/0!	#DIV/0!	#DIV/0!
T159	293	AAAAAAAACCCGCGTACAGTGCGAAAGCACTGAATCGCCCTTTTTTTT	-11.82	N	19.17%	29.17%	38.89%	28.89%	87	32.31%	5.70%	25.00%	29.41%	16.67%	23.69%	6.47%	7.14%	8.82%	32.26%	16.07%	14.04%	11.11%	8.33%	20.00%	62	13.15%	6.09%	0.067659312	0.248321524	0.092654908	0.5797604	0.282699609	0.606851445
T160	464	AAAAAAAAGGCTTCGTCAGTGCTTTCGCACTGTGATGCCGTTTTTTTT	-14.06	Y	37.68%	62.00%	66.04%	80.43%	149	69.49%	9.69%	39.53%	24.24%	30.00%	31.26%	7.72%	12.82%	8.70%	45.45%	22.32%	20.14%	22.73%	38.71%	34.00%	125	31.81%	8.21%	0.043728007	0.018650586	0.021183957	0.552140243	0.957478489	0.511130077
T161	243	AAAAAAAACGCACTACCAGTGCGAAAGCACTGACCCTCGGTTTTTTTT	-11.65	N	14.74%	35.71%	32.00%	16.67%	51	28.13%	10.10%	38.46%	26.32%	15.00%	26.59%	11.73%	50.00%	23.81%	25.81%	33.21%	14.58%	5.88%	20.00%	14.29%	53	13.39%	7.10%	0.592944185	0.53296314	0.208315126	0.284409555	0.31105558	0.249884039
T162	39	AAAAAAAAGGACGGTACAGTGCTTTCGCACTGCTCAGAGGTTTTTTTT	-8.01	#DIV/0!	-8.33%	I	50.00%	I	2	50.00%	#DIV/0!	66.67%	50.00%	100.00%	72.22%	25.46%	100.00%	50.00%	100.00%	83.33%	28.87%	100.00%	75.00%	0.00%	8	58.33%	52.04%	#DIV/0!	#DIV/0!	#DIV/0!	0.422649731	0.777942204	0.579915975
T163	149	AAAAAAAAGCTAAGTTCAGTGCTTTCGCACTGAACTTAGCTTTTTTTT	-23.31	N	-0.93%	100.00%	91.67%	100.00%	34	97.22%	4.81%	88.89%	100.00%	100.00%	96.30%	6.42%	100.00%	100.00%	100.00%	100.00%	0.00%	100.00%	100.00%	94.44%	49	98.15%	3.21%	0.884529946	0.422649731	0.839871846	0.422649731	0.74180111	0.422649731
T164	91	AAAAAAAAGCTTAATTCAGTGCGAAAGCACTGAATTAAGCTTTTTTTT	-23.97	#DIV/0!	0.00%	100.00%	100.00%	100.00%	28	100.00%	0.00%	100.00%	100.00%	91.67%	97.22%	4.81%	100.00%	100.00%	100.00%	100.00%	0.00%	100.00%	100.00%	100.00%	12	100.00%	0.00%	0.422649731	#DIV/0!	#DIV/0!	0.422649731	0.422649731	#DIV/0!
T165	221	AAAAAAAAGGTGAATTCAGTGCGAAAGCACTGAATTCACCTTTTTTTT	-24.9	N	-3.97%	83.33%	100.00%	100.00%	48	94.44%	9.62%	100.00%	100.00%	93.75%	97.92%	3.61%	100.00%	100.00%	94.74%	98.25%	3.04%	100.00%	95.24%	100.00%	71	98.41%	2.75%	0.662131311	0.623307068	0.603474207	0.422649731	0.890656496	0.959226107
T166	136	AAAAAAAACGTCAATTCAGTGCGAAAGCACTGAATTGACGTTTTTTTT	-25.39	#DIV/0!	0.00%	100.00%	100.00%	100.00%	25	100.00%	0.00%	90.48%	91.67%	100.00%	94.05%	5.19%	100.00%	100.00%	100.00%	100.00%	0.00%	100.00%	100.00%	100.00%	33	100.00%	0.00%	0.18531183	#DIV/0!	#DIV/0!	0.18531183	0.18531183	#DIV/0!
T167	275	AAAAAAAACGTTTTATCAGTGCTTTCGCACTGTACGGACCTTTTTTTT	-7.92	N	2.98%	35.29%	9.52%	25.00%	62	23.27%	12.97%	33.33%	0.00%	17.39%	16.91%	16.67%	11.54%	22.73%	12.50%	15.59%	6.20%	8.70%	26.09%	26.09%	69	20.29%	10.04%	0.107165751	0.555101136	0.835219176	0.928273328	0.841359137	0.429850688
T168	289	AAAAAAAAGGTGCAATCAGTGCGAAAGCACTGGCCGGCGGTTTTTTTT	-11.02	N	17.46%	86.36%	58.33%	70.37%	112	71.69%	14.06%	61.11%	78.95%	69.23%	69.76%	8.93%	62.07%	62.50%	56.25%	60.27%	3.49%	55.56%	57.14%	50.00%	35	54.23%	3.75%	0.897725392	0.303936665	0.181787565	0.216322273	0.091223187	0.003338623
T169	471	AAAAAAAAGCACGTAACAGTGCGAAAGCACTGTGTCGACGTTTTTTTT	-13.51	N	11.89%	17.86%	17.07%	30.65%	131	21.86%	7.62%	17.50%	5.71%	5.56%	9.59%	6.85%	12.50%	10.00%	17.78%	13.43%	3.97%	13.79%	5.00%	11.11%	96	9.97%	4.51%	0.228500296	0.065541208	0.11688864	0.521436507	0.902493727	0.289797892
T170	477	AAAAAAAACGTTTCGGCAGTGCGAAAGCACTGGTAATCGCTTTTTTTT	-10.58	N	6.22%	9.38%	6.06%	14.93%	132	10.12%	4.48%	8.33%	6.82%	26.32%	13.82%	10.85%	7.69%	0.00%	4.55%	4.08%	3.87%	3.13%	5.56%	3.03%	101	3.90%	1.43%	0.44061459	0.137883897	0.199226908	0.26055356	0.281002865	0.958610273
T171	292	AAAAAAAACGTCTACTCAGTGCGAAAGCACTGACCCGGGGTTTTTTTT	-12.69	N	39.90%	87.10%	88.00%	87.50%	104	87.53%	0.45%	80.00%	68.75%	76.00%	74.92%	5.70%	37.50%	36.84%	38.10%	37.48%	0.63%	45.45%	30.77%	66.67%	66	47.63%	18.05%	0.070955962	0.000122992	0.063260533	0.006642809	0.094305183	0.419223398
T172	204	AAAAAAAACGTTTACGCAGTGCTTTCGCACTGCGTAAACGTTTTTTTT	-25.39	#DIV/0!	-1.32%	100.00%	100.00%	88.89%	27	96.30%	6.42%	100.00%	100.00%	100.00%	100.00%	0.00%	100.00%	100.00%	100.00%	100.00%	0.00%	100.00%	92.86%	100.00%	56	97.62%	4.12%	0.422649731	0.422649731	0.826551922	#DIV/0!	0.422649731	0.422649731
T173	175	AAAAAAAAGGTGAGTTCAGTGCTTTCGCACTGAACTCACCTTTTTTTT	-24.24	#DIV/0!	0.00%	100.00%	100.00%	100.00%	28	100.00%	0.00%	100.00%	100.00%	100.00%	100.00%	0.00%	100.00%	100.00%	100.00%	100.00%	0.00%	100.00%	100.00%	100.00%	49	100.00%	0.00%	#DIV/0!	#DIV/0!	#DIV/0!	#DIV/0!	#DIV/0!	#DIV/0!
T174	115	AAAAAAAAGGTTGGCGCAGTGCGAAAGCACTGTAGTATCCTTTTTTTT	-13.33	N	-0.36%	40.00%	55.56%	69.23%	41	54.93%	14.63%	100.00%	66.67%	45.45%	70.71%	27.50%	55.56%	30.00%	57.14%	47.57%	15.23%	50.00%	71.43%	44.44%	20	55.29%	14.25%	0.582694062	0.60478696	0.979816977	0.318240185	0.468484849	0.693724416
T175	37	AAAAAAAAGGAATATACAGTGCTTTCGCACTGTATATTCCTTTTTTTT	-21.69	#DIV/0!	0.00%	100.00%	100.00%	100.00%	7	100.00%	0.00%	100.00%	100.00%	100.00%	100.00%	0.00%	100.00%	100.00%	100.00%	100.00%	0.00%	100.00%	100.00%	100.00%	12	100.00%	0.00%	#DIV/0!	#DIV/0!	#DIV/0!	#DIV/0!	#DIV/0!	#DIV/0!
T176	160	AAAAAAAAGGGGAGGCCAGTGCGAAAGCACTGACCCCGCGTTTTTTTT	-12.28	N	-1.85%	100.00%	92.86%	83.33%	73	92.06%	8.36%	94.12%	88.89%	85.71%	89.57%	4.24%	87.50%	100.00%	83.33%	90.28%	8.67%	88.89%	100.00%	92.86%	27	93.92%	5.63%	0.423796495	0.785165538	0.803031687	0.907249307	0.470647318	0.345377243
T177	218	AAAAAAAACCGTTAATCAGTGCGAAAGCACTGATTAACGGTTTTTTTT	-25.06	#DIV/0!	4.55%	100.00%	100.00%	100.00%	70	100.00%	0.00%	100.00%	100.00%	100.00%	100.00%	0.00%	96.43%	92.86%	90.91%	93.40%	2.80%	86.36%	100.00%	100.00%	42	95.45%	7.87%	#DIV/0!	0.055029862	0.422649731	0.055029862	0.422649731	0.767652535
T178	136	AAAAAAAACCATTCATCAGTGCTTTCGCACTGATGAATGGTTTTTTTT	-23.45	#DIV/0!	0.00%	100.00%	100.00%	100.00%	60	100.00%	0.00%	100.00%	100.00%	93.75%	97.92%	3.61%	100.00%	100.00%	100.00%	100.00%	0.00%	100.00%	100.00%	100.00%	20	100.00%	0.00%	0.422649731	#DIV/0!	#DIV/0!	0.422649731	0.422649731	#DIV/0!
T179	106	AAAAAAAAGGTGTCATCAGTGCTTTCGCACTGGCTGCGGGTTTTTTTT	-8.19	N	-10.32%	75.00%	83.33%	33.33%	17	63.89%	26.79%	25.00%	0.00%	56.25%	27.08%	28.18%	50.00%	57.14%	75.00%	60.71%	12.88%	58.33%	100.00%	64.29%	41	74.21%	22.54%	0.361538455	0.900388351	0.540667585	0.105621838	0.227930046	0.480173367
T180	320	AAAAAAAACGTTCAATCAGTGCTTTCGCACTGATTGAACGTTTTTTTT	-23.89	N	3.24%	95.45%	100.00%	100.00%	109	98.48%	2.62%	100.00%	100.00%	100.00%	100.00%	0.00%	100.00%	100.00%	94.12%	98.04%	3.40%	95.65%	95.65%	94.44%	64	95.25%	0.70%	0.422649731	0.896170771	0.205993433	0.422649731	0.007105391	0.21529627
T181	349	AAAAAAAACGTGAACACAGTGCGAAAGCACTGCTAATGGCTTTTTTTT	-9.31	N	5.13%	14.29%	31.03%	8.82%	77	18.05%	11.57%	26.32%	11.43%	19.23%	18.99%	7.45%	4.35%	6.25%	13.89%	8.16%	5.05%	19.05%	9.38%	10.34%	82	12.92%	5.33%	0.935251967	0.370007142	0.600632252	0.191278329	0.098596666	0.466016693
T182	451	AAAAAAAAGGTAGTTTCAGTGCGAAAGCACTGCAACTCGGTTTTTTTT	-12.26	N	26.32%	65.22%	25.00%	50.00%	109	46.74%	20.31%	52.00%	34.69%	32.26%	39.65%	10.76%	28.00%	11.43%	20.00%	19.81%	8.29%	21.74%	25.71%	13.79%	87	20.42%	6.07%	0.49170804	0.061353348	0.194234604	0.034734077	0.08895409	0.937476109
T183	39	AAAAAAAAGGAATTTTCAGTGCTTTCGCACTGAAAATTCCTTTTTTTT	-22.51	#DIV/0!	0.00%	100.00%	100.00%	I	9	100.00%	0.00%	100.00%	100.00%	100.00%	100.00%	0.00%	100.00%	100.00%	100.00%	100.00%	0.00%	100.00%	100.00%	100.00%	10	100.00%	0.00%	#DIV/0!	#DIV/0!	#DIV/0!	#DIV/0!	#DIV/0!	#DIV/0!
T184	505	AAAAAAAACCAACGATCAGTGCGAAAGCACTGTTGAGCCCTTTTTTTT	-9.21	N	-4.32%	8.00%	5.26%	17.24%	121	10.17%	6.28%	5.56%	6.67%	19.57%	10.60%	7.79%	22.92%	2.56%	13.56%	13.01%	10.19%	10.71%	22.22%	10.53%	111	14.49%	6.70%	0.797246808	0.684095393	0.594301647	0.777543811	0.63983877	0.890575244
T185	402	AAAAAAAAGGTGTACTCAGTGCGAAAGCACTGAGTACACCTTTTTTTT	-25.46	N	-1.98%	92.31%	100.00%	100.00%	40	97.44%	4.44%	100.00%	93.94%	97.78%	97.24%	3.07%	98.25%	100.00%	97.44%	98.56%	1.31%	100.00%	100.00%	98.25%	124	99.42%	1.01%	0.966048713	0.698838894	0.565483753	0.637770363	0.37992703	0.233846053
T186	430	AAAAAAAACCGACAGTCAGTGCGAAAGCACTGGAGATAGCTTTTTTTT	-9.11	N	12.90%	31.25%	23.53%	14.10%	144	22.96%	8.59%	20.59%	13.95%	20.00%	18.18%	3.67%	17.07%	0.00%	19.05%	12.04%	10.47%	4.00%	9.52%	16.67%	64	10.06%	6.35%	0.465738715	0.322341405	0.273440005	0.262506064	0.196161282	0.790572328
T187	163	AAAAAAAAGGTTGATTCAGTGCGAAAGCACTGAATCAACCTTTTTTTT	-24.9	#DIV/0!	0.00%	100.00%	100.00%	100.00%	26	100.00%	0.00%	100.00%	100.00%	94.44%	98.15%	3.21%	100.00%	100.00%	100.00%	100.00%	0.00%	100.00%	100.00%	100.00%	37	100.00%	0.00%	0.422649731	#DIV/0!	#DIV/0!	0.422649731	0.422649731	#DIV/0!
T188	128	AAAAAAAAGGTGGGGACAGTGCTTTCGCACTGGAACTACGTTTTTTTT	-11.08	N	-2.31%	75.00%	50.00%	41.67%	52	55.56%	17.35%	70.59%	60.00%	50.00%	60.20%	10.30%	25.00%	37.50%	54.55%	39.02%	14.83%	44.44%	62.50%	66.67%	23	57.87%	11.81%	0.415206898	0.460713526	0.903181467	0.281237863	0.870495578	0.036966581
T189	266	AAAAAAAACGATGGTCCAGTGCGAAAGCACTGGGAATCCCTTTTTTTT	-13.05	N	32.71%	92.31%	53.85%	85.00%	46	77.05%	20.43%	50.00%	29.41%	28.57%	35.99%	12.14%	38.24%	26.32%	31.25%	31.93%	5.99%	25.00%	54.17%	53.85%	74	44.34%	16.75%	0.047261645	0.035955419	0.236041926	0.435374302	0.666415439	0.438007881
T190	252	AAAAAAAAGGTAGTGTCAGTGCTTTCGCACTGACACTACCTTTTTTTT	-23.96	#DIV/0!	-1.67%	100.00%	100.00%	95.00%	54	98.33%	2.89%	100.00%	100.00%	100.00%	100.00%	0.00%	100.00%	100.00%	100.00%	100.00%	0.00%	100.00%	100.00%	100.00%	61	100.00%	0.00%	0.422649731	0.422649731	0.422649731	#DIV/0!	#DIV/0!	#DIV/0!
T191	132	AAAAAAAAGGTGTAAACAGTGCTTTCGCACTGTTTACACCTTTTTTTT	-23.38	#DIV/0!	0.00%	100.00%	100.00%	I	18	100.00%	0.00%	100.00%	100.00%	100.00%	100.00%	0.00%	94.44%	100.00%	100.00%	98.15%	3.21%	100.00%	100.00%	100.00%	46	100.00%	0.00%	#DIV/0!	0.5	#DIV/0!	0.422649731	#DIV/0!	0.422649731
T192	83	AAAAAAAAGCAGTATACAGTGCTTTCGCACTGTATACTGCTTTTTTTT	-23.08	#DIV/0!	0.00%	100.00%	100.00%	100.00%	14	100.00%	0.00%	100.00%	100.00%	100.00%	100.00%	0.00%	100.00%	100.00%	100.00%	100.00%	0.00%	100.00%	100.00%	100.00%	23	100.00%	0.00%	#DIV/0!	#DIV/0!	#DIV/0!	#DIV/0!	#DIV/0!	#DIV/0!
T193	89	AAAAAAAAGGTATCAACAGTGCGAAAGCACTGTTGATACCTTTTTTTT	-24.62	#DIV/0!	0.00%	100.00%	100.00%	100.00%	9	100.00%	0.00%	100.00%	100.00%	100.00%	100.00%	0.00%	100.00%	100.00%	100.00%	100.00%	0.00%	100.00%	100.00%	100.00%	20	100.00%	0.00%	#DIV/0!	#DIV/0!	#DIV/0!	#DIV/0!	#DIV/0!	#DIV/0!
T194	90	AAAAAAAACGTTACCACAGTGCTTTCGCACTGTGGTAACGTTTTTTTT	-24.71	#DIV/0!	0.00%	100.00%	100.00%	100.00%	24	100.00%	0.00%	100.00%	100.00%	100.00%	100.00%	0.00%	91.67%	100.00%	100.00%	97.22%	4.81%	100.00%	100.00%	100.00%	18	100.00%	0.00%	#DIV/0!	0.422649731	#DIV/0!	0.422649731	#DIV/0!	0.422649731
T195	547	AAAAAAAACGGGAGCCCAGTGCGAAAGCACTGACCTGAGCTTTTTTTT	-9.39	N	28.55%	34.62%	36.96%	65.63%	162	45.73%	17.27%	18.42%	18.92%	32.14%	23.16%	7.78%	30.43%	6.25%	29.17%	21.95%	13.61%	8.89%	23.81%	18.84%	156	17.18%	7.60%	0.054220649	0.139149021	0.100598823	0.881624614	0.393454243	0.721315975
T196	454	AAAAAAAAGGGTCATCCAGTGCGAAAGCACTGTACAATCGTTTTTTTT	-10.05	N	-0.66%	6.25%	2.50%	8.51%	119	5.75%	3.04%	11.43%	0.00%	2.22%	4.55%	6.06%	2.94%	2.17%	11.11%	5.41%	4.95%	0.00%	4.26%	15.00%	84	6.42%	7.73%	0.755418082	0.858510199	0.87453755	0.880865488	0.816807885	0.670121233
T197	85	AAAAAAAAGGTATGTGCAGTGCTTTCGCACTGCACATACCTTTTTTTT	-24.51	#DIV/0!	3.70%	100.00%	I	100.00%	9	100.00%	0.00%	100.00%	100.00%	100.00%	100.00%	0.00%	100.00%	100.00%	100.00%	100.00%	0.00%	100.00%	100.00%	88.89%	26	96.30%	6.42%	#DIV/0!	#DIV/0!	0.5	#DIV/0!	0.422649731	0.422649731
T198	80	AAAAAAAAGGTCAGTACAGTGCGAAAGCACTGTACTGACCTTTTTTTT	-25.46	#DIV/0!	0.00%	100.00%	100.00%	100.00%	9	100.00%	0.00%	100.00%	100.00%	100.00%	100.00%	0.00%	100.00%	100.00%	100.00%	100.00%	0.00%	100.00%	100.00%	100.00%	25	100.00%	0.00%	#DIV/0!	#DIV/0!	#DIV/0!	#DIV/0!	#DIV/0!	#DIV/0!
T199	410	AAAAAAAAGGGTTAGCCAGTGCGAAAGCACTGGGTCCTGGTTTTTTTT	-11.6	N	26.84%	82.50%	93.94%	83.13%	156	86.52%	6.43%	80.00%	69.09%	60.00%	69.70%	10.01%	51.85%	58.82%	72.73%	61.13%	10.63%	60.00%	65.22%	53.85%	61	59.69%	5.69%	0.143827807	0.079158539	0.00649979	0.544405735	0.185355923	0.883670895
T200	144	AAAAAAAACCTTTATACAGTGCGAAAGCACTGAATACGGGTTTTTTTT	-15.57	N	-6.11%	90.00%	91.67%	100.00%	67	93.89%	5.36%	100.00%	90.91%	100.00%	96.97%	5.25%	100.00%	77.78%	100.00%	92.59%	12.83%	100.00%	100.00%	100.00%	13	100.00%	0.00%	0.467913082	0.86880892	0.186856602	0.422649731	0.422649731	0.422649731
T201	115	AAAAAAAACCTTTAGTCAGTGCGAAAGCACTGACTAAAGGTTTTTTTT	-24.57	#DIV/0!	-2.22%	100.00%	93.33%	100.00%	33	97.78%	3.85%	100.00%	100.00%	100.00%	100.00%	0.00%	100.00%	100.00%	100.00%	100.00%	0.00%	100.00%	100.00%	100.00%	32	100.00%	0.00%	0.422649731	0.422649731	0.422649731	#DIV/0!	#DIV/0!	#DIV/0!
T202	220	AAAAAAAAGCGGGATTCAGTGCGAAAGCACTGTTAACACGTTTTTTTT	-11.87	N	7.22%	96.15%	96.97%	100.00%	99	97.71%	2.03%	89.47%	100.00%	100.00%	96.49%	6.08%	100.00%	100.00%	91.67%	97.22%	4.81%	91.67%	92.31%	87.50%	33	90.49%	2.61%	0.712726974	0.912975411	0.111990177	0.905693944	0.299744387	0.035098719
T203	566	AAAAAAAAGCACCTGTCAGTGCGAAAGCACTGACAGGTGGTTTTTTTT	-24.85	N	-18.67%	81.25%	92.31%	68.42%	48	80.66%	11.95%	76.47%	62.96%	57.50%	65.64%	9.77%	88.57%	83.87%	97.14%	89.86%	6.73%	98.00%	100.00%	100.00%	215	99.33%	1.15%	0.178914104	0.482807498	0.115429712	0.096458057	0.033046113	0.131992983
T204	66	AAAAAAAACGTCTATACAGTGCTTTCGCACTGTATAGACGTTTTTTTT	-23.02	#DIV/0!	4.17%	100.00%	100.00%	100.00%	24	100.00%	0.00%	100.00%	100.00%	100.00%	100.00%	0.00%	100.00%	100.00%	100.00%	100.00%	0.00%	100.00%	87.50%	100.00%	15	95.83%	7.22%	#DIV/0!	#DIV/0!	0.422649731	#DIV/0!	0.422649731	0.422649731
T205	166	AAAAAAAACGTTAGACCAGTGCGAAAGCACTGCAACGACGTTTTTTTT	-14.76	N	2.90%	21.74%	20.00%	18.75%	85	20.16%	1.50%	40.00%	30.00%	46.15%	38.72%	8.15%	33.33%	50.00%	10.00%	31.11%	20.09%	37.50%	14.29%	0.00%	24	17.26%	18.93%	0.066176836	0.43109021	0.800217489	0.685185942	0.238771778	0.357267862
T206	558	AAAAAAAAGGAGTACGCAGTGCGAAAGCACTGCGTACTGCTTTTTTTT	-24.51	N	-1.74%	100.00%	96.30%	93.33%	122	96.54%	3.34%	100.00%	92.68%	100.00%	97.56%	4.22%	98.08%	100.00%	89.13%	95.74%	5.80%	98.39%	98.15%	98.31%	175	98.28%	0.12%	0.76752771	0.763880185	0.457475856	0.761289174	0.790482692	0.52941962
T207	99	AAAAAAAACGGGGGTTCAGTGCTTTCGCACTGCTAAGCCCTTTTTTTT	-12.09	N	-9.94%	18.18%	55.56%	35.71%	34	36.48%	18.70%	22.22%	18.18%	0.00%	13.47%	11.84%	33.33%	16.67%	0.00%	16.67%	16.67%	42.86%	I	50.00%	11	46.43%	5.05%	0.231183928	0.375136492	0.165904635	0.505951581	0.250823756	0.380174468
T208	71	AAAAAAAAGCTATATTCAGTGCTTTCGCACTGAATATAGCTTTTTTTT	-21.93	#DIV/0!	0.00%	100.00%	100.00%	100.00%	22	100.00%	0.00%	100.00%	100.00%	100.00%	100.00%	0.00%	100.00%	100.00%	100.00%	100.00%	0.00%	100.00%	100.00%	100.00%	12	100.00%	0.00%	#DIV/0!	#DIV/0!	#DIV/0!	#DIV/0!	#DIV/0!	#DIV/0!
T209	39	AAAAAAAACCTAACAACAGTGCGAAAGCACTGCGCTTGGGTTTTTTTT	-14.38	N	60.83%	75.00%	I	80.00%	13	77.50%	3.54%	0.00%	66.67%	16.67%	27.78%	34.69%	0.00%	0.00%	33.33%	11.11%	19.25%	0.00%	50.00%	0.00%	7	16.67%	28.87%	0.053564068	0.145657869	0.020529003	0.579915975	0.183503419	0.839871846
T210	344	AAAAAAAAGGTGTGGTCAGTGCGAAAGCACTGCTCCCCGCTTTTTTTT	-12.33	N	-0.15%	97.30%	90.00%	98.41%	140	95.24%	4.57%	100.00%	90.00%	94.44%	94.81%	5.01%	87.50%	88.89%	86.96%	87.78%	1.00%	100.00%	90.91%	95.24%	53	95.38%	4.55%	0.847816283	0.14574049	0.940848584	0.166417596	0.185373439	0.12989779
T211	288	AAAAAAAACGTCGATGCAGTGCTTTCGCACTGGTGGACGCTTTTTTTT	-12.33	N	10.65%	28.00%	3.70%	50.00%	76	27.23%	23.16%	25.81%	16.67%	13.79%	18.76%	6.27%	3.85%	11.11%	15.79%	10.25%	6.02%	9.52%	33.33%	6.90%	65	16.58%	14.56%	0.618734634	0.30822145	0.667468283	0.352078872	0.845263784	0.553911015
T212	395	AAAAAAAAGGCAAGCTCAGTGCGAAAGCACTGTTTATTCGTTTTTTTT	-9.41	N	-4.60%	0.00%	3.33%	2.44%	87	1.92%	1.73%	14.89%	3.85%	0.00%	6.25%	7.73%	0.00%	2.44%	0.00%	0.81%	1.41%	4.76%	0.00%	14.81%	75	6.53%	7.56%	0.50421298	0.259183992	0.417096833	0.370903921	0.973674736	0.371832442
T213	491	AAAAAAAAGCAAGTTGCAGTGCGAAAGCACTGCCTCGAGCTTTTTTTT	-15.97	N	24.87%	55.10%	55.22%	55.91%	209	55.41%	0.44%	16.28%	41.86%	39.39%	32.51%	14.11%	36.67%	25.81%	43.33%	35.27%	8.85%	30.77%	47.83%	13.04%	72	30.55%	17.39%	0.10370488	0.05509996	0.135931293	0.818020794	0.888990894	0.784230062
T214	74	AAAAAAAACGTCGATTCAGTGCGAAAGCACTGCCAAGTGCTTTTTTTT	-9.01	N	21.11%	50.00%	20.00%	60.00%	29	43.33%	20.82%	80.00%	50.00%	66.67%	65.56%	15.03%	80.00%	77.78%	25.00%	60.93%	31.13%	0.00%	0.00%	66.67%	11	22.22%	38.49%	0.10377857	0.587746761	0.326139443	0.839871846	0.20441292	0.437152263
T215	373	AAAAAAAAGGAGATGTCAGTGCTTTCGCACTGCTACCGGCTTTTTTTT	-9.69	N	-2.63%	8.33%	0.00%	0.00%	70	2.78%	4.81%	21.21%	6.06%	0.00%	9.09%	10.93%	0.00%	0.00%	0.00%	0.00%	0.00%	8.82%	0.00%	7.41%	85	5.41%	4.74%	0.231768645	0.422649731	0.38578618	0.286253573	0.592782105	0.186593485
T216	72	AAAAAAAACCGTTGCACAGTGCGAAAGCACTGTTCCAGCCTTTTTTTT	-11.78	N	16.05%	100.00%	62.50%	92.31%	24	84.94%	19.81%	100.00%	85.71%	83.33%	89.68%	9.01%	100.00%	0.00%	71.43%	57.14%	51.51%	100.00%	66.67%	40.00%	10	68.89%	30.06%	0.669670971	0.269462711	0.47031746	0.348713883	0.239130424	0.723965135
T217	382	AAAAAAAACCGAGATTCAGTGCGAAAGCACTGTTCATTCCTTTTTTTT	-9.31	N	0.83%	3.70%	15.00%	13.95%	90	10.89%	6.24%	2.86%	7.14%	9.09%	6.36%	3.19%	5.41%	2.50%	3.13%	3.68%	1.53%	8.00%	7.89%	14.29%	98	10.06%	3.66%	0.155871302	0.24896389	0.827921054	0.416648654	0.128725742	0.127005433
T218	402	AAAAAAAAGGTCTGGTCAGTGCGAAAGCACTGCGTGCTCGTTTTTTTT	-9.21	N	7.32%	11.11%	19.51%	10.00%	109	13.54%	5.20%	10.34%	13.16%	11.54%	11.68%	1.41%	4.26%	0.00%	5.41%	3.22%	2.85%	0.00%	8.33%	10.34%	77	6.23%	5.48%	0.51040336	0.156215085	0.196330709	0.069181907	0.176843076	0.507948839
T219	70	AAAAAAAAGCTAAGTACAGTGCTTTCGCACTGTACTTAGCTTTTTTTT	-23.03	#DIV/0!	0.00%	100.00%	100.00%	I	10	100.00%	0.00%	I	100.00%	100.00%	100.00%	0.00%	100.00%	100.00%	100.00%	100.00%	0.00%	100.00%	100.00%	100.00%	24	100.00%	0.00%	#DIV/0!	#DIV/0!	#DIV/0!	#DIV/0!	#DIV/0!	#DIV/0!
T220	92	AAAAAAAACCTTAACACAGTGCTTTCGCACTGTGTTAAGGTTTTTTTT	-23.38	#DIV/0!	0.00%	100.00%	100.00%	100.00%	15	100.00%	0.00%	100.00%	100.00%	100.00%	100.00%	0.00%	100.00%	100.00%	100.00%	100.00%	0.00%	100.00%	100.00%	100.00%	28	100.00%	0.00%	#DIV/0!	#DIV/0!	#DIV/0!	#DIV/0!	#DIV/0!	#DIV/0!
T221	127	AAAAAAAACGTGCATGCAGTGCGAAAGCACTGTACCCCGGTTTTTTTT	-11.94	N	7.78%	69.23%	100.00%	81.48%	54	83.57%	15.49%	100.00%	94.12%	88.89%	94.34%	5.56%	100.00%	33.33%	60.00%	64.44%	33.55%	75.00%	85.71%	66.67%	24	75.79%	9.55%	0.420785233	0.566972312	0.369777173	0.230716396	0.068802035	0.663531275
T222	382	AAAAAAAAGGTCGGCGCAGTGCGAAAGCACTGGACACCCCTTTTTTTT	-13.13	Y	31.56%	51.35%	48.48%	72.00%	120	57.28%	12.83%	35.00%	21.05%	46.15%	34.07%	12.58%	24.00%	21.62%	44.00%	29.87%	12.29%	12.50%	28.00%	36.67%	71	25.72%	12.24%	0.021505237	0.000144309	0.030368395	0.352609281	0.430555532	0.522421497
T223	514	AAAAAAAAGGTTGCCTCAGTGCTTTCGCACTGCAATGGGGTTTTTTTT	-7.71	N	0.51%	18.42%	8.77%	6.67%	125	11.29%	6.27%	0.00%	0.00%	5.88%	1.96%	3.40%	1.85%	0.00%	5.88%	2.58%	3.01%	4.76%	17.95%	9.62%	133	10.78%	6.67%	0.208901272	0.19615956	0.947035192	0.422649731	0.19396453	0.235113408
T224	405	AAAAAAAAGGGGTACGCAGTGCGAAAGCACTGTCCTCGGGTTTTTTTT	-9.78	N	16.97%	34.38%	30.43%	25.86%	113	30.22%	4.26%	20.59%	20.93%	20.51%	20.68%	0.22%	18.75%	22.58%	24.39%	21.91%	2.88%	7.69%	13.33%	18.75%	72	13.26%	5.53%	0.059359771	0.179166093	0.095315567	0.536667107	0.147397137	0.032266246
T225	367	AAAAAAAACCCTAGGTCAGTGCGAAAGCACTGCCGACACCTTTTTTTT	-10.83	N	-13.40%	7.50%	11.63%	0.00%	126	6.38%	5.89%	4.55%	0.00%	10.71%	5.09%	5.38%	0.00%	16.67%	6.06%	7.58%	8.44%	17.65%	25.00%	16.67%	63	19.77%	4.55%	0.861158837	0.808995128	0.019175284	0.759022445	0.118258498	0.048998101
T226	110	AAAAAAAAGCTAGTTGCAGTGCTTTCGCACTGCAACTAGCTTTTTTTT	-24.7	#DIV/0!	0.00%	100.00%	100.00%	100.00%	22	100.00%	0.00%	100.00%	100.00%	87.50%	95.83%	7.22%	100.00%	100.00%	100.00%	100.00%	0.00%	100.00%	100.00%	100.00%	23	100.00%	0.00%	0.422649731	#DIV/0!	#DIV/0!	0.422649731	0.422649731	#DIV/0!
T227	61	AAAAAAAAGGTTTCAACAGTGCTTTCGCACTGTTGAAACCTTTTTTTT	-23.66	#DIV/0!	0.00%	100.00%	100.00%	100.00%	16	100.00%	0.00%	100.00%	100.00%	100.00%	100.00%	0.00%	100.00%	100.00%	100.00%	100.00%	0.00%	100.00%	100.00%	100.00%	21	100.00%	0.00%	#DIV/0!	#DIV/0!	#DIV/0!	#DIV/0!	#DIV/0!	#DIV/0!
T228	64	AAAAAAAAGGTCTATACAGTGCGAAAGCACTGTATAGACCTTTTTTTT	-24.03	#DIV/0!	4.17%	100.00%	100.00%	100.00%	14	100.00%	0.00%	100.00%	100.00%	100.00%	100.00%	0.00%	100.00%	100.00%	100.00%	100.00%	0.00%	100.00%	87.50%	100.00%	16	95.83%	7.22%	#DIV/0!	#DIV/0!	0.422649731	#DIV/0!	0.422649731	0.422649731
T229	268	AAAAAAAACGACGGTACAGTGCGAAAGCACTGACCAGTGGTTTTTTTT	-14.71	N	-12.94%	59.09%	43.59%	74.51%	112	59.06%	15.46%	68.18%	84.21%	74.07%	75.49%	8.11%	69.57%	90.91%	64.71%	75.06%	13.94%	85.71%	63.64%	66.67%	37	72.01%	11.97%	0.316576468	0.439658427	0.34525321	0.935979455	0.784756253	0.833410986
T230	398	AAAAAAAACCGTTATGCAGTGCGAAAGCACTGAAATGGGCTTTTTTTT	-11.34	N	9.48%	41.94%	10.26%	22.22%	124	24.80%	16.00%	13.33%	16.13%	20.83%	16.77%	3.79%	10.81%	3.45%	13.33%	9.20%	5.14%	16.67%	18.18%	11.11%	93	15.32%	3.72%	0.523643365	0.182747312	0.427967038	0.123055553	0.761138828	0.33762814
T231	85	AAAAAAAACCAATTATCAGTGCTTTCGCACTGATAATTGGTTTTTTTT	-22.28	#DIV/0!	-2.56%	92.31%	100.00%	100.00%	31	97.44%	4.44%	100.00%	100.00%	100.00%	100.00%	0.00%	100.00%	100.00%	100.00%	100.00%	0.00%	100.00%	100.00%	100.00%	20	100.00%	0.00%	0.422649731	0.422649731	0.422649731	#DIV/0!	#DIV/0!	#DIV/0!
T232	477	AAAAAAAAGCATCGCACAGTGCGAAAGCACTGCGTGATGGTTTTTTTT	-18.12	N	1.95%	62.07%	75.00%	87.23%	100	74.77%	12.58%	57.45%	78.95%	73.68%	70.03%	11.21%	59.02%	62.50%	74.42%	65.31%	8.08%	80.43%	82.86%	55.17%	110	72.82%	15.33%	0.446990693	0.098137107	0.910763329	0.506258955	0.837380739	0.631148455
T233	388	AAAAAAAACGTAGGCCCAGTGCGAAAGCACTGAACTGCCCTTTTTTTT	-9.95	N	23.96%	29.17%	17.78%	55.07%	138	34.01%	19.11%	17.95%	23.33%	31.25%	24.18%	6.69%	14.29%	3.33%	16.67%	11.43%	7.11%	2.94%	10.53%	16.67%	77	10.04%	6.88%	0.367436346	0.104077675	0.118258304	0.11750873	0.002266868	0.82156224
T234	81	AAAAAAAACCATTACACAGTGCGAAAGCACTGTGTAATGGTTTTTTTT	-24.93	#DIV/0!	16.67%	100.00%	100.00%	I	16	100.00%	0.00%	100.00%	100.00%	100.00%	100.00%	0.00%	100.00%	100.00%	100.00%	100.00%	0.00%	100.00%	50.00%	100.00%	20	83.33%	28.87%	#DIV/0!	#DIV/0!	0.5	#DIV/0!	0.422649731	0.422649731
T235	99	AAAAAAAAGGTTTCTACAGTGCGAAAGCACTGTAGAAACCTTTTTTTT	-24.57	#DIV/0!	0.00%	100.00%	100.00%	100.00%	26	100.00%	0.00%	100.00%	100.00%	100.00%	100.00%	0.00%	100.00%	85.71%	100.00%	95.24%	8.25%	100.00%	100.00%	100.00%	20	100.00%	0.00%	#DIV/0!	0.422649731	#DIV/0!	0.422649731	#DIV/0!	0.422649731
T236	42	AAAAAAAAGCTTAGTACAGTGCTTTCGCACTGTACTAAGCTTTTTTTT	-23.03	#DIV/0!	0.00%	100.00%	100.00%	100.00%	7	100.00%	0.00%	100.00%	100.00%	100.00%	100.00%	0.00%	I	100.00%	100.00%	100.00%	0.00%	100.00%	I	100.00%	16	100.00%	0.00%	#DIV/0!	#DIV/0!	#DIV/0!	#DIV/0!	#DIV/0!	#DIV/0!
T237	224	AAAAAAAACGTCGATGCAGTGCTTTCGCACTGCATCGACGTTTTTTTT	-26.3	#DIV/0!	0.00%	100.00%	100.00%	100.00%	44	100.00%	0.00%	100.00%	100.00%	100.00%	100.00%	0.00%	100.00%	95.24%	100.00%	98.41%	2.75%	100.00%	100.00%	100.00%	47	100.00%	0.00%	#DIV/0!	0.422649731	#DIV/0!	0.422649731	#DIV/0!	0.422649731
T238	69	AAAAAAAACCCAAATACAGTGCTTTCGCACTGTATTTGGGTTTTTTTT	-23.38	#DIV/0!	0.00%	100.00%	100.00%	100.00%	24	100.00%	0.00%	100.00%	100.00%	100.00%	100.00%	0.00%	100.00%	I	100.00%	100.00%	0.00%	100.00%	100.00%	100.00%	17	100.00%	0.00%	#DIV/0!	#DIV/0!	#DIV/0!	#DIV/0!	#DIV/0!	#DIV/0!
T239	262	AAAAAAAAGGTCGATTCAGTGCGAAAGCACTGAGCGAACCTTTTTTTT	-16.64	N	-1.58%	86.36%	56.25%	48.28%	67	63.63%	20.09%	40.00%	75.00%	40.00%	51.67%	20.21%	62.96%	35.71%	45.83%	48.17%	13.77%	68.97%	60.00%	66.67%	88	65.21%	4.66%	0.591237836	0.142573574	0.893008299	0.867993168	0.44320334	0.093389525
T240	91	AAAAAAAACGTTTGTTCAGTGCGAAAGCACTGAACAAACGTTTTTTTT	-25.65	#DIV/0!	0.00%	100.00%	100.00%	100.00%	18	100.00%	0.00%	I	100.00%	100.00%	100.00%	0.00%	100.00%	100.00%	100.00%	100.00%	0.00%	100.00%	100.00%	100.00%	25	100.00%	0.00%	#DIV/0!	#DIV/0!	#DIV/0!	#DIV/0!	#DIV/0!	#DIV/0!
T241	116	AAAAAAAAGCACGGGTCAGTGCGAAAGCACTGTATTCCCGTTTTTTTT	-13.81	N	4.50%	77.78%	60.00%	85.71%	33	74.50%	13.17%	75.00%	71.43%	75.00%	73.81%	2.06%	40.00%	50.00%	53.85%	47.95%	7.15%	100.00%	60.00%	50.00%	14	70.00%	26.46%	0.925118363	0.088089922	0.814812178	0.029841242	0.822419424	0.373346935
T242	366	AAAAAAAACCAAAGTACAGTGCGAAAGCACTGGCCGTAGCTTTTTTTT	-9.31	N	11.90%	27.59%	26.83%	34.78%	116	29.73%	4.39%	16.13%	32.00%	35.29%	27.81%	10.25%	29.63%	19.23%	29.27%	26.04%	5.90%	15.38%	29.41%	8.70%	66	17.83%	10.57%	0.734970625	0.334858252	0.287051839	0.843526901	0.353615625	0.473477075
T243	77	AAAAAAAAGCAGTTTACAGTGCGAAAGCACTGATGGCCCGTTTTTTTT	-9.51	N	24.55%	70.00%	40.00%	50.00%	21	53.33%	15.28%	100.00%	100.00%	88.89%	96.30%	6.42%	100.00%	90.00%	60.00%	83.33%	20.82%	0.00%	50.00%	36.36%	21	28.79%	25.85%	0.040305775	0.121689934	0.409639181	0.265554664	0.053420901	0.143206783
T244	128	AAAAAAAACGTTATTGCAGTGCGAAAGCACTGCAATAACGTTTTTTTT	-25.61	#DIV/0!	0.00%	100.00%	100.00%	100.00%	24	100.00%	0.00%	95.00%	100.00%	100.00%	98.33%	2.89%	100.00%	100.00%	100.00%	100.00%	0.00%	100.00%	100.00%	100.00%	29	100.00%	0.00%	0.422649731	#DIV/0!	#DIV/0!	0.422649731	0.422649731	#DIV/0!
T245	437	AAAAAAAACCGTTCGCCAGTGCGAAAGCACTGATACTTCGTTTTTTTT	-10.85	N	0.00%	6.06%	0.00%	0.00%	118	2.02%	3.50%	0.00%	0.00%	0.00%	0.00%	0.00%	2.86%	0.00%	0.00%	0.95%	1.65%	0.00%	0.00%	6.06%	97	2.02%	3.50%	0.422649731	0.422649731	1	0.422649731	0.422649731	0.723965135
T246	71	AAAAAAAAGGATCGTGCAGTGCGAAAGCACTGACTTTTGCTTTTTTTT	-11.29	N	13.61%	80.00%	73.33%	100.00%	34	84.44%	13.88%	66.67%	60.00%	75.00%	67.22%	7.52%	33.33%	0.00%	33.33%	22.22%	19.25%	37.50%	100.00%	75.00%	15	70.83%	31.46%	0.04739312	0.016180284	0.579441746	0.029295995	0.873655339	0.223371931
T247	103	AAAAAAAACGGAGGCTCAGTGCGAAAGCACTGTTAAAGCGTTTTTTTT	-13.92	N	60.35%	66.67%	72.73%	100.00%	27	79.80%	17.76%	66.67%	40.00%	71.43%	59.37%	16.94%	77.78%	55.56%	50.00%	61.11%	14.70%	0.00%	33.33%	25.00%	12	19.44%	17.35%	0.185373439	0.400857181	0.03030427	0.894685797	0.151744123	0.147598845
T248	466	AAAAAAAAGCATTGCTCAGTGCGAAAGCACTGAAAAATGGTTTTTTTT	-17.28	N	23.01%	65.00%	68.97%	84.75%	177	72.90%	10.45%	60.98%	48.00%	65.12%	58.03%	8.93%	64.71%	38.10%	67.65%	56.82%	16.28%	46.88%	68.42%	34.38%	83	49.89%	17.22%	0.111723515	0.210421028	0.255436852	0.806686093	0.643124985	0.752264561
T249	33	AAAAAAAACGTTTCGGCAGTGCTTTCGCACTGTAGTTACGTTTTTTTT	-13.55	#DIV/0!	-12.50%	0.00%	0.00%	I	9	0.00%	0.00%	0.00%	0.00%	0.00%	0.00%	0.00%	0.00%	40.00%	0.00%	13.33%	23.09%	I	0.00%	25.00%	7	12.50%	17.68%	#DIV/0!	0.5	#DIV/0!	0.422649731	0.5	0.855615369
T250	53	AAAAAAAAGGAATTAACAGTGCTTTCGCACTGTTAATTCCTTTTTTTT	-22.23	#DIV/0!	5.00%	100.00%	100.00%	I	15	100.00%	0.00%	100.00%	100.00%	100.00%	100.00%	0.00%	100.00%	100.00%	100.00%	100.00%	0.00%	100.00%	I	90.00%	15	95.00%	7.07%	#DIV/0!	#DIV/0!	#DIV/0!	#DIV/0!	0.5	0.5
T251	210	AAAAAAAACCTACACGCAGTGCGAAAGCACTGTCTTGACGTTTTTTTT	-11.59	N	-8.97%	58.33%	68.42%	43.75%	47	56.83%	12.40%	72.00%	69.23%	84.21%	75.15%	7.97%	50.00%	44.44%	41.67%	45.37%	4.24%	50.00%	54.55%	92.86%	52	65.80%	23.54%	0.257437286	0.220343112	0.699652761	0.043654378	0.418287693	0.321802851
T252	452	AAAAAAAAGCGCTCGTCAGTGCGAAAGCACTGCATGAGGGTTTTTTTT	-14.67	N	18.72%	37.84%	48.98%	62.71%	145	49.84%	12.46%	36.36%	43.75%	38.10%	39.40%	3.86%	34.21%	29.17%	42.22%	35.20%	6.58%	31.03%	30.77%	31.58%	93	31.13%	0.41%	0.282686339	0.117262294	0.116811767	0.524433516	0.073549987	0.371475232
T253	62	AAAAAAAACCGTTATACAGTGCTTTCGCACTGTATAACGGTTTTTTTT	-23.28	#DIV/0!	9.36%	94.74%	100.00%	100.00%	34	98.25%	3.04%	100.00%	100.00%	I	100.00%	0.00%	100.00%	100.00%	100.00%	100.00%	0.00%	66.67%	100.00%	100.00%	12	88.89%	19.25%	0.5	0.422649731	0.422649731	#DIV/0!	0.5	0.422649731
T254	72	AAAAAAAACCATACAACAGTGCTTTCGCACTGTTGTATGGTTTTTTTT	-23.43	#DIV/0!	0.00%	100.00%	100.00%	100.00%	20	100.00%	0.00%	100.00%	100.00%	100.00%	100.00%	0.00%	100.00%	72.73%	100.00%	90.91%	15.75%	100.00%	100.00%	100.00%	8	100.00%	0.00%	#DIV/0!	0.422649731	#DIV/0!	0.422649731	#DIV/0!	0.422649731
T255	229	AAAAAAAAGGTCGTTACAGTGCGAAAGCACTGTAACGACCTTTTTTTT	-25.9	#DIV/0!	0.00%	100.00%	100.00%	100.00%	56	100.00%	0.00%	100.00%	100.00%	100.00%	100.00%	0.00%	100.00%	100.00%	96.00%	98.67%	2.31%	100.00%	100.00%	100.00%	53	100.00%	0.00%	#DIV/0!	0.422649731	#DIV/0!	0.422649731	#DIV/0!	0.422649731
T256	409	AAAAAAAAGGCGATCTCAGTGCGAAAGCACTGTCTTATCGTTTTTTTT	-11.81	N	34.87%	76.00%	75.86%	87.50%	212	79.79%	6.68%	54.55%	54.55%	67.86%	58.98%	7.69%	60.00%	72.73%	73.08%	68.60%	7.45%	44.44%	55.00%	35.29%	46	44.91%	9.86%	0.000782381	0.109954112	0.063067627	0.153749681	0.28527886	0.078801675
T257	152	AAAAAAAAGGTCGATACAGTGCTTTCGCACTGTATCGACCTTTTTTTT	-24.14	#DIV/0!	3.70%	100.00%	100.00%	100.00%	34	100.00%	0.00%	91.67%	100.00%	100.00%	97.22%	4.81%	100.00%	100.00%	100.00%	100.00%	0.00%	100.00%	100.00%	88.89%	41	96.30%	6.42%	0.422649731	#DIV/0!	0.422649731	0.422649731	0.884529946	0.422649731
T258	64	AAAAAAAACGTATGAACAGTGCTTTCGCACTGTTCATACGTTTTTTTT	-23.61	#DIV/0!	4.17%	100.00%	100.00%	100.00%	6	100.00%	0.00%	100.00%	100.00%	100.00%	100.00%	0.00%	91.67%	100.00%	100.00%	97.22%	4.81%	100.00%	87.50%	100.00%	20	95.83%	7.22%	#DIV/0!	0.422649731	0.422649731	0.422649731	0.422649731	0.839871846
T259	70	AAAAAAAACGAGCGCGCAGTGCGAAAGCACTGAGTAGTCCTTTTTTTT	-11.11	N	-0.28%	76.92%	55.56%	100.00%	29	77.49%	22.23%	80.00%	83.33%	66.67%	76.67%	8.82%	66.67%	I	50.00%	58.33%	11.79%	100.00%	66.67%	66.67%	11	77.78%	19.25%	0.967101971	0.371198051	0.988261261	0.070446575	0.926077873	0.204832765
T260	57	AAAAAAAAGCAATTTTCAGTGCTTTCGCACTGAAAATTGCTTTTTTTT	-23.06	#DIV/0!	0.00%	I	100.00%	I	5	100.00%	#DIV/0!	100.00%	100.00%	100.00%	100.00%	0.00%	100.00%	100.00%	100.00%	100.00%	0.00%	100.00%	100.00%	100.00%	24	100.00%	0.00%	#DIV/0!	#DIV/0!	#DIV/0!	#DIV/0!	#DIV/0!	#DIV/0!
T261	43	AAAAAAAAGGAATTATCAGTGCGAAAGCACTGCCACAAGCTTTTTTTT	-11.19	#DIV/0!	13.23%	77.78%	0.00%	33.33%	17	37.04%	39.02%	0.00%	I	28.57%	14.29%	20.20%	0.00%	I	50.00%	25.00%	35.36%	I	33.33%	14.29%	13	23.81%	13.47%	0.461071871	0.63438619	0.830498681	0.5	#DIV/0!	#DIV/0!
T262	19	AAAAAAAAGGTTTTATCAGTGCGAAAGCACTGATAAAACCTTTTTTTT	-23.73	#DIV/0!	0.00%	100.00%	I	I	1	100.00%	#DIV/0!	100.00%	100.00%	100.00%	100.00%	0.00%	100.00%	100.00%	100.00%	100.00%	0.00%	100.00%	100.00%	100.00%	6	100.00%	0.00%	#DIV/0!	#DIV/0!	#DIV/0!	#DIV/0!	#DIV/0!	#DIV/0!
T263	101	AAAAAAAAGGTATCGACAGTGCGAAAGCACTGTCGATACCTTTTTTTT	-25.64	#DIV/0!	0.00%	100.00%	100.00%	100.00%	10	100.00%	0.00%	100.00%	100.00%	92.86%	97.62%	4.12%	100.00%	100.00%	100.00%	100.00%	0.00%	100.00%	100.00%	100.00%	33	100.00%	0.00%	0.422649731	#DIV/0!	#DIV/0!	0.422649731	0.422649731	#DIV/0!
T264	198	AAAAAAAACGTTAAAACAGTGCTTTCGCACTGTTTTAACGTTTTTTTT	-22.98	#DIV/0!	-1.43%	85.71%	100.00%	100.00%	42	95.24%	8.25%	100.00%	100.00%	100.00%	100.00%	0.00%	100.00%	100.00%	100.00%	100.00%	0.00%	100.00%	90.00%	100.00%	39	96.67%	5.77%	0.422649731	0.422649731	0.858104869	#DIV/0!	0.422649731	0.422649731
T265	128	AAAAAAAACCTTACATCAGTGCGAAAGCACTGATGTAAGGTTTTTTTT	-24.62	#DIV/0!	0.00%	100.00%	100.00%	100.00%	39	100.00%	0.00%	100.00%	100.00%	100.00%	100.00%	0.00%	100.00%	100.00%	75.00%	91.67%	14.43%	100.00%	100.00%	100.00%	30	100.00%	0.00%	#DIV/0!	0.422649731	#DIV/0!	0.422649731	#DIV/0!	0.422649731
T266	329	AAAAAAAAGGCTCGTACAGTGCGAAAGCACTGCATCCGGCTTTTTTTT	-11.67	N	-3.52%	90.00%	97.67%	93.42%	149	93.70%	3.84%	100.00%	100.00%	93.02%	97.67%	4.03%	93.55%	96.43%	96.00%	95.33%	1.55%	91.67%	100.00%	100.00%	26	97.22%	4.81%	0.329751344	0.381953872	0.14926938	0.488428424	0.927934553	0.421963624
T267	428	AAAAAAAACCTAAGTTCAGTGCTTTCGCACTGCGCGAAGCTTTTTTTT	-8.04	N	2.81%	5.41%	8.51%	20.00%	129	11.31%	7.69%	2.94%	5.71%	8.57%	5.74%	2.82%	2.33%	2.78%	2.94%	2.68%	0.32%	8.70%	9.09%	7.69%	82	8.49%	0.72%	0.198444964	0.181897013	0.618037764	0.169027248	0.292047998	0.008227574
T268	301	AAAAAAAACCGAAGGTCAGTGCGAAAGCACTGTGGCTCCCTTTTTTTT	-9.21	N	-17.12%	52.38%	36.36%	26.19%	85	38.31%	13.20%	61.90%	37.50%	42.86%	47.42%	12.83%	20.69%	12.50%	24.00%	19.06%	5.92%	43.75%	53.57%	68.97%	73	55.43%	12.71%	0.179531816	0.160888904	0.367945938	0.051104268	0.610702653	0.032740994
T269	83	AAAAAAAAGGTTTGAACAGTGCGAAAGCACTGTTCAAACCTTTTTTTT	-25.16	#DIV/0!	0.00%	100.00%	100.00%	100.00%	13	100.00%	0.00%	100.00%	100.00%	100.00%	100.00%	0.00%	100.00%	100.00%	100.00%	100.00%	0.00%	100.00%	100.00%	100.00%	31	100.00%	0.00%	#DIV/0!	#DIV/0!	#DIV/0!	#DIV/0!	#DIV/0!	#DIV/0!
T270	263	AAAAAAAAGCTGGGTGCAGTGCGAAAGCACTGAAGTGCCCTTTTTTTT	-10.89	N	-23.04%	5.88%	25.00%	8.82%	71	13.24%	10.29%	11.11%	3.45%	0.00%	4.85%	5.69%	4.35%	11.11%	0.00%	5.15%	5.60%	23.53%	35.29%	50.00%	52	36.27%	13.26%	0.391718466	0.152914862	0.131859637	0.949185512	0.101435579	0.082641804
T271	336	AAAAAAAACCATCCAGCAGTGCGAAAGCACTGTCGACGGCTTTTTTTT	-11.16	N	4.73%	27.78%	10.00%	26.09%	84	21.29%	9.81%	25.64%	11.63%	0.00%	12.42%	12.84%	4.35%	13.04%	12.90%	10.10%	4.98%	18.18%	16.67%	14.81%	73	16.55%	1.69%	0.414484079	0.28364699	0.494979832	0.838531802	0.587203519	0.224928591
T272	45	AAAAAAAACGTACTTTCAGTGCGAAAGCACTGCCGTTGGCTTTTTTTT	-9.01	#DIV/0!	13.89%	0.00%	66.67%	0.00%	15	22.22%	38.49%	33.33%	0.00%	0.00%	11.11%	19.25%	0.00%	0.00%	I	0.00%	0.00%	0.00%	0.00%	25.00%	10	8.33%	14.43%	0.74180111	0.5	0.662131311	0.5	0.884529946	#DIV/0!
T273	395	AAAAAAAAGGCTGTATCAGTGCGAAAGCACTGACGGTGCGTTTTTTTT	-13.89	N	-1.89%	57.14%	39.53%	64.06%	142	53.58%	12.65%	42.42%	57.78%	22.22%	40.81%	17.83%	45.71%	36.84%	45.00%	42.52%	4.93%	54.55%	65.71%	46.15%	83	55.47%	9.81%	0.538734562	0.144259028	0.897077371	0.904761785	0.092164115	0.257504918
T274	207	AAAAAAAAGGGGATTGCAGTGCGAAAGCACTGAGAACGGGTTTTTTTT	-9.31	N	-25.45%	6.67%	7.69%	20.00%	63	11.45%	7.42%	13.64%	10.53%	9.52%	11.23%	2.14%	33.33%	13.33%	11.11%	19.26%	12.24%	0.00%	47.06%	63.64%	34	36.90%	33.01%	0.969897727	0.52839023	0.254853777	0.303122612	0.333407392	0.568251485
T275	98	AAAAAAAAGGACTGTACAGTGCTTTCGCACTGTACAGTCCTTTTTTTT	-23.96	#DIV/0!	0.00%	100.00%	100.00%	100.00%	12	100.00%	0.00%	100.00%	100.00%	100.00%	100.00%	0.00%	100.00%	100.00%	100.00%	100.00%	0.00%	100.00%	100.00%	100.00%	32	100.00%	0.00%	#DIV/0!	#DIV/0!	#DIV/0!	#DIV/0!	#DIV/0!	#DIV/0!
T276	387	AAAAAAAACGCTGGTCCAGTGCTTTCGCACTGATTTGGGCTTTTTTTT	-9.22	N	-4.05%	0.00%	0.00%	6.90%	57	2.30%	3.98%	3.85%	8.33%	6.45%	6.21%	2.25%	2.44%	0.00%	7.69%	3.38%	3.93%	10.81%	5.00%	3.23%	139	6.35%	3.97%	0.262700925	0.272047565	0.437648874	0.425496369	0.972021329	0.520631508
T277	430	AAAAAAAACGGGGCTACAGTGCGAAAGCACTGCCCTAACCTTTTTTTT	-10.72	N	34.88%	100.00%	96.83%	98.46%	162	98.43%	1.59%	72.41%	83.33%	88.89%	81.55%	8.38%	90.00%	76.67%	84.78%	83.82%	6.72%	70.83%	72.00%	47.83%	72	63.55%	13.63%	0.090870525	0.038902582	0.048558883	0.795660199	0.26893512	0.162197987
T278	136	AAAAAAAAGCTTAAGACAGTGCGAAAGCACTGATCACAGGTTTTTTTT	-12.33	N	6.60%	92.86%	88.00%	93.10%	68	91.32%	2.88%	95.00%	100.00%	100.00%	98.33%	2.89%	50.00%	75.00%	92.31%	72.44%	21.27%	66.67%	100.00%	87.50%	14	84.72%	16.84%	0.132690644	0.2697758	0.610610663	0.13821459	0.238730179	0.300637201
T279	333	AAAAAAAAGCTCGTCGCAGTGCGAAAGCACTGTTCTGTCCTTTTTTTT	-11.45	N	-8.11%	10.00%	0.00%	0.00%	114	3.33%	5.77%	0.00%	0.00%	6.06%	2.02%	3.50%	16.67%	27.59%	9.09%	17.78%	9.30%	0.00%	3.57%	30.77%	53	11.45%	16.83%	0.805492937	0.160272821	0.568261186	0.156716107	0.345995023	0.698526801
T280	133	AAAAAAAAGCTAAGGCCAGTGCGAAAGCACTGAATGCCCGTTTTTTTT	-10.78	N	-11.97%	0.00%	0.00%	7.14%	39	2.38%	4.12%	8.33%	0.00%	21.43%	9.92%	10.80%	0.00%	0.00%	12.50%	4.17%	7.22%	37.50%	0.00%	5.56%	35	14.35%	20.24%	0.210386947	0.422649731	0.447582489	0.183988419	0.768865181	0.537431153
T281	410	AAAAAAAAGCACCTCACAGTGCGAAAGCACTGGAATCACGTTTTTTTT	-9.51	N	3.03%	12.50%	7.14%	12.24%	93	10.63%	3.02%	6.06%	5.41%	5.71%	5.73%	0.33%	2.56%	3.85%	0.00%	2.14%	1.96%	13.64%	2.17%	6.98%	111	7.60%	5.76%	0.090328509	0.086929761	0.283219003	0.0959741	0.611510039	0.283345043
T282	169	AAAAAAAACCTGAACCCAGTGCGAAAGCACTGCTACAGCCTTTTTTTT	-10.74	N	60.65%	75.00%	77.78%	79.17%	91	77.31%	2.12%	63.64%	73.91%	62.50%	66.68%	6.29%	84.62%	45.45%	42.86%	57.64%	23.40%	33.33%	I	0.00%	5	16.67%	23.57%	0.103427473	0.312396776	0.191571771	0.612835919	0.212596036	0.056822376
T283	130	AAAAAAAACCGTTACGCAGTGCTTTCGCACTGCGTAACGGTTTTTTTT	-26.23	#DIV/0!	-6.67%	100.00%	100.00%	80.00%	25	93.33%	11.55%	100.00%	100.00%	100.00%	100.00%	0.00%	100.00%	100.00%	100.00%	100.00%	0.00%	100.00%	100.00%	100.00%	31	100.00%	0.00%	0.422649731	0.422649731	0.422649731	#DIV/0!	#DIV/0!	#DIV/0!
T284	62	AAAAAAAAGGTATAGTCAGTGCTTTCGCACTGACTATACCTTTTTTTT	-22.53	#DIV/0!	0.00%	100.00%	100.00%	I	8	100.00%	0.00%	100.00%	100.00%	100.00%	100.00%	0.00%	100.00%	100.00%	87.50%	95.83%	7.22%	100.00%	100.00%	100.00%	23	100.00%	0.00%	#DIV/0!	#DIV/0!	#DIV/0!	0.422649731	#DIV/0!	0.422649731
T285	28	AAAAAAAAGGTTTTAGCAGTGCTTTCGCACTGCTAAAACCTTTTTTTT	-23.57	#DIV/0!	0.00%	100.00%	100.00%	I	3	100.00%	0.00%	100.00%	60.00%	100.00%	86.67%	23.09%	100.00%	100.00%	100.00%	100.00%	0.00%	100.00%	100.00%	100.00%	11	100.00%	0.00%	0.5	#DIV/0!	#DIV/0!	0.422649731	0.422649731	#DIV/0!
T286	184	AAAAAAAACGTTGGAGCAGTGCGAAAGCACTGGGCAAACCTTTTTTTT	-10.62	N	-15.36%	0.00%	5.88%	10.53%	54	5.47%	5.28%	16.67%	0.00%	0.00%	5.56%	9.62%	4.35%	0.00%	10.53%	4.96%	5.29%	0.00%	12.50%	50.00%	30	20.83%	26.02%	0.992759119	0.878880527	0.335137079	0.936130633	0.511472849	0.339546655
T287	282	AAAAAAAACGCACACGCAGTGCGAAAGCACTGGCCCAAGCTTTTTTTT	-11.12	N	-6.78%	52.38%	14.29%	42.59%	89	36.42%	19.78%	40.74%	30.00%	25.00%	31.91%	8.04%	8.70%	28.00%	45.00%	27.23%	18.16%	39.13%	45.00%	45.45%	54	43.19%	3.53%	0.703287002	0.652919779	0.650459509	0.785631446	0.231198739	0.206944206
T288	104	AAAAAAAACCTTATGACAGTGCTTTCGCACTGTCATAAGGTTTTTTTT	-23.12	#DIV/0!	0.00%	100.00%	100.00%	100.00%	15	100.00%	0.00%	100.00%	100.00%	100.00%	100.00%	0.00%	100.00%	100.00%	100.00%	100.00%	0.00%	100.00%	100.00%	100.00%	30	100.00%	0.00%	#DIV/0!	#DIV/0!	#DIV/0!	#DIV/0!	#DIV/0!	#DIV/0!
T289	65	AAAAAAAACGTTTTCACAGTGCGAAAGCACTGTGAAAACGTTTTTTTT	-25.65	#DIV/0!	0.00%	100.00%	100.00%	100.00%	19	100.00%	0.00%	100.00%	100.00%	100.00%	100.00%	0.00%	100.00%	100.00%	100.00%	100.00%	0.00%	100.00%	100.00%	100.00%	19	100.00%	0.00%	#DIV/0!	#DIV/0!	#DIV/0!	#DIV/0!	#DIV/0!	#DIV/0!
T290	69	AAAAAAAACGTGAGTACAGTGCTTTCGCACTGTACTCACGTTTTTTTT	-24.45	#DIV/0!	16.67%	100.00%	100.00%	100.00%	8	100.00%	0.00%	100.00%	85.71%	100.00%	95.24%	8.25%	100.00%	100.00%	100.00%	100.00%	0.00%	100.00%	100.00%	50.00%	15	83.33%	28.87%	0.422649731	#DIV/0!	0.422649731	0.422649731	0.603474207	0.422649731
T291	211	AAAAAAAACCGGTGTGCAGTGCGAAAGCACTGGGACGTCGTTTTTTTT	-12.65	N	7.52%	100.00%	100.00%	100.00%	72	100.00%	0.00%	97.44%	100.00%	89.47%	95.64%	5.49%	100.00%	88.46%	80.00%	89.49%	10.04%	100.00%	83.33%	94.12%	27	92.48%	8.45%	0.302410964	0.211392626	0.263410492	0.296871258	0.687778207	0.654461573
T292	110	AAAAAAAACGTTGTAACAGTGCGAAAGCACTGTTACAACGTTTTTTTT	-25.37	#DIV/0!	3.70%	100.00%	100.00%	100.00%	8	100.00%	0.00%	100.00%	100.00%	100.00%	100.00%	0.00%	100.00%	100.00%	100.00%	100.00%	0.00%	100.00%	88.89%	100.00%	22	96.30%	6.42%	#DIV/0!	#DIV/0!	0.422649731	#DIV/0!	0.422649731	0.422649731
T293	83	AAAAAAAAGCTATTAACAGTGCGAAAGCACTGTTAATAGCTTTTTTTT	-23.69	#DIV/0!	0.00%	100.00%	100.00%	100.00%	18	100.00%	0.00%	100.00%	100.00%	100.00%	100.00%	0.00%	100.00%	100.00%	100.00%	100.00%	0.00%	100.00%	100.00%	100.00%	21	100.00%	0.00%	#DIV/0!	#DIV/0!	#DIV/0!	#DIV/0!	#DIV/0!	#DIV/0!
T294	414	AAAAAAAACGTTTCTGCAGTGCGAAAGCACTGCCACTCGCTTTTTTTT	-12.36	#DIV/0!	-2.54%	0.00%	0.00%	0.00%	92	0.00%	0.00%	0.00%	0.00%	0.00%	0.00%	0.00%	0.00%	0.00%	0.00%	0.00%	0.00%	5.00%	0.00%	2.63%	89	2.54%	2.50%	#DIV/0!	#DIV/0!	0.220193398	#DIV/0!	0.220193398	0.220193398
T295	106	AAAAAAAAGCGTTATTCAGTGCGAAAGCACTGCAGTCCGCTTTTTTTT	-15.5	N	28.84%	16.67%	42.86%	85.71%	20	48.41%	34.86%	31.25%	37.50%	11.11%	26.62%	13.79%	0.00%	15.38%	10.00%	8.46%	7.81%	0.00%	44.44%	14.29%	22	19.58%	22.69%	0.504677441	0.158700474	0.319215221	0.178797693	0.620758022	0.344591935
T296	110	AAAAAAAACGTTAACACAGTGCTTTCGCACTGTGTTAACGTTTTTTTT	-23.87	#DIV/0!	3.03%	100.00%	100.00%	100.00%	18	100.00%	0.00%	100.00%	100.00%	100.00%	100.00%	0.00%	100.00%	100.00%	100.00%	100.00%	0.00%	100.00%	90.91%	100.00%	33	96.97%	5.25%	#DIV/0!	#DIV/0!	0.422649731	#DIV/0!	0.422649731	0.422649731
T297	316	AAAAAAAACGGGGGGGCAGTGCTTTCGCACTGAACTCCGCTTTTTTTT	-11.6	Y	8.64%	68.00%	48.48%	62.75%	109	59.74%	10.10%	41.94%	37.50%	47.83%	42.42%	5.18%	18.18%	12.00%	28.13%	19.44%	8.14%	43.75%	55.00%	54.55%	58	51.10%	6.37%	0.061736052	0.013804855	0.43314875	0.005537591	0.201909005	0.030643263
T298	348	AAAAAAAAGGTCAACACAGTGCGAAAGCACTGAGACGCGGTTTTTTTT	-9.51	N	10.16%	33.33%	46.15%	51.43%	66	43.64%	9.31%	28.13%	30.00%	37.04%	31.72%	4.70%	24.24%	12.50%	32.26%	23.00%	9.94%	37.50%	23.81%	39.13%	97	33.48%	8.41%	0.072370156	0.101468973	0.3191568	0.185819413	0.733351504	0.030999351
T299	336	AAAAAAAACGCTAGGACAGTGCGAAAGCACTGCTAAAACCTTTTTTTT	-9.31	N	-9.45%	3.13%	5.56%	5.00%	90	4.56%	1.27%	2.00%	8.33%	3.70%	4.68%	3.28%	3.57%	0.00%	0.00%	1.19%	2.06%	25.00%	8.70%	8.33%	63	14.01%	9.52%	0.936968765	0.220505713	0.267670863	0.347038304	0.311239388	0.096734473
T300	309	AAAAAAAAGGTTGGGCCAGTGCGAAAGCACTGCGATCCCGTTTTTTTT	-10.49	N	13.13%	26.92%	35.00%	20.45%	90	27.46%	7.29%	3.23%	10.34%	32.00%	15.19%	14.99%	6.06%	4.55%	0.00%	3.54%	3.15%	16.67%	10.53%	15.79%	62	14.33%	3.32%	0.411235653	0.018147292	0.155813295	0.381618515	0.929042065	0.062518151
T301	366	AAAAAAAACGATCCTCCAGTGCGAAAGCACTGCGATTGGCTTTTTTTT	-10.11	N	-7.05%	12.00%	2.94%	13.89%	95	9.61%	5.85%	0.00%	15.38%	6.67%	7.35%	7.72%	0.00%	0.00%	0.00%	0.00%	0.00%	19.05%	22.22%	8.70%	71	16.66%	7.07%	0.791100321	0.104576581	0.423739443	0.240690252	0.207623263	0.055194127
T302	36	AAAAAAAACCTGAGCTCAGTGCGAAAGCACTGCCCAATCGTTTTTTTT	-10.85	N	5.56%	50.00%	0.00%	0.00%	7	16.67%	28.87%	0.00%	100.00%	0.00%	33.33%	57.74%	0.00%	0.00%	100.00%	33.33%	57.74%	0.00%	0.00%	33.33%	12	11.11%	19.25%	0.74180111	0.74180111	0.839871846	1	0.634851628	0.422649731
T303	189	AAAAAAAACCGTGCAACAGTGCGAAAGCACTGGTATCACCTTTTTTTT	-10.9	N	-4.14%	53.33%	38.89%	50.00%	49	47.41%	7.56%	30.00%	54.55%	57.14%	47.23%	14.98%	48.00%	34.62%	54.17%	45.59%	10.00%	37.50%	57.14%	60.00%	20	51.55%	12.25%	0.989367999	0.607599096	0.725788102	0.895164327	0.113366171	0.596080358
T304	224	AAAAAAAAGGTGAAGTCAGTGCGAAAGCACTGTCCCCGCCTTTTTTTT	-14.39	N	2.21%	81.25%	57.14%	54.90%	81	64.43%	14.61%	57.14%	83.33%	58.82%	66.43%	14.66%	70.00%	64.71%	78.57%	71.09%	7.00%	66.67%	80.00%	40.00%	42	62.22%	20.37%	0.903189827	0.577038388	0.876310602	0.731339371	0.658493524	0.630917445
T305	280	AAAAAAAAGGCGTAACCAGTGCGAAAGCACTGCTCCCCCGTTTTTTTT	-10.49	N	-0.64%	21.43%	4.35%	28.57%	65	18.12%	12.45%	0.00%	26.67%	0.00%	8.89%	15.40%	0.00%	2.78%	16.00%	6.26%	8.55%	4.35%	24.14%	27.78%	70	18.75%	12.61%	0.620518326	0.175032681	0.957710622	0.841588482	0.394683668	0.126494976
T306	335	AAAAAAAACGACGACACAGTGCGAAAGCACTGCCTAAAGCTTTTTTTT	-9.31	N	3.94%	10.00%	5.26%	0.00%	92	5.09%	5.00%	4.17%	3.03%	0.00%	2.40%	2.15%	0.00%	0.00%	7.41%	2.47%	4.28%	0.00%	0.00%	3.45%	77	1.15%	1.99%	0.254408893	0.664330615	0.422649731	0.986534743	0.650892655	0.422649731
T307	269	AAAAAAAAGCATCACACAGTGCGAAAGCACTGCAACCGCGTTTTTTTT	-11.49	N	-2.14%	29.41%	21.05%	18.60%	79	23.02%	5.67%	29.63%	0.00%	12.50%	14.04%	14.87%	34.78%	20.00%	0.00%	18.26%	17.46%	26.67%	20.83%	28.00%	64	25.17%	3.81%	0.29047379	0.574676704	0.62076842	0.697398413	0.262822707	0.589870311
T308	103	AAAAAAAAGGTTAGTGCAGTGCTTTCGCACTGCACTAACCTTTTTTTT	-24.46	#DIV/0!	-13.89%	88.89%	I	83.33%	15	86.11%	3.93%	100.00%	100.00%	100.00%	100.00%	0.00%	100.00%	100.00%	100.00%	100.00%	0.00%	100.00%	100.00%	100.00%	31	100.00%	0.00%	0.125665916	0.125665916	0.125665916	#DIV/0!	#DIV/0!	#DIV/0!
T309	64	AAAAAAAAGCGGCAGTCAGTGCGAAAGCACTGCGTCCACGTTTTTTTT	-11.67	#DIV/0!	-22.47%	0.00%	I	0.00%	8	0.00%	0.00%	0.00%	0.00%	33.33%	11.11%	19.25%	16.67%	0.00%	16.67%	11.11%	9.62%	0.00%	9.09%	58.33%	27	22.47%	31.39%	0.5	#DIV/0!	0.5	1	0.260104564	0.570139984
T310	34	AAAAAAAACGTTGTAACAGTGCTTTCGCACTGTTACAACGTTTTTTTT	-23.87	#DIV/0!	0.00%	100.00%	100.00%	100.00%	13	100.00%	0.00%	100.00%	100.00%	100.00%	100.00%	0.00%	100.00%	100.00%	100.00%	100.00%	0.00%	100.00%	I	100.00%	4	100.00%	0.00%	#DIV/0!	#DIV/0!	#DIV/0!	#DIV/0!	#DIV/0!	#DIV/0!
T311	238	AAAAAAAACGTCGTTACAGTGCGAAAGCACTGTAACGACGTTTTTTTT	-26.39	N	2.56%	100.00%	100.00%	100.00%	63	100.00%	0.00%	97.30%	100.00%	100.00%	99.10%	1.56%	91.30%	95.24%	100.00%	95.51%	4.35%	100.00%	100.00%	92.31%	44	97.44%	4.44%	0.422649731	0.216298457	0.422649731	0.188800307	0.646676563	0.734741084
T312	285	AAAAAAAACCGTTTGTCAGTGCGAAAGCACTGCACGCGCCTTTTTTTT	-11.62	N	18.72%	33.33%	26.09%	33.33%	92	30.92%	4.18%	19.05%	20.00%	4.76%	14.60%	8.54%	12.12%	18.18%	11.11%	13.80%	3.82%	0.00%	17.86%	18.75%	55	12.20%	10.58%	0.131023757	0.065599505	0.131003489	0.855495182	0.824759655	0.806343372
T313	45	AAAAAAAAGGGTTATACAGTGCTTTCGCACTGGGCGTCCGTTTTTTTT	-10.99	#DIV/0!	50.20%	100.00%	100.00%	50.00%	7	83.33%	28.87%	0.00%	I	0.00%	0.00%	0.00%	50.00%	75.00%	I	62.50%	17.68%	33.33%	28.57%	37.50%	24	33.13%	4.47%	0.204832765	0.204832765	0.117319523	#DIV/0!	0.037405118	0.280590704
T314	122	AAAAAAAAGCATTCTCCAGTGCGAAAGCACTGGAGAATGGTTTTTTTT	-23.7	#DIV/0!	0.00%	100.00%	100.00%	100.00%	15	100.00%	0.00%	100.00%	100.00%	88.89%	96.30%	6.42%	86.67%	100.00%	100.00%	95.56%	7.70%	100.00%	100.00%	100.00%	42	100.00%	0.00%	0.422649731	0.422649731	#DIV/0!	0.926077873	0.422649731	0.422649731
T315	254	AAAAAAAACGCTGGCCCAGTGCGAAAGCACTGCAACTCGGTTTTTTTT	-11.55	N	-0.10%	18.18%	31.25%	53.85%	53	34.43%	18.04%	45.83%	33.33%	37.50%	38.89%	6.36%	62.86%	55.17%	31.58%	49.87%	16.30%	50.00%	28.57%	25.00%	49	34.52%	13.52%	0.759858237	0.516760269	0.996062676	0.328338789	0.460356226	0.121884388
T316	192	AAAAAAAAGGTAGTTTCAGTGCTTTCGCACTGAAACTACCTTTTTTTT	-23.07	#DIV/0!	2.78%	100.00%	100.00%	100.00%	55	100.00%	0.00%	100.00%	100.00%	100.00%	100.00%	0.00%	100.00%	89.47%	96.30%	95.26%	5.34%	100.00%	91.67%	100.00%	42	97.22%	4.81%	#DIV/0!	0.263752197	0.422649731	0.263752197	0.422649731	0.209048955
T317	329	AAAAAAAACGATCAGCCAGTGCGAAAGCACTGTAACAAGCTTTTTTTT	-9.54	N	5.23%	19.23%	4.55%	26.53%	97	16.77%	11.20%	10.00%	6.67%	22.22%	12.96%	8.19%	15.63%	15.38%	10.00%	13.67%	3.18%	11.11%	18.75%	4.76%	71	11.54%	7.00%	0.366457715	0.732861688	0.667483035	0.92362776	0.884168141	0.520516839
T318	377	AAAAAAAAGCCATTGTCAGTGCTTTCGCACTGGTCCAACGTTTTTTTT	-8.65	N	-4.76%	0.00%	0.00%	0.00%	60	0.00%	0.00%	3.57%	6.45%	7.69%	5.91%	2.11%	5.26%	0.00%	0.00%	1.75%	3.04%	0.00%	14.29%	0.00%	88	4.76%	8.25%	0.040167385	0.422649731	0.422649731	0.293867595	0.828496716	0.657840431
T319	328	AAAAAAAACCCGGGTGCAGTGCGAAAGCACTGACTCGAGCTTTTTTTT	-11.16	N	31.60%	100.00%	59.46%	95.16%	125	84.87%	22.14%	40.63%	48.65%	43.75%	44.34%	4.04%	18.75%	66.67%	50.00%	45.14%	24.33%	58.33%	42.11%	59.38%	63	53.27%	9.68%	0.114483514	0.26185029	0.049731446	0.952393009	0.368839667	0.703576104
T320	90	AAAAAAAACGTTAGTACAGTGCTTTCGCACTGTACTAACGTTTTTTTT	-23.28	#DIV/0!	-6.67%	100.00%	100.00%	80.00%	25	93.33%	11.55%	100.00%	100.00%	100.00%	100.00%	0.00%	100.00%	100.00%	100.00%	100.00%	0.00%	100.00%	100.00%	100.00%	25	100.00%	0.00%	0.422649731	0.422649731	0.422649731	#DIV/0!	#DIV/0!	#DIV/0!
T321	34	AAAAAAAACGGGTTTACAGTGCGAAAGCACTGCGTGCCCCTTTTTTTT	-12.45	#DIV/0!	19.68%	100.00%	33.33%	85.71%	15	73.02%	35.10%	I	I	I	#DIV/0!	#DIV/0!	I	100.00%	100.00%	100.00%	0.00%	100.00%	40.00%	20.00%	15	53.33%	41.63%	#DIV/0!	0.36561381	0.483870688	#DIV/0!	#DIV/0!	0.090334471
T322	332	AAAAAAAACCAGGTGGCAGTGCGAAAGCACTGTAATATGGTTTTTTTT	-15.84	N	13.97%	86.96%	84.21%	90.79%	160	87.32%	3.30%	91.89%	80.95%	68.42%	80.42%	11.74%	68.18%	70.59%	91.67%	76.81%	12.92%	68.75%	84.62%	66.67%	32	73.34%	9.82%	0.483680675	0.216031402	0.199169655	0.820266232	0.478240898	0.790487662
T323	310	AAAAAAAACGTTCTACCAGTGCGAAAGCACTGTTACGGGCTTTTTTTT	-9.27	N	-0.44%	31.82%	25.93%	42.42%	82	33.39%	8.36%	9.09%	25.81%	28.21%	21.03%	10.41%	16.67%	16.00%	20.00%	17.56%	2.14%	38.46%	36.36%	26.67%	50	33.83%	6.29%	0.201763344	0.048598601	0.961859888	0.594598669	0.29070962	0.077688703
T324	368	AAAAAAAACCACACGTCAGTGCGAAAGCACTGGCTCGGCCTTTTTTTT	-9.72	N	18.08%	35.00%	28.57%	29.41%	75	30.99%	3.49%	4.76%	26.09%	6.25%	12.37%	11.91%	12.82%	14.29%	8.33%	11.81%	3.10%	5.26%	15.63%	17.86%	79	12.92%	6.72%	0.154716695	0.016159069	0.090484957	0.933662574	0.939199341	0.843963056
T325	70	AAAAAAAAGGTCAATTCAGTGCTTTCGCACTGAATTGACCTTTTTTTT	-23.4	#DIV/0!	0.00%	100.00%	100.00%	100.00%	12	100.00%	0.00%	100.00%	100.00%	100.00%	100.00%	0.00%	100.00%	100.00%	100.00%	100.00%	0.00%	100.00%	100.00%	100.00%	18	100.00%	0.00%	#DIV/0!	#DIV/0!	#DIV/0!	#DIV/0!	#DIV/0!	#DIV/0!
T326	366	AAAAAAAACGGCAGGTCAGTGCGAAAGCACTGCTTCCCGCTTTTTTTT	-11.66	Y	44.79%	67.74%	71.43%	70.91%	121	70.03%	2.00%	43.90%	46.43%	42.86%	44.40%	1.84%	26.32%	5.88%	32.00%	21.40%	13.74%	22.73%	35.14%	17.86%	87	25.24%	8.91%	0.002393652	0.029160889	0.011473818	0.124777687	0.042560642	0.79651488
T327	56	AAAAAAAAGCTATTGACAGTGCTTTCGCACTGTCAATAGCTTTTTTTT	-23.36	#DIV/0!	0.00%	100.00%	100.00%	100.00%	7	100.00%	0.00%	100.00%	80.00%	100.00%	93.33%	11.55%	100.00%	100.00%	100.00%	100.00%	0.00%	100.00%	100.00%	100.00%	16	100.00%	0.00%	0.422649731	#DIV/0!	#DIV/0!	0.422649731	0.422649731	#DIV/0!
T328	332	AAAAAAAAGGTGGTTACAGTGCGAAAGCACTGGCCAAGCGTTTTTTTT	-11.63	N	9.38%	32.26%	22.22%	36.96%	95	30.48%	7.53%	0.00%	11.11%	10.71%	7.28%	6.30%	3.33%	4.35%	2.86%	3.51%	0.76%	28.00%	11.76%	23.53%	59	21.10%	8.39%	0.066277313	0.030073778	0.07383967	0.401586371	0.222669079	0.077773293
T329	200	AAAAAAAACCTGTAAGCAGTGCGAAAGCACTGTGTACAGCTTTTTTTT	-15.38	N	26.63%	69.23%	85.71%	97.67%	97	84.21%	14.28%	52.94%	47.06%	58.33%	52.78%	5.64%	66.67%	46.15%	62.50%	58.44%	10.84%	50.00%	72.73%	50.00%	21	57.58%	13.12%	0.053437389	0.157927826	0.130063718	0.317617486	0.69387709	0.955659929
T330	426	AAAAAAAACCAGGTTCCAGTGCTTTCGCACTGCTTGGCCCTTTTTTTT	-8.56	N	-9.73%	0.00%	0.00%	6.90%	76	2.30%	3.98%	2.86%	0.00%	0.00%	0.95%	1.65%	1.92%	0.00%	5.56%	2.49%	2.82%	10.26%	18.52%	7.32%	107	12.03%	5.81%	0.687586742	0.85665595	0.203900924	0.526368443	0.096689621	0.189539619
T331	356	AAAAAAAAGGAACTTACAGTGCGAAAGCACTGCTCTCTGGTTTTTTTT	-9.51	N	14.59%	34.62%	39.13%	53.23%	111	42.32%	9.71%	25.93%	44.12%	26.32%	32.12%	10.39%	50.00%	12.50%	41.94%	34.81%	19.74%	19.05%	37.84%	26.32%	77	27.73%	9.48%	0.384494254	0.602853514	0.187837898	0.890799737	0.184346732	0.714509302
T332	145	AAAAAAAAGCTAAGTTCAGTGCGAAAGCACTGAACTTAGCTTTTTTTT	-24.81	#DIV/0!	-4.76%	100.00%	85.71%	100.00%	27	95.24%	8.25%	100.00%	100.00%	100.00%	100.00%	0.00%	100.00%	100.00%	90.91%	96.97%	5.25%	100.00%	100.00%	100.00%	51	100.00%	0.00%	0.422649731	0.822877023	0.422649731	0.422649731	#DIV/0!	0.422649731
T333	33	AAAAAAAACGTTTTATCAGTGCGAAAGCACTGATAAAACGTTTTTTTT	-24.22	#DIV/0!	-10.00%	100.00%	80.00%	I	9	90.00%	14.14%	100.00%	100.00%	100.00%	100.00%	0.00%	100.00%	100.00%	100.00%	100.00%	0.00%	100.00%	100.00%	100.00%	8	100.00%	0.00%	0.5	0.5	0.5	#DIV/0!	#DIV/0!	#DIV/0!
T334	238	AAAAAAAAGCGGACGGCAGTGCTTTCGCACTGTGCTCCGGTTTTTTTT	-16.75	N	-16.21%	11.76%	0.00%	0.00%	44	3.92%	6.79%	5.26%	0.00%	9.38%	4.88%	4.70%	0.00%	8.00%	12.90%	6.97%	6.51%	15.38%	25.00%	20.00%	35	20.13%	4.81%	0.854586979	0.725299151	0.128769361	0.645564537	0.088890159	0.050267089
T335	58	AAAAAAAACGAGTACACAGTGCGAAAGCACTGATAGGTCCTTTTTTTT	-9.86	N	3.89%	0.00%	100.00%	100.00%	8	66.67%	57.74%	81.82%	25.00%	66.67%	57.83%	29.42%	0.00%	60.00%	33.33%	31.11%	30.06%	80.00%	83.33%	25.00%	15	62.78%	32.76%	0.867903835	0.207881966	0.939272616	0.513033153	0.88045064	0.345087112
T336	36	AAAAAAAAGGTTATTACAGTGCTTTCGCACTGTAATAACCTTTTTTTT	-21.95	#DIV/0!	8.33%	100.00%	100.00%	100.00%	8	100.00%	0.00%	100.00%	100.00%	100.00%	100.00%	0.00%	100.00%	100.00%	100.00%	100.00%	0.00%	100.00%	75.00%	100.00%	10	91.67%	14.43%	#DIV/0!	#DIV/0!	0.422649731	#DIV/0!	0.422649731	0.422649731
T337	61	AAAAAAAAGGTTAGCACAGTGCTTTCGCACTGTGCTAACCTTTTTTTT	-24.46	#DIV/0!	0.00%	100.00%	100.00%	100.00%	11	100.00%	0.00%	100.00%	100.00%	100.00%	100.00%	0.00%	100.00%	100.00%	100.00%	100.00%	0.00%	100.00%	100.00%	100.00%	13	100.00%	0.00%	#DIV/0!	#DIV/0!	#DIV/0!	#DIV/0!	#DIV/0!	#DIV/0!
T338	92	AAAAAAAAGCTTTGAACAGTGCGAAAGCACTGTTCAAAGCTTTTTTTT	-25.4	#DIV/0!	0.00%	100.00%	100.00%	100.00%	26	100.00%	0.00%	100.00%	100.00%	100.00%	100.00%	0.00%	75.00%	100.00%	100.00%	91.67%	14.43%	100.00%	100.00%	100.00%	14	100.00%	0.00%	#DIV/0!	0.422649731	#DIV/0!	0.422649731	#DIV/0!	0.422649731
T339	94	AAAAAAAAGCTGTAATCAGTGCGAAAGCACTGATTACAGCTTTTTTTT	-24.86	#DIV/0!	0.00%	100.00%	100.00%	100.00%	21	100.00%	0.00%	100.00%	100.00%	100.00%	100.00%	0.00%	90.00%	100.00%	100.00%	96.67%	5.77%	100.00%	100.00%	100.00%	29	100.00%	0.00%	#DIV/0!	0.422649731	#DIV/0!	0.422649731	#DIV/0!	0.422649731
T340	280	AAAAAAAAGCATTGTACAGTGCGAAAGCACTGAACCCCCCTTTTTTTT	-11.77	N	-1.60%	4.55%	7.69%	0.00%	71	4.08%	3.87%	3.23%	0.00%	0.00%	1.08%	1.86%	4.76%	0.00%	12.50%	5.75%	6.31%	7.69%	3.45%	5.88%	59	5.67%	2.13%	0.333341861	0.802389744	0.650586589	0.35654076	0.022749841	0.982790365
T341	83	AAAAAAAACGGGTAAGCAGTGCGAAAGCACTGAAAGTAGCTTTTTTTT	-9.11	N	-10.00%	20.00%	0.00%	0.00%	21	6.67%	11.55%	8.33%	20.00%	0.00%	9.44%	10.05%	0.00%	0.00%	30.00%	10.00%	17.32%	50.00%	0.00%	0.00%	15	16.67%	28.87%	0.792207091	0.839871846	0.422649731	0.973997452	0.729342818	0.801970491
T342	301	AAAAAAAAGGAGGGAGCAGTGCGAAAGCACTGTACAGACCTTTTTTTT	-13.72	N	-1.88%	7.69%	0.00%	0.00%	88	2.56%	4.44%	6.90%	10.00%	0.00%	5.63%	5.12%	7.69%	13.64%	0.00%	7.11%	6.84%	13.33%	0.00%	0.00%	57	4.44%	7.70%	0.470267283	0.422649731	0.422649731	0.312573707	0.827015285	0.687193625
T343	365	AAAAAAAAGCTACGTTCAGTGCGAAAGCACTGGGTCCTCGTTTTTTTT	-9.31	N	-0.15%	3.70%	0.00%	31.82%	72	11.84%	17.40%	9.09%	13.51%	0.00%	7.53%	6.89%	5.88%	3.13%	5.00%	4.67%	1.41%	15.63%	4.35%	16.00%	80	11.99%	6.62%	0.786833034	0.541431696	0.987161531	0.585242756	0.605463379	0.139926221
T344	173	AAAAAAAACGAGTGCTCAGTGCGAAAGCACTGCCGATGCCTTTTTTTT	-9.01	N	-7.39%	20.00%	30.43%	0.00%	42	16.81%	15.47%	6.25%	18.75%	18.18%	14.39%	7.06%	6.25%	0.00%	15.79%	7.35%	7.95%	14.29%	41.67%	16.67%	31	24.21%	15.17%	0.836527378	0.556211574	0.38701551	0.354219938	0.301510234	0.311976872
T345	54	AAAAAAAACCGTTTGACAGTGCTTTCGCACTGTCAAACGGTTTTTTTT	-24.99	#DIV/0!	0.00%	100.00%	100.00%	I	25	100.00%	0.00%	100.00%	100.00%	100.00%	100.00%	0.00%	100.00%	100.00%	100.00%	100.00%	0.00%	100.00%	100.00%	100.00%	8	100.00%	0.00%	#DIV/0!	#DIV/0!	#DIV/0!	#DIV/0!	#DIV/0!	#DIV/0!
T346	405	AAAAAAAACCGGGCATCAGTGCTTTCGCACTGACGGTTCCTTTTTTTT	-11.7	N	3.82%	34.62%	13.64%	50.00%	82	32.75%	18.25%	26.32%	4.44%	30.43%	20.40%	13.97%	8.70%	16.67%	17.95%	14.44%	5.01%	13.64%	47.73%	25.42%	125	28.93%	17.31%	0.076037675	0.232547354	0.8590849	0.583897808	0.674394574	0.22353089
T347	436	AAAAAAAAGGAGTCCTCAGTGCTTTCGCACTGCAACCGCGTTTTTTTT	-7.71	N	4.37%	7.69%	4.44%	9.09%	93	7.08%	2.38%	0.00%	0.00%	0.00%	0.00%	0.00%	4.17%	8.57%	21.74%	11.49%	9.14%	8.11%	0.00%	0.00%	131	2.70%	4.68%	0.035811199	0.444216643	0.252094103	0.161398872	0.422649731	0.357573148
T348	140	AAAAAAAACCTTAGGTCAGTGCTTTCGCACTGACCTAAGGTTTTTTTT	-23.91	#DIV/0!	2.22%	100.00%	100.00%	100.00%	25	100.00%	0.00%	100.00%	100.00%	100.00%	100.00%	0.00%	100.00%	100.00%	83.33%	94.44%	9.62%	100.00%	100.00%	93.33%	56	97.78%	3.85%	#DIV/0!	0.422649731	0.422649731	0.422649731	0.422649731	0.422649731
T349	124	AAAAAAAACCGTTATGCAGTGCGAAAGCACTGCATAACGGTTTTTTTT	-26.45	#DIV/0!	0.00%	100.00%	100.00%	100.00%	23	100.00%	0.00%	85.00%	100.00%	100.00%	95.00%	8.66%	100.00%	92.31%	100.00%	97.44%	4.44%	100.00%	100.00%	100.00%	26	100.00%	0.00%	0.422649731	0.422649731	#DIV/0!	0.749718188	0.422649731	0.422649731
T350	288	AAAAAAAAGCACTGTCCAGTGCGAAAGCACTGGGTCCTGCTTTTTTTT	-16.44	N	-10.50%	30.77%	54.29%	79.17%	96	54.74%	24.20%	23.53%	35.00%	42.11%	33.54%	9.37%	55.00%	65.52%	66.67%	62.39%	6.43%	57.14%	64.52%	74.07%	72	65.24%	8.49%	0.13418652	0.55041371	0.367042438	0.005567907	0.001407313	0.365232194
T351	322	AAAAAAAAGCTTATATCAGTGCTTTCGCACTGGGCAGAGGTTTTTTTT	-10.93	N	-15.86%	13.33%	0.00%	0.00%	48	4.44%	7.70%	35.71%	17.39%	5.00%	19.37%	15.45%	0.00%	2.44%	0.00%	0.81%	1.41%	15.09%	20.00%	25.81%	104	20.30%	5.36%	0.101873275	0.535962563	0.160065513	0.176753688	0.945125507	0.026529118
T352	114	AAAAAAAACCATTTAACAGTGCTTTCGCACTGTTAAATGGTTTTTTTT	-22.54	#DIV/0!	0.00%	100.00%	100.00%	100.00%	39	100.00%	0.00%	100.00%	100.00%	100.00%	100.00%	0.00%	100.00%	100.00%	100.00%	100.00%	0.00%	100.00%	100.00%	100.00%	19	100.00%	0.00%	#DIV/0!	#DIV/0!	#DIV/0!	#DIV/0!	#DIV/0!	#DIV/0!
T353	427	AAAAAAAAGGGATGGTCAGTGCTTTCGCACTGGCACCTGCTTTTTTTT	-10.7	N	5.83%	42.86%	40.00%	60.00%	68	47.62%	10.82%	35.90%	19.23%	41.67%	32.26%	11.65%	33.33%	24.14%	33.90%	30.46%	5.48%	29.03%	56.67%	39.66%	119	41.78%	13.94%	0.06896994	0.070872646	0.659891411	0.671649915	0.567377294	0.411012344
T354	250	AAAAAAAAGGTAGATTCAGTGCGAAAGCACTGAGACTGCGTTTTTTTT	-14.34	Y	62.76%	91.67%	93.33%	97.56%	107	94.19%	3.04%	71.43%	55.56%	72.73%	66.57%	9.56%	28.57%	36.84%	35.29%	33.57%	4.40%	14.29%	53.33%	26.67%	37	31.43%	19.95%	0.034303359	0.001172045	0.032146988	0.045766709	0.171069806	0.841971081
T355	314	AAAAAAAAGGGTTGACCAGTGCGAAAGCACTGCAAGTTGCTTTTTTTT	-11.53	N	18.44%	26.32%	21.05%	53.06%	87	33.48%	17.16%	9.09%	3.03%	15.79%	9.30%	6.38%	0.00%	15.38%	16.13%	10.50%	9.10%	11.76%	16.67%	16.67%	59	15.03%	2.83%	0.066274969	0.129380782	0.190022754	0.864416766	0.287320747	0.337955374
T356	92	AAAAAAAAGGAATGTTCAGTGCTTTCGCACTGAACATTCCTTTTTTTT	-23.4	#DIV/0!	-6.67%	100.00%	80.00%	100.00%	13	93.33%	11.55%	100.00%	100.00%	100.00%	100.00%	0.00%	100.00%	100.00%	87.50%	95.83%	7.22%	100.00%	100.00%	100.00%	25	100.00%	0.00%	0.422649731	0.816402982	0.422649731	0.422649731	#DIV/0!	0.422649731
T357	176	AAAAAAAACGTTAACTCAGTGCTTTCGCACTGAGTTAACGTTTTTTTT	-23.56	#DIV/0!	0.30%	100.00%	100.00%	93.75%	45	97.92%	3.61%	100.00%	100.00%	100.00%	100.00%	0.00%	100.00%	100.00%	100.00%	100.00%	0.00%	92.86%	100.00%	100.00%	48	97.62%	4.12%	0.422649731	0.422649731	0.945687455	#DIV/0!	0.422649731	0.422649731
T358	60	AAAAAAAACGTTGTAGCAGTGCTTTCGCACTGCTACAACGTTTTTTTT	-24.95	#DIV/0!	0.00%	100.00%	100.00%	100.00%	15	100.00%	0.00%	100.00%	100.00%	100.00%	100.00%	0.00%	100.00%	100.00%	100.00%	100.00%	0.00%	100.00%	100.00%	100.00%	10	100.00%	0.00%	#DIV/0!	#DIV/0!	#DIV/0!	#DIV/0!	#DIV/0!	#DIV/0!
T359	272	AAAAAAAACCCTCTGTCAGTGCGAAAGCACTGCACCTAGGTTTTTTTT	-13.19	N	9.36%	27.27%	28.57%	10.53%	62	22.12%	10.06%	19.44%	4.55%	14.81%	12.93%	7.63%	3.45%	10.00%	0.00%	4.48%	5.08%	5.26%	27.78%	5.26%	56	12.77%	13.00%	0.37905541	0.044843542	0.284397049	0.348618528	0.989980081	0.229672945
T360	123	AAAAAAAAGGTCAGAACAGTGCGAAAGCACTGTTCTGACCTTTTTTTT	-25.74	#DIV/0!	0.00%	100.00%	100.00%	100.00%	36	100.00%	0.00%	100.00%	100.00%	100.00%	100.00%	0.00%	100.00%	100.00%	100.00%	100.00%	0.00%	100.00%	100.00%	100.00%	21	100.00%	0.00%	#DIV/0!	#DIV/0!	#DIV/0!	#DIV/0!	#DIV/0!	#DIV/0!
T361	205	AAAAAAAACGCAGCTTCAGTGCGAAAGCACTGCACCATCCTTTTTTTT	-9.01	N	-10.78%	15.38%	0.00%	0.00%	34	5.13%	8.88%	23.81%	7.14%	0.00%	10.32%	12.22%	14.29%	18.18%	8.33%	13.60%	4.96%	5.88%	4.35%	37.50%	56	15.91%	18.71%	0.186258158	0.267422017	0.520284468	0.66140575	0.767475442	0.880065971
T362	432	AAAAAAAACCGGAGTACAGTGCTTTCGCACTGTTGGGGCCTTTTTTTT	-9.11	Y	-16.41%	9.38%	2.70%	7.14%	97	6.41%	3.40%	4.17%	4.65%	9.09%	5.97%	2.71%	15.38%	20.83%	13.51%	16.58%	3.80%	21.88%	25.00%	21.57%	111	22.81%	1.90%	0.87146073	0.125133939	0.031778365	0.089586957	0.018334854	0.031267788
T363	188	AAAAAAAAGGTTAATGCAGTGCTTTCGCACTGCATTAACCTTTTTTTT	-23.62	#DIV/0!	0.00%	100.00%	100.00%	100.00%	19	100.00%	0.00%	100.00%	100.00%	100.00%	100.00%	0.00%	100.00%	100.00%	100.00%	100.00%	0.00%	100.00%	100.00%	100.00%	67	100.00%	0.00%	#DIV/0!	#DIV/0!	#DIV/0!	#DIV/0!	#DIV/0!	#DIV/0!
T364	38	AAAAAAAAGCATTGATCAGTGCTTTCGCACTGATCAATGCTTTTTTTT	-23.69	#DIV/0!	15.28%	I	100.00%	100.00%	5	100.00%	0.00%	100.00%	100.00%	100.00%	100.00%	0.00%	100.00%	100.00%	100.00%	100.00%	0.00%	66.67%	100.00%	87.50%	15	84.72%	16.84%	#DIV/0!	#DIV/0!	0.5	#DIV/0!	0.256688884	0.256688884
T365	109	AAAAAAAACGTGTATCCAGTGCTTTCGCACTGGATACACGTTTTTTTT	-24.45	#DIV/0!	6.73%	100.00%	100.00%	100.00%	21	100.00%	0.00%	87.50%	100.00%	100.00%	95.83%	7.22%	100.00%	100.00%	100.00%	100.00%	0.00%	87.50%	92.31%	100.00%	37	93.27%	6.31%	0.422649731	#DIV/0!	0.205707052	0.422649731	0.422649731	0.205707052
T366	95	AAAAAAAACCTTTCAGCAGTGCTTTCGCACTGCTGAAAGGTTTTTTTT	-24.74	#DIV/0!	0.00%	100.00%	100.00%	100.00%	27	100.00%	0.00%	100.00%	100.00%	100.00%	100.00%	0.00%	100.00%	100.00%	100.00%	100.00%	0.00%	100.00%	100.00%	100.00%	16	100.00%	0.00%	#DIV/0!	#DIV/0!	#DIV/0!	#DIV/0!	#DIV/0!	#DIV/0!
T367	248	AAAAAAAAGGCTATGTCAGTGCGAAAGCACTGCCGGAAGGTTTTTTTT	-11.58	N	13.87%	43.75%	61.29%	54.90%	98	53.31%	8.88%	63.16%	42.86%	31.58%	45.86%	16.00%	40.00%	14.29%	66.67%	40.32%	26.19%	26.67%	58.33%	33.33%	33	39.44%	16.69%	0.636564234	0.536808694	0.131896806	0.810979787	0.719727566	0.973390099
T368	46	AAAAAAAACGTTAGATCAGTGCGAAAGCACTGATCTAACGTTTTTTTT	-24.8	#DIV/0!	0.00%	100.00%	100.00%	I	11	100.00%	0.00%	100.00%	I	100.00%	100.00%	0.00%	100.00%	100.00%	100.00%	100.00%	0.00%	100.00%	100.00%	100.00%	9	100.00%	0.00%	#DIV/0!	#DIV/0!	#DIV/0!	#DIV/0!	#DIV/0!	#DIV/0!
T369	238	AAAAAAAAGGTGTTCTCAGTGCGAAAGCACTGCGAAGTGGTTTTTTTT	-10.69	N	1.61%	55.56%	60.87%	42.86%	76	53.09%	9.26%	54.55%	72.73%	30.77%	52.68%	21.04%	44.44%	52.94%	31.82%	43.07%	10.63%	46.67%	61.11%	46.67%	48	51.48%	8.34%	0.957785118	0.010771952	0.711271172	0.251363708	0.902059672	0.147436557
T370	359	AAAAAAAAGGGTAACGCAGTGCTTTCGCACTGAAAGACGGTTTTTTTT	-8.25	N	-28.94%	8.00%	13.04%	28.21%	87	16.42%	10.52%	26.67%	28.57%	32.00%	29.08%	2.70%	6.25%	5.56%	23.91%	11.91%	10.40%	27.59%	52.94%	55.56%	108	45.36%	15.45%	0.107521527	0.112973144	0.039344188	0.064966315	0.168263456	0.047625685
T371	41	AAAAAAAAGGTTGTATCAGTGCTTTCGCACTGATACAACCTTTTTTTT	-23.12	#DIV/0!	5.56%	I	100.00%	I	3	100.00%	#DIV/0!	I	100.00%	100.00%	100.00%	0.00%	100.00%	100.00%	100.00%	100.00%	0.00%	100.00%	83.33%	100.00%	17	94.44%	9.62%	#DIV/0!	#DIV/0!	#DIV/0!	#DIV/0!	0.5	0.422649731
T372	31	AAAAAAAAGGCTGCTTCAGTGCTTTCGCACTGGGCCGTGGTTTTTTTT	-9.81	N	2.78%	33.33%	I	66.67%	9	50.00%	23.57%	0.00%	I	100.00%	50.00%	70.71%	50.00%	0.00%	42.86%	30.95%	27.04%	0.00%	75.00%	66.67%	8	47.22%	41.11%	1	0.888800224	0.5	0.957621391	0.5	0.697735776
T373	57	AAAAAAAACCTGTATACAGTGCGAAAGCACTGTATACAGGTTTTTTTT	-24.34	#DIV/0!	0.00%	100.00%	100.00%	100.00%	21	100.00%	0.00%	100.00%	100.00%	100.00%	100.00%	0.00%	100.00%	100.00%	100.00%	100.00%	0.00%	100.00%	100.00%	100.00%	5	100.00%	0.00%	#DIV/0!	#DIV/0!	#DIV/0!	#DIV/0!	#DIV/0!	#DIV/0!
T374	269	AAAAAAAAGGTAGTCACAGTGCGAAAGCACTGTCCGGCCGTTTTTTTT	-12.22	#DIV/0!	0.00%	0.00%	0.00%	0.00%	78	0.00%	0.00%	0.00%	0.00%	0.00%	0.00%	0.00%	0.00%	5.26%	9.09%	4.78%	4.56%	0.00%	0.00%	0.00%	34	0.00%	0.00%	#DIV/0!	0.211072475	#DIV/0!	0.211072475	#DIV/0!	0.211072475
T375	143	AAAAAAAAGGTAGAATCAGTGCTTTCGCACTGATTCTACCTTTTTTTT	-22.81	#DIV/0!	3.70%	100.00%	100.00%	100.00%	31	100.00%	0.00%	100.00%	100.00%	100.00%	100.00%	0.00%	100.00%	100.00%	80.00%	93.33%	11.55%	88.89%	100.00%	100.00%	37	96.30%	6.42%	#DIV/0!	0.422649731	0.422649731	0.422649731	0.422649731	0.775691138
T376	175	AAAAAAAAGGTAACATCAGTGCTTTCGCACTGATGTTACCTTTTTTTT	-23.12	#DIV/0!	1.33%	100.00%	100.00%	100.00%	25	100.00%	0.00%	100.00%	95.24%	100.00%	98.41%	2.75%	100.00%	100.00%	100.00%	100.00%	0.00%	100.00%	100.00%	96.00%	55	98.67%	2.31%	0.422649731	#DIV/0!	0.422649731	0.422649731	0.929267214	0.422649731
T377	29	AAAAAAAAGCTTTATACAGTGCTTTCGCACTGTATAAAGCTTTTTTTT	-22.19	#DIV/0!	16.67%	100.00%	100.00%	I	6	100.00%	0.00%	100.00%	100.00%	100.00%	100.00%	0.00%	100.00%	100.00%	100.00%	100.00%	0.00%	100.00%	50.00%	100.00%	4	83.33%	28.87%	#DIV/0!	#DIV/0!	0.5	#DIV/0!	0.422649731	0.422649731
T378	278	AAAAAAAAGCGTCAATCAGTGCGAAAGCACTGCGGTGTGGTTTTTTTT	-11.42	N	-14.32%	17.86%	15.38%	13.51%	91	15.59%	2.18%	16.00%	0.00%	7.14%	7.71%	8.02%	3.70%	5.26%	19.23%	9.40%	8.55%	0.00%	25.00%	64.71%	60	29.90%	32.63%	0.186340675	0.415010928	0.549655665	0.838122006	0.406620924	0.285643928
T379	86	AAAAAAAAGCTTTATGCAGTGCTTTCGCACTGCATAAAGCTTTTTTTT	-23.86	#DIV/0!	8.33%	100.00%	100.00%	100.00%	18	100.00%	0.00%	100.00%	100.00%	100.00%	100.00%	0.00%	100.00%	88.89%	100.00%	96.30%	6.42%	100.00%	100.00%	75.00%	13	91.67%	14.43%	#DIV/0!	0.422649731	0.422649731	0.422649731	0.422649731	0.706894809
T380	312	AAAAAAAACGCGGAGACAGTGCGAAAGCACTGCTTAACCCTTTTTTTT	-9.31	N	11.66%	18.75%	7.69%	33.33%	72	19.93%	12.86%	26.92%	8.33%	3.57%	12.94%	12.34%	2.78%	10.00%	0.00%	4.26%	5.16%	9.09%	5.71%	10.00%	87	8.27%	2.26%	0.608225921	0.267324092	0.202942345	0.385239784	0.576915976	0.447951835
T381	108	AAAAAAAACCTGTCTCCAGTGCGAAAGCACTGTGCACTCGTTTTTTTT	-10.99	N	-56.87%	16.67%	22.73%	25.00%	58	21.46%	4.31%	0.00%	83.33%	83.33%	55.56%	48.11%	100.00%	100.00%	60.00%	86.67%	23.09%	60.00%	75.00%	100.00%	11	78.33%	20.21%	0.311430585	0.050294382	0.026389328	0.482014115	0.372048372	0.766619986
T382	183	AAAAAAAACCGTTTCGCAGTGCGAAAGCACTGGAAAGGCGTTTTTTTT	-12.59	N	-14.76%	91.67%	60.00%	54.05%	64	68.57%	20.22%	91.67%	85.71%	90.48%	89.29%	3.15%	80.00%	100.00%	85.71%	88.57%	10.30%	100.00%	100.00%	50.00%	27	83.33%	28.87%	0.195363641	0.33810493	0.377374917	0.935053168	0.764210394	0.778353703
T383	259	AAAAAAAAGCGCCTGACAGTGCGAAAGCACTGACAAATCGTTTTTTTT	-12.78	N	15.95%	40.00%	26.67%	8.11%	72	24.92%	16.02%	25.00%	25.00%	8.33%	19.44%	9.62%	5.56%	0.00%	4.00%	3.19%	2.87%	15.38%	0.00%	11.54%	61	8.97%	8.01%	0.371109212	0.13940705	0.242107456	0.119022551	0.32775718	0.190513537
T384	263	AAAAAAAACCCGATCACAGTGCGAAAGCACTGCAGACTCCTTTTTTTT	-9.31	N	-2.69%	16.67%	10.00%	13.04%	61	13.24%	3.34%	33.33%	17.65%	20.00%	23.66%	8.46%	0.00%	8.70%	18.18%	8.96%	9.09%	16.00%	18.75%	13.04%	80	15.93%	2.85%	0.079468453	0.576376689	0.468179694	0.263274751	0.284491617	0.383348542
T385	142	AAAAAAAACGGGGGTCCAGTGCGAAAGCACTGACGGAACGTTTTTTTT	-13.72	N	-9.86%	23.53%	43.48%	27.27%	73	31.43%	10.60%	0.00%	0.00%	0.00%	0.00%	0.00%	33.33%	16.67%	28.57%	26.19%	8.58%	25.00%	62.50%	36.36%	35	41.29%	19.23%	0.035914255	0.682630546	0.191817847	0.033996918	0.065298346	0.446360638
T386	92	AAAAAAAAGCTTGTAACAGTGCGAAAGCACTGTTACAAGCTTTTTTTT	-25.12	#DIV/0!	0.00%	100.00%	100.00%	100.00%	17	100.00%	0.00%	100.00%	100.00%	100.00%	100.00%	0.00%	100.00%	100.00%	100.00%	100.00%	0.00%	100.00%	100.00%	100.00%	26	100.00%	0.00%	#DIV/0!	#DIV/0!	#DIV/0!	#DIV/0!	#DIV/0!	#DIV/0!
T387	189	AAAAAAAACGACACGTCAGTGCGAAAGCACTGGGTGCCGCTTTTTTTT	-13.23	N	3.43%	53.85%	72.73%	58.33%	48	61.64%	9.86%	54.55%	28.57%	59.09%	47.40%	16.47%	50.00%	71.43%	68.75%	63.39%	11.68%	45.45%	62.50%	66.67%	39	58.21%	11.24%	0.441850929	0.727750088	0.620193561	0.372921972	0.479201117	0.122274467
T388	24	AAAAAAAAGGTTAACACAGTGCTTTCGCACTGTGTTAACCTTTTTTTT	-23.38	#DIV/0!	0.00%	100.00%	100.00%	I	3	100.00%	0.00%	100.00%	100.00%	100.00%	100.00%	0.00%	100.00%	100.00%	100.00%	100.00%	0.00%	I	100.00%	100.00%	3	100.00%	0.00%	#DIV/0!	#DIV/0!	#DIV/0!	#DIV/0!	#DIV/0!	#DIV/0!
T389	55	AAAAAAAAGGTAATTACAGTGCTTTCGCACTGTAATTACCTTTTTTTT	-21.95	#DIV/0!	0.00%	100.00%	100.00%	100.00%	15	100.00%	0.00%	100.00%	100.00%	100.00%	100.00%	0.00%	81.82%	100.00%	100.00%	93.94%	10.50%	100.00%	100.00%	100.00%	12	100.00%	0.00%	#DIV/0!	0.422649731	#DIV/0!	0.422649731	#DIV/0!	0.422649731
T390	63	AAAAAAAAGGTAAGCACAGTGCTTTCGCACTGTGCTTACCTTTTTTTT	-24.46	#DIV/0!	0.00%	100.00%	I	I	1	100.00%	#DIV/0!	100.00%	100.00%	81.82%	93.94%	10.50%	100.00%	100.00%	100.00%	100.00%	0.00%	100.00%	100.00%	100.00%	21	100.00%	0.00%	#DIV/0!	#DIV/0!	#DIV/0!	0.422649731	0.422649731	#DIV/0!
T391	310	AAAAAAAACCGAATATCAGTGCGAAAGCACTGAAAAGGCGTTTTTTTT	-12.35	N	13.99%	100.00%	100.00%	98.04%	127	99.35%	1.13%	92.00%	100.00%	85.19%	92.40%	7.42%	96.67%	90.48%	86.67%	91.27%	5.05%	81.82%	83.33%	90.91%	28	85.35%	4.87%	0.204761598	0.079886675	0.056025026	0.818003556	0.40073765	0.397731831
T392	96	AAAAAAAACGATTTGTCAGTGCTTTCGCACTGACAAATCGTTTTTTTT	-23.89	N	-3.66%	100.00%	100.00%	82.35%	34	94.12%	10.19%	100.00%	100.00%	100.00%	100.00%	0.00%	100.00%	0.00%	100.00%	66.67%	57.74%	100.00%	93.33%	100.00%	37	97.78%	3.85%	0.422649731	0.531769957	0.663940848	0.422649731	0.422649731	0.422649731
T393	75	AAAAAAAACCATTGTTCAGTGCTTTCGCACTGAACAATGGTTTTTTTT	-23.71	#DIV/0!	0.00%	100.00%	100.00%	100.00%	21	100.00%	0.00%	100.00%	66.67%	100.00%	88.89%	19.25%	100.00%	100.00%	100.00%	100.00%	0.00%	100.00%	100.00%	100.00%	19	100.00%	0.00%	0.422649731	#DIV/0!	#DIV/0!	0.422649731	0.422649731	#DIV/0!
T394	59	AAAAAAAAGCATCGCGCAGTGCGAAAGCACTGTTCCTGGGTTTTTTTT	-9.65	N	59.44%	100.00%	83.33%	100.00%	14	94.44%	9.62%	100.00%	57.14%	100.00%	85.71%	24.74%	66.67%	42.86%	75.00%	61.51%	16.68%	20.00%	50.00%	I	7	35.00%	21.21%	0.422649731	0.017940577	0.248668167	0.048152259	0.443309275	0.596691375
T395	235	AAAAAAAAGGTTGGTACAGTGCGAAAGCACTGTACCAACCTTTTTTTT	-25.72	#DIV/0!	-1.33%	96.00%	100.00%	100.00%	53	98.67%	2.31%	100.00%	100.00%	100.00%	100.00%	0.00%	96.00%	100.00%	96.67%	97.56%	2.14%	100.00%	100.00%	100.00%	58	100.00%	0.00%	0.422649731	0.422649731	0.422649731	0.186856602	#DIV/0!	0.186856602
T396	164	AAAAAAAAGGTGATGTCAGTGCTTTCGCACTGACATCACCTTTTTTTT	-24.29	#DIV/0!	-2.08%	93.75%	100.00%	100.00%	32	97.92%	3.61%	100.00%	100.00%	100.00%	100.00%	0.00%	100.00%	100.00%	100.00%	100.00%	0.00%	100.00%	100.00%	100.00%	59	100.00%	0.00%	0.422649731	0.422649731	0.422649731	#DIV/0!	#DIV/0!	#DIV/0!
T397	286	AAAAAAAAGGCTTTTCCAGTGCGAAAGCACTGCTAGTCGGTTTTTTTT	-9.11	N	4.95%	25.00%	14.29%	20.00%	86	19.76%	5.36%	23.81%	22.86%	14.29%	20.32%	5.25%	0.00%	0.00%	22.22%	7.41%	12.83%	9.52%	11.11%	23.81%	60	14.81%	7.83%	0.90720945	0.259035331	0.472741334	0.341281123	0.541845775	0.128398071
T398	155	AAAAAAAAGCTGTTTGCAGTGCGAAAGCACTGTACGCCGGTTTTTTTT	-10.48	N	0.62%	75.00%	91.30%	79.31%	68	81.87%	8.45%	85.71%	100.00%	88.89%	91.53%	7.50%	87.50%	75.00%	75.00%	79.17%	7.22%	I	100.00%	62.50%	17	81.25%	26.52%	0.003635943	0.77681797	0.803906816	0.252424502	0.5	0.795167235
T399	289	AAAAAAAACGTCAAATCAGTGCGAAAGCACTGAGCCAGGCTTTTTTTT	-10.49	N	-17.59%	50.00%	20.83%	29.73%	75	33.52%	14.95%	40.91%	38.46%	22.73%	34.03%	9.87%	25.00%	15.38%	16.00%	18.79%	5.38%	50.00%	50.00%	53.33%	57	51.11%	1.92%	0.957871245	0.121612657	0.188003001	0.08439637	0.1286611	0.013139571
T400	45	AAAAAAAACCTTTAAACAGTGCGAAAGCACTGTTTAAAGGTTTTTTTT	-23.99	#DIV/0!	0.00%	100.00%	100.00%	100.00%	13	100.00%	0.00%	100.00%	100.00%	100.00%	100.00%	0.00%	100.00%	100.00%	100.00%	100.00%	0.00%	100.00%	100.00%	100.00%	13	100.00%	0.00%	#DIV/0!	#DIV/0!	#DIV/0!	#DIV/0!	#DIV/0!	#DIV/0!
T401	57	AAAAAAAACCTTAGTGCAGTGCGAAAGCACTGCACTAAGGTTTTTTTT	-25.96	#DIV/0!	0.00%	100.00%	100.00%	100.00%	7	100.00%	0.00%	100.00%	100.00%	100.00%	100.00%	0.00%	100.00%	100.00%	100.00%	100.00%	0.00%	100.00%	100.00%	100.00%	7	100.00%	0.00%	#DIV/0!	#DIV/0!	#DIV/0!	#DIV/0!	#DIV/0!	#DIV/0!
T402	92	AAAAAAAACCAATTGTCAGTGCGAAAGCACTGACAATTGGTTTTTTTT	-25.21	#DIV/0!	0.00%	100.00%	100.00%	100.00%	17	100.00%	0.00%	100.00%	100.00%	92.31%	97.44%	4.44%	100.00%	100.00%	100.00%	100.00%	0.00%	100.00%	100.00%	100.00%	32	100.00%	0.00%	0.422649731	#DIV/0!	#DIV/0!	0.422649731	0.422649731	#DIV/0!
T403	388	AAAAAAAAGGTTGCAACAGTGCTTTCGCACTGGGTTACGCTTTTTTTT	-10.3	N	-10.36%	12.50%	6.67%	0.00%	89	6.39%	6.25%	17.02%	4.65%	13.79%	11.82%	6.42%	9.09%	10.71%	16.67%	12.16%	3.99%	11.54%	23.08%	15.63%	84	16.75%	5.85%	0.357864763	0.428640742	0.208960297	0.944069984	0.558275969	0.371379706
T404	40	AAAAAAAAGGTTATGTCAGTGCTTTCGCACTGACATAACCTTTTTTTT	-23.12	#DIV/0!	0.00%	100.00%	100.00%	100.00%	5	100.00%	0.00%	100.00%	100.00%	I	100.00%	0.00%	85.71%	100.00%	100.00%	95.24%	8.25%	100.00%	100.00%	100.00%	14	100.00%	0.00%	#DIV/0!	0.422649731	#DIV/0!	0.5	#DIV/0!	0.422649731
T405	335	AAAAAAAAGCCAGTCTCAGTGCGAAAGCACTGAGCCCGCGTTTTTTTT	-13.67	N	-5.88%	14.29%	12.50%	29.03%	60	18.61%	9.07%	11.43%	24.24%	13.79%	16.49%	6.82%	7.69%	18.18%	7.69%	11.19%	6.06%	18.18%	28.00%	27.27%	91	24.48%	5.47%	0.811387078	0.442569133	0.366711182	0.021067392	0.108573167	0.051748929
T406	169	AAAAAAAACGTTACTTCAGTGCGAAAGCACTGAAGTAACGTTTTTTTT	-25.06	N	2.12%	100.00%	100.00%	95.24%	48	98.41%	2.75%	100.00%	I	100.00%	100.00%	0.00%	100.00%	100.00%	92.31%	97.44%	4.44%	100.00%	100.00%	88.89%	33	96.30%	6.42%	0.5	0.422649731	0.422649731	0.5	0.5	0.422649731
T407	118	AAAAAAAACCAAAATTCAGTGCTTTCGCACTGAATTTTGGTTTTTTTT	-22.82	#DIV/0!	0.00%	100.00%	100.00%	100.00%	44	100.00%	0.00%	100.00%	100.00%	100.00%	100.00%	0.00%	100.00%	100.00%	100.00%	100.00%	0.00%	100.00%	100.00%	100.00%	18	100.00%	0.00%	#DIV/0!	#DIV/0!	#DIV/0!	#DIV/0!	#DIV/0!	#DIV/0!
T408	61	AAAAAAAAGGTGTAATCAGTGCTTTCGCACTGATTACACCTTTTTTTT	-23.12	#DIV/0!	-5.56%	88.89%	I	100.00%	14	94.44%	7.86%	100.00%	100.00%	87.50%	95.83%	7.22%	88.89%	100.00%	100.00%	96.30%	6.42%	I	100.00%	100.00%	10	100.00%	0.00%	0.962594882	#DIV/0!	#DIV/0!	0.95205367	0.5	#DIV/0!
T409	305	AAAAAAAAGGGATTTCCAGTGCGAAAGCACTGCGACCAGGTTTTTTTT	-9.11	N	11.65%	14.29%	31.03%	33.33%	85	26.22%	10.40%	5.00%	2.70%	23.81%	10.50%	11.58%	19.23%	0.00%	33.33%	17.52%	16.73%	21.74%	8.33%	13.64%	69	14.57%	6.75%	0.130413553	0.520691651	0.348459048	0.298880907	0.654500678	0.762578723
T410	62	AAAAAAAAGGATTATTCAGTGCTTTCGCACTGAATAATCCTTTTTTTT	-21.97	#DIV/0!	0.00%	100.00%	100.00%	100.00%	13	100.00%	0.00%	100.00%	100.00%	100.00%	100.00%	0.00%	85.71%	100.00%	100.00%	95.24%	8.25%	100.00%	100.00%	100.00%	9	100.00%	0.00%	#DIV/0!	0.422649731	#DIV/0!	0.422649731	#DIV/0!	0.422649731
T411	378	AAAAAAAACGTGCTGTCAGTGCTTTCGCACTGATCCGTGCTTTTTTTT	-10.07	N	10.82%	23.81%	26.92%	55.17%	76	35.30%	17.28%	23.08%	8.33%	5.26%	12.22%	9.52%	11.54%	11.76%	23.53%	15.61%	6.86%	19.23%	44.44%	9.76%	94	24.48%	17.93%	0.249569776	0.082454472	0.61654247	0.731881821	0.420035945	0.57681173
T412	354	AAAAAAAACGTGGGTGCAGTGCTTTCGCACTGTGCAAGCCTTTTTTTT	-9.43	N	-2.69%	5.56%	20.69%	13.64%	69	13.29%	7.57%	8.51%	20.00%	16.22%	14.91%	5.86%	11.43%	17.86%	20.83%	16.71%	4.81%	16.67%	28.57%	2.70%	89	15.98%	12.95%	0.297647781	0.391375959	0.733624466	0.469391118	0.896690111	0.942049379
T413	136	AAAAAAAACGATTTAACAGTGCGAAAGCACTGTTAAATCGTTTTTTTT	-24.22	N	-11.94%	87.50%	16.67%	25.00%	18	43.06%	38.71%	0.00%	50.00%	38.89%	29.63%	26.25%	28.57%	54.55%	35.29%	39.47%	13.48%	58.33%	60.00%	46.67%	37	55.00%	7.26%	0.754334307	0.912297343	0.634158465	0.415344139	0.26385567	0.167864335
T414	370	AAAAAAAACCATTTAACAGTGCTTTCGCACTGAGCGAGGCTTTTTTTT	-8.69	N	0.12%	10.71%	0.00%	4.92%	119	5.21%	5.36%	8.11%	5.41%	0.00%	4.50%	4.13%	12.90%	0.00%	8.57%	7.16%	6.57%	4.17%	0.00%	11.11%	63	5.09%	5.61%	0.842333033	0.208005615	0.9772878	0.590003683	0.921462531	0.606761355
T415	26	AAAAAAAAGGGTTGAGCAGTGCTTTCGCACTGGGGCCCCGTTTTTTTT	-11.23	N	63.10%	100.00%	100.00%	I	2	100.00%	0.00%	0.00%	100.00%	I	50.00%	70.71%	33.33%	50.00%	0.00%	27.78%	25.46%	0.00%	25.00%	85.71%	14	36.90%	44.08%	0.5	0.090334471	0.090334471	0.874334084	0.5	0.834128385
T416	114	AAAAAAAACGCATTTTCAGTGCGAAAGCACTGCGCCCGGGTTTTTTTT	-11.25	N	-20.45%	33.33%	33.33%	33.33%	30	33.33%	0.00%	10.00%	8.33%	33.33%	17.22%	13.98%	7.69%	25.00%	12.50%	15.06%	8.93%	75.00%	36.36%	50.00%	27	53.79%	19.59%	0.183988419	0.071296578	0.212329046	0.860415595	0.129099082	0.138812751
T417	202	AAAAAAAAGGTTAAGCCAGTGCTTTCGCACTGCGCAGTGGTTTTTTTT	-8.39	N	4.96%	45.45%	14.29%	17.65%	35	25.80%	17.11%	30.00%	15.38%	36.84%	27.41%	10.96%	6.25%	13.04%	0.00%	6.43%	6.52%	15.00%	26.09%	21.43%	57	20.84%	5.57%	0.886733715	0.220190541	0.738856003	0.172264315	0.526281557	0.060753135
T418	74	AAAAAAAAGGTATGATCAGTGCGAAAGCACTGATCATACCTTTTTTTT	-24.36	#DIV/0!	0.00%	100.00%	100.00%	100.00%	14	100.00%	0.00%	100.00%	100.00%	100.00%	100.00%	0.00%	100.00%	100.00%	100.00%	100.00%	0.00%	100.00%	100.00%	100.00%	25	100.00%	0.00%	#DIV/0!	#DIV/0!	#DIV/0!	#DIV/0!	#DIV/0!	#DIV/0!
T419	86	AAAAAAAACGTTGATGCAGTGCTTTCGCACTGCATCAACGTTTTTTTT	-25.28	#DIV/0!	17.50%	100.00%	100.00%	100.00%	16	100.00%	0.00%	100.00%	100.00%	100.00%	100.00%	0.00%	100.00%	100.00%	100.00%	100.00%	0.00%	87.50%	60.00%	100.00%	16	82.50%	20.46%	#DIV/0!	#DIV/0!	0.27672158	#DIV/0!	0.27672158	0.27672158
T420	147	AAAAAAAAGGAAAAGACAGTGCGAAAGCACTGAAGATGCCTTTTTTTT	-13.33	N	-10.22%	10.00%	36.36%	35.71%	35	27.36%	15.04%	20.83%	20.00%	9.09%	16.64%	6.55%	10.00%	0.00%	33.33%	14.44%	17.11%	29.41%	83.33%	0.00%	28	37.58%	42.26%	0.43872653	0.386161431	0.714960483	0.885529784	0.438158933	0.563587104
T421	80	AAAAAAAACGTTACTTCAGTGCTTTCGCACTGAAGTAACGTTTTTTTT	-23.56	#DIV/0!	-4.17%	100.00%	87.50%	100.00%	21	95.83%	7.22%	100.00%	100.00%	100.00%	100.00%	0.00%	100.00%	100.00%	100.00%	100.00%	0.00%	100.00%	100.00%	100.00%	11	100.00%	0.00%	0.422649731	0.422649731	0.422649731	#DIV/0!	#DIV/0!	#DIV/0!
T422	312	AAAAAAAACGATTGTTCAGTGCGAAAGCACTGTTGCCGGCTTTTTTTT	-9.77	N	-12.29%	0.00%	17.39%	14.71%	79	10.70%	9.36%	4.17%	6.45%	0.00%	3.54%	3.27%	7.14%	0.00%	15.15%	7.43%	7.58%	18.75%	26.09%	24.14%	68	22.99%	3.80%	0.340250364	0.699055041	0.062828056	0.597172082	0.019539281	0.099635409
T423	223	AAAAAAAACCGGTATTCAGTGCGAAAGCACTGGATAATCGTTTTTTTT	-12.49	N	-3.70%	88.89%	100.00%	100.00%	92	96.30%	6.42%	100.00%	95.65%	100.00%	98.55%	2.51%	100.00%	88.89%	100.00%	96.30%	6.42%	100.00%	100.00%	100.00%	33	100.00%	0.00%	0.672732792	1	0.422649731	0.422649731	0.422649731	0.422649731
T424	122	AAAAAAAAGCCCTGTCCAGTGCGAAAGCACTGTGTCGGCGTTTTTTTT	-12.63	N	23.02%	100.00%	100.00%	85.71%	46	95.24%	8.25%	92.86%	100.00%	89.47%	94.11%	5.37%	100.00%	66.67%	85.71%	84.13%	16.72%	66.67%	100.00%	50.00%	14	72.22%	25.46%	0.757991054	0.422649731	0.183988419	0.495824347	0.199713616	0.6513513
T425	205	AAAAAAAAGGGATGAACAGTGCGAAAGCACTGCTGACGCGTTTTTTTT	-9.51	N	1.01%	21.43%	36.84%	31.43%	68	29.90%	7.82%	41.67%	0.00%	17.65%	19.77%	20.91%	18.75%	14.29%	31.82%	21.62%	9.11%	52.38%	14.29%	20.00%	40	28.89%	20.54%	0.603423323	0.368591662	0.956193575	0.895117435	0.123213835	0.646713603
T426	305	AAAAAAAAGGCTGGTTCAGTGCGAAAGCACTGCGGTTTGGTTTTTTTT	-9.21	N	10.50%	12.50%	22.22%	18.60%	94	17.78%	4.91%	16.13%	8.33%	19.05%	14.50%	5.54%	11.76%	0.00%	18.18%	9.98%	9.22%	5.56%	10.71%	5.56%	64	7.28%	2.98%	0.605362803	0.393002705	0.029141755	0.171053134	0.276581072	0.734880439
T427	215	AAAAAAAAGCTAGGTTCAGTGCGAAAGCACTGCCGTGACCTTTTTTTT	-10.79	N	-24.55%	10.00%	17.65%	30.77%	50	19.47%	10.50%	6.67%	4.55%	0.00%	3.74%	3.41%	25.00%	22.73%	13.64%	20.45%	6.01%	60.00%	47.06%	25.00%	44	44.02%	17.70%	0.189085751	0.927065333	0.270651754	0.008390748	0.03952164	0.074789975
T428	78	AAAAAAAAGCTATGTTCAGTGCTTTCGCACTGAACATAGCTTTTTTTT	-23.36	#DIV/0!	0.00%	100.00%	100.00%	100.00%	12	100.00%	0.00%	100.00%	50.00%	100.00%	83.33%	28.87%	100.00%	100.00%	100.00%	100.00%	0.00%	100.00%	100.00%	100.00%	24	100.00%	0.00%	0.422649731	#DIV/0!	#DIV/0!	0.422649731	0.422649731	#DIV/0!
T429	391	AAAAAAAACGCATTGACAGTGCGAAAGCACTGAACCCCGCTTTTTTTT	-10.92	N	-0.71%	0.00%	0.00%	17.65%	66	5.88%	10.19%	4.65%	0.00%	0.00%	1.55%	2.69%	0.00%	2.94%	3.33%	2.09%	1.82%	3.45%	9.09%	7.25%	120	6.60%	2.88%	0.588860146	0.550671021	0.9132814	0.854327665	0.252387162	0.032615139
T430	27	AAAAAAAACCTTCTGGCAGTGCTTTCGCACTGTTAACGGCTTTTTTTT	-8.38	#DIV/0!	0.00%	0.00%	I	I	1	0.00%	#DIV/0!	0.00%	0.00%	0.00%	0.00%	0.00%	0.00%	0.00%	33.33%	11.11%	19.25%	0.00%	0.00%	0.00%	14	0.00%	0.00%	#DIV/0!	#DIV/0!	#DIV/0!	0.422649731	#DIV/0!	0.422649731
T431	141	AAAAAAAACCTAACTGCAGTGCTTTCGCACTGCAGTTAGGTTTTTTTT	-24.46	#DIV/0!	2.38%	100.00%	100.00%	I	19	100.00%	0.00%	100.00%	100.00%	92.00%	97.33%	4.62%	100.00%	100.00%	85.71%	95.24%	8.25%	100.00%	100.00%	92.86%	45	97.62%	4.12%	#DIV/0!	#DIV/0!	#DIV/0!	0.422649731	0.422649731	0.422649731
T432	262	AAAAAAAACCCTAGTTCAGTGCGAAAGCACTGCTCGCAGCTTTTTTTT	-9.01	N	-0.83%	31.82%	24.00%	61.70%	94	39.17%	19.90%	47.06%	30.00%	41.67%	39.58%	8.72%	38.89%	29.41%	44.00%	37.43%	7.40%	40.00%	50.00%	30.00%	47	40.00%	10.00%	0.973112377	0.84791728	0.965757124	0.564470295	0.969601183	0.821635274
T433	117	AAAAAAAACGTGTGTTCAGTGCTTTCGCACTGAACACACGTTTTTTTT	-25.04	#DIV/0!	0.00%	100.00%	100.00%	100.00%	23	100.00%	0.00%	91.67%	100.00%	100.00%	97.22%	4.81%	100.00%	100.00%	100.00%	100.00%	0.00%	100.00%	100.00%	100.00%	23	100.00%	0.00%	0.422649731	#DIV/0!	#DIV/0!	0.422649731	0.422649731	#DIV/0!
T434	289	AAAAAAAACCAAGCGCCAGTGCGAAAGCACTGTACTTTGCTTTTTTTT	-10.04	N	-0.34%	0.00%	0.00%	2.56%	72	0.85%	1.48%	0.00%	0.00%	0.00%	0.00%	0.00%	0.00%	0.00%	6.06%	2.02%	3.50%	0.00%	3.57%	0.00%	61	1.19%	2.06%	0.422649731	0.422649731	0.867719267	0.422649731	0.422649731	0.795706828
T435	377	AAAAAAAAGGAGTGGACAGTGCGAAAGCACTGATCCGTCCTTTTTTTT	-16.41	N	8.32%	14.29%	17.24%	50.00%	93	27.18%	19.82%	20.00%	10.00%	13.95%	14.65%	5.04%	6.06%	12.90%	13.79%	10.92%	4.23%	11.11%	33.33%	12.12%	78	18.86%	12.55%	0.416978038	0.246763414	0.65086321	0.546025619	0.709156225	0.3488846
T436	238	AAAAAAAAGGTTGCCTCAGTGCGAAAGCACTGCTCCCGGGTTTTTTTT	-9.21	N	9.12%	25.00%	62.50%	40.00%	47	42.50%	18.87%	23.81%	6.90%	24.00%	18.24%	9.82%	48.00%	31.58%	6.25%	28.61%	21.03%	50.00%	23.81%	26.32%	56	33.38%	14.45%	0.273782829	0.530346536	0.671105385	0.537504083	0.161209334	0.618049874
T437	32	AAAAAAAACGTATATACAGTGCGAAAGCACTGTATATACGTTTTTTTT	-23.4	#DIV/0!	0.00%	100.00%	I	I	1	100.00%	#DIV/0!	100.00%	100.00%	I	100.00%	0.00%	100.00%	100.00%	100.00%	100.00%	0.00%	100.00%	100.00%	100.00%	10	100.00%	0.00%	#DIV/0!	#DIV/0!	#DIV/0!	#DIV/0!	#DIV/0!	#DIV/0!
T438	218	AAAAAAAACCGCTCGGCAGTGCTTTCGCACTGTTCGGCCCTTTTTTTT	-9.47	N	21.06%	80.65%	79.17%	81.58%	93	80.46%	1.22%	68.42%	65.22%	50.00%	61.21%	9.84%	50.00%	54.55%	90.91%	65.15%	22.42%	50.00%	61.54%	66.67%	35	59.40%	8.54%	0.089551305	0.343576865	0.049250301	0.852071317	0.875086038	0.605287018
T439	209	AAAAAAAACCGAAGTACAGTGCGAAAGCACTGCATACCCCTTTTTTTT	-9.31	N	-16.78%	0.00%	8.33%	14.29%	52	7.54%	7.18%	6.67%	9.52%	15.79%	10.66%	4.67%	4.35%	5.00%	0.00%	3.12%	2.72%	35.29%	28.57%	9.09%	42	24.32%	13.61%	0.220922126	0.499213095	0.291424583	0.21226447	0.324672823	0.080718517
T440	87	AAAAAAAAGCTTATGTCAGTGCGAAAGCACTGACATAAGCTTTTTTTT	-24.86	#DIV/0!	2.08%	100.00%	100.00%	100.00%	12	100.00%	0.00%	100.00%	100.00%	100.00%	100.00%	0.00%	93.75%	100.00%	100.00%	97.92%	3.61%	100.00%	100.00%	93.75%	31	97.92%	3.61%	#DIV/0!	0.422649731	0.422649731	0.422649731	0.422649731	1
T441	79	AAAAAAAAGGTACGAACAGTGCTTTCGCACTGTTCGTACCTTTTTTTT	-24.4	#DIV/0!	0.00%	100.00%	100.00%	100.00%	9	100.00%	0.00%	100.00%	100.00%	100.00%	100.00%	0.00%	100.00%	100.00%	100.00%	100.00%	0.00%	100.00%	100.00%	100.00%	27	100.00%	0.00%	#DIV/0!	#DIV/0!	#DIV/0!	#DIV/0!	#DIV/0!	#DIV/0!
T442	312	AAAAAAAACGATAATTCAGTGCGAAAGCACTGGAAGCAGCTTTTTTTT	-9.11	N	-2.67%	12.50%	25.00%	14.29%	71	17.26%	6.76%	8.70%	11.43%	29.63%	16.58%	11.38%	18.18%	9.68%	6.67%	11.51%	5.97%	18.18%	13.04%	28.57%	73	19.93%	7.91%	0.943695611	0.447340974	0.762522735	0.647010447	0.401047201	0.341657166
T443	157	AAAAAAAAGGTGGTAGCAGTGCTTTCGCACTGCTACCACCTTTTTTTT	-25.3	#DIV/0!	0.00%	100.00%	100.00%	100.00%	24	100.00%	0.00%	100.00%	93.75%	100.00%	97.92%	3.61%	100.00%	100.00%	100.00%	100.00%	0.00%	100.00%	100.00%	100.00%	37	100.00%	0.00%	0.422649731	#DIV/0!	#DIV/0!	0.422649731	0.422649731	#DIV/0!
T444	306	AAAAAAAAGGGTGCTTCAGTGCGAAAGCACTGCGCGATGGTTTTTTTT	-10.52	N	-1.27%	72.22%	66.67%	61.90%	84	66.93%	5.16%	24.14%	33.33%	47.06%	34.84%	11.53%	48.15%	45.83%	52.63%	48.87%	3.46%	60.71%	82.35%	61.54%	71	68.20%	12.26%	0.079263756	0.056657192	0.886892516	0.120861995	0.080722979	0.155237097
T445	212	AAAAAAAACCATCAAGCAGTGCTTTCGCACTGCTTGATGGTTTTTTTT	-24.79	#DIV/0!	0.00%	100.00%	100.00%	100.00%	55	100.00%	0.00%	100.00%	100.00%	96.15%	98.72%	2.22%	100.00%	100.00%	100.00%	100.00%	0.00%	100.00%	100.00%	100.00%	46	100.00%	0.00%	0.422649731	#DIV/0!	#DIV/0!	0.422649731	0.422649731	#DIV/0!
T446	161	AAAAAAAAGGTGATGTCAGTGCGAAAGCACTGACATCACCTTTTTTTT	-25.79	#DIV/0!	0.00%	100.00%	100.00%	100.00%	20	100.00%	0.00%	100.00%	100.00%	100.00%	100.00%	0.00%	100.00%	100.00%	100.00%	100.00%	0.00%	100.00%	100.00%	100.00%	39	100.00%	0.00%	#DIV/0!	#DIV/0!	#DIV/0!	#DIV/0!	#DIV/0!	#DIV/0!
T447	304	AAAAAAAAGCGTTAGGCAGTGCTTTCGCACTGGGTCGGGGTTTTTTTT	-8.02	N	21.14%	38.10%	61.54%	20.00%	57	39.88%	20.83%	26.92%	26.09%	31.58%	28.20%	2.96%	3.85%	19.23%	5.88%	9.65%	8.36%	21.43%	26.67%	8.11%	110	18.73%	9.57%	0.480296605	0.069050389	0.094379681	0.087866011	0.320329775	0.181591762
T448	208	AAAAAAAACGGATGAACAGTGCGAAAGCACTGTTCATCGGTTTTTTTT	-22.44	N	-8.83%	88.89%	100.00%	84.62%	38	91.17%	7.94%	100.00%	93.33%	96.55%	96.63%	3.33%	84.00%	100.00%	96.15%	93.38%	8.35%	100.00%	100.00%	100.00%	46	100.00%	0.00%	0.463179633	0.693640284	0.193921	0.67595166	0.221939359	0.303698886
T449	387	AAAAAAAAGCGTGGAGCAGTGCTTTCGCACTGCAACTTCGTTTTTTTT	-13.7	N	-16.27%	4.17%	34.78%	10.00%	77	16.32%	16.26%	6.06%	8.11%	11.11%	8.43%	2.54%	0.00%	11.11%	11.54%	7.55%	6.54%	30.30%	40.63%	26.83%	106	32.59%	7.18%	0.489418894	0.369549718	0.109099629	0.775931378	0.038011386	0.035927437
T450	36	AAAAAAAAGCTTTGTTCAGTGCTTTCGCACTGAACAAAGCTTTTTTTT	-23.9	#DIV/0!	0.00%	100.00%	100.00%	100.00%	9	100.00%	0.00%	100.00%	100.00%	50.00%	83.33%	28.87%	100.00%	100.00%	I	100.00%	0.00%	100.00%	100.00%	100.00%	10	100.00%	0.00%	0.422649731	#DIV/0!	#DIV/0!	#DIV/0!	0.422649731	#DIV/0!
T451	100	AAAAAAAACCTTAGAGCAGTGCGAAAGCACTGTGCCCGCGTTTTTTTT	-11.44	N	20.98%	80.00%	63.64%	11.11%	30	51.58%	35.99%	25.00%	14.29%	50.00%	29.76%	18.33%	0.00%	0.00%	33.33%	11.11%	19.25%	33.33%	38.46%	20.00%	21	30.60%	9.53%	0.547391773	0.329911396	0.323976296	0.029016805	0.96325031	0.358476542
T452	60	AAAAAAAAGGTAGTAACAGTGCTTTCGCACTGTTACTACCTTTTTTTT	-22.79	#DIV/0!	0.00%	100.00%	100.00%	100.00%	10	100.00%	0.00%	100.00%	100.00%	100.00%	100.00%	0.00%	100.00%	100.00%	90.91%	96.97%	5.25%	100.00%	100.00%	100.00%	18	100.00%	0.00%	#DIV/0!	0.422649731	#DIV/0!	0.422649731	#DIV/0!	0.422649731
T453	48	AAAAAAAAGCTTTACTCAGTGCTTTCGCACTGAGTAAAGCTTTTTTTT	-23.31	#DIV/0!	8.33%	100.00%	100.00%	100.00%	10	100.00%	0.00%	100.00%	100.00%	100.00%	100.00%	0.00%	100.00%	I	100.00%	100.00%	0.00%	100.00%	100.00%	75.00%	14	91.67%	14.43%	#DIV/0!	#DIV/0!	0.422649731	#DIV/0!	0.422649731	0.5
T454	68	AAAAAAAACGAGTGTACAGTGCGAAAGCACTGTACACTCGTTTTTTTT	-25.95	#DIV/0!	4.76%	100.00%	100.00%	I	14	100.00%	0.00%	100.00%	100.00%	100.00%	100.00%	0.00%	100.00%	100.00%	81.82%	93.94%	10.50%	100.00%	85.71%	100.00%	20	95.24%	8.25%	#DIV/0!	#DIV/0!	0.5	0.422649731	0.422649731	0.902718335
T455	53	AAAAAAAAGCTAGTGTCAGTGCGAAAGCACTGACACTAGGTTTTTTTT	-23.42	N	11.19%	100.00%	100.00%	I	2	100.00%	0.00%	25.00%	100.00%	100.00%	75.00%	43.30%	80.00%	100.00%	I	90.00%	14.14%	84.62%	81.82%	100.00%	31	88.81%	9.79%	0.5	0.5	0.052929352	0.5	0.616186657	0.658260673
T456	73	AAAAAAAACGTTTCAACAGTGCTTTCGCACTGTTGAAACGTTTTTTTT	-24.15	#DIV/0!	-3.03%	100.00%	90.91%	100.00%	27	96.97%	5.25%	100.00%	100.00%	100.00%	100.00%	0.00%	83.33%	100.00%	100.00%	94.44%	9.62%	100.00%	100.00%	100.00%	11	100.00%	0.00%	0.422649731	0.769612161	0.422649731	0.422649731	#DIV/0!	0.422649731
T457	28	AAAAAAAAGGTTATCTCAGTGCTTTCGCACTGAGATAACCTTTTTTTT	-22.81	#DIV/0!	0.00%	100.00%	100.00%	100.00%	6	100.00%	0.00%	100.00%	100.00%	100.00%	100.00%	0.00%	100.00%	100.00%	100.00%	100.00%	0.00%	I	I	100.00%	4	100.00%	#DIV/0!	#DIV/0!	#DIV/0!	#DIV/0!	#DIV/0!	#DIV/0!	#DIV/0!
T458	66	AAAAAAAAGGTGTGTGCAGTGCTTTCGCACTGCACACACCTTTTTTTT	-25.94	#DIV/0!	0.00%	100.00%	100.00%	100.00%	9	100.00%	0.00%	83.33%	100.00%	100.00%	94.44%	9.62%	100.00%	100.00%	100.00%	100.00%	0.00%	100.00%	100.00%	100.00%	14	100.00%	0.00%	0.422649731	#DIV/0!	#DIV/0!	0.422649731	0.422649731	#DIV/0!
T459	133	AAAAAAAAGGTCTGTGCAGTGCTTTCGCACTGCACAGACCTTTTTTTT	-25.63	#DIV/0!	1.96%	100.00%	100.00%	100.00%	18	100.00%	0.00%	100.00%	100.00%	100.00%	100.00%	0.00%	100.00%	100.00%	100.00%	100.00%	0.00%	100.00%	100.00%	94.12%	37	98.04%	3.40%	#DIV/0!	#DIV/0!	0.422649731	#DIV/0!	0.422649731	0.422649731
T460	180	AAAAAAAAGGCACTTACAGTGCGAAAGCACTGCTGCTAGCTTTTTTTT	-11.77	N	11.19%	52.94%	56.25%	21.05%	52	43.41%	19.44%	55.00%	35.29%	22.22%	37.51%	16.50%	40.00%	33.33%	5.88%	26.41%	18.08%	33.33%	10.00%	53.33%	31	32.22%	21.69%	0.5146832	0.030163132	0.675347776	0.136578018	0.799216971	0.810955957
T461	102	AAAAAAAAGCAGTATTCAGTGCTTTCGCACTGAATACTGCTTTTTTTT	-23.36	#DIV/0!	-6.67%	100.00%	100.00%	80.00%	25	93.33%	11.55%	100.00%	100.00%	100.00%	100.00%	0.00%	91.67%	92.31%	100.00%	94.66%	4.64%	100.00%	100.00%	100.00%	33	100.00%	0.00%	0.422649731	0.900198678	0.422649731	0.184155834	#DIV/0!	0.184155834
T462	240	AAAAAAAACGACGTGGCAGTGCGAAAGCACTGTCGAACGCTTTTTTTT	-12.43	N	19.58%	100.00%	100.00%	100.00%	77	100.00%	0.00%	90.00%	96.43%	70.59%	85.67%	13.45%	95.00%	73.68%	85.00%	84.56%	10.66%	55.56%	85.71%	100.00%	29	80.42%	22.69%	0.206382059	0.128990327	0.273671571	0.929742934	0.804664941	0.836663792
T463	348	AAAAAAAAGGGTGTGGCAGTGCTTTCGCACTGCACTCCCGTTTTTTTT	-15.43	N	-4.31%	91.67%	73.53%	81.63%	107	82.28%	9.09%	81.08%	66.67%	74.47%	74.07%	7.22%	82.61%	73.33%	65.00%	73.65%	8.81%	93.10%	75.00%	91.67%	81	86.59%	10.06%	0.020524225	0.210900089	0.270517386	0.937035083	0.039692243	0.219066272
T464	28	AAAAAAAAGCATTATACAGTGCGAAAGCACTGTATAATGCTTTTTTTT	-23.74	#DIV/0!	0.00%	100.00%	100.00%	100.00%	5	100.00%	0.00%	100.00%	100.00%	100.00%	100.00%	0.00%	100.00%	I	100.00%	100.00%	0.00%	100.00%	100.00%	I	9	100.00%	0.00%	#DIV/0!	#DIV/0!	#DIV/0!	#DIV/0!	#DIV/0!	#DIV/0!
T465	143	AAAAAAAACGGACGAACAGTGCTTTCGCACTGCGTCGTCGTTTTTTTT	-16.03	N	18.81%	60.00%	27.78%	71.43%	49	53.07%	22.64%	73.33%	76.92%	60.00%	70.09%	8.92%	62.50%	58.33%	73.33%	64.72%	7.74%	44.44%	33.33%	25.00%	26	34.26%	9.76%	0.435245171	0.342888355	0.338890057	0.633009166	0.013870385	0.079708579
T466	32	AAAAAAAACCTTTTGTCAGTGCGAAAGCACTGACAAAAGGTTTTTTTT	-25.16	#DIV/0!	0.00%	100.00%	100.00%	100.00%	12	100.00%	0.00%	100.00%	100.00%	I	100.00%	0.00%	100.00%	0.00%	100.00%	66.67%	57.74%	100.00%	100.00%	I	9	100.00%	0.00%	#DIV/0!	0.422649731	#DIV/0!	0.5	#DIV/0!	0.5
T467	18	AAAAAAAACCGGGGGACAGTGCTTTCGCACTGCGAATCCCTTTTTTTT	-10.39	#DIV/0!	25.00%	0.00%	100.00%	I	6	50.00%	70.71%	0.00%	0.00%	0.00%	0.00%	0.00%	0.00%	I	100.00%	50.00%	70.71%	0.00%	I	50.00%	4	25.00%	35.36%	0.5	#DIV/0!	#DIV/0!	0.5	0.5	0.5
T468	186	AAAAAAAAGGTGGGAACAGTGCGAAAGCACTGTGTGGTGGTTTTTTTT	-10.65	N	-11.07%	46.15%	66.67%	77.78%	46	63.53%	16.04%	71.43%	80.00%	50.00%	67.14%	15.45%	36.84%	70.59%	50.00%	52.48%	17.01%	57.14%	66.67%	100.00%	38	74.60%	22.50%	0.843098443	0.352143553	0.226548276	0.291310521	0.759296979	0.2916908
T469	140	AAAAAAAACCATTTGGCAGTGCGAAAGCACTGCCAAATGGTTTTTTTT	-26.55	#DIV/0!	0.00%	100.00%	100.00%	100.00%	24	100.00%	0.00%	100.00%	100.00%	100.00%	100.00%	0.00%	77.78%	100.00%	100.00%	92.59%	12.83%	100.00%	100.00%	100.00%	41	100.00%	0.00%	#DIV/0!	0.422649731	#DIV/0!	0.422649731	#DIV/0!	0.422649731
T470	243	AAAAAAAACGTGGATACAGTGCTTTCGCACTGACGTTTGGTTTTTTTT	-10.05	N	-5.85%	0.00%	16.67%	35.29%	34	17.32%	17.66%	7.14%	4.55%	15.38%	9.02%	5.66%	5.26%	9.09%	10.34%	8.23%	2.65%	29.41%	28.57%	11.54%	71	23.17%	10.09%	0.41059726	0.408283485	0.744210563	0.805369025	0.256979722	0.166542329
T471	308	AAAAAAAAGGTGGTTCCAGTGCGAAAGCACTGCTTCGCGGTTTTTTTT	-9.47	N	-9.16%	23.08%	26.32%	27.50%	91	25.63%	2.29%	16.22%	5.26%	26.47%	15.98%	10.61%	18.52%	20.00%	35.71%	24.74%	9.53%	21.43%	45.45%	37.50%	52	34.79%	12.24%	0.246146251	0.864337743	0.267125026	0.135247149	0.224281414	0.322212103
T472	63	AAAAAAAACCTTTGTTCAGTGCTTTCGCACTGAACAAAGGTTTTTTTT	-23.66	#DIV/0!	0.00%	100.00%	100.00%	100.00%	23	100.00%	0.00%	100.00%	I	88.89%	94.44%	7.86%	100.00%	100.00%	100.00%	100.00%	0.00%	I	100.00%	100.00%	11	100.00%	0.00%	0.5	#DIV/0!	#DIV/0!	0.5	#DIV/0!	#DIV/0!
T473	95	AAAAAAAACCTGTGTGCAGTGCTTTCGCACTGCACACAGGTTTTTTTT	-25.94	#DIV/0!	0.00%	100.00%	100.00%	100.00%	19	100.00%	0.00%	100.00%	100.00%	100.00%	100.00%	0.00%	87.50%	88.89%	100.00%	92.13%	6.85%	100.00%	100.00%	100.00%	21	100.00%	0.00%	#DIV/0!	0.184912387	#DIV/0!	0.184912387	#DIV/0!	0.184912387
T474	233	AAAAAAAAGGTTGGTGCAGTGCTTTCGCACTGCACCAACCTTTTTTTT	-25.89	#DIV/0!	0.00%	100.00%	100.00%	100.00%	28	100.00%	0.00%	100.00%	95.65%	100.00%	98.55%	2.51%	100.00%	100.00%	100.00%	100.00%	0.00%	100.00%	100.00%	100.00%	57	100.00%	0.00%	0.422649731	#DIV/0!	#DIV/0!	0.422649731	0.422649731	#DIV/0!
T475	61	AAAAAAAAGGTAATTTCAGTGCTTTCGCACTGAAATTACCTTTTTTTT	-22.23	#DIV/0!	0.00%	I	100.00%	100.00%	7	100.00%	0.00%	100.00%	100.00%	100.00%	100.00%	0.00%	100.00%	100.00%	100.00%	100.00%	0.00%	100.00%	100.00%	100.00%	13	100.00%	0.00%	#DIV/0!	#DIV/0!	#DIV/0!	#DIV/0!	#DIV/0!	#DIV/0!
T476	29	AAAAAAAAGGTTTTGACAGTGCTTTCGCACTGTCAAAACCTTTTTTTT	-23.66	#DIV/0!	0.00%	100.00%	100.00%	100.00%	4	100.00%	0.00%	100.00%	100.00%	100.00%	100.00%	0.00%	100.00%	100.00%	100.00%	100.00%	0.00%	I	100.00%	100.00%	7	100.00%	0.00%	#DIV/0!	#DIV/0!	#DIV/0!	#DIV/0!	#DIV/0!	#DIV/0!
T477	138	AAAAAAAACCCTTGTGCAGTGCTTTCGCACTGCACAAGGGTTTTTTTT	-25.89	#DIV/0!	2.08%	100.00%	100.00%	100.00%	22	100.00%	0.00%	92.31%	100.00%	96.43%	96.25%	3.85%	100.00%	100.00%	100.00%	100.00%	0.00%	93.75%	100.00%	100.00%	34	97.92%	3.61%	0.233209402	#DIV/0!	0.422649731	0.233209402	0.248460333	0.422649731
T478	299	AAAAAAAACCCAGATTCAGTGCGAAAGCACTGCAAAGCGCTTTTTTTT	-9.01	N	7.79%	17.39%	18.18%	41.51%	98	25.69%	13.70%	25.00%	37.50%	5.26%	22.59%	16.25%	23.33%	0.00%	19.23%	14.19%	12.46%	7.69%	19.35%	26.67%	59	17.90%	9.57%	0.8711914	0.321296058	0.240723204	0.636750569	0.753964374	0.752144928
T479	265	AAAAAAAAGGTTTTCGCAGTGCGAAAGCACTGCCATCACGTTTTTTTT	-13.33	N	15.78%	40.00%	30.77%	5.26%	52	25.34%	17.99%	17.24%	9.09%	33.33%	19.89%	12.34%	12.00%	5.00%	0.00%	5.67%	6.03%	0.00%	25.00%	3.70%	72	9.57%	13.49%	0.775766523	0.11279755	0.324368531	0.275286171	0.527000523	0.713875145
T480	279	AAAAAAAAGGTCCTAACAGTGCGAAAGCACTGGATCAGCGTTTTTTTT	-10.55	N	10.32%	6.67%	27.27%	23.21%	93	19.05%	10.92%	13.04%	6.67%	15.38%	11.70%	4.51%	5.00%	0.00%	10.00%	5.00%	5.00%	11.11%	9.52%	5.56%	57	8.73%	2.86%	0.445000514	0.198139799	0.296984744	0.012882946	0.506476256	0.468567383
T481	140	AAAAAAAACCTCATGTCAGTGCTTTCGCACTGACATGAGGTTTTTTTT	-24.29	#DIV/0!	1.96%	100.00%	100.00%	100.00%	34	100.00%	0.00%	100.00%	100.00%	87.50%	95.83%	7.22%	100.00%	100.00%	100.00%	100.00%	0.00%	94.12%	100.00%	100.00%	37	98.04%	3.40%	0.422649731	#DIV/0!	0.422649731	0.422649731	0.723436712	0.422649731
T482	86	AAAAAAAACCATTAGTCAGTGCTTTCGCACTGACTAATGGTTTTTTTT	-23.12	#DIV/0!	0.00%	100.00%	100.00%	100.00%	18	100.00%	0.00%	100.00%	100.00%	100.00%	100.00%	0.00%	100.00%	100.00%	85.71%	95.24%	8.25%	100.00%	100.00%	100.00%	24	100.00%	0.00%	#DIV/0!	0.422649731	#DIV/0!	0.422649731	#DIV/0!	0.422649731
T483	60	AAAAAAAAGCAGTGTACAGTGCTTTCGCACTGTACACTGCTTTTTTTT	-24.51	#DIV/0!	0.00%	100.00%	100.00%	100.00%	10	100.00%	0.00%	100.00%	100.00%	100.00%	100.00%	0.00%	100.00%	100.00%	100.00%	100.00%	0.00%	100.00%	100.00%	100.00%	15	100.00%	0.00%	#DIV/0!	#DIV/0!	#DIV/0!	#DIV/0!	#DIV/0!	#DIV/0!
T484	126	AAAAAAAAGCTAGGAGCAGTGCGAAAGCACTGCATTTCCCTTTTTTTT	-13.82	N	28.20%	100.00%	89.47%	73.68%	46	87.72%	13.25%	60.00%	100.00%	71.43%	77.14%	20.60%	54.55%	80.00%	71.43%	68.66%	12.95%	50.00%	50.00%	78.57%	24	59.52%	16.50%	0.557762766	0.289784551	0.235635092	0.291082443	0.407297825	0.492461349
T485	312	AAAAAAAACGTCGGTTCAGTGCTTTCGCACTGGTATTAGCTTTTTTTT	-7.61	N	-3.33%	0.00%	0.00%	0.00%	50	0.00%	0.00%	0.00%	3.45%	0.00%	1.15%	1.99%	0.00%	5.71%	0.00%	1.90%	3.30%	0.00%	10.00%	0.00%	77	3.33%	5.77%	0.422649731	0.422649731	0.422649731	0.422649731	0.422649731	0.422649731
T486	22	AAAAAAAAGGTAACAGCAGTGCGAAAGCACTGCCCCTCGGTTTTTTTT	-11.65	#DIV/0!	-8.33%	I	0.00%	0.00%	6	0.00%	0.00%	I	0.00%	0.00%	0.00%	0.00%	0.00%	0.00%	I	0.00%	0.00%	0.00%	25.00%	0.00%	7	8.33%	14.43%	#DIV/0!	#DIV/0!	0.5	#DIV/0!	0.5	0.5
T487	28	AAAAAAAAGGTTTTTACAGTGCGAAAGCACTGTAAAAACCTTTTTTTT	-23.99	#DIV/0!	0.00%	100.00%	100.00%	100.00%	6	100.00%	0.00%	I	I	100.00%	100.00%	#DIV/0!	100.00%	I	100.00%	100.00%	0.00%	I	100.00%	100.00%	5	100.00%	0.00%	#DIV/0!	#DIV/0!	#DIV/0!	#DIV/0!	#DIV/0!	#DIV/0!
T488	78	AAAAAAAACGAATGTTCAGTGCTTTCGCACTGAACATTCGTTTTTTTT	-23.89	#DIV/0!	0.00%	100.00%	100.00%	100.00%	12	100.00%	0.00%	100.00%	25.00%	100.00%	75.00%	43.30%	100.00%	100.00%	100.00%	100.00%	0.00%	100.00%	100.00%	100.00%	24	100.00%	0.00%	0.422649731	#DIV/0!	#DIV/0!	0.422649731	0.422649731	#DIV/0!
T489	194	AAAAAAAACCATACGCCAGTGCGAAAGCACTGCTGCCCCGTTTTTTTT	-10.75	N	10.87%	0.00%	23.53%	32.14%	58	18.56%	16.64%	15.38%	0.00%	36.36%	17.25%	18.25%	0.00%	10.00%	11.11%	7.04%	6.12%	0.00%	23.08%	0.00%	30	7.69%	13.32%	0.920305487	0.202086347	0.41458013	0.433337831	0.638045813	0.933859694
T490	366	AAAAAAAAGGGGGTTGCAGTGCTTTCGCACTGTGGATGCCTTTTTTTT	-12.22	N	12.17%	10.00%	35.00%	18.52%	87	21.17%	12.71%	9.30%	5.56%	25.93%	13.59%	10.84%	0.00%	11.11%	8.57%	6.56%	5.82%	11.11%	9.09%	6.82%	93	9.01%	2.15%	0.567799523	0.087714253	0.25932617	0.40452884	0.592826419	0.629314367
T491	114	AAAAAAAAGGAGTGTTCAGTGCGAAAGCACTGGATTATGCTTTTTTTT	-11.29	N	13.81%	75.00%	33.33%	52.94%	24	53.76%	20.85%	54.55%	33.33%	14.29%	34.05%	20.14%	0.00%	0.00%	16.67%	5.56%	9.62%	55.56%	35.71%	28.57%	30	39.95%	13.98%	0.219658787	0.069576534	0.23493419	0.228337513	0.297029773	0.112374635
T492	166	AAAAAAAACGGAAGAACAGTGCGAAAGCACTGCACCAACCTTTTTTTT	-10.72	N	-15.13%	50.00%	66.67%	37.04%	60	51.23%	14.85%	20.00%	35.29%	33.33%	29.54%	8.32%	31.58%	12.50%	53.85%	32.64%	20.69%	71.43%	71.43%	56.25%	30	66.37%	8.76%	0.137579563	0.459952873	0.101404959	0.836233295	0.046571936	0.179279424
T493	316	AAAAAAAACGCCGCTTCAGTGCTTTCGCACTGGCTAATGCTTTTTTTT	-9.12	#DIV/0!	2.32%	0.00%	0.00%	14.29%	47	4.76%	8.25%	0.00%	0.00%	0.00%	0.00%	0.00%	0.00%	0.00%	0.00%	0.00%	0.00%	3.33%	4.00%	0.00%	92	2.44%	2.14%	0.422649731	0.422649731	0.736010998	#DIV/0!	0.186856602	0.186856602
T494	82	AAAAAAAAGCCCCTAGCAGTGCGAAAGCACTGAGCTACGGTTTTTTTT	-12.04	N	-43.07%	55.56%	50.00%	28.57%	27	44.71%	14.25%	80.00%	90.00%	100.00%	90.00%	10.00%	50.00%	66.67%	37.50%	51.39%	14.63%	80.00%	83.33%	100.00%	12	87.78%	10.72%	0.081828308	0.412899836	0.096084359	0.085743932	0.422649731	0.11605455
T495	274	AAAAAAAAGCAGAGAACAGTGCTTTCGCACTGAAATTCCGTTTTTTTT	-8.01	N	-4.67%	0.00%	8.33%	9.52%	47	5.95%	5.19%	12.00%	0.00%	9.52%	7.17%	6.34%	0.00%	0.00%	12.12%	4.04%	7.00%	14.29%	13.04%	4.55%	66	10.62%	5.30%	0.855100003	0.62060501	0.489225755	0.557856144	0.577577527	0.45104312
T496	172	AAAAAAAACCGGCTATCAGTGCGAAAGCACTGGCAACCCCTTTTTTTT	-9.95	N	4.81%	60.00%	77.78%	67.86%	52	68.54%	8.91%	18.75%	38.46%	84.62%	47.28%	33.81%	28.57%	20.00%	63.64%	37.40%	23.12%	63.64%	69.23%	58.33%	36	63.73%	5.45%	0.379788421	0.181581611	0.373558115	0.422687657	0.528315302	0.248336958
T497	289	AAAAAAAAGCAGAGCGCAGTGCGAAAGCACTGGAATAACGTTTTTTTT	-9.51	N	-3.70%	0.00%	0.00%	0.00%	78	0.00%	0.00%	3.23%	11.11%	4.55%	6.29%	4.22%	4.35%	5.26%	2.63%	4.08%	1.34%	11.11%	0.00%	0.00%	60	3.70%	6.42%	0.123002671	0.033916655	0.422649731	0.387094806	0.687618369	0.927132531
T498	60	AAAAAAAAGCTATACTCAGTGCTTTCGCACTGAGTATAGCTTTTTTTT	-22.77	#DIV/0!	0.00%	100.00%	100.00%	100.00%	8	100.00%	0.00%	100.00%	90.00%	100.00%	96.67%	5.77%	100.00%	100.00%	90.91%	96.97%	5.25%	100.00%	100.00%	100.00%	7	100.00%	0.00%	0.422649731	0.422649731	#DIV/0!	0.961163218	0.422649731	0.422649731
T499	156	AAAAAAAACGGCCTGACAGTGCGAAAGCACTGTACCTCCCTTTTTTTT	-11.26	N	-25.44%	22.22%	20.00%	40.74%	60	27.65%	11.39%	12.50%	9.09%	36.36%	19.32%	14.86%	40.00%	50.00%	36.36%	42.12%	7.06%	66.67%	56.25%	36.36%	33	53.09%	15.40%	0.053462686	0.287039092	0.233971289	0.198750825	0.185449074	0.306136039
T500	116	AAAAAAAACGATGTGACAGTGCGAAAGCACTGGTTACCGCTTTTTTTT	-10.22	N	38.33%	75.00%	100.00%	100.00%	23	91.67%	14.43%	61.54%	58.33%	58.33%	59.40%	1.85%	53.33%	50.00%	78.57%	60.63%	15.62%	60.00%	57.14%	42.86%	19	53.33%	9.18%	0.075427409	0.082076162	0.090308366	0.908617509	0.326147069	0.658443045
T501	271	AAAAAAAACGAACATCCAGTGCGAAAGCACTGCATCCTGCTTTTTTTT	-8.91	N	-7.91%	0.00%	3.57%	0.00%	71	1.19%	2.06%	4.76%	10.34%	18.75%	11.29%	7.04%	3.85%	11.76%	7.41%	7.67%	3.97%	17.39%	4.35%	5.56%	64	9.10%	7.21%	0.146927208	0.040030503	0.250469035	0.454330949	0.802922656	0.841257874
T502	57	AAAAAAAACCATTTGACAGTGCGAAAGCACTGTCAAATGGTTTTTTTT	-25.21	#DIV/0!	0.00%	100.00%	100.00%	100.00%	7	100.00%	0.00%	100.00%	100.00%	100.00%	100.00%	0.00%	100.00%	100.00%	100.00%	100.00%	0.00%	100.00%	100.00%	100.00%	17	100.00%	0.00%	#DIV/0!	#DIV/0!	#DIV/0!	#DIV/0!	#DIV/0!	#DIV/0!
T503	239	AAAAAAAAGGTGTTCGCAGTGCGAAAGCACTGGCAATCCGTTTTTTTT	-11.29	N	-0.30%	0.00%	0.00%	9.09%	35	3.03%	5.25%	0.00%	0.00%	0.00%	0.00%	0.00%	0.00%	4.35%	0.00%	1.45%	2.51%	0.00%	10.00%	0.00%	43	3.33%	5.77%	0.422649731	0.728253512	0.961163218	0.422649731	0.422649731	0.422649731
T504	149	AAAAAAAAGCTACTTTCAGTGCGAAAGCACTGGGATAAGGTTTTTTTT	-12.67	N	15.42%	100.00%	95.00%	94.12%	52	96.37%	3.17%	100.00%	100.00%	100.00%	100.00%	0.00%	84.62%	100.00%	100.00%	94.87%	8.88%	42.86%	100.00%	100.00%	24	80.95%	32.99%	0.18617414	0.848987532	0.536809221	0.422649731	0.422649731	0.422649731
T505	85	AAAAAAAACGTGTGTACAGTGCGAAAGCACTGTACACACGTTTTTTTT	-26.26	#DIV/0!	0.00%	100.00%	100.00%	100.00%	13	100.00%	0.00%	100.00%	100.00%	100.00%	100.00%	0.00%	90.91%	100.00%	100.00%	96.97%	5.25%	100.00%	100.00%	100.00%	27	100.00%	0.00%	#DIV/0!	0.422649731	#DIV/0!	0.422649731	#DIV/0!	0.422649731
T506	244	AAAAAAAAGGGCTCGTCAGTGCGAAAGCACTGGCCAAGGGTTTTTTTT	-10.3	N	12.86%	47.83%	51.85%	46.67%	80	48.78%	2.72%	25.00%	35.71%	28.57%	29.76%	5.46%	47.37%	26.67%	52.63%	42.22%	13.73%	27.78%	50.00%	30.00%	48	35.93%	12.24%	0.010721258	0.56111108	0.148081892	0.366632791	0.269900921	0.712657218
T507	157	AAAAAAAAGCGTCCGGCAGTGCGAAAGCACTGACCACACGTTTTTTTT	-14.39	N	-2.78%	100.00%	83.33%	100.00%	45	94.44%	9.62%	100.00%	100.00%	94.12%	98.04%	3.40%	86.67%	100.00%	100.00%	95.56%	7.70%	100.00%	91.67%	100.00%	27	97.22%	4.81%	0.647718062	0.909833037	0.422649731	0.704813743	0.861271584	0.816402982
T508	311	AAAAAAAAGCGGTGAGCAGTGCGAAAGCACTGATCCCTCGTTTTTTTT	-14.23	N	46.75%	59.09%	56.41%	66.67%	97	60.72%	5.32%	45.00%	37.93%	17.65%	33.53%	14.20%	31.71%	25.93%	26.09%	27.91%	3.29%	5.26%	20.00%	16.67%	57	13.98%	7.73%	0.131673742	0.01441946	0.012540629	0.508445135	0.223491116	0.15903946
T509	283	AAAAAAAACCGATTTGCAGTGCGAAAGCACTGACACCACCTTTTTTTT	-9.11	Y	-20.57%	0.00%	6.25%	3.57%	66	3.27%	3.14%	5.88%	8.33%	4.55%	6.25%	1.92%	8.70%	0.00%	3.33%	4.01%	4.39%	25.00%	18.75%	27.78%	50	23.84%	4.62%	0.182806295	0.881011207	0.036495777	0.562223623	0.043164755	0.014463379
T510	80	AAAAAAAAGGTCAGTGCAGTGCTTTCGCACTGCACTGACCTTTTTTTT	-25.63	#DIV/0!	0.00%	100.00%	100.00%	100.00%	13	100.00%	0.00%	85.71%	100.00%	100.00%	95.24%	8.25%	91.67%	100.00%	100.00%	97.22%	4.81%	100.00%	100.00%	100.00%	17	100.00%	0.00%	0.422649731	0.422649731	#DIV/0!	0.422649731	0.422649731	0.422649731
T511	252	AAAAAAAAGGAGCACTCAGTGCGAAAGCACTGTCCTTCCGTTTTTTTT	-11.99	N	40.88%	51.72%	42.42%	65.85%	103	53.33%	11.80%	7.69%	41.18%	31.58%	26.82%	17.24%	35.00%	31.25%	37.50%	34.58%	3.15%	14.29%	15.38%	7.69%	40	12.45%	4.16%	0.177063977	0.065765218	0.046597747	0.546300581	0.304517495	0.032450697
T512	287	AAAAAAAACGGCACGACAGTGCGAAAGCACTGACTCTACCTTTTTTTT	-10.72	N	1.87%	0.00%	5.26%	13.79%	57	6.35%	6.96%	12.90%	15.15%	4.55%	10.87%	5.59%	9.38%	5.88%	6.25%	7.17%	1.92%	0.00%	4.35%	9.09%	63	4.48%	4.55%	0.581900778	0.88254897	0.322970388	0.36358677	0.365369207	0.53018589
T513	136	AAAAAAAAGGTTTGTCCAGTGCTTTCGCACTGGACAAACCTTTTTTTT	-24.5	#DIV/0!	0.00%	100.00%	100.00%	100.00%	17	100.00%	0.00%	100.00%	100.00%	100.00%	100.00%	0.00%	95.65%	100.00%	100.00%	98.55%	2.51%	100.00%	100.00%	100.00%	36	100.00%	0.00%	#DIV/0!	0.422649731	#DIV/0!	0.422649731	#DIV/0!	0.422649731
T514	239	AAAAAAAAGGTATTCTCAGTGCGAAAGCACTGGGAACACCTTTTTTTT	-18.82	N	-1.21%	93.33%	100.00%	100.00%	39	97.78%	3.85%	83.33%	100.00%	90.00%	91.11%	8.39%	96.67%	100.00%	78.13%	91.60%	11.79%	100.00%	100.00%	96.97%	70	98.99%	1.75%	0.183503419	0.516211457	0.71330891	0.952843506	0.244602986	0.330912088
T515	112	AAAAAAAACGTGTTGACAGTGCGAAAGCACTGTTCGAGCCTTTTTTTT	-10.45	N	-11.96%	87.50%	90.91%	85.71%	41	88.04%	2.64%	72.73%	100.00%	100.00%	90.91%	15.75%	80.00%	100.00%	66.67%	82.22%	16.78%	100.00%	100.00%	100.00%	22	100.00%	0.00%	0.778942041	0.550036859	0.015851335	0.558991755	0.422649731	0.207881966
T516	287	AAAAAAAACGGGACTTCAGTGCTTTCGCACTGCTTGGACCTTTTTTTT	-8.92	N	2.82%	14.81%	6.90%	10.81%	93	10.84%	3.96%	13.04%	9.52%	0.00%	7.52%	6.75%	12.90%	0.00%	8.33%	7.08%	6.54%	18.18%	5.88%	0.00%	60	8.02%	9.28%	0.489822283	0.139638427	0.570453013	0.939292511	0.862774143	0.857858717
T517	154	AAAAAAAAGGTCGATTCAGTGCGAAAGCACTGAATCGACCTTTTTTTT	-25.92	#DIV/0!	0.00%	100.00%	100.00%	100.00%	23	100.00%	0.00%	100.00%	100.00%	92.31%	97.44%	4.44%	95.45%	100.00%	100.00%	98.48%	2.62%	100.00%	100.00%	100.00%	44	100.00%	0.00%	0.422649731	0.422649731	#DIV/0!	0.796658842	0.422649731	0.422649731
T518	73	AAAAAAAACGTTTTGTCAGTGCGAAAGCACTGACAAAACGTTTTTTTT	-25.65	#DIV/0!	-3.03%	100.00%	90.91%	100.00%	19	96.97%	5.25%	90.00%	88.89%	I	89.44%	0.79%	100.00%	100.00%	100.00%	100.00%	0.00%	100.00%	100.00%	100.00%	18	100.00%	0.00%	0.37309793	0.422649731	0.422649731	0.033475417	0.033475417	#DIV/0!
T519	83	AAAAAAAACCTTTATTCAGTGCTTTCGCACTGAATAAAGGTTTTTTTT	-22.23	N	1.67%	75.00%	100.00%	100.00%	28	91.67%	14.43%	90.00%	100.00%	75.00%	88.33%	12.58%	100.00%	100.00%	100.00%	100.00%	0.00%	100.00%	100.00%	70.00%	18	90.00%	17.32%	0.801970491	0.422649731	0.926077873	0.249521226	0.74180111	0.422649731
T520	120	AAAAAAAAGGGCTGAGCAGTGCGAAAGCACTGAACATGCGTTTTTTTT	-12.4	N	36.93%	81.82%	72.73%	81.25%	54	78.60%	5.09%	58.33%	100.00%	100.00%	86.11%	24.06%	50.00%	40.00%	44.44%	44.81%	5.01%	0.00%	75.00%	50.00%	7	41.67%	38.19%	0.67935941	0.002054236	0.269877966	0.129775562	0.047213865	0.911026464
T521	341	AAAAAAAAGCAATAAACAGTGCTTTCGCACTGGCCCAGGCTTTTTTTT	-12.33	N	-2.76%	5.26%	10.00%	10.53%	68	8.60%	2.90%	0.00%	2.86%	11.11%	4.66%	5.77%	0.00%	0.00%	8.00%	2.67%	4.62%	11.11%	11.54%	11.43%	88	11.36%	0.22%	0.232436349	0.113016692	0.217277929	0.184241662	0.176797431	0.080891289
T522	74	AAAAAAAACGTGCAGGCAGTGCGAAAGCACTGCGGACGGGTTTTTTTT	-15.28	N	-11.11%	33.33%	83.33%	100.00%	31	72.22%	34.69%	71.43%	100.00%	80.00%	83.81%	14.66%	100.00%	50.00%	66.67%	72.22%	25.46%	100.00%	100.00%	50.00%	11	83.33%	28.87%	0.565036752	1	0.773544593	0.660472461	0.98009137	0.634851628
T523	276	AAAAAAAAGGTCGTTTCAGTGCGAAAGCACTGAAACGAGCTTTTTTTT	-24.14	N	-6.71%	58.82%	61.54%	52.63%	49	57.66%	4.57%	33.33%	66.67%	50.00%	50.00%	16.67%	39.39%	54.84%	58.33%	50.86%	10.08%	75.00%	76.47%	41.67%	57	64.38%	19.68%	0.492023342	0.447037362	0.527126311	0.905559461	0.428884402	0.477986931
T524	84	AAAAAAAACCTTAAAACAGTGCGAAAGCACTGTTTTAAGGTTTTTTTT	-23.99	#DIV/0!	0.00%	100.00%	100.00%	100.00%	29	100.00%	0.00%	100.00%	100.00%	100.00%	100.00%	0.00%	100.00%	100.00%	100.00%	100.00%	0.00%	100.00%	100.00%	100.00%	18	100.00%	0.00%	#DIV/0!	#DIV/0!	#DIV/0!	#DIV/0!	#DIV/0!	#DIV/0!
T525	322	AAAAAAAAGGGGTGGTCAGTGCGAAAGCACTGCCTACTCGTTTTTTTT	-13.62	N	2.78%	91.67%	100.00%	100.00%	102	97.22%	4.81%	83.33%	92.59%	92.11%	89.34%	5.21%	100.00%	100.00%	90.00%	96.67%	5.77%	100.00%	100.00%	83.33%	54	94.44%	9.62%	0.001150101	0.926077873	0.74180111	0.309156475	0.563469335	0.422649731
T526	165	AAAAAAAAGGGATATCCAGTGCGAAAGCACTGAAGTCAGGTTTTTTTT	-9.21	N	11.92%	63.64%	9.09%	44.44%	31	39.06%	27.67%	23.53%	7.14%	15.38%	15.35%	8.19%	31.25%	22.73%	11.11%	21.70%	10.11%	23.08%	33.33%	25.00%	34	27.14%	5.45%	0.171654593	0.37915974	0.595923419	0.38647412	0.268502874	0.511541555
T527	351	AAAAAAAACGGGGCCGCAGTGCTTTCGCACTGTGCTAGGCTTTTTTTT	-10.08	N	11.52%	22.73%	11.76%	11.76%	73	15.42%	6.33%	7.69%	7.14%	0.00%	4.95%	4.29%	3.70%	3.57%	0.00%	2.43%	2.10%	3.03%	6.67%	2.00%	113	3.90%	2.45%	0.076420659	0.055198187	0.115865418	0.184743711	0.644402881	0.318521886
T528	293	AAAAAAAACGGCTAGTCAGTGCGAAAGCACTGGTCAACGCTTTTTTTT	-10.32	Y	78.10%	92.00%	72.22%	91.67%	109	85.30%	11.32%	77.42%	54.29%	50.00%	60.57%	14.75%	44.83%	50.00%	52.17%	49.00%	3.77%	0.00%	9.09%	12.50%	36	7.20%	6.46%	0.101133865	0.038921325	0.011240475	0.391815572	0.048686087	0.001378158
T529	355	AAAAAAAACCGGTGTGCAGTGCTTTCGCACTGCCCCATGCTTTTTTTT	-10.23	N	-10.51%	37.50%	9.09%	20.83%	62	22.47%	14.28%	3.57%	12.12%	22.73%	12.81%	9.60%	24.14%	33.33%	12.00%	23.16%	10.70%	40.00%	29.17%	29.79%	101	32.98%	6.08%	0.509158744	0.959325544	0.177187743	0.429652799	0.144116474	0.296446511
T530	237	AAAAAAAAGGTAACTTCAGTGCGAAAGCACTGCAACAAGGTTTTTTTT	-9.21	N	26.54%	37.50%	41.67%	37.50%	60	38.89%	2.41%	35.00%	27.78%	28.57%	30.45%	3.96%	12.00%	0.00%	17.65%	9.88%	9.01%	8.33%	13.33%	15.38%	40	12.35%	3.63%	0.124697583	0.047214773	0.00695341	0.054626081	0.052052274	0.694920154
T531	278	AAAAAAAAGCCTTACCCAGTGCGAAAGCACTGCGCGTACCTTTTTTTT	-10.69	N	-2.28%	11.54%	15.00%	10.00%	76	12.18%	2.56%	18.52%	3.23%	5.56%	9.10%	8.24%	21.21%	5.26%	4.55%	10.34%	9.42%	6.25%	21.74%	15.38%	52	14.46%	7.79%	0.629363324	0.784307951	0.609974426	0.390595393	0.617896078	0.711896014
T532	174	AAAAAAAAGCAATCGACAGTGCGAAAGCACTGAAGGCGGGTTTTTTTT	-9.51	N	5.36%	92.86%	91.67%	97.06%	72	93.86%	2.83%	88.89%	66.67%	95.45%	83.67%	15.09%	33.33%	77.78%	62.50%	57.87%	22.58%	85.71%	88.89%	90.91%	27	88.50%	2.62%	0.30408371	0.112206346	0.055773263	0.31821308	0.634428816	0.124667233
T533	128	AAAAAAAACGTTTGAACAGTGCTTTCGCACTGTTCAAACGTTTTTTTT	-24.15	#DIV/0!	-11.90%	100.00%	71.43%	92.86%	38	88.10%	14.87%	100.00%	100.00%	100.00%	100.00%	0.00%	96.00%	75.00%	100.00%	90.33%	13.43%	100.00%	100.00%	100.00%	28	100.00%	0.00%	0.299859958	0.565985344	0.299859958	0.338685027	#DIV/0!	0.338685027
T534	234	AAAAAAAACGGGGATTCAGTGCGAAAGCACTGCCTCATCCTTTTTTTT	-11.12	N	3.16%	7.69%	18.18%	12.50%	75	12.79%	5.25%	9.52%	14.29%	16.67%	13.49%	3.64%	4.00%	0.00%	10.00%	4.67%	5.03%	22.22%	6.67%	0.00%	38	9.63%	11.40%	0.797433496	0.24829373	0.755084184	0.084912196	0.6999389	0.606202439
T535	330	AAAAAAAAGGGCGCCACAGTGCGAAAGCACTGCATTGCCGTTTTTTTT	-15	N	3.40%	100.00%	77.78%	97.30%	86	91.69%	12.13%	75.00%	80.00%	77.42%	77.47%	2.50%	57.69%	87.50%	82.35%	75.85%	15.93%	100.00%	76.00%	88.89%	65	88.30%	12.01%	0.230799237	0.402288944	0.315708787	0.855669256	0.325546409	0.513609873
T536	78	AAAAAAAAGGATATGACAGTGCGAAAGCACTGCCCGAGCGTTTTTTTT	-9.51	Y	45.00%	50.00%	50.00%	60.00%	25	53.33%	5.77%	60.00%	33.33%	50.00%	47.78%	13.47%	50.00%	33.33%	33.33%	38.89%	9.62%	25.00%	0.00%	0.00%	15	8.33%	14.43%	0.559774547	0.20441292	0.049554986	0.207881966	0.01757742	0.008163402
T537	327	AAAAAAAACGGTGTTACAGTGCTTTCGCACTGCCCAGTCCTTTTTTTT	-9.12	N	1.35%	0.00%	5.56%	27.78%	64	11.11%	14.70%	4.00%	0.00%	0.00%	1.33%	2.31%	0.00%	0.00%	0.00%	0.00%	0.00%	3.23%	21.05%	5.00%	90	9.76%	9.82%	0.408030084	0.32063378	0.915599487	0.422649731	0.325953378	0.227333198
T538	135	AAAAAAAACGTTACGTCAGTGCTTTCGCACTGACGTAACGTTTTTTTT	-24.89	#DIV/0!	0.00%	100.00%	100.00%	100.00%	25	100.00%	0.00%	100.00%	100.00%	100.00%	100.00%	0.00%	95.45%	100.00%	100.00%	98.48%	2.62%	100.00%	100.00%	100.00%	35	100.00%	0.00%	#DIV/0!	0.422649731	#DIV/0!	0.422649731	#DIV/0!	0.422649731
T539	319	AAAAAAAACCTTGGTGCAGTGCTTTCGCACTGACGTTCCCTTTTTTTT	-7.61	N	-5.74%	0.00%	21.05%	0.00%	58	7.02%	12.15%	0.00%	0.00%	7.89%	2.63%	4.56%	4.35%	4.55%	16.00%	8.30%	6.67%	13.04%	10.00%	15.22%	89	12.75%	2.62%	0.662131311	0.905224655	0.565922442	0.043424339	0.025635259	0.250308249
T540	71	AAAAAAAACCAATTTGCAGTGCGAAAGCACTGCAAATTGGTTTTTTTT	-25.71	#DIV/0!	0.00%	100.00%	100.00%	100.00%	11	100.00%	0.00%	100.00%	100.00%	100.00%	100.00%	0.00%	100.00%	100.00%	100.00%	100.00%	0.00%	100.00%	100.00%	100.00%	20	100.00%	0.00%	#DIV/0!	#DIV/0!	#DIV/0!	#DIV/0!	#DIV/0!	#DIV/0!
T541	285	AAAAAAAAGGATTTTCCAGTGCGAAAGCACTGAAGGACCGTTTTTTTT	-10.99	N	20.96%	65.79%	67.65%	78.79%	138	70.74%	7.03%	64.29%	63.16%	50.00%	59.15%	7.94%	55.56%	41.67%	68.42%	55.21%	13.38%	63.64%	35.71%	50.00%	29	49.78%	13.96%	0.311705303	0.097094348	0.15673951	0.769999389	0.409154261	0.551593605
T542	108	AAAAAAAAGCTTCTCACAGTGCGAAAGCACTGAGAAAGCCTTTTTTTT	-13.25	N	47.88%	88.89%	71.43%	66.67%	44	75.66%	11.70%	42.86%	57.14%	33.33%	44.44%	11.98%	22.22%	50.00%	27.27%	33.16%	14.80%	50.00%	33.33%	0.00%	17	27.78%	25.46%	0.077336254	0.083890486	0.03640215	0.137901147	0.305761415	0.779650693
T543	206	AAAAAAAAGGTGGTTTCAGTGCTTTCGCACTGAAACCACCTTTTTTTT	-24.5	#DIV/0!	-1.67%	100.00%	95.00%	100.00%	60	98.33%	2.89%	100.00%	100.00%	100.00%	100.00%	0.00%	100.00%	100.00%	100.00%	100.00%	0.00%	100.00%	100.00%	100.00%	53	100.00%	0.00%	0.422649731	0.422649731	0.422649731	#DIV/0!	#DIV/0!	#DIV/0!
T544	308	AAAAAAAAGGGACTCACAGTGCGAAAGCACTGGAATACGCTTTTTTTT	-11.49	#DIV/0!	-3.62%	10.81%	8.00%	0.00%	85	6.27%	5.61%	0.00%	3.57%	0.00%	1.19%	2.06%	0.00%	3.57%	0.00%	1.19%	2.06%	14.29%	0.00%	15.38%	52	9.89%	8.58%	0.246882255	0.246882255	0.645477812	#DIV/0!	0.292442277	0.292442277
T545	269	AAAAAAAAGGCCGCTCCAGTGCGAAAGCACTGCATCCCGGTTTTTTTT	-11.07	N	21.39%	64.10%	50.00%	68.42%	114	60.84%	9.63%	66.67%	36.36%	46.67%	49.90%	15.41%	37.50%	53.33%	63.64%	51.49%	13.17%	50.00%	36.36%	32.00%	50	39.45%	9.39%	0.265484329	0.405271766	0.104558443	0.927045943	0.185161656	0.451630216
T546	244	AAAAAAAAGCATACCACAGTGCGAAAGCACTGAGACCTCGTTTTTTTT	-9.51	N	-8.48%	23.81%	0.00%	14.29%	48	12.70%	11.98%	4.35%	11.76%	6.25%	7.45%	3.85%	14.81%	10.53%	31.03%	18.79%	10.82%	36.36%	9.52%	17.65%	49	21.18%	13.76%	0.623401288	0.514322497	0.088439523	0.270865016	0.302047638	0.837202856
T547	254	AAAAAAAACGTATGAACAGTGCGAAAGCACTGCCGCCAGCTTTTTTTT	-9.31	N	11.33%	26.32%	11.11%	35.71%	70	24.38%	12.42%	0.00%	4.35%	33.33%	12.56%	18.12%	13.04%	10.00%	10.34%	11.13%	1.67%	20.00%	12.00%	7.14%	54	13.05%	6.49%	0.249394244	0.198991974	0.329490318	0.908301921	0.975054647	0.580236352
T548	78	AAAAAAAAGGTAGATGCAGTGCTTTCGCACTGCATCTACCTTTTTTTT	-24.2	#DIV/0!	0.00%	100.00%	100.00%	100.00%	5	100.00%	0.00%	100.00%	100.00%	100.00%	100.00%	0.00%	100.00%	100.00%	100.00%	100.00%	0.00%	100.00%	100.00%	100.00%	15	100.00%	0.00%	#DIV/0!	#DIV/0!	#DIV/0!	#DIV/0!	#DIV/0!	#DIV/0!
T549	32	AAAAAAAAGCCAGCTACAGTGCGAAAGCACTGGAACCACGTTTTTTTT	-9.51	#DIV/0!	-36.11%	100.00%	66.67%	25.00%	13	63.89%	37.58%	100.00%	100.00%	100.00%	100.00%	0.00%	66.67%	100.00%	I	83.33%	23.57%	100.00%	100.00%	100.00%	10	100.00%	0.00%	0.237926504	1	0.237926504	0.5	#DIV/0!	0.5
T550	163	AAAAAAAACGTACATTCAGTGCTTTCGCACTGAATGTACGTTTTTTTT	-23.61	N	4.17%	100.00%	100.00%	100.00%	52	100.00%	0.00%	100.00%	100.00%	88.89%	96.30%	6.42%	90.91%	92.31%	90.48%	91.23%	0.96%	100.00%	100.00%	87.50%	42	95.83%	7.22%	0.422649731	0.003948609	0.422649731	0.269737038	0.422649731	0.350587776
T551	244	AAAAAAAACCGAGCCCCAGTGCGAAAGCACTGACATCACCTTTTTTTT	-9.01	N	7.24%	20.00%	0.00%	12.82%	71	10.94%	10.13%	4.35%	7.69%	6.67%	6.24%	1.71%	4.76%	0.00%	8.70%	4.49%	4.35%	0.00%	0.00%	11.11%	33	3.70%	6.42%	0.559397167	0.291850763	0.37558014	0.619559623	0.556621768	0.746282786
T552	89	AAAAAAAAGGTGTGGTCAGTGCTTTCGCACTGACCACACCTTTTTTTT	-25.39	#DIV/0!	3.92%	100.00%	100.00%	I	4	100.00%	0.00%	100.00%	100.00%	100.00%	100.00%	0.00%	100.00%	100.00%	93.75%	97.92%	3.61%	100.00%	88.24%	100.00%	39	96.08%	6.79%	#DIV/0!	#DIV/0!	0.5	0.422649731	0.422649731	0.760999798
T553	81	AAAAAAAAGCTGTATACAGTGCGAAAGCACTGTATACAGCTTTTTTTT	-24.58	#DIV/0!	0.00%	100.00%	100.00%	100.00%	14	100.00%	0.00%	100.00%	100.00%	100.00%	100.00%	0.00%	100.00%	100.00%	100.00%	100.00%	0.00%	100.00%	100.00%	100.00%	18	100.00%	0.00%	#DIV/0!	#DIV/0!	#DIV/0!	#DIV/0!	#DIV/0!	#DIV/0!
T554	246	AAAAAAAAGCCGTGCACAGTGCGAAAGCACTGGACCGACGTTTTTTTT	-10.33	N	16.82%	95.00%	94.74%	85.71%	74	91.82%	5.29%	82.61%	75.76%	56.25%	71.54%	13.68%	73.33%	50.00%	69.23%	64.19%	12.46%	75.00%	66.67%	83.33%	58	75.00%	8.33%	0.055170646	0.086202905	0.156897889	0.579783802	0.797219543	0.144738104
T555	81	AAAAAAAACCTTTCAACAGTGCGAAAGCACTGTTGAAAGGTTTTTTTT	-25.16	#DIV/0!	6.67%	100.00%	100.00%	100.00%	25	100.00%	0.00%	100.00%	100.00%	100.00%	100.00%	0.00%	100.00%	100.00%	100.00%	100.00%	0.00%	100.00%	100.00%	80.00%	23	93.33%	11.55%	#DIV/0!	#DIV/0!	0.422649731	#DIV/0!	0.422649731	0.422649731
T556	273	AAAAAAAACCTATCCACAGTGCGAAAGCACTGCTAATCCCTTTTTTTT	-9.31	N	1.22%	5.56%	16.67%	0.00%	67	7.41%	8.49%	14.81%	8.70%	10.00%	11.17%	3.22%	0.00%	11.11%	8.00%	6.37%	5.73%	6.67%	7.14%	4.76%	64	6.19%	1.26%	0.587209254	0.839808965	0.803116537	0.451005581	0.120812197	0.962937094
T557	75	AAAAAAAAGGTCGAGCCAGTGCGAAAGCACTGAACCCCGGTTTTTTTT	-9.21	N	9.68%	66.67%	36.36%	76.00%	45	59.68%	20.72%	100.00%	50.00%	40.00%	63.33%	32.15%	33.33%	25.00%	50.00%	36.11%	12.73%	50.00%	100.00%	0.00%	9	50.00%	50.00%	0.875626575	0.067572997	0.833253038	0.344213811	0.715732378	0.737568059
T558	43	AAAAAAAAGGTAGATACAGTGCGAAAGCACTGTATCTACCTTTTTTTT	-24.03	#DIV/0!	0.00%	100.00%	100.00%	I	6	100.00%	0.00%	100.00%	100.00%	100.00%	100.00%	0.00%	100.00%	100.00%	100.00%	100.00%	0.00%	100.00%	100.00%	I	7	100.00%	0.00%	#DIV/0!	#DIV/0!	#DIV/0!	#DIV/0!	#DIV/0!	#DIV/0!
T559	266	AAAAAAAAGGCTGAAGCAGTGCGAAAGCACTGGATTCCCCTTTTTTTT	-15.53	N	25.80%	47.62%	50.00%	33.33%	85	43.65%	9.01%	10.34%	33.33%	38.46%	27.38%	14.97%	29.17%	4.76%	10.00%	14.64%	12.85%	20.00%	15.38%	18.18%	44	17.86%	2.32%	0.315163889	0.072020387	0.045404388	0.504292312	0.426227803	0.657411417
T560	36	AAAAAAAACCTTTATACAGTGCGAAAGCACTGTATAAAGGTTTTTTTT	-23.45	#DIV/0!	0.00%	100.00%	100.00%	100.00%	16	100.00%	0.00%	100.00%	I	100.00%	100.00%	0.00%	100.00%	100.00%	100.00%	100.00%	0.00%	100.00%	100.00%	100.00%	9	100.00%	0.00%	#DIV/0!	#DIV/0!	#DIV/0!	#DIV/0!	#DIV/0!	#DIV/0!
T561	125	AAAAAAAAGGTTTTCGCAGTGCGAAAGCACTGGCAAATGGTTTTTTTT	-10.34	N	-39.52%	22.22%	19.23%	40.00%	54	27.15%	11.23%	17.39%	28.57%	6.67%	17.54%	10.95%	33.33%	0.00%	33.33%	22.22%	19.25%	50.00%	50.00%	100.00%	12	66.67%	28.87%	0.523891697	0.631854059	0.061484404	0.807992343	0.158923413	0.094178373
T562	144	AAAAAAAACCGATATGCAGTGCTTTCGCACTGCATATCGGTTTTTTTT	-24.69	N	-1.67%	100.00%	95.00%	100.00%	29	98.33%	2.89%	100.00%	100.00%	92.31%	97.44%	4.44%	90.00%	100.00%	100.00%	96.67%	5.77%	100.00%	100.00%	100.00%	32	100.00%	0.00%	0.830573523	0.74180111	0.422649731	0.894394998	0.422649731	0.422649731
T563	29	AAAAAAAAGGGAGAGCCAGTGCTTTCGCACTGGATCCTCCTTTTTTTT	-15.73	#DIV/0!	0.00%	0.00%	0.00%	I	5	0.00%	0.00%	0.00%	I	0.00%	0.00%	0.00%	I	0.00%	0.00%	0.00%	0.00%	0.00%	0.00%	0.00%	15	0.00%	0.00%	#DIV/0!	#DIV/0!	#DIV/0!	#DIV/0!	#DIV/0!	#DIV/0!
T564	239	AAAAAAAAGGTTTGTCCAGTGCGAAAGCACTGCCGTCCCGTTTTTTTT	-10.76	N	7.87%	46.67%	62.50%	53.33%	61	54.17%	7.95%	46.43%	40.00%	33.33%	39.92%	6.55%	37.04%	20.00%	39.13%	32.06%	10.49%	33.33%	50.00%	55.56%	33	46.30%	11.56%	0.180371705	0.164428365	0.259580758	0.403660138	0.6008221	0.283030763
T565	68	AAAAAAAAGGTAGTGACAGTGCTTTCGCACTGTCACTACCTTTTTTTT	-23.96	#DIV/0!	0.00%	100.00%	100.00%	100.00%	18	100.00%	0.00%	100.00%	100.00%	100.00%	100.00%	0.00%	100.00%	100.00%	100.00%	100.00%	0.00%	100.00%	100.00%	100.00%	18	100.00%	0.00%	#DIV/0!	#DIV/0!	#DIV/0!	#DIV/0!	#DIV/0!	#DIV/0!
T566	276	AAAAAAAAGGCCTAAACAGTGCGAAAGCACTGCCTGCTCGTTTTTTTT	-9.66	N	6.55%	15.79%	22.22%	34.29%	81	24.10%	9.39%	16.67%	15.38%	43.48%	25.18%	15.86%	25.00%	31.82%	20.00%	25.61%	5.93%	23.81%	13.04%	15.79%	63	17.55%	5.59%	0.83759475	0.866281755	0.487715581	0.975071492	0.53944163	0.275964128
T567	249	AAAAAAAAGGACCGGACAGTGCGAAAGCACTGCACACTGGTTTTTTTT	-10.79	N	7.76%	36.36%	16.00%	29.17%	60	27.18%	10.33%	33.33%	12.00%	16.67%	20.67%	11.22%	9.09%	5.00%	15.00%	9.70%	5.03%	6.67%	27.78%	23.81%	54	19.42%	11.22%	0.162874582	0.072484652	0.585142496	0.248646728	0.931982564	0.313940539
T568	242	AAAAAAAAGCCGCAGTCAGTGCGAAAGCACTGCTTTCACGTTTTTTTT	-9.29	N	5.16%	0.00%	5.26%	10.20%	85	5.16%	5.10%	0.00%	5.26%	0.00%	1.75%	3.04%	4.17%	0.00%	0.00%	1.39%	2.41%	0.00%	0.00%	0.00%	54	0.00%	0.00%	0.422649731	0.465833157	0.222223611	0.905693944	0.422649731	0.422649731
T569	228	AAAAAAAAGCCCTAGGCAGTGCGAAAGCACTGAGACCACGTTTTTTTT	-9.31	N	11.29%	16.67%	16.13%	31.58%	68	21.46%	8.77%	8.00%	9.52%	15.79%	11.10%	4.13%	18.75%	4.55%	15.38%	12.89%	7.42%	11.76%	18.75%	0.00%	44	10.17%	9.48%	0.065223227	0.258979856	0.390320152	0.738603704	0.913461159	0.786430577
T570	280	AAAAAAAACCTTTGTTCAGTGCGAAAGCACTGCACTCCCCTTTTTTTT	-9.68	N	-3.14%	53.85%	47.37%	42.86%	60	48.02%	5.52%	14.29%	30.77%	36.67%	27.24%	11.60%	26.67%	18.18%	16.67%	20.51%	5.39%	47.83%	38.10%	67.57%	81	51.16%	15.02%	0.169524846	0.001024266	0.799157346	0.562707841	0.102942486	0.093997716
T571	346	AAAAAAAAGCGGCGTGCAGTGCTTTCGCACTGTGATAGGCTTTTTTTT	-12.52	#DIV/0!	0.00%	0.00%	0.00%	0.00%	60	0.00%	0.00%	0.00%	0.00%	0.00%	0.00%	0.00%	0.00%	0.00%	0.00%	0.00%	0.00%	0.00%	0.00%	0.00%	105	0.00%	0.00%	#DIV/0!	#DIV/0!	#DIV/0!	#DIV/0!	#DIV/0!	#DIV/0!
T572	260	AAAAAAAACGATTGCTCAGTGCGAAAGCACTGAGTAGGGCTTTTTTTT	-12.38	N	-1.53%	45.45%	29.17%	29.41%	52	34.68%	9.33%	42.86%	17.86%	20.00%	26.90%	13.86%	0.00%	17.39%	3.57%	6.99%	9.19%	47.37%	30.00%	31.25%	55	36.21%	9.69%	0.098918228	0.10514019	0.048192168	0.248425917	0.060998577	0.100981463
T573	83	AAAAAAAACCATAATTCAGTGCGAAAGCACTGAATTATGGTTTTTTTT	-23.78	#DIV/0!	0.00%	100.00%	100.00%	100.00%	33	100.00%	0.00%	100.00%	100.00%	100.00%	100.00%	0.00%	100.00%	100.00%	84.62%	94.87%	8.88%	100.00%	100.00%	100.00%	12	100.00%	0.00%	#DIV/0!	0.422649731	#DIV/0!	0.422649731	#DIV/0!	0.422649731
T574	98	AAAAAAAAGGGCGTCCCAGTGCGAAAGCACTGATGCGTGGTTTTTTTT	-12.66	#DIV/0!	-2.78%	100.00%	100.00%	91.67%	60	97.22%	4.81%	100.00%	100.00%	100.00%	100.00%	0.00%	100.00%	100.00%	77.78%	92.59%	12.83%	100.00%	100.00%	100.00%	9	100.00%	0.00%	0.422649731	0.422649731	0.422649731	0.422649731	#DIV/0!	0.422649731
T575	132	AAAAAAAACGTTCATGCAGTGCGAAAGCACTGTATGTCCCTTTTTTTT	-12.2	N	1.09%	86.67%	82.35%	96.15%	58	88.39%	7.06%	90.00%	71.43%	75.00%	78.81%	9.85%	100.00%	87.50%	83.33%	90.28%	8.67%	83.33%	85.71%	92.86%	27	87.30%	4.96%	0.309666067	0.829804551	0.672859155	0.039559638	0.382513019	0.7326114
T576	94	AAAAAAAACGATTGTTCAGTGCTTTCGCACTGAACAATCGTTTTTTTT	-23.89	#DIV/0!	0.00%	100.00%	100.00%	100.00%	31	100.00%	0.00%	100.00%	100.00%	85.71%	95.24%	8.25%	100.00%	100.00%	100.00%	100.00%	0.00%	100.00%	100.00%	100.00%	10	100.00%	0.00%	0.422649731	#DIV/0!	#DIV/0!	0.422649731	0.422649731	#DIV/0!
T577	271	AAAAAAAAGCCGTAGTCAGTGCGAAAGCACTGCTAGATGGTTTTTTTT	-12.21	N	13.50%	43.75%	57.89%	73.08%	61	58.24%	14.67%	54.17%	63.64%	50.00%	55.93%	6.99%	25.00%	53.85%	43.48%	40.77%	14.61%	47.37%	45.83%	41.03%	82	44.74%	3.31%	0.846140671	0.142307436	0.32108239	0.165105048	0.079725581	0.712298705
T578	62	AAAAAAAAGCGTTTGTCAGTGCTTTCGCACTGACAAACCCTTTTTTTT	-19.33	N	40.00%	100.00%	100.00%	100.00%	5	100.00%	0.00%	30.00%	0.00%	30.00%	20.00%	17.32%	77.78%	0.00%	75.00%	50.93%	44.13%	80.00%	33.33%	66.67%	14	60.00%	24.04%	0.015268072	0.193910523	0.102241598	0.183869131	0.015820207	0.543528887
T579	201	AAAAAAAAGCGTGATACAGTGCGAAAGCACTGACTCCACGTTTTTTTT	-14.76	N	-8.52%	41.67%	48.15%	61.11%	69	50.31%	9.90%	43.75%	14.29%	42.86%	33.63%	16.76%	16.67%	16.67%	56.25%	29.86%	22.85%	63.64%	42.86%	70.00%	35	58.83%	14.20%	0.250194649	0.125383961	0.39211312	0.784556403	0.011193081	0.096031815
T580	277	AAAAAAAACGCACTCCCAGTGCGAAAGCACTGAATGCACCTTTTTTTT	-10	N	13.03%	16.00%	16.67%	42.22%	88	24.96%	14.95%	5.56%	15.00%	10.00%	10.19%	4.72%	5.26%	10.71%	15.00%	10.33%	4.88%	4.55%	12.50%	18.75%	54	11.93%	7.12%	0.245263771	0.151028502	0.146614378	0.963048889	0.669588396	0.340054976
T581	78	AAAAAAAAGGTGTTGTCAGTGCGAAAGCACTGACAACACCTTTTTTTT	-26.05	#DIV/0!	0.00%	100.00%	100.00%	100.00%	15	100.00%	0.00%	100.00%	100.00%	100.00%	100.00%	0.00%	100.00%	93.75%	100.00%	97.92%	3.61%	100.00%	100.00%	100.00%	19	100.00%	0.00%	#DIV/0!	0.422649731	#DIV/0!	0.422649731	#DIV/0!	0.422649731
T582	146	AAAAAAAACGTCAATTCAGTGCTTTCGCACTGAATTGACGTTTTTTTT	-23.89	#DIV/0!	-1.67%	100.00%	100.00%	95.00%	57	98.33%	2.89%	100.00%	100.00%	100.00%	100.00%	0.00%	100.00%	100.00%	100.00%	100.00%	0.00%	100.00%	100.00%	100.00%	21	100.00%	0.00%	0.422649731	0.422649731	0.422649731	#DIV/0!	#DIV/0!	#DIV/0!
T583	66	AAAAAAAACGTATGAACAGTGCGAAAGCACTGTTCATACGTTTTTTTT	-25.11	#DIV/0!	0.00%	100.00%	100.00%	I	7	100.00%	0.00%	100.00%	100.00%	100.00%	100.00%	0.00%	100.00%	100.00%	100.00%	100.00%	0.00%	100.00%	100.00%	100.00%	30	100.00%	0.00%	#DIV/0!	#DIV/0!	#DIV/0!	#DIV/0!	#DIV/0!	#DIV/0!
T584	37	AAAAAAAAGGTTTAGACAGTGCTTTCGCACTGTCTAAACCTTTTTTTT	-23.07	#DIV/0!	0.00%	100.00%	I	I	3	100.00%	#DIV/0!	100.00%	100.00%	100.00%	100.00%	0.00%	100.00%	100.00%	100.00%	100.00%	0.00%	100.00%	100.00%	100.00%	8	100.00%	0.00%	#DIV/0!	#DIV/0!	#DIV/0!	#DIV/0!	#DIV/0!	#DIV/0!
T585	195	AAAAAAAAGGTGGTGACAGTGCTTTCGCACTGTCACCACCTTTTTTTT	-25.39	#DIV/0!	0.00%	100.00%	100.00%	100.00%	43	100.00%	0.00%	100.00%	100.00%	100.00%	100.00%	0.00%	100.00%	100.00%	100.00%	100.00%	0.00%	100.00%	100.00%	100.00%	42	100.00%	0.00%	#DIV/0!	#DIV/0!	#DIV/0!	#DIV/0!	#DIV/0!	#DIV/0!
T586	334	AAAAAAAAGGATGAATCAGTGCTTTCGCACTGTCCCTGGGTTTTTTTT	-8.35	N	-6.91%	17.24%	6.90%	3.45%	87	9.20%	7.18%	10.00%	0.00%	7.41%	5.80%	5.19%	8.00%	0.00%	14.81%	7.60%	7.42%	11.11%	25.00%	12.20%	83	16.10%	7.72%	0.453592441	0.829863232	0.430877397	0.593104759	0.299825083	0.418940119
T587	327	AAAAAAAACGTGAGTGCAGTGCTTTCGCACTGAAGGGTCCTTTTTTTT	-7.61	N	-16.92%	25.00%	0.00%	13.64%	44	12.88%	12.52%	11.54%	24.00%	27.78%	21.11%	8.50%	3.77%	25.81%	0.00%	9.86%	13.94%	16.13%	37.25%	36.00%	107	29.79%	11.85%	0.539443759	0.855121058	0.339337577	0.326014839	0.07437444	0.131283158
T588	248	AAAAAAAACCGCGTTTCAGTGCTTTCGCACTGAAACGCCCTTTTTTTT	-18.76	N	1.30%	100.00%	100.00%	88.89%	66	96.30%	6.42%	100.00%	85.00%	100.00%	95.00%	8.66%	95.45%	100.00%	95.45%	96.97%	2.62%	100.00%	95.00%	90.00%	77	95.00%	5.00%	0.879720825	0.853940651	0.561642996	0.790947066	1	0.607141375
T589	63	AAAAAAAACCCTATGGCAGTGCTTTCGCACTGATCGCTGGTTTTTTTT	-11.69	N	1.67%	100.00%	100.00%	80.00%	18	93.33%	11.55%	100.00%	100.00%	100.00%	100.00%	0.00%	75.00%	80.00%	100.00%	85.00%	13.23%	I	83.33%	100.00%	9	91.67%	11.79%	0.422649731	0.617640444	0.942284123	0.188497329	0.5	0.5
T590	80	AAAAAAAAGGTCGTAGCAGTGCTTTCGCACTGCTACGACCTTTTTTTT	-25.48	#DIV/0!	0.00%	100.00%	100.00%	100.00%	20	100.00%	0.00%	100.00%	83.33%	100.00%	94.44%	9.62%	100.00%	100.00%	100.00%	100.00%	0.00%	100.00%	100.00%	100.00%	23	100.00%	0.00%	0.422649731	#DIV/0!	#DIV/0!	0.422649731	0.422649731	#DIV/0!
T591	209	AAAAAAAAGGTATGGCCAGTGCGAAAGCACTGTTCAATCGTTTTTTTT	-9.11	N	-2.37%	70.59%	62.50%	53.13%	65	62.07%	8.74%	52.63%	53.33%	68.42%	58.13%	8.92%	25.00%	41.18%	44.44%	36.87%	10.41%	40.00%	70.00%	83.33%	21	64.44%	22.19%	0.730173141	0.145453693	0.905801837	0.04503456	0.5740962	0.057675214
T592	224	AAAAAAAAGGCAAGTTCAGTGCGAAAGCACTGCGAACAGGTTTTTTTT	-9.35	N	7.52%	11.11%	55.00%	13.33%	44	26.48%	24.72%	22.22%	16.67%	18.18%	19.02%	2.87%	4.35%	0.00%	7.41%	3.92%	3.72%	7.14%	28.00%	21.74%	62	18.96%	10.70%	0.678706253	0.298757898	0.543816872	0.020438749	0.994323959	0.174950413
T593	15	AAAAAAAAGGACTGACCAGTGCGAAAGCACTGCCTCAACGTTTTTTTT	-9.86	#DIV/0!	47.22%	I	I	100.00%	3	100.00%	#DIV/0!	I	0.00%	I	0.00%	#DIV/0!	I	I	100.00%	100.00%	#DIV/0!	33.33%	100.00%	25.00%	8	52.78%	41.11%	#DIV/0!	#DIV/0!	#DIV/0!	#DIV/0!	#DIV/0!	#DIV/0!
T594	39	AAAAAAAAGCACTAATCAGTGCGAAAGCACTGATTAGTGGTTTTTTTT	-22.58	N	38.89%	100.00%	100.00%	100.00%	5	100.00%	0.00%	100.00%	0.00%	0.00%	33.33%	57.74%	50.00%	66.67%	80.00%	65.56%	15.03%	66.67%	66.67%	50.00%	12	61.11%	9.62%	0.183503419	0.058007456	0.019803941	0.51686793	0.463943733	0.775691138
T595	77	AAAAAAAACCGTAATGCAGTGCTTTCGCACTGCATTACGGTTTTTTTT	-24.95	#DIV/0!	-11.11%	100.00%	100.00%	66.67%	14	88.89%	19.25%	0.00%	100.00%	100.00%	66.67%	57.74%	100.00%	100.00%	100.00%	100.00%	0.00%	100.00%	100.00%	100.00%	21	100.00%	0.00%	0.634851628	0.422649731	0.422649731	0.422649731	0.422649731	#DIV/0!
T596	336	AAAAAAAACCGGGGAGCAGTGCGAAAGCACTGTCTCTTCCTTTTTTTT	-11.43	N	22.38%	53.33%	63.64%	52.17%	86	56.38%	6.31%	59.09%	41.67%	50.00%	50.25%	8.71%	30.56%	42.86%	25.00%	32.80%	9.14%	30.00%	32.00%	40.00%	60	34.00%	5.29%	0.534736413	0.006356435	0.058001047	0.20378703	0.126984122	0.888199857
T597	144	AAAAAAAACCGCGGAGCAGTGCGAAAGCACTGTGATGTGCTTTTTTTT	-11.31	N	-5.26%	85.71%	90.00%	96.00%	59	90.57%	5.17%	90.00%	91.67%	100.00%	93.89%	5.36%	100.00%	94.12%	80.00%	91.37%	10.28%	100.00%	100.00%	87.50%	14	95.83%	7.22%	0.057208945	0.936469456	0.530194336	0.806245618	0.813383091	0.18940406
T598	58	AAAAAAAACGTATACTCAGTGCTTTCGCACTGAGTATACGTTTTTTTT	-23.02	#DIV/0!	0.00%	100.00%	100.00%	100.00%	16	100.00%	0.00%	100.00%	100.00%	100.00%	100.00%	0.00%	100.00%	100.00%	100.00%	100.00%	0.00%	100.00%	100.00%	100.00%	14	100.00%	0.00%	#DIV/0!	#DIV/0!	#DIV/0!	#DIV/0!	#DIV/0!	#DIV/0!
T599	120	AAAAAAAACGTACATCCAGTGCGAAAGCACTGGATGTACGTTTTTTTT	-25.95	N	-11.81%	66.67%	75.00%	100.00%	14	80.56%	17.35%	60.00%	100.00%	100.00%	86.67%	23.09%	100.00%	100.00%	88.89%	96.30%	6.42%	93.75%	100.00%	83.33%	37	92.36%	8.42%	0.590905598	0.367763197	0.494504122	0.598236932	0.737969684	0.184912387
T600	322	AAAAAAAACGCGGGGTCAGTGCTTTCGCACTGCGTCACCCTTTTTTTT	-10.53	N	1.91%	0.00%	8.57%	7.69%	66	5.42%	4.72%	3.03%	6.06%	0.00%	3.03%	3.03%	5.71%	3.85%	0.00%	3.19%	2.91%	0.00%	10.53%	0.00%	76	3.51%	6.08%	0.520719319	0.637770031	0.582641484	0.9220933	0.846439634	0.936564266
T601	294	AAAAAAAACCAAGGTCCAGTGCTTTCGCACTGCGTGATCCTTTTTTTT	-7.41	N	8.51%	8.33%	4.35%	45.00%	55	19.23%	22.41%	6.67%	0.00%	0.00%	2.22%	3.85%	17.65%	7.69%	9.52%	11.62%	5.30%	19.05%	5.00%	8.11%	78	10.72%	7.38%	0.348959768	0.642308885	0.616438478	0.01008843	0.057953966	0.533218591
T602	68	AAAAAAAAGCAAATTTCAGTGCGAAAGCACTGAAATTTGCTTTTTTTT	-24.56	#DIV/0!	0.00%	100.00%	100.00%	100.00%	18	100.00%	0.00%	90.91%	100.00%	100.00%	96.97%	5.25%	100.00%	100.00%	100.00%	100.00%	0.00%	100.00%	100.00%	100.00%	15	100.00%	0.00%	0.422649731	#DIV/0!	#DIV/0!	0.422649731	0.422649731	#DIV/0!
T603	203	AAAAAAAACCGAAATTCAGTGCGAAAGCACTGGCCCCCCCTTTTTTTT	-9.11	N	0.72%	25.93%	18.18%	13.89%	85	19.33%	6.10%	0.00%	25.00%	0.00%	8.33%	14.43%	21.05%	0.00%	11.76%	10.94%	10.55%	12.50%	10.00%	33.33%	41	18.61%	12.81%	0.369012807	0.232580682	0.950052083	0.870069029	0.539188945	0.474057066
T604	166	AAAAAAAACGCTCAGTCAGTGCGAAAGCACTGCTAACTGCTTTTTTTT	-10.74	N	23.13%	53.33%	50.00%	25.00%	57	42.78%	15.49%	50.00%	58.33%	57.14%	55.16%	4.51%	22.73%	20.00%	52.94%	31.89%	18.28%	0.00%	21.43%	37.50%	30	19.64%	18.81%	0.357420448	0.631377277	0.351415795	0.14669776	0.05615447	0.229044637
T605	149	AAAAAAAACCTTGGACCAGTGCGAAAGCACTGTTTTGACCTTTTTTTT	-8.91	N	13.52%	36.36%	77.78%	55.00%	40	56.38%	20.74%	58.33%	80.00%	66.67%	68.33%	10.93%	50.00%	66.67%	76.92%	64.53%	13.59%	28.57%	50.00%	50.00%	29	42.86%	12.37%	0.171030119	0.497811017	0.20003336	0.649081018	0.028623153	0.018186283
T606	271	AAAAAAAAGGAAAGACCAGTGCGAAAGCACTGCCCCCTGGTTTTTTTT	-9.11	N	-18.51%	24.24%	6.25%	26.83%	90	19.11%	11.21%	41.67%	47.06%	4.00%	30.91%	23.46%	11.76%	7.14%	25.00%	14.64%	9.27%	16.67%	53.33%	42.86%	47	37.62%	18.89%	0.590383579	0.387419198	0.362686877	0.47916202	0.750733245	0.200064932
T607	262	AAAAAAAACGTATCATCAGTGCGAAAGCACTGTTACCAGCTTTTTTTT	-9.21	N	-5.34%	30.77%	12.50%	0.00%	57	14.42%	15.47%	7.14%	0.00%	7.69%	4.95%	4.29%	0.00%	3.85%	23.33%	9.06%	12.51%	20.00%	28.57%	10.71%	57	19.76%	8.93%	0.409781941	0.765262943	0.581857693	0.595510452	0.184674215	0.458213505
T608	36	AAAAAAAACGGCTGAACAGTGCTTTCGCACTGCACTGGCGTTTTTTTT	-12.52	#DIV/0!	-10.37%	0.00%	I	0.00%	5	0.00%	0.00%	0.00%	0.00%	0.00%	0.00%	0.00%	0.00%	0.00%	0.00%	0.00%	0.00%	20.00%	0.00%	11.11%	18	10.37%	10.02%	#DIV/0!	#DIV/0!	0.177171066	#DIV/0!	0.214918984	0.214918984
T609	251	AAAAAAAACGAATCCACAGTGCGAAAGCACTGGACAAAGGTTTTTTTT	-11.55	N	20.83%	45.45%	53.33%	37.14%	76	45.31%	8.10%	0.00%	29.41%	14.29%	14.57%	14.71%	5.00%	18.18%	24.00%	15.73%	9.73%	14.29%	29.17%	30.00%	58	24.48%	8.84%	0.052829882	0.071432457	0.100041223	0.871603677	0.19114462	0.026798673
T610	336	AAAAAAAAGGTAAAGGCAGTGCTTTCGCACTGCCTTTAGCTTTTTTTT	-22.37	#DIV/0!	-1.39%	100.00%	100.00%	95.83%	60	98.61%	2.41%	100.00%	100.00%	100.00%	100.00%	0.00%	100.00%	100.00%	94.55%	98.18%	3.15%	100.00%	100.00%	100.00%	89	100.00%	0.00%	0.422649731	0.422649731	0.422649731	0.422649731	#DIV/0!	0.422649731
T611	135	AAAAAAAAGCTGTATTCAGTGCGAAAGCACTGAATACAGCTTTTTTTT	-24.86	#DIV/0!	-4.76%	85.71%	100.00%	100.00%	23	95.24%	8.25%	100.00%	100.00%	100.00%	100.00%	0.00%	100.00%	100.00%	100.00%	100.00%	0.00%	100.00%	100.00%	100.00%	33	100.00%	0.00%	0.422649731	0.422649731	0.422649731	#DIV/0!	#DIV/0!	#DIV/0!
T612	172	AAAAAAAAGCGAAAGTCAGTGCGAAAGCACTGTGAGACGGTTTTTTTT	-13.82	Y	-50.04%	0.00%	0.00%	20.00%	31	6.67%	11.55%	12.50%	14.29%	27.78%	18.19%	8.35%	35.29%	17.65%	53.85%	35.60%	18.10%	69.57%	45.00%	55.56%	61	56.71%	12.32%	0.027239374	0.036170196	0.038665551	0.133361056	0.053769727	0.166725902
T613	224	AAAAAAAACCCGAGTTCAGTGCGAAAGCACTGGTCCCACCTTTTTTTT	-9.11	N	8.19%	40.00%	17.65%	15.38%	63	24.34%	13.61%	10.00%	11.11%	7.69%	9.60%	1.74%	13.04%	0.00%	13.04%	8.70%	7.53%	6.25%	22.22%	20.00%	49	16.16%	8.65%	0.193268314	0.160986963	0.587448087	0.87653257	0.332010774	0.467185865
T614	93	AAAAAAAACGGTCCAGCAGTGCGAAAGCACTGGCCAGCCCTTTTTTTT	-10.32	N	11.23%	0.00%	23.08%	27.27%	30	16.78%	14.69%	26.67%	0.00%	0.00%	8.89%	15.40%	22.22%	0.00%	0.00%	7.41%	12.83%	0.00%	0.00%	16.67%	12	5.56%	9.62%	0.69329073	0.61402292	0.234299388	0.422649731	0.816402982	0.884529946
T615	227	AAAAAAAACCTGTATACAGTGCGAAAGCACTGCGCGAACCTTTTTTTT	-9.31	N	-15.37%	0.00%	19.23%	10.00%	56	9.74%	9.62%	4.00%	0.00%	8.70%	4.23%	4.35%	4.17%	16.00%	5.56%	8.57%	6.47%	25.00%	31.58%	18.75%	43	25.11%	6.42%	0.515049455	0.70624723	0.089281775	0.538767294	0.078319919	0.018116698
T616	290	AAAAAAAACGGGTGATCAGTGCTTTCGCACTGCACTCGCCTTTTTTTT	-11.8	N	13.00%	63.64%	45.83%	65.52%	75	58.33%	10.86%	34.21%	34.62%	39.39%	36.07%	2.88%	28.57%	40.00%	54.17%	40.91%	12.82%	37.50%	50.00%	48.48%	63	45.33%	6.82%	0.057883239	0.191589366	0.284542232	0.498200304	0.117773128	0.474735096
T617	122	AAAAAAAACGACAGACCAGTGCTTTCGCACTGAGCACTGGTTTTTTTT	-11.58	N	2.78%	100.00%	80.00%	100.00%	17	93.33%	11.55%	72.73%	87.50%	90.00%	83.41%	9.33%	75.00%	90.91%	82.35%	82.75%	7.96%	100.00%	85.00%	86.67%	44	90.56%	8.22%	0.427040038	0.435967149	0.662131311	0.869214546	0.551344383	0.481249983
T618	54	AAAAAAAACCTTAGATCAGTGCGAAAGCACTGATCTAAGGTTTTTTTT	-24.31	#DIV/0!	16.67%	100.00%	100.00%	100.00%	5	100.00%	0.00%	100.00%	60.00%	100.00%	86.67%	23.09%	100.00%	100.00%	100.00%	100.00%	0.00%	100.00%	50.00%	100.00%	11	83.33%	28.87%	0.422649731	#DIV/0!	0.422649731	0.422649731	0.422649731	0.422649731
T619	49	AAAAAAAACCTTTAGTCAGTGCTTTCGCACTGACTAAAGGTTTTTTTT	-23.07	#DIV/0!	0.00%	100.00%	100.00%	100.00%	20	100.00%	0.00%	100.00%	100.00%	100.00%	100.00%	0.00%	100.00%	I	100.00%	100.00%	0.00%	100.00%	100.00%	100.00%	8	100.00%	0.00%	#DIV/0!	#DIV/0!	#DIV/0!	#DIV/0!	#DIV/0!	#DIV/0!
T620	242	AAAAAAAAGCTACAATCAGTGCGAAAGCACTGTCGACTGGTTTTTTTT	-9.52	N	14.44%	56.25%	68.42%	50.00%	75	58.22%	9.37%	61.54%	62.96%	50.00%	58.17%	7.11%	37.50%	26.09%	27.27%	30.29%	6.28%	40.00%	53.85%	37.50%	31	43.78%	8.80%	0.987113676	0.061834014	0.005592882	0.025221353	0.060467738	0.212668187
T621	93	AAAAAAAACGTTACTACAGTGCGAAAGCACTGTAGTAACGTTTTTTTT	-24.78	#DIV/0!	-13.89%	83.33%	100.00%	75.00%	14	86.11%	12.73%	100.00%	100.00%	100.00%	100.00%	0.00%	100.00%	100.00%	100.00%	100.00%	0.00%	100.00%	100.00%	100.00%	22	100.00%	0.00%	0.199359231	0.199359231	0.199359231	#DIV/0!	#DIV/0!	#DIV/0!
T622	64	AAAAAAAACGTGATTGCAGTGCTTTCGCACTGCAATCACGTTTTTTTT	-25.28	#DIV/0!	0.00%	100.00%	100.00%	100.00%	8	100.00%	0.00%	50.00%	100.00%	100.00%	83.33%	28.87%	100.00%	100.00%	100.00%	100.00%	0.00%	100.00%	100.00%	100.00%	13	100.00%	0.00%	0.422649731	#DIV/0!	#DIV/0!	0.422649731	0.422649731	#DIV/0!
T623	111	AAAAAAAACGATTACTCAGTGCTTTCGCACTGAGTAATCGTTTTTTTT	-23.3	N	2.56%	100.00%	100.00%	100.00%	32	100.00%	0.00%	100.00%	100.00%	90.00%	96.67%	5.77%	80.00%	87.50%	75.00%	80.83%	6.29%	100.00%	92.31%	100.00%	32	97.44%	4.44%	0.422649731	0.034090791	0.422649731	0.018844219	0.894394998	0.111757495
T624	325	AAAAAAAACCAGGGCGCAGTGCTTTCGCACTGTGTACAGCTTTTTTTT	-9.36	N	-8.65%	5.26%	11.11%	0.00%	65	5.46%	5.56%	8.33%	14.71%	12.00%	11.68%	3.20%	3.03%	11.54%	14.81%	9.79%	6.08%	6.90%	16.67%	18.75%	91	14.10%	6.33%	0.164479966	0.498878162	0.236853356	0.518967233	0.414631499	0.008913554
T625	201	AAAAAAAAGCAGCTGTCAGTGCGAAAGCACTGTTGAACGGTTTTTTTT	-9.41	N	25.52%	12.50%	57.89%	55.56%	54	41.98%	25.56%	16.67%	56.25%	20.00%	30.97%	21.95%	12.00%	8.33%	38.10%	19.48%	16.23%	8.33%	28.57%	12.50%	34	16.47%	10.69%	0.467807811	0.258152487	0.154334743	0.612851582	0.158770916	0.841331221
T626	20	AAAAAAAACGAGGGGGCAGTGCTTTCGCACTGATGAATCCTTTTTTTT	-7.68	#DIV/0!	0.00%	0.00%	0.00%	0.00%	4	0.00%	0.00%	0.00%	I	0.00%	0.00%	0.00%	0.00%	0.00%	I	0.00%	0.00%	0.00%	0.00%	0.00%	7	0.00%	0.00%	#DIV/0!	#DIV/0!	#DIV/0!	#DIV/0!	#DIV/0!	#DIV/0!
T627	44	AAAAAAAAGGAGTGTACAGTGCTTTCGCACTGTACACTCCTTTTTTTT	-23.96	#DIV/0!	0.00%	100.00%	100.00%	100.00%	5	100.00%	0.00%	I	100.00%	83.33%	91.67%	11.79%	100.00%	100.00%	100.00%	100.00%	0.00%	100.00%	100.00%	100.00%	11	100.00%	0.00%	0.5	#DIV/0!	#DIV/0!	0.5	0.5	#DIV/0!
T628	122	AAAAAAAAGCGTGGGGCAGTGCGAAAGCACTGACATCACGTTTTTTTT	-14.78	#DIV/0!	-2.38%	92.86%	100.00%	100.00%	41	97.62%	4.12%	100.00%	71.43%	100.00%	90.48%	16.50%	100.00%	100.00%	100.00%	100.00%	0.00%	100.00%	100.00%	100.00%	31	100.00%	0.00%	0.579915975	0.422649731	0.422649731	0.422649731	0.422649731	#DIV/0!
T629	283	AAAAAAAAGCATAGTGCAGTGCGAAAGCACTGTAAGCTGCTTTTTTTT	-14.97	N	23.96%	21.05%	50.00%	40.00%	69	37.02%	14.70%	18.52%	28.57%	43.75%	30.28%	12.70%	7.32%	23.53%	18.75%	16.53%	8.33%	4.17%	15.79%	19.23%	69	13.06%	7.89%	0.467164637	0.031045805	0.044805777	0.145143529	0.042746375	0.281993275
T630	136	AAAAAAAACGTTTAGTCAGTGCTTTCGCACTGACTAAACGTTTTTTTT	-23.56	#DIV/0!	3.17%	100.00%	100.00%	100.00%	21	100.00%	0.00%	100.00%	100.00%	100.00%	100.00%	0.00%	100.00%	100.00%	100.00%	100.00%	0.00%	95.24%	100.00%	95.24%	53	96.83%	2.75%	#DIV/0!	#DIV/0!	0.183503419	#DIV/0!	0.183503419	0.183503419
T631	236	AAAAAAAAGGTGCGGGCAGTGCTTTCGCACTGTTTTGACGTTTTTTTT	-10.4	N	9.99%	58.33%	25.00%	70.59%	45	51.31%	23.59%	52.38%	16.67%	38.89%	35.98%	18.03%	6.67%	23.08%	25.00%	18.25%	10.08%	44.83%	39.13%	40.00%	77	41.32%	3.07%	0.203017698	0.169303339	0.523435227	0.362918658	0.610126347	0.092492196
T632	94	AAAAAAAACGTTTATGCAGTGCGAAAGCACTGCATAAACGTTTTTTTT	-25.61	#DIV/0!	3.70%	100.00%	100.00%	100.00%	22	100.00%	0.00%	100.00%	100.00%	100.00%	100.00%	0.00%	100.00%	87.50%	100.00%	95.83%	7.22%	100.00%	88.89%	100.00%	30	96.30%	6.42%	#DIV/0!	0.422649731	0.422649731	0.422649731	0.422649731	0.422649731
T633	119	AAAAAAAACGTAGGTTCAGTGCTTTCGCACTGAACCTACGTTTTTTTT	-24.4	#DIV/0!	-4.76%	85.71%	100.00%	100.00%	13	95.24%	8.25%	100.00%	100.00%	100.00%	100.00%	0.00%	92.86%	100.00%	100.00%	97.62%	4.12%	100.00%	100.00%	100.00%	28	100.00%	0.00%	0.422649731	0.422649731	0.422649731	0.422649731	#DIV/0!	0.422649731
T634	233	AAAAAAAACGGTGGTGCAGTGCTTTCGCACTGGCGGTGCCTTTTTTTT	-9.31	N	-1.41%	14.29%	5.00%	7.14%	55	8.81%	4.86%	5.00%	7.41%	0.00%	4.14%	3.78%	0.00%	4.55%	0.00%	1.52%	2.62%	4.35%	26.32%	0.00%	60	10.22%	14.11%	0.323147683	0.209292631	0.900522067	0.212118112	0.44289455	0.320758654
T635	194	AAAAAAAAGGCCAGCTCAGTGCTTTCGCACTGGACAAAGGTTTTTTTT	-8.1	N	-1.88%	0.00%	33.33%	7.69%	34	13.68%	17.45%	15.79%	0.00%	5.26%	7.02%	8.04%	4.55%	10.00%	0.00%	4.85%	5.01%	15.79%	25.00%	5.88%	48	15.56%	9.56%	0.688034356	0.388112368	0.818344814	0.764329592	0.408531422	0.055959763
T636	270	AAAAAAAAGCTAGTATCAGTGCGAAAGCACTGCTCTTCGCTTTTTTTT	-13.71	N	-3.86%	7.14%	6.67%	12.50%	61	8.77%	3.24%	16.67%	21.43%	16.67%	18.25%	2.75%	0.00%	0.00%	11.11%	3.70%	6.42%	11.76%	15.00%	11.11%	64	12.63%	2.08%	0.090162329	0.110856607	0.306555248	0.090505223	0.00611564	0.18940406
T637	56	AAAAAAAACCTTTTGACAGTGCTTTCGCACTGTCAAAAGGTTTTTTTT	-23.66	#DIV/0!	0.00%	100.00%	100.00%	100.00%	12	100.00%	0.00%	100.00%	100.00%	100.00%	100.00%	0.00%	100.00%	100.00%	100.00%	100.00%	0.00%	100.00%	100.00%	100.00%	19	100.00%	0.00%	#DIV/0!	#DIV/0!	#DIV/0!	#DIV/0!	#DIV/0!	#DIV/0!
T638	31	AAAAAAAAGGTGTGATCAGTGCGAAAGCACTGATCACACCTTTTTTTT	-25.79	#DIV/0!	-25.00%	75.00%	I	I	4	75.00%	#DIV/0!	100.00%	100.00%	100.00%	100.00%	0.00%	100.00%	100.00%	I	100.00%	0.00%	100.00%	100.00%	100.00%	4	100.00%	0.00%	#DIV/0!	#DIV/0!	#DIV/0!	#DIV/0!	#DIV/0!	#DIV/0!
T639	48	AAAAAAAAGCTTTGTGCAGTGCTTTCGCACTGCACAAAGCTTTTTTTT	-25.29	#DIV/0!	0.00%	100.00%	I	100.00%	6	100.00%	0.00%	100.00%	87.50%	100.00%	95.83%	7.22%	100.00%	100.00%	100.00%	100.00%	0.00%	100.00%	100.00%	100.00%	14	100.00%	0.00%	#DIV/0!	#DIV/0!	#DIV/0!	0.422649731	0.422649731	#DIV/0!
T640	62	AAAAAAAACGTAGACACAGTGCGAAAGCACTGACGACTCCTTTTTTTT	-10.32	#DIV/0!	0.00%	100.00%	100.00%	100.00%	18	100.00%	0.00%	33.33%	75.00%	60.00%	56.11%	21.10%	60.00%	88.89%	100.00%	82.96%	20.65%	100.00%	100.00%	100.00%	12	100.00%	0.00%	0.069169974	0.289188419	#DIV/0!	0.070570106	0.069169974	0.289188419
T641	70	AAAAAAAAGCTATATGCAGTGCGAAAGCACTGCATATAGCTTTTTTTT	-24.82	#DIV/0!	0.00%	100.00%	100.00%	100.00%	8	100.00%	0.00%	75.00%	100.00%	100.00%	91.67%	14.43%	100.00%	100.00%	100.00%	100.00%	0.00%	100.00%	100.00%	100.00%	27	100.00%	0.00%	0.422649731	#DIV/0!	#DIV/0!	0.422649731	0.422649731	#DIV/0!
T642	313	AAAAAAAACGTGTGGTCAGTGCTTTCGCACTGTGCCATGCTTTTTTTT	-11.87	N	7.51%	11.76%	25.00%	40.00%	53	25.59%	14.13%	29.03%	12.00%	28.00%	23.01%	9.55%	5.71%	7.69%	14.81%	9.41%	4.79%	11.11%	34.62%	8.51%	91	18.08%	14.38%	0.819417384	0.100335837	0.605046065	0.131565993	0.754684738	0.466859668
T643	305	AAAAAAAACGCTTCCGCAGTGCTTTCGCACTGAGTTCGGCTTTTTTTT	-9.32	N	2.83%	27.78%	10.00%	0.00%	50	12.59%	14.07%	0.00%	0.00%	0.00%	0.00%	0.00%	0.00%	0.00%	17.95%	5.98%	10.36%	0.00%	14.29%	15.00%	90	9.76%	8.46%	0.261218623	0.668653241	0.846104644	0.422649731	0.183746171	0.551279948
T644	231	AAAAAAAAGGATTGGGCAGTGCGAAAGCACTGAACACACGTTTTTTTT	-9.66	N	-2.75%	5.56%	0.00%	0.00%	56	1.85%	3.21%	0.00%	0.00%	6.25%	2.08%	3.61%	11.76%	3.85%	8.00%	7.87%	3.96%	0.00%	7.14%	6.67%	40	4.60%	3.99%	0.95205367	0.037702829	0.576014942	0.198171398	0.390007917	0.539575898
T645	152	AAAAAAAACGTGAGTCCAGTGCGAAAGCACTGTAACCTCCTTTTTTTT	-8.95	N	10.62%	72.73%	57.14%	47.83%	48	59.23%	12.58%	69.23%	27.27%	61.54%	52.68%	22.34%	62.50%	45.00%	40.00%	49.17%	11.81%	37.50%	75.00%	33.33%	21	48.61%	22.95%	0.656687662	0.015045746	0.562726904	0.787901234	0.889652624	0.975710692
T646	75	AAAAAAAACGTCTATTCAGTGCGAAAGCACTGAATAGACGTTTTTTTT	-24.8	#DIV/0!	0.00%	100.00%	100.00%	100.00%	21	100.00%	0.00%	100.00%	100.00%	I	100.00%	0.00%	87.50%	80.00%	90.00%	85.83%	5.20%	100.00%	100.00%	100.00%	15	100.00%	0.00%	#DIV/0!	0.042158511	#DIV/0!	0.144384631	#DIV/0!	0.042158511
T647	294	AAAAAAAACGTAGTGTCAGTGCTTTCGCACTGACACTACCTTTTTTTT	-18.81	N	-23.37%	92.59%	42.86%	94.44%	52	76.63%	29.26%	88.89%	100.00%	94.29%	94.39%	5.56%	96.43%	100.00%	96.00%	97.48%	2.20%	100.00%	100.00%	100.00%	68	100.00%	0.00%	0.462803588	0.369826897	0.300796424	0.309014197	0.22251945	0.184808307
T648	289	AAAAAAAACCGGTGCACAGTGCTTTCGCACTGTAGCGCCCTTTTTTTT	-13.64	N	14.00%	64.00%	50.00%	83.33%	61	65.78%	16.74%	66.67%	68.00%	71.43%	68.70%	2.46%	50.00%	70.59%	55.00%	58.53%	10.74%	28.57%	61.54%	65.22%	70	51.78%	20.18%	0.767360563	0.667147963	0.414632735	0.251938655	0.251038348	0.539575082
T649	256	AAAAAAAAGGTGTCTGCAGTGCGAAAGCACTGCCCACAGGTTTTTTTT	-14.54	N	-2.27%	0.00%	16.67%	0.00%	47	5.56%	9.62%	13.33%	18.18%	9.38%	13.63%	4.41%	7.69%	0.00%	0.00%	2.56%	4.44%	7.14%	9.68%	6.67%	60	7.83%	1.62%	0.145646313	0.717732757	0.672216964	0.09676044	0.074958824	0.224855196
T650	314	AAAAAAAAGGGTGGTCCAGTGCTTTCGCACTGCAGCTGGGTTTTTTTT	-8.62	N	-2.96%	6.25%	5.56%	15.63%	66	9.14%	5.62%	5.41%	4.35%	0.00%	3.25%	2.86%	3.70%	5.56%	22.22%	10.49%	10.20%	8.70%	17.86%	9.76%	92	12.10%	5.01%	0.349701723	0.669266321	0.629832346	0.437956023	0.097355052	0.846957595
T651	100	AAAAAAAAGGGGGGTCCAGTGCGAAAGCACTGCATGGGGGTTTTTTTT	-9.11	N	-13.75%	61.54%	41.67%	0.00%	34	34.40%	31.41%	42.86%	41.67%	0.00%	28.17%	24.41%	37.50%	16.67%	42.86%	32.34%	13.84%	33.33%	44.44%	66.67%	15	48.15%	16.97%	0.422649731	0.935268816	0.671324938	0.855385482	0.486724023	0.256468457
T652	229	AAAAAAAAGGACCAAACAGTGCGAAAGCACTGCAGCCAGCTTTTTTTT	-11.49	N	-28.33%	47.06%	20.83%	26.67%	56	31.52%	13.77%	20.00%	20.00%	17.65%	19.22%	1.36%	30.43%	29.41%	26.32%	28.72%	2.14%	54.55%	80.00%	45.00%	67	59.85%	18.09%	0.253153681	0.740905196	0.213577625	0.002888362	0.054588503	0.087316277
T653	70	AAAAAAAAGCTATGGGCAGTGCGAAAGCACTGGATTCAGGTTTTTTTT	-12.43	N	21.53%	33.33%	66.67%	56.25%	25	52.08%	17.05%	33.33%	66.67%	33.33%	44.44%	19.25%	50.00%	60.00%	16.67%	42.22%	22.69%	0.00%	66.67%	25.00%	12	30.56%	33.68%	0.422649731	0.607026454	0.183927904	0.84286516	0.299859958	0.604757302
T654	92	AAAAAAAACCTTTCAGCAGTGCGAAAGCACTGCTGAAAGGTTTTTTTT	-26.24	#DIV/0!	0.00%	100.00%	100.00%	100.00%	15	100.00%	0.00%	100.00%	100.00%	100.00%	100.00%	0.00%	100.00%	100.00%	100.00%	100.00%	0.00%	100.00%	100.00%	100.00%	24	100.00%	0.00%	#DIV/0!	#DIV/0!	#DIV/0!	#DIV/0!	#DIV/0!	#DIV/0!
T655	31	AAAAAAAAGGTTTCTTCAGTGCTTTCGCACTGAAGAAACCTTTTTTTT	-23.35	#DIV/0!	0.00%	100.00%	100.00%	100.00%	5	100.00%	0.00%	100.00%	100.00%	I	100.00%	0.00%	100.00%	100.00%	100.00%	100.00%	0.00%	100.00%	100.00%	100.00%	9	100.00%	0.00%	#DIV/0!	#DIV/0!	#DIV/0!	#DIV/0!	#DIV/0!	#DIV/0!
T656	98	AAAAAAAAGGTATGGTCAGTGCTTTCGCACTGACCATACCTTTTTTTT	-23.96	#DIV/0!	3.33%	100.00%	100.00%	100.00%	19	100.00%	0.00%	100.00%	100.00%	100.00%	100.00%	0.00%	100.00%	100.00%	100.00%	100.00%	0.00%	100.00%	90.00%	100.00%	31	96.67%	5.77%	#DIV/0!	#DIV/0!	0.422649731	#DIV/0!	0.422649731	0.422649731
T657	306	AAAAAAAAGGGGGGCTCAGTGCTTTCGCACTGCTCATCCGTTTTTTTT	-10.59	N	-0.40%	3.57%	0.00%	7.69%	86	3.75%	3.85%	6.67%	0.00%	0.00%	2.22%	3.85%	10.53%	0.00%	0.00%	3.51%	6.08%	5.56%	3.45%	3.45%	76	4.15%	1.22%	0.679906041	0.958945062	0.882054451	0.422649731	0.332165606	0.840329744
T658	135	AAAAAAAAGCAGATAACAGTGCTTTCGCACTGTTATCTGCTTTTTTTT	-23.36	#DIV/0!	1.85%	100.00%	100.00%	100.00%	30	100.00%	0.00%	100.00%	100.00%	90.00%	96.67%	5.77%	100.00%	100.00%	100.00%	100.00%	0.00%	94.44%	100.00%	100.00%	50	98.15%	3.21%	0.422649731	#DIV/0!	0.422649731	0.422649731	0.775691138	0.422649731
T659	52	AAAAAAAACCTTTACTCAGTGCTTTCGCACTGAGTAAAGGTTTTTTTT	-23.07	#DIV/0!	5.56%	100.00%	100.00%	100.00%	15	100.00%	0.00%	100.00%	100.00%	100.00%	100.00%	0.00%	100.00%	100.00%	100.00%	100.00%	0.00%	100.00%	100.00%	83.33%	12	94.44%	9.62%	#DIV/0!	#DIV/0!	0.422649731	#DIV/0!	0.422649731	0.422649731
T660	206	AAAAAAAAGGTTGCTTCAGTGCTTTCGCACTGCGACATGGTTTTTTTT	-7.71	N	-0.56%	18.75%	53.85%	23.81%	50	32.14%	18.97%	19.05%	9.09%	23.81%	17.32%	7.51%	11.76%	6.67%	9.09%	9.17%	2.55%	23.08%	33.33%	41.67%	49	32.69%	9.31%	0.426501747	0.203221193	0.964962152	0.150461271	0.12328885	0.065544228
T661	193	AAAAAAAAGCAGCTGACAGTGCGAAAGCACTGCCCCCGCGTTTTTTTT	-11.49	N	19.64%	100.00%	92.86%	100.00%	105	97.62%	4.12%	54.55%	92.86%	100.00%	82.47%	24.44%	84.62%	100.00%	92.31%	92.31%	7.69%	100.00%	62.50%	71.43%	19	77.98%	19.59%	0.422649731	0.506056407	0.183878045	0.464869478	0.873870524	0.455574776
T662	273	AAAAAAAACCACAGGGCAGTGCTTTCGCACTGTTTATGCCTTTTTTTT	-8.48	N	-2.90%	0.00%	9.52%	7.69%	57	5.74%	5.05%	9.09%	0.00%	4.00%	4.36%	4.56%	0.00%	4.00%	0.00%	1.33%	2.31%	0.00%	25.93%	0.00%	68	8.64%	14.97%	0.825824594	0.194277296	0.722426484	0.509803922	0.733089627	0.422649731
T663	171	AAAAAAAAGGTCCTTCCAGTGCGAAAGCACTGCACATAGGTTTTTTTT	-9.11	N	37.45%	57.14%	64.29%	90.91%	72	70.78%	17.80%	60.00%	77.78%	100.00%	79.26%	20.04%	92.86%	40.00%	60.00%	64.29%	26.69%	66.67%	0.00%	33.33%	11	33.33%	33.33%	0.110795794	0.788230628	0.252988378	0.595297392	0.225121065	0.020718525
T664	17	AAAAAAAAGGTATGCACAGTGCTTTCGCACTGTGCATACCTTTTTTTT	-24.51	#DIV/0!	0.00%	100.00%	I	I	3	100.00%	#DIV/0!	I	I	100.00%	100.00%	#DIV/0!	I	I	100.00%	100.00%	#DIV/0!	100.00%	100.00%	100.00%	8	100.00%	0.00%	#DIV/0!	#DIV/0!	#DIV/0!	#DIV/0!	#DIV/0!	#DIV/0!
T665	14	AAAAAAAAGCTTACTACAGTGCGAAAGCACTGTAGTAAGCTTTTTTTT	-24.53	#DIV/0!	0.00%	I	100.00%	I	3	100.00%	#DIV/0!	I	100.00%	100.00%	100.00%	0.00%	I	I	100.00%	100.00%	#DIV/0!	100.00%	100.00%	100.00%	5	100.00%	0.00%	#DIV/0!	#DIV/0!	#DIV/0!	#DIV/0!	#DIV/0!	#DIV/0!
T666	108	AAAAAAAAGCTGTGTGCAGTGCTTTCGCACTGCACACAGCTTTTTTTT	-26.18	#DIV/0!	0.00%	100.00%	100.00%	100.00%	13	100.00%	0.00%	100.00%	100.00%	91.67%	97.22%	4.81%	100.00%	93.75%	100.00%	97.92%	3.61%	100.00%	100.00%	100.00%	21	100.00%	0.00%	0.422649731	0.422649731	#DIV/0!	0.884529946	0.422649731	0.422649731
T667	153	AAAAAAAACGTTCACCCAGTGCGAAAGCACTGAACAACCCTTTTTTTT	-9.65	N	9.94%	25.00%	13.33%	44.83%	60	27.72%	15.92%	30.77%	0.00%	30.00%	20.26%	17.55%	20.00%	0.00%	8.33%	9.44%	10.05%	22.22%	11.11%	20.00%	32	17.78%	5.88%	0.377229055	0.191947214	0.313389742	0.22601735	0.750681532	0.112514072
T668	259	AAAAAAAACGGTCAATCAGTGCGAAAGCACTGAGTCCGCCTTTTTTTT	-12.71	N	18.15%	45.83%	52.78%	75.56%	105	58.06%	15.55%	42.86%	55.00%	63.64%	53.83%	10.44%	42.86%	26.67%	55.56%	41.69%	14.48%	22.22%	35.00%	62.50%	37	39.91%	20.58%	0.413925781	0.141843965	0.027148516	0.286440384	0.16142776	0.867326272
T669	81	AAAAAAAACCTTCTCGCAGTGCGAAAGCACTGGCCCAGGCTTTTTTTT	-10.77	N	10.51%	100.00%	80.00%	68.18%	37	82.73%	16.08%	33.33%	100.00%	80.00%	71.11%	34.21%	87.50%	I	40.00%	63.75%	33.59%	100.00%	50.00%	66.67%	10	72.22%	25.46%	0.715010214	0.234226634	0.39426268	0.904938242	0.977196035	0.220946279
T670	136	AAAAAAAACCGTGTTCCAGTGCGAAAGCACTGACATTTGCTTTTTTTT	-9.01	N	7.36%	9.09%	0.00%	36.36%	39	15.15%	18.92%	7.69%	16.67%	7.69%	10.68%	5.18%	20.00%	0.00%	14.29%	11.43%	10.30%	9.09%	14.29%	0.00%	31	7.79%	7.23%	0.766867571	0.738150265	0.67373987	0.940666503	0.387205961	0.725683482
T671	183	AAAAAAAAGGTTGAAACAGTGCGAAAGCACTGTTTCAACCTTTTTTTT	-25.16	#DIV/0!	1.45%	100.00%	100.00%	100.00%	25	100.00%	0.00%	92.86%	83.33%	100.00%	92.06%	8.36%	100.00%	100.00%	100.00%	100.00%	0.00%	100.00%	100.00%	95.65%	56	98.55%	2.51%	0.241901956	#DIV/0!	0.422649731	0.241901956	0.397417326	0.422649731
T672	254	AAAAAAAAGGTAAAGTCAGTGCGAAAGCACTGTCCGCCCGTTTTTTTT	-10.79	N	25.42%	45.00%	36.36%	52.94%	76	44.77%	8.29%	12.12%	21.74%	14.29%	16.05%	5.05%	33.33%	9.09%	38.71%	27.04%	15.78%	0.00%	30.77%	27.27%	42	19.35%	16.85%	0.05810178	0.066939639	0.155004911	0.451676563	0.713299189	0.677770349
T673	157	AAAAAAAAGGCCGAGTCAGTGCGAAAGCACTGCTTTTCGGTTTTTTTT	-12.57	N	-0.92%	15.38%	45.45%	27.27%	35	29.37%	15.14%	20.00%	15.38%	0.00%	11.79%	10.47%	13.33%	30.00%	50.00%	31.11%	18.36%	44.44%	21.43%	25.00%	35	30.29%	12.39%	0.254913065	0.890618611	0.95779818	0.362937811	0.097144353	0.965202766
T674	293	AAAAAAAAGCATGATGCAGTGCTTTCGCACTGCATCATCGTTTTTTTT	-17.91	N	-9.05%	88.46%	89.47%	88.46%	71	88.80%	0.58%	93.75%	85.19%	66.67%	81.87%	13.84%	94.29%	86.96%	100.00%	93.75%	6.54%	100.00%	93.55%	100.00%	73	97.85%	3.72%	0.474199374	0.349095304	0.067953393	0.383639568	0.20750614	0.185571656
T675	231	AAAAAAAAGCAAGTCTCAGTGCGAAAGCACTGTTCATTCGTTTTTTTT	-9.41	N	-1.40%	0.00%	16.67%	4.17%	70	6.94%	8.67%	7.14%	6.25%	0.00%	4.46%	3.89%	4.55%	5.88%	0.00%	3.48%	3.08%	13.33%	7.14%	4.55%	51	8.34%	4.51%	0.677009054	0.516399095	0.852461354	0.347433775	0.131650402	0.155211708
T676	261	AAAAAAAACCAAGATCCAGTGCGAAAGCACTGCGATACCCTTTTTTTT	-9.13	N	-6.49%	0.00%	23.53%	16.67%	60	13.40%	12.10%	12.50%	7.14%	11.11%	10.25%	2.78%	12.12%	5.56%	14.29%	10.65%	4.55%	26.67%	5.00%	28.00%	60	19.89%	12.91%	0.74461189	0.782036293	0.673152317	0.80452677	0.246298702	0.200209607
T677	110	AAAAAAAAGGTTTGCTCAGTGCGAAAGCACTGAGCAAACCTTTTTTTT	-26.24	#DIV/0!	4.17%	100.00%	100.00%	100.00%	21	100.00%	0.00%	100.00%	85.71%	100.00%	95.24%	8.25%	100.00%	100.00%	100.00%	100.00%	0.00%	87.50%	100.00%	100.00%	32	95.83%	7.22%	0.422649731	#DIV/0!	0.422649731	0.422649731	0.945687455	0.422649731
T678	63	AAAAAAAAGGTGAATACAGTGCGAAAGCACTGTATTCACCTTTTTTTT	-24.62	#DIV/0!	0.00%	100.00%	100.00%	100.00%	8	100.00%	0.00%	100.00%	80.00%	100.00%	93.33%	11.55%	100.00%	100.00%	100.00%	100.00%	0.00%	100.00%	100.00%	100.00%	17	100.00%	0.00%	0.422649731	#DIV/0!	#DIV/0!	0.422649731	0.422649731	#DIV/0!
T679	231	AAAAAAAAGCCATCTGCAGTGCGAAAGCACTGACACCCCGTTTTTTTT	-9.31	N	-5.88%	0.00%	0.00%	12.50%	45	4.17%	7.22%	7.41%	2.94%	0.00%	3.45%	3.73%	4.17%	10.00%	0.00%	4.72%	5.02%	0.00%	21.05%	9.09%	38	10.05%	10.56%	0.91621247	0.941827027	0.522362867	0.716194867	0.470317237	0.381140603
T680	24	AAAAAAAAGCCAGCGGCAGTGCTTTCGCACTGGGGGAAGGTTTTTTTT	-10.14	#DIV/0!	38.89%	50.00%	66.67%	100.00%	7	72.22%	25.46%	0.00%	I	66.67%	33.33%	47.14%	75.00%	0.00%	100.00%	58.33%	52.04%	0.00%	66.67%	I	6	33.33%	47.14%	0.125665916	0.662131311	0.5	0.233750123	#DIV/0!	0.962594882
T681	308	AAAAAAAACGTCTCTCCAGTGCTTTCGCACTGACTTGCCCTTTTTTTT	-7.51	#DIV/0!	-2.47%	0.00%	0.00%	0.00%	49	0.00%	0.00%	0.00%	3.70%	0.00%	1.23%	2.14%	0.00%	0.00%	0.00%	0.00%	0.00%	0.00%	0.00%	7.41%	77	2.47%	4.28%	0.422649731	#DIV/0!	0.422649731	0.422649731	0.74180111	0.422649731
T682	126	AAAAAAAACGATTTCACAGTGCGAAAGCACTGCAGACAGCTTTTTTTT	-9.31	N	-10.42%	70.00%	18.18%	50.00%	31	46.06%	26.13%	50.00%	42.86%	46.15%	46.34%	3.57%	55.56%	57.14%	40.00%	50.90%	9.47%	50.00%	75.00%	44.44%	35	56.48%	16.28%	0.985037486	0.803898077	0.701617369	0.521561146	0.454125411	0.497024192
T683	281	AAAAAAAACCTGTCATCAGTGCTTTCGCACTGGTGGCGGCTTTTTTTT	-12.39	N	-4.66%	27.78%	51.72%	42.31%	73	40.60%	12.06%	47.37%	38.46%	33.33%	39.72%	7.10%	41.94%	31.82%	48.15%	40.63%	8.24%	64.71%	41.67%	29.41%	46	45.26%	17.92%	0.939617196	0.997880408	0.800227327	0.907652422	0.468713165	0.742190993
T684	124	AAAAAAAAGGTGGTTACAGTGCTTTCGCACTGTACGGGGGTTTTTTTT	-9.63	N	-31.90%	0.00%	0.00%	14.29%	33	4.76%	8.25%	42.86%	22.22%	27.78%	30.95%	10.68%	0.00%	0.00%	28.57%	9.52%	16.50%	0.00%	30.00%	80.00%	22	36.67%	40.41%	0.095012566	0.422649731	0.235022236	0.231285897	0.854455634	0.210386947
T685	63	AAAAAAAAGGTATCATCAGTGCGAAAGCACTGATGATACCTTTTTTTT	-24.36	#DIV/0!	0.00%	100.00%	100.00%	100.00%	20	100.00%	0.00%	100.00%	100.00%	100.00%	100.00%	0.00%	100.00%	100.00%	100.00%	100.00%	0.00%	I	100.00%	100.00%	7	100.00%	0.00%	#DIV/0!	#DIV/0!	#DIV/0!	#DIV/0!	#DIV/0!	#DIV/0!
T686	159	AAAAAAAAGGTAGGTTCAGTGCTTTCGCACTGAACCTACCTTTTTTTT	-23.91	#DIV/0!	2.78%	100.00%	100.00%	100.00%	33	100.00%	0.00%	100.00%	100.00%	100.00%	100.00%	0.00%	100.00%	100.00%	100.00%	100.00%	0.00%	100.00%	91.67%	100.00%	32	97.22%	4.81%	#DIV/0!	#DIV/0!	0.422649731	#DIV/0!	0.422649731	0.422649731
T687	46	AAAAAAAACGTTTTTACAGTGCGAAAGCACTGTAAAAACGTTTTTTTT	-24.48	#DIV/0!	16.67%	100.00%	100.00%	100.00%	9	100.00%	0.00%	100.00%	100.00%	100.00%	100.00%	0.00%	100.00%	100.00%	100.00%	100.00%	0.00%	100.00%	50.00%	100.00%	16	83.33%	28.87%	#DIV/0!	#DIV/0!	0.422649731	#DIV/0!	0.422649731	0.422649731
T688	305	AAAAAAAACGGGGAAGCAGTGCTTTCGCACTGTCCTTGCCTTTTTTTT	-11.01	N	-6.67%	0.00%	6.25%	5.26%	54	3.84%	3.36%	0.00%	4.17%	0.00%	1.39%	2.41%	6.25%	0.00%	0.00%	2.08%	3.61%	0.00%	23.53%	8.00%	71	10.51%	11.96%	0.250683029	0.704613986	0.339438977	0.839871846	0.245935698	0.430459982
T689	153	AAAAAAAAGGCTGATGCAGTGCGAAAGCACTGGTCATAGGTTTTTTTT	-11.21	N	15.76%	38.46%	40.00%	31.03%	52	36.50%	4.79%	40.00%	0.00%	25.00%	21.67%	20.21%	0.00%	0.00%	20.00%	6.67%	11.55%	0.00%	22.22%	40.00%	19	20.74%	20.04%	0.36540013	0.086734843	0.369803636	0.355496613	0.966695518	0.184631957
T690	61	AAAAAAAAGCAGTATACAGTGCGAAAGCACTGTATACTGCTTTTTTTT	-24.58	#DIV/0!	0.00%	100.00%	100.00%	100.00%	12	100.00%	0.00%	100.00%	100.00%	80.00%	93.33%	11.55%	100.00%	100.00%	100.00%	100.00%	0.00%	100.00%	100.00%	100.00%	12	100.00%	0.00%	0.422649731	#DIV/0!	#DIV/0!	0.422649731	0.422649731	#DIV/0!
T691	123	AAAAAAAACCTTAAAGCAGTGCTTTCGCACTGCTTTAAGGTTTTTTTT	-23.57	#DIV/0!	0.00%	100.00%	100.00%	100.00%	17	100.00%	0.00%	100.00%	88.89%	100.00%	96.30%	6.42%	100.00%	92.31%	100.00%	97.44%	4.44%	100.00%	100.00%	100.00%	32	100.00%	0.00%	0.422649731	0.422649731	#DIV/0!	0.422649731	0.422649731	0.422649731
T692	226	AAAAAAAAGCTGTCCCCAGTGCGAAAGCACTGTCAGTGGGTTTTTTTT	-11.17	N	30.59%	62.50%	64.29%	48.65%	81	58.48%	8.56%	33.33%	18.18%	6.67%	19.39%	13.37%	16.67%	14.29%	25.00%	18.65%	5.63%	18.75%	33.33%	31.58%	53	27.89%	7.96%	0.016601077	0.039673492	0.057965246	0.948680118	0.548759698	0.210317824
T693	86	AAAAAAAAGCTGGGCGCAGTGCGAAAGCACTGTTCAGACGTTTTTTTT	-10.45	N	5.56%	100.00%	33.33%	100.00%	11	77.78%	38.49%	63.64%	88.89%	80.00%	77.51%	12.81%	40.00%	85.71%	66.67%	64.13%	22.96%	66.67%	75.00%	75.00%	26	72.22%	4.81%	0.993272111	0.726159085	0.836700684	0.15172124	0.392410038	0.531409502
T694	80	AAAAAAAAGCTGGCGACAGTGCGAAAGCACTGAGATTGCCTTTTTTTT	-11.32	N	45.83%	100.00%	50.00%	66.67%	13	72.22%	25.46%	71.43%	0.00%	33.33%	34.92%	35.74%	28.57%	37.50%	0.00%	22.02%	19.59%	0.00%	66.67%	12.50%	16	26.39%	35.44%	0.029016805	0.117319523	0.30934528	0.661472108	0.85208163	0.822937267
T695	176	AAAAAAAAGCATAGTACAGTGCGAAAGCACTGGCGTTCCGTTTTTTTT	-9.51	N	1.70%	13.33%	0.00%	7.14%	38	6.83%	6.67%	0.00%	13.64%	0.00%	4.55%	7.87%	6.67%	0.00%	0.00%	2.22%	3.85%	15.38%	0.00%	0.00%	45	5.13%	8.88%	0.806093657	0.183988419	0.604441051	0.734895635	0.950902465	0.422649731
T696	230	AAAAAAAAGCAATAATCAGTGCGAAAGCACTGCACCAACGTTTTTTTT	-9.21	N	16.15%	37.50%	0.00%	17.86%	53	18.45%	18.76%	11.11%	0.00%	8.33%	6.48%	5.78%	6.67%	0.00%	29.41%	12.03%	15.42%	0.00%	0.00%	6.90%	63	2.30%	3.98%	0.260941248	0.661964799	0.283863024	0.554187984	0.353376109	0.282490887
T697	46	AAAAAAAACCTTATATCAGTGCGAAAGCACTGATATAAGGTTTTTTTT	-23.19	#DIV/0!	-10.00%	70.00%	100.00%	100.00%	18	90.00%	17.32%	100.00%	100.00%	100.00%	100.00%	0.00%	100.00%	100.00%	100.00%	100.00%	0.00%	100.00%	100.00%	100.00%	7	100.00%	0.00%	0.422649731	0.422649731	0.422649731	#DIV/0!	#DIV/0!	#DIV/0!
T698	253	AAAAAAAACCTAAGTGCAGTGCGAAAGCACTGAGGATTGCTTTTTTTT	-9.83	N	10.20%	36.84%	19.05%	37.04%	67	30.98%	10.33%	35.00%	10.34%	21.43%	22.26%	12.35%	6.67%	9.52%	33.33%	16.51%	14.64%	23.81%	18.52%	20.00%	63	20.78%	2.73%	0.159515606	0.213442567	0.176658013	0.67606194	0.815770498	0.685512661
T699	104	AAAAAAAACCGAATTGCAGTGCTTTCGCACTGCAATTCGGTTTTTTTT	-25.23	#DIV/0!	0.00%	100.00%	100.00%	100.00%	17	100.00%	0.00%	100.00%	100.00%	100.00%	100.00%	0.00%	100.00%	100.00%	I	100.00%	0.00%	100.00%	100.00%	100.00%	35	100.00%	0.00%	#DIV/0!	#DIV/0!	#DIV/0!	#DIV/0!	#DIV/0!	#DIV/0!
T700	159	AAAAAAAACCCTTGAGCAGTGCGAAAGCACTGTGGCTCCGTTTTTTTT	-11.44	N	-14.97%	20.00%	30.00%	5.56%	43	18.52%	12.29%	35.71%	16.67%	6.67%	19.68%	14.76%	11.11%	0.00%	10.53%	7.21%	6.25%	30.00%	45.45%	25.00%	29	33.48%	10.66%	0.902311909	0.38189139	0.031860924	0.279235562	0.309166335	0.113079827
T701	211	AAAAAAAAGGTGCTAACAGTGCGAAAGCACTGCGACCGGGTTTTTTTT	-9.51	N	15.22%	56.00%	82.35%	44.44%	69	60.93%	19.43%	50.00%	20.00%	23.08%	31.03%	16.50%	38.46%	18.75%	30.77%	29.33%	9.93%	38.46%	46.67%	52.00%	53	45.71%	6.82%	0.217343845	0.187546311	0.348551792	0.788686919	0.379643992	0.19095528
T702	254	AAAAAAAAGGTCGAATCAGTGCGAAAGCACTGATTCGACCTTTTTTTT	-25.92	#DIV/0!	0.00%	100.00%	100.00%	100.00%	46	100.00%	0.00%	97.06%	100.00%	97.44%	98.16%	1.60%	100.00%	100.00%	100.00%	100.00%	0.00%	100.00%	100.00%	100.00%	46	100.00%	0.00%	0.185411927	#DIV/0!	#DIV/0!	0.185411927	0.185411927	#DIV/0!
T703	244	AAAAAAAAGGGTTGGGCAGTGCGAAAGCACTGCGAACGCCTTTTTTTT	-17.45	N	-1.82%	25.00%	5.56%	9.09%	64	13.22%	10.36%	0.00%	0.00%	13.33%	4.44%	7.70%	0.00%	15.00%	4.00%	6.33%	7.77%	11.76%	16.67%	16.67%	41	15.03%	2.83%	0.41477037	0.561837203	0.833189659	0.814812178	0.112804785	0.132419852
T704	140	AAAAAAAAGCTAGGACCAGTGCGAAAGCACTGCGATCCCGTTTTTTTT	-11.04	N	-4.62%	85.71%	93.33%	87.10%	74	88.71%	4.06%	85.71%	57.14%	75.00%	72.62%	14.43%	55.56%	100.00%	100.00%	85.19%	25.66%	80.00%	100.00%	100.00%	23	93.33%	11.55%	0.269401366	0.817364872	0.487452013	0.625143724	0.281629307	0.422649731
T705	239	AAAAAAAAGCCGCATTCAGTGCGAAAGCACTGTTTTGTCCTTTTTTTT	-11.43	N	15.17%	36.36%	12.50%	14.29%	60	21.05%	13.29%	4.17%	12.00%	17.39%	11.19%	6.65%	5.56%	5.00%	5.26%	5.27%	0.28%	0.00%	0.00%	17.65%	50	5.88%	10.19%	0.471887114	0.171088749	0.319388125	0.272187947	0.2769855	0.927022226
T706	100	AAAAAAAAGCACGACTCAGTGCGAAAGCACTGCCAGCTCGTTTTTTTT	-10.6	N	23.52%	88.89%	90.00%	100.00%	38	92.96%	6.12%	57.14%	71.43%	62.50%	63.69%	7.22%	46.67%	25.00%	92.31%	54.66%	34.36%	33.33%	75.00%	100.00%	8	69.44%	33.68%	0.034732548	0.148212345	0.292113759	0.721426114	0.77635996	0.510460786
T707	319	AAAAAAAACGGGCTCACAGTGCGAAAGCACTGCAGGGCCCTTTTTTTT	-16.74	#DIV/0!	-1.74%	97.06%	100.00%	97.73%	119	98.26%	1.54%	100.00%	96.00%	90.91%	95.64%	4.56%	100.00%	100.00%	100.00%	100.00%	0.00%	100.00%	100.00%	100.00%	60	100.00%	0.00%	0.460800707	0.190132012	0.190132012	0.239021372	0.239021372	#DIV/0!
T708	277	AAAAAAAACCTCACTCCAGTGCTTTCGCACTGCGCCTCCCTTTTTTTT	-7.41	N	-1.77%	13.33%	6.67%	10.53%	49	10.18%	3.35%	12.50%	11.54%	10.53%	11.52%	0.99%	0.00%	4.17%	10.81%	4.99%	5.45%	17.39%	6.67%	11.76%	72	11.94%	5.36%	0.528258599	0.338392916	0.279271334	0.220873156	0.89645376	0.316036763
T709	178	AAAAAAAAGCTCCAATCAGTGCGAAAGCACTGTACCTCGCTTTTTTTT	-13.43	N	11.00%	23.08%	14.29%	21.05%	46	19.47%	4.60%	9.09%	46.15%	8.33%	21.19%	21.62%	5.26%	0.00%	22.22%	9.16%	11.61%	6.67%	6.25%	12.50%	47	8.47%	3.49%	0.919555514	0.218986878	0.055659123	0.56901552	0.45184542	0.897415054
T710	37	AAAAAAAAGCGTGATCCAGTGCGAAAGCACTGCACCGACCTTTTTTTT	-10.69	#DIV/0!	-36.11%	0.00%	0.00%	0.00%	8	0.00%	0.00%	100.00%	I	100.00%	100.00%	0.00%	0.00%	100.00%	50.00%	50.00%	50.00%	33.33%	50.00%	25.00%	20	36.11%	12.73%	#DIV/0!	0.225403331	0.039012348	0.204832765	0.037405118	0.630389365
T711	220	AAAAAAAACGCTCATACAGTGCGAAAGCACTGCCAAGCCCTTTTTTTT	-11.33	Y	34.58%	47.06%	40.00%	48.65%	64	45.24%	4.60%	26.67%	15.00%	20.00%	20.56%	5.85%	12.50%	10.53%	26.32%	16.45%	8.60%	7.69%	14.29%	10.00%	47	10.66%	3.35%	0.009238649	0.014834519	0.016063726	0.559216093	0.201274195	0.424498774
T712	254	AAAAAAAACCAAAGCACAGTGCGAAAGCACTGGGAACACCTTTTTTTT	-9.31	N	-7.41%	5.56%	0.00%	5.88%	70	3.81%	3.31%	0.00%	7.69%	14.29%	7.33%	7.15%	0.00%	9.52%	27.78%	12.43%	14.12%	0.00%	27.78%	5.88%	47	11.22%	14.64%	0.519889486	0.390882851	0.547089186	0.350235712	0.690221027	0.926248381
T713	284	AAAAAAAAGGGGCTGGCAGTGCGAAAGCACTGGTACAAGCTTTTTTTT	-12.51	#DIV/0!	8.72%	5.26%	13.04%	11.43%	77	9.91%	4.11%	0.00%	0.00%	0.00%	0.00%	0.00%	0.00%	0.00%	0.00%	0.00%	0.00%	0.00%	0.00%	3.57%	74	1.19%	2.06%	0.052719157	0.052719157	0.062406916	#DIV/0!	0.422649731	0.422649731
T714	109	AAAAAAAAGCGTGTTGCAGTGCTTTCGCACTGTAGGCCCGTTTTTTTT	-10.16	N	16.26%	15.38%	33.33%	42.31%	42	30.34%	13.71%	33.33%	50.00%	0.00%	27.78%	25.46%	0.00%	0.00%	44.44%	14.81%	25.66%	5.88%	0.00%	36.36%	32	14.08%	19.52%	0.909153454	0.268686923	0.199171384	0.699601247	0.649320334	0.873009598
T715	25	AAAAAAAACGTTTAATCAGTGCTTTCGCACTGATTAAACGTTTTTTTT	-22.72	#DIV/0!	0.00%	100.00%	100.00%	100.00%	6	100.00%	0.00%	100.00%	100.00%	83.33%	94.44%	9.62%	100.00%	I	100.00%	100.00%	0.00%	100.00%	100.00%	100.00%	4	100.00%	0.00%	0.422649731	#DIV/0!	#DIV/0!	0.5	0.422649731	#DIV/0!
T716	102	AAAAAAAACGTCTGTGCAGTGCGAAAGCACTGCACAGACGTTTTTTTT	-27.62	#DIV/0!	0.00%	100.00%	I	100.00%	10	100.00%	0.00%	100.00%	100.00%	100.00%	100.00%	0.00%	100.00%	100.00%	100.00%	100.00%	0.00%	100.00%	100.00%	100.00%	26	100.00%	0.00%	#DIV/0!	#DIV/0!	#DIV/0!	#DIV/0!	#DIV/0!	#DIV/0!
T717	223	AAAAAAAACGTCGCGTCAGTGCGAAAGCACTGAGAAAACCTTTTTTTT	-10.22	N	4.91%	42.31%	9.52%	11.54%	73	21.12%	18.37%	4.00%	20.83%	0.00%	8.28%	11.06%	18.18%	6.25%	12.50%	12.31%	5.97%	20.00%	5.56%	23.08%	46	16.21%	9.36%	0.464849652	0.373549496	0.665363729	0.707440096	0.570181728	0.371855742
T718	83	AAAAAAAAGGTATCATCAGTGCTTTCGCACTGATGATACCTTTTTTTT	-22.86	#DIV/0!	-2.56%	92.31%	100.00%	100.00%	22	97.44%	4.44%	100.00%	100.00%	100.00%	100.00%	0.00%	100.00%	100.00%	100.00%	100.00%	0.00%	100.00%	100.00%	100.00%	16	100.00%	0.00%	0.422649731	0.422649731	0.422649731	#DIV/0!	#DIV/0!	#DIV/0!
T719	43	AAAAAAAACCTTAAGTCAGTGCTTTCGCACTGACTTAAGGTTTTTTTT	-23.07	#DIV/0!	0.00%	100.00%	100.00%	100.00%	10	100.00%	0.00%	I	100.00%	100.00%	100.00%	0.00%	83.33%	100.00%	75.00%	86.11%	12.73%	100.00%	100.00%	100.00%	15	100.00%	0.00%	#DIV/0!	0.199359231	#DIV/0!	0.5	#DIV/0!	0.199359231
T720	36	AAAAAAAACCGGGTAGCAGTGCGAAAGCACTGATAGTGCGTTTTTTTT	-11.98	#DIV/0!	11.11%	66.67%	100.00%	100.00%	5	88.89%	19.25%	100.00%	75.00%	100.00%	91.67%	14.43%	66.67%	100.00%	100.00%	88.89%	19.25%	50.00%	100.00%	83.33%	9	77.78%	25.46%	0.884529946	#DIV/0!	0.183503419	0.884529946	0.587606951	0.183503419
T721	85	AAAAAAAAGGCGGGAACAGTGCGAAAGCACTGCGGCCGGGTTTTTTTT	-13.52	N	-10.64%	71.43%	50.00%	42.86%	27	54.76%	14.87%	25.00%	37.50%	57.14%	39.88%	16.20%	40.00%	20.00%	85.71%	48.57%	33.69%	66.67%	75.00%	54.55%	18	65.40%	10.29%	0.486144653	0.824308282	0.341811298	0.589958813	0.212228808	0.575075249
T722	198	AAAAAAAAGCGTACGCCAGTGCGAAAGCACTGCAAATCCGTTTTTTTT	-11.17	N	13.94%	12.50%	33.33%	0.00%	41	15.28%	16.84%	7.14%	0.00%	0.00%	2.38%	4.12%	0.00%	0.00%	0.00%	0.00%	0.00%	0.00%	0.00%	4.00%	66	1.33%	2.31%	0.338351703	0.256688884	0.325802083	0.422649731	0.778353703	0.422649731
T723	152	AAAAAAAACGGGGGGTCAGTGCTTTCGCACTGTGAAAGCCTTTTTTTT	-9.12	#DIV/0!	3.15%	0.00%	8.33%	11.11%	28	6.48%	5.78%	0.00%	0.00%	0.00%	0.00%	0.00%	0.00%	0.00%	0.00%	0.00%	0.00%	0.00%	0.00%	10.00%	45	3.33%	5.77%	0.191709623	0.191709623	0.351409545	#DIV/0!	0.422649731	0.422649731
T724	113	AAAAAAAACCTTGAAGCAGTGCTTTCGCACTGCTTCAAGGTTTTTTTT	-24.74	#DIV/0!	0.00%	100.00%	100.00%	100.00%	18	100.00%	0.00%	100.00%	100.00%	100.00%	100.00%	0.00%	100.00%	100.00%	83.33%	94.44%	9.62%	100.00%	100.00%	100.00%	30	100.00%	0.00%	#DIV/0!	0.422649731	#DIV/0!	0.422649731	#DIV/0!	0.422649731
T725	95	AAAAAAAAGGAATGCTCAGTGCTTTCGCACTGAGCATTCCTTTTTTTT	-24.48	#DIV/0!	1.39%	100.00%	100.00%	100.00%	7	100.00%	0.00%	100.00%	100.00%	100.00%	100.00%	0.00%	100.00%	100.00%	83.33%	94.44%	9.62%	100.00%	100.00%	95.83%	38	98.61%	2.41%	#DIV/0!	0.422649731	0.422649731	0.422649731	0.422649731	0.422649731
T726	60	AAAAAAAACCATAACACAGTGCTTTCGCACTGTGTTATGGTTTTTTTT	-23.43	#DIV/0!	-3.03%	90.91%	100.00%	100.00%	15	96.97%	5.25%	100.00%	83.33%	100.00%	94.44%	9.62%	100.00%	100.00%	100.00%	100.00%	0.00%	100.00%	100.00%	100.00%	17	100.00%	0.00%	0.769612161	0.422649731	0.422649731	0.422649731	0.422649731	#DIV/0!
T727	187	AAAAAAAACCAGCTTGCAGTGCGAAAGCACTGTCCGCCCCTTTTTTTT	-10.64	N	-17.42%	21.05%	26.67%	38.46%	47	28.73%	8.89%	12.50%	9.09%	6.25%	9.28%	3.13%	27.27%	23.81%	27.27%	26.12%	2.00%	25.00%	55.56%	57.89%	32	46.15%	18.35%	0.106043359	0.655528203	0.138760887	0.015093552	0.095283757	0.214426907
T728	29	AAAAAAAAGGAATGTACAGTGCTTTCGCACTGTACATTCCTTTTTTTT	-23.12	#DIV/0!	#DIV/0!	I	I	I	0	#DIV/0!	#DIV/0!	100.00%	I	100.00%	100.00%	0.00%	100.00%	100.00%	100.00%	100.00%	0.00%	I	100.00%	100.00%	10	100.00%	0.00%	#DIV/0!	#DIV/0!	#DIV/0!	#DIV/0!	#DIV/0!	#DIV/0!
T729	48	AAAAAAAAGCCATAAACAGTGCTTTCGCACTGTTTATGGCTTTTTTTT	-23.62	#DIV/0!	0.00%	100.00%	100.00%	100.00%	7	100.00%	0.00%	100.00%	100.00%	100.00%	100.00%	0.00%	100.00%	75.00%	75.00%	83.33%	14.43%	100.00%	100.00%	100.00%	22	100.00%	0.00%	#DIV/0!	0.183503419	#DIV/0!	0.183503419	#DIV/0!	0.183503419
T730	292	AAAAAAAAGCAGACGACAGTGCTTTCGCACTGCTCAGAGCTTTTTTTT	-12.43	N	-5.67%	0.00%	0.00%	8.33%	55	2.78%	4.81%	18.18%	2.22%	8.00%	9.47%	8.08%	12.90%	9.52%	5.56%	9.33%	3.68%	3.85%	5.88%	15.63%	75	8.45%	6.30%	0.367481809	0.302997219	0.029697399	0.973935692	0.894187415	0.891767219
T731	230	AAAAAAAAGGTTTTGACAGTGCTTTCGCACTGGGCTAAGGTTTTTTTT	-8.01	N	-15.76%	17.65%	7.69%	16.67%	67	14.00%	5.49%	7.69%	3.33%	6.90%	5.97%	2.32%	0.00%	11.11%	14.29%	8.47%	7.50%	25.00%	50.00%	14.29%	25	29.76%	18.33%	0.048492088	0.471142892	0.365303449	0.673093199	0.181178044	0.20213884
T732	292	AAAAAAAAGGTGTCGGCAGTGCGAAAGCACTGGCCAACGGTTTTTTTT	-11.32	N	-19.84%	37.50%	16.67%	40.00%	59	31.39%	12.81%	9.68%	25.00%	29.41%	21.36%	10.36%	17.86%	47.06%	31.03%	31.98%	14.62%	47.62%	75.76%	30.30%	87	51.23%	22.94%	0.438265419	0.972375869	0.434221899	0.219966708	0.183855862	0.193978746
T733	127	AAAAAAAAGCCATAATCAGTGCGAAAGCACTGATTATGGCTTTTTTTT	-24.86	#DIV/0!	-2.78%	100.00%	91.67%	100.00%	37	97.22%	4.81%	88.89%	100.00%	100.00%	96.30%	6.42%	100.00%	100.00%	100.00%	100.00%	0.00%	100.00%	100.00%	100.00%	23	100.00%	0.00%	0.884529946	0.422649731	0.422649731	0.422649731	0.422649731	#DIV/0!
T734	168	AAAAAAAAGCAGGCCTCAGTGCGAAAGCACTGCCAAATGGTTTTTTTT	-12.5	N	-7.41%	0.00%	0.00%	0.00%	54	0.00%	0.00%	0.00%	0.00%	13.33%	4.44%	7.70%	0.00%	9.09%	0.00%	3.03%	5.25%	22.22%	0.00%	0.00%	27	7.41%	12.83%	0.422649731	0.422649731	0.422649731	0.848220089	0.801970491	0.684238991
T735	91	AAAAAAAACCGTTGAACAGTGCTTTCGCACTGTTCAACGGTTTTTTTT	-24.99	#DIV/0!	0.00%	100.00%	100.00%	100.00%	30	100.00%	0.00%	100.00%	100.00%	100.00%	100.00%	0.00%	100.00%	85.71%	100.00%	95.24%	8.25%	100.00%	100.00%	100.00%	23	100.00%	0.00%	#DIV/0!	0.422649731	#DIV/0!	0.422649731	#DIV/0!	0.422649731
T736	313	AAAAAAAACCATGGTGCAGTGCGAAAGCACTGTGCCTGGCTTTTTTTT	-14.42	N	-11.91%	77.78%	71.43%	80.77%	74	76.66%	4.77%	70.83%	48.15%	74.07%	64.35%	14.13%	88.89%	96.67%	77.42%	87.66%	9.68%	81.48%	100.00%	84.21%	64	88.56%	10.00%	0.154127842	0.31413734	0.289309312	0.221855021	0.221891839	0.851836846
T737	36	AAAAAAAAGGTATTTACAGTGCGAAAGCACTGTAAATACCTTTTTTTT	-23.45	#DIV/0!	-50.00%	0.00%	100.00%	I	6	50.00%	70.71%	100.00%	I	100.00%	100.00%	0.00%	83.33%	75.00%	100.00%	86.11%	12.73%	100.00%	100.00%	100.00%	12	100.00%	0.00%	#DIV/0!	0.685547158	0.5	0.5	#DIV/0!	0.199359231
T738	212	AAAAAAAAGCCGACTACAGTGCGAAAGCACTGACCAACCGTTTTTTTT	-9.51	N	2.22%	30.77%	14.29%	0.00%	51	15.02%	15.40%	8.33%	9.09%	25.00%	14.14%	9.41%	0.00%	0.00%	5.56%	1.85%	3.21%	11.11%	5.56%	21.74%	50	12.80%	8.22%	0.955315869	0.336596559	0.874471547	0.075541929	0.582281588	0.070366579
T739	284	AAAAAAAACGTTGGCTCAGTGCTTTCGCACTGTGAAAGCGTTTTTTTT	-12.61	N	-11.93%	2.86%	0.00%	5.56%	98	2.80%	2.78%	7.69%	0.00%	0.00%	2.56%	4.44%	27.59%	0.00%	0.00%	9.20%	15.93%	5.88%	25.00%	13.33%	52	14.74%	9.64%	0.943527688	0.563241562	0.215709489	0.422649731	0.257274515	0.730994334
T740	53	AAAAAAAACCTTAATTCAGTGCTTTCGCACTGAATTAAGGTTTTTTTT	-22.23	#DIV/0!	0.00%	100.00%	100.00%	100.00%	30	100.00%	0.00%	100.00%	100.00%	100.00%	100.00%	0.00%	100.00%	66.67%	66.67%	77.78%	19.25%	I	100.00%	100.00%	4	100.00%	0.00%	#DIV/0!	0.183503419	#DIV/0!	0.183503419	#DIV/0!	#DIV/0!
T741	107	AAAAAAAACCATTGCTCAGTGCTTTCGCACTGAGCAATGGTTTTTTTT	-24.79	#DIV/0!	0.00%	100.00%	100.00%	100.00%	16	100.00%	0.00%	100.00%	100.00%	100.00%	100.00%	0.00%	92.31%	100.00%	100.00%	97.44%	4.44%	100.00%	100.00%	100.00%	38	100.00%	0.00%	#DIV/0!	0.422649731	#DIV/0!	0.422649731	#DIV/0!	0.422649731
T742	54	AAAAAAAACCACTGTACAGTGCGAAAGCACTGTACAGTGGTTTTTTTT	-25.77	#DIV/0!	0.00%	100.00%	100.00%	100.00%	12	100.00%	0.00%	100.00%	100.00%	100.00%	100.00%	0.00%	85.71%	100.00%	100.00%	95.24%	8.25%	100.00%	100.00%	100.00%	10	100.00%	0.00%	#DIV/0!	0.422649731	#DIV/0!	0.422649731	#DIV/0!	0.422649731
T743	68	AAAAAAAAGGGATGTACAGTGCTTTCGCACTGTACATCCCTTTTTTTT	-23.96	#DIV/0!	4.76%	100.00%	100.00%	100.00%	11	100.00%	0.00%	100.00%	100.00%	100.00%	100.00%	0.00%	100.00%	100.00%	100.00%	100.00%	0.00%	100.00%	85.71%	100.00%	18	95.24%	8.25%	#DIV/0!	#DIV/0!	0.422649731	#DIV/0!	0.422649731	0.422649731
T744	260	AAAAAAAAGCCGGATGCAGTGCTTTCGCACTGCGGGACGGTTTTTTTT	-15.22	N	-16.12%	26.09%	23.81%	8.82%	78	19.57%	9.38%	19.35%	13.33%	18.52%	17.07%	3.26%	14.29%	25.00%	11.11%	16.80%	7.28%	14.29%	62.50%	30.30%	62	35.70%	24.56%	0.725137785	0.602193296	0.390261424	0.968235219	0.365050265	0.223014758
T745	132	AAAAAAAACGTTTCAGCAGTGCTTTCGCACTGCTGAAACGTTTTTTTT	-25.23	#DIV/0!	0.00%	100.00%	100.00%	100.00%	25	100.00%	0.00%	100.00%	100.00%	100.00%	100.00%	0.00%	94.44%	100.00%	100.00%	98.15%	3.21%	100.00%	100.00%	100.00%	34	100.00%	0.00%	#DIV/0!	0.422649731	#DIV/0!	0.422649731	#DIV/0!	0.422649731
T746	65	AAAAAAAACGATTGTACAGTGCTTTCGCACTGTACAATCGTTTTTTTT	-23.61	#DIV/0!	-6.35%	100.00%	100.00%	66.67%	12	88.89%	19.25%	100.00%	100.00%	100.00%	100.00%	0.00%	100.00%	100.00%	100.00%	100.00%	0.00%	100.00%	85.71%	100.00%	21	95.24%	8.25%	0.422649731	0.422649731	0.696760783	#DIV/0!	0.422649731	0.422649731
T747	284	AAAAAAAACCGCGTCGCAGTGCTTTCGCACTGGTAAAGGGTTTTTTTT	-12.09	#DIV/0!	-10.34%	0.00%	0.00%	0.00%	40	0.00%	0.00%	8.00%	13.33%	4.17%	8.50%	4.60%	0.00%	0.00%	0.00%	0.00%	0.00%	18.52%	12.50%	0.00%	83	10.34%	9.45%	0.08543778	#DIV/0!	0.198452191	0.08543778	0.719145492	0.198452191
T748	26	AAAAAAAAGGTTTAGACAGTGCGAAAGCACTGTCTAAACCTTTTTTTT	-24.57	#DIV/0!	0.00%	I	I	100.00%	1	100.00%	#DIV/0!	I	100.00%	100.00%	100.00%	0.00%	100.00%	100.00%	100.00%	100.00%	0.00%	I	100.00%	100.00%	5	100.00%	0.00%	#DIV/0!	#DIV/0!	#DIV/0!	#DIV/0!	#DIV/0!	#DIV/0!
T749	33	AAAAAAAAGGAATTTGCAGTGCTTTCGCACTGCAAATTCCTTTTTTTT	-23.9	#DIV/0!	0.00%	100.00%	100.00%	100.00%	8	100.00%	0.00%	100.00%	100.00%	100.00%	100.00%	0.00%	66.67%	100.00%	100.00%	88.89%	19.25%	100.00%	100.00%	100.00%	7	100.00%	0.00%	#DIV/0!	0.422649731	#DIV/0!	0.422649731	#DIV/0!	0.422649731
T750	105	AAAAAAAAGCAATATTCAGTGCGAAAGCACTGAATATTGCTTTTTTTT	-24.02	#DIV/0!	0.00%	100.00%	100.00%	100.00%	30	100.00%	0.00%	100.00%	100.00%	100.00%	100.00%	0.00%	100.00%	100.00%	100.00%	100.00%	0.00%	100.00%	100.00%	100.00%	25	100.00%	0.00%	#DIV/0!	#DIV/0!	#DIV/0!	#DIV/0!	#DIV/0!	#DIV/0!
T751	271	AAAAAAAACGTCTAGACAGTGCGAAAGCACTGCAGACAGCTTTTTTTT	-11.03	N	-16.51%	10.00%	4.55%	3.70%	69	6.08%	3.42%	14.81%	11.54%	4.00%	10.12%	5.55%	4.00%	11.76%	10.71%	8.83%	4.21%	25.00%	21.74%	21.05%	54	22.60%	2.11%	0.177403208	0.594445559	0.002102519	0.824309318	0.031970646	0.062551915
T752	56	AAAAAAAACCATTGTCCAGTGCTTTCGCACTGGACAATGGTTTTTTTT	-24.55	#DIV/0!	4.76%	100.00%	100.00%	I	2	100.00%	0.00%	100.00%	100.00%	100.00%	100.00%	0.00%	100.00%	100.00%	100.00%	100.00%	0.00%	100.00%	85.71%	100.00%	20	95.24%	8.25%	#DIV/0!	#DIV/0!	0.5	#DIV/0!	0.422649731	0.422649731
T753	38	AAAAAAAAGGATTACTCAGTGCTTTCGCACTGAGTAATCCTTTTTTTT	-22.81	#DIV/0!	0.00%	100.00%	100.00%	100.00%	5	100.00%	0.00%	100.00%	100.00%	100.00%	100.00%	0.00%	100.00%	100.00%	100.00%	100.00%	0.00%	100.00%	100.00%	100.00%	13	100.00%	0.00%	#DIV/0!	#DIV/0!	#DIV/0!	#DIV/0!	#DIV/0!	#DIV/0!
T754	35	AAAAAAAAGGATAGTACAGTGCTTTCGCACTGTACTATCCTTTTTTTT	-22.53	#DIV/0!	0.00%	100.00%	I	100.00%	7	100.00%	0.00%	I	I	100.00%	100.00%	#DIV/0!	100.00%	100.00%	66.67%	88.89%	19.25%	100.00%	100.00%	100.00%	12	100.00%	0.00%	#DIV/0!	0.5	#DIV/0!	#DIV/0!	#DIV/0!	0.422649731
T755	45	AAAAAAAAGCTTTAGTCAGTGCTTTCGCACTGACTAAAGCTTTTTTTT	-23.31	#DIV/0!	0.00%	100.00%	100.00%	100.00%	9	100.00%	0.00%	100.00%	100.00%	100.00%	100.00%	0.00%	100.00%	100.00%	100.00%	100.00%	0.00%	100.00%	100.00%	100.00%	15	100.00%	0.00%	#DIV/0!	#DIV/0!	#DIV/0!	#DIV/0!	#DIV/0!	#DIV/0!
T756	83	AAAAAAAAGCATATTGCAGTGCGAAAGCACTGCAATATGGTTTTTTTT	-23.13	N	12.10%	100.00%	83.33%	75.00%	15	86.11%	12.73%	66.67%	16.67%	85.71%	56.35%	35.66%	100.00%	100.00%	75.00%	91.67%	14.43%	92.86%	62.50%	66.67%	34	74.01%	16.46%	0.315432369	0.422649731	0.109749889	0.323247726	0.454991939	0.217217456
T757	284	AAAAAAAACCGGGATGCAGTGCTTTCGCACTGTACAGACGTTTTTTTT	-9.94	N	-30.05%	5.00%	27.27%	50.00%	47	27.42%	22.50%	28.57%	33.33%	41.67%	34.52%	6.63%	9.38%	15.00%	15.79%	13.39%	3.50%	61.76%	71.43%	39.22%	106	57.47%	16.53%	0.521994195	0.335898187	0.284380927	0.012483213	0.214356619	0.051345352
T758	114	AAAAAAAACCATCTTCCAGTGCGAAAGCACTGAGGCGCCGTTTTTTTT	-10.85	N	-10.85%	44.44%	33.33%	50.00%	26	42.59%	8.49%	8.33%	11.11%	25.00%	14.81%	8.93%	0.00%	45.45%	44.44%	29.97%	25.96%	33.33%	71.43%	55.56%	35	53.44%	19.14%	0.022547181	0.528693222	0.531145259	0.349387202	0.071991201	0.069538928
T759	63	AAAAAAAAGGGTATCCCAGTGCGAAAGCACTGGACCGTCCTTTTTTTT	-14.97	N	19.72%	87.50%	80.00%	100.00%	21	89.17%	10.10%	90.00%	80.00%	100.00%	90.00%	10.00%	57.14%	I	50.00%	53.57%	5.05%	66.67%	75.00%	66.67%	16	69.44%	4.81%	0.422649731	0.152625203	0.137920257	0.12988188	0.131512825	0.169501319
T760	53	AAAAAAAAGCAATATTCAGTGCTTTCGCACTGAATATTGCTTTTTTTT	-22.52	#DIV/0!	0.00%	100.00%	I	100.00%	5	100.00%	0.00%	100.00%	100.00%	100.00%	100.00%	0.00%	66.67%	100.00%	83.33%	83.33%	16.67%	100.00%	100.00%	100.00%	12	100.00%	0.00%	#DIV/0!	0.204832765	#DIV/0!	0.225403331	#DIV/0!	0.225403331
T761	215	AAAAAAAACGGGATCGCAGTGCGAAAGCACTGATGCTTCCTTTTTTTT	-10.36	N	23.85%	40.74%	55.17%	69.57%	79	55.16%	14.41%	42.31%	23.53%	30.77%	32.20%	9.47%	16.67%	10.00%	28.57%	18.41%	9.41%	27.27%	33.33%	33.33%	32	31.31%	3.50%	0.206140246	0.029456052	0.069685626	0.178530692	0.915076989	0.142892203
T762	122	AAAAAAAACCTGTAATCAGTGCTTTCGCACTGATTACAGGTTTTTTTT	-23.12	#DIV/0!	-1.03%	100.00%	100.00%	76.92%	53	92.31%	13.32%	100.00%	100.00%	100.00%	100.00%	0.00%	100.00%	100.00%	100.00%	100.00%	0.00%	80.00%	100.00%	100.00%	22	93.33%	11.55%	0.422649731	0.422649731	0.941827027	#DIV/0!	0.422649731	0.422649731
T763	220	AAAAAAAACCTCAGCGCAGTGCGAAAGCACTGGATAGTCGTTTTTTTT	-11.15	N	11.29%	81.25%	94.29%	87.50%	115	87.68%	6.52%	100.00%	90.91%	63.64%	84.85%	18.92%	69.23%	80.00%	77.78%	75.67%	5.69%	87.50%	75.00%	66.67%	18	76.39%	10.49%	0.839472091	0.01182083	0.327323065	0.55312772	0.283780797	0.943259707
T764	185	AAAAAAAACCGTACGGCAGTGCGAAAGCACTGAACAAAGCTTTTTTTT	-9.11	N	28.31%	25.00%	40.00%	65.38%	40	43.46%	20.41%	45.00%	25.00%	31.58%	33.86%	10.19%	8.70%	20.00%	44.44%	24.38%	18.27%	45.45%	0.00%	0.00%	39	15.15%	26.24%	0.604453168	0.005452986	0.381907489	0.577258469	0.195534839	0.738157262
T765	143	AAAAAAAACCCTTATGCAGTGCTTTCGCACTGCATAAGGGTTTTTTTT	-24.46	#DIV/0!	-3.03%	100.00%	90.91%	100.00%	63	96.97%	5.25%	90.48%	100.00%	100.00%	96.83%	5.50%	100.00%	100.00%	100.00%	100.00%	0.00%	100.00%	100.00%	100.00%	16	100.00%	0.00%	0.98101684	0.422649731	0.422649731	0.422649731	0.422649731	#DIV/0!
T766	52	AAAAAAAACCTTGATACAGTGCGAAAGCACTGTATCAAGGTTTTTTTT	-24.62	#DIV/0!	13.33%	100.00%	100.00%	100.00%	14	100.00%	0.00%	I	100.00%	100.00%	100.00%	0.00%	100.00%	100.00%	100.00%	100.00%	0.00%	60.00%	100.00%	100.00%	13	86.67%	23.09%	#DIV/0!	#DIV/0!	0.422649731	#DIV/0!	#DIV/0!	0.422649731
T767	242	AAAAAAAACCAGTTGCCAGTGCGAAAGCACTGAACTCGCCTTTTTTTT	-9.58	N	-12.57%	0.00%	4.17%	5.56%	56	3.24%	2.89%	4.00%	8.33%	0.00%	4.11%	4.17%	4.17%	0.00%	5.00%	3.06%	2.68%	29.41%	6.25%	11.76%	50	15.81%	12.10%	0.811890112	0.945807219	0.277563441	0.811899627	0.278462404	0.17800004
T768	127	AAAAAAAACCACATGTCAGTGCTTTCGCACTGACATGTGGTTTTTTTT	-24.6	#DIV/0!	-1.82%	100.00%	90.00%	100.00%	35	96.67%	5.77%	100.00%	100.00%	100.00%	100.00%	0.00%	100.00%	100.00%	100.00%	100.00%	0.00%	95.45%	100.00%	100.00%	38	98.48%	2.62%	0.422649731	0.422649731	0.71330891	#DIV/0!	0.422649731	0.422649731
T769	41	AAAAAAAAGGTAGTAGCAGTGCGAAAGCACTGCTACTACCTTTTTTTT	-25.37	#DIV/0!	0.00%	I	100.00%	100.00%	5	100.00%	0.00%	100.00%	100.00%	100.00%	100.00%	0.00%	100.00%	100.00%	100.00%	100.00%	0.00%	100.00%	100.00%	100.00%	11	100.00%	0.00%	#DIV/0!	#DIV/0!	#DIV/0!	#DIV/0!	#DIV/0!	#DIV/0!
T770	206	AAAAAAAAGGGATGACCAGTGCGAAAGCACTGACCCCTCGTTTTTTTT	-10.56	N	21.75%	50.00%	45.83%	54.84%	67	50.22%	4.51%	61.54%	0.00%	5.26%	22.27%	34.11%	10.00%	0.00%	14.29%	8.10%	7.33%	26.67%	18.75%	40.00%	36	28.47%	10.74%	0.293049022	0.00194179	0.026626181	0.530858064	0.795952865	0.017549604
T771	206	AAAAAAAAGGGAACGTCAGTGCGAAAGCACTGCTGCCCGCTTTTTTTT	-11.19	N	52.75%	89.29%	66.67%	80.77%	98	78.91%	11.42%	55.56%	33.33%	75.00%	54.63%	20.85%	23.53%	33.33%	50.00%	35.62%	13.38%	38.46%	40.00%	0.00%	41	26.15%	22.66%	0.119768715	0.061485136	0.077849193	0.189631153	0.361217402	0.688298288
T772	193	AAAAAAAAGCGCATGCCAGTGCGAAAGCACTGTTATGGCGTTTTTTTT	-13.71	N	49.01%	75.00%	82.76%	92.86%	91	83.54%	8.95%	46.15%	77.78%	53.33%	59.09%	16.58%	33.33%	66.67%	70.00%	56.67%	20.28%	28.57%	41.67%	33.33%	34	34.52%	6.63%	0.138961326	0.072372426	0.012251398	0.823632852	0.05173384	0.14071641
T773	229	AAAAAAAACGGCTCCTCAGTGCGAAAGCACTGACCTTGGCTTTTTTTT	-10.06	#DIV/0!	-1.52%	0.00%	0.00%	0.00%	60	0.00%	0.00%	0.00%	0.00%	0.00%	0.00%	0.00%	0.00%	0.00%	0.00%	0.00%	0.00%	0.00%	0.00%	4.55%	60	1.52%	2.62%	#DIV/0!	#DIV/0!	0.422649731	#DIV/0!	0.422649731	0.422649731
T774	254	AAAAAAAACGACATTGCAGTGCTTTCGCACTGATCGATCCTTTTTTTT	-7.68	N	-4.69%	14.29%	0.00%	0.00%	39	4.76%	8.25%	0.00%	9.09%	15.00%	8.03%	7.56%	4.76%	0.00%	0.00%	1.59%	2.75%	15.38%	5.56%	7.41%	58	9.45%	5.22%	0.749748467	0.422649731	0.129299509	0.385981889	0.859699718	0.033672304
T775	38	AAAAAAAACCATAACACAGTGCGAAAGCACTGTGTTATGGTTTTTTTT	-24.93	#DIV/0!	0.00%	100.00%	100.00%	100.00%	12	100.00%	0.00%	I	I	88.89%	88.89%	#DIV/0!	100.00%	100.00%	I	100.00%	0.00%	100.00%	100.00%	100.00%	11	100.00%	0.00%	#DIV/0!	#DIV/0!	#DIV/0!	#DIV/0!	#DIV/0!	#DIV/0!
T776	226	AAAAAAAAGGATCGACCAGTGCGAAAGCACTGCAATCAGCTTTTTTTT	-11.09	N	0.90%	0.00%	4.76%	19.35%	66	8.04%	10.08%	0.00%	0.00%	4.17%	1.39%	2.41%	0.00%	0.00%	10.53%	3.51%	6.08%	16.67%	4.76%	0.00%	49	7.14%	8.58%	0.276367465	0.217771814	0.939236386	0.422649731	0.440962232	0.689616113
T777	27	AAAAAAAAGCTTTTCACAGTGCGAAAGCACTGTGAAAAGCTTTTTTTT	-25.4	#DIV/0!	0.00%	100.00%	100.00%	100.00%	4	100.00%	0.00%	100.00%	100.00%	100.00%	100.00%	0.00%	100.00%	I	100.00%	100.00%	0.00%	I	100.00%	100.00%	4	100.00%	0.00%	#DIV/0!	#DIV/0!	#DIV/0!	#DIV/0!	#DIV/0!	#DIV/0!
T778	281	AAAAAAAAGCTAGATGCAGTGCTTTCGCACTGGATCACGGTTTTTTTT	-12.57	N	1.82%	8.33%	14.29%	17.65%	62	13.42%	4.72%	8.33%	9.09%	6.67%	8.03%	1.24%	0.00%	3.70%	0.00%	1.23%	2.14%	3.85%	14.29%	16.67%	70	11.60%	6.82%	0.231202475	0.049132046	0.312719018	0.015389556	0.490322404	0.107431259
T779	295	AAAAAAAAGCGGGTTGCAGTGCTTTCGCACTGAGGATACGTTTTTTTT	-10.95	N	-3.45%	11.11%	0.00%	0.00%	57	3.70%	6.42%	8.70%	0.00%	7.69%	5.46%	4.76%	0.00%	5.26%	4.55%	3.27%	2.85%	19.23%	0.00%	2.22%	96	7.15%	10.52%	0.622134566	0.942630463	0.290721998	0.643002908	0.753651563	0.665076283
T780	284	AAAAAAAACGTTTTTACAGTGCGAAAGCACTGTTTATTCCTTTTTTTT	-10.15	N	-10.95%	0.00%	8.70%	0.00%	59	2.90%	5.02%	0.00%	0.00%	3.33%	1.11%	1.92%	0.00%	0.00%	6.25%	2.08%	3.61%	12.50%	19.05%	10.00%	75	13.85%	4.67%	0.66755588	0.868145136	0.005051987	0.422649731	0.070571992	0.117386535
T781	42	AAAAAAAACGTTTACTCAGTGCTTTCGCACTGAGTAAACGTTTTTTTT	-23.56	#DIV/0!	0.00%	100.00%	100.00%	100.00%	13	100.00%	0.00%	100.00%	100.00%	100.00%	100.00%	0.00%	100.00%	I	100.00%	100.00%	0.00%	I	100.00%	100.00%	2	100.00%	0.00%	#DIV/0!	#DIV/0!	#DIV/0!	#DIV/0!	#DIV/0!	#DIV/0!
T782	194	AAAAAAAACGGCGTAGCAGTGCTTTCGCACTGTATGCCCCTTTTTTTT	-12.15	N	25.13%	90.00%	100.00%	86.11%	75	92.04%	7.17%	83.33%	90.91%	87.50%	87.25%	3.79%	61.54%	88.89%	85.71%	78.71%	14.96%	65.00%	85.71%	50.00%	44	66.90%	17.93%	0.269649792	0.244785507	0.057486807	0.326961067	0.162349262	0.432177556
T783	236	AAAAAAAACGGAACTCCAGTGCGAAAGCACTGTCCTATGCTTTTTTTT	-8.91	N	2.96%	0.00%	0.00%	13.64%	47	4.55%	7.87%	0.00%	0.00%	6.67%	2.22%	3.85%	4.17%	16.00%	0.00%	6.72%	8.30%	0.00%	4.76%	0.00%	54	1.59%	2.75%	0.422649731	0.824078453	0.645270847	0.562787672	0.865768789	0.257950912
T784	296	AAAAAAAACGCGCGAGCAGTGCTTTCGCACTGTTCCCTCCTTTTTTTT	-8.89	N	-12.02%	8.70%	4.55%	4.76%	66	6.00%	2.34%	4.44%	0.00%	3.23%	2.56%	2.30%	5.56%	11.11%	24.00%	13.56%	9.46%	12.50%	10.53%	31.03%	72	18.02%	11.31%	0.069387127	0.363846385	0.234970429	0.192267013	0.130575852	0.219042511
T785	143	AAAAAAAACGATAAATCAGTGCGAAAGCACTGATTTATCGTTTTTTTT	-23.96	#DIV/0!	3.03%	100.00%	100.00%	100.00%	34	100.00%	0.00%	100.00%	100.00%	100.00%	100.00%	0.00%	100.00%	100.00%	100.00%	100.00%	0.00%	100.00%	90.91%	100.00%	35	96.97%	5.25%	#DIV/0!	#DIV/0!	0.422649731	#DIV/0!	0.422649731	0.422649731
T786	24	AAAAAAAAGGTATATTCAGTGCTTTCGCACTGAATATACCTTTTTTTT	-21.69	#DIV/0!	0.00%	I	I	100.00%	7	100.00%	#DIV/0!	100.00%	100.00%	I	100.00%	0.00%	100.00%	100.00%	100.00%	100.00%	0.00%	100.00%	100.00%	100.00%	5	100.00%	0.00%	#DIV/0!	#DIV/0!	#DIV/0!	#DIV/0!	#DIV/0!	#DIV/0!
T787	111	AAAAAAAACCCTAACGCAGTGCTTTCGCACTGCGTTAGGGTTTTTTTT	-25.74	#DIV/0!	0.00%	100.00%	100.00%	100.00%	17	100.00%	0.00%	100.00%	100.00%	100.00%	100.00%	0.00%	83.33%	100.00%	100.00%	94.44%	9.62%	100.00%	100.00%	100.00%	39	100.00%	0.00%	#DIV/0!	0.422649731	#DIV/0!	0.422649731	#DIV/0!	0.422649731
T788	265	AAAAAAAAGGGGCAGACAGTGCTTTCGCACTGGGATTCCGTTTTTTTT	-10.89	N	-7.87%	0.00%	0.00%	20.00%	43	6.67%	11.55%	0.00%	0.00%	5.88%	1.96%	3.40%	2.22%	4.17%	3.85%	3.41%	1.04%	14.81%	13.64%	15.15%	82	14.53%	0.80%	0.422649731	0.665013173	0.342032855	0.511323691	0.017526066	0.006571574
T789	220	AAAAAAAAGCTCTGATCAGTGCGAAAGCACTGGCCCCGCGTTTTTTTT	-11.09	N	18.95%	38.10%	30.00%	30.43%	74	32.84%	4.55%	19.05%	23.08%	18.18%	20.10%	2.61%	0.00%	9.52%	31.58%	13.70%	16.20%	0.00%	8.33%	33.33%	32	13.89%	17.35%	0.068166653	0.233655192	0.252527465	0.588510034	0.621817274	0.846439634
T790	101	AAAAAAAAGCTAGATGCAGTGCTTTCGCACTGCATCTAGCTTTTTTTT	-24.44	N	3.03%	100.00%	100.00%	100.00%	12	100.00%	0.00%	I	92.31%	92.59%	92.45%	0.20%	91.67%	100.00%	100.00%	97.22%	4.81%	100.00%	100.00%	90.91%	21	96.97%	5.25%	0.012010269	0.422649731	0.422649731	0.012010269	0.637164894	0.964533655
T791	134	AAAAAAAACCTCAACACAGTGCTTTCGCACTGTGTTGAGGTTTTTTTT	-24.55	#DIV/0!	2.22%	100.00%	100.00%	100.00%	24	100.00%	0.00%	100.00%	100.00%	100.00%	100.00%	0.00%	95.45%	100.00%	100.00%	98.48%	2.62%	100.00%	100.00%	93.33%	38	97.78%	3.85%	#DIV/0!	0.422649731	0.422649731	0.422649731	0.422649731	0.848220089
T792	69	AAAAAAAACCTATGAGCAGTGCTTTCGCACTGCTCATAGGTTTTTTTT	-24.2	#DIV/0!	0.00%	100.00%	100.00%	100.00%	11	100.00%	0.00%	I	100.00%	100.00%	100.00%	0.00%	100.00%	100.00%	100.00%	100.00%	0.00%	100.00%	100.00%	100.00%	30	100.00%	0.00%	#DIV/0!	#DIV/0!	#DIV/0!	#DIV/0!	#DIV/0!	#DIV/0!
T793	274	AAAAAAAAGGTGGATCCAGTGCTTTCGCACTGCAGTGCCGTTTTTTTT	-9.48	#DIV/0!	-2.86%	0.00%	0.00%	0.00%	57	0.00%	0.00%	0.00%	0.00%	0.00%	0.00%	0.00%	7.41%	0.00%	5.56%	4.32%	3.85%	0.00%	0.00%	8.57%	66	2.86%	4.95%	#DIV/0!	0.191709623	0.422649731	0.191709623	0.422649731	0.682982041
T794	281	AAAAAAAAGGGGAGCACAGTGCTTTCGCACTGATTGACCGTTTTTTTT	-11.09	#DIV/0!	-5.05%	0.00%	0.00%	0.00%	77	0.00%	0.00%	0.00%	0.00%	0.00%	0.00%	0.00%	0.00%	0.00%	0.00%	0.00%	0.00%	8.00%	7.14%	0.00%	68	5.05%	4.39%	#DIV/0!	#DIV/0!	0.184808307	#DIV/0!	0.184808307	0.184808307
T795	14	AAAAAAAAGGCTGGTTCAGTGCTTTCGCACTGACTAGTCGTTTTTTTT	-11.37	N	33.33%	100.00%	100.00%	100.00%	3	100.00%	0.00%	0.00%	I	50.00%	25.00%	35.36%	100.00%	I	33.33%	66.67%	47.14%	100.00%	0.00%	100.00%	4	66.67%	57.74%	0.204832765	0.5	0.422649731	0.605136913	0.204832765	0.5
T796	233	AAAAAAAACGTCACTTCAGTGCGAAAGCACTGCGACACCCTTTTTTTT	-9.01	N	6.85%	27.27%	15.00%	12.50%	58	18.26%	7.91%	0.00%	0.00%	12.50%	4.17%	7.22%	14.29%	0.00%	11.54%	8.61%	7.58%	30.77%	3.45%	0.00%	58	11.41%	16.86%	0.215880589	0.158614954	0.317005655	0.462725484	0.624479136	0.762619654
T797	272	AAAAAAAACGTACTATCAGTGCTTTCGCACTGGCCACTGCTTTTTTTT	-7.61	N	-0.87%	5.88%	4.55%	12.00%	64	7.48%	3.97%	0.00%	0.00%	3.70%	1.23%	2.14%	9.09%	0.00%	4.55%	4.55%	4.55%	13.04%	0.00%	12.00%	66	8.35%	7.25%	0.02955946	0.454335539	0.821955499	0.371878192	0.202986247	0.219457822
T798	268	AAAAAAAACGATAACTCAGTGCTTTCGCACTGCCAATCCCTTTTTTTT	-8.29	N	-3.33%	0.00%	11.11%	3.13%	64	4.75%	5.73%	0.00%	3.85%	0.00%	1.28%	2.22%	3.85%	0.00%	5.56%	3.13%	2.85%	8.00%	9.09%	7.14%	50	8.08%	0.98%	0.241499205	0.767531666	0.371046438	0.58745747	0.014047824	0.153842219
T799	98	AAAAAAAAGGTGTTGTCAGTGCTTTCGCACTGACAACACCTTTTTTTT	-24.55	#DIV/0!	0.00%	100.00%	100.00%	100.00%	14	100.00%	0.00%	100.00%	100.00%	100.00%	100.00%	0.00%	100.00%	100.00%	100.00%	100.00%	0.00%	100.00%	100.00%	100.00%	36	100.00%	0.00%	#DIV/0!	#DIV/0!	#DIV/0!	#DIV/0!	#DIV/0!	#DIV/0!
T800	210	AAAAAAAAGGGGAATCCAGTGCGAAAGCACTGAGAGTTCCTTTTTTTT	-13.03	N	-6.56%	30.00%	35.29%	31.25%	59	32.18%	2.77%	25.00%	18.18%	41.67%	28.28%	12.08%	25.00%	0.00%	28.57%	17.86%	15.57%	59.09%	23.81%	33.33%	70	38.74%	18.25%	0.672971043	0.305947932	0.637333647	0.194091379	0.490186667	0.135611946
T801	101	AAAAAAAAGGACATGTCAGTGCTTTCGCACTGTTAAGACGTTTTTTTT	-7.91	N	7.08%	100.00%	100.00%	100.00%	10	100.00%	0.00%	83.33%	100.00%	90.91%	91.41%	8.34%	100.00%	85.71%	100.00%	95.24%	8.25%	100.00%	93.75%	85.00%	47	92.92%	7.53%	0.216681348	0.422649731	0.245003494	0.721234041	0.861241166	0.763714462
T802	111	AAAAAAAAGCAGGCTACAGTGCGAAAGCACTGATCCACGCTTTTTTTT	-14.77	#DIV/0!	0.00%	0.00%	0.00%	0.00%	46	0.00%	0.00%	0.00%	0.00%	0.00%	0.00%	0.00%	0.00%	33.33%	0.00%	11.11%	19.25%	0.00%	0.00%	0.00%	12	0.00%	0.00%	#DIV/0!	0.422649731	#DIV/0!	0.422649731	#DIV/0!	0.422649731
T803	282	AAAAAAAACCTCGGTTCAGTGCTTTCGCACTGCGAATAGCTTTTTTTT	-7.51	N	5.87%	18.18%	0.00%	10.00%	43	9.39%	9.11%	0.00%	7.69%	0.00%	2.56%	4.44%	6.90%	10.00%	9.68%	8.86%	1.71%	3.85%	3.03%	3.70%	86	3.53%	0.44%	0.465455723	0.938449673	0.362782249	0.099464032	0.764782458	0.045380634
T804	241	AAAAAAAACCTCATCTCAGTGCGAAAGCACTGCAGAAACCTTTTTTTT	-9.19	N	0.71%	0.00%	5.56%	8.57%	66	4.71%	4.35%	12.50%	0.00%	0.00%	4.17%	7.22%	7.69%	0.00%	5.00%	4.23%	3.90%	0.00%	12.00%	0.00%	54	4.00%	6.93%	0.941809892	0.918301138	0.885487149	0.98399334	0.983340273	0.97353891
T805	24	AAAAAAAACCTAATTGCAGTGCGAAAGCACTGCAATTAGGTTTTTTTT	-25.12	#DIV/0!	0.00%	I	100.00%	100.00%	7	100.00%	0.00%	100.00%	100.00%	100.00%	100.00%	0.00%	100.00%	100.00%	100.00%	100.00%	0.00%	I	100.00%	100.00%	2	100.00%	0.00%	#DIV/0!	#DIV/0!	#DIV/0!	#DIV/0!	#DIV/0!	#DIV/0!
T806	26	AAAAAAAAGGTATTCACAGTGCTTTCGCACTGTGAATACCTTTTTTTT	-23.12	#DIV/0!	0.00%	100.00%	100.00%	100.00%	5	100.00%	0.00%	100.00%	100.00%	100.00%	100.00%	0.00%	100.00%	100.00%	100.00%	100.00%	0.00%	100.00%	100.00%	100.00%	9	100.00%	0.00%	#DIV/0!	#DIV/0!	#DIV/0!	#DIV/0!	#DIV/0!	#DIV/0!
T807	114	AAAAAAAAGCGATATTCAGTGCGAAAGCACTGAATATCGCTTTTTTTT	-25.04	#DIV/0!	-3.03%	100.00%	90.91%	100.00%	26	96.97%	5.25%	100.00%	100.00%	100.00%	100.00%	0.00%	100.00%	100.00%	100.00%	100.00%	0.00%	100.00%	100.00%	100.00%	15	100.00%	0.00%	0.422649731	0.422649731	0.422649731	#DIV/0!	#DIV/0!	#DIV/0!
T808	235	AAAAAAAACGAGTACTCAGTGCGAAAGCACTGTCCAGCCCTTTTTTTT	-9.21	N	-16.28%	6.25%	5.26%	17.07%	76	9.53%	6.55%	9.09%	9.52%	7.14%	8.59%	1.27%	5.56%	13.04%	8.33%	8.98%	3.79%	30.77%	13.33%	33.33%	37	25.81%	10.88%	0.85382735	0.918535055	0.075531436	0.86775203	0.127872395	0.178825044
T809	265	AAAAAAAAGCTAAGGTCAGTGCTTTCGCACTGTGCGACGGTTTTTTTT	-7.91	N	-12.99%	0.00%	0.00%	17.39%	61	5.80%	10.04%	4.55%	20.00%	0.00%	8.18%	10.48%	5.00%	4.35%	5.88%	5.08%	0.77%	19.23%	28.57%	8.57%	75	18.79%	10.01%	0.846399492	0.906045015	0.3669413	0.678477171	0.034974437	0.15833494
T810	62	AAAAAAAACGTATGCACAGTGCTTTCGCACTGTGCATACGTTTTTTTT	-25	#DIV/0!	0.00%	100.00%	100.00%	I	9	100.00%	0.00%	100.00%	100.00%	100.00%	100.00%	0.00%	100.00%	77.78%	100.00%	92.59%	12.83%	100.00%	100.00%	100.00%	19	100.00%	0.00%	#DIV/0!	0.5	#DIV/0!	0.422649731	#DIV/0!	0.422649731
T811	65	AAAAAAAACCATTTTGCAGTGCGAAAGCACTGCAAAATGGTTTTTTTT	-25.71	#DIV/0!	-5.56%	100.00%	I	88.89%	19	94.44%	7.86%	100.00%	100.00%	100.00%	100.00%	0.00%	83.33%	100.00%	100.00%	94.44%	9.62%	100.00%	100.00%	100.00%	18	100.00%	0.00%	0.5	0.874334084	0.5	0.422649731	#DIV/0!	0.422649731
T812	171	AAAAAAAAGGTTGTATCAGTGCGAAAGCACTGCCACGCGGTTTTTTTT	-9.62	N	-5.20%	22.22%	0.00%	30.43%	47	17.55%	15.75%	15.00%	33.33%	40.00%	29.44%	12.95%	0.00%	0.00%	25.00%	8.33%	14.43%	7.14%	11.11%	50.00%	42	22.75%	23.68%	0.418515248	0.302020631	0.667541531	0.074546054	0.547224925	0.116793434
T813	66	AAAAAAAAGGGGGGTTCAGTGCTTTCGCACTGGGTTCGGCTTTTTTTT	-9.79	N	-11.11%	33.33%	40.00%	60.00%	29	44.44%	13.88%	60.00%	54.55%	0.00%	38.18%	33.18%	50.00%	75.00%	33.33%	52.78%	20.97%	50.00%	100.00%	16.67%	9	55.56%	41.94%	0.83870566	0.693238063	0.746326855	0.373723438	0.391286767	0.839871846
T814	244	AAAAAAAAGCGATCATCAGTGCTTTCGCACTGCACCATGGTTTTTTTT	-9.92	N	-16.87%	21.43%	0.00%	0.00%	43	7.14%	12.37%	0.00%	0.00%	0.00%	0.00%	0.00%	0.00%	0.00%	13.33%	4.44%	7.70%	42.86%	12.50%	16.67%	75	24.01%	16.46%	0.422649731	0.814812178	0.022601033	0.422649731	0.12737107	0.243083859
T815	129	AAAAAAAACCTGAATTCAGTGCTTTCGCACTGAATTCAGGTTTTTTTT	-23.4	#DIV/0!	0.56%	100.00%	95.00%	100.00%	35	98.33%	2.89%	100.00%	100.00%	100.00%	100.00%	0.00%	100.00%	100.00%	100.00%	100.00%	0.00%	100.00%	100.00%	93.33%	27	97.78%	3.85%	0.422649731	0.422649731	0.884529946	#DIV/0!	0.422649731	0.422649731
T816	80	AAAAAAAACCATTTCACAGTGCTTTCGCACTGTGAAATGGTTTTTTTT	-23.71	#DIV/0!	0.00%	100.00%	100.00%	100.00%	28	100.00%	0.00%	100.00%	100.00%	100.00%	100.00%	0.00%	100.00%	100.00%	100.00%	100.00%	0.00%	I	100.00%	100.00%	10	100.00%	0.00%	#DIV/0!	#DIV/0!	#DIV/0!	#DIV/0!	#DIV/0!	#DIV/0!
T817	22	AAAAAAAAGGTTTTCTCAGTGCGAAAGCACTGAGAAAACCTTTTTTTT	-24.85	#DIV/0!	0.00%	100.00%	100.00%	I	8	100.00%	0.00%	I	I	100.00%	100.00%	#DIV/0!	100.00%	100.00%	100.00%	100.00%	0.00%	100.00%	100.00%	100.00%	4	100.00%	0.00%	#DIV/0!	#DIV/0!	#DIV/0!	#DIV/0!	#DIV/0!	#DIV/0!
T818	200	AAAAAAAAGGCGTACCCAGTGCGAAAGCACTGCGAGCAGGTTTTTTTT	-9.3	N	2.65%	41.67%	16.67%	12.50%	40	23.61%	15.77%	15.79%	33.33%	18.18%	22.43%	9.51%	11.76%	10.00%	37.50%	19.75%	15.39%	15.38%	35.00%	12.50%	62	20.96%	12.24%	0.934910523	0.831087299	0.856787342	0.848100652	0.570029488	0.94119455
T819	116	AAAAAAAAGCTTTGTGCAGTGCGAAAGCACTGCACAAAGCTTTTTTTT	-26.79	#DIV/0!	-10.00%	100.00%	80.00%	I	8	90.00%	14.14%	100.00%	100.00%	100.00%	100.00%	0.00%	100.00%	100.00%	100.00%	100.00%	0.00%	100.00%	100.00%	100.00%	30	100.00%	0.00%	0.5	0.5	0.5	#DIV/0!	#DIV/0!	#DIV/0!
T820	225	AAAAAAAACGTAGGGCCAGTGCGAAAGCACTGACCGTCCCTTTTTTTT	-10.17	N	-4.19%	35.71%	39.29%	71.43%	77	48.81%	19.67%	61.76%	52.63%	33.33%	49.24%	14.52%	10.53%	44.44%	16.67%	23.88%	18.07%	20.00%	76.92%	62.07%	52	53.00%	29.53%	0.984364351	0.286236725	0.826662693	0.193901505	0.884330046	0.109272713
T821	118	AAAAAAAAGGTGTTGACAGTGCGAAAGCACTGTCAACACCTTTTTTTT	-26.05	#DIV/0!	-11.11%	100.00%	66.67%	100.00%	9	88.89%	19.25%	100.00%	100.00%	100.00%	100.00%	0.00%	95.65%	92.31%	100.00%	95.99%	3.86%	100.00%	100.00%	100.00%	32	100.00%	0.00%	0.422649731	0.527295778	0.422649731	0.213290921	#DIV/0!	0.213290921
T822	102	AAAAAAAAGGGGGGGACAGTGCGAAAGCACTGAAGATACGTTTTTTTT	-9.51	#DIV/0!	-5.56%	0.00%	0.00%	0.00%	25	0.00%	0.00%	0.00%	0.00%	14.29%	4.76%	8.25%	0.00%	0.00%	0.00%	0.00%	0.00%	16.67%	0.00%	0.00%	15	5.56%	9.62%	0.422649731	#DIV/0!	0.422649731	0.422649731	0.937377571	0.422649731
T823	122	AAAAAAAAGCTTTCCACAGTGCGAAAGCACTGGTCTTACCTTTTTTTT	-11.09	N	18.75%	30.00%	38.46%	60.00%	33	42.82%	15.47%	0.00%	15.38%	16.67%	10.68%	9.27%	11.76%	40.00%	28.57%	26.78%	14.20%	0.00%	55.56%	16.67%	20	24.07%	28.51%	0.032552336	0.236003032	0.413981394	0.063470515	0.422649731	0.794982972
T824	126	AAAAAAAAGCTTGAATCAGTGCGAAAGCACTGATTCAAGCTTTTTTTT	-25.14	#DIV/0!	0.00%	100.00%	100.00%	100.00%	20	100.00%	0.00%	100.00%	100.00%	100.00%	100.00%	0.00%	100.00%	100.00%	100.00%	100.00%	0.00%	100.00%	100.00%	100.00%	40	100.00%	0.00%	#DIV/0!	#DIV/0!	#DIV/0!	#DIV/0!	#DIV/0!	#DIV/0!
T825	250	AAAAAAAAGCGATTGACAGTGCTTTCGCACTGCACCAACGTTTTTTTT	-10.66	N	-4.80%	0.00%	0.00%	0.00%	49	0.00%	0.00%	0.00%	0.00%	11.54%	3.85%	6.66%	0.00%	0.00%	3.85%	1.28%	2.22%	4.17%	6.67%	3.57%	67	4.80%	1.64%	0.422649731	0.422649731	0.0368574	0.422649731	0.852149895	0.225061431
T826	162	AAAAAAAACGTTATTTCAGTGCTTTCGCACTGTCTGAGCCTTTTTTTT	-7.71	N	-5.33%	0.00%	28.57%	8.33%	31	12.30%	14.69%	0.00%	0.00%	0.00%	0.00%	0.00%	8.70%	0.00%	0.00%	2.90%	5.02%	6.67%	28.57%	17.65%	46	17.63%	10.95%	0.284085666	0.474733136	0.194479569	0.422649731	0.108186169	0.241663885
T827	233	AAAAAAAACCTTGTTGCAGTGCTTTCGCACTGTGCTGGCCTTTTTTTT	-8.03	N	-1.38%	29.17%	14.29%	12.50%	53	18.65%	9.15%	0.00%	8.33%	0.00%	2.78%	4.81%	12.12%	5.26%	31.25%	16.21%	13.47%	37.50%	0.00%	22.58%	63	20.03%	18.88%	0.148454172	0.842924593	0.876942809	0.308714493	0.329523634	0.758197781
T828	166	AAAAAAAAGGTGAAAACAGTGCTTTCGCACTGTTTTCACCTTTTTTTT	-23.66	#DIV/0!	0.00%	100.00%	100.00%	100.00%	28	100.00%	0.00%	100.00%	100.00%	100.00%	100.00%	0.00%	96.97%	100.00%	100.00%	98.99%	1.75%	100.00%	100.00%	100.00%	58	100.00%	0.00%	#DIV/0!	0.422649731	#DIV/0!	0.422649731	#DIV/0!	0.422649731
T829	205	AAAAAAAAGGATATTACAGTGCGAAAGCACTGTTTTGAGGTTTTTTTT	-10.35	N	16.13%	20.00%	46.67%	42.31%	46	36.32%	14.30%	53.57%	58.82%	14.29%	42.23%	24.34%	8.33%	21.05%	26.67%	18.68%	9.39%	37.50%	0.00%	23.08%	42	20.19%	18.92%	0.774769378	0.051102562	0.476946473	0.322860978	0.380537912	0.927741925
T830	273	AAAAAAAACCGTGCAACAGTGCTTTCGCACTGCAACTACCTTTTTTTT	-7.81	N	-6.15%	0.00%	4.55%	0.00%	63	1.52%	2.62%	0.00%	6.90%	4.55%	3.81%	3.51%	0.00%	0.00%	0.00%	0.00%	0.00%	0.00%	14.29%	8.70%	57	7.66%	7.20%	0.221939359	0.422649731	0.184810966	0.200213088	0.213883847	0.206636724
T831	283	AAAAAAAACGAGATGTCAGTGCTTTCGCACTGTGGGCACCTTTTTTTT	-7.71	N	16.74%	57.14%	30.00%	7.69%	37	31.61%	24.76%	13.04%	0.00%	22.58%	11.87%	11.34%	2.56%	4.00%	3.57%	3.38%	0.74%	12.12%	20.00%	12.50%	77	14.87%	4.44%	0.382657171	0.19298782	0.374772248	0.333276119	0.768267838	0.036537346
T832	76	AAAAAAAACCTTCACTCAGTGCTTTCGCACTGAGTGAAGGTTTTTTTT	-24.24	#DIV/0!	-3.03%	100.00%	100.00%	90.91%	18	96.97%	5.25%	100.00%	100.00%	100.00%	100.00%	0.00%	100.00%	100.00%	100.00%	100.00%	0.00%	100.00%	100.00%	100.00%	22	100.00%	0.00%	0.422649731	0.422649731	0.422649731	#DIV/0!	#DIV/0!	#DIV/0!
T833	36	AAAAAAAACCGTGGGGCAGTGCTTTCGCACTGTAAAATCCTTTTTTTT	-8	#DIV/0!	5.56%	66.67%	0.00%	0.00%	8	22.22%	38.49%	0.00%	0.00%	0.00%	0.00%	0.00%	0.00%	I	I	0.00%	#DIV/0!	0.00%	50.00%	0.00%	16	16.67%	28.87%	0.422649731	#DIV/0!	0.884529946	#DIV/0!	0.422649731	#DIV/0!
T834	101	AAAAAAAAGGGCCCGGCAGTGCGAAAGCACTGTGACTAGGTTTTTTTT	-9.7	N	21.69%	100.00%	20.00%	0.00%	19	40.00%	52.92%	22.22%	10.00%	0.00%	10.74%	11.13%	7.14%	0.00%	28.57%	11.90%	14.87%	12.50%	33.33%	9.09%	28	18.31%	13.12%	0.353738636	0.509405338	0.577732878	0.940384001	0.51207575	0.715459634
T835	123	AAAAAAAACGTAGATTCAGTGCGAAAGCACTGAATCTACGTTTTTTTT	-24.8	#DIV/0!	0.00%	100.00%	100.00%	100.00%	28	100.00%	0.00%	100.00%	100.00%	93.33%	97.78%	3.85%	100.00%	92.31%	100.00%	97.44%	4.44%	100.00%	100.00%	100.00%	20	100.00%	0.00%	0.422649731	0.422649731	#DIV/0!	0.941827027	0.422649731	0.422649731
T836	32	AAAAAAAACCTTTGGTCAGTGCTTTCGCACTGACCAAAGGTTTTTTTT	-24.5	#DIV/0!	8.33%	100.00%	100.00%	100.00%	6	100.00%	0.00%	100.00%	100.00%	100.00%	100.00%	0.00%	I	100.00%	100.00%	100.00%	0.00%	100.00%	75.00%	100.00%	10	91.67%	14.43%	#DIV/0!	#DIV/0!	0.422649731	#DIV/0!	0.422649731	0.5
T837	130	AAAAAAAAGGTAGGTTCAGTGCGAAAGCACTGAACCTACCTTTTTTTT	-25.41	#DIV/0!	0.00%	100.00%	100.00%	100.00%	20	100.00%	0.00%	90.91%	100.00%	100.00%	96.97%	5.25%	100.00%	100.00%	100.00%	100.00%	0.00%	100.00%	100.00%	100.00%	29	100.00%	0.00%	0.422649731	#DIV/0!	#DIV/0!	0.422649731	0.422649731	#DIV/0!
T838	199	AAAAAAAAGGCTGGCTCAGTGCGAAAGCACTGGTACGTCGTTTTTTTT	-9.49	N	8.46%	20.00%	12.50%	4.00%	48	12.17%	8.01%	22.22%	35.00%	5.56%	20.93%	14.76%	0.00%	0.00%	4.76%	1.59%	2.75%	11.11%	0.00%	0.00%	57	3.70%	6.42%	0.330559307	0.223469132	0.075260598	0.192224756	0.196812125	0.696760783
T839	221	AAAAAAAAGCTGGGGACAGTGCGAAAGCACTGCATGAACGTTTTTTTT	-9.51	N	-1.52%	7.69%	29.41%	13.64%	52	16.91%	11.22%	0.00%	17.86%	13.64%	10.50%	9.33%	9.09%	14.29%	0.00%	7.79%	7.23%	25.00%	16.67%	13.64%	52	18.43%	5.88%	0.199462806	0.226069079	0.877444395	0.720613708	0.450764964	0.125928804
T840	270	AAAAAAAAGCGCTCCCCAGTGCTTTCGCACTGCCGATTGGTTTTTTTT	-10.57	#DIV/0!	-3.70%	0.00%	0.00%	0.00%	25	0.00%	0.00%	0.00%	0.00%	0.00%	0.00%	0.00%	0.00%	0.00%	3.03%	1.01%	1.75%	7.41%	0.00%	3.70%	74	3.70%	3.70%	#DIV/0!	0.422649731	0.225403331	0.422649731	0.225403331	0.372749952
T841	61	AAAAAAAACGCTTAAACAGTGCTTTCGCACTGTTTAAGCGTTTTTTTT	-24.06	#DIV/0!	4.63%	88.89%	100.00%	100.00%	24	96.30%	6.42%	100.00%	100.00%	100.00%	100.00%	0.00%	100.00%	100.00%	100.00%	100.00%	0.00%	100.00%	83.33%	I	9	91.67%	11.79%	0.422649731	0.422649731	0.874334084	#DIV/0!	0.5	0.5
T842	132	AAAAAAAACGCATTCCCAGTGCGAAAGCACTGAAGTGTGCTTTTTTTT	-11.77	N	-5.96%	26.67%	42.86%	15.38%	56	28.30%	13.81%	15.38%	12.50%	53.85%	27.24%	23.08%	33.33%	25.00%	25.00%	27.78%	4.81%	33.33%	25.00%	44.44%	23	34.26%	9.76%	0.963512304	0.957404013	0.703140149	0.974441515	0.489594483	0.422649731
T843	122	AAAAAAAACGACTTTACAGTGCTTTCGCACTGTAAAGTCGTTTTTTTT	-23.56	N	0.95%	100.00%	92.86%	100.00%	19	97.62%	4.12%	100.00%	100.00%	94.44%	98.15%	3.21%	100.00%	100.00%	100.00%	100.00%	0.00%	90.00%	100.00%	100.00%	25	96.67%	5.77%	0.898726063	0.422649731	0.865768789	0.422649731	0.775691138	0.422649731
T844	133	AAAAAAAACGAATTTACAGTGCGAAAGCACTGCAGTCACGTTTTTTTT	-14.02	N	-10.83%	0.00%	46.67%	37.50%	28	28.06%	24.73%	30.77%	0.00%	15.38%	15.38%	15.38%	23.08%	16.67%	0.00%	13.25%	11.91%	0.00%	66.67%	50.00%	44	38.89%	34.69%	0.634911113	0.518627761	0.20441292	0.845475743	0.498484876	0.402918566
T845	53	AAAAAAAACCTATGGACAGTGCTTTCGCACTGTCCATAGGTTTTTTTT	-23.96	#DIV/0!	0.00%	100.00%	100.00%	100.00%	10	100.00%	0.00%	50.00%	100.00%	100.00%	83.33%	28.87%	100.00%	100.00%	100.00%	100.00%	0.00%	100.00%	100.00%	100.00%	17	100.00%	0.00%	0.422649731	#DIV/0!	#DIV/0!	0.422649731	0.422649731	#DIV/0!
T846	130	AAAAAAAACCAACATGCAGTGCTTTCGCACTGCATGTTGGTTTTTTTT	-25.1	#DIV/0!	0.00%	100.00%	100.00%	100.00%	20	100.00%	0.00%	100.00%	95.45%	100.00%	98.48%	2.62%	100.00%	100.00%	100.00%	100.00%	0.00%	100.00%	100.00%	100.00%	30	100.00%	0.00%	0.422649731	#DIV/0!	#DIV/0!	0.422649731	0.422649731	#DIV/0!
T847	270	AAAAAAAAGGGGCACACAGTGCTTTCGCACTGCTAAAACCTTTTTTTT	-12.03	#DIV/0!	2.38%	0.00%	7.14%	0.00%	54	2.38%	4.12%	0.00%	0.00%	0.00%	0.00%	0.00%	0.00%	0.00%	0.00%	0.00%	0.00%	0.00%	0.00%	0.00%	62	0.00%	0.00%	0.422649731	0.422649731	0.422649731	#DIV/0!	#DIV/0!	#DIV/0!
T848	244	AAAAAAAAGGATGTTTCAGTGCTTTCGCACTGTCATGAGGTTTTTTTT	-7.91	N	3.31%	3.85%	8.11%	14.63%	104	8.86%	5.43%	0.00%	4.00%	10.53%	4.84%	5.31%	4.35%	6.25%	8.33%	6.31%	1.99%	0.00%	16.67%	0.00%	23	5.56%	9.62%	0.000470803	0.32896553	0.670481342	0.525910636	0.924968909	0.906816911
T849	252	AAAAAAAAGCGTGGCGCAGTGCTTTCGCACTGATGCCCCCTTTTTTTT	-12.67	N	18.18%	26.92%	7.14%	64.00%	65	32.69%	28.86%	41.18%	34.62%	0.00%	25.26%	22.12%	11.11%	6.67%	27.59%	15.12%	11.02%	12.50%	12.50%	18.52%	59	14.51%	3.47%	0.819105298	0.233593635	0.344080057	0.644796055	0.541892419	0.901989207
T850	265	AAAAAAAACCACACGTCAGTGCTTTCGCACTGCATGCCGGTTTTTTTT	-12.04	N	3.02%	14.29%	17.39%	7.14%	58	12.94%	5.26%	0.00%	12.00%	8.70%	6.90%	6.20%	0.00%	0.00%	10.53%	3.51%	6.08%	9.52%	8.70%	11.54%	70	9.92%	1.46%	0.318212612	0.282259285	0.517567709	0.516323534	0.500464084	0.141672948
T851	26	AAAAAAAAGGTTTACTCAGTGCGAAAGCACTGTGCGGCCCTTTTTTTT	-13.03	#DIV/0!	0.00%	100.00%	100.00%	100.00%	8	100.00%	0.00%	100.00%	100.00%	100.00%	100.00%	0.00%	100.00%	100.00%	I	100.00%	0.00%	100.00%	100.00%	I	5	100.00%	0.00%	#DIV/0!	#DIV/0!	#DIV/0!	#DIV/0!	#DIV/0!	#DIV/0!
T852	145	AAAAAAAAGGTCTATGCAGTGCGAAAGCACTGTCGAAGCGTTTTTTTT	-10.45	N	20.43%	100.00%	72.22%	84.62%	57	85.61%	13.92%	94.44%	33.33%	25.00%	50.93%	37.92%	33.33%	71.43%	50.00%	51.59%	19.10%	60.00%	80.00%	55.56%	29	65.19%	13.02%	0.158495438	0.215495912	0.293077801	0.984972376	0.623268013	0.175226516
T853	63	AAAAAAAAGCTTGTGTCAGTGCTTTCGCACTGACACAAGCTTTTTTTT	-24.79	#DIV/0!	-1.43%	85.71%	100.00%	100.00%	13	95.24%	8.25%	100.00%	100.00%	100.00%	100.00%	0.00%	100.00%	I	100.00%	100.00%	0.00%	100.00%	90.00%	100.00%	29	96.67%	5.77%	0.422649731	0.5	0.858104869	#DIV/0!	0.422649731	#DIV/0!
T854	233	AAAAAAAAGCTGCTAACAGTGCTTTCGCACTGGCTCCGGGTTTTTTTT	-10.74	N	25.39%	41.67%	27.78%	42.31%	68	37.25%	8.21%	0.00%	21.05%	27.78%	16.28%	14.49%	16.67%	31.58%	18.18%	22.14%	8.21%	7.14%	15.38%	13.04%	50	11.86%	4.25%	0.186147845	0.251267941	0.062674432	0.536597919	0.558199442	0.085341586
T855	22	AAAAAAAAGCTATATACAGTGCGAAAGCACTGTATATAGCTTTTTTTT	-23.15	#DIV/0!	-20.00%	80.00%	I	I	5	80.00%	#DIV/0!	100.00%	100.00%	100.00%	100.00%	0.00%	100.00%	I	100.00%	100.00%	0.00%	100.00%	100.00%	100.00%	6	100.00%	0.00%	#DIV/0!	#DIV/0!	#DIV/0!	#DIV/0!	#DIV/0!	#DIV/0!
T856	18	AAAAAAAAGCCCTGTACAGTGCGAAAGCACTGCAGCTACGTTTTTTTT	-9.51	#DIV/0!	0.00%	66.67%	I	100.00%	4	83.33%	23.57%	100.00%	I	100.00%	100.00%	0.00%	100.00%	I	100.00%	100.00%	0.00%	100.00%	75.00%	75.00%	9	83.33%	14.43%	0.5	0.5	0.909665529	#DIV/0!	0.5	0.5
T857	97	AAAAAAAACGTCCCGACAGTGCTTTCGCACTGCCCCTCCCTTTTTTTT	-7.81	#DIV/0!	0.00%	0.00%	0.00%	0.00%	21	0.00%	0.00%	0.00%	0.00%	0.00%	0.00%	0.00%	0.00%	0.00%	0.00%	0.00%	0.00%	0.00%	0.00%	0.00%	22	0.00%	0.00%	#DIV/0!	#DIV/0!	#DIV/0!	#DIV/0!	#DIV/0!	#DIV/0!
T858	40	AAAAAAAACCGTTAGACAGTGCGAAAGCACTGTCTAACGGTTTTTTTT	-25.9	#DIV/0!	0.00%	100.00%	100.00%	100.00%	14	100.00%	0.00%	I	100.00%	0.00%	50.00%	70.71%	100.00%	100.00%	100.00%	100.00%	0.00%	100.00%	100.00%	100.00%	11	100.00%	0.00%	0.5	#DIV/0!	#DIV/0!	0.5	0.5	#DIV/0!
T859	268	AAAAAAAACCGGCGGACAGTGCTTTCGCACTGACGACTCGTTTTTTTT	-11.02	N	3.35%	0.00%	12.50%	0.00%	41	4.17%	7.22%	3.23%	0.00%	0.00%	1.08%	1.86%	0.00%	0.00%	3.57%	1.19%	2.06%	0.00%	0.00%	2.44%	68	0.81%	1.41%	0.585231968	0.603474207	0.5439047	0.958536791	0.887675895	0.422649731
T860	87	AAAAAAAAGGTTACATCAGTGCGAAAGCACTGATGTAACCTTTTTTTT	-24.62	#DIV/0!	0.00%	100.00%	100.00%	100.00%	15	100.00%	0.00%	100.00%	100.00%	100.00%	100.00%	0.00%	100.00%	100.00%	100.00%	100.00%	0.00%	100.00%	100.00%	100.00%	23	100.00%	0.00%	#DIV/0!	#DIV/0!	#DIV/0!	#DIV/0!	#DIV/0!	#DIV/0!
T861	265	AAAAAAAAGGGGGGGACAGTGCTTTCGCACTGTGTACCGCTTTTTTTT	-14.69	N	2.05%	0.00%	20.83%	13.64%	61	11.49%	10.58%	5.00%	0.00%	5.71%	3.57%	3.11%	3.03%	0.00%	21.88%	8.30%	11.85%	6.67%	13.33%	8.33%	54	9.44%	3.47%	0.39957985	0.75574133	0.687849103	0.496742431	0.256947212	0.897710969
T862	60	AAAAAAAACGTTTGATCAGTGCTTTCGCACTGATCAAACGTTTTTTTT	-23.89	#DIV/0!	0.00%	100.00%	100.00%	100.00%	15	100.00%	0.00%	100.00%	100.00%	100.00%	100.00%	0.00%	100.00%	100.00%	100.00%	100.00%	0.00%	100.00%	100.00%	100.00%	20	100.00%	0.00%	#DIV/0!	#DIV/0!	#DIV/0!	#DIV/0!	#DIV/0!	#DIV/0!
T863	255	AAAAAAAACGTCAGGGCAGTGCTTTCGCACTGATATCGGCTTTTTTTT	-8.37	N	-0.29%	19.05%	5.26%	0.00%	60	8.10%	9.84%	0.00%	0.00%	5.00%	1.67%	2.89%	0.00%	0.00%	0.00%	0.00%	0.00%	0.00%	18.52%	6.67%	75	8.40%	9.38%	0.453050777	0.289734577	0.979090968	0.422649731	0.37322154	0.261218623
T864	244	AAAAAAAACCGGGGGGCAGTGCTTTCGCACTGTGTTTCCCTTTTTTTT	-10.21	N	11.26%	54.55%	54.17%	42.86%	60	50.52%	6.64%	24.14%	46.67%	60.71%	43.84%	18.45%	5.26%	60.00%	71.43%	45.56%	35.37%	22.22%	55.56%	40.00%	52	39.26%	16.68%	0.678905467	0.849999372	0.399318314	0.882752606	0.649307709	0.696564097
T865	118	AAAAAAAAGGTTGATTCAGTGCTTTCGCACTGAATCAACCTTTTTTTT	-23.4	#DIV/0!	0.00%	100.00%	100.00%	100.00%	22	100.00%	0.00%	100.00%	91.67%	100.00%	97.22%	4.81%	100.00%	100.00%	90.00%	96.67%	5.77%	100.00%	100.00%	100.00%	30	100.00%	0.00%	0.422649731	0.422649731	#DIV/0!	0.926077873	0.422649731	0.422649731
T866	115	AAAAAAAAGGTGGACTCAGTGCGAAAGCACTGGACGAACGTTTTTTTT	-11.59	N	16.13%	50.00%	100.00%	59.09%	50	69.70%	26.63%	63.64%	42.86%	25.00%	43.83%	19.34%	44.44%	66.67%	42.86%	51.32%	13.31%	50.00%	25.00%	85.71%	15	53.57%	30.51%	0.340410388	0.151107967	0.649052132	0.63358944	0.739402877	0.935119702
T867	237	AAAAAAAAGGTAGGGGCAGTGCGAAAGCACTGGATACAGGTTTTTTTT	-9.51	N	16.86%	26.32%	16.67%	24.14%	72	22.37%	5.06%	30.77%	15.79%	13.33%	19.96%	9.44%	23.53%	11.76%	0.00%	11.76%	11.76%	11.76%	4.76%	0.00%	54	5.51%	5.92%	0.643895942	0.258710411	0.045280001	0.095257716	0.025845491	0.208581678
T868	247	AAAAAAAAGCGACATTCAGTGCGAAAGCACTGTGAGCACGTTTTTTTT	-11.87	N	12.10%	20.00%	14.81%	31.58%	66	22.13%	8.58%	7.14%	23.81%	17.65%	16.20%	8.43%	0.00%	11.11%	20.00%	10.37%	10.02%	16.67%	4.35%	9.09%	63	10.04%	6.21%	0.510398965	0.129650362	0.162880441	0.315848418	0.541642987	0.972397945
T869	145	AAAAAAAACGTCGTTACAGTGCTTTCGCACTGTAACGACGTTTTTTTT	-24.89	#DIV/0!	2.78%	100.00%	100.00%	100.00%	53	100.00%	0.00%	100.00%	100.00%	100.00%	100.00%	0.00%	100.00%	100.00%	92.31%	97.44%	4.44%	91.67%	100.00%	100.00%	35	97.22%	4.81%	#DIV/0!	0.422649731	0.422649731	0.422649731	0.422649731	0.967366233
T870	107	AAAAAAAACCACTGTGCAGTGCTTTCGCACTGTCCTTACCTTTTTTTT	-7.71	#DIV/0!	-17.26%	0.00%	0.00%	0.00%	13	0.00%	0.00%	16.67%	0.00%	0.00%	5.56%	9.62%	0.00%	0.00%	0.00%	0.00%	0.00%	14.29%	25.00%	12.50%	34	17.26%	6.76%	0.422649731	#DIV/0!	0.047515031	0.422649731	0.277201729	0.047515031
T871	19	AAAAAAAAGGTTTTTACAGTGCTTTCGCACTGTAAAAACCTTTTTTTT	-22.49	#DIV/0!	0.00%	100.00%	100.00%	I	4	100.00%	0.00%	100.00%	I	100.00%	100.00%	0.00%	100.00%	0.00%	100.00%	66.67%	57.74%	I	100.00%	I	5	100.00%	#DIV/0!	#DIV/0!	0.5	#DIV/0!	#DIV/0!	#DIV/0!	#DIV/0!
T872	279	AAAAAAAAGGGAGGGACAGTGCTTTCGCACTGAGCCCAGGTTTTTTTT	-11.19	N	-3.09%	9.09%	23.08%	21.05%	67	17.74%	7.56%	4.00%	21.05%	5.00%	10.02%	9.57%	14.81%	14.29%	10.00%	13.03%	2.64%	12.50%	25.00%	25.00%	80	20.83%	7.22%	0.211406376	0.465026304	0.036229889	0.618762629	0.151828186	0.272825276
T873	161	AAAAAAAACGGTCGGACAGTGCGAAAGCACTGCACAGTGGTTTTTTTT	-11.55	N	47.10%	88.24%	83.33%	92.59%	62	88.05%	4.63%	35.29%	50.00%	57.89%	47.73%	11.47%	11.11%	30.00%	66.67%	35.93%	28.25%	0.00%	42.86%	80.00%	17	40.95%	40.03%	0.0237006	0.071940437	0.166591803	0.372571282	0.722186649	0.596932609
T874	41	AAAAAAAACCGTTACTCAGTGCTTTCGCACTGAGTAACGGTTTTTTTT	-24.4	#DIV/0!	0.00%	100.00%	100.00%	100.00%	8	100.00%	0.00%	100.00%	100.00%	I	100.00%	0.00%	100.00%	I	100.00%	100.00%	0.00%	100.00%	100.00%	100.00%	11	100.00%	0.00%	#DIV/0!	#DIV/0!	#DIV/0!	#DIV/0!	#DIV/0!	#DIV/0!
T875	140	AAAAAAAAGGTGGAGGCAGTGCGAAAGCACTGACTATTGCTTTTTTTT	-13.45	N	5.74%	100.00%	100.00%	97.22%	68	99.07%	1.60%	71.43%	100.00%	100.00%	90.48%	16.50%	83.33%	100.00%	100.00%	94.44%	9.62%	100.00%	100.00%	80.00%	19	93.33%	11.55%	0.481227003	0.525421002	0.422649731	0.422649731	0.858104869	0.926077873
T876	27	AAAAAAAAGCTTTATTCAGTGCTTTCGCACTGAATAAAGCTTTTTTTT	-22.47	#DIV/0!	0.00%	I	100.00%	100.00%	4	100.00%	0.00%	100.00%	66.67%	83.33%	83.33%	16.67%	100.00%	100.00%	I	100.00%	0.00%	100.00%	100.00%	100.00%	7	100.00%	0.00%	0.204832765	#DIV/0!	#DIV/0!	0.5	0.225403331	#DIV/0!
T877	60	AAAAAAAACCTGTGTACAGTGCTTTCGCACTGTACACAGGTTTTTTTT	-24.27	#DIV/0!	0.00%	100.00%	100.00%	100.00%	14	100.00%	0.00%	100.00%	83.33%	100.00%	94.44%	9.62%	90.00%	100.00%	100.00%	96.67%	5.77%	100.00%	100.00%	100.00%	14	100.00%	0.00%	0.422649731	0.422649731	#DIV/0!	0.801970491	0.422649731	0.422649731
T878	276	AAAAAAAACCGCTGTCCAGTGCTTTCGCACTGCGATTACGTTTTTTTT	-9.66	N	-6.30%	0.00%	0.00%	0.00%	39	0.00%	0.00%	12.12%	0.00%	0.00%	4.04%	7.00%	3.23%	9.09%	6.25%	6.19%	2.93%	5.56%	0.00%	13.33%	83	6.30%	6.70%	0.422649731	0.067386383	0.245003494	0.73741125	0.737097174	0.984180136
T879	73	AAAAAAAACCGATGTACAGTGCTTTCGCACTGTACATCGGTTTTTTTT	-24.45	#DIV/0!	0.00%	100.00%	100.00%	100.00%	32	100.00%	0.00%	100.00%	100.00%	100.00%	100.00%	0.00%	100.00%	100.00%	100.00%	100.00%	0.00%	100.00%	100.00%	100.00%	9	100.00%	0.00%	#DIV/0!	#DIV/0!	#DIV/0!	#DIV/0!	#DIV/0!	#DIV/0!
T880	40	AAAAAAAACGATTTATCAGTGCGAAAGCACTGATAAATCGTTTTTTTT	-23.96	#DIV/0!	0.00%	100.00%	100.00%	100.00%	9	100.00%	0.00%	I	100.00%	100.00%	100.00%	0.00%	50.00%	100.00%	100.00%	83.33%	28.87%	100.00%	100.00%	100.00%	8	100.00%	0.00%	#DIV/0!	0.422649731	#DIV/0!	#DIV/0!	#DIV/0!	0.422649731
T881	94	AAAAAAAACGATTATGCAGTGCTTTCGCACTGCATAATCGTTTTTTTT	-23.85	#DIV/0!	0.00%	100.00%	100.00%	100.00%	10	100.00%	0.00%	100.00%	100.00%	86.67%	95.56%	7.70%	80.00%	90.00%	100.00%	90.00%	10.00%	100.00%	100.00%	100.00%	22	100.00%	0.00%	0.422649731	0.225403331	#DIV/0!	0.630389365	0.422649731	0.225403331
T882	258	AAAAAAAAGGCCGTTACAGTGCGAAAGCACTGCCTAGCGGTTTTTTTT	-12.58	N	-9.73%	20.00%	39.47%	25.00%	77	28.16%	10.11%	48.39%	33.33%	24.00%	35.24%	12.30%	26.32%	38.89%	47.83%	37.68%	10.81%	28.57%	28.57%	56.52%	44	37.89%	16.14%	0.577891639	0.304061938	0.510611113	0.871907441	0.880494932	0.973250524
T883	247	AAAAAAAAGCGTCGCGCAGTGCTTTCGCACTGACCCACCGTTTTTTTT	-9.87	#DIV/0!	1.96%	5.88%	0.00%	0.00%	48	1.96%	3.40%	0.00%	0.00%	0.00%	0.00%	0.00%	0.00%	0.00%	0.00%	0.00%	0.00%	0.00%	0.00%	0.00%	75	0.00%	0.00%	0.422649731	0.422649731	0.422649731	#DIV/0!	#DIV/0!	#DIV/0!
T884	176	AAAAAAAACGGCAGTTCAGTGCGAAAGCACTGAGGAAACCTTTTTTTT	-11.52	N	-4.21%	8.33%	12.50%	11.54%	46	10.79%	2.18%	27.78%	10.00%	9.09%	15.62%	10.54%	0.00%	21.05%	15.79%	12.28%	10.96%	30.00%	5.00%	10.00%	40	15.00%	13.23%	0.576357018	0.796380653	0.682722827	0.811051444	0.805486639	0.863534076
T885	255	AAAAAAAAGGTCTGTTCAGTGCGAAAGCACTGGAACAGCGTTTTTTTT	-14.36	N	-14.58%	7.14%	19.44%	10.53%	69	12.37%	6.35%	13.33%	4.76%	10.34%	9.48%	4.35%	0.00%	26.67%	7.69%	11.45%	13.73%	23.81%	21.05%	36.00%	65	26.95%	7.95%	0.685748247	0.849190782	0.171425919	0.867446771	0.058468233	0.282372739
T886	267	AAAAAAAAGCCACGAGCAGTGCTTTCGCACTGAATGACCCTTTTTTTT	-9.39	N	2.09%	22.22%	0.00%	0.00%	43	7.41%	12.83%	0.00%	0.00%	0.00%	0.00%	0.00%	0.00%	3.33%	0.00%	1.11%	1.92%	12.50%	0.00%	3.45%	66	5.32%	6.46%	0.422649731	0.514681731	0.648856657	0.422649731	0.289904424	0.456007407
T887	174	AAAAAAAAGGTTCAGGCAGTGCGAAAGCACTGATCTAGGCTTTTTTTT	-12.79	N	-2.78%	95.24%	100.00%	96.43%	73	97.22%	2.48%	100.00%	83.33%	87.50%	90.28%	8.67%	88.89%	100.00%	100.00%	96.30%	6.42%	100.00%	100.00%	100.00%	22	100.00%	0.00%	0.383110247	0.779848088	0.191709623	0.558496853	0.191709623	0.422649731
T888	234	AAAAAAAAGGCCCTTTCAGTGCGAAAGCACTGAATCGTGGTTTTTTTT	-11.51	N	42.07%	79.31%	89.66%	88.57%	93	85.85%	5.69%	32.00%	58.82%	56.52%	49.12%	14.87%	27.78%	50.00%	38.46%	38.75%	11.11%	63.64%	45.45%	22.22%	31	43.77%	20.76%	0.020203856	0.006261688	0.103074191	0.125615464	0.809305177	0.780374364
T889	233	AAAAAAAAGGCCAAGTCAGTGCGAAAGCACTGGAACCCGGTTTTTTTT	-9.69	N	5.47%	20.00%	17.86%	25.00%	67	20.95%	3.67%	6.25%	14.81%	4.76%	8.61%	5.43%	5.88%	11.11%	16.67%	11.22%	5.39%	22.22%	19.23%	5.00%	55	15.48%	9.20%	0.132873576	0.04910558	0.530441982	0.637407284	0.281453118	0.658959357
T890	118	AAAAAAAACGTTAAATCAGTGCTTTCGCACTGATTTAACGTTTTTTTT	-22.72	#DIV/0!	0.00%	100.00%	100.00%	100.00%	18	100.00%	0.00%	100.00%	100.00%	95.24%	98.41%	2.75%	88.89%	100.00%	100.00%	96.30%	6.42%	100.00%	100.00%	100.00%	31	100.00%	0.00%	0.422649731	0.422649731	#DIV/0!	0.696760783	0.422649731	0.422649731
T891	15	AAAAAAAACGTCTATACAGTGCGAAAGCACTGTATAGACGTTTTTTTT	-24.52	#DIV/0!	0.00%	I	100.00%	100.00%	9	100.00%	0.00%	I	100.00%	I	100.00%	#DIV/0!	100.00%	100.00%	I	100.00%	0.00%	I	100.00%	I	1	100.00%	#DIV/0!	#DIV/0!	#DIV/0!	#DIV/0!	#DIV/0!	#DIV/0!	#DIV/0!
T892	262	AAAAAAAACCTGCTCCCAGTGCGAAAGCACTGAGATCGGGTTTTTTTT	-15.83	N	-18.82%	22.73%	60.00%	57.89%	56	46.87%	20.94%	47.06%	20.83%	35.29%	34.40%	13.14%	50.00%	52.00%	33.33%	45.11%	10.25%	75.00%	62.07%	60.00%	61	65.69%	8.13%	0.579095239	0.918714521	0.377537149	0.408282	0.02513928	0.059904283
T893	67	AAAAAAAACCGTTGTACAGTGCTTTCGCACTGTACAACGGTTTTTTTT	-24.71	#DIV/0!	0.00%	100.00%	100.00%	100.00%	35	100.00%	0.00%	I	100.00%	100.00%	100.00%	0.00%	100.00%	100.00%	100.00%	100.00%	0.00%	100.00%	100.00%	100.00%	19	100.00%	0.00%	#DIV/0!	#DIV/0!	#DIV/0!	#DIV/0!	#DIV/0!	#DIV/0!
T894	178	AAAAAAAACCGTGCGGCAGTGCTTTCGCACTGACCGAAGCTTTTTTTT	-10.66	N	-10.99%	0.00%	4.76%	3.85%	64	2.87%	2.53%	6.67%	15.79%	16.67%	13.04%	5.54%	0.00%	0.00%	27.27%	9.09%	15.75%	0.00%	31.58%	10.00%	37	13.86%	16.14%	0.030790199	0.54922574	0.308144627	0.660555274	0.922890465	0.770526439
T895	252	AAAAAAAACGTGGTGGCAGTGCTTTCGCACTGATAAGCGGTTTTTTTT	-11.69	#DIV/0!	-6.34%	0.00%	0.00%	0.00%	75	0.00%	0.00%	0.00%	22.22%	0.00%	7.41%	12.83%	0.00%	0.00%	0.00%	0.00%	0.00%	3.23%	0.00%	15.79%	68	6.34%	8.34%	0.422649731	#DIV/0!	0.318768063	0.422649731	0.932550738	0.318768063
T896	263	AAAAAAAACGTGCAATCAGTGCTTTCGCACTGGACAATGGTTTTTTTT	-9.85	N	-8.68%	20.00%	14.29%	14.29%	45	16.19%	3.30%	46.67%	17.24%	6.25%	23.39%	20.90%	0.00%	3.85%	5.56%	3.13%	2.85%	22.22%	23.81%	28.57%	74	24.87%	3.30%	0.555010564	0.065159246	0.131874041	0.277583913	0.923953792	0.001765398
T897	100	AAAAAAAACGTCGATACAGTGCTTTCGCACTGTATCGACGTTTTTTTT	-24.63	#DIV/0!	-3.03%	100.00%	90.91%	100.00%	28	96.97%	5.25%	100.00%	100.00%	93.75%	97.92%	3.61%	100.00%	100.00%	100.00%	100.00%	0.00%	100.00%	100.00%	100.00%	29	100.00%	0.00%	0.851324742	0.422649731	0.422649731	0.422649731	0.422649731	#DIV/0!
T898	190	AAAAAAAACCGCGGTTCAGTGCTTTCGCACTGGTCAAACCTTTTTTTT	-9.69	N	-1.12%	0.00%	12.50%	5.88%	36	6.13%	6.25%	7.14%	9.09%	0.00%	5.41%	4.79%	0.00%	0.00%	0.00%	0.00%	0.00%	0.00%	0.00%	21.74%	59	7.25%	12.55%	0.874205982	0.231768645	0.904016123	0.189319456	0.870908448	0.422649731
T899	176	AAAAAAAAGGTGGCTTCAGTGCGAAAGCACTGAGTTGACGTTTTTTTT	-12.49	N	-17.04%	22.22%	57.14%	50.00%	42	43.12%	18.45%	40.91%	86.67%	33.33%	53.64%	28.85%	90.91%	14.29%	60.00%	55.06%	38.55%	43.48%	72.73%	64.29%	48	60.16%	15.05%	0.529555094	0.746416374	0.015406031	0.973082711	0.667902048	0.882855162
T900	234	AAAAAAAAGGGTAACACAGTGCTTTCGCACTGACGTCGGGTTTTTTTT	-8.01	N	1.50%	27.27%	15.00%	40.74%	58	27.67%	12.87%	0.00%	4.55%	12.50%	5.68%	6.33%	21.74%	18.18%	8.33%	16.08%	6.94%	16.67%	36.84%	25.00%	61	26.17%	10.14%	0.062552881	0.392425361	0.910121725	0.306933068	0.07668432	0.31577224
T901	265	AAAAAAAAGGGGTAAGCAGTGCTTTCGCACTGTGATTGGCTTTTTTTT	-10.28	N	8.60%	6.25%	26.32%	6.67%	50	13.08%	11.47%	22.73%	11.76%	0.00%	11.50%	11.37%	6.45%	0.00%	0.00%	2.15%	3.72%	4.55%	6.25%	2.63%	76	4.48%	1.81%	0.880854797	0.302853549	0.27458746	0.193868255	0.365947027	0.428289234
T902	43	AAAAAAAAGCTTTGCTCAGTGCTTTCGCACTGAGCAAAGCTTTTTTTT	-24.98	#DIV/0!	0.00%	100.00%	100.00%	100.00%	14	100.00%	0.00%	100.00%	100.00%	100.00%	100.00%	0.00%	I	100.00%	100.00%	100.00%	0.00%	100.00%	100.00%	100.00%	8	100.00%	0.00%	#DIV/0!	#DIV/0!	#DIV/0!	#DIV/0!	#DIV/0!	#DIV/0!
T903	68	AAAAAAAACGTTATTACAGTGCTTTCGCACTGTAATAACGTTTTTTTT	-22.44	#DIV/0!	-37.12%	63.64%	25.00%	100.00%	25	62.88%	37.51%	100.00%	100.00%	100.00%	100.00%	0.00%	100.00%	66.67%	100.00%	88.89%	19.25%	100.00%	100.00%	100.00%	14	100.00%	0.00%	0.228609457	0.185382497	0.228609457	0.422649731	#DIV/0!	0.422649731
T904	134	AAAAAAAACCCTAAATCAGTGCTTTCGCACTGATTTAGGGTTTTTTTT	-23.07	#DIV/0!	8.33%	100.00%	100.00%	100.00%	34	100.00%	0.00%	88.89%	100.00%	100.00%	96.30%	6.42%	100.00%	100.00%	100.00%	100.00%	0.00%	75.00%	100.00%	100.00%	42	91.67%	14.43%	0.422649731	#DIV/0!	0.422649731	0.422649731	0.422649731	0.422649731
T905	43	AAAAAAAACCACTATACAGTGCTTTCGCACTGTATAGTGGTTTTTTTT	-22.84	#DIV/0!	0.00%	100.00%	100.00%	100.00%	7	100.00%	0.00%	I	100.00%	100.00%	100.00%	0.00%	100.00%	100.00%	100.00%	100.00%	0.00%	100.00%	100.00%	100.00%	14	100.00%	0.00%	#DIV/0!	#DIV/0!	#DIV/0!	#DIV/0!	#DIV/0!	#DIV/0!
T906	51	AAAAAAAAGGTCTAGACAGTGCTTTCGCACTGTCTAGACCTTTTTTTT	-23.65	#DIV/0!	7.14%	100.00%	100.00%	100.00%	14	100.00%	0.00%	100.00%	100.00%	100.00%	100.00%	0.00%	100.00%	100.00%	100.00%	100.00%	0.00%	85.71%	100.00%	I	18	92.86%	10.10%	#DIV/0!	#DIV/0!	0.5	#DIV/0!	0.5	0.5
T907	33	AAAAAAAAGGTATTTACAGTGCTTTCGCACTGTAAATACCTTTTTTTT	-21.95	N	-19.05%	0.00%	0.00%	0.00%	5	0.00%	0.00%	20.00%	0.00%	I	10.00%	14.14%	0.00%	20.00%	50.00%	23.33%	25.17%	57.14%	0.00%	0.00%	10	19.05%	32.99%	0.5	0.249521226	0.422649731	1	0.5	0.905461976
T908	39	AAAAAAAAGCTGTAAACAGTGCTTTCGCACTGTTTACAGCTTTTTTTT	-23.62	#DIV/0!	0.00%	100.00%	I	100.00%	9	100.00%	0.00%	I	100.00%	100.00%	100.00%	0.00%	I	100.00%	100.00%	100.00%	0.00%	100.00%	100.00%	100.00%	9	100.00%	0.00%	#DIV/0!	#DIV/0!	#DIV/0!	#DIV/0!	#DIV/0!	#DIV/0!
T909	163	AAAAAAAAGCGCCGAGCAGTGCGAAAGCACTGATCCTCGGTTTTTTTT	-16.46	N	12.35%	71.43%	79.31%	92.86%	71	81.20%	10.84%	94.12%	66.67%	64.29%	75.02%	16.58%	87.50%	60.00%	75.00%	74.17%	13.77%	33.33%	85.71%	87.50%	29	68.85%	30.77%	0.722996425	0.604846625	0.451532513	0.895865831	0.842265867	0.849629627
T910	257	AAAAAAAACGGGGTACCAGTGCTTTCGCACTGAGCACAGCTTTTTTTT	-7.51	N	1.68%	7.69%	0.00%	8.33%	37	5.34%	4.64%	0.00%	17.24%	0.00%	5.75%	9.95%	0.00%	0.00%	0.00%	0.00%	0.00%	5.71%	5.26%	0.00%	73	3.66%	3.18%	0.96598776	0.184155834	0.71007165	0.422649731	0.727498468	0.184192026
T911	156	AAAAAAAACGCCAGTTCAGTGCGAAAGCACTGCCGGAACCTTTTTTTT	-9.01	N	14.67%	46.15%	16.67%	36.84%	50	33.22%	15.07%	0.00%	28.57%	16.67%	15.08%	14.35%	10.00%	25.00%	15.79%	16.93%	7.56%	28.57%	18.75%	8.33%	42	18.55%	10.12%	0.392911838	0.338541204	0.242895723	0.699187918	0.808106075	0.866019502
T912	154	AAAAAAAACCAAACGCCAGTGCGAAAGCACTGTTTATTCCTTTTTTTT	-8.91	N	19.26%	11.11%	13.33%	33.33%	39	19.26%	12.24%	7.69%	7.69%	9.09%	8.16%	0.81%	0.00%	0.00%	13.33%	4.44%	7.70%	0.00%	0.00%	0.00%	36	0.00%	0.00%	0.234706645	0.030996834	0.112374635	0.449070322	0.003249399	0.422649731
T913	38	AAAAAAAAGGTTAGCTCAGTGCTTTCGCACTGAGCTAACCTTTTTTTT	-24.15	#DIV/0!	0.00%	I	100.00%	100.00%	6	100.00%	0.00%	I	I	100.00%	100.00%	#DIV/0!	100.00%	100.00%	100.00%	100.00%	0.00%	100.00%	100.00%	100.00%	12	100.00%	0.00%	#DIV/0!	#DIV/0!	#DIV/0!	#DIV/0!	#DIV/0!	#DIV/0!
T914	35	AAAAAAAAGCACAGTACAGTGCTTTCGCACTGTACTGTGCTTTTTTTT	-24.51	#DIV/0!	8.33%	I	I	100.00%	4	100.00%	#DIV/0!	I	100.00%	100.00%	100.00%	0.00%	100.00%	100.00%	100.00%	100.00%	0.00%	100.00%	100.00%	75.00%	9	91.67%	14.43%	#DIV/0!	#DIV/0!	#DIV/0!	#DIV/0!	0.5	0.422649731
T915	56	AAAAAAAACCTACATGCAGTGCTTTCGCACTGCATGTAGGTTTTTTTT	-24.51	#DIV/0!	-3.70%	88.89%	100.00%	100.00%	20	96.30%	6.42%	I	100.00%	100.00%	100.00%	0.00%	100.00%	100.00%	100.00%	100.00%	0.00%	100.00%	100.00%	100.00%	10	100.00%	0.00%	#DIV/0!	0.422649731	0.422649731	#DIV/0!	#DIV/0!	#DIV/0!
T916	55	AAAAAAAACCGTTACACAGTGCTTTCGCACTGTGTAACGGTTTTTTTT	-24.71	#DIV/0!	0.00%	100.00%	100.00%	100.00%	16	100.00%	0.00%	I	100.00%	100.00%	100.00%	0.00%	100.00%	100.00%	100.00%	100.00%	0.00%	100.00%	100.00%	100.00%	17	100.00%	0.00%	#DIV/0!	#DIV/0!	#DIV/0!	#DIV/0!	#DIV/0!	#DIV/0!
T917	23	AAAAAAAAGGTTTTAGCAGTGCGAAAGCACTGCTAAAACCTTTTTTTT	-25.07	#DIV/0!	0.00%	100.00%	100.00%	I	3	100.00%	0.00%	100.00%	100.00%	75.00%	91.67%	14.43%	100.00%	100.00%	100.00%	100.00%	0.00%	100.00%	100.00%	100.00%	6	100.00%	0.00%	#DIV/0!	#DIV/0!	#DIV/0!	0.422649731	0.422649731	#DIV/0!
T918	213	AAAAAAAAGGTTTGTCCAGTGCGAAAGCACTGATACTCGCTTTTTTTT	-11.33	N	24.09%	92.59%	83.33%	87.04%	105	87.65%	4.66%	83.33%	93.75%	54.55%	77.21%	20.31%	70.00%	90.91%	61.54%	74.15%	15.12%	66.67%	61.54%	62.50%	24	63.57%	2.73%	0.488303552	0.329749853	0.002529453	0.654031102	0.363660234	0.380334291
T919	81	AAAAAAAAGGTAGTTTCAGTGCGAAAGCACTGAAACTACCTTTTTTTT	-24.57	#DIV/0!	0.00%	100.00%	100.00%	100.00%	9	100.00%	0.00%	100.00%	100.00%	100.00%	100.00%	0.00%	100.00%	100.00%	100.00%	100.00%	0.00%	100.00%	100.00%	100.00%	20	100.00%	0.00%	#DIV/0!	#DIV/0!	#DIV/0!	#DIV/0!	#DIV/0!	#DIV/0!
T920	106	AAAAAAAAGGATGGGCCAGTGCGAAAGCACTGCTGCGTCGTTTTTTTT	-12.55	N	27.01%	27.27%	60.00%	18.75%	37	35.34%	21.78%	0.00%	22.22%	33.33%	18.52%	16.97%	0.00%	0.00%	30.00%	10.00%	17.32%	0.00%	0.00%	25.00%	17	8.33%	14.43%	0.403200579	0.343535316	0.293410425	0.34339293	0.256688884	0.422649731
T921	106	AAAAAAAACGTTTCGACAGTGCTTTCGCACTGTCGAAACGTTTTTTTT	-25.17	#DIV/0!	0.00%	100.00%	100.00%	100.00%	16	100.00%	0.00%	93.33%	100.00%	100.00%	97.78%	3.85%	100.00%	100.00%	100.00%	100.00%	0.00%	100.00%	100.00%	100.00%	32	100.00%	0.00%	0.422649731	#DIV/0!	#DIV/0!	0.422649731	0.422649731	#DIV/0!
T922	229	AAAAAAAACGTCCTATCAGTGCTTTCGCACTGTATGAGGCTTTTTTTT	-8.14	N	6.02%	0.00%	0.00%	35.29%	35	11.76%	20.38%	0.00%	17.65%	6.67%	8.10%	8.91%	0.00%	13.04%	16.67%	9.90%	8.77%	0.00%	17.24%	0.00%	76	5.75%	9.95%	0.81148948	0.858228346	0.734656805	0.716987	0.388647714	0.581151005
T923	149	AAAAAAAACCTTCAATCAGTGCTTTCGCACTGATTGAAGGTTTTTTTT	-23.4	#DIV/0!	10.32%	100.00%	100.00%	100.00%	68	100.00%	0.00%	100.00%	90.00%	100.00%	96.67%	5.77%	100.00%	100.00%	100.00%	100.00%	0.00%	100.00%	85.71%	83.33%	22	89.68%	9.01%	0.422649731	#DIV/0!	0.185908422	0.422649731	0.297056433	0.185908422
T924	28	AAAAAAAAGGTCTAAACAGTGCGAAAGCACTGTTTAGACCTTTTTTTT	-24.57	#DIV/0!	0.00%	100.00%	100.00%	100.00%	5	100.00%	0.00%	100.00%	100.00%	100.00%	100.00%	0.00%	100.00%	I	100.00%	100.00%	0.00%	100.00%	100.00%	100.00%	10	100.00%	0.00%	#DIV/0!	#DIV/0!	#DIV/0!	#DIV/0!	#DIV/0!	#DIV/0!
T925	230	AAAAAAAAGGAGGCAACAGTGCGAAAGCACTGGCCGTACGTTTTTTTT	-10.79	#DIV/0!	0.00%	0.00%	0.00%	0.00%	60	0.00%	0.00%	0.00%	0.00%	0.00%	0.00%	0.00%	0.00%	0.00%	0.00%	0.00%	0.00%	0.00%	0.00%	0.00%	33	0.00%	0.00%	#DIV/0!	#DIV/0!	#DIV/0!	#DIV/0!	#DIV/0!	#DIV/0!
T926	241	AAAAAAAACGTGGTCCCAGTGCTTTCGCACTGCTAGGTGCTTTTTTTT	-7.41	N	-0.12%	0.00%	9.52%	0.00%	65	3.17%	5.50%	0.00%	5.56%	5.88%	3.81%	3.31%	0.00%	0.00%	0.00%	0.00%	0.00%	6.67%	0.00%	3.23%	53	3.30%	3.33%	0.84425725	0.422649731	0.982357557	0.183836479	0.901685732	0.228821595
T927	113	AAAAAAAACGAGATTGCAGTGCGAAAGCACTGATCATTGCTTTTTTTT	-9.15	#DIV/0!	7.41%	0.00%	22.22%	0.00%	29	7.41%	12.83%	10.00%	11.11%	0.00%	7.04%	6.12%	0.00%	0.00%	0.00%	0.00%	0.00%	0.00%	0.00%	0.00%	23	0.00%	0.00%	0.957085892	0.422649731	0.422649731	0.184631957	0.184631957	#DIV/0!
T928	39	AAAAAAAACCGTTTCACAGTGCTTTCGCACTGTGAAACGGTTTTTTTT	-24.99	#DIV/0!	0.00%	100.00%	100.00%	100.00%	12	100.00%	0.00%	80.00%	100.00%	100.00%	93.33%	11.55%	100.00%	100.00%	100.00%	100.00%	0.00%	100.00%	I	100.00%	10	100.00%	0.00%	0.422649731	#DIV/0!	#DIV/0!	0.422649731	0.5	#DIV/0!
T929	202	AAAAAAAACCCGCAGTCAGTGCTTTCGCACTGATTTTACCTTTTTTTT	-8.84	N	6.61%	22.22%	7.14%	0.00%	26	9.79%	11.34%	6.67%	0.00%	7.14%	4.60%	3.99%	0.00%	0.00%	0.00%	0.00%	0.00%	9.52%	0.00%	0.00%	66	3.17%	5.50%	0.515788055	0.273671571	0.21374317	0.183988419	0.67836624	0.422649731
T930	261	AAAAAAAACCAGGGTTCAGTGCGAAAGCACTGCTCCCTCCTTTTTTTT	-14.37	N	3.47%	83.33%	90.00%	93.75%	96	89.03%	5.28%	82.35%	83.33%	80.95%	82.21%	1.20%	83.33%	85.00%	69.57%	79.30%	8.47%	100.00%	83.33%	73.33%	37	85.56%	13.47%	0.183878684	0.317715983	0.778778386	0.56311452	0.698792742	0.368853744
T931	167	AAAAAAAAGGTCAATGCAGTGCTTTCGCACTGCATTGACCTTTTTTTT	-24.79	#DIV/0!	0.00%	100.00%	100.00%	100.00%	16	100.00%	0.00%	75.00%	100.00%	100.00%	91.67%	14.43%	93.75%	100.00%	100.00%	97.92%	3.61%	100.00%	100.00%	100.00%	57	100.00%	0.00%	0.422649731	0.422649731	#DIV/0!	0.422649731	0.422649731	0.422649731
T932	218	AAAAAAAAGGGTGAGGCAGTGCTTTCGCACTGTACGTGCCTTTTTTTT	-12.49	N	7.31%	42.31%	16.00%	3.45%	80	20.59%	19.83%	4.76%	20.00%	7.69%	10.82%	8.09%	28.00%	23.08%	10.00%	20.36%	9.30%	10.53%	14.29%	15.00%	46	13.27%	2.40%	0.554759314	0.977278581	0.625821487	0.298413643	0.611046625	0.391896504
T933	163	AAAAAAAAGGCCTGGGCAGTGCGAAAGCACTGAATCTCGCTTTTTTTT	-11.39	N	-9.74%	0.00%	16.67%	0.00%	33	5.56%	9.62%	27.27%	0.00%	0.00%	9.09%	15.75%	7.14%	7.69%	16.67%	10.50%	5.35%	18.18%	20.00%	7.69%	34	15.29%	6.64%	0.808416807	0.576658264	0.157759485	0.910373036	0.538619784	0.558897758
T934	121	AAAAAAAAGGAATCCCCAGTGCGAAAGCACTGCGAAGGCGTTTTTTTT	-9.11	N	-16.30%	0.00%	29.41%	31.58%	46	20.33%	17.64%	0.00%	21.43%	0.00%	7.14%	12.37%	14.29%	40.00%	14.29%	22.86%	14.85%	45.45%	44.44%	20.00%	25	36.63%	14.41%	0.298755633	0.823548877	0.426727377	0.008163402	0.066793611	0.254324426
T935	224	AAAAAAAAGCTAATCGCAGTGCTTTCGCACTGTTACCTGGTTTTTTTT	-8.02	N	14.84%	33.33%	12.50%	47.37%	44	31.07%	17.54%	22.73%	16.67%	23.08%	20.82%	3.60%	19.23%	10.53%	41.18%	23.64%	15.79%	16.00%	25.00%	7.69%	71	16.23%	8.66%	0.338742736	0.172039437	0.429772002	0.748535768	0.575624626	0.649356669
T936	48	AAAAAAAACCATTATTCAGTGCTTTCGCACTGAATAATGGTTTTTTTT	-22.28	#DIV/0!	0.00%	100.00%	100.00%	100.00%	18	100.00%	0.00%	I	100.00%	100.00%	100.00%	0.00%	100.00%	100.00%	100.00%	100.00%	0.00%	100.00%	100.00%	I	3	100.00%	0.00%	#DIV/0!	#DIV/0!	#DIV/0!	#DIV/0!	#DIV/0!	#DIV/0!
T937	184	AAAAAAAACCACACGTCAGTGCGAAAGCACTGCTCCCCCGTTTTTTTT	-10.85	N	-17.57%	28.57%	0.00%	0.00%	46	9.52%	16.50%	17.65%	8.33%	11.11%	12.36%	4.78%	4.76%	0.00%	7.69%	4.15%	3.88%	35.71%	5.56%	40.00%	37	27.09%	18.77%	0.721621072	0.628105563	0.25811121	0.095219243	0.253902441	0.118769139
T938	144	AAAAAAAAGGTGTACTCAGTGCTTTCGCACTGAGTACACCTTTTTTTT	-23.96	#DIV/0!	0.00%	100.00%	100.00%	100.00%	17	100.00%	0.00%	100.00%	100.00%	100.00%	100.00%	0.00%	100.00%	100.00%	100.00%	100.00%	0.00%	100.00%	100.00%	100.00%	41	100.00%	0.00%	#DIV/0!	#DIV/0!	#DIV/0!	#DIV/0!	#DIV/0!	#DIV/0!
T939	126	AAAAAAAAGGTCGATTCAGTGCTTTCGCACTGAATCGACCTTTTTTTT	-24.42	#DIV/0!	0.00%	100.00%	100.00%	100.00%	40	100.00%	0.00%	100.00%	100.00%	100.00%	100.00%	0.00%	100.00%	100.00%	100.00%	100.00%	0.00%	100.00%	100.00%	100.00%	27	100.00%	0.00%	#DIV/0!	#DIV/0!	#DIV/0!	#DIV/0!	#DIV/0!	#DIV/0!
T940	190	AAAAAAAAGGGCCAATCAGTGCGAAAGCACTGTCCTTGCGTTTTTTTT	-11.27	N	5.21%	22.22%	0.00%	31.58%	63	17.93%	16.22%	5.56%	26.32%	0.00%	10.62%	13.87%	0.00%	0.00%	14.29%	4.76%	8.25%	18.18%	20.00%	0.00%	36	12.73%	11.06%	0.714560536	0.189782181	0.760146508	0.666613368	0.741931561	0.548726732
T941	245	AAAAAAAAGCTACGCTCAGTGCTTTCGCACTGTCGAGTCGTTTTTTTT	-8.98	N	-16.46%	5.00%	0.00%	6.67%	47	3.89%	3.47%	0.00%	0.00%	4.55%	1.52%	2.62%	0.00%	0.00%	8.33%	2.78%	4.81%	28.57%	18.18%	14.29%	60	20.35%	7.38%	0.243017801	0.634851628	0.072356006	0.422649731	0.074415708	0.115035341
T942	74	AAAAAAAACCTTTGTGCAGTGCGAAAGCACTGCACAAAGGTTTTTTTT	-26.55	#DIV/0!	0.00%	100.00%	100.00%	100.00%	14	100.00%	0.00%	100.00%	100.00%	100.00%	100.00%	0.00%	100.00%	100.00%	100.00%	100.00%	0.00%	100.00%	100.00%	100.00%	24	100.00%	0.00%	#DIV/0!	#DIV/0!	#DIV/0!	#DIV/0!	#DIV/0!	#DIV/0!
T943	223	AAAAAAAACCGCCCAACAGTGCGAAAGCACTGTTTATTCCTTTTTTTT	-11.35	N	1.83%	14.29%	22.22%	13.64%	54	16.71%	4.78%	38.46%	28.57%	10.00%	25.68%	14.45%	20.00%	7.14%	26.67%	17.94%	9.92%	9.09%	12.50%	23.08%	40	14.89%	7.29%	0.385394773	0.897931451	0.782139755	0.591587582	0.480127074	0.583512516
T944	259	AAAAAAAAGGGTAATGCAGTGCTTTCGCACTGGAATAACGTTTTTTTT	-10.37	N	-1.11%	0.00%	4.35%	0.00%	61	1.45%	2.51%	4.76%	0.00%	5.26%	3.34%	2.90%	0.00%	4.76%	0.00%	1.59%	2.75%	7.69%	0.00%	0.00%	72	2.56%	4.44%	0.606203434	0.422649731	0.7814697	0.644476093	0.77642336	0.812990167
T945	255	AAAAAAAAGGGCTGTGCAGTGCTTTCGCACTGTTAGTGCGTTTTTTTT	-10.06	N	-1.36%	5.26%	7.69%	0.00%	43	4.32%	3.93%	0.00%	0.00%	0.00%	0.00%	0.00%	0.00%	3.85%	0.00%	1.28%	2.22%	5.26%	11.76%	0.00%	61	5.68%	5.89%	0.19748822	0.193206282	0.422649731	0.422649731	0.237213882	0.199582481
T946	250	AAAAAAAAGGGATCCACAGTGCGAAAGCACTGGTTCCGGCTTTTTTTT	-11.49	N	-22.11%	27.27%	3.85%	0.00%	60	10.37%	14.76%	4.00%	10.71%	14.29%	9.67%	5.22%	0.00%	0.00%	12.50%	4.17%	7.22%	30.77%	27.27%	39.39%	57	32.48%	6.24%	0.956554557	0.644598466	0.167041026	0.177007793	0.018691665	0.001892762
T947	177	AAAAAAAAGGAATTATCAGTGCGAAAGCACTGTCACCCCGTTTTTTTT	-10.89	N	15.96%	30.77%	23.08%	29.03%	57	27.63%	4.03%	24.00%	20.00%	27.78%	23.93%	3.89%	0.00%	23.08%	12.50%	11.86%	11.55%	10.00%	0.00%	25.00%	27	11.67%	12.58%	0.15009624	0.218150092	0.117063155	0.269620444	0.135811473	0.988140254
T948	160	AAAAAAAAGCTTTCCTCAGTGCTTTCGCACTGCACGACCGTTTTTTTT	-7.71	N	-12.84%	0.00%	5.26%	11.76%	42	5.68%	5.89%	22.73%	0.00%	35.71%	19.48%	18.08%	8.33%	15.38%	7.14%	10.29%	4.45%	0.00%	22.22%	33.33%	39	18.52%	16.97%	0.28484704	0.425494264	0.189285255	0.551434342	0.947726217	0.496592873
T949	219	AAAAAAAAGCATGTGACAGTGCGAAAGCACTGTGAACCCGTTTTTTTT	-12.08	N	-14.30%	0.00%	9.52%	4.17%	51	4.56%	4.77%	0.00%	10.53%	9.09%	6.54%	5.71%	8.00%	4.76%	10.53%	7.76%	2.89%	25.00%	0.00%	31.58%	51	18.86%	16.66%	0.319077275	0.508526489	0.353535413	0.787297274	0.394358598	0.300446246
T950	240	AAAAAAAACGAGGGCGCAGTGCTTTCGCACTGGTTCGACCTTTTTTTT	-11.39	N	1.62%	6.67%	9.09%	9.09%	48	8.28%	1.40%	4.17%	10.53%	0.00%	4.90%	5.30%	2.86%	5.00%	10.00%	5.95%	3.67%	0.00%	14.29%	5.71%	59	6.67%	7.19%	0.385209076	0.287277818	0.69242838	0.841148331	0.617438839	0.883489654
T951	179	AAAAAAAACCACTGAACAGTGCGAAAGCACTGGCCAGCCGTTTTTTTT	-14.48	N	25.54%	92.11%	76.19%	97.22%	95	88.51%	10.97%	42.86%	41.67%	50.00%	44.84%	4.51%	83.33%	53.85%	53.85%	63.68%	17.02%	50.00%	83.33%	55.56%	19	62.96%	17.86%	0.010952909	0.132465915	0.258503891	0.231417993	0.26385567	0.972300338
T952	69	AAAAAAAAGGTGCAGGCAGTGCTTTCGCACTGTGAAGCCGTTTTTTTT	-10.28	N	-2.87%	50.00%	0.00%	75.00%	11	41.67%	38.19%	60.00%	25.00%	33.33%	39.44%	18.28%	25.00%	20.00%	26.67%	23.89%	3.47%	60.00%	62.50%	11.11%	22	44.54%	28.97%	0.922414153	0.468875096	0.944718869	0.251133427	0.797644999	0.374893831
T953	71	AAAAAAAAGGTAGAAACAGTGCTTTCGCACTGTTTCTACCTTTTTTTT	-23.07	#DIV/0!	0.00%	100.00%	100.00%	100.00%	14	100.00%	0.00%	100.00%	66.67%	85.71%	84.13%	16.72%	100.00%	100.00%	100.00%	100.00%	0.00%	100.00%	100.00%	100.00%	23	100.00%	0.00%	0.241901956	#DIV/0!	#DIV/0!	0.241901956	0.241901956	#DIV/0!
T954	128	AAAAAAAAGGCTTGCCCAGTGCGAAAGCACTGCTCGAAGGTTTTTTTT	-11.91	N	-4.71%	100.00%	60.87%	75.00%	51	78.62%	19.82%	62.50%	86.67%	88.89%	79.35%	14.64%	64.29%	81.82%	81.82%	75.97%	10.12%	100.00%	100.00%	50.00%	9	83.33%	28.87%	0.973479124	0.89065247	0.824308282	0.331926372	0.876069369	0.75090071
T955	242	AAAAAAAAGGCATTGCCAGTGCTTTCGCACTGTGTGGACGTTTTTTTT	-7.61	N	1.83%	39.29%	20.00%	26.09%	71	28.46%	9.86%	5.88%	0.00%	21.74%	9.21%	11.24%	4.00%	7.14%	7.69%	6.28%	1.99%	28.57%	26.32%	25.00%	56	26.63%	1.81%	0.148881124	0.081367259	0.746326363	0.680366599	0.13534666	0.011260702
T956	215	AAAAAAAACGTAACTACAGTGCGAAAGCACTGAGCGCCGCTTTTTTTT	-10.12	N	-12.98%	25.00%	25.00%	21.43%	56	23.81%	2.06%	0.00%	30.56%	25.00%	18.52%	16.28%	19.05%	14.29%	6.67%	13.33%	6.25%	36.36%	24.00%	50.00%	48	36.79%	13.01%	0.645587224	0.054291785	0.269316285	0.7106859	0.290706701	0.147715715
T957	198	AAAAAAAACCTGGTGGCAGTGCTTTCGCACTGTCGTATGCTTTTTTTT	-8.69	N	-3.19%	0.00%	33.33%	7.69%	31	13.68%	17.45%	15.38%	4.55%	25.00%	14.98%	10.23%	15.79%	0.00%	0.00%	5.26%	9.12%	21.43%	16.67%	12.50%	64	16.87%	4.47%	0.938985505	0.613293674	0.799596778	0.337965903	0.822539228	0.068939019
T958	171	AAAAAAAACCCTTGGTCAGTGCTTTCGCACTGTACGGTGCTTTTTTTT	-7.71	N	-16.26%	22.22%	0.00%	10.00%	29	10.74%	11.13%	36.36%	0.00%	0.00%	12.12%	20.99%	0.00%	13.33%	16.67%	10.00%	8.82%	30.00%	45.45%	5.56%	39	27.00%	20.12%	0.861948167	0.95205367	0.392005345	0.912864571	0.442460235	0.350370946
T959	241	AAAAAAAACCCTAACACAGTGCTTTCGCACTGCATACGCCTTTTTTTT	-7.81	Y	-14.98%	0.00%	11.76%	0.00%	41	3.92%	6.79%	0.00%	11.11%	0.00%	3.70%	6.42%	0.00%	5.56%	0.00%	1.85%	3.21%	18.18%	23.81%	14.71%	77	18.90%	4.59%	0.422649731	0.422649731	0.013783042	0.422649731	0.010929276	0.004684244
T960	247	AAAAAAAAGGTTATCCCAGTGCTTTCGCACTGCTAGTTGGTTTTTTTT	-7.61	#DIV/0!	-2.18%	0.00%	4.76%	0.00%	52	1.59%	2.75%	0.00%	0.00%	0.00%	0.00%	0.00%	0.00%	0.00%	0.00%	0.00%	0.00%	5.88%	0.00%	5.41%	59	3.76%	3.27%	0.422649731	0.422649731	0.594885179	#DIV/0!	0.184231315	0.184231315
T961	196	AAAAAAAAGGGAGATCCAGTGCGAAAGCACTGTTTTCAGGTTTTTTTT	-9.11	N	41.40%	80.00%	15.38%	34.38%	50	43.25%	33.21%	23.08%	4.55%	5.26%	10.96%	10.50%	7.69%	6.67%	13.64%	9.33%	3.76%	0.00%	0.00%	5.56%	42	1.85%	3.21%	0.137513264	0.224133327	0.170158953	0.839978384	0.329186382	0.003165038
T962	257	AAAAAAAAGCTGCGGGCAGTGCGAAAGCACTGCAGTTTGGTTTTTTTT	-11.84	N	10.38%	23.81%	35.71%	0.00%	62	19.84%	18.18%	7.14%	7.14%	0.00%	4.76%	4.12%	3.57%	12.50%	4.76%	6.94%	4.85%	7.69%	0.00%	20.69%	67	9.46%	10.46%	0.210386947	0.283199645	0.594224013	0.527944817	0.628292697	0.789073205
T963	91	AAAAAAAAGCGATGTACAGTGCTTTCGCACTGTACATCGCTTTTTTTT	-24.69	#DIV/0!	3.70%	100.00%	100.00%	100.00%	16	100.00%	0.00%	100.00%	87.50%	100.00%	95.83%	7.22%	100.00%	100.00%	100.00%	100.00%	0.00%	88.89%	100.00%	100.00%	15	96.30%	6.42%	0.422649731	#DIV/0!	0.422649731	0.422649731	0.95205367	0.422649731
T964	64	AAAAAAAACGTTGTTTCAGTGCTTTCGCACTGAAACAACGTTTTTTTT	-24.15	N	2.96%	100.00%	100.00%	88.89%	16	96.30%	6.42%	60.00%	75.00%	100.00%	78.33%	20.21%	100.00%	75.00%	100.00%	91.67%	14.43%	100.00%	80.00%	100.00%	19	93.33%	11.55%	0.357981837	0.706894809	0.775691138	0.422649731	0.355496613	0.422649731
T965	248	AAAAAAAACGTTGTGGCAGTGCTTTCGCACTGTGACACCCTTTTTTTT	-10.16	N	8.64%	11.76%	0.00%	23.53%	49	11.76%	11.76%	0.00%	0.00%	12.50%	4.17%	7.22%	0.00%	0.00%	4.55%	1.52%	2.62%	6.25%	0.00%	3.13%	65	3.13%	3.13%	0.183927904	0.205117654	0.292011289	0.422649731	0.839871846	0.564959787
T966	58	AAAAAAAACGTTACATCAGTGCTTTCGCACTGATGTAACGTTTTTTTT	-23.61	#DIV/0!	0.00%	100.00%	I	100.00%	11	100.00%	0.00%	100.00%	100.00%	100.00%	100.00%	0.00%	100.00%	100.00%	100.00%	100.00%	0.00%	100.00%	100.00%	100.00%	19	100.00%	0.00%	#DIV/0!	#DIV/0!	#DIV/0!	#DIV/0!	#DIV/0!	#DIV/0!
T967	193	AAAAAAAACGTAGAGCCAGTGCGAAAGCACTGCACCAACCTTTTTTTT	-9.12	N	-25.62%	0.00%	7.69%	12.50%	57	6.73%	6.31%	14.29%	25.00%	10.00%	16.43%	7.73%	26.09%	25.00%	72.22%	41.10%	26.96%	38.46%	36.36%	22.22%	33	32.35%	8.83%	0.256130728	0.117093382	0.093471231	0.325177963	0.061320653	0.712548547
T968	191	AAAAAAAACGGGAATACAGTGCGAAAGCACTGCATTGTCCTTTTTTTT	-12.01	N	37.14%	45.45%	52.17%	34.62%	60	44.08%	8.86%	8.33%	7.69%	11.11%	9.05%	1.82%	21.05%	14.29%	26.92%	20.75%	6.32%	8.33%	12.50%	0.00%	38	6.94%	6.36%	0.029409892	0.116227304	0.001542638	0.049578509	0.699397934	0.198168975
T969	166	AAAAAAAACCCAAAGACAGTGCGAAAGCACTGACCGGACCTTTTTTTT	-9.31	#DIV/0!	-14.00%	9.52%	0.00%	0.00%	55	3.17%	5.50%	0.00%	0.00%	0.00%	0.00%	0.00%	0.00%	0.00%	0.00%	0.00%	0.00%	0.00%	33.33%	18.18%	35	17.17%	16.69%	0.422649731	0.422649731	0.380681422	#DIV/0!	0.216681348	0.216681348
T970	202	AAAAAAAACCAAGTAACAGTGCGAAAGCACTGCCCCCGCCTTTTTTTT	-9.31	N	-27.66%	0.00%	0.00%	8.33%	49	2.78%	4.81%	10.00%	17.39%	14.29%	13.89%	3.71%	5.26%	11.76%	4.35%	7.13%	4.04%	42.86%	38.46%	10.00%	37	30.44%	17.84%	0.080035016	0.441828552	0.168331805	0.051974792	0.270113009	0.130718762
T971	179	AAAAAAAAGGTTGCTTCAGTGCGAAAGCACTGAAGCAACCTTTTTTTT	-26.24	#DIV/0!	0.00%	100.00%	100.00%	100.00%	22	100.00%	0.00%	100.00%	100.00%	92.31%	97.44%	4.44%	100.00%	100.00%	95.65%	98.55%	2.51%	100.00%	100.00%	100.00%	52	100.00%	0.00%	0.422649731	0.422649731	#DIV/0!	0.422649731	0.422649731	0.422649731
T972	144	AAAAAAAAGGGTAATACAGTGCGAAAGCACTGTATTACGCTTTTTTTT	-21.83	N	6.86%	93.33%	91.67%	75.00%	47	86.67%	10.14%	61.54%	0.00%	60.00%	40.51%	35.09%	50.00%	60.00%	77.78%	62.59%	14.07%	62.50%	100.00%	76.92%	34	79.81%	18.92%	0.185746785	0.22412599	0.628717592	0.399004281	0.328964521	0.288644494
T973	106	AAAAAAAAGGATTATGCAGTGCGAAAGCACTGAGCCGCCGTTTTTTTT	-10.89	N	-26.86%	80.00%	10.00%	29.41%	32	39.80%	36.14%	37.50%	20.00%	40.00%	32.50%	10.90%	30.00%	42.86%	50.00%	40.95%	10.14%	62.50%	87.50%	50.00%	28	66.67%	19.09%	0.718409931	0.968561767	0.4331112	0.438045579	0.185680425	0.193434454
T974	219	AAAAAAAAGCTAACACCAGTGCTTTCGCACTGGCTAGCCGTTTTTTTT	-12.24	N	-6.98%	10.00%	0.00%	12.50%	29	7.50%	6.61%	4.55%	16.67%	21.05%	14.09%	8.55%	0.00%	13.33%	40.00%	17.78%	20.37%	4.76%	12.50%	26.19%	79	14.48%	10.85%	0.415139569	0.446402975	0.372060998	0.676728145	0.896400898	0.61009653
T975	127	AAAAAAAAGCAAGTTACAGTGCTTTCGCACTGTAACTTGCTTTTTTTT	-23.62	#DIV/0!	0.00%	100.00%	100.00%	100.00%	27	100.00%	0.00%	100.00%	91.67%	100.00%	97.22%	4.81%	100.00%	94.12%	100.00%	98.04%	3.40%	100.00%	100.00%	100.00%	31	100.00%	0.00%	0.422649731	0.422649731	#DIV/0!	0.422649731	0.422649731	0.422649731
T976	131	AAAAAAAACGTTTGCTCAGTGCGAAAGCACTGAGCAAACGTTTTTTTT	-26.73	#DIV/0!	0.00%	100.00%	100.00%	100.00%	18	100.00%	0.00%	91.30%	100.00%	100.00%	97.10%	5.02%	92.00%	100.00%	100.00%	97.33%	4.62%	100.00%	100.00%	100.00%	28	100.00%	0.00%	0.422649731	0.422649731	#DIV/0!	0.422649731	0.422649731	0.422649731
T977	119	AAAAAAAACGCTAATGCAGTGCTTTCGCACTGCATTAGCGTTTTTTTT	-25.19	#DIV/0!	6.06%	100.00%	100.00%	100.00%	13	100.00%	0.00%	100.00%	100.00%	100.00%	100.00%	0.00%	95.00%	100.00%	100.00%	98.33%	2.89%	81.82%	100.00%	100.00%	21	93.94%	10.50%	#DIV/0!	0.422649731	0.422649731	0.422649731	0.422649731	0.422649731
T978	80	AAAAAAAACGATGATGCAGTGCTTTCGCACTGCATCATCGTTTTTTTT	-25.02	#DIV/0!	0.00%	100.00%	100.00%	100.00%	13	100.00%	0.00%	100.00%	100.00%	100.00%	100.00%	0.00%	100.00%	100.00%	100.00%	100.00%	0.00%	100.00%	100.00%	100.00%	21	100.00%	0.00%	#DIV/0!	#DIV/0!	#DIV/0!	#DIV/0!	#DIV/0!	#DIV/0!
T979	60	AAAAAAAACCTTGTAGCAGTGCTTTCGCACTGCTACAAGGTTTTTTTT	-24.46	#DIV/0!	2.38%	100.00%	100.00%	100.00%	18	100.00%	0.00%	100.00%	100.00%	33.33%	77.78%	38.49%	100.00%	I	100.00%	100.00%	0.00%	92.86%	100.00%	100.00%	19	97.62%	4.12%	0.422649731	#DIV/0!	0.422649731	0.5	0.48744227	0.5
T980	198	AAAAAAAACCTAGTGTCAGTGCGAAAGCACTGCGCCTCCGTTTTTTTT	-10.85	N	5.56%	20.00%	7.69%	6.67%	43	11.45%	7.42%	0.00%	17.65%	5.88%	7.84%	8.99%	0.00%	0.00%	15.00%	5.00%	8.66%	10.00%	7.69%	0.00%	37	5.90%	5.24%	0.720301392	0.51387098	0.199359231	0.752082414	0.779550943	0.920694841
T981	63	AAAAAAAACCGTATCACAGTGCTTTCGCACTGTGATACGGTTTTTTTT	-24.45	#DIV/0!	4.17%	100.00%	100.00%	I	24	100.00%	0.00%	100.00%	100.00%	100.00%	100.00%	0.00%	100.00%	100.00%	100.00%	100.00%	0.00%	100.00%	100.00%	87.50%	16	95.83%	7.22%	#DIV/0!	#DIV/0!	#DIV/0!	#DIV/0!	0.422649731	0.422649731
T982	108	AAAAAAAAGGTTGTCTCAGTGCTTTCGCACTGAGACAACCTTTTTTTT	-24.24	#DIV/0!	0.00%	100.00%	100.00%	100.00%	12	100.00%	0.00%	100.00%	100.00%	100.00%	100.00%	0.00%	100.00%	88.89%	100.00%	96.30%	6.42%	100.00%	100.00%	100.00%	38	100.00%	0.00%	#DIV/0!	0.422649731	#DIV/0!	0.422649731	#DIV/0!	0.422649731
T983	253	AAAAAAAAGGTTGCGGCAGTGCTTTCGCACTGAAGTGAGCTTTTTTTT	-12.96	N	3.05%	0.00%	5.88%	19.23%	52	8.37%	9.85%	0.00%	5.26%	12.50%	5.92%	6.28%	0.00%	0.00%	0.00%	0.00%	0.00%	5.26%	10.71%	0.00%	80	5.33%	5.36%	0.372187569	0.279023149	0.742897832	0.243848755	0.929468354	0.227240794
T984	125	AAAAAAAAGGTGAATTCAGTGCTTTCGCACTGAATTCACCTTTTTTTT	-23.4	#DIV/0!	0.00%	100.00%	100.00%	100.00%	11	100.00%	0.00%	100.00%	100.00%	100.00%	100.00%	0.00%	100.00%	100.00%	100.00%	100.00%	0.00%	100.00%	100.00%	100.00%	36	100.00%	0.00%	#DIV/0!	#DIV/0!	#DIV/0!	#DIV/0!	#DIV/0!	#DIV/0!
T985	75	AAAAAAAAGCTAGTAACAGTGCTTTCGCACTGTTACTAGCTTTTTTTT	-23.03	#DIV/0!	3.33%	100.00%	I	100.00%	10	100.00%	0.00%	100.00%	100.00%	100.00%	100.00%	0.00%	100.00%	100.00%	100.00%	100.00%	0.00%	100.00%	100.00%	90.00%	28	96.67%	5.77%	#DIV/0!	#DIV/0!	0.5	#DIV/0!	0.422649731	0.422649731
T986	46	AAAAAAAACGTTACAACAGTGCTTTCGCACTGTTGTAACGTTTTTTTT	-23.87	#DIV/0!	-10.00%	80.00%	100.00%	I	11	90.00%	14.14%	100.00%	I	100.00%	100.00%	0.00%	91.67%	100.00%	100.00%	97.22%	4.81%	100.00%	100.00%	I	8	100.00%	0.00%	#DIV/0!	0.5	0.5	0.5	#DIV/0!	0.5
T987	253	AAAAAAAACGCGTGAACAGTGCTTTCGCACTGCACAATCCTTTTTTTT	-8.06	N	0.00%	21.05%	18.18%	23.08%	43	20.77%	2.46%	0.00%	0.00%	20.00%	6.67%	11.55%	18.18%	12.50%	21.05%	17.24%	4.35%	27.78%	17.39%	17.14%	94	20.77%	6.07%	0.127141754	0.085839743	0.999963678	0.170552941	0.257419761	0.46703322
T988	125	AAAAAAAACGAGGGGACAGTGCGAAAGCACTGAGACAACCTTTTTTTT	-9.54	N	13.69%	28.57%	0.00%	12.50%	28	13.69%	14.32%	0.00%	25.00%	7.69%	10.90%	12.80%	0.00%	12.50%	15.00%	9.17%	8.04%	0.00%	0.00%	0.00%	26	0.00%	0.00%	0.873584021	0.749555169	0.239643454	0.792962074	0.278390188	0.186856602
T989	62	AAAAAAAACCACATAACAGTGCTTTCGCACTGTTATGTGGTTTTTTTT	-23.43	#DIV/0!	13.33%	100.00%	100.00%	100.00%	23	100.00%	0.00%	100.00%	I	100.00%	100.00%	0.00%	100.00%	100.00%	100.00%	100.00%	0.00%	80.00%	100.00%	80.00%	12	86.67%	11.55%	#DIV/0!	#DIV/0!	0.183503419	#DIV/0!	#DIV/0!	0.183503419
T990	205	AAAAAAAAGGGTTAAACAGTGCGAAAGCACTGTCCCCCCGTTTTTTTT	-13.87	Y	31.77%	77.78%	76.47%	88.24%	52	80.83%	6.45%	26.67%	52.38%	47.06%	42.04%	13.57%	36.36%	0.00%	41.18%	25.85%	22.51%	40.00%	55.00%	52.17%	53	49.06%	7.97%	0.03897491	0.036919261	0.025507005	0.476818424	0.162248731	0.284724709
T991	207	AAAAAAAAGGCGTTCGCAGTGCGAAAGCACTGGTTCGTGGTTTTTTTT	-11.27	N	8.38%	14.29%	26.67%	38.10%	50	26.35%	11.91%	0.00%	0.00%	13.33%	4.44%	7.70%	0.00%	0.00%	14.29%	4.76%	8.25%	18.18%	21.43%	14.29%	60	17.97%	3.58%	0.029515707	0.028769619	0.411816468	0.422649731	0.167144671	0.186232542
T992	217	AAAAAAAAGGCAGTTGCAGTGCGAAAGCACTGGACGACCGTTTTTTTT	-12.33	N	29.98%	73.68%	76.92%	67.86%	60	72.82%	4.59%	84.21%	60.87%	53.85%	66.31%	15.90%	78.57%	58.82%	65.22%	67.54%	10.08%	25.00%	23.53%	80.00%	35	42.84%	32.19%	0.525358067	0.516592597	0.291332793	0.834467719	0.456108682	0.350306992
T993	176	AAAAAAAAGGACCCATCAGTGCGAAAGCACTGTACAGTGGTTTTTTTT	-10.13	N	16.42%	44.44%	50.00%	29.41%	48	41.29%	10.65%	8.33%	4.76%	0.00%	4.37%	4.18%	0.00%	13.33%	7.69%	7.01%	6.69%	11.11%	35.71%	27.78%	41	24.87%	12.56%	0.015084369	0.035822993	0.216683473	0.677917503	0.14803008	0.035127539
T994	50	AAAAAAAACGTGTTCCCAGTGCGAAAGCACTGCGCATCCCTTTTTTTT	-8.91	N	-23.33%	0.00%	83.33%	0.00%	9	27.78%	48.11%	I	42.86%	14.29%	28.57%	20.20%	0.00%	0.00%	37.50%	12.50%	21.65%	66.67%	20.00%	66.67%	17	51.11%	26.94%	0.716000387	0.71042603	0.644170003	0.81603254	0.76194118	0.113822402
T995	107	AAAAAAAACGACAGTACAGTGCTTTCGCACTGTACTGTCGTTTTTTTT	-24.45	#DIV/0!	4.76%	100.00%	100.00%	100.00%	22	100.00%	0.00%	88.89%	100.00%	100.00%	96.30%	6.42%	100.00%	100.00%	100.00%	100.00%	0.00%	100.00%	100.00%	85.71%	24	95.24%	8.25%	0.422649731	#DIV/0!	0.422649731	0.422649731	0.898726063	0.422649731
T996	134	AAAAAAAACCTCAATGCAGTGCTTTCGCACTGCATTGAGGTTTTTTTT	-24.79	#DIV/0!	1.67%	100.00%	100.00%	100.00%	22	100.00%	0.00%	100.00%	100.00%	100.00%	100.00%	0.00%	77.78%	100.00%	100.00%	92.59%	12.83%	95.00%	100.00%	100.00%	28	98.33%	2.89%	#DIV/0!	0.422649731	0.422649731	0.422649731	0.422649731	0.422649731
T997	163	AAAAAAAACCAAAAATCAGTGCGAAAGCACTGATTTTTGGTTTTTTTT	-24.32	#DIV/0!	0.00%	100.00%	100.00%	100.00%	28	100.00%	0.00%	100.00%	100.00%	96.30%	98.77%	2.14%	100.00%	75.00%	94.44%	89.81%	13.13%	100.00%	100.00%	100.00%	32	100.00%	0.00%	0.422649731	0.31115328	#DIV/0!	0.381577356	0.422649731	0.31115328
T998	57	AAAAAAAAGGTGATTTCAGTGCGAAAGCACTGAAATCACCTTTTTTTT	-24.9	#DIV/0!	3.33%	I	100.00%	100.00%	5	100.00%	0.00%	100.00%	100.00%	100.00%	100.00%	0.00%	100.00%	85.71%	100.00%	95.24%	8.25%	100.00%	90.00%	100.00%	17	96.67%	5.77%	#DIV/0!	0.5	0.5	0.422649731	0.422649731	0.422649731
T999	52	AAAAAAAAGCTATTGTCAGTGCTTTCGCACTGACAATAGCTTTTTTTT	-23.36	#DIV/0!	0.00%	100.00%	100.00%	I	7	100.00%	0.00%	I	100.00%	100.00%	100.00%	0.00%	100.00%	100.00%	100.00%	100.00%	0.00%	100.00%	100.00%	100.00%	21	100.00%	0.00%	#DIV/0!	#DIV/0!	#DIV/0!	#DIV/0!	#DIV/0!	#DIV/0!
T1000	142	AAAAAAAAGCCCGCTGCAGTGCGAAAGCACTGTCCCGACGTTTTTTTT	-11.46	N	2.03%	27.78%	28.57%	23.08%	38	26.48%	2.97%	30.77%	45.45%	33.33%	36.52%	7.84%	7.69%	37.50%	33.33%	26.18%	16.14%	13.33%	10.00%	50.00%	29	24.44%	22.19%	0.129303194	0.978565986	0.901616109	0.266019597	0.512287034	0.908176897
T1001	214	AAAAAAAACGGTAGAACAGTGCTTTCGCACTGCCTCCGGCTTTTTTTT	-10.69	N	11.38%	20.00%	25.00%	23.53%	39	22.84%	2.57%	30.00%	20.00%	14.29%	21.43%	7.95%	0.00%	0.00%	5.88%	1.96%	3.40%	0.00%	13.33%	21.05%	56	11.46%	10.65%	0.831106277	0.0106071	0.15345756	0.08920793	0.451422931	0.185193731
T1002	246	AAAAAAAACGGGAGACCAGTGCTTTCGCACTGCGGGCACCTTTTTTTT	-8.82	#DIV/0!	-6.93%	0.00%	0.00%	0.00%	41	0.00%	0.00%	10.00%	5.00%	3.45%	6.15%	3.42%	0.00%	0.00%	0.00%	0.00%	0.00%	0.00%	13.64%	7.14%	69	6.93%	6.82%	0.089650133	#DIV/0!	0.220670361	0.089650133	0.901911245	0.220670361
T1003	93	AAAAAAAACCTGTGATCAGTGCGAAAGCACTGATCACAGGTTTTTTTT	-25.79	N	1.85%	100.00%	88.89%	100.00%	24	96.30%	6.42%	100.00%	100.00%	100.00%	100.00%	0.00%	90.91%	100.00%	100.00%	96.97%	5.25%	100.00%	100.00%	83.33%	13	94.44%	9.62%	0.422649731	0.918755554	0.839871846	0.422649731	0.422649731	0.769612161
T1004	97	AAAAAAAACCTGCGTCCAGTGCGAAAGCACTGCCAATCCCTTTTTTTT	-8.91	N	6.67%	0.00%	0.00%	20.00%	23	6.67%	11.55%	33.33%	0.00%	28.57%	20.63%	18.03%	5.26%	0.00%	0.00%	1.75%	3.04%	0.00%	0.00%	0.00%	16	0.00%	0.00%	0.297056433	0.58859103	0.422649731	0.183535389	0.185908422	0.422649731
T1005	76	AAAAAAAAGGTTGTGTCAGTGCTTTCGCACTGACACAACCTTTTTTTT	-24.55	#DIV/0!	0.00%	100.00%	I	100.00%	20	100.00%	0.00%	100.00%	I	100.00%	100.00%	0.00%	100.00%	100.00%	100.00%	100.00%	0.00%	100.00%	100.00%	100.00%	27	100.00%	0.00%	#DIV/0!	#DIV/0!	#DIV/0!	#DIV/0!	#DIV/0!	#DIV/0!
T1006	216	AAAAAAAAGGGTAGCTCAGTGCGAAAGCACTGTAACCCGGTTTTTTTT	-12.72	N	4.30%	13.33%	30.77%	29.41%	58	24.50%	9.70%	9.52%	6.67%	44.44%	20.21%	21.03%	28.57%	21.05%	41.18%	30.27%	10.17%	14.29%	26.32%	20.00%	48	20.20%	6.02%	0.740551805	0.537189644	0.286969872	0.277113625	0.999391805	0.331493076
T1007	123	AAAAAAAACCTCTACACAGTGCGAAAGCACTGCCATTACCTTTTTTTT	-9.31	N	12.11%	11.11%	30.77%	16.67%	34	19.52%	10.13%	25.00%	33.33%	7.14%	21.83%	13.38%	0.00%	0.00%	0.00%	0.00%	0.00%	0.00%	22.22%	0.00%	21	7.41%	12.83%	0.76515112	0.079333508	0.037008789	0.105779712	0.116793434	0.422649731
T1008	33	AAAAAAAACCTATATACAGTGCTTTCGCACTGTATATAGGTTTTTTTT	-21.41	#DIV/0!	0.00%	100.00%	100.00%	100.00%	15	100.00%	0.00%	I	100.00%	100.00%	100.00%	0.00%	I	100.00%	100.00%	100.00%	0.00%	100.00%	100.00%	100.00%	8	100.00%	0.00%	#DIV/0!	#DIV/0!	#DIV/0!	#DIV/0!	#DIV/0!	#DIV/0!
T1009	202	AAAAAAAACCGGGGCGCAGTGCGAAAGCACTGAAGATTGCTTTTTTTT	-9.42	N	50.36%	47.37%	65.38%	58.33%	69	57.03%	9.08%	33.33%	56.25%	15.38%	34.99%	20.48%	11.11%	18.18%	0.00%	9.76%	9.17%	20.00%	0.00%	0.00%	41	6.67%	11.55%	0.171904136	0.017699067	0.049768789	0.064177355	0.17994614	0.734895635
T1010	180	AAAAAAAACCGACATCCAGTGCGAAAGCACTGCTCGCTCCTTTTTTTT	-8.91	N	12.71%	20.00%	17.39%	44.00%	63	27.13%	14.67%	0.00%	12.50%	0.00%	4.17%	7.22%	20.00%	25.00%	25.00%	23.33%	2.89%	30.77%	12.50%	0.00%	32	14.42%	15.47%	0.181243628	0.678662311	0.51692724	0.034090791	0.422649731	0.484771564
T1011	107	AAAAAAAACCCGACCGCAGTGCGAAAGCACTGACCAAAGCTTTTTTTT	-9.11	N	-0.21%	0.00%	12.50%	9.09%	25	7.20%	6.46%	15.38%	28.57%	0.00%	14.65%	14.30%	6.67%	9.09%	0.00%	5.25%	4.71%	0.00%	0.00%	22.22%	19	7.41%	12.83%	0.462734327	0.714042984	0.979895344	0.237176774	0.680954396	0.850215234
T1012	38	AAAAAAAAGGTTTCGACAGTGCTTTCGCACTGTCGAAACCTTTTTTTT	-24.68	#DIV/0!	0.00%	100.00%	100.00%	100.00%	9	100.00%	0.00%	100.00%	100.00%	100.00%	100.00%	0.00%	100.00%	100.00%	I	100.00%	0.00%	100.00%	100.00%	100.00%	12	100.00%	0.00%	#DIV/0!	#DIV/0!	#DIV/0!	#DIV/0!	#DIV/0!	#DIV/0!
T1013	173	AAAAAAAAGGTGACATCAGTGCGAAAGCACTGTACCTAGGTTTTTTTT	-10.38	N	7.57%	33.33%	31.25%	26.32%	41	30.30%	3.60%	14.29%	27.27%	11.76%	17.77%	8.32%	18.18%	0.00%	50.00%	22.73%	25.31%	30.00%	20.00%	18.18%	31	22.73%	6.36%	0.107127372	0.687989679	0.081336019	0.817965807	0.535446914	1
T1014	23	AAAAAAAAGGATAGAACAGTGCTTTCGCACTGTTCTATCCTTTTTTTT	-22.81	#DIV/0!	0.00%	100.00%	I	100.00%	8	100.00%	0.00%	I	100.00%	100.00%	100.00%	0.00%	I	100.00%	100.00%	100.00%	0.00%	100.00%	I	100.00%	7	100.00%	0.00%	#DIV/0!	#DIV/0!	#DIV/0!	#DIV/0!	#DIV/0!	#DIV/0!
T1015	239	AAAAAAAAGCGCTCATCAGTGCTTTCGCACTGCCAGGTCGTTTTTTTT	-9.87	#DIV/0!	-2.08%	0.00%	0.00%	0.00%	59	0.00%	0.00%	0.00%	0.00%	0.00%	0.00%	0.00%	0.00%	0.00%	0.00%	0.00%	0.00%	6.25%	0.00%	0.00%	54	2.08%	3.61%	#DIV/0!	#DIV/0!	0.422649731	#DIV/0!	0.422649731	0.422649731
T1016	108	AAAAAAAAGCAATGTTCAGTGCGAAAGCACTGAACATTGCTTTTTTTT	-25.45	#DIV/0!	5.56%	100.00%	100.00%	100.00%	19	100.00%	0.00%	100.00%	93.33%	100.00%	97.78%	3.85%	100.00%	100.00%	100.00%	100.00%	0.00%	100.00%	100.00%	83.33%	25	94.44%	9.62%	0.422649731	#DIV/0!	0.422649731	0.422649731	0.67836624	0.422649731
T1017	37	AAAAAAAACGTTAGTTCAGTGCTTTCGCACTGAACTAACGTTTTTTTT	-23.56	#DIV/0!	0.00%	100.00%	100.00%	100.00%	5	100.00%	0.00%	100.00%	100.00%	100.00%	100.00%	0.00%	100.00%	100.00%	100.00%	100.00%	0.00%	100.00%	I	100.00%	9	100.00%	0.00%	#DIV/0!	#DIV/0!	#DIV/0!	#DIV/0!	#DIV/0!	#DIV/0!
T1018	16	AAAAAAAACGTGTGAACAGTGCTTTCGCACTGTTCACACGTTTTTTTT	-25.04	#DIV/0!	0.00%	100.00%	I	I	1	100.00%	#DIV/0!	100.00%	I	I	100.00%	#DIV/0!	I	100.00%	100.00%	100.00%	0.00%	100.00%	100.00%	I	6	100.00%	0.00%	#DIV/0!	#DIV/0!	#DIV/0!	#DIV/0!	#DIV/0!	#DIV/0!
T1019	191	AAAAAAAACGTGGAGGCAGTGCGAAAGCACTGAATGAGGCTTTTTTTT	-9.11	N	-5.11%	11.11%	0.00%	28.57%	60	13.23%	14.40%	18.75%	6.67%	12.50%	12.64%	6.04%	26.67%	9.09%	13.79%	16.52%	9.10%	30.00%	0.00%	25.00%	29	18.33%	16.07%	0.946347201	0.755506561	0.539963449	0.198450766	0.454785306	0.787571559
T1020	226	AAAAAAAACGGACTCGCAGTGCGAAAGCACTGCACCGGGCTTTTTTTT	-13.11	N	-6.89%	0.00%	4.17%	0.00%	81	1.39%	2.41%	11.54%	8.33%	4.76%	8.21%	3.39%	5.56%	0.00%	22.73%	9.43%	11.85%	0.00%	6.67%	18.18%	37	8.28%	9.20%	0.102045682	0.414107673	0.34938561	0.898162043	0.993024188	0.797597533
T1021	221	AAAAAAAACGCGGTGCCAGTGCGAAAGCACTGTCCCATGCTTTTTTTT	-10.72	N	24.41%	53.85%	76.19%	58.70%	93	62.91%	11.75%	84.62%	58.33%	28.57%	57.17%	28.04%	30.00%	0.00%	33.33%	21.11%	18.36%	33.33%	65.52%	16.67%	53	38.51%	24.83%	0.786825584	0.135706193	0.118810804	0.219734337	0.391471962	0.554880141
T1022	37	AAAAAAAACCTTTACACAGTGCTTTCGCACTGTGTAAAGGTTTTTTTT	-23.38	#DIV/0!	5.56%	100.00%	100.00%	100.00%	13	100.00%	0.00%	100.00%	I	100.00%	100.00%	0.00%	66.67%	100.00%	100.00%	88.89%	19.25%	100.00%	100.00%	83.33%	10	94.44%	9.62%	#DIV/0!	0.422649731	0.422649731	0.5	0.5	0.74180111
T1023	38	AAAAAAAAGGTATTCTCAGTGCTTTCGCACTGAGAATACCTTTTTTTT	-22.81	#DIV/0!	0.00%	100.00%	I	100.00%	8	100.00%	0.00%	100.00%	100.00%	100.00%	100.00%	0.00%	100.00%	100.00%	100.00%	100.00%	0.00%	100.00%	100.00%	100.00%	17	100.00%	0.00%	#DIV/0!	#DIV/0!	#DIV/0!	#DIV/0!	#DIV/0!	#DIV/0!
T1024	179	AAAAAAAAGGGTTTATCAGTGCGAAAGCACTGGACACTGGTTTTTTTT	-9.73	N	-19.20%	30.00%	0.00%	10.53%	47	13.51%	15.22%	50.00%	25.00%	60.00%	45.00%	18.03%	4.55%	0.00%	18.75%	7.77%	9.78%	11.11%	41.18%	45.83%	50	32.71%	18.85%	0.074407124	0.628103184	0.421054011	0.026926773	0.520855032	0.131131
T1025	74	AAAAAAAACGTTTAGTCAGTGCGAAAGCACTGACTAAACGTTTTTTTT	-25.06	#DIV/0!	8.33%	100.00%	I	100.00%	6	100.00%	0.00%	100.00%	91.67%	100.00%	97.22%	4.81%	100.00%	100.00%	100.00%	100.00%	0.00%	100.00%	100.00%	75.00%	14	91.67%	14.43%	#DIV/0!	#DIV/0!	0.5	0.422649731	0.634851628	0.422649731
T1026	51	AAAAAAAACGTTATCACAGTGCGAAAGCACTGTGATAACGTTTTTTTT	-25.11	#DIV/0!	0.00%	100.00%	100.00%	I	14	100.00%	0.00%	I	100.00%	100.00%	100.00%	0.00%	100.00%	100.00%	100.00%	100.00%	0.00%	100.00%	I	100.00%	6	100.00%	0.00%	#DIV/0!	#DIV/0!	#DIV/0!	#DIV/0!	#DIV/0!	#DIV/0!
T1027	241	AAAAAAAACGGTGGAGCAGTGCTTTCGCACTGGCCCCAGCTTTTTTTT	-8.93	N	1.87%	52.94%	18.18%	7.69%	41	26.27%	23.68%	20.00%	7.14%	13.33%	13.49%	6.43%	3.85%	6.25%	37.50%	15.87%	18.77%	16.67%	26.92%	29.63%	71	24.41%	6.84%	0.371101357	0.692739861	0.925357664	0.858651712	0.268537008	0.421385902
T1028	241	AAAAAAAACGCGTTTTCAGTGCGAAAGCACTGTCCGGGCGTTTTTTTT	-16.16	N	-11.78%	0.00%	0.00%	5.88%	47	1.96%	3.40%	4.00%	0.00%	0.00%	1.33%	2.31%	0.00%	0.00%	3.57%	1.19%	2.06%	11.76%	18.75%	10.71%	61	13.74%	4.37%	0.847223604	0.422649731	0.099271124	0.953857074	0.063387429	0.065247837
T1029	198	AAAAAAAACCTTGCTGCAGTGCGAAAGCACTGGACACGCCTTTTTTTT	-9.31	N	-15.83%	0.00%	14.29%	0.00%	53	4.76%	8.25%	0.00%	0.00%	14.29%	4.76%	8.25%	7.14%	0.00%	7.14%	4.76%	4.12%	9.09%	31.25%	21.43%	41	20.59%	11.10%	1	1	0.048199	1	0.177229838	0.203422245
T1030	146	AAAAAAAACCGCCTGGCAGTGCGAAAGCACTGGGGGATGCTTTTTTTT	-10.36	N	9.37%	27.78%	78.57%	62.96%	59	56.44%	26.02%	55.56%	16.67%	50.00%	40.74%	21.03%	9.09%	13.33%	40.00%	20.81%	16.76%	70.00%	54.55%	16.67%	27	47.07%	27.44%	0.606427716	0.138603105	0.758242204	0.275387484	0.791101053	0.410426292
T1031	62	AAAAAAAAGGTAGTACCAGTGCTTTCGCACTGGTACTACCTTTTTTTT	-23.63	#DIV/0!	0.00%	100.00%	100.00%	I	6	100.00%	0.00%	100.00%	100.00%	100.00%	100.00%	0.00%	100.00%	100.00%	100.00%	100.00%	0.00%	100.00%	100.00%	100.00%	13	100.00%	0.00%	#DIV/0!	#DIV/0!	#DIV/0!	#DIV/0!	#DIV/0!	#DIV/0!
T1032	18	AAAAAAAAGGGTCGCGCAGTGCGAAAGCACTGATCACGGCTTTTTTTT	-11.29	#DIV/0!	100.00%	I	I	100.00%	2	100.00%	#DIV/0!	0.00%	0.00%	0.00%	0.00%	0.00%	0.00%	0.00%	0.00%	0.00%	0.00%	0.00%	0.00%	0.00%	8	0.00%	0.00%	#DIV/0!	#DIV/0!	#DIV/0!	#DIV/0!	#DIV/0!	#DIV/0!
T1033	179	AAAAAAAAGCGCTGTCCAGTGCGAAAGCACTGCAATTTGGTTTTTTTT	-11.25	N	17.91%	47.62%	25.00%	15.38%	54	29.33%	16.55%	16.67%	27.78%	9.09%	17.85%	9.40%	25.00%	12.50%	21.43%	19.64%	6.44%	0.00%	20.00%	14.29%	34	11.43%	10.30%	0.372382632	0.367514508	0.35243586	0.854035624	0.41848311	0.474231346
T1034	241	AAAAAAAAGCCCAGGACAGTGCTTTCGCACTGGAGCCGCGTTTTTTTT	-9.69	N	1.09%	15.79%	23.08%	30.00%	42	22.96%	7.11%	13.33%	16.67%	10.00%	13.33%	3.33%	14.71%	5.56%	11.11%	10.46%	4.61%	25.00%	8.33%	32.26%	55	21.86%	12.27%	0.211833536	0.160538525	0.892138874	0.557261308	0.441939223	0.165799677
T1035	106	AAAAAAAACGCGAACCCAGTGCGAAAGCACTGCGATGCCCTTTTTTTT	-10.12	N	4.62%	40.00%	87.50%	0.00%	25	42.50%	43.80%	75.00%	25.00%	0.00%	33.33%	38.19%	8.33%	41.67%	16.67%	22.22%	17.35%	50.00%	36.36%	27.27%	26	37.88%	11.44%	0.778353703	0.39599248	0.863899963	0.727834473	0.796580949	0.374024716
T1036	15	AAAAAAAACGATTGTACAGTGCGAAAGCACTGTACAATCGTTTTTTTT	-25.11	#DIV/0!	0.00%	I	100.00%	100.00%	4	100.00%	0.00%	100.00%	I	100.00%	100.00%	0.00%	100.00%	100.00%	100.00%	100.00%	0.00%	100.00%	I	I	1	100.00%	#DIV/0!	#DIV/0!	#DIV/0!	#DIV/0!	#DIV/0!	#DIV/0!	#DIV/0!
T1037	44	AAAAAAAACCTTATTGCAGTGCTTTCGCACTGCAATAAGGTTTTTTTT	-23.62	#DIV/0!	0.00%	100.00%	100.00%	100.00%	7	100.00%	0.00%	100.00%	100.00%	83.33%	94.44%	9.62%	100.00%	100.00%	100.00%	100.00%	0.00%	I	100.00%	100.00%	10	100.00%	0.00%	0.422649731	#DIV/0!	#DIV/0!	0.422649731	0.5	#DIV/0!
T1038	94	AAAAAAAACCTCGCGGCAGTGCGAAAGCACTGTAGGTCGGTTTTTTTT	-13.97	N	21.48%	20.00%	44.44%	20.00%	24	28.15%	14.11%	16.67%	0.00%	14.29%	10.32%	9.01%	0.00%	28.57%	46.15%	24.91%	23.29%	20.00%	0.00%	0.00%	12	6.67%	11.55%	0.312689888	0.846478515	0.236577717	0.449780322	0.568943595	0.453825216
T1039	53	AAAAAAAACCGATACACAGTGCTTTCGCACTGTGTATCGGTTTTTTTT	-24.45	#DIV/0!	0.00%	100.00%	100.00%	100.00%	12	100.00%	0.00%	100.00%	100.00%	100.00%	100.00%	0.00%	100.00%	100.00%	100.00%	100.00%	0.00%	100.00%	100.00%	100.00%	10	100.00%	0.00%	#DIV/0!	#DIV/0!	#DIV/0!	#DIV/0!	#DIV/0!	#DIV/0!
T1040	36	AAAAAAAAGGAGTATTCAGTGCTTTCGCACTGAATACTCCTTTTTTTT	-22.81	#DIV/0!	0.00%	100.00%	100.00%	100.00%	12	100.00%	0.00%	100.00%	100.00%	100.00%	100.00%	0.00%	100.00%	I	100.00%	100.00%	0.00%	100.00%	100.00%	100.00%	4	100.00%	0.00%	#DIV/0!	#DIV/0!	#DIV/0!	#DIV/0!	#DIV/0!	#DIV/0!
T1041	104	AAAAAAAAGCTGTATGCAGTGCGAAAGCACTGCATACAGCTTTTTTTT	-26.25	N	-1.12%	87.50%	100.00%	I	13	93.75%	8.84%	100.00%	100.00%	100.00%	100.00%	0.00%	95.45%	100.00%	100.00%	98.48%	2.62%	100.00%	100.00%	84.62%	32	94.87%	8.88%	0.5	0.5	0.5	0.422649731	0.422649731	0.609900839
T1042	181	AAAAAAAAGCGAGACACAGTGCGAAAGCACTGATCTAACCTTTTTTTT	-12.57	N	34.43%	45.45%	33.33%	41.18%	57	39.99%	6.15%	21.43%	23.08%	41.67%	28.72%	11.24%	10.00%	8.33%	11.11%	9.81%	1.40%	16.67%	0.00%	0.00%	41	5.56%	9.62%	0.253299286	0.009859663	0.010862767	0.085141894	0.161670839	0.521144986
T1043	15	AAAAAAAACGTTTTCTCAGTGCTTTCGCACTGAGAAAACGTTTTTTTT	-23.84	#DIV/0!	0.00%	100.00%	100.00%	100.00%	6	100.00%	0.00%	I	I	100.00%	100.00%	#DIV/0!	I	100.00%	I	100.00%	#DIV/0!	100.00%	100.00%	100.00%	3	100.00%	0.00%	#DIV/0!	#DIV/0!	#DIV/0!	#DIV/0!	#DIV/0!	#DIV/0!
T1044	39	AAAAAAAACGTTCTGACAGTGCTTTCGCACTGTCAGAACGTTTTTTTT	-24.73	#DIV/0!	0.00%	100.00%	100.00%	I	9	100.00%	0.00%	I	100.00%	I	100.00%	#DIV/0!	100.00%	100.00%	100.00%	100.00%	0.00%	100.00%	100.00%	100.00%	12	100.00%	0.00%	#DIV/0!	#DIV/0!	#DIV/0!	#DIV/0!	#DIV/0!	#DIV/0!
T1045	88	AAAAAAAACGTCAATACAGTGCTTTCGCACTGTATTGACGTTTTTTTT	-23.61	#DIV/0!	0.00%	100.00%	100.00%	100.00%	15	100.00%	0.00%	100.00%	83.33%	100.00%	94.44%	9.62%	100.00%	100.00%	100.00%	100.00%	0.00%	100.00%	100.00%	100.00%	27	100.00%	0.00%	0.422649731	#DIV/0!	#DIV/0!	0.422649731	0.422649731	#DIV/0!
T1046	64	AAAAAAAACCAATCTACAGTGCTTTCGCACTGTAGATTGGTTTTTTTT	-23.12	#DIV/0!	8.33%	100.00%	100.00%	I	19	100.00%	0.00%	88.89%	88.89%	100.00%	92.59%	6.42%	100.00%	75.00%	100.00%	91.67%	14.43%	100.00%	75.00%	100.00%	8	91.67%	14.43%	#DIV/0!	0.5	0.5	0.909833037	0.909833037	#DIV/0!
T1047	183	AAAAAAAAGGTCGTGTCAGTGCGAAAGCACTGACACGACCTTTTTTTT	-27.07	#DIV/0!	-2.56%	100.00%	100.00%	92.31%	37	97.44%	4.44%	100.00%	100.00%	100.00%	100.00%	0.00%	100.00%	100.00%	100.00%	100.00%	0.00%	100.00%	100.00%	100.00%	62	100.00%	0.00%	0.422649731	0.422649731	0.422649731	#DIV/0!	#DIV/0!	#DIV/0!
T1048	77	AAAAAAAAGGTCGTGACAGTGCTTTCGCACTGTCACGACCTTTTTTTT	-25.57	#DIV/0!	0.00%	100.00%	100.00%	100.00%	19	100.00%	0.00%	I	100.00%	100.00%	100.00%	0.00%	100.00%	100.00%	100.00%	100.00%	0.00%	100.00%	100.00%	100.00%	19	100.00%	0.00%	#DIV/0!	#DIV/0!	#DIV/0!	#DIV/0!	#DIV/0!	#DIV/0!
T1049	100	AAAAAAAAGGCGTGGCCAGTGCGAAAGCACTGCTTCATGCTTTTTTTT	-14.24	N	50.16%	100.00%	57.14%	100.00%	25	85.71%	24.74%	66.67%	80.00%	57.14%	67.94%	11.48%	36.36%	84.21%	87.50%	69.36%	28.62%	0.00%	73.33%	33.33%	19	35.56%	36.72%	0.477297091	0.596868676	0.283606931	0.942871818	0.211219688	0.11480792
T1050	148	AAAAAAAAGCGGTGGTCAGTGCGAAAGCACTGCAAGTAGGTTTTTTTT	-9.21	N	8.90%	23.53%	20.00%	14.29%	48	19.27%	4.66%	22.73%	54.55%	18.18%	31.82%	19.81%	25.00%	36.84%	28.57%	30.14%	6.07%	0.00%	20.00%	11.11%	22	10.37%	10.02%	0.375070312	0.149681361	0.350636976	0.859074866	0.114480554	0.01714719
T1051	100	AAAAAAAAGCCATGTACAGTGCGAAAGCACTGTACATGGCTTTTTTTT	-26.01	#DIV/0!	0.00%	100.00%	100.00%	100.00%	17	100.00%	0.00%	100.00%	100.00%	100.00%	100.00%	0.00%	100.00%	100.00%	100.00%	100.00%	0.00%	100.00%	100.00%	100.00%	21	100.00%	0.00%	#DIV/0!	#DIV/0!	#DIV/0!	#DIV/0!	#DIV/0!	#DIV/0!
T1052	23	AAAAAAAACCTCGGTTCAGTGCGAAAGCACTGCCAGCTGCTTTTTTTT	-9.01	#DIV/0!	35.71%	I	0.00%	100.00%	3	50.00%	70.71%	I	I	I	#DIV/0!	#DIV/0!	60.00%	0.00%	50.00%	36.67%	32.15%	0.00%	42.86%	0.00%	10	14.29%	24.74%	#DIV/0!	0.5	0.757762117	#DIV/0!	#DIV/0!	0.564870769
T1053	61	AAAAAAAACCTAACGTCAGTGCTTTCGCACTGACGTTAGGTTTTTTTT	-24.4	#DIV/0!	0.00%	100.00%	100.00%	100.00%	11	100.00%	0.00%	I	80.00%	100.00%	90.00%	14.14%	100.00%	100.00%	100.00%	100.00%	0.00%	100.00%	100.00%	100.00%	27	100.00%	0.00%	0.5	#DIV/0!	#DIV/0!	0.5	0.5	#DIV/0!
T1054	78	AAAAAAAAGGCATGAACAGTGCTTTCGCACTGTTCATGCCTTTTTTTT	-24.79	#DIV/0!	0.00%	100.00%	100.00%	100.00%	9	100.00%	0.00%	100.00%	100.00%	100.00%	100.00%	0.00%	100.00%	100.00%	100.00%	100.00%	0.00%	100.00%	100.00%	100.00%	29	100.00%	0.00%	#DIV/0!	#DIV/0!	#DIV/0!	#DIV/0!	#DIV/0!	#DIV/0!
T1055	27	AAAAAAAAGCATGTAACAGTGCTTTCGCACTGTTACATGCTTTTTTTT	-23.67	#DIV/0!	0.00%	100.00%	I	100.00%	5	100.00%	0.00%	I	100.00%	100.00%	100.00%	0.00%	100.00%	100.00%	I	100.00%	0.00%	100.00%	100.00%	I	8	100.00%	0.00%	#DIV/0!	#DIV/0!	#DIV/0!	#DIV/0!	#DIV/0!	#DIV/0!
T1056	185	AAAAAAAAGCAGCGCTCAGTGCGAAAGCACTGAAACGACGTTTTTTTT	-13.07	N	14.23%	62.50%	58.82%	76.92%	46	66.08%	9.57%	66.67%	50.00%	66.67%	61.11%	9.62%	30.00%	46.67%	61.54%	46.07%	15.78%	72.22%	33.33%	50.00%	58	51.85%	19.51%	0.39179087	0.086728098	0.356946622	0.299099537	0.337733821	0.781072867
T1057	210	AAAAAAAAGCAAAGGACAGTGCGAAAGCACTGCGAATTCGTTTTTTTT	-9.51	N	-0.20%	0.00%	0.00%	27.78%	35	9.26%	16.04%	30.00%	11.76%	20.83%	20.87%	9.12%	15.79%	11.76%	12.00%	13.18%	2.26%	0.00%	17.86%	10.53%	63	9.46%	8.98%	0.390140445	0.730536323	0.985916194	0.204864215	0.388445616	0.620357645
T1058	63	AAAAAAAACGGTTTTACAGTGCTTTCGCACTGTAAAACCGTTTTTTTT	-23.82	#DIV/0!	0.00%	100.00%	100.00%	100.00%	17	100.00%	0.00%	100.00%	100.00%	100.00%	100.00%	0.00%	100.00%	100.00%	I	100.00%	0.00%	100.00%	100.00%	100.00%	9	100.00%	0.00%	#DIV/0!	#DIV/0!	#DIV/0!	#DIV/0!	#DIV/0!	#DIV/0!
T1059	155	AAAAAAAACGGTTGGGCAGTGCTTTCGCACTGTGCGGACCTTTTTTTT	-11.97	N	-21.58%	37.50%	25.00%	37.04%	47	33.18%	7.09%	41.18%	57.14%	61.54%	53.29%	10.71%	54.55%	33.33%	50.00%	45.96%	11.17%	50.00%	42.86%	71.43%	20	54.76%	14.87%	0.141857547	0.036654971	0.081899069	0.571932384	0.868813118	0.361720026
T1060	44	AAAAAAAACGAGTTGACAGTGCGAAAGCACTGACCACACCTTTTTTTT	-9.31	N	-36.11%	33.33%	66.67%	66.67%	12	55.56%	19.25%	50.00%	66.67%	50.00%	55.56%	9.62%	0.00%	66.67%	28.57%	31.75%	33.45%	100.00%	75.00%	100.00%	8	91.67%	14.43%	1	0.18531183	0.166049611	0.241901956	0.121541408	0.157397033
T1061	223	AAAAAAAACCGGGTGGCAGTGCTTTCGCACTGGTCATTCCTTTTTTTT	-8.37	Y	26.49%	45.45%	53.33%	46.15%	67	48.31%	4.36%	13.79%	0.00%	12.50%	8.76%	7.62%	0.00%	7.69%	0.00%	2.56%	4.44%	25.00%	23.08%	17.39%	44	21.82%	3.96%	0.029243313	2.08828E-05	0.012988993	0.46680784	0.133961374	0.022351102
T1062	108	AAAAAAAACCACATGTCAGTGCGAAAGCACTGACATGTGGTTTTTTTT	-26.1	#DIV/0!	3.03%	100.00%	100.00%	100.00%	40	100.00%	0.00%	100.00%	100.00%	100.00%	100.00%	0.00%	100.00%	100.00%	100.00%	100.00%	0.00%	100.00%	90.91%	100.00%	37	96.97%	5.25%	#DIV/0!	#DIV/0!	0.422649731	#DIV/0!	0.422649731	0.422649731
T1063	219	AAAAAAAAGGTGGGGGCAGTGCTTTCGCACTGTGTTCTGGTTTTTTTT	-8.2	N	-0.57%	0.00%	15.38%	0.00%	36	5.13%	8.88%	14.29%	0.00%	7.14%	7.14%	7.14%	0.00%	5.88%	18.18%	8.02%	9.28%	0.00%	8.00%	9.09%	68	5.70%	4.96%	0.842648272	0.755734513	0.915889108	0.9198616	0.848116972	0.568685707
T1064	44	AAAAAAAAGGAAATTTCAGTGCGAAAGCACTGAAATTTCCTTTTTTTT	-24.01	#DIV/0!	0.00%	100.00%	100.00%	I	4	100.00%	0.00%	83.33%	100.00%	100.00%	94.44%	9.62%	100.00%	100.00%	100.00%	100.00%	0.00%	100.00%	100.00%	100.00%	16	100.00%	0.00%	0.5	#DIV/0!	#DIV/0!	0.422649731	0.422649731	#DIV/0!
T1065	176	AAAAAAAAGCTGGTGTCAGTGCTTTCGCACTGAGGTCCGGTTTTTTTT	-12.23	N	16.60%	53.85%	29.41%	43.48%	53	42.25%	12.26%	52.63%	0.00%	16.67%	23.10%	26.90%	29.17%	18.18%	6.67%	18.01%	11.25%	20.00%	44.44%	12.50%	27	25.65%	16.70%	0.167143259	0.081673927	0.404602214	0.71830692	0.920163322	0.534217473
T1066	225	AAAAAAAAGCATAACGCAGTGCTTTCGCACTGACACACCGTTTTTTTT	-8.23	N	-2.78%	0.00%	0.00%	0.00%	43	0.00%	0.00%	5.56%	0.00%	6.25%	3.94%	3.43%	0.00%	6.90%	0.00%	2.30%	3.98%	0.00%	8.33%	0.00%	49	2.78%	4.81%	0.184912387	0.422649731	0.422649731	0.738522748	0.830191097	0.422649731
T1067	244	AAAAAAAAGCAGGATACAGTGCTTTCGCACTGTCATCACCTTTTTTTT	-10.85	#DIV/0!	-1.23%	0.00%	0.00%	0.00%	62	0.00%	0.00%	3.13%	0.00%	16.67%	6.60%	8.86%	0.00%	0.00%	0.00%	0.00%	0.00%	0.00%	0.00%	3.70%	55	1.23%	2.14%	0.326139443	#DIV/0!	0.422649731	0.326139443	0.303422206	0.422649731
T1068	166	AAAAAAAACGGGGGTACAGTGCTTTCGCACTGGCTGTCCCTTTTTTTT	-10.86	N	-11.16%	22.22%	0.00%	7.14%	35	9.79%	11.34%	21.05%	6.45%	16.67%	14.72%	7.49%	0.00%	21.43%	0.00%	7.14%	12.37%	0.00%	42.86%	20.00%	38	20.95%	21.44%	0.260708179	0.855391036	0.612946968	0.572939304	0.74426552	0.183988419
T1069	241	AAAAAAAAGGTTGCTACAGTGCTTTCGCACTGCACAAAGCTTTTTTTT	-12.23	#DIV/0!	7.15%	10.00%	5.56%	5.88%	55	7.15%	2.48%	0.00%	0.00%	9.09%	3.03%	5.25%	0.00%	0.00%	0.00%	0.00%	0.00%	0.00%	0.00%	0.00%	64	0.00%	0.00%	0.400006608	0.037796256	0.037796256	0.422649731	0.422649731	#DIV/0!
T1070	40	AAAAAAAAGGTGGTCGCAGTGCTTTCGCACTGAACTGCGCTTTTTTTT	-11.26	#DIV/0!	44.44%	50.00%	0.00%	100.00%	8	50.00%	50.00%	0.00%	0.00%	0.00%	0.00%	0.00%	0.00%	0.00%	I	0.00%	0.00%	16.67%	0.00%	0.00%	21	5.56%	9.62%	0.225403331	0.5	0.269703257	#DIV/0!	0.422649731	0.5
T1071	47	AAAAAAAAGCTTTGAACAGTGCTTTCGCACTGTTCAAAGCTTTTTTTT	-23.9	#DIV/0!	0.00%	100.00%	100.00%	100.00%	12	100.00%	0.00%	100.00%	I	100.00%	100.00%	0.00%	100.00%	100.00%	100.00%	100.00%	0.00%	100.00%	100.00%	100.00%	17	100.00%	0.00%	#DIV/0!	#DIV/0!	#DIV/0!	#DIV/0!	#DIV/0!	#DIV/0!
T1072	229	AAAAAAAAGCTTACTACAGTGCGAAAGCACTGCCCCCACCTTTTTTTT	-11.09	N	-13.09%	0.00%	0.00%	5.00%	56	1.67%	2.89%	0.00%	0.00%	9.52%	3.17%	5.50%	3.70%	0.00%	10.00%	4.57%	5.06%	20.00%	11.76%	12.50%	43	14.75%	4.56%	0.422649731	0.192411252	0.070374609	0.353738636	0.142604593	0.128846796
T1073	117	AAAAAAAAGCTGGGGTCAGTGCTTTCGCACTGCATATCCCTTTTTTTT	-9.29	N	5.09%	71.43%	66.67%	61.11%	44	66.40%	5.16%	16.67%	50.00%	36.36%	34.34%	16.76%	60.00%	0.00%	50.00%	36.67%	32.15%	37.50%	71.43%	75.00%	23	61.31%	20.70%	0.109604883	0.248628185	0.761406283	0.940434693	0.043807804	0.4593789
T1074	246	AAAAAAAAGCAGTTGTCAGTGCTTTCGCACTGCTGCGCGGTTTTTTTT	-10.43	N	-7.55%	0.00%	0.00%	0.00%	49	0.00%	0.00%	0.00%	16.00%	0.00%	5.33%	9.24%	0.00%	13.33%	5.00%	6.11%	6.74%	0.00%	11.11%	11.54%	63	7.55%	6.54%	0.422649731	0.256688884	0.183648716	0.762267536	0.693640284	0.639145303
T1075	51	AAAAAAAACGTAATTTCAGTGCGAAAGCACTGAAATTACGTTTTTTTT	-24.22	#DIV/0!	0.00%	100.00%	100.00%	I	7	100.00%	0.00%	100.00%	100.00%	100.00%	100.00%	0.00%	100.00%	100.00%	100.00%	100.00%	0.00%	100.00%	100.00%	100.00%	13	100.00%	0.00%	#DIV/0!	#DIV/0!	#DIV/0!	#DIV/0!	#DIV/0!	#DIV/0!
T1076	227	AAAAAAAACGGCACCGCAGTGCGAAAGCACTGACTTCTGCTTTTTTTT	-10.11	N	2.45%	20.00%	13.64%	15.38%	50	16.34%	3.29%	0.00%	0.00%	0.00%	0.00%	0.00%	0.00%	0.00%	8.33%	2.78%	4.81%	16.67%	0.00%	25.00%	50	13.89%	12.73%	0.013226937	0.068279316	0.750457627	0.422649731	0.199359231	0.183503419
T1077	43	AAAAAAAACGAGTATACAGTGCTTTCGCACTGTATACTCGTTTTTTTT	-23.02	#DIV/0!	0.00%	100.00%	I	100.00%	8	100.00%	0.00%	100.00%	83.33%	100.00%	94.44%	9.62%	100.00%	100.00%	100.00%	100.00%	0.00%	100.00%	100.00%	100.00%	11	100.00%	0.00%	#DIV/0!	#DIV/0!	#DIV/0!	0.422649731	0.422649731	#DIV/0!
T1078	168	AAAAAAAACGACAGGTCAGTGCGAAAGCACTGAAAGACGGTTTTTTTT	-13.05	N	-4.12%	66.67%	50.00%	60.00%	37	58.89%	8.39%	40.00%	75.00%	40.00%	51.67%	20.21%	40.00%	41.67%	50.00%	43.89%	5.36%	58.82%	73.68%	56.52%	59	63.01%	9.32%	0.69977786	0.124465013	0.716650767	0.612899115	0.216640853	0.121740528
T1079	164	AAAAAAAACCCCGTGTCAGTGCGAAAGCACTGCGCACACCTTTTTTTT	-10.5	N	41.70%	75.00%	46.15%	37.50%	41	52.88%	19.64%	40.00%	0.00%	36.36%	25.45%	22.12%	4.35%	14.29%	15.38%	11.34%	6.08%	0.00%	15.38%	18.18%	37	11.19%	9.79%	0.17993886	0.107217862	0.133399761	0.441361997	0.4692393	0.950656219
T1080	174	AAAAAAAAGGTCAATACAGTGCGAAAGCACTGCCAGCACGTTTTTTTT	-11.39	N	-1.60%	0.00%	5.88%	9.52%	51	5.14%	4.81%	0.00%	0.00%	11.11%	3.70%	6.42%	0.00%	0.00%	0.00%	0.00%	0.00%	12.50%	0.00%	7.69%	33	6.73%	6.31%	0.593000031	0.205398091	0.801713388	0.422649731	0.595416953	0.205707052
T1081	168	AAAAAAAAGGGACTAGCAGTGCGAAAGCACTGGAACGAGGTTTTTTTT	-9.51	N	31.38%	36.36%	66.67%	42.42%	47	48.48%	16.03%	30.00%	16.67%	6.25%	17.64%	11.90%	28.57%	20.00%	35.29%	27.96%	7.67%	12.50%	26.32%	12.50%	35	17.11%	7.98%	0.138845822	0.256830548	0.022742591	0.389526661	0.955857882	0.342832069
T1082	211	AAAAAAAAGGCGTACGCAGTGCGAAAGCACTGTCCGTTCGTTTTTTTT	-12.81	N	23.03%	45.45%	30.43%	45.00%	54	40.30%	8.54%	14.29%	9.09%	7.14%	10.17%	3.69%	23.08%	0.00%	33.33%	18.80%	17.07%	0.00%	37.50%	14.29%	53	17.26%	18.93%	0.024419335	0.058417228	0.278689962	0.486036398	0.623269133	0.944346484
T1083	21	AAAAAAAAGCATGACGCAGTGCGAAAGCACTGACCCTCGGTTTTTTTT	-9.31	#DIV/0!	25.00%	100.00%	33.33%	I	4	66.67%	47.14%	0.00%	I	0.00%	0.00%	0.00%	0.00%	0.00%	I	0.00%	0.00%	50.00%	50.00%	25.00%	10	41.67%	14.43%	#DIV/0!	0.295167235	0.704832765	#DIV/0!	0.204832765	#DIV/0!
T1084	55	AAAAAAAACGTTTTGTCAGTGCTTTCGCACTGACAAAACGTTTTTTTT	-24.15	#DIV/0!	0.00%	100.00%	100.00%	100.00%	13	100.00%	0.00%	100.00%	100.00%	100.00%	100.00%	0.00%	100.00%	100.00%	100.00%	100.00%	0.00%	100.00%	100.00%	100.00%	18	100.00%	0.00%	#DIV/0!	#DIV/0!	#DIV/0!	#DIV/0!	#DIV/0!	#DIV/0!
T1085	136	AAAAAAAACGTGGAAACAGTGCGAAAGCACTGACCGTAGCTTTTTTTT	-9.31	N	24.69%	50.00%	46.67%	18.18%	41	38.28%	17.49%	0.00%	0.00%	0.00%	0.00%	0.00%	0.00%	0.00%	11.11%	3.70%	6.42%	0.00%	10.00%	30.77%	29	13.59%	15.70%	0.063048665	0.128943495	0.323995968	0.422649731	0.272469297	0.223632046
T1086	227	AAAAAAAACCTTCTGACAGTGCGAAAGCACTGCCCACCGCTTTTTTTT	-9.31	N	-15.09%	5.88%	9.09%	13.64%	61	9.54%	3.90%	22.22%	25.00%	0.00%	15.74%	13.70%	9.09%	5.00%	0.00%	4.70%	4.55%	7.14%	45.00%	21.74%	57	24.63%	19.09%	0.595581139	0.425622538	0.290373916	0.200503985	0.535908211	0.242431602
T1087	80	AAAAAAAACCATATTGCAGTGCTTTCGCACTGCAATATGGTTTTTTTT	-23.67	#DIV/0!	-33.33%	100.00%	100.00%	0.00%	10	66.67%	57.74%	I	100.00%	100.00%	100.00%	0.00%	100.00%	100.00%	87.50%	95.83%	7.22%	100.00%	100.00%	100.00%	35	100.00%	0.00%	0.5	0.422649731	0.422649731	0.5	#DIV/0!	0.422649731
T1088	230	AAAAAAAACCACCTCGCAGTGCTTTCGCACTGTGCAAACGTTTTTTTT	-10.71	N	-5.75%	0.00%	0.00%	0.00%	24	0.00%	0.00%	33.33%	0.00%	22.22%	18.52%	16.97%	0.00%	0.00%	6.90%	2.30%	3.98%	0.00%	0.00%	17.24%	72	5.75%	9.95%	0.199359231	0.422649731	0.422649731	0.234258637	0.343665838	0.422649731
T1089	160	AAAAAAAAGGTAGTGTCAGTGCGAAAGCACTGCGCCCTGCTTTTTTTT	-11.19	N	2.65%	96.15%	100.00%	95.12%	92	97.09%	2.57%	100.00%	90.00%	85.71%	91.90%	7.33%	88.89%	100.00%	100.00%	96.30%	6.42%	83.33%	100.00%	100.00%	25	94.44%	9.62%	0.369876617	0.842517703	0.665704963	0.632134262	0.817639393	0.422649731
T1090	162	AAAAAAAAGGTAATGGCAGTGCGAAAGCACTGGACCTCGGTTTTTTTT	-9.56	N	19.58%	58.33%	18.18%	60.00%	33	45.51%	23.68%	20.00%	12.50%	7.69%	13.40%	6.20%	11.11%	13.33%	15.38%	13.28%	2.14%	11.11%	44.44%	22.22%	36	25.93%	16.97%	0.145725773	0.143126357	0.485639211	0.982203889	0.400584631	0.312175766
T1091	80	AAAAAAAAGGGTAATTCAGTGCGAAAGCACTGCACGCCGCTTTTTTTT	-11.19	#DIV/0!	-11.11%	100.00%	66.67%	100.00%	24	88.89%	19.25%	100.00%	100.00%	100.00%	100.00%	0.00%	100.00%	90.00%	91.67%	93.89%	5.36%	100.00%	100.00%	100.00%	13	100.00%	0.00%	0.422649731	0.650468963	0.422649731	0.186856602	#DIV/0!	0.186856602
T1092	33	AAAAAAAAGCTTAGAACAGTGCTTTCGCACTGTTCTAAGCTTTTTTTT	-23.31	#DIV/0!	0.00%	100.00%	100.00%	I	2	100.00%	0.00%	100.00%	I	100.00%	100.00%	0.00%	100.00%	100.00%	100.00%	100.00%	0.00%	100.00%	100.00%	100.00%	10	100.00%	0.00%	#DIV/0!	#DIV/0!	#DIV/0!	#DIV/0!	#DIV/0!	#DIV/0!
T1093	244	AAAAAAAACGTGGGAGCAGTGCTTTCGCACTGGAAGTTGCTTTTTTTT	-7.81	N	-11.80%	0.00%	7.14%	0.00%	42	2.38%	4.12%	27.59%	0.00%	0.00%	9.20%	15.93%	0.00%	13.04%	3.70%	5.58%	6.72%	15.79%	18.75%	8.00%	60	14.18%	5.55%	0.585801733	0.204060953	0.034513949	0.79641373	0.6334473	0.140729457
T1094	39	AAAAAAAACCTTAATCCAGTGCGAAAGCACTGGATTAAGGTTTTTTTT	-24.57	#DIV/0!	0.00%	I	100.00%	100.00%	7	100.00%	0.00%	100.00%	100.00%	100.00%	100.00%	0.00%	100.00%	100.00%	83.33%	94.44%	9.62%	100.00%	I	100.00%	11	100.00%	0.00%	#DIV/0!	0.5	#DIV/0!	0.422649731	#DIV/0!	0.5
T1095	128	AAAAAAAAGGTTGACTCAGTGCTTTCGCACTGAGTCAACCTTTTTTTT	-24.24	#DIV/0!	-16.67%	50.00%	100.00%	100.00%	17	83.33%	28.87%	100.00%	100.00%	100.00%	100.00%	0.00%	100.00%	100.00%	93.33%	97.78%	3.85%	100.00%	100.00%	100.00%	28	100.00%	0.00%	0.422649731	0.504019064	0.422649731	0.422649731	#DIV/0!	0.422649731
T1096	12	AAAAAAAAGGAATTTTCAGTGCGAAAGCACTGAAAATTCCTTTTTTTT	-24.01	#DIV/0!	0.00%	I	100.00%	I	1	100.00%	#DIV/0!	100.00%	I	100.00%	100.00%	0.00%	100.00%	I	I	100.00%	#DIV/0!	100.00%	100.00%	100.00%	4	100.00%	0.00%	#DIV/0!	#DIV/0!	#DIV/0!	#DIV/0!	#DIV/0!	#DIV/0!
T1097	233	AAAAAAAAGCAAAGGACAGTGCTTTCGCACTGGAAACGGCTTTTTTTT	-12.33	N	-2.54%	0.00%	0.00%	0.00%	32	0.00%	0.00%	9.09%	0.00%	10.53%	6.54%	5.71%	3.70%	8.33%	0.00%	4.01%	4.18%	2.86%	0.00%	4.76%	81	2.54%	2.40%	0.185680425	0.237926504	0.207881966	0.697471627	0.18412744	0.735269577
T1098	212	AAAAAAAACGCCACGGCAGTGCTTTCGCACTGAGAAGAGCTTTTTTTT	-9.22	#DIV/0!	-13.03%	0.00%	0.00%	0.00%	44	0.00%	0.00%	0.00%	0.00%	0.00%	0.00%	0.00%	0.00%	0.00%	0.00%	0.00%	0.00%	21.43%	0.00%	17.65%	48	13.03%	11.44%	#DIV/0!	#DIV/0!	0.187300117	#DIV/0!	0.187300117	0.187300117
T1099	67	AAAAAAAACGACCTCTCAGTGCGAAAGCACTGTTACTTGGTTTTTTTT	-11.45	N	-2.78%	100.00%	100.00%	66.67%	14	88.89%	19.25%	77.78%	60.00%	80.00%	72.59%	10.96%	100.00%	100.00%	76.92%	92.31%	13.32%	100.00%	75.00%	100.00%	17	91.67%	14.43%	0.407779908	0.422649731	0.884529946	0.255423114	0.012305599	0.967366233
T1100	37	AAAAAAAACCTTATACCAGTGCGAAAGCACTGGTATAAGGTTTTTTTT	-24.29	#DIV/0!	0.00%	100.00%	100.00%	100.00%	8	100.00%	0.00%	100.00%	I	100.00%	100.00%	0.00%	100.00%	100.00%	100.00%	100.00%	0.00%	100.00%	100.00%	100.00%	14	100.00%	0.00%	#DIV/0!	#DIV/0!	#DIV/0!	#DIV/0!	#DIV/0!	#DIV/0!
T1101	164	AAAAAAAACCTCCAACCAGTGCGAAAGCACTGATAGTGGCTTTTTTTT	-9.79	N	33.47%	53.85%	75.76%	76.67%	76	68.76%	12.92%	61.54%	83.33%	60.00%	68.29%	13.05%	42.86%	50.00%	53.85%	48.90%	5.58%	33.33%	15.38%	57.14%	29	35.29%	20.95%	0.959337217	0.047987273	0.130662602	0.132288629	0.223584401	0.345945428
T1102	123	AAAAAAAAGGTGGTTGCAGTGCGAAAGCACTGCAACCACCTTTTTTTT	-27.39	#DIV/0!	1.96%	100.00%	100.00%	100.00%	22	100.00%	0.00%	100.00%	100.00%	88.89%	96.30%	6.42%	100.00%	100.00%	100.00%	100.00%	0.00%	94.12%	100.00%	100.00%	42	98.04%	3.40%	0.422649731	#DIV/0!	0.422649731	0.422649731	0.75987991	0.422649731
T1103	230	AAAAAAAAGGGCAATACAGTGCTTTCGCACTGGGACATCGTTTTTTTT	-8.95	#DIV/0!	0.00%	0.00%	0.00%	0.00%	54	0.00%	0.00%	5.56%	0.00%	0.00%	1.85%	3.21%	3.33%	11.11%	0.00%	4.81%	5.70%	0.00%	0.00%	0.00%	45	0.00%	0.00%	0.422649731	0.281098357	#DIV/0!	0.547089186	0.422649731	0.281098357
T1104	28	AAAAAAAACGAAAGTTCAGTGCTTTCGCACTGAACTTTCGTTTTTTTT	-23.84	#DIV/0!	4.17%	100.00%	I	100.00%	3	100.00%	0.00%	I	I	100.00%	100.00%	#DIV/0!	100.00%	100.00%	100.00%	100.00%	0.00%	87.50%	100.00%	100.00%	13	95.83%	7.22%	#DIV/0!	#DIV/0!	0.5	#DIV/0!	#DIV/0!	0.422649731
T1105	169	AAAAAAAACCGACTTGCAGTGCGAAAGCACTGAGCATTCCTTTTTTTT	-9.6	N	-0.18%	0.00%	5.26%	34.48%	50	13.25%	18.58%	0.00%	16.67%	12.50%	9.72%	8.67%	10.00%	0.00%	25.00%	11.67%	12.58%	12.50%	0.00%	27.78%	36	13.43%	13.91%	0.753359582	0.814259534	0.979704132	0.854261518	0.751691658	0.184631957
T1106	58	AAAAAAAACCCACGAACAGTGCTTTCGCACTGGGGACAGCTTTTTTTT	-8.94	N	-8.33%	I	0.00%	0.00%	4	0.00%	0.00%	25.00%	50.00%	0.00%	25.00%	25.00%	0.00%	14.29%	16.67%	10.32%	9.01%	0.00%	25.00%	0.00%	24	8.33%	14.43%	0.5	0.048874504	0.5	0.455115865	0.183503419	0.826551922
T1107	150	AAAAAAAACCAGCGGTCAGTGCGAAAGCACTGCTATTGCCTTTTTTTT	-9.14	N	-12.50%	0.00%	0.00%	0.00%	43	0.00%	0.00%	16.67%	0.00%	14.29%	10.32%	9.01%	22.22%	0.00%	26.92%	16.38%	14.38%	25.00%	0.00%	12.50%	24	12.50%	12.50%	0.185908422	0.187213184	0.225403331	0.239117246	0.556437189	0.542255137
T1108	67	AAAAAAAAGGTGTGTGCAGTGCGAAAGCACTGCACACACCTTTTTTTT	-27.44	#DIV/0!	2.78%	100.00%	I	I	6	100.00%	#DIV/0!	100.00%	100.00%	100.00%	100.00%	0.00%	100.00%	100.00%	100.00%	100.00%	0.00%	100.00%	91.67%	100.00%	24	97.22%	4.81%	#DIV/0!	#DIV/0!	#DIV/0!	#DIV/0!	0.422649731	0.422649731
T1109	242	AAAAAAAAGGCTAGGGCAGTGCGAAAGCACTGCTCGTGGCTTTTTTTT	-15.37	N	5.12%	80.00%	60.00%	42.86%	78	60.95%	18.59%	62.16%	61.11%	59.09%	60.79%	1.56%	33.33%	41.67%	30.77%	35.26%	5.70%	62.50%	80.00%	25.00%	29	55.83%	28.10%	0.988212199	0.137052637	0.723075842	0.013946396	0.77981485	0.265332086
T1110	177	AAAAAAAAGCAGGTGCCAGTGCTTTCGCACTGAATGTCCGTTTTTTTT	-7.71	N	0.39%	0.00%	7.41%	0.00%	48	2.47%	4.28%	0.00%	0.00%	0.00%	0.00%	0.00%	12.50%	0.00%	0.00%	4.17%	7.22%	0.00%	0.00%	6.25%	41	2.08%	3.61%	0.422649731	0.797644999	0.931052517	0.422649731	0.422649731	0.74180111
T1111	192	AAAAAAAAGGGTCGATCAGTGCTTTCGCACTGCGGCACGGTTTTTTTT	-8.07	Y	24.31%	56.25%	58.33%	56.67%	70	57.08%	1.10%	0.00%	12.50%	6.25%	6.25%	6.25%	20.00%	0.00%	6.25%	8.75%	10.23%	40.00%	33.33%	25.00%	37	32.78%	7.52%	0.003497644	0.017395989	0.032114584	0.816402982	0.059273084	0.035714019
T1112	218	AAAAAAAAGGCTTAGGCAGTGCTTTCGCACTGTCCGAGGGTTTTTTTT	-11.09	N	-1.00%	42.86%	18.75%	35.00%	43	32.20%	12.29%	7.69%	35.48%	46.67%	29.95%	20.07%	41.18%	25.00%	38.89%	35.02%	8.75%	25.00%	40.00%	34.62%	57	33.21%	7.60%	0.903935004	0.353244234	0.937433625	0.75545282	0.738402294	0.859972435
T1113	100	AAAAAAAAGGCAGGAACAGTGCGAAAGCACTGCACACTCGTTTTTTTT	-9.51	N	-24.94%	0.00%	46.15%	22.22%	25	22.79%	23.08%	0.00%	30.77%	0.00%	10.26%	17.76%	5.88%	0.00%	9.09%	4.99%	4.61%	100.00%	18.18%	25.00%	16	47.73%	45.40%	0.196673582	0.362244087	0.584222863	0.720413368	0.375006365	0.238221392
T1114	189	AAAAAAAAGCGTTTAGCAGTGCGAAAGCACTGATTTCCGCTTTTTTTT	-15.6	N	26.85%	55.56%	43.75%	47.62%	46	48.97%	6.02%	8.33%	13.33%	16.67%	12.78%	4.19%	23.81%	11.11%	23.53%	19.48%	7.25%	18.75%	14.29%	33.33%	45	22.12%	9.96%	0.022433323	0.008357986	0.05591479	0.319792593	0.177401431	0.601743993
T1115	140	AAAAAAAACGTTTTTTCAGTGCGAAAGCACTGCACCGCGCTTTTTTTT	-10.12	N	-6.67%	0.00%	0.00%	40.00%	32	13.33%	23.09%	3.70%	17.65%	0.00%	7.12%	9.31%	12.50%	28.57%	15.38%	18.82%	8.57%	50.00%	10.00%	0.00%	28	20.00%	26.46%	0.754602727	0.760864867	0.821825839	0.026433014	0.524457927	0.954107935
T1116	108	AAAAAAAACGTTTCGTCAGTGCGAAAGCACTGACGAAACGTTTTTTTT	-26.67	#DIV/0!	3.70%	100.00%	100.00%	100.00%	20	100.00%	0.00%	100.00%	90.00%	100.00%	96.67%	5.77%	100.00%	100.00%	100.00%	100.00%	0.00%	100.00%	100.00%	88.89%	30	96.30%	6.42%	0.422649731	#DIV/0!	0.422649731	0.422649731	0.957085892	0.422649731
T1117	214	AAAAAAAACGGAGTGGCAGTGCTTTCGCACTGTGTAAACCTTTTTTTT	-9.31	N	25.34%	11.11%	25.00%	45.45%	55	27.19%	17.28%	21.43%	6.67%	0.00%	9.37%	10.97%	4.55%	6.67%	0.00%	3.74%	3.41%	0.00%	5.56%	0.00%	51	1.85%	3.21%	0.383645461	0.17859726	0.133951893	0.422649731	0.393527788	0.302068916
T1118	79	AAAAAAAACGCGGGTCCAGTGCGAAAGCACTGTCTTGCCCTTTTTTTT	-11.9	N	-7.78%	60.00%	77.78%	55.56%	23	64.44%	11.76%	66.67%	50.00%	20.00%	45.56%	23.65%	42.86%	0.00%	50.00%	30.95%	27.04%	66.67%	83.33%	66.67%	12	72.22%	9.62%	0.282685523	0.273405237	0.044466914	0.598410232	0.194612734	0.190066523
T1119	129	AAAAAAAACGAATATCCAGTGCGAAAGCACTGTGGGCTCCTTTTTTTT	-8.91	N	32.13%	100.00%	86.67%	100.00%	39	95.56%	7.70%	100.00%	60.00%	50.00%	70.00%	26.46%	86.67%	75.00%	72.73%	78.13%	7.48%	62.50%	50.00%	77.78%	25	63.43%	13.91%	0.218879048	0.072027253	0.023007991	0.535494244	0.761421014	0.275087946
T1120	226	AAAAAAAACCGGGCTGCAGTGCGAAAGCACTGGACGATCCTTTTTTTT	-9.46	N	-6.68%	20.00%	10.00%	0.00%	50	10.00%	10.00%	0.00%	0.00%	4.76%	1.59%	2.75%	0.00%	0.00%	0.00%	0.00%	0.00%	10.00%	5.26%	34.78%	52	16.68%	15.85%	0.362647377	0.225403331	0.682921848	0.422649731	0.184944718	0.209949523
T1121	209	AAAAAAAACCCGGGGTCAGTGCGAAAGCACTGTTTCTGGCTTTTTTTT	-11.22	N	29.26%	88.24%	87.50%	85.11%	88	86.95%	1.64%	47.83%	57.89%	57.14%	54.29%	5.61%	33.33%	62.50%	68.75%	54.86%	18.90%	55.56%	80.00%	37.50%	22	57.69%	21.33%	0.013988635	0.110861159	0.129581639	0.948101494	0.807484044	0.883952167
T1122	152	AAAAAAAAGGTGGCGCCAGTGCGAAAGCACTGCTACGAGGTTTTTTTT	-9.11	N	32.13%	50.00%	55.56%	46.67%	34	50.74%	4.49%	40.91%	62.50%	50.00%	51.14%	10.84%	15.38%	26.67%	54.55%	32.20%	20.16%	0.00%	27.27%	28.57%	29	18.61%	16.13%	0.942492186	0.298326861	0.076105269	0.258387762	0.030204819	0.220766483
T1123	206	AAAAAAAAGGTCGCGTCAGTGCTTTCGCACTGCGGTTTCGTTTTTTTT	-8.72	N	6.94%	0.00%	20.83%	0.00%	39	6.94%	12.03%	11.11%	0.00%	0.00%	3.70%	6.42%	5.00%	0.00%	0.00%	1.67%	2.89%	0.00%	0.00%	0.00%	49	0.00%	0.00%	0.762267536	0.573329866	0.422649731	0.422649731	0.422649731	0.422649731
T1124	15	AAAAAAAAGGATTTATCAGTGCTTTCGCACTGATAAATCCTTTTTTTT	-21.97	#DIV/0!	#DIV/0!	I	I	I	0	#DIV/0!	#DIV/0!	100.00%	I	100.00%	100.00%	0.00%	I	100.00%	100.00%	100.00%	0.00%	100.00%	100.00%	100.00%	9	100.00%	0.00%	#DIV/0!	#DIV/0!	#DIV/0!	#DIV/0!	#DIV/0!	#DIV/0!
T1125	165	AAAAAAAAGGAAACCCCAGTGCGAAAGCACTGCCCAGTGGTTTTTTTT	-9.11	N	21.29%	38.46%	28.57%	11.11%	45	26.05%	13.85%	20.00%	0.00%	13.33%	11.11%	10.18%	0.00%	0.00%	0.00%	0.00%	0.00%	14.29%	0.00%	0.00%	23	4.76%	8.25%	0.241071164	0.08270097	0.055659714	0.199359231	0.241901956	0.422649731
T1126	217	AAAAAAAAGCTGTTTCCAGTGCTTTCGCACTGCCTGTCCGTTTTTTTT	-7.61	#DIV/0!	2.75%	0.00%	26.32%	11.11%	44	12.48%	13.21%	0.00%	0.00%	0.00%	0.00%	0.00%	0.00%	0.00%	0.00%	0.00%	0.00%	10.00%	12.50%	6.67%	66	9.72%	2.93%	0.243543207	0.243543207	0.729410692	#DIV/0!	0.028901085	0.028901085
T1127	208	AAAAAAAAGCTGAAGTCAGTGCGAAAGCACTGTGAAGTCGTTTTTTTT	-9.41	N	21.81%	25.00%	30.77%	45.83%	45	33.87%	10.76%	0.00%	21.43%	28.57%	16.67%	14.87%	20.83%	20.83%	11.11%	17.59%	5.61%	8.33%	9.09%	18.75%	61	12.06%	5.81%	0.06264867	0.224627009	0.018493308	0.941014843	0.552460985	0.48941471
T1128	230	AAAAAAAAGCTCCTTACAGTGCGAAAGCACTGTCGCGACCTTTTTTTT	-12.23	N	-2.28%	16.67%	9.52%	0.00%	56	8.73%	8.36%	28.57%	6.25%	10.00%	14.94%	11.95%	5.56%	5.26%	7.69%	6.17%	1.33%	0.00%	18.75%	14.29%	74	11.01%	9.79%	0.322991185	0.687098327	0.834024764	0.343896258	0.78384228	0.47612273
T1129	135	AAAAAAAAGCTATCTTCAGTGCGAAAGCACTGCTGAACGGTTTTTTTT	-10.72	N	-8.53%	12.50%	78.57%	80.00%	37	57.02%	38.57%	46.15%	56.25%	46.67%	49.69%	5.69%	54.55%	30.77%	55.56%	46.96%	14.03%	50.00%	66.67%	80.00%	12	65.56%	15.03%	0.757422082	0.744307386	0.624407591	0.83247659	0.21786567	0.26228071
T1130	82	AAAAAAAACGCTGAGTCAGTGCTTTCGCACTGACTCAGCGTTTTTTTT	-25.81	#DIV/0!	6.67%	100.00%	100.00%	100.00%	20	100.00%	0.00%	100.00%	100.00%	100.00%	100.00%	0.00%	100.00%	100.00%	100.00%	100.00%	0.00%	100.00%	100.00%	80.00%	20	93.33%	11.55%	#DIV/0!	#DIV/0!	0.422649731	#DIV/0!	0.422649731	0.422649731
T1131	163	AAAAAAAACGATCTCTCAGTGCGAAAGCACTGCACCTCCGTTTTTTTT	-13.42	N	7.69%	25.00%	12.50%	39.13%	43	25.54%	13.32%	0.00%	0.00%	22.22%	7.41%	12.83%	17.65%	8.33%	0.00%	8.66%	8.83%	28.57%	25.00%	0.00%	35	17.86%	15.57%	0.038401871	0.269526931	0.677127943	0.926635049	0.588558408	0.200632093
T1132	100	AAAAAAAACCTGTGTTCAGTGCGAAAGCACTGAACACAGGTTTTTTTT	-26.05	#DIV/0!	22.22%	100.00%	100.00%	100.00%	19	100.00%	0.00%	100.00%	100.00%	100.00%	100.00%	0.00%	100.00%	100.00%	71.43%	90.48%	16.50%	100.00%	33.33%	100.00%	17	77.78%	38.49%	#DIV/0!	0.422649731	0.422649731	0.422649731	0.422649731	0.696760783
T1133	35	AAAAAAAACCTATTGTCAGTGCGAAAGCACTGACAATAGGTTTTTTTT	-24.62	#DIV/0!	15.28%	100.00%	I	I	5	100.00%	#DIV/0!	100.00%	100.00%	100.00%	100.00%	0.00%	I	75.00%	I	75.00%	#DIV/0!	100.00%	87.50%	66.67%	15	84.72%	16.84%	#DIV/0!	#DIV/0!	#DIV/0!	#DIV/0!	0.256688884	#DIV/0!
T1134	185	AAAAAAAACCTAGACCCAGTGCGAAAGCACTGGAAACTCGTTTTTTTT	-13.17	Y	48.61%	52.94%	46.67%	68.75%	64	56.12%	11.38%	36.36%	52.17%	40.00%	42.85%	8.28%	33.33%	40.00%	30.00%	34.44%	5.09%	0.00%	7.14%	15.38%	34	7.51%	7.70%	0.316597109	0.145554376	0.008628357	0.092974804	0.026901311	0.048548217
T1135	141	AAAAAAAACCGTGGCGCAGTGCTTTCGCACTGAACGTCCCTTTTTTTT	-7.61	N	19.87%	33.33%	12.50%	33.33%	20	26.39%	12.03%	14.29%	20.00%	21.43%	18.57%	3.78%	0.00%	3.85%	0.00%	1.28%	2.22%	0.00%	14.29%	5.26%	40	6.52%	7.22%	0.428221183	0.092677618	0.21080698	0.014959322	0.064391777	0.224550746
T1136	121	AAAAAAAAGGTTTACTCAGTGCTTTCGCACTGGACGAGCCTTTTTTTT	-12.02	N	-13.89%	66.67%	0.00%	0.00%	42	22.22%	38.49%	12.50%	0.00%	0.00%	4.17%	7.22%	33.33%	0.00%	11.11%	14.81%	16.97%	16.67%	25.00%	66.67%	13	36.11%	26.79%	0.422649731	0.634851628	0.723499368	0.218879048	0.224229254	0.415987776
T1137	93	AAAAAAAAGGTATCGTCAGTGCGAAAGCACTGACGATACCTTTTTTTT	-25.64	#DIV/0!	0.00%	100.00%	100.00%	100.00%	14	100.00%	0.00%	100.00%	100.00%	100.00%	100.00%	0.00%	100.00%	100.00%	100.00%	100.00%	0.00%	100.00%	100.00%	100.00%	20	100.00%	0.00%	#DIV/0!	#DIV/0!	#DIV/0!	#DIV/0!	#DIV/0!	#DIV/0!
T1138	15	AAAAAAAAGGGCCGATCAGTGCGAAAGCACTGTAGCTACGTTTTTTTT	-9.41	#DIV/0!	-33.33%	0.00%	0.00%	I	3	0.00%	0.00%	I	0.00%	0.00%	0.00%	0.00%	0.00%	0.00%	0.00%	0.00%	0.00%	50.00%	50.00%	0.00%	5	33.33%	28.87%	#DIV/0!	#DIV/0!	#DIV/0!	#DIV/0!	0.5	0.183503419
T1139	75	AAAAAAAAGCGGCGGGCAGTGCGAAAGCACTGAGCAAACGTTTTTTTT	-11.77	#DIV/0!	-25.40%	0.00%	0.00%	0.00%	18	0.00%	0.00%	0.00%	0.00%	0.00%	0.00%	0.00%	0.00%	0.00%	0.00%	0.00%	0.00%	33.33%	42.86%	0.00%	13	25.40%	22.50%	#DIV/0!	#DIV/0!	0.189808506	#DIV/0!	0.189808506	0.189808506
T1140	243	AAAAAAAACGCGTGCCCAGTGCTTTCGCACTGAAGGAAGCTTTTTTTT	-9.32	#DIV/0!	2.22%	0.00%	6.67%	0.00%	47	2.22%	3.85%	0.00%	0.00%	0.00%	0.00%	0.00%	0.00%	0.00%	0.00%	0.00%	0.00%	0.00%	0.00%	0.00%	58	0.00%	0.00%	0.422649731	0.422649731	0.422649731	#DIV/0!	#DIV/0!	#DIV/0!
T1141	181	AAAAAAAACGCCTGTTCAGTGCGAAAGCACTGAATCCAGCTTTTTTTT	-13.05	#DIV/0!	0.00%	0.00%	0.00%	0.00%	44	0.00%	0.00%	0.00%	0.00%	0.00%	0.00%	0.00%	0.00%	0.00%	0.00%	0.00%	0.00%	0.00%	0.00%	0.00%	28	0.00%	0.00%	#DIV/0!	#DIV/0!	#DIV/0!	#DIV/0!	#DIV/0!	#DIV/0!
T1142	30	AAAAAAAACCTTTTAGCAGTGCGAAAGCACTGCTAAAAGGTTTTTTTT	-25.07	#DIV/0!	0.00%	100.00%	100.00%	100.00%	11	100.00%	0.00%	100.00%	100.00%	100.00%	100.00%	0.00%	75.00%	I	50.00%	62.50%	17.68%	100.00%	100.00%	100.00%	7	100.00%	0.00%	#DIV/0!	0.204832765	#DIV/0!	0.204832765	#DIV/0!	0.204832765
T1143	177	AAAAAAAACCTGCTTGCAGTGCGAAAGCACTGGGGTTCCGTTTTTTTT	-11.17	N	2.31%	5.26%	33.33%	25.00%	66	21.20%	14.42%	13.33%	0.00%	0.00%	4.44%	7.70%	0.00%	0.00%	19.05%	6.35%	11.00%	26.67%	0.00%	30.00%	32	18.89%	16.44%	0.316240314	0.249419743	0.899795481	0.858104869	0.237926504	0.246593306
T1144	20	AAAAAAAAGGTCATTGCAGTGCGAAAGCACTGTCCACCGGTTTTTTTT	-10.37	#DIV/0!	30.56%	100.00%	0.00%	I	6	50.00%	70.71%	I	0.00%	I	0.00%	#DIV/0!	0.00%	33.33%	0.00%	11.11%	19.25%	25.00%	0.00%	33.33%	8	19.44%	17.35%	#DIV/0!	0.704832765	0.5	#DIV/0!	#DIV/0!	0.72949911
T1145	31	AAAAAAAACCTATGATCAGTGCTTTCGCACTGATCATAGGTTTTTTTT	-22.86	#DIV/0!	0.00%	I	100.00%	I	4	100.00%	#DIV/0!	100.00%	100.00%	100.00%	100.00%	0.00%	0.00%	I	100.00%	50.00%	70.71%	100.00%	100.00%	100.00%	9	100.00%	0.00%	#DIV/0!	#DIV/0!	#DIV/0!	0.5	#DIV/0!	0.5
T1146	167	AAAAAAAACCGGGGGGCAGTGCTTTCGCACTGTCTGAAGCTTTTTTTT	-8.54	N	0.03%	0.00%	14.29%	11.11%	24	8.47%	7.50%	14.29%	17.65%	12.50%	14.81%	2.61%	5.00%	5.26%	0.00%	3.42%	2.97%	9.52%	15.79%	0.00%	54	8.44%	7.95%	0.254453497	0.423699855	0.996721347	0.008432931	0.18260608	0.241597489
T1147	225	AAAAAAAACCAGGATGCAGTGCTTTCGCACTGGCGAAACCTTTTTTTT	-8.04	#DIV/0!	0.00%	0.00%	0.00%	0.00%	37	0.00%	0.00%	3.85%	0.00%	7.14%	3.66%	3.57%	4.55%	0.00%	0.00%	1.52%	2.62%	0.00%	0.00%	0.00%	58	0.00%	0.00%	0.217938113	0.422649731	#DIV/0!	0.481651747	0.217938113	0.422649731
T1148	62	AAAAAAAAGGTTTTTGCAGTGCGAAAGCACTGTTACACGCTTTTTTTT	-11.48	N	61.67%	60.00%	75.00%	100.00%	14	78.33%	20.21%	57.14%	0.00%	75.00%	44.05%	39.18%	25.00%	33.33%	54.55%	37.63%	15.23%	50.00%	0.00%	0.00%	17	16.67%	28.87%	0.24932771	0.005588269	0.148242877	0.780294125	0.370512366	0.471101498
T1149	109	AAAAAAAAGGTCAGTTCAGTGCGAAAGCACTGTTGCCCCCTTTTTTTT	-13.03	N	6.94%	44.44%	16.67%	0.00%	27	20.37%	22.45%	22.22%	0.00%	12.50%	11.57%	11.14%	0.00%	7.69%	12.50%	6.73%	6.31%	11.11%	12.50%	16.67%	23	13.43%	2.89%	0.49982678	0.497703514	0.67924985	0.643269408	0.813903158	0.094288753
T1150	39	AAAAAAAACGTATTTGCAGTGCTTTCGCACTGCAAATACGTTTTTTTT	-24.11	#DIV/0!	0.00%	100.00%	100.00%	I	6	100.00%	0.00%	75.00%	100.00%	100.00%	91.67%	14.43%	100.00%	100.00%	100.00%	100.00%	0.00%	100.00%	I	100.00%	9	100.00%	0.00%	0.5	#DIV/0!	#DIV/0!	0.422649731	0.5	#DIV/0!
T1151	38	AAAAAAAACGGGAGTGCAGTGCTTTCGCACTGCACTCCCGTTTTTTTT	-26.91	#DIV/0!	0.00%	I	I	100.00%	2	100.00%	#DIV/0!	100.00%	100.00%	100.00%	100.00%	0.00%	100.00%	100.00%	100.00%	100.00%	0.00%	100.00%	I	100.00%	8	100.00%	0.00%	#DIV/0!	#DIV/0!	#DIV/0!	#DIV/0!	#DIV/0!	#DIV/0!
T1152	116	AAAAAAAACGATGTTACAGTGCGAAAGCACTGACGACCCCTTTTTTTT	-9.31	N	56.63%	100.00%	100.00%	80.00%	16	93.33%	11.55%	57.14%	40.00%	40.00%	45.71%	9.90%	38.46%	23.08%	42.86%	34.80%	10.39%	0.00%	54.55%	55.56%	36	36.70%	31.79%	0.01676859	0.036987973	0.12833265	0.254711145	0.743981531	0.935778371
T1153	205	AAAAAAAACCGGAACACAGTGCGAAAGCACTGCGTCACCCTTTTTTTT	-11.67	N	5.79%	0.00%	33.33%	35.00%	42	22.78%	19.74%	26.92%	23.08%	9.52%	19.84%	9.14%	22.22%	5.26%	0.00%	9.16%	11.61%	22.22%	7.69%	21.05%	50	16.99%	8.07%	0.867750014	0.528965053	0.726693331	0.10811243	0.750386958	0.360276824
T1154	217	AAAAAAAAGGTGCTTGCAGTGCTTTCGCACTGTGGAATCCTTTTTTTT	-12.12	N	10.71%	60.00%	40.00%	42.86%	34	47.62%	10.82%	15.79%	23.53%	22.22%	20.51%	4.14%	7.41%	7.69%	27.27%	14.12%	11.39%	25.00%	57.14%	28.57%	58	36.90%	17.62%	0.088288575	0.08868146	0.552918853	0.405531039	0.198609722	0.248474549
T1155	192	AAAAAAAAGGGCATACCAGTGCGAAAGCACTGCGTTTTGGTTTTTTTT	-10.52	N	-2.08%	0.00%	0.00%	0.00%	36	0.00%	0.00%	3.85%	0.00%	0.00%	1.28%	2.22%	10.00%	0.00%	6.67%	5.56%	5.09%	0.00%	6.25%	0.00%	40	2.08%	3.61%	0.422649731	0.199359231	0.422649731	0.184155834	0.810882631	0.556041999
T1156	17	AAAAAAAAGGAATATTCAGTGCGAAAGCACTGAATATTCCTTTTTTTT	-23.47	#DIV/0!	0.00%	100.00%	I	I	2	100.00%	#DIV/0!	100.00%	100.00%	100.00%	100.00%	0.00%	100.00%	100.00%	I	100.00%	0.00%	100.00%	100.00%	100.00%	5	100.00%	0.00%	#DIV/0!	#DIV/0!	#DIV/0!	#DIV/0!	#DIV/0!	#DIV/0!
T1157	205	AAAAAAAAGCTTTGTTCAGTGCGAAAGCACTGATCACTGGTTTTTTTT	-12.23	N	-14.53%	68.75%	38.89%	54.76%	92	54.13%	14.94%	71.43%	75.00%	66.67%	71.03%	4.18%	50.00%	50.00%	38.89%	46.30%	6.42%	77.78%	61.54%	66.67%	28	68.66%	8.30%	0.232143054	0.496536063	0.072654222	0.005473898	0.724107689	0.053890638
T1158	201	AAAAAAAAGCTCTCGCCAGTGCTTTCGCACTGTGTCCGGGTTTTTTTT	-9.65	N	10.75%	9.09%	9.09%	17.65%	39	11.94%	4.94%	4.17%	7.14%	4.55%	5.28%	1.62%	0.00%	0.00%	0.00%	0.00%	0.00%	0.00%	0.00%	3.57%	61	1.19%	2.06%	0.183946738	0.052571651	0.023056652	0.029923635	0.148270101	0.422649731
T1159	154	AAAAAAAAGCCTTAAGCAGTGCGAAAGCACTGGCCCCCGCTTTTTTTT	-13.43	N	-3.82%	25.00%	14.29%	0.00%	39	13.10%	12.54%	20.83%	9.09%	6.67%	12.20%	7.58%	14.29%	0.00%	9.09%	7.79%	7.23%	41.67%	0.00%	9.09%	31	16.92%	21.91%	0.834887135	0.541615455	0.721234041	0.334424809	0.642197485	0.422649731
T1160	75	AAAAAAAAGCAATGTACAGTGCGAAAGCACTGTACATTGCTTTTTTTT	-25.17	#DIV/0!	-8.33%	100.00%	75.00%	100.00%	9	91.67%	14.43%	100.00%	100.00%	100.00%	100.00%	0.00%	100.00%	100.00%	100.00%	100.00%	0.00%	100.00%	100.00%	100.00%	34	100.00%	0.00%	0.422649731	0.422649731	0.422649731	#DIV/0!	#DIV/0!	#DIV/0!
T1161	174	AAAAAAAAGCAACTCCCAGTGCGAAAGCACTGCGCTACCGTTTTTTTT	-9.11	N	-2.07%	0.00%	13.79%	0.00%	41	4.60%	7.96%	0.00%	17.65%	0.00%	5.88%	10.19%	4.55%	0.00%	0.00%	1.52%	2.62%	0.00%	20.00%	0.00%	47	6.67%	11.55%	0.422649731	0.632361289	0.422649731	0.584909692	0.422649731	0.564959787
T1162	26	AAAAAAAACGTTTTTGCAGTGCGAAAGCACTGCAAAAACGTTTTTTTT	-26.15	#DIV/0!	0.00%	100.00%	I	I	3	100.00%	#DIV/0!	100.00%	I	100.00%	100.00%	0.00%	I	100.00%	100.00%	100.00%	0.00%	I	100.00%	100.00%	7	100.00%	0.00%	#DIV/0!	#DIV/0!	#DIV/0!	#DIV/0!	#DIV/0!	#DIV/0!
T1163	24	AAAAAAAACGTTCTTACAGTGCGAAAGCACTGTAAGAACGTTTTTTTT	-25.06	#DIV/0!	0.00%	100.00%	100.00%	100.00%	7	100.00%	0.00%	100.00%	100.00%	I	100.00%	0.00%	I	100.00%	100.00%	100.00%	0.00%	100.00%	100.00%	100.00%	10	100.00%	0.00%	#DIV/0!	#DIV/0!	#DIV/0!	#DIV/0!	#DIV/0!	#DIV/0!
T1164	239	AAAAAAAACCTCGGTGCAGTGCTTTCGCACTGAAACGTCCTTTTTTTT	-8.18	N	5.05%	0.00%	5.00%	21.05%	57	8.68%	11.00%	0.00%	0.00%	25.00%	8.33%	14.43%	11.11%	0.00%	0.00%	3.70%	6.42%	4.00%	0.00%	6.90%	70	3.63%	3.46%	0.904599521	0.645354576	0.436800209	0.706894809	0.560809531	0.987494955
T1165	157	AAAAAAAACCGACTATCAGTGCGAAAGCACTGCGCAAACCTTTTTTTT	-9.01	N	-6.48%	0.00%	9.09%	16.67%	48	8.59%	8.34%	14.29%	10.00%	0.00%	8.10%	7.33%	23.53%	15.38%	0.00%	12.97%	11.95%	11.11%	25.00%	9.09%	32	15.07%	8.66%	0.961321108	0.74262661	0.46109026	0.210513625	0.322514175	0.799946553
T1166	107	AAAAAAAACCATTCCTCAGTGCGAAAGCACTGACGCGTCCTTTTTTTT	-9.91	N	-14.12%	75.00%	60.00%	23.53%	26	52.84%	26.47%	0.00%	22.22%	50.00%	24.07%	25.05%	30.00%	25.00%	40.00%	31.67%	7.64%	43.75%	57.14%	100.00%	28	66.96%	29.38%	0.434079292	0.381892647	0.704102314	0.585731763	0.01024169	0.119595468
T1167	241	AAAAAAAAGGTATGCTCAGTGCGAAAGCACTGAGCATAGCTTTTTTTT	-23.66	N	-4.43%	94.12%	88.89%	100.00%	29	94.34%	5.56%	100.00%	100.00%	90.91%	96.97%	5.25%	92.00%	100.00%	100.00%	97.33%	4.62%	100.00%	96.30%	100.00%	95	98.77%	2.14%	0.705919858	0.540948793	0.188826918	0.947989042	0.683152786	0.718632192
T1168	38	AAAAAAAAGGTAGATGCAGTGCGAAAGCACTGCATCTACCTTTTTTTT	-25.7	#DIV/0!	0.00%	100.00%	100.00%	100.00%	3	100.00%	0.00%	100.00%	100.00%	100.00%	100.00%	0.00%	83.33%	100.00%	100.00%	94.44%	9.62%	100.00%	I	100.00%	4	100.00%	0.00%	#DIV/0!	0.422649731	#DIV/0!	0.422649731	#DIV/0!	0.5
T1169	209	AAAAAAAAGGGGGTGCCAGTGCTTTCGCACTGCTCTCCGCTTTTTTTT	-12.85	#DIV/0!	0.00%	0.00%	0.00%	0.00%	66	0.00%	0.00%	0.00%	0.00%	0.00%	0.00%	0.00%	0.00%	0.00%	5.26%	1.75%	3.04%	0.00%	0.00%	0.00%	49	0.00%	0.00%	#DIV/0!	0.422649731	#DIV/0!	0.422649731	#DIV/0!	0.422649731
T1170	234	AAAAAAAAGGGAAAGGCAGTGCTTTCGCACTGGAGTGGCCTTTTTTTT	-12.03	N	-5.29%	0.00%	14.29%	0.00%	44	4.76%	8.25%	0.00%	4.76%	0.00%	1.59%	2.75%	6.90%	0.00%	0.00%	2.30%	3.98%	19.05%	11.11%	0.00%	55	10.05%	9.57%	0.422649731	0.731068761	0.525421002	0.852945316	0.269703257	0.18431813
T1171	24	AAAAAAAAGGATTTAACAGTGCTTTCGCACTGTTAAATCCTTTTTTTT	-22.23	#DIV/0!	#DIV/0!	I	I	I	0	#DIV/0!	#DIV/0!	100.00%	100.00%	I	100.00%	0.00%	100.00%	I	100.00%	100.00%	0.00%	100.00%	I	100.00%	11	100.00%	0.00%	#DIV/0!	#DIV/0!	#DIV/0!	#DIV/0!	#DIV/0!	#DIV/0!
T1172	89	AAAAAAAAGCTCGTCCCAGTGCGAAAGCACTGAAAAGGCCTTTTTTTT	-10.79	N	-20.14%	20.00%	6.25%	0.00%	46	8.75%	10.23%	0.00%	0.00%	0.00%	0.00%	0.00%	27.27%	0.00%	0.00%	9.09%	15.75%	0.00%	20.00%	66.67%	15	28.89%	34.21%	0.27672158	0.938424012	0.508344619	0.422649731	0.281098357	0.541284154
T1173	224	AAAAAAAAGCGTGGCGCAGTGCTTTCGCACTGTATCCTCGTTTTTTTT	-13.37	N	-4.77%	6.25%	7.69%	16.67%	47	10.20%	5.64%	17.24%	0.00%	23.53%	13.59%	12.18%	0.00%	9.09%	11.76%	6.95%	6.17%	23.81%	15.38%	5.71%	69	14.97%	9.05%	0.610666325	0.30180413	0.626072126	0.494960508	0.902247138	0.452401852
T1174	145	AAAAAAAAGCAATATTCAGTGCGAAAGCACTGTCTCTCGCTTTTTTTT	-13.63	N	17.70%	22.22%	25.00%	23.53%	38	23.58%	1.39%	0.00%	0.00%	11.11%	3.70%	6.42%	18.18%	0.00%	28.57%	15.58%	14.46%	0.00%	17.65%	0.00%	38	5.88%	10.19%	0.034928347	0.463411995	0.076208608	0.183670658	0.819047127	0.559954352
T1175	115	AAAAAAAACGGTTTGTCAGTGCGAAAGCACTGCGTCGAGCTTTTTTTT	-9.41	N	7.27%	40.00%	0.00%	81.82%	21	40.61%	40.91%	88.89%	92.86%	71.43%	84.39%	11.40%	86.67%	55.56%	63.64%	68.62%	16.14%	25.00%	75.00%	0.00%	13	33.33%	38.19%	0.280835564	0.351311571	0.887530132	0.284337826	0.092801271	0.326320015
T1176	224	AAAAAAAACGGGTTGGCAGTGCTTTCGCACTGTGAACAGCTTTTTTTT	-10.31	N	-4.87%	0.00%	0.00%	16.67%	36	5.56%	9.62%	16.67%	0.00%	4.00%	6.89%	8.70%	0.00%	0.00%	0.00%	0.00%	0.00%	5.88%	10.00%	15.38%	53	10.42%	4.77%	0.88968053	0.422649731	0.277829492	0.303853993	0.670939707	0.06315139
T1177	22	AAAAAAAACGGATTGACAGTGCTTTCGCACTGTCAATCCGTTTTTTTT	-24.73	#DIV/0!	0.00%	100.00%	100.00%	100.00%	11	100.00%	0.00%	I	I	100.00%	100.00%	#DIV/0!	I	100.00%	100.00%	100.00%	0.00%	I	100.00%	100.00%	5	100.00%	0.00%	#DIV/0!	#DIV/0!	#DIV/0!	#DIV/0!	#DIV/0!	#DIV/0!
T1178	66	AAAAAAAAGGTGGGTGCAGTGCTTTCGCACTGGGTTATCCTTTTTTTT	-11.93	N	0.20%	87.50%	50.00%	71.43%	25	69.64%	18.81%	77.78%	100.00%	75.00%	84.26%	13.70%	100.00%	100.00%	20.00%	73.33%	46.19%	33.33%	75.00%	100.00%	9	69.44%	33.68%	0.50419883	0.912207367	0.994804546	0.68097853	0.548174004	0.937105167
T1179	231	AAAAAAAAGGGCTTTGCAGTGCTTTCGCACTGGATGAACGTTTTTTTT	-8.01	N	-12.05%	5.26%	0.00%	0.00%	51	1.75%	3.04%	0.00%	5.00%	0.00%	1.67%	2.89%	9.68%	0.00%	5.00%	4.89%	4.84%	6.67%	25.00%	9.76%	76	13.81%	9.82%	0.979071069	0.185079218	0.223128884	0.533832039	0.094755513	0.397427933
T1180	38	AAAAAAAAGCTTAGCTCAGTGCTTTCGCACTGAGCTAAGCTTTTTTTT	-24.39	#DIV/0!	#DIV/0!	I	I	I	0	#DIV/0!	#DIV/0!	100.00%	I	100.00%	100.00%	0.00%	I	100.00%	100.00%	100.00%	0.00%	100.00%	100.00%	100.00%	24	100.00%	0.00%	#DIV/0!	#DIV/0!	#DIV/0!	#DIV/0!	#DIV/0!	#DIV/0!
T1181	67	AAAAAAAACGTTATCGCAGTGCTTTCGCACTGCGATAACGTTTTTTTT	-25.13	#DIV/0!	0.00%	100.00%	100.00%	I	8	100.00%	0.00%	100.00%	100.00%	100.00%	100.00%	0.00%	100.00%	100.00%	100.00%	100.00%	0.00%	100.00%	100.00%	100.00%	24	100.00%	0.00%	#DIV/0!	#DIV/0!	#DIV/0!	#DIV/0!	#DIV/0!	#DIV/0!
T1182	89	AAAAAAAACGTAGATTCAGTGCTTTCGCACTGAATCTAGGTTTTTTTT	-19.93	N	21.93%	100.00%	100.00%	100.00%	12	100.00%	0.00%	93.33%	80.00%	100.00%	91.11%	10.18%	100.00%	83.33%	90.00%	91.11%	8.39%	81.82%	85.71%	66.67%	31	78.07%	10.06%	0.269703257	0.207881966	0.063546442	1	0.367575422	0.238650925
T1183	65	AAAAAAAACGCATGTACAGTGCTTTCGCACTGTACATGCGTTTTTTTT	-25	#DIV/0!	0.00%	100.00%	100.00%	100.00%	12	100.00%	0.00%	100.00%	100.00%	100.00%	100.00%	0.00%	100.00%	100.00%	100.00%	100.00%	0.00%	100.00%	100.00%	100.00%	12	100.00%	0.00%	#DIV/0!	#DIV/0!	#DIV/0!	#DIV/0!	#DIV/0!	#DIV/0!
T1184	163	AAAAAAAACCTTAAGACAGTGCGAAAGCACTGACATGACCTTTTTTTT	-9.31	N	46.34%	41.67%	70.59%	68.42%	48	60.23%	16.11%	23.08%	28.57%	14.29%	21.98%	7.21%	31.82%	17.65%	17.65%	22.37%	8.18%	16.67%	0.00%	25.00%	25	13.89%	12.73%	0.06701196	0.114115172	0.072844006	0.952724837	0.550653142	0.3977527
T1185	239	AAAAAAAACCACATCACAGTGCGAAAGCACTGTGATGTCGTTTTTTTT	-21.06	N	-3.89%	100.00%	100.00%	84.62%	48	94.87%	8.88%	96.30%	84.62%	100.00%	93.64%	8.03%	96.88%	100.00%	95.65%	97.51%	2.24%	100.00%	100.00%	96.30%	52	98.77%	2.14%	0.903111795	0.601778064	0.422649731	0.580800491	0.453456973	0.317983848
T1186	227	AAAAAAAAGGTGTGTGCAGTGCTTTCGCACTGTGATGCCGTTTTTTTT	-10.88	N	31.43%	25.00%	50.00%	82.61%	65	52.54%	28.89%	5.26%	27.78%	27.59%	20.21%	12.94%	20.00%	20.00%	30.77%	23.59%	6.22%	33.33%	20.00%	10.00%	45	21.11%	11.71%	0.10464917	0.165814195	0.311039634	0.654839274	0.954080288	0.826053915
T1187	56	AAAAAAAAGGTGAATACAGTGCTTTCGCACTGTATTCACCTTTTTTTT	-23.12	#DIV/0!	-16.67%	100.00%	50.00%	100.00%	9	83.33%	28.87%	100.00%	100.00%	100.00%	100.00%	0.00%	100.00%	I	100.00%	100.00%	0.00%	100.00%	100.00%	100.00%	15	100.00%	0.00%	0.422649731	#DIV/0!	0.422649731	#DIV/0!	#DIV/0!	#DIV/0!
T1188	86	AAAAAAAAGGTCGTGTCAGTGCTTTCGCACTGACACGACCTTTTTTTT	-25.57	#DIV/0!	0.00%	100.00%	100.00%	100.00%	19	100.00%	0.00%	100.00%	100.00%	100.00%	100.00%	0.00%	100.00%	100.00%	100.00%	100.00%	0.00%	100.00%	100.00%	100.00%	28	100.00%	0.00%	#DIV/0!	#DIV/0!	#DIV/0!	#DIV/0!	#DIV/0!	#DIV/0!
T1189	140	AAAAAAAAGGTAATGTCAGTGCGAAAGCACTGACATTACCTTTTTTTT	-24.62	#DIV/0!	0.00%	100.00%	100.00%	100.00%	13	100.00%	0.00%	100.00%	100.00%	91.67%	97.22%	4.81%	100.00%	100.00%	100.00%	100.00%	0.00%	100.00%	100.00%	100.00%	41	100.00%	0.00%	0.422649731	#DIV/0!	#DIV/0!	0.422649731	0.422649731	#DIV/0!
T1190	195	AAAAAAAAGGCAGTCACAGTGCTTTCGCACTGGCATAGCGTTTTTTTT	-11.49	N	1.67%	11.76%	0.00%	11.11%	46	7.63%	6.61%	18.75%	0.00%	10.00%	9.58%	9.38%	4.35%	6.25%	0.00%	3.53%	3.20%	13.33%	0.00%	4.55%	47	5.96%	6.78%	0.520513526	0.519373511	0.572615094	0.436977532	0.183508375	0.645311458
T1191	7	AAAAAAAAGCTTGCCCCAGTGCGAAAGCACTGTACTCTCGTTTTTTTT	-9.11	#DIV/0!	#DIV/0!	I	I	I	0	#DIV/0!	#DIV/0!	I	100.00%	I	100.00%	#DIV/0!	0.00%	I	0.00%	0.00%	0.00%	0.00%	I	0.00%	3	0.00%	0.00%	#DIV/0!	#DIV/0!	#DIV/0!	#DIV/0!	#DIV/0!	#DIV/0!
T1192	221	AAAAAAAAGCTACTACCAGTGCTTTCGCACTGTCGAGGGGTTTTTTTT	-9.67	N	-5.16%	0.00%	7.14%	20.00%	40	9.05%	10.14%	0.00%	4.00%	5.00%	3.00%	2.65%	0.00%	0.00%	10.00%	3.33%	5.77%	21.43%	14.29%	6.90%	78	14.20%	7.27%	0.31652238	0.194612734	0.658011719	0.909833037	0.186187693	0.274183017
T1193	181	AAAAAAAAGCGATCCGCAGTGCGAAAGCACTGAGAGCCCGTTTTTTTT	-11.77	N	6.93%	23.53%	26.67%	9.09%	54	19.76%	9.37%	0.00%	0.00%	0.00%	0.00%	0.00%	17.65%	6.25%	7.14%	10.35%	6.34%	9.09%	11.76%	17.65%	45	12.83%	4.38%	0.067492648	0.235647127	0.465350649	0.105631957	0.036654594	0.705439488
T1194	157	AAAAAAAAGCCGAGTGCAGTGCTTTCGCACTGAGAACTCGTTTTTTTT	-12.21	#DIV/0!	10.56%	16.67%	15.00%	0.00%	42	10.56%	9.18%	0.00%	8.00%	12.50%	6.83%	6.33%	0.00%	0.00%	0.00%	0.00%	0.00%	0.00%	0.00%	0.00%	35	0.00%	0.00%	0.706656228	0.184631957	0.184631957	0.202491583	0.202491583	#DIV/0!
T1195	151	AAAAAAAACGCTCACGCAGTGCGAAAGCACTGAACACACGTTTTTTTT	-13.82	N	14.70%	14.29%	12.50%	25.00%	27	17.26%	6.76%	23.08%	0.00%	0.00%	7.69%	13.32%	8.33%	5.00%	0.00%	4.44%	4.19%	7.69%	0.00%	0.00%	43	2.56%	4.44%	0.434314316	0.170722825	0.113540355	0.638660158	0.422649731	0.353918502
T1196	183	AAAAAAAAGGCTACAACAGTGCGAAAGCACTGCCTGCCGGTTTTTTTT	-11.88	N	10.66%	57.89%	20.00%	36.36%	57	38.09%	19.01%	37.50%	42.86%	11.11%	30.49%	16.99%	15.00%	31.25%	36.84%	27.70%	11.35%	30.00%	27.27%	25.00%	25	27.42%	2.50%	0.668566618	0.594258336	0.404026486	0.866031846	0.760656141	0.975765709
T1197	49	AAAAAAAAGCTTGTAGCAGTGCGAAAGCACTGCTACAAGCTTTTTTTT	-26.2	#DIV/0!	0.00%	100.00%	100.00%	100.00%	12	100.00%	0.00%	100.00%	I	100.00%	100.00%	0.00%	88.89%	100.00%	100.00%	96.30%	6.42%	100.00%	100.00%	100.00%	11	100.00%	0.00%	#DIV/0!	0.422649731	#DIV/0!	0.5	#DIV/0!	0.422649731
T1198	233	AAAAAAAACGGTCCTTCAGTGCTTTCGCACTGTCCCTAGCTTTTTTTT	-7.71	#DIV/0!	0.00%	0.00%	0.00%	0.00%	44	0.00%	0.00%	0.00%	0.00%	7.69%	2.56%	4.44%	0.00%	0.00%	0.00%	0.00%	0.00%	0.00%	0.00%	0.00%	54	0.00%	0.00%	0.422649731	#DIV/0!	#DIV/0!	0.422649731	0.422649731	#DIV/0!
T1199	229	AAAAAAAACGGGGTATCAGTGCTTTCGCACTGGGCAATGCTTTTTTTT	-7.61	N	-6.81%	0.00%	0.00%	8.33%	35	2.78%	4.81%	0.00%	4.55%	7.69%	4.08%	3.87%	0.00%	0.00%	2.86%	0.95%	1.65%	17.65%	11.11%	0.00%	60	9.59%	8.92%	0.508930137	0.422649731	0.474896513	0.183892535	0.531058838	0.289546748
T1200	228	AAAAAAAAGGTGCAGGCAGTGCTTTCGCACTGCAACGTGGTTTTTTTT	-10.25	N	-10.37%	30.77%	15.38%	62.50%	42	36.22%	24.03%	0.00%	25.00%	75.00%	33.33%	38.19%	3.03%	50.00%	21.05%	24.69%	23.70%	47.62%	60.00%	32.14%	69	46.59%	13.96%	0.855495085	0.671225127	0.682306334	0.748668092	0.68553586	0.193588563
T1201	166	AAAAAAAAGGCTTTAACAGTGCGAAAGCACTGCACACTCGTTTTTTTT	-9.51	N	6.37%	0.00%	15.38%	33.33%	47	16.24%	16.68%	0.00%	10.00%	0.00%	3.33%	5.77%	0.00%	0.00%	0.00%	0.00%	0.00%	0.00%	17.86%	11.76%	56	9.87%	9.08%	0.33796759	0.233846053	0.492160426	0.422649731	0.199227601	0.200243739
T1202	221	AAAAAAAAGGCTCCTTCAGTGCTTTCGCACTGACCAATCGTTTTTTTT	-8.71	#DIV/0!	-8.63%	0.00%	0.00%	0.00%	45	0.00%	0.00%	3.33%	0.00%	0.00%	1.11%	1.92%	0.00%	0.00%	0.00%	0.00%	0.00%	6.25%	12.50%	7.14%	60	8.63%	3.38%	0.422649731	#DIV/0!	0.047515031	0.422649731	0.113321106	0.047515031
T1203	109	AAAAAAAAGGAGAGGACAGTGCGAAAGCACTGGACCTTGGTTTTTTTT	-11.89	N	11.77%	50.00%	63.64%	66.67%	36	60.10%	8.88%	28.57%	58.33%	16.67%	34.52%	21.46%	27.27%	33.33%	40.00%	33.54%	6.37%	20.00%	75.00%	50.00%	17	48.33%	27.54%	0.189461226	0.006712302	0.436195528	0.949971761	0.374521427	0.410278915
T1204	107	AAAAAAAAGCCTATCTCAGTGCGAAAGCACTGTTCGGACGTTTTTTTT	-9.41	N	8.73%	83.33%	85.71%	85.71%	20	84.92%	1.37%	75.00%	70.59%	66.67%	70.75%	4.17%	62.50%	60.00%	66.67%	63.06%	3.37%	90.00%	60.00%	78.57%	34	76.19%	15.14%	0.045487749	0.008201646	0.450302251	0.186288165	0.569498609	0.240799728
T1205	181	AAAAAAAACGTTTCGTCAGTGCGAAAGCACTGCACTAGCCTTTTTTTT	-9.01	N	14.66%	61.90%	66.67%	69.57%	88	66.05%	3.87%	66.67%	42.86%	80.00%	63.17%	18.82%	40.00%	62.50%	83.33%	61.94%	21.67%	66.67%	62.50%	25.00%	19	51.39%	22.95%	0.811844588	0.728940251	0.436017429	0.93599125	0.650468963	0.714953676
T1206	178	AAAAAAAACGTTTCGACAGTGCTTTCGCACTGCAGAAAGCTTTTTTTT	-11.61	N	10.85%	50.00%	0.00%	11.11%	27	20.37%	26.25%	50.00%	54.55%	0.00%	34.85%	30.27%	0.00%	6.90%	4.35%	3.75%	3.49%	7.69%	5.88%	15.00%	50	9.52%	4.83%	0.549509712	0.434642004	0.562034389	0.221624727	0.337480897	0.240751638
T1207	180	AAAAAAAACGTCTGGGCAGTGCTTTCGCACTGTAGCGTGCTTTTTTTT	-8.92	N	-24.52%	0.00%	0.00%	0.00%	43	0.00%	0.00%	7.69%	0.00%	11.11%	6.27%	5.69%	10.53%	0.00%	0.00%	3.51%	6.08%	25.00%	28.57%	20.00%	52	24.52%	4.31%	0.196673582	0.422649731	0.010118617	0.583251519	0.085252052	0.036039249
T1208	219	AAAAAAAACGTCGTCACAGTGCTTTCGCACTGCCCATTGCTTTTTTTT	-7.81	N	-5.28%	6.67%	0.00%	0.00%	56	2.22%	3.85%	12.50%	0.00%	0.00%	4.17%	7.22%	0.00%	0.00%	5.56%	1.85%	3.21%	0.00%	12.50%	10.00%	41	7.50%	6.61%	0.422649731	0.926077873	0.472832018	0.706894809	0.715732378	0.262594173
T1209	210	AAAAAAAACGGGGTAACAGTGCTTTCGCACTGGTATAGCCTTTTTTTT	-11.51	#DIV/0!	11.11%	8.33%	0.00%	25.00%	33	11.11%	12.73%	0.00%	0.00%	0.00%	0.00%	0.00%	0.00%	9.52%	0.00%	3.17%	5.50%	0.00%	0.00%	0.00%	53	0.00%	0.00%	0.269703257	0.509414751	0.269703257	0.422649731	#DIV/0!	0.422649731
T1210	135	AAAAAAAACGGGGCTCCAGTGCTTTCGCACTGAAAAGGCCTTTTTTTT	-11.26	N	12.49%	18.18%	14.29%	33.33%	34	21.93%	10.06%	12.50%	14.29%	44.44%	23.74%	17.95%	0.00%	0.00%	0.00%	0.00%	0.00%	0.00%	20.00%	8.33%	31	9.44%	10.05%	0.74882132	0.063546442	0.31187854	0.149057319	0.359016388	0.245003494
T1211	117	AAAAAAAACGCTGTAGCAGTGCGAAAGCACTGTTAATAGCTTTTTTTT	-13.36	N	3.45%	53.85%	64.00%	54.17%	62	57.34%	5.77%	57.14%	50.00%	66.67%	57.94%	8.36%	33.33%	0.00%	40.00%	24.44%	21.43%	16.67%	70.00%	75.00%	24	53.89%	32.33%	0.945563312	0.170509013	0.861210148	0.056218857	0.847296491	0.362647377
T1212	46	AAAAAAAACCCTAGTACAGTGCTTTCGCACTGTACTAGGGTTTTTTTT	-23.63	#DIV/0!	0.00%	100.00%	100.00%	100.00%	12	100.00%	0.00%	100.00%	100.00%	90.00%	96.67%	5.77%	87.50%	100.00%	I	93.75%	8.84%	100.00%	100.00%	100.00%	9	100.00%	0.00%	0.422649731	0.5	#DIV/0!	0.5	0.422649731	0.5
T1213	38	AAAAAAAACCCATCGACAGTGCGAAAGCACTGGCAGGCCCTTTTTTTT	-9.31	N	-8.33%	I	33.33%	66.67%	6	50.00%	23.57%	25.00%	25.00%	0.00%	16.67%	14.43%	100.00%	33.33%	0.00%	44.44%	50.92%	75.00%	100.00%	0.00%	10	58.33%	52.04%	0.420833152	0.5	1	0.362423287	0.199359231	0.662131311
T1214	122	AAAAAAAAGGTTGAATCAGTGCGAAAGCACTGATTCAACCTTTTTTTT	-24.9	#DIV/0!	-3.70%	88.89%	100.00%	100.00%	30	96.30%	6.42%	100.00%	100.00%	100.00%	100.00%	0.00%	100.00%	100.00%	100.00%	100.00%	0.00%	100.00%	100.00%	100.00%	30	100.00%	0.00%	0.422649731	0.422649731	0.422649731	#DIV/0!	#DIV/0!	#DIV/0!
T1215	97	AAAAAAAAGGTTAGTGCAGTGCGAAAGCACTGTCCCCAGGTTTTTTTT	-9.41	N	26.59%	58.33%	85.71%	54.55%	30	66.20%	17.01%	44.44%	50.00%	50.00%	48.15%	3.21%	36.36%	50.00%	71.43%	52.60%	17.68%	14.29%	50.00%	54.55%	22	39.61%	22.05%	0.189843532	0.478863538	0.187923529	0.663502294	0.515142681	0.190665808
T1216	93	AAAAAAAAGGGCTCATCAGTGCGAAAGCACTGCCCCCCCGTTTTTTTT	-12.43	N	10.90%	20.00%	55.56%	66.67%	31	47.41%	24.38%	0.00%	11.11%	25.00%	12.04%	12.53%	20.00%	33.33%	80.00%	44.44%	31.51%	42.86%	66.67%	0.00%	14	36.51%	33.78%	0.044558006	0.801970491	0.735398555	0.10334193	0.430968525	0.846631539
T1217	33	AAAAAAAAGGATAGTTCAGTGCGAAAGCACTGAACTATCCTTTTTTTT	-24.31	#DIV/0!	0.00%	100.00%	100.00%	I	4	100.00%	0.00%	100.00%	100.00%	100.00%	100.00%	0.00%	100.00%	100.00%	100.00%	100.00%	0.00%	100.00%	100.00%	100.00%	6	100.00%	0.00%	#DIV/0!	#DIV/0!	#DIV/0!	#DIV/0!	#DIV/0!	#DIV/0!
T1218	163	AAAAAAAAGGACGATACAGTGCGAAAGCACTGCACTCAGGTTTTTTTT	-9.51	N	13.37%	9.09%	16.67%	35.29%	40	20.35%	13.48%	18.75%	5.88%	0.00%	8.21%	9.59%	7.69%	0.00%	0.00%	2.56%	4.44%	0.00%	6.67%	14.29%	29	6.98%	7.15%	0.448812913	0.211217806	0.07320256	0.219132093	0.9099165	0.563561365
T1219	70	AAAAAAAAGCTTATAACAGTGCTTTCGCACTGTTATAAGCTTTTTTTT	-22.19	#DIV/0!	0.00%	100.00%	100.00%	100.00%	9	100.00%	0.00%	100.00%	100.00%	100.00%	100.00%	0.00%	100.00%	100.00%	100.00%	100.00%	0.00%	100.00%	100.00%	100.00%	21	100.00%	0.00%	#DIV/0!	#DIV/0!	#DIV/0!	#DIV/0!	#DIV/0!	#DIV/0!
T1220	227	AAAAAAAAGCAGGGCGCAGTGCGAAAGCACTGTCTGTAGGTTTTTTTT	-10.97	N	-27.66%	0.00%	15.00%	26.09%	54	13.70%	13.09%	14.29%	5.88%	5.56%	8.57%	4.95%	8.00%	0.00%	26.09%	11.36%	13.36%	37.50%	57.14%	29.41%	47	41.35%	14.26%	0.666820841	0.762267536	0.152330225	0.783114291	0.071148918	0.193361023
T1221	205	AAAAAAAACGGAGGGGCAGTGCTTTCGCACTGGTCGATGGTTTTTTTT	-11.49	N	-11.69%	0.00%	0.00%	0.00%	28	0.00%	0.00%	42.86%	0.00%	13.33%	18.73%	21.93%	3.57%	3.70%	0.00%	2.43%	2.10%	9.52%	5.56%	20.00%	49	11.69%	7.46%	0.277201729	0.183638344	0.113178969	0.321965256	0.646140158	0.233720524
T1222	229	AAAAAAAACGAGATGTCAGTGCTTTCGCACTGCGACAAGCTTTTTTTT	-8.24	N	-1.44%	15.38%	5.56%	0.00%	47	6.98%	7.79%	5.88%	0.00%	5.56%	3.81%	3.31%	0.00%	4.55%	6.67%	3.74%	3.41%	14.29%	7.14%	3.85%	61	8.42%	5.34%	0.555047093	0.665632352	0.418481919	0.982657046	0.284205918	0.451094082
T1223	62	AAAAAAAACGAAGTTACAGTGCGAAAGCACTGCGTGCCCCTTTTTTTT	-9.41	N	-17.06%	25.00%	0.00%	57.14%	15	27.38%	28.65%	25.00%	0.00%	0.00%	8.33%	14.43%	40.00%	0.00%	0.00%	13.33%	23.09%	50.00%	33.33%	50.00%	14	44.44%	9.62%	0.422649731	0.588157095	0.30088232	0.422649731	0.039012348	0.115446367
T1224	50	AAAAAAAACCTTAATGCAGTGCGAAAGCACTGCATTAAGGTTTTTTTT	-25.12	#DIV/0!	0.00%	100.00%	100.00%	100.00%	18	100.00%	0.00%	100.00%	100.00%	100.00%	100.00%	0.00%	100.00%	100.00%	100.00%	100.00%	0.00%	100.00%	100.00%	100.00%	8	100.00%	0.00%	#DIV/0!	#DIV/0!	#DIV/0!	#DIV/0!	#DIV/0!	#DIV/0!
T1225	15	AAAAAAAACCAATTTGCAGTGCTTTCGCACTGCAAATTGGTTTTTTTT	-24.21	#DIV/0!	0.00%	100.00%	I	100.00%	3	100.00%	0.00%	I	I	100.00%	100.00%	#DIV/0!	100.00%	I	100.00%	100.00%	0.00%	100.00%	I	100.00%	9	100.00%	0.00%	#DIV/0!	#DIV/0!	#DIV/0!	#DIV/0!	#DIV/0!	#DIV/0!
T1226	149	AAAAAAAAGGTTCTCGCAGTGCGAAAGCACTGGTCTCCGGTTTTTTTT	-9.74	N	1.39%	41.67%	37.50%	50.00%	58	43.06%	6.36%	30.00%	42.86%	28.57%	33.81%	7.87%	33.33%	15.38%	33.33%	27.35%	10.36%	50.00%	37.50%	37.50%	26	41.67%	7.22%	0.358899844	0.059372157	0.839871846	0.601595514	0.396448045	0.114541741
T1227	62	AAAAAAAAGGTCTGAACAGTGCTTTCGCACTGTTCAGACCTTTTTTTT	-24.24	#DIV/0!	-25.00%	100.00%	50.00%	I	5	75.00%	35.36%	100.00%	100.00%	100.00%	100.00%	0.00%	100.00%	83.33%	100.00%	94.44%	9.62%	100.00%	100.00%	100.00%	30	100.00%	0.00%	0.5	0.5	0.5	0.422649731	#DIV/0!	0.422649731
T1228	35	AAAAAAAAGGAGTGTGCAGTGCTTTCGCACTGCACACTCCTTTTTTTT	-25.63	#DIV/0!	0.00%	I	I	100.00%	1	100.00%	#DIV/0!	100.00%	100.00%	100.00%	100.00%	0.00%	100.00%	100.00%	100.00%	100.00%	0.00%	100.00%	100.00%	100.00%	6	100.00%	0.00%	#DIV/0!	#DIV/0!	#DIV/0!	#DIV/0!	#DIV/0!	#DIV/0!
T1229	221	AAAAAAAAGGACGTTCCAGTGCTTTCGCACTGTGCAACCGTTTTTTTT	-9.88	N	38.08%	25.00%	50.00%	64.71%	35	46.57%	20.07%	0.00%	11.11%	31.25%	14.12%	15.84%	0.00%	0.00%	12.00%	4.00%	6.93%	11.11%	9.09%	5.26%	68	8.49%	2.97%	0.015156985	0.040340443	0.10243132	0.211348597	0.655726756	0.50977645
T1230	28	AAAAAAAAGCTTTTCCCAGTGCGAAAGCACTGGGAAAAGGTTTTTTTT	-23.91	#DIV/0!	0.00%	I	100.00%	100.00%	2	100.00%	0.00%	100.00%	I	I	100.00%	#DIV/0!	100.00%	100.00%	100.00%	100.00%	0.00%	100.00%	100.00%	100.00%	17	100.00%	0.00%	#DIV/0!	#DIV/0!	#DIV/0!	#DIV/0!	#DIV/0!	#DIV/0!
T1231	213	AAAAAAAACGGTGCCTCAGTGCTTTCGCACTGCGATCTCCTTTTTTTT	-8.82	N	5.80%	7.14%	26.67%	6.25%	45	13.35%	11.54%	20.00%	12.50%	0.00%	10.83%	10.10%	6.67%	0.00%	21.74%	9.47%	11.14%	0.00%	5.26%	17.39%	59	7.55%	8.92%	0.783143478	0.781849289	0.60067715	0.916770958	0.79310289	0.652006803
T1232	200	AAAAAAAACGCATGGACAGTGCGAAAGCACTGACCTCCGCTTTTTTTT	-13.02	N	-0.68%	14.29%	37.50%	23.53%	39	25.11%	11.69%	27.27%	5.88%	14.29%	15.81%	10.78%	7.69%	6.25%	4.76%	6.23%	1.47%	26.67%	35.29%	15.38%	58	25.78%	9.98%	0.545501491	0.117688068	0.921766295	0.238132338	0.41350895	0.066867322
T1233	50	AAAAAAAACCGTAACACAGTGCTTTCGCACTGTGTTACGGTTTTTTTT	-24.71	#DIV/0!	-4.17%	87.50%	100.00%	100.00%	11	95.83%	7.22%	100.00%	100.00%	100.00%	100.00%	0.00%	I	I	90.00%	90.00%	#DIV/0!	100.00%	100.00%	100.00%	15	100.00%	0.00%	0.422649731	#DIV/0!	0.422649731	#DIV/0!	#DIV/0!	#DIV/0!
T1234	20	AAAAAAAACCCATTGGCAGTGCGAAAGCACTGACTACACGTTTTTTTT	-10.95	#DIV/0!	-50.00%	I	I	0.00%	1	0.00%	#DIV/0!	20.00%	60.00%	I	40.00%	28.28%	50.00%	I	0.00%	25.00%	35.36%	50.00%	0.00%	100.00%	6	50.00%	50.00%	#DIV/0!	#DIV/0!	#DIV/0!	#DIV/0!	0.795167235	0.5
T1235	45	AAAAAAAACCAATTGACAGTGCTTTCGCACTGTCAATTGGTTTTTTTT	-23.71	#DIV/0!	0.00%	100.00%	100.00%	100.00%	9	100.00%	0.00%	100.00%	100.00%	100.00%	100.00%	0.00%	100.00%	100.00%	100.00%	100.00%	0.00%	100.00%	100.00%	100.00%	15	100.00%	0.00%	#DIV/0!	#DIV/0!	#DIV/0!	#DIV/0!	#DIV/0!	#DIV/0!
T1236	23	AAAAAAAAGGTCGGGACAGTGCTTTCGCACTGGTTTCTGCTTTTTTTT	-9.99	#DIV/0!	15.28%	I	75.00%	0.00%	7	37.50%	53.03%	I	25.00%	100.00%	62.50%	53.03%	100.00%	I	33.33%	66.67%	47.14%	0.00%	66.67%	0.00%	5	22.22%	38.49%	0.795167235	#DIV/0!	0.5	#DIV/0!	0.751331833	0.295167235
T1237	68	AAAAAAAAGGTAAGGACAGTGCGAAAGCACTGCCACCCCCTTTTTTTT	-13.41	#DIV/0!	-6.67%	87.50%	75.00%	80.00%	36	80.83%	6.29%	57.14%	0.00%	62.50%	39.88%	34.64%	100.00%	I	60.00%	80.00%	28.28%	100.00%	75.00%	I	8	87.50%	17.68%	0.1431485	0.855615369	0.5	0.537094117	0.169501319	#DIV/0!
T1238	143	AAAAAAAAGGAGAGCTCAGTGCGAAAGCACTGGTTGTAGGTTTTTTTT	-9.31	N	-8.45%	10.00%	7.69%	16.67%	35	11.45%	4.66%	16.67%	28.57%	33.33%	26.19%	8.58%	7.69%	6.67%	21.43%	11.93%	8.24%	25.00%	22.22%	12.50%	25	19.91%	6.56%	0.072949084	0.846981147	0.312353248	0.067763856	0.533320233	0.445586988
T1239	61	AAAAAAAACGAGGGACCAGTGCTTTCGCACTGCACGAAGCTTTTTTTT	-7.41	N	10.82%	14.29%	0.00%	18.18%	23	10.82%	9.57%	0.00%	100.00%	0.00%	33.33%	57.74%	0.00%	50.00%	0.00%	16.67%	28.87%	0.00%	0.00%	0.00%	8	0.00%	0.00%	0.620124114	0.816249984	0.189319456	0.422649731	0.422649731	0.422649731
T1240	154	AAAAAAAACCTACCTACAGTGCGAAAGCACTGTAGGTACGTTTTTTTT	-19.98	N	11.35%	86.67%	85.71%	100.00%	27	90.79%	7.99%	93.33%	40.00%	62.50%	65.28%	26.77%	100.00%	83.33%	78.57%	87.30%	11.25%	58.33%	100.00%	80.00%	38	79.44%	20.84%	0.25725566	0.761404565	0.475916159	0.183090915	0.657455723	0.69689885
T1241	141	AAAAAAAACCGCGTCTCAGTGCGAAAGCACTGTGCCGTCCTTTTTTTT	-10.67	N	-17.10%	7.69%	33.33%	5.88%	42	15.64%	15.35%	33.33%	7.69%	0.00%	13.68%	17.45%	0.00%	14.29%	19.05%	11.11%	9.91%	12.50%	35.71%	50.00%	28	32.74%	18.93%	0.907551526	0.678783658	0.33348489	0.88598905	0.458596619	0.05566631
T1242	72	AAAAAAAACCATCATGCAGTGCGAAAGCACTGCATGATGGTTTTTTTT	-26.34	#DIV/0!	0.00%	100.00%	100.00%	100.00%	15	100.00%	0.00%	100.00%	100.00%	100.00%	100.00%	0.00%	100.00%	100.00%	100.00%	100.00%	0.00%	100.00%	100.00%	100.00%	17	100.00%	0.00%	#DIV/0!	#DIV/0!	#DIV/0!	#DIV/0!	#DIV/0!	#DIV/0!
T1243	138	AAAAAAAAGGTGTCGGCAGTGCGAAAGCACTGCACATCCGTTTTTTTT	-13.91	N	24.38%	100.00%	90.91%	85.00%	46	91.97%	7.56%	100.00%	100.00%	100.00%	100.00%	0.00%	78.57%	83.33%	100.00%	87.30%	11.25%	50.00%	77.78%	75.00%	15	67.59%	15.30%	0.207009666	0.703090625	0.198114536	0.189808506	0.066915456	0.110301085
T1244	123	AAAAAAAAGCGCTGCCCAGTGCGAAAGCACTGATGGTGGGTTTTTTTT	-10.67	N	7.57%	25.00%	22.22%	52.63%	32	33.28%	16.81%	0.00%	23.53%	14.29%	12.61%	11.85%	0.00%	44.44%	0.00%	14.81%	25.66%	55.56%	9.09%	12.50%	28	25.72%	25.90%	0.217848542	0.487010448	0.74846909	0.848886566	0.604590062	0.718312308
T1245	176	AAAAAAAAGCCCCGGACAGTGCGAAAGCACTGAAGATACGTTTTTTTT	-9.51	N	-2.17%	8.33%	22.73%	9.09%	45	13.38%	8.10%	11.11%	5.56%	0.00%	5.56%	5.56%	11.11%	11.11%	18.18%	13.47%	4.08%	40.00%	0.00%	6.67%	41	15.56%	21.43%	0.309175226	0.990286683	0.903683028	0.279137713	0.425791796	0.890514032
T1246	213	AAAAAAAACGTTTAAGCAGTGCTTTCGCACTGAGTACTGCTTTTTTTT	-8.49	N	7.88%	53.85%	33.33%	76.47%	48	54.55%	21.58%	16.67%	26.32%	50.00%	30.99%	17.15%	11.11%	14.29%	12.50%	12.63%	1.59%	52.38%	47.62%	40.00%	82	46.67%	6.25%	0.116430849	0.083921433	0.651639161	0.200355698	0.3653238	0.013469776
T1247	175	AAAAAAAACGCATAATCAGTGCGAAAGCACTGAACCCACCTTTTTTTT	-10.41	N	2.98%	23.53%	0.00%	0.00%	45	7.84%	13.58%	7.69%	31.25%	14.29%	17.74%	12.15%	12.50%	0.00%	11.76%	8.09%	7.01%	0.00%	6.25%	8.33%	35	4.86%	4.34%	0.546803868	0.973675094	0.799277014	0.472792253	0.168269031	0.611581347
T1248	200	AAAAAAAACGATTTCCCAGTGCGAAAGCACTGGACCTGGCTTTTTTTT	-10.95	N	-5.93%	7.69%	20.59%	15.38%	73	14.56%	6.49%	0.00%	29.41%	6.67%	12.03%	15.42%	5.56%	14.29%	11.11%	10.32%	4.42%	11.11%	27.27%	23.08%	33	20.49%	8.39%	0.699894076	0.071963517	0.044167754	0.822949306	0.264816342	0.048526249
T1249	34	AAAAAAAACCTTTACCCAGTGCTTTCGCACTGGGTAAAGGTTTTTTTT	-24.17	#DIV/0!	8.33%	100.00%	I	I	5	100.00%	#DIV/0!	I	100.00%	I	100.00%	#DIV/0!	100.00%	100.00%	100.00%	100.00%	0.00%	100.00%	75.00%	100.00%	12	91.67%	14.43%	#DIV/0!	#DIV/0!	#DIV/0!	#DIV/0!	#DIV/0!	0.422649731
T1250	196	AAAAAAAACCACGTTACAGTGCTTTCGCACTGGGTTCACCTTTTTTTT	-7.81	N	-14.42%	0.00%	0.00%	0.00%	31	0.00%	0.00%	12.00%	10.00%	0.00%	7.33%	6.43%	30.43%	5.26%	0.00%	11.90%	16.27%	0.00%	22.22%	21.05%	52	14.42%	12.51%	0.186856602	0.332711528	0.183801465	0.584497981	0.547424255	0.892537376
T1251	195	AAAAAAAAGGTTACCGCAGTGCTTTCGCACTGACAGTGGGTTTTTTTT	-7.81	N	-25.21%	15.38%	7.14%	7.14%	41	9.89%	4.76%	22.73%	11.11%	12.00%	15.28%	6.47%	20.00%	0.00%	4.76%	8.25%	10.45%	35.29%	25.00%	45.00%	49	35.10%	10.00%	0.03336042	0.679107954	0.058029532	0.101177005	0.095355419	0.065978017
T1252	51	AAAAAAAAGGTGTGGACAGTGCTTTCGCACTGTCCACACCTTTTTTTT	-25.39	#DIV/0!	5.56%	100.00%	100.00%	I	6	100.00%	0.00%	100.00%	I	100.00%	100.00%	0.00%	100.00%	80.00%	100.00%	93.33%	11.55%	100.00%	83.33%	100.00%	18	94.44%	9.62%	#DIV/0!	0.5	0.5	#DIV/0!	#DIV/0!	0.422649731
T1253	24	AAAAAAAAGGAGTGTACAGTGCGAAAGCACTGTACACTCCTTTTTTTT	-25.46	#DIV/0!	25.00%	I	I	100.00%	1	100.00%	#DIV/0!	I	100.00%	100.00%	100.00%	0.00%	100.00%	100.00%	100.00%	100.00%	0.00%	I	50.00%	100.00%	5	75.00%	35.36%	#DIV/0!	#DIV/0!	#DIV/0!	#DIV/0!	0.5	0.5
T1254	68	AAAAAAAAGGAGAGGGCAGTGCGAAAGCACTGAAGCCCGCTTTTTTTT	-12.81	N	46.17%	90.00%	64.29%	84.21%	43	79.50%	13.49%	100.00%	100.00%	50.00%	83.33%	28.87%	25.00%	100.00%	100.00%	75.00%	43.30%	0.00%	66.67%	I	4	33.33%	47.14%	0.868368138	0.897239751	0.516837866	0.839871846	0.295167235	0.090334471
T1255	29	AAAAAAAAGGAATTATCAGTGCGAAAGCACTGATAATTCCTTTTTTTT	-23.47	#DIV/0!	0.00%	100.00%	100.00%	100.00%	7	100.00%	0.00%	I	100.00%	100.00%	100.00%	0.00%	100.00%	100.00%	100.00%	100.00%	0.00%	100.00%	100.00%	100.00%	7	100.00%	0.00%	#DIV/0!	#DIV/0!	#DIV/0!	#DIV/0!	#DIV/0!	#DIV/0!
T1256	149	AAAAAAAAGCGTGTAGCAGTGCGAAAGCACTGTAGAATGGTTTTTTTT	-12.34	N	15.81%	100.00%	93.33%	100.00%	55	97.78%	3.85%	75.00%	71.43%	80.00%	75.48%	4.31%	69.23%	70.00%	80.00%	73.08%	6.01%	75.00%	90.91%	80.00%	34	81.97%	8.14%	0.0042408	0.016204059	0.14722127	0.300803608	0.422649731	0.289882829
T1257	90	AAAAAAAAGCCTTATGCAGTGCGAAAGCACTGCATAAGGCTTTTTTTT	-26.2	#DIV/0!	0.00%	100.00%	100.00%	100.00%	13	100.00%	0.00%	100.00%	100.00%	100.00%	100.00%	0.00%	100.00%	100.00%	100.00%	100.00%	0.00%	100.00%	100.00%	100.00%	27	100.00%	0.00%	#DIV/0!	#DIV/0!	#DIV/0!	#DIV/0!	#DIV/0!	#DIV/0!
T1258	48	AAAAAAAACGAATTTACAGTGCGAAAGCACTGTAAATTCGTTTTTTTT	-24.22	#DIV/0!	0.00%	I	100.00%	I	3	100.00%	#DIV/0!	100.00%	100.00%	100.00%	100.00%	0.00%	100.00%	100.00%	100.00%	100.00%	0.00%	100.00%	100.00%	100.00%	11	100.00%	0.00%	#DIV/0!	#DIV/0!	#DIV/0!	#DIV/0!	#DIV/0!	#DIV/0!
T1259	59	AAAAAAAACCTTAATCCAGTGCTTTCGCACTGGATTAAGGTTTTTTTT	-23.07	#DIV/0!	0.00%	100.00%	100.00%	100.00%	12	100.00%	0.00%	100.00%	100.00%	100.00%	100.00%	0.00%	100.00%	100.00%	100.00%	100.00%	0.00%	100.00%	100.00%	100.00%	17	100.00%	0.00%	#DIV/0!	#DIV/0!	#DIV/0!	#DIV/0!	#DIV/0!	#DIV/0!
T1260	60	AAAAAAAACCAGTGTTCAGTGCTTTCGCACTGAACACTGGTTTTTTTT	-24.55	#DIV/0!	0.00%	100.00%	100.00%	I	6	100.00%	0.00%	100.00%	100.00%	100.00%	100.00%	0.00%	100.00%	100.00%	88.89%	96.30%	6.42%	100.00%	I	100.00%	22	100.00%	0.00%	#DIV/0!	#DIV/0!	#DIV/0!	0.422649731	#DIV/0!	0.5
T1261	190	AAAAAAAAGGGGCGTGCAGTGCTTTCGCACTGTGTCCTGGTTTTTTTT	-9.74	N	4.70%	25.00%	0.00%	25.00%	43	16.67%	14.43%	22.73%	13.33%	12.50%	16.19%	5.68%	13.33%	0.00%	18.18%	10.51%	9.42%	11.76%	8.33%	15.79%	48	11.96%	3.73%	0.95487725	0.210219494	0.55110233	0.43020808	0.414183262	0.713486395
T1262	163	AAAAAAAAGGAATGTACAGTGCGAAAGCACTGCGCAAGGGTTTTTTTT	-9.53	N	21.08%	23.08%	50.00%	26.67%	38	33.25%	14.62%	6.25%	7.69%	13.33%	9.09%	3.74%	12.50%	11.11%	33.33%	18.98%	12.45%	22.22%	14.29%	0.00%	32	12.17%	11.26%	0.118117512	0.395090569	0.181037525	0.193190152	0.755780573	0.66159956
T1263	114	AAAAAAAAGGAATCCTCAGTGCGAAAGCACTGTACTAAGGTTTTTTTT	-9.83	N	18.38%	33.33%	0.00%	57.14%	28	30.16%	28.70%	0.00%	0.00%	0.00%	0.00%	0.00%	15.38%	0.00%	60.00%	25.13%	31.16%	0.00%	21.05%	14.29%	31	11.78%	10.75%	0.210386947	0.520590455	0.453334737	0.297342081	0.198073644	0.560675506
T1264	172	AAAAAAAAGGAAAAATCAGTGCTTTCGCACTGATTTTTCCTTTTTTTT	-22.51	N	-3.70%	83.33%	100.00%	100.00%	23	94.44%	9.62%	100.00%	100.00%	100.00%	100.00%	0.00%	88.46%	100.00%	100.00%	96.15%	6.66%	100.00%	100.00%	94.44%	59	98.15%	3.21%	0.422649731	0.422649731	0.634851628	0.422649731	0.422649731	0.730270008
T1265	23	AAAAAAAAGCTGTGGACAGTGCTTTCGCACTGATAGGACGTTTTTTTT	-8.01	#DIV/0!	23.33%	0.00%	I	100.00%	4	50.00%	70.71%	I	0.00%	0.00%	0.00%	0.00%	I	0.00%	100.00%	50.00%	70.71%	0.00%	40.00%	40.00%	13	26.67%	23.09%	#DIV/0!	#DIV/0!	0.5	0.5	#DIV/0!	0.874334084
T1266	201	AAAAAAAAGCAGAGTACAGTGCTTTCGCACTGAGCACAGGTTTTTTTT	-8.01	N	-8.39%	12.50%	21.43%	0.00%	44	11.31%	10.76%	6.90%	0.00%	0.00%	2.30%	3.98%	4.76%	6.67%	0.00%	3.81%	3.43%	30.00%	20.00%	9.09%	42	19.70%	10.46%	0.295368705	0.220597019	0.265252978	0.626209747	0.054791499	0.08140181
T1267	55	AAAAAAAACCTTTACGCAGTGCGAAAGCACTGCGTAAAGGTTTTTTTT	-26.4	#DIV/0!	0.00%	100.00%	100.00%	100.00%	6	100.00%	0.00%	100.00%	100.00%	100.00%	100.00%	0.00%	100.00%	100.00%	100.00%	100.00%	0.00%	100.00%	100.00%	100.00%	17	100.00%	0.00%	#DIV/0!	#DIV/0!	#DIV/0!	#DIV/0!	#DIV/0!	#DIV/0!
T1268	217	AAAAAAAACCGATCTGCAGTGCTTTCGCACTGGGCTCTGCTTTTTTTT	-7.81	N	-4.34%	9.09%	29.41%	54.55%	50	31.02%	22.77%	22.22%	15.79%	25.00%	21.00%	4.72%	15.38%	13.33%	0.00%	9.57%	8.35%	19.05%	58.82%	28.21%	77	35.36%	20.83%	0.505722689	0.350829133	0.815273287	0.239484307	0.425388793	0.167511857
T1269	41	AAAAAAAACCGACTGACAGTGCTTTCGCACTGGACCTACCTTTTTTTT	-7.81	N	-2.78%	0.00%	I	0.00%	2	0.00%	0.00%	0.00%	I	50.00%	25.00%	35.36%	0.00%	I	100.00%	50.00%	70.71%	8.33%	0.00%	0.00%	29	2.78%	4.81%	0.5	0.5	0.5	0.5	0.605136913	0.552929352
T1270	121	AAAAAAAACCAGGGCCCAGTGCGAAAGCACTGGAACGTGCTTTTTTTT	-10.95	N	49.32%	84.62%	80.00%	100.00%	44	88.21%	10.47%	71.43%	68.75%	60.00%	66.73%	5.98%	77.27%	57.14%	66.67%	67.03%	10.07%	0.00%	83.33%	33.33%	11	38.89%	41.94%	0.146615632	0.107062602	0.20743478	0.964278175	0.37887432	0.447027087
T1271	53	AAAAAAAAGGTGAGTGCAGTGCTTTCGCACTGCACTCACCTTTTTTTT	-25.63	#DIV/0!	0.00%	100.00%	100.00%	100.00%	9	100.00%	0.00%	100.00%	100.00%	100.00%	100.00%	0.00%	100.00%	88.89%	100.00%	96.30%	6.42%	100.00%	100.00%	100.00%	9	100.00%	0.00%	#DIV/0!	0.422649731	#DIV/0!	0.422649731	#DIV/0!	0.422649731
T1272	152	AAAAAAAAGGATTTCTCAGTGCGAAAGCACTGAATCGGGGTTTTTTTT	-10.21	N	1.58%	63.64%	57.14%	42.31%	62	54.36%	10.93%	63.64%	30.77%	10.00%	34.80%	27.04%	30.00%	58.33%	40.00%	42.78%	14.37%	50.00%	50.00%	58.33%	24	52.78%	4.81%	0.187646411	0.405242924	0.876493977	0.738515021	0.421023216	0.389742847
T1273	130	AAAAAAAAGGAGAGAGCAGTGCGAAAGCACTGAACACCGGTTTTTTTT	-9.64	N	19.99%	55.56%	40.00%	62.50%	39	52.69%	11.52%	0.00%	8.33%	30.00%	12.78%	15.49%	0.00%	15.38%	40.00%	18.46%	20.18%	0.00%	23.08%	75.00%	24	32.69%	38.41%	0.036387189	0.085180659	0.41708344	0.19544514	0.27158863	0.312175766
T1274	217	AAAAAAAAGCATGAGGCAGTGCTTTCGCACTGTCCCCACGTTTTTTTT	-10.14	N	-15.49%	5.56%	0.00%	0.00%	42	1.85%	3.21%	9.09%	4.76%	5.56%	6.47%	2.30%	0.00%	5.26%	8.33%	4.53%	4.21%	16.67%	23.81%	11.54%	59	17.34%	6.16%	0.015811587	0.589677903	0.065279128	0.647496706	0.118426173	0.117710499
T1275	219	AAAAAAAAGCAAATGTCAGTGCTTTCGCACTGGGCCCTGGTTTTTTTT	-10.8	N	-14.60%	0.00%	5.56%	0.00%	37	1.85%	3.21%	0.00%	0.00%	4.17%	1.39%	2.41%	0.00%	15.79%	4.76%	6.85%	8.10%	8.33%	35.29%	5.71%	64	16.45%	16.37%	0.884529946	0.232974269	0.195117672	0.401309811	0.281444138	0.21710618
T1276	50	AAAAAAAACGTTAGTTCAGTGCGAAAGCACTGAACTAACGTTTTTTTT	-25.06	#DIV/0!	0.00%	100.00%	100.00%	100.00%	14	100.00%	0.00%	100.00%	66.67%	100.00%	88.89%	19.25%	100.00%	100.00%	100.00%	100.00%	0.00%	100.00%	100.00%	100.00%	9	100.00%	0.00%	0.422649731	#DIV/0!	#DIV/0!	0.422649731	0.422649731	#DIV/0!
T1277	224	AAAAAAAACGGGGAGGCAGTGCTTTCGCACTGACCCTACCTTTTTTTT	-11.28	#DIV/0!	0.00%	0.00%	0.00%	0.00%	60	0.00%	0.00%	0.00%	0.00%	0.00%	0.00%	0.00%	0.00%	0.00%	0.00%	0.00%	0.00%	0.00%	0.00%	0.00%	38	0.00%	0.00%	#DIV/0!	#DIV/0!	#DIV/0!	#DIV/0!	#DIV/0!	#DIV/0!
T1278	92	AAAAAAAACGCTTAGACAGTGCTTTCGCACTGTCTAAGCGTTTTTTTT	-24.64	#DIV/0!	2.56%	100.00%	100.00%	100.00%	10	100.00%	0.00%	100.00%	100.00%	100.00%	100.00%	0.00%	90.91%	100.00%	100.00%	96.97%	5.25%	100.00%	92.31%	100.00%	31	97.44%	4.44%	#DIV/0!	0.422649731	0.422649731	0.422649731	0.422649731	0.93219365
T1279	202	AAAAAAAACCAGGTGACAGTGCTTTCGCACTGCCTACGCCTTTTTTTT	-9.4	N	13.97%	9.09%	16.67%	22.22%	38	15.99%	6.59%	0.00%	4.76%	0.00%	1.59%	2.75%	4.76%	7.69%	0.00%	4.15%	3.88%	0.00%	0.00%	6.06%	65	2.02%	3.50%	0.068931289	0.157801906	0.02928956	0.205707052	0.902718335	0.661013272
T1280	33	AAAAAAAAGGTTTCGTCAGTGCGAAAGCACTGCACCTAGGTTTTTTTT	-9.21	N	-50.79%	100.00%	0.00%	33.33%	6	44.44%	50.92%	100.00%	66.67%	50.00%	72.22%	25.46%	0.00%	100.00%	66.67%	55.56%	50.92%	100.00%	85.71%	100.00%	11	95.24%	8.25%	0.299859958	0.867546764	0.189808506	0.72949911	0.254939256	0.353856309
T1281	191	AAAAAAAAGGTTGGTGCAGTGCTTTCGCACTGTGGAATCGTTTTTTTT	-9.87	Y	-3.79%	40.00%	63.64%	35.00%	41	46.21%	15.30%	30.00%	50.00%	33.33%	37.78%	10.72%	18.18%	35.29%	15.00%	22.83%	10.91%	50.00%	50.00%	50.00%	42	50.00%	0.00%	0.140259643	0.011525676	0.709753278	0.015520343	0.186856602	0.049793422
T1282	137	AAAAAAAAGGTGGATTCAGTGCTTTCGCACTGAATCCACCTTTTTTTT	-24.24	#DIV/0!	0.00%	100.00%	100.00%	100.00%	24	100.00%	0.00%	100.00%	90.00%	100.00%	96.67%	5.77%	100.00%	100.00%	100.00%	100.00%	0.00%	100.00%	100.00%	100.00%	36	100.00%	0.00%	0.422649731	#DIV/0!	#DIV/0!	0.422649731	0.422649731	#DIV/0!
T1283	198	AAAAAAAAGGCGGGGACAGTGCTTTCGCACTGCTTTCGCGTTTTTTTT	-13.58	N	-8.59%	5.88%	17.65%	0.00%	43	7.84%	8.99%	16.00%	0.00%	10.34%	8.78%	8.11%	0.00%	0.00%	0.00%	0.00%	0.00%	17.65%	16.67%	15.00%	49	16.44%	1.34%	0.928772771	0.269703257	0.220126871	0.201688889	0.237113071	0.002202112
T1284	207	AAAAAAAAGGCGCGAGCAGTGCTTTCGCACTGAAGTAAGGTTTTTTTT	-7.81	N	-2.56%	0.00%	0.00%	0.00%	26	0.00%	0.00%	13.04%	5.00%	7.14%	8.40%	4.17%	11.76%	0.00%	3.70%	5.16%	6.02%	7.69%	0.00%	0.00%	52	2.56%	4.44%	0.073165857	0.275924747	0.422649731	0.095327943	0.012701926	0.184419644
T1285	82	AAAAAAAACGTAGGGACAGTGCTTTCGCACTGAATCAACGTTTTTTTT	-14.26	N	8.18%	0.00%	20.00%	54.55%	20	24.85%	27.59%	12.50%	12.50%	9.09%	11.36%	1.97%	0.00%	0.00%	16.67%	5.56%	9.62%	0.00%	50.00%	0.00%	15	16.67%	28.87%	0.510704574	0.219875118	0.772352429	0.476934895	0.773544593	0.634851628
T1286	59	AAAAAAAACCTTTGATCAGTGCGAAAGCACTGATCAAAGGTTTTTTTT	-24.9	#DIV/0!	0.00%	100.00%	I	100.00%	7	100.00%	0.00%	100.00%	100.00%	100.00%	100.00%	0.00%	100.00%	100.00%	100.00%	100.00%	0.00%	100.00%	100.00%	100.00%	22	100.00%	0.00%	#DIV/0!	#DIV/0!	#DIV/0!	#DIV/0!	#DIV/0!	#DIV/0!
T1287	65	AAAAAAAACCGTTTAGCAGTGCTTTCGCACTGCTAAACGGTTTTTTTT	-24.9	#DIV/0!	6.67%	100.00%	100.00%	100.00%	21	100.00%	0.00%	100.00%	100.00%	100.00%	100.00%	0.00%	100.00%	I	100.00%	100.00%	0.00%	100.00%	80.00%	100.00%	13	93.33%	11.55%	#DIV/0!	#DIV/0!	0.422649731	#DIV/0!	0.422649731	#DIV/0!
T1288	140	AAAAAAAACCATTATCCAGTGCGAAAGCACTGAGGGAACCTTTTTTTT	-9.01	N	26.39%	50.00%	57.14%	43.75%	33	50.30%	6.70%	45.45%	0.00%	9.09%	18.18%	24.05%	6.25%	33.33%	19.23%	19.60%	13.55%	44.44%	0.00%	27.27%	27	23.91%	22.41%	0.169593559	0.042426713	0.234687485	0.953011628	0.455564277	0.854864026
T1289	25	AAAAAAAAGGTAATATCAGTGCTTTCGCACTGATATTACCTTTTTTTT	-21.69	#DIV/0!	11.11%	I	100.00%	100.00%	4	100.00%	0.00%	100.00%	I	I	100.00%	#DIV/0!	100.00%	100.00%	I	100.00%	0.00%	100.00%	66.67%	100.00%	6	88.89%	19.25%	#DIV/0!	#DIV/0!	0.5	#DIV/0!	#DIV/0!	0.5
T1290	131	AAAAAAAAGCGCAGAGCAGTGCTTTCGCACTGAGACCTGCTTTTTTTT	-12.23	N	-3.43%	37.50%	0.00%	16.67%	26	18.06%	18.79%	9.09%	0.00%	40.00%	16.36%	20.97%	18.75%	0.00%	13.33%	10.69%	9.65%	13.33%	11.11%	40.00%	34	21.48%	16.08%	0.920287054	0.330507028	0.832293945	0.653787068	0.254687018	0.364333968
T1291	105	AAAAAAAAGCGACCTTCAGTGCGAAAGCACTGAGAAAACGTTTTTTTT	-12.77	N	-7.86%	16.67%	10.00%	53.33%	31	26.67%	23.33%	42.86%	53.33%	0.00%	32.06%	28.26%	25.00%	20.00%	57.14%	34.05%	20.16%	25.00%	28.57%	50.00%	27	34.52%	13.52%	0.872891645	0.057427053	0.34021989	0.949846799	0.927259502	0.926077873
T1292	189	AAAAAAAACGTGAAATCAGTGCGAAAGCACTGATTTCACGTTTTTTTT	-25.39	#DIV/0!	4.76%	100.00%	100.00%	100.00%	41	100.00%	0.00%	100.00%	100.00%	100.00%	100.00%	0.00%	94.12%	100.00%	100.00%	98.04%	3.40%	100.00%	100.00%	85.71%	51	95.24%	8.25%	#DIV/0!	0.422649731	0.422649731	0.422649731	0.422649731	0.685962853
T1293	227	AAAAAAAACGGGTGGTCAGTGCTTTCGCACTGGGGGGACCTTTTTTTT	-9.02	N	-14.51%	0.00%	4.35%	0.00%	58	1.45%	2.51%	8.33%	0.00%	0.00%	2.78%	4.81%	5.26%	0.00%	4.76%	3.34%	2.90%	7.14%	29.63%	11.11%	68	15.96%	12.00%	0.755192609	0.606203434	0.118813848	0.827612355	0.278919103	0.280063655
T1294	212	AAAAAAAACGGGTAGGCAGTGCTTTCGCACTGTATGAGGCTTTTTTTT	-8	N	5.97%	33.33%	0.00%	23.53%	39	18.95%	17.13%	23.08%	3.70%	25.00%	17.26%	11.78%	5.88%	11.11%	5.88%	7.63%	3.02%	10.00%	13.33%	15.63%	57	12.99%	2.83%	0.733339496	0.430800967	0.630982413	0.376335899	0.605211582	0.140889973
T1295	40	AAAAAAAACCTTTAACCAGTGCGAAAGCACTGGTTAAAGGTTTTTTTT	-24.83	#DIV/0!	11.11%	100.00%	I	I	8	100.00%	#DIV/0!	100.00%	100.00%	100.00%	100.00%	0.00%	100.00%	100.00%	100.00%	100.00%	0.00%	100.00%	100.00%	66.67%	6	88.89%	19.25%	#DIV/0!	#DIV/0!	#DIV/0!	#DIV/0!	0.422649731	0.422649731
T1296	53	AAAAAAAACCTTACGTCAGTGCTTTCGCACTGACGTAAGGTTTTTTTT	-24.4	#DIV/0!	0.00%	100.00%	100.00%	100.00%	6	100.00%	0.00%	100.00%	I	100.00%	100.00%	0.00%	100.00%	100.00%	100.00%	100.00%	0.00%	100.00%	100.00%	100.00%	24	100.00%	0.00%	#DIV/0!	#DIV/0!	#DIV/0!	#DIV/0!	#DIV/0!	#DIV/0!
T1297	115	AAAAAAAAGGTTTCCCCAGTGCGAAAGCACTGACAACACGTTTTTTTT	-11.19	N	-16.16%	0.00%	18.18%	41.67%	28	19.95%	20.89%	28.57%	25.00%	20.00%	24.52%	4.31%	31.25%	30.77%	20.00%	27.34%	6.36%	50.00%	25.00%	33.33%	15	36.11%	12.73%	0.782933706	0.680436921	0.452691509	0.233209402	0.204781705	0.359500651
T1298	187	AAAAAAAAGGTATGATCAGTGCGAAAGCACTGAAACCCCCTTTTTTTT	-14.23	N	5.76%	50.00%	55.56%	73.08%	62	59.54%	12.04%	57.14%	43.48%	25.00%	41.87%	16.13%	33.33%	20.00%	55.56%	36.30%	17.96%	50.00%	64.29%	47.06%	39	53.78%	9.22%	0.388887721	0.063563547	0.636302906	0.786730152	0.337965368	0.370039701
T1299	62	AAAAAAAAGGGTCATACAGTGCTTTCGCACTGAAGCTGCGTTTTTTTT	-8.01	N	5.36%	75.00%	62.50%	100.00%	17	79.17%	19.09%	100.00%	100.00%	I	100.00%	0.00%	0.00%	100.00%	83.33%	61.11%	53.58%	71.43%	50.00%	100.00%	29	73.81%	25.08%	0.125665916	0.634201705	0.286253573	0.5	0.169501319	0.752228155
T1300	116	AAAAAAAAGCGGGCTACAGTGCGAAAGCACTGCTACGAGGTTTTTTTT	-9.51	N	7.64%	33.33%	56.25%	0.00%	28	29.86%	28.29%	37.50%	40.00%	66.67%	48.06%	16.17%	23.08%	0.00%	27.27%	16.78%	14.69%	0.00%	33.33%	33.33%	18	22.22%	19.25%	0.5415852	0.642430286	0.747576257	0.065547303	0.115967984	0.7701865
T1301	133	AAAAAAAAGCGCATCACAGTGCGAAAGCACTGGAACGAGCTTTTTTTT	-13.93	N	11.75%	14.29%	6.67%	14.29%	36	11.75%	4.40%	0.00%	7.69%	0.00%	2.56%	4.44%	0.00%	7.69%	28.57%	12.09%	14.78%	0.00%	0.00%	0.00%	20	0.00%	0.00%	0.213825985	0.970727563	0.043707337	0.422649731	0.422649731	0.292405727
T1302	109	AAAAAAAAGCGCAGTGCAGTGCGAAAGCACTGGTTATGGGTTTTTTTT	-12.27	N	-30.16%	0.00%	0.00%	0.00%	39	0.00%	0.00%	22.22%	0.00%	0.00%	7.41%	12.83%	0.00%	0.00%	5.56%	1.85%	3.21%	42.86%	33.33%	14.29%	23	30.16%	14.55%	0.422649731	0.422649731	0.069565997	0.579915975	0.055572108	0.108426201
T1303	45	AAAAAAAAGCCTCATCCAGTGCTTTCGCACTGACCTAACCTTTTTTTT	-9.29	#DIV/0!	-4.55%	0.00%	0.00%	I	8	0.00%	0.00%	0.00%	0.00%	0.00%	0.00%	0.00%	0.00%	0.00%	0.00%	0.00%	0.00%	0.00%	0.00%	13.64%	29	4.55%	7.87%	#DIV/0!	#DIV/0!	#DIV/0!	#DIV/0!	0.422649731	0.422649731
T1304	113	AAAAAAAAGCAATAGTCAGTGCTTTCGCACTGACTATTGCTTTTTTTT	-23.36	#DIV/0!	1.96%	100.00%	100.00%	100.00%	11	100.00%	0.00%	100.00%	100.00%	100.00%	100.00%	0.00%	100.00%	100.00%	100.00%	100.00%	0.00%	100.00%	100.00%	94.12%	35	98.04%	3.40%	#DIV/0!	#DIV/0!	0.422649731	#DIV/0!	0.422649731	0.422649731
T1305	141	AAAAAAAACGTTCAATCAGTGCTTTCGCACTGCGGAGAGCTTTTTTTT	-8.46	#DIV/0!	1.76%	0.00%	11.11%	6.67%	30	5.93%	5.59%	12.50%	0.00%	0.00%	4.17%	7.22%	28.57%	5.88%	30.00%	21.48%	13.53%	12.50%	0.00%	0.00%	30	4.17%	7.22%	0.830754694	0.276695848	0.830754694	0.131528021	#DIV/0!	0.131528021
T1306	117	AAAAAAAACCCAAAAACAGTGCTTTCGCACTGTTTTTGGGTTTTTTTT	-23.92	#DIV/0!	-3.03%	100.00%	90.91%	100.00%	32	96.97%	5.25%	100.00%	100.00%	100.00%	100.00%	0.00%	100.00%	100.00%	100.00%	100.00%	0.00%	100.00%	100.00%	100.00%	26	100.00%	0.00%	0.422649731	0.422649731	0.422649731	#DIV/0!	#DIV/0!	#DIV/0!
T1307	196	AAAAAAAACCAGTGCACAGTGCTTTCGCACTGGTTTGACCTTTTTTTT	-10.5	N	-13.12%	8.33%	0.00%	0.00%	24	2.78%	4.81%	15.79%	0.00%	0.00%	5.26%	9.12%	4.00%	0.00%	8.70%	4.23%	4.35%	22.22%	15.79%	9.68%	59	15.90%	6.27%	0.422649731	0.740767856	0.018428865	0.878069139	0.060563819	0.162769248
T1308	141	AAAAAAAAGGTTGAAGCAGTGCTTTCGCACTGCTTCAACCTTTTTTTT	-24.74	#DIV/0!	2.78%	100.00%	100.00%	100.00%	16	100.00%	0.00%	100.00%	100.00%	100.00%	100.00%	0.00%	100.00%	100.00%	100.00%	100.00%	0.00%	91.67%	100.00%	100.00%	36	97.22%	4.81%	#DIV/0!	#DIV/0!	0.422649731	#DIV/0!	0.422649731	0.422649731
T1309	52	AAAAAAAAGGTAGATCCAGTGCTTTCGCACTGGATCTACCTTTTTTTT	-23.65	#DIV/0!	0.00%	100.00%	100.00%	100.00%	6	100.00%	0.00%	100.00%	100.00%	100.00%	100.00%	0.00%	100.00%	83.33%	100.00%	94.44%	9.62%	I	100.00%	100.00%	15	100.00%	0.00%	#DIV/0!	0.422649731	#DIV/0!	0.422649731	#DIV/0!	0.5
T1310	46	AAAAAAAAGGTAATTGCAGTGCTTTCGCACTGCAATTACCTTTTTTTT	-23.62	#DIV/0!	0.00%	100.00%	100.00%	100.00%	7	100.00%	0.00%	100.00%	100.00%	100.00%	100.00%	0.00%	100.00%	100.00%	100.00%	100.00%	0.00%	100.00%	I	100.00%	11	100.00%	0.00%	#DIV/0!	#DIV/0!	#DIV/0!	#DIV/0!	#DIV/0!	#DIV/0!
T1311	211	AAAAAAAAGGCATTAGCAGTGCTTTCGCACTGTCTCACGGTTTTTTTT	-7.91	N	-4.63%	0.00%	0.00%	5.26%	43	1.75%	3.04%	0.00%	8.33%	0.00%	2.78%	4.81%	0.00%	0.00%	0.00%	0.00%	0.00%	5.00%	10.00%	4.17%	54	6.39%	3.15%	0.820157752	0.422649731	0.285454045	0.422649731	0.069050664	0.072550486
T1312	52	AAAAAAAAGCAATTTGCAGTGCGAAAGCACTGCAAATTGCTTTTTTTT	-25.95	#DIV/0!	0.00%	100.00%	I	100.00%	6	100.00%	0.00%	100.00%	100.00%	100.00%	100.00%	0.00%	100.00%	100.00%	91.67%	97.22%	4.81%	100.00%	100.00%	100.00%	22	100.00%	0.00%	#DIV/0!	0.5	#DIV/0!	0.422649731	#DIV/0!	0.422649731
T1313	117	AAAAAAAACGTGCGTCCAGTGCGAAAGCACTGCGAAAACCTTTTTTTT	-9.12	N	20.61%	100.00%	81.82%	100.00%	30	93.94%	10.50%	50.00%	84.62%	83.33%	72.65%	19.63%	66.67%	58.33%	78.57%	67.86%	10.17%	100.00%	50.00%	70.00%	21	73.33%	25.17%	0.301328383	0.019268533	0.183856346	0.73634513	0.980977275	0.732153432
T1314	141	AAAAAAAACGTCGTAACAGTGCGAAAGCACTGTTACGACGTTTTTTTT	-26.39	N	-3.03%	90.91%	100.00%	100.00%	32	96.97%	5.25%	100.00%	90.91%	90.00%	93.64%	5.53%	92.31%	100.00%	93.33%	95.21%	4.18%	100.00%	100.00%	100.00%	29	100.00%	0.00%	0.645529954	0.553492202	0.422649731	0.779079735	0.184427581	0.185578382
T1315	28	AAAAAAAACGTATTCTCAGTGCGAAAGCACTGAGAATACGTTTTTTTT	-24.8	#DIV/0!	0.00%	100.00%	I	100.00%	4	100.00%	0.00%	100.00%	100.00%	75.00%	91.67%	14.43%	100.00%	100.00%	100.00%	100.00%	0.00%	100.00%	100.00%	100.00%	5	100.00%	0.00%	0.5	#DIV/0!	#DIV/0!	0.422649731	0.422649731	#DIV/0!
T1316	89	AAAAAAAACCTCAAATCAGTGCGAAAGCACTGATTTGAGGTTTTTTTT	-24.9	#DIV/0!	0.00%	100.00%	100.00%	100.00%	19	100.00%	0.00%	100.00%	100.00%	90.91%	96.97%	5.25%	100.00%	100.00%	100.00%	100.00%	0.00%	100.00%	100.00%	100.00%	27	100.00%	0.00%	0.422649731	#DIV/0!	#DIV/0!	0.422649731	0.422649731	#DIV/0!
T1317	211	AAAAAAAACCGGGGTGCAGTGCGAAAGCACTGACATCTCCTTTTTTTT	-10.89	N	22.77%	57.14%	60.00%	52.00%	66	56.38%	4.05%	40.00%	44.44%	69.23%	51.23%	15.75%	22.73%	0.00%	32.00%	18.24%	16.46%	25.00%	14.29%	61.54%	40	33.61%	24.77%	0.690539222	0.08256787	0.304239341	0.055681947	0.116835613	0.190821881
T1318	153	AAAAAAAACCCCTCGTCAGTGCTTTCGCACTGACGAGGCGTTTTTTTT	-21.19	N	-0.80%	100.00%	81.82%	66.67%	19	82.83%	16.69%	80.00%	55.56%	91.67%	75.74%	18.43%	92.59%	100.00%	75.00%	89.20%	12.84%	100.00%	84.21%	66.67%	39	83.63%	16.67%	0.70354487	0.482757344	0.422649731	0.525382133	0.682141878	0.500724628
T1319	155	AAAAAAAACCACATTACAGTGCGAAAGCACTGGCAATTCCTTTTTTTT	-9.39	N	4.76%	0.00%	14.29%	0.00%	27	4.76%	8.25%	0.00%	0.00%	11.11%	3.70%	6.42%	15.38%	6.45%	0.00%	7.28%	7.73%	0.00%	0.00%	0.00%	35	0.00%	0.00%	0.898726063	0.747498257	0.422649731	0.691073927	0.422649731	0.244294075
T1320	193	AAAAAAAAGGCTGGTACAGTGCTTTCGCACTGACCCAACGTTTTTTTT	-10.2	N	-1.86%	13.64%	0.00%	25.00%	51	12.88%	12.52%	12.00%	15.38%	15.00%	14.13%	1.85%	13.33%	20.00%	0.00%	11.11%	10.18%	25.00%	13.33%	5.88%	48	14.74%	9.64%	0.882527776	0.904372656	0.875775061	0.66821711	0.933970656	0.571664764
T1321	220	AAAAAAAAGGATGGCGCAGTGCTTTCGCACTGGGCACACGTTTTTTTT	-11.77	N	-2.46%	13.64%	0.00%	18.18%	48	10.61%	9.46%	0.00%	4.55%	7.14%	3.90%	3.62%	14.29%	0.00%	53.33%	22.54%	27.61%	11.76%	23.08%	4.35%	66	13.06%	9.43%	0.358742677	0.412084697	0.842207184	0.335048277	0.282447755	0.697205031
T1322	170	AAAAAAAACGTAAGGGCAGTGCGAAAGCACTGTTTGGTGGTTTTTTTT	-11.84	N	-22.59%	38.46%	16.67%	28.57%	39	27.90%	10.91%	23.08%	18.18%	42.86%	28.04%	13.06%	58.33%	27.27%	50.00%	45.20%	16.08%	41.18%	35.29%	75.00%	50	50.49%	21.43%	0.988582764	0.036068879	0.219003406	0.198788212	0.043701022	0.707964908
T1323	101	AAAAAAAACGTAACGTCAGTGCTTTCGCACTGACGTTACGTTTTTTTT	-24.89	#DIV/0!	0.00%	100.00%	100.00%	100.00%	15	100.00%	0.00%	100.00%	100.00%	100.00%	100.00%	0.00%	100.00%	100.00%	100.00%	100.00%	0.00%	100.00%	100.00%	100.00%	30	100.00%	0.00%	#DIV/0!	#DIV/0!	#DIV/0!	#DIV/0!	#DIV/0!	#DIV/0!
T1324	192	AAAAAAAACGGGGGCGCAGTGCTTTCGCACTGTAAATAGCTTTTTTTT	-8.04	#DIV/0!	0.00%	0.00%	0.00%	0.00%	30	0.00%	0.00%	0.00%	0.00%	0.00%	0.00%	0.00%	0.00%	0.00%	0.00%	0.00%	0.00%	0.00%	0.00%	0.00%	45	0.00%	0.00%	#DIV/0!	#DIV/0!	#DIV/0!	#DIV/0!	#DIV/0!	#DIV/0!
T1325	223	AAAAAAAACGGGGCTGCAGTGCTTTCGCACTGGACCATGCTTTTTTTT	-9.35	N	4.48%	9.09%	40.00%	27.27%	37	25.45%	15.53%	8.33%	11.76%	6.45%	8.85%	2.69%	3.03%	4.76%	15.38%	7.73%	6.69%	21.05%	30.77%	11.11%	59	20.98%	9.83%	0.180395412	0.185046959	0.649517845	0.844568389	0.099927271	0.281112188
T1326	217	AAAAAAAACGGAGTGGCAGTGCTTTCGCACTGAAGGCAGCTTTTTTTT	-7.61	N	-4.69%	0.00%	0.00%	7.69%	41	2.56%	4.44%	5.00%	0.00%	0.00%	1.67%	2.89%	4.17%	0.00%	0.00%	1.39%	2.41%	0.00%	18.18%	3.57%	57	7.25%	9.63%	0.830573523	0.76732275	0.564549588	0.422649731	0.496014919	0.465373021
T1327	130	AAAAAAAACGATGTTTCAGTGCGAAAGCACTGTCCCCCCCTTTTTTTT	-9.21	N	-8.40%	0.00%	0.00%	9.09%	28	3.03%	5.25%	0.00%	14.29%	0.00%	4.76%	8.25%	0.00%	0.00%	0.00%	0.00%	0.00%	0.00%	14.29%	20.00%	35	11.43%	10.30%	0.822877023	0.422649731	0.190738856	0.422649731	0.422649731	0.194612734
T1328	21	AAAAAAAACCTTTATACAGTGCTTTCGCACTGTATAAAGGTTTTTTTT	-21.95	#DIV/0!	0.00%	100.00%	100.00%	100.00%	11	100.00%	0.00%	100.00%	100.00%	100.00%	100.00%	0.00%	I	I	100.00%	100.00%	#DIV/0!	100.00%	100.00%	100.00%	5	100.00%	0.00%	#DIV/0!	#DIV/0!	#DIV/0!	#DIV/0!	#DIV/0!	#DIV/0!
T1329	156	AAAAAAAACCAATTTTCAGTGCGAAAGCACTGTCCCCGGCTTTTTTTT	-9.89	N	1.23%	0.00%	6.25%	3.70%	51	3.32%	3.14%	0.00%	13.64%	9.09%	7.58%	6.94%	20.00%	12.50%	20.00%	17.50%	4.33%	0.00%	6.25%	0.00%	26	2.08%	3.61%	0.19332325	0.074620186	0.422649731	0.246416725	0.187837551	0.078163386
T1330	52	AAAAAAAAGGTGTGAGCAGTGCTTTCGCACTGCTCACACCTTTTTTTT	-25.63	#DIV/0!	#DIV/0!	I	I	I	0	#DIV/0!	#DIV/0!	100.00%	100.00%	100.00%	100.00%	0.00%	90.00%	100.00%	100.00%	96.67%	5.77%	93.75%	100.00%	100.00%	29	97.92%	3.61%	#DIV/0!	#DIV/0!	#DIV/0!	0.422649731	0.422649731	0.422649731
T1331	54	AAAAAAAAGGTGTATGCAGTGCGAAAGCACTGCATACACCTTTTTTTT	-26.01	#DIV/0!	0.00%	I	100.00%	I	3	100.00%	#DIV/0!	100.00%	100.00%	100.00%	100.00%	0.00%	100.00%	100.00%	100.00%	100.00%	0.00%	100.00%	100.00%	100.00%	13	100.00%	0.00%	#DIV/0!	#DIV/0!	#DIV/0!	#DIV/0!	#DIV/0!	#DIV/0!
T1332	66	AAAAAAAAGGTGCGTACAGTGCGAAAGCACTGCTTCAGGGTTTTTTTT	-9.51	N	28.57%	80.00%	83.33%	85.71%	18	83.02%	2.87%	92.31%	40.00%	40.00%	57.44%	30.20%	50.00%	50.00%	80.00%	60.00%	17.32%	0.00%	80.00%	83.33%	12	54.44%	47.18%	0.309661549	0.118194731	0.382219769	0.924822654	0.952697995	0.835244398
T1333	71	AAAAAAAAGGGTTGATCAGTGCGAAAGCACTGCTAAGTGGTTTTTTTT	-9.21	N	-47.09%	14.29%	66.67%	16.67%	16	32.54%	29.58%	22.22%	42.86%	25.00%	30.03%	11.20%	0.00%	16.67%	100.00%	38.89%	53.58%	100.00%	55.56%	83.33%	22	79.63%	22.45%	0.835391375	0.888043431	0.252786478	0.813916885	0.123743277	0.35012419
T1334	42	AAAAAAAAGGATTACTCAGTGCGAAAGCACTGTCTGACCCTTTTTTTT	-13.13	N	27.78%	100.00%	100.00%	100.00%	9	100.00%	0.00%	100.00%	100.00%	0.00%	66.67%	57.74%	0.00%	I	70.00%	35.00%	49.50%	66.67%	50.00%	100.00%	14	72.22%	25.46%	0.422649731	0.314452842	0.199359231	0.888800224	0.91752139	0.23080283
T1335	82	AAAAAAAAGCTGTATGCAGTGCTTTCGCACTGCATACAGCTTTTTTTT	-24.75	#DIV/0!	0.00%	100.00%	100.00%	I	12	100.00%	0.00%	100.00%	100.00%	100.00%	100.00%	0.00%	100.00%	100.00%	100.00%	100.00%	0.00%	100.00%	100.00%	100.00%	26	100.00%	0.00%	#DIV/0!	#DIV/0!	#DIV/0!	#DIV/0!	#DIV/0!	#DIV/0!
T1336	217	AAAAAAAAGCGGGGTTCAGTGCTTTCGCACTGCCGTAGGGTTTTTTTT	-10.01	N	-1.24%	0.00%	5.26%	35.71%	46	13.66%	19.28%	0.00%	0.00%	8.70%	2.90%	5.02%	0.00%	0.00%	0.00%	0.00%	0.00%	27.27%	14.29%	3.13%	57	14.89%	12.09%	0.322910251	0.344644634	0.950747581	0.422649731	0.33591763	0.166351777
T1337	33	AAAAAAAAGCATAGTGCAGTGCTTTCGCACTGCACTATGCTTTTTTTT	-24.75	#DIV/0!	0.00%	100.00%	I	I	1	100.00%	#DIV/0!	100.00%	I	100.00%	100.00%	0.00%	100.00%	100.00%	100.00%	100.00%	0.00%	100.00%	100.00%	100.00%	12	100.00%	0.00%	#DIV/0!	#DIV/0!	#DIV/0!	#DIV/0!	#DIV/0!	#DIV/0!
T1338	133	AAAAAAAACGTCTGGTCAGTGCGAAAGCACTGTCTATAGCTTTTTTTT	-9.21	N	36.15%	30.00%	50.00%	53.85%	39	44.62%	12.80%	0.00%	0.00%	45.45%	15.15%	26.24%	26.67%	33.33%	38.89%	32.96%	6.12%	14.29%	0.00%	11.11%	25	8.47%	7.50%	0.133717687	0.108576974	0.074119225	0.285697772	0.688668532	0.059647903
T1339	74	AAAAAAAACGTAGTATCAGTGCTTTCGCACTGATACTACGTTTTTTTT	-23.02	#DIV/0!	0.00%	100.00%	100.00%	100.00%	19	100.00%	0.00%	100.00%	100.00%	100.00%	100.00%	0.00%	100.00%	100.00%	100.00%	100.00%	0.00%	100.00%	100.00%	100.00%	14	100.00%	0.00%	#DIV/0!	#DIV/0!	#DIV/0!	#DIV/0!	#DIV/0!	#DIV/0!
T1340	214	AAAAAAAACGGCCTAACAGTGCTTTCGCACTGCACACTGCTTTTTTTT	-7.96	N	-1.96%	5.88%	0.00%	0.00%	45	1.96%	3.40%	30.00%	0.00%	13.33%	14.44%	15.03%	6.25%	5.00%	0.00%	3.75%	3.31%	0.00%	0.00%	11.76%	67	3.92%	6.79%	0.21538572	0.381866246	0.74180111	0.331091987	0.393290285	0.979115826
T1341	66	AAAAAAAACGCGTAATCAGTGCTTTCGCACTGAGTACGGCTTTTTTTT	-15.44	N	16.67%	66.67%	100.00%	100.00%	24	88.89%	19.25%	63.64%	66.67%	87.50%	72.60%	12.99%	0.00%	50.00%	100.00%	50.00%	50.00%	66.67%	75.00%	75.00%	11	72.22%	4.81%	0.210399731	0.191709623	0.183503419	0.415379094	0.957190881	0.48993863
T1342	90	AAAAAAAACGATTCTACAGTGCGAAAGCACTGAATTCCCCTTTTTTTT	-9.31	N	6.67%	0.00%	14.29%	20.00%	21	11.43%	10.30%	50.00%	12.50%	0.00%	20.83%	26.02%	0.00%	16.67%	11.11%	9.26%	8.49%	0.00%	14.29%	0.00%	20	4.76%	8.25%	0.697677274	0.591690981	0.422649731	0.609898467	0.443624102	0.314493837
T1343	46	AAAAAAAACCGTGTTGCAGTGCGAAAGCACTGGCCCGGCCTTTTTTTT	-11.31	N	5.56%	50.00%	66.67%	100.00%	18	72.22%	25.46%	100.00%	100.00%	100.00%	100.00%	0.00%	33.33%	40.00%	50.00%	41.11%	8.39%	100.00%	0.00%	100.00%	7	66.67%	57.74%	0.199359231	0.087710703	0.884529946	0.006696111	0.422649731	0.521144986
T1344	191	AAAAAAAACCCTGAGCCAGTGCGAAAGCACTGAGGATGGCTTTTTTTT	-10.05	N	41.76%	38.89%	94.12%	80.00%	80	71.00%	28.69%	47.37%	72.73%	60.00%	60.03%	12.68%	50.00%	42.86%	33.33%	42.06%	8.36%	12.50%	30.77%	44.44%	30	29.24%	16.03%	0.376745795	0.286053627	0.064060257	0.224428143	0.059808548	0.457344669
T1345	12	AAAAAAAACCATTCGACAGTGCGAAAGCACTGCATGTGCCTTTTTTTT	-9.31	#DIV/0!	-33.33%	I	0.00%	0.00%	2	0.00%	0.00%	100.00%	I	I	100.00%	#DIV/0!	I	I	0.00%	0.00%	#DIV/0!	100.00%	0.00%	0.00%	8	33.33%	57.74%	#DIV/0!	#DIV/0!	#DIV/0!	#DIV/0!	#DIV/0!	#DIV/0!
T1346	65	AAAAAAAAGGGCAAGTCAGTGCGAAAGCACTGTCAACCCGTTTTTTTT	-13.03	N	22.38%	80.00%	80.00%	100.00%	26	86.67%	11.55%	100.00%	66.67%	100.00%	88.89%	19.25%	40.00%	42.86%	100.00%	60.95%	33.85%	50.00%	42.86%	100.00%	12	64.29%	31.13%	0.839871846	0.184062855	0.188084852	0.250405227	0.230510968	0.422649731
T1347	202	AAAAAAAAGGCCCGTTCAGTGCTTTCGCACTGACCAAAGGTTTTTTTT	-8.71	N	-7.85%	0.00%	6.45%	0.00%	59	2.15%	3.72%	0.00%	5.56%	0.00%	1.85%	3.21%	4.55%	10.00%	0.00%	4.85%	5.01%	0.00%	30.00%	0.00%	36	10.00%	17.32%	0.422649731	0.189629111	0.422649731	0.183554954	0.422649731	0.564959787
T1348	71	AAAAAAAAGGAAAGTTCAGTGCGAAAGCACTGAACTTTCCTTTTTTTT	-24.85	#DIV/0!	0.00%	100.00%	I	100.00%	3	100.00%	0.00%	I	100.00%	100.00%	100.00%	0.00%	100.00%	100.00%	100.00%	100.00%	0.00%	100.00%	100.00%	100.00%	26	100.00%	0.00%	#DIV/0!	#DIV/0!	#DIV/0!	#DIV/0!	#DIV/0!	#DIV/0!
T1349	5	AAAAAAAAGCTTTTTTCAGTGCGAAAGCACTGCTCCCCCGTTTTTTTT	-9.21	#DIV/0!	#DIV/0!	I	I	I	0	#DIV/0!	#DIV/0!	0.00%	I	I	0.00%	#DIV/0!	0.00%	I	I	0.00%	#DIV/0!	0.00%	I	0.00%	3	0.00%	0.00%	#DIV/0!	#DIV/0!	#DIV/0!	#DIV/0!	#DIV/0!	#DIV/0!
T1350	110	AAAAAAAACGTTGAAGCAGTGCGAAAGCACTGCTTCAACGTTTTTTTT	-26.73	#DIV/0!	3.03%	I	100.00%	100.00%	10	100.00%	0.00%	100.00%	100.00%	100.00%	100.00%	0.00%	100.00%	100.00%	92.31%	97.44%	4.44%	100.00%	100.00%	90.91%	29	96.97%	5.25%	#DIV/0!	0.5	0.5	0.422649731	0.422649731	0.422649731
T1351	86	AAAAAAAACGTTCAAGCAGTGCGAAAGCACTGAACTAAGCTTTTTTTT	-9.11	N	12.15%	71.43%	87.50%	63.64%	26	74.19%	12.17%	71.43%	60.00%	80.00%	70.48%	10.03%	66.67%	100.00%	75.00%	80.56%	17.35%	75.00%	44.44%	66.67%	16	62.04%	15.80%	0.79907737	0.371658293	0.514042141	0.569911401	0.297150495	0.435217505
T1352	101	AAAAAAAACCTGGAAACAGTGCGAAAGCACTGGTATTGGCTTTTTTTT	-10.09	N	-48.90%	0.00%	11.11%	0.00%	28	3.70%	6.42%	0.00%	0.00%	16.67%	5.56%	9.62%	33.33%	40.00%	28.57%	33.97%	5.74%	28.57%	69.23%	60.00%	25	52.60%	21.32%	0.839871846	0.00256965	0.04069494	0.078628398	0.058280181	0.2526791
T1353	195	AAAAAAAACCTATTTTCAGTGCTTTCGCACTGTGGTAACCTTTTTTTT	-7.71	N	-8.33%	0.00%	0.00%	0.00%	41	0.00%	0.00%	28.57%	0.00%	4.35%	10.97%	15.39%	0.00%	0.00%	13.33%	4.44%	7.70%	10.00%	0.00%	15.00%	50	8.33%	7.64%	0.342362921	0.422649731	0.199359231	0.622452837	0.786441373	0.335589403
T1354	36	AAAAAAAAGGTTTACGCAGTGCGAAAGCACTGCGTAAACCTTTTTTTT	-26.4	#DIV/0!	0.00%	100.00%	I	I	2	100.00%	#DIV/0!	I	100.00%	100.00%	100.00%	0.00%	100.00%	100.00%	I	100.00%	0.00%	100.00%	100.00%	100.00%	15	100.00%	0.00%	#DIV/0!	#DIV/0!	#DIV/0!	#DIV/0!	#DIV/0!	#DIV/0!
T1355	135	AAAAAAAAGGTGGAGGCAGTGCTTTCGCACTGAGCTTGCCTTTTTTTT	-12.8	N	4.84%	50.00%	11.11%	0.00%	31	20.37%	26.25%	4.76%	12.50%	0.00%	5.75%	6.31%	11.11%	7.14%	14.29%	10.85%	3.58%	12.50%	25.00%	9.09%	23	15.53%	8.38%	0.440638961	0.603653045	0.795579055	0.46624218	0.020360692	0.564995788
T1356	203	AAAAAAAAGGGAGTGCCAGTGCGAAAGCACTGGGCCATGGTTTTTTTT	-11.45	N	-4.43%	13.33%	30.77%	25.00%	40	23.03%	8.88%	21.43%	7.41%	20.00%	16.28%	7.72%	33.33%	25.00%	11.76%	23.37%	10.88%	61.11%	11.76%	9.52%	56	27.47%	29.16%	0.536140588	0.976700059	0.857030764	0.46118068	0.530489799	0.769788097
T1357	106	AAAAAAAAGCTAGGTTCAGTGCTTTCGCACTGAACCTAGCTTTTTTTT	-24.15	#DIV/0!	-3.70%	100.00%	88.89%	100.00%	23	96.30%	6.42%	0.00%	78.57%	90.91%	56.49%	49.31%	85.71%	94.74%	100.00%	93.48%	7.22%	100.00%	I	100.00%	22	100.00%	0.00%	0.317022584	0.68441044	#DIV/0!	0.269435366	0.442284123	0.5
T1358	173	AAAAAAAAGCGCAACACAGTGCGAAAGCACTGCCCCAACGTTTTTTTT	-11.97	#DIV/0!	-4.97%	8.33%	11.76%	23.33%	59	14.48%	7.86%	0.00%	0.00%	0.00%	0.00%	0.00%	0.00%	0.00%	0.00%	0.00%	0.00%	0.00%	25.00%	33.33%	34	19.44%	17.35%	0.085785287	0.085785287	0.536537976	#DIV/0!	0.191709623	0.191709623
T1359	195	AAAAAAAAGCCGAAGACAGTGCTTTCGCACTGGATCTGCCTTTTTTTT	-9.59	N	-6.42%	27.27%	0.00%	0.00%	37	9.09%	15.75%	0.00%	20.00%	0.00%	6.67%	11.55%	0.00%	11.11%	0.00%	3.70%	6.42%	18.75%	16.67%	11.11%	61	15.51%	3.95%	0.875845829	0.683152786	0.489314222	0.422649731	0.305353499	0.090878759
T1360	72	AAAAAAAACGCCGATGCAGTGCGAAAGCACTGTCGCCTCCTTTTTTTT	-9.53	N	3.70%	100.00%	100.00%	100.00%	14	100.00%	0.00%	100.00%	50.00%	66.67%	72.22%	25.46%	83.33%	100.00%	100.00%	94.44%	9.62%	88.89%	100.00%	100.00%	30	96.30%	6.42%	0.199359231	0.422649731	0.422649731	0.3827866	0.317676955	0.422649731
T1361	131	AAAAAAAACGCATACTCAGTGCGAAAGCACTGCATACTCCTTTTTTTT	-9.01	N	-5.51%	57.14%	27.27%	53.33%	40	45.92%	16.26%	21.43%	28.57%	42.86%	30.95%	10.91%	40.00%	40.00%	23.08%	34.36%	9.77%	14.29%	40.00%	100.00%	18	51.43%	43.99%	0.30405302	0.459432217	0.852264549	0.799585255	0.395922022	0.635477552
T1362	83	AAAAAAAACGAATTGACAGTGCTTTCGCACTGTCAATTCGTTTTTTTT	-23.89	#DIV/0!	0.37%	90.00%	100.00%	100.00%	23	96.67%	5.77%	100.00%	100.00%	100.00%	100.00%	0.00%	100.00%	100.00%	100.00%	100.00%	0.00%	100.00%	88.89%	100.00%	15	96.30%	6.42%	0.422649731	0.422649731	0.957085892	#DIV/0!	0.422649731	0.422649731
T1363	195	AAAAAAAACCTGGGGTCAGTGCTTTCGCACTGTGCACTGCTTTTTTTT	-7.8	N	5.82%	13.33%	0.00%	10.00%	38	7.78%	6.94%	0.00%	7.69%	0.00%	2.56%	4.44%	0.00%	0.00%	4.17%	1.39%	2.41%	5.88%	0.00%	0.00%	50	1.96%	3.40%	0.508048518	0.239643454	0.192076731	0.76732275	0.892088774	0.862586513
T1364	164	AAAAAAAACCGTAATTCAGTGCGAAAGCACTGCTCGTCCCTTTTTTTT	-9.01	N	-7.14%	0.00%	33.33%	21.05%	42	18.13%	16.86%	25.00%	13.04%	15.00%	17.68%	6.41%	18.18%	33.33%	0.00%	17.17%	16.69%	15.38%	16.67%	43.75%	35	25.27%	16.02%	0.976341553	0.940415641	0.614679338	0.966240771	0.569644021	0.70103561
T1365	199	AAAAAAAACCCGTGGCCAGTGCTTTCGCACTGTTAAGCCCTTTTTTTT	-7.8	N	-3.74%	0.00%	0.00%	20.00%	41	6.67%	11.55%	6.25%	0.00%	0.00%	2.08%	3.61%	0.00%	0.00%	11.11%	3.70%	6.42%	0.00%	7.69%	23.53%	48	10.41%	12.00%	0.621139875	0.422649731	0.234480388	0.779848088	0.435312445	0.20515612
T1366	17	AAAAAAAACCATACGGCAGTGCTTTCGCACTGTCAACACCTTTTTTTT	-8.42	#DIV/0!	-100.00%	I	0.00%	I	3	0.00%	#DIV/0!	0.00%	0.00%	I	0.00%	0.00%	0.00%	0.00%	0.00%	0.00%	0.00%	I	I	100.00%	1	100.00%	#DIV/0!	#DIV/0!	#DIV/0!	#DIV/0!	#DIV/0!	#DIV/0!	#DIV/0!
T1367	51	AAAAAAAACCACTGTACAGTGCTTTCGCACTGTACAGTGGTTTTTTTT	-24.27	#DIV/0!	0.00%	100.00%	100.00%	100.00%	22	100.00%	0.00%	100.00%	I	100.00%	100.00%	0.00%	100.00%	100.00%	100.00%	100.00%	0.00%	100.00%	100.00%	100.00%	10	100.00%	0.00%	#DIV/0!	#DIV/0!	#DIV/0!	#DIV/0!	#DIV/0!	#DIV/0!
T1368	212	AAAAAAAAGGTTTCGGCAGTGCGAAAGCACTGCACTGAGGTTTTTTTT	-11.75	N	-10.15%	8.33%	13.64%	0.00%	42	7.32%	6.87%	26.09%	14.29%	0.00%	13.46%	13.06%	13.79%	0.00%	0.00%	4.60%	7.96%	9.09%	33.33%	10.00%	57	17.47%	13.74%	0.401932666	0.678614103	0.20450141	0.185786505	0.746214207	0.364879254
T1369	112	AAAAAAAAGGTGCTCTCAGTGCGAAAGCACTGCACCCCCGTTTTTTTT	-12.43	N	-22.16%	20.00%	14.29%	0.00%	25	11.43%	10.30%	6.25%	0.00%	0.00%	2.08%	3.61%	27.27%	0.00%	0.00%	9.09%	15.75%	20.00%	50.00%	30.77%	22	33.59%	15.20%	0.18365244	0.747420761	0.185752687	0.422649731	0.094978124	0.282710486
T1370	163	AAAAAAAAGGACCAACCAGTGCGAAAGCACTGAATCCCCCTTTTTTTT	-12.93	#DIV/0!	9.26%	27.78%	0.00%	0.00%	61	9.26%	16.04%	0.00%	7.14%	0.00%	2.38%	4.12%	0.00%	0.00%	0.00%	0.00%	0.00%	0.00%	0.00%	0.00%	22	0.00%	0.00%	0.584624256	0.422649731	0.422649731	0.422649731	0.422649731	#DIV/0!
T1371	46	AAAAAAAAGCCTGCGCCAGTGCGAAAGCACTGCTGACGCGTTTTTTTT	-11.49	N	-13.33%	80.00%	100.00%	80.00%	12	86.67%	11.55%	100.00%	42.86%	100.00%	80.95%	32.99%	25.00%	50.00%	87.50%	54.17%	31.46%	100.00%	100.00%	100.00%	5	100.00%	0.00%	0.844769895	0.246508686	0.183503419	0.392501747	0.422649731	0.127643256
T1372	37	AAAAAAAACGTATTGACAGTGCTTTCGCACTGTCAATACGTTTTTTTT	-23.61	#DIV/0!	0.00%	100.00%	100.00%	I	4	100.00%	0.00%	100.00%	100.00%	100.00%	100.00%	0.00%	100.00%	100.00%	100.00%	100.00%	0.00%	100.00%	100.00%	100.00%	13	100.00%	0.00%	#DIV/0!	#DIV/0!	#DIV/0!	#DIV/0!	#DIV/0!	#DIV/0!
T1373	12	AAAAAAAACGAGCTTACAGTGCGAAAGCACTGCACTAGGCTTTTTTTT	-10.48	#DIV/0!	#DIV/0!	I	I	I	0	#DIV/0!	#DIV/0!	0.00%	0.00%	I	0.00%	0.00%	100.00%	100.00%	50.00%	83.33%	28.87%	I	100.00%	0.00%	3	50.00%	70.71%	#DIV/0!	#DIV/0!	#DIV/0!	#DIV/0!	#DIV/0!	0.5
T1374	45	AAAAAAAACCTATGCTCAGTGCTTTCGCACTGAGCATAGGTTTTTTTT	-24.2	#DIV/0!	0.00%	100.00%	100.00%	I	3	100.00%	0.00%	100.00%	100.00%	100.00%	100.00%	0.00%	84.62%	100.00%	100.00%	94.87%	8.88%	100.00%	100.00%	100.00%	8	100.00%	0.00%	#DIV/0!	0.5	#DIV/0!	0.422649731	#DIV/0!	0.422649731
T1375	201	AAAAAAAACCGGCCTTCAGTGCTTTCGCACTGTCCACGCGTTTTTTTT	-10.26	N	3.24%	12.50%	0.00%	0.00%	41	4.17%	7.22%	13.64%	18.18%	0.00%	10.61%	9.46%	0.00%	0.00%	0.00%	0.00%	0.00%	0.00%	0.00%	2.78%	61	0.93%	1.60%	0.387759955	0.422649731	0.561642996	0.191709623	0.267723851	0.422649731
T1376	162	AAAAAAAAGGTTTTATCAGTGCGAAAGCACTGTCCTCCGCTTTTTTTT	-11.39	N	13.45%	37.50%	48.00%	44.44%	50	43.31%	5.34%	47.06%	27.27%	50.00%	41.44%	12.36%	72.73%	50.00%	60.00%	60.91%	11.39%	37.50%	28.57%	23.53%	39	29.87%	7.07%	0.862052562	0.209711096	0.184057075	0.055944552	0.28827662	0.023272904
T1377	110	AAAAAAAAGGGTCGACCAGTGCGAAAGCACTGCCCCCCGGTTTTTTTT	-10.78	N	11.47%	37.50%	66.67%	26.67%	29	43.61%	20.69%	0.00%	9.09%	40.00%	16.36%	20.97%	44.44%	33.33%	18.18%	31.99%	13.18%	0.00%	71.43%	25.00%	23	32.14%	36.25%	0.325730741	0.426212876	0.47503375	0.509143918	0.573741277	0.995405541
T1378	110	AAAAAAAAGGAGTTTTCAGTGCGAAAGCACTGCCCCTGGCTTTTTTTT	-11.19	N	2.63%	63.64%	66.67%	94.74%	45	75.01%	17.15%	55.56%	50.00%	42.86%	49.47%	6.37%	16.67%	14.29%	57.14%	29.37%	24.09%	60.00%	57.14%	100.00%	19	72.38%	23.96%	0.196894028	0.008835413	0.602598052	0.363342059	0.312981367	1.36161E-05
T1379	25	AAAAAAAAGCTTGTATCAGTGCTTTCGCACTGATACAAGCTTTTTTTT	-23.36	#DIV/0!	0.00%	100.00%	100.00%	I	4	100.00%	0.00%	I	I	100.00%	100.00%	#DIV/0!	100.00%	100.00%	100.00%	100.00%	0.00%	100.00%	100.00%	I	4	100.00%	0.00%	#DIV/0!	#DIV/0!	#DIV/0!	#DIV/0!	#DIV/0!	#DIV/0!
T1380	205	AAAAAAAAGCGGCAGTCAGTGCTTTCGCACTGCGTTCTCCTTTTTTTT	-9.29	#DIV/0!	-7.55%	0.00%	0.00%	0.00%	28	0.00%	0.00%	6.25%	0.00%	0.00%	2.08%	3.61%	0.00%	0.00%	0.00%	0.00%	0.00%	13.64%	6.25%	2.78%	74	7.55%	5.55%	0.422649731	#DIV/0!	0.142264417	0.422649731	0.058601072	0.142264417
T1381	38	AAAAAAAAGCATTGATCAGTGCGAAAGCACTGATCAATGCTTTTTTTT	-25.19	#DIV/0!	0.00%	100.00%	I	100.00%	5	100.00%	0.00%	100.00%	100.00%	100.00%	100.00%	0.00%	100.00%	I	100.00%	100.00%	0.00%	100.00%	100.00%	100.00%	12	100.00%	0.00%	#DIV/0!	#DIV/0!	#DIV/0!	#DIV/0!	#DIV/0!	#DIV/0!
T1382	135	AAAAAAAAGCACTGATCAGTGCGAAAGCACTGTGCCTCCGTTTTTTTT	-10.4	#DIV/0!	0.00%	0.00%	0.00%	0.00%	42	0.00%	0.00%	18.18%	0.00%	8.33%	8.84%	9.10%	14.29%	7.69%	0.00%	7.33%	7.15%	0.00%	0.00%	0.00%	22	0.00%	0.00%	0.234595471	0.217938113	#DIV/0!	0.781552212	0.234595471	0.217938113
T1383	207	AAAAAAAACGTGGGCTCAGTGCTTTCGCACTGGGAGTTGGTTTTTTTT	-10.39	N	4.00%	28.57%	12.50%	43.75%	38	28.27%	15.63%	12.50%	10.00%	14.29%	12.26%	2.15%	25.00%	7.14%	0.00%	10.71%	12.88%	19.23%	26.67%	26.92%	67	24.27%	4.37%	0.175958544	0.312230979	0.710063858	0.860360285	0.053141567	0.304217764
T1384	208	AAAAAAAACGGCTGGGCAGTGCTTTCGCACTGAATTACGCTTTTTTTT	-8.82	N	2.22%	0.00%	0.00%	6.67%	31	2.22%	3.85%	6.90%	5.00%	0.00%	3.97%	3.56%	0.00%	6.25%	0.00%	2.08%	3.61%	0.00%	0.00%	0.00%	61	0.00%	0.00%	0.720857582	0.973675094	0.422649731	0.534872807	0.193685307	0.422649731
T1385	199	AAAAAAAACCTCGGTTCAGTGCTTTCGCACTGTCCATTCCTTTTTTTT	-8.45	N	-6.71%	16.67%	0.00%	0.00%	36	5.56%	9.62%	11.76%	0.00%	0.00%	3.92%	6.79%	0.00%	8.33%	11.76%	6.70%	6.05%	10.00%	12.50%	14.29%	56	12.26%	2.15%	0.422649731	0.910101125	0.422649731	0.741442998	0.242252796	0.133793917
T1386	127	AAAAAAAACCGTTCTGCAGTGCTTTCGCACTGCAGAACGGTTTTTTTT	-26.07	#DIV/0!	0.00%	100.00%	100.00%	100.00%	32	100.00%	0.00%	100.00%	100.00%	95.45%	98.48%	2.62%	100.00%	100.00%	90.00%	96.67%	5.77%	100.00%	100.00%	100.00%	35	100.00%	0.00%	0.422649731	0.422649731	#DIV/0!	0.422649731	0.422649731	0.422649731
T1387	191	AAAAAAAAGGTGTATGCAGTGCTTTCGCACTGATCATCGCTTTTTTTT	-9.79	#DIV/0!	7.19%	11.11%	11.11%	11.11%	27	11.11%	0.00%	0.00%	0.00%	18.18%	6.06%	10.50%	0.00%	0.00%	0.00%	0.00%	0.00%	0.00%	11.76%	0.00%	59	3.92%	6.79%	0.492326917	#DIV/0!	0.208202674	0.422649731	0.828920215	0.422649731
T1388	202	AAAAAAAAGGTCTTGTCAGTGCTTTCGCACTGCTCTCCGGTTTTTTTT	-7.94	N	0.16%	0.00%	0.00%	28.57%	55	9.52%	16.50%	0.00%	0.00%	0.00%	0.00%	0.00%	0.00%	0.00%	10.53%	3.51%	6.08%	7.14%	14.29%	6.67%	36	9.37%	4.27%	0.422649731	0.422649731	0.989858555	0.422649731	0.062783393	0.382689774
T1389	169	AAAAAAAAGGGATCTACAGTGCGAAAGCACTGCCCCCACGTTTTTTTT	-10.44	N	14.07%	45.45%	33.33%	72.00%	54	50.26%	19.78%	21.05%	38.46%	5.56%	21.69%	16.46%	0.00%	33.33%	27.27%	20.20%	17.76%	28.57%	30.00%	50.00%	38	36.19%	11.98%	0.302662928	0.183529969	0.127366621	0.915995576	0.452378219	0.244607062
T1390	210	AAAAAAAAGCGGACATCAGTGCTTTCGCACTGTCTTGGGGTTTTTTTT	-7.91	N	-6.65%	0.00%	5.26%	4.55%	55	3.27%	2.85%	0.00%	0.00%	15.79%	5.26%	9.12%	4.00%	12.50%	13.33%	9.94%	5.16%	16.67%	8.33%	4.76%	57	9.92%	6.11%	0.721861438	0.041864129	0.32029031	0.39274466	0.62743343	0.997398423
T1391	20	AAAAAAAAGCAATATCCAGTGCGAAAGCACTGAACCCCCGTTTTTTTT	-9.21	#DIV/0!	-19.44%	0.00%	I	I	1	0.00%	#DIV/0!	0.00%	0.00%	0.00%	0.00%	0.00%	0.00%	I	66.67%	33.33%	47.14%	0.00%	25.00%	33.33%	8	19.44%	17.35%	#DIV/0!	#DIV/0!	#DIV/0!	0.5	0.191709623	0.5
T1392	66	AAAAAAAACGTGATACCAGTGCTTTCGCACTGGTATCACGTTTTTTTT	-24.45	#DIV/0!	0.00%	100.00%	100.00%	I	14	100.00%	0.00%	100.00%	100.00%	100.00%	100.00%	0.00%	100.00%	100.00%	100.00%	100.00%	0.00%	100.00%	100.00%	100.00%	26	100.00%	0.00%	#DIV/0!	#DIV/0!	#DIV/0!	#DIV/0!	#DIV/0!	#DIV/0!
[truncated: 608 more rows]
