# Supplementary material for: Rapid generation of sequence-diverse terminator libraries and their parameterization using quantitative Term-Seq
Source: Synth Biol (Oxf). 2019 Oct 29;4(1):ysz026. doi: 10.1093/synbio/ysz026 (PMC7445774; doi:10.1093/synbio/ysz026)
Supplement: ysz026_Supplementary_Data [file ysz026_supplementary_data.zip › Supplemental Table 4C - TermSeq Differential Temperature Data_14degC.csv]

		Replicate 1				Replicate 2				Replicate 3
Term ID	Terminator Sequence (5' to 3')	Total Hits	Terminated	Readthrough	%T termination	Total Hits	Terminated	Readthrough	%T termination	Total Hits	Terminated	Readthrough	%T termination
T1	AAAAAAAAGGTTAGTTCAGTGCTTTCGCACTGAACTAACCTTTTTTTT	23	23	0	100.00%	30	30	0	100.00%	30	30	0	100.00%
T2	AAAAAAAAGGCCTCCGCAGTGCGAAAGCACTGGGGGGACGTTTTTTTT	99	98	1	98.99%	119	119	0	100.00%	196	196	0	100.00%
T3	AAAAAAAACGTTGGCACAGTGCGAAAGCACTGATGGTAGCTTTTTTTT	39	21	18	53.85%	54	27	27	50.00%	86	25	61	29.07%
T4	AAAAAAAAGGTTAGTACAGTGCGAAAGCACTGTACTAACCTTTTTTTT	7	7	0	100.00%	4	4	0	100.00%	7	7	0	100.00%
T5	AAAAAAAAGGTTTGTTCAGTGCTTTCGCACTGAACAAACCTTTTTTTT	22	22	0	100.00%	17	17	0	100.00%	19	19	0	100.00%
T6	AAAAAAAAGGTTTCATCAGTGCGAAAGCACTGATGAAACCTTTTTTTT	19	19	0	100.00%	17	17	0	100.00%	20	20	0	100.00%
T7	AAAAAAAAGGTTTGTACAGTGCTTTCGCACTGTACAAACCTTTTTTTT	18	18	0	100.00%	13	13	0	100.00%	26	26	0	100.00%
T8	AAAAAAAAGGTTTATTCAGTGCGAAAGCACTGAATAAACCTTTTTTTT	23	23	0	100.00%	18	18	0	100.00%	20	20	0	100.00%
T9	AAAAAAAAGGTTAGTACAGTGCTTTCGCACTGTACTAACCTTTTTTTT	19	19	0	100.00%	13	13	0	100.00%	13	13	0	100.00%
T10	AAAAAAAAGGTCTGTACAGTGCTTTCGCACTGTACAGACCTTTTTTTT	22	22	0	100.00%	26	26	0	100.00%	18	18	0	100.00%
T11	AAAAAAAAGGTTGTTTCAGTGCTTTCGCACTGAAACAACCTTTTTTTT	42	42	0	100.00%	44	44	0	100.00%	33	33	0	100.00%
T12	AAAAAAAACGTGATGGCAGTGCGAAAGCACTGGACCATCCTTTTTTTT	60	52	8	86.67%	61	60	1	98.36%	98	93	5	94.90%
T13	AAAAAAAAGGTGTATACAGTGCGAAAGCACTGTATACACCTTTTTTTT	14	13	1	92.86%	12	12	0	100.00%	8	8	0	100.00%
T14	AAAAAAAACCGAGCGTCAGTGCGAAAGCACTGATGACGGCTTTTTTTT	102	98	4	96.08%	117	110	7	94.02%	173	167	6	96.53%
T15	AAAAAAAAGGTTTACTCAGTGCGAAAGCACTGAGTAAACCTTTTTTTT	21	21	0	100.00%	20	20	0	100.00%	5	5	0	100.00%
T16	AAAAAAAACGCATGGTCAGTGCGAAAGCACTGTCTCGCCGTTTTTTTT	24	13	11	54.17%	31	22	9	70.97%	33	29	4	87.88%
T17	AAAAAAAAGCTCATTACAGTGCGAAAGCACTGGCATGTGCTTTTTTTT	42	22	20	52.38%	31	19	12	61.29%	57	20	37	35.09%
T18	AAAAAAAACGTCGGCTCAGTGCGAAAGCACTGTGCGGACCTTTTTTTT	35	31	4	88.57%	30	26	4	86.67%	67	64	3	95.52%
T19	AAAAAAAAGGTTTAGTCAGTGCGAAAGCACTGACTAAACCTTTTTTTT	17	17	0	100.00%	7	7	0	100.00%	17	17	0	100.00%
T20	AAAAAAAAGGTTTACTCAGTGCTTTCGCACTGAGTAAACCTTTTTTTT	14	13	1	92.86%	11	11	0	100.00%	6	6	0	100.00%
T21	AAAAAAAAGGTTTGATCAGTGCGAAAGCACTGATCAAACCTTTTTTTT	17	17	0	100.00%	20	20	0	100.00%	15	15	0	100.00%
T22	AAAAAAAAGGTTATGACAGTGCGAAAGCACTGTCATAACCTTTTTTTT	16	16	0	100.00%	10	10	0	100.00%	5	5	0	100.00%
T23	AAAAAAAAGGTGTGTACAGTGCGAAAGCACTGTACACACCTTTTTTTT	17	17	0	100.00%	8	8	0	100.00%	7	7	0	100.00%
T24	AAAAAAAAGGTTTATGCAGTGCTTTCGCACTGCATAAACCTTTTTTTT	3	3	0	100.00%	7	7	0	100.00%	14	14	0	100.00%
T25	AAAAAAAAGGTTTGTTCAGTGCGAAAGCACTGAACAAACCTTTTTTTT	20	20	0	100.00%	12	12	0	100.00%	20	20	0	100.00%
T26	AAAAAAAAGGTAGTTGCAGTGCTTTCGCACTGCAACTACCTTTTTTTT	9	9	0	100.00%	10	10	0	100.00%	3	3	0	100.00%
T27	AAAAAAAAGCTCTATACAGTGCGAAAGCACTGGAAGGGCCTTTTTTTT	21	19	2	90.48%	25	25	0	100.00%	48	46	2	95.83%
T28	AAAAAAAACGGCGCGGCAGTGCGAAAGCACTGACGAGCCCTTTTTTTT	5	4	1	80.00%	13	12	1	92.31%	5	5	0	100.00%
T29	AAAAAAAAGGATTGTTCAGTGCTTTCGCACTGAACAATCCTTTTTTTT	21	19	2	90.48%	27	23	4	85.19%	23	19	4	82.61%
T30	AAAAAAAACGGCTTACCAGTGCGAAAGCACTGCCAGAAGCTTTTTTTT	56	22	34	39.29%	63	21	42	33.33%	89	48	41	53.93%
T31	AAAAAAAAGGAATTTACAGTGCTTTCGCACTGTAAATTCCTTTTTTTT	9	9	0	100.00%	10	10	0	100.00%	3	3	0	100.00%
T32	AAAAAAAAGGTTTAATCAGTGCGAAAGCACTGATTAAACCTTTTTTTT	16	16	0	100.00%	12	12	0	100.00%	8	7	1	87.50%
T33	AAAAAAAAGGTTGGTACAGTGCTTTCGCACTGTACCAACCTTTTTTTT	38	37	1	97.37%	18	18	0	100.00%	28	28	0	100.00%
T34	AAAAAAAAGGTTGTAACAGTGCTTTCGCACTGTTACAACCTTTTTTTT	20	20	0	100.00%	12	12	0	100.00%	15	15	0	100.00%
T35	AAAAAAAACGGGCAGTCAGTGCGAAAGCACTGCACCACCCTTTTTTTT	61	39	22	63.93%	61	43	18	70.49%	88	63	25	71.59%
T36	AAAAAAAAGGTTTACACAGTGCTTTCGCACTGTGTAAACCTTTTTTTT	11	11	0	100.00%	0	0	0	I	8	8	0	100.00%
T37	AAAAAAAAGCTATATTCAGTGCGAAAGCACTGAATATAGCTTTTTTTT	14	14	0	100.00%	3	3	0	100.00%	7	7	0	100.00%
T38	AAAAAAAAGGTCTATACAGTGCTTTCGCACTGTATAGACCTTTTTTTT	7	7	0	100.00%	10	10	0	100.00%	2	2	0	100.00%
T39	AAAAAAAAGGTTAGAACAGTGCTTTCGCACTGTTCTAACCTTTTTTTT	10	10	0	100.00%	8	8	0	100.00%	7	7	0	100.00%
T40	AAAAAAAAGGTGTATTCAGTGCTTTCGCACTGAATACACCTTTTTTTT	18	18	0	100.00%	18	18	0	100.00%	12	12	0	100.00%
T41	AAAAAAAAGGGCTTGCCAGTGCGAAAGCACTGCCTGGACGTTTTTTTT	7	7	0	100.00%	16	11	5	68.75%	11	9	2	81.82%
T42	AAAAAAAAGGTGTGTTCAGTGCTTTCGCACTGAACACACCTTTTTTTT	23	23	0	100.00%	20	19	1	95.00%	10	10	0	100.00%
T43	AAAAAAAAGGTATGTTCAGTGCTTTCGCACTGAACATACCTTTTTTTT	13	13	0	100.00%	2	2	0	100.00%	4	4	0	100.00%
T44	AAAAAAAAGGTTAGATCAGTGCTTTCGCACTGATCTAACCTTTTTTTT	14	14	0	100.00%	5	5	0	100.00%	6	5	1	83.33%
T45	AAAAAAAAGGTTGTATCAGTGCGAAAGCACTGATACAACCTTTTTTTT	27	27	0	100.00%	15	15	0	100.00%	9	9	0	100.00%
T46	AAAAAAAAGGTTTATTCAGTGCTTTCGCACTGAATAAACCTTTTTTTT	6	6	0	100.00%	12	12	0	100.00%	4	4	0	100.00%
T47	AAAAAAAAGGAAGATGCAGTGCGAAAGCACTGTAACCCGGTTTTTTTT	23	15	8	65.22%	23	14	9	60.87%	33	17	16	51.52%
T48	AAAAAAAACCTAAAAACAGTGCGAAAGCACTGACTGAGGGTTTTTTTT	25	2	23	8.00%	37	0	37	0.00%	69	0	69	0.00%
T49	AAAAAAAAGCATTGTACAGTGCTTTCGCACTGTACAATGCTTTTTTTT	1	1	0	100.00%	1	1	0	100.00%	0	0	0	I
T50	AAAAAAAAGGTTTGCACAGTGCGAAAGCACTGTGCAAACCTTTTTTTT	11	11	0	100.00%	14	14	0	100.00%	1	1	0	100.00%
T51	AAAAAAAAGCGGTTACCAGTGCGAAAGCACTGCGACACCCTTTTTTTT	115	113	2	98.26%	86	82	4	95.35%	143	138	5	96.50%
T52	AAAAAAAAGGTATGTTCAGTGCGAAAGCACTGAACATACCTTTTTTTT	11	11	0	100.00%	5	5	0	100.00%	4	4	0	100.00%
T53	AAAAAAAAGGGTGTGTCAGTGCTTTCGCACTGCATACCGGTTTTTTTT	93	85	8	91.40%	97	84	13	86.60%	133	125	8	93.98%
T54	AAAAAAAAGCTATGTTCAGTGCGAAAGCACTGAACATAGCTTTTTTTT	11	11	0	100.00%	16	16	0	100.00%	6	6	0	100.00%
T55	AAAAAAAACGTTTGTTCAGTGCTTTCGCACTGAACAAACGTTTTTTTT	27	26	1	96.30%	22	21	1	95.45%	9	9	0	100.00%
T56	AAAAAAAAGGTTGTGACAGTGCTTTCGCACTGTCACAACCTTTTTTTT	15	15	0	100.00%	7	7	0	100.00%	8	8	0	100.00%
T57	AAAAAAAACCATTGTACAGTGCTTTCGCACTGTACAATGGTTTTTTTT	13	13	0	100.00%	11	11	0	100.00%	11	10	1	90.91%
T58	AAAAAAAACGGCATGTCAGTGCGAAAGCACTGCGTCAAGCTTTTTTTT	3	0	3	0.00%	5	1	4	20.00%	3	0	3	0.00%
T59	AAAAAAAACCGTTATGCAGTGCTTTCGCACTGCATAACGGTTTTTTTT	31	31	0	100.00%	16	16	0	100.00%	9	9	0	100.00%
T60	AAAAAAAAGGTAGATTCAGTGCGAAAGCACTGAATCTACCTTTTTTTT	15	15	0	100.00%	10	10	0	100.00%	16	15	1	93.75%
T61	AAAAAAAAGGTAGATACAGTGCTTTCGCACTGTATCTACCTTTTTTTT	12	12	0	100.00%	6	6	0	100.00%	14	14	0	100.00%
T62	AAAAAAAAGCCTGTGCCAGTGCGAAAGCACTGCGGGGCGGTTTTTTTT	33	21	12	63.64%	38	26	12	68.42%	55	46	9	83.64%
T63	AAAAAAAACGTTTATTCAGTGCTTTCGCACTGAATAAACGTTTTTTTT	15	15	0	100.00%	9	9	0	100.00%	10	10	0	100.00%
T64	AAAAAAAAGGTGACGGCAGTGCGAAAGCACTGAGCATCCCTTTTTTTT	38	13	25	34.21%	44	14	30	31.82%	65	24	41	36.92%
T65	AAAAAAAACCAAGCAACAGTGCGAAAGCACTGAGCATGCCTTTTTTTT	28	4	24	14.29%	42	4	38	9.52%	84	15	69	17.86%
T66	AAAAAAAACGTGCAGCCAGTGCGAAAGCACTGTGGGGTGCTTTTTTTT	31	20	11	64.52%	59	47	12	79.66%	60	38	22	63.33%
T67	AAAAAAAAGGTCAATACAGTGCGAAAGCACTGTATTGACCTTTTTTTT	20	20	0	100.00%	18	18	0	100.00%	22	22	0	100.00%
T68	AAAAAAAAGGTTTGTACAGTGCGAAAGCACTGTACAAACCTTTTTTTT	9	9	0	100.00%	0	0	0	I	2	2	0	100.00%
T69	AAAAAAAAGGGTTTAGCAGTGCTTTCGCACTGCTAAACGCTTTTTTTT	16	16	0	100.00%	25	25	0	100.00%	13	13	0	100.00%
T70	AAAAAAAAGGTAGTATCAGTGCGAAAGCACTGATACTACCTTTTTTTT	17	17	0	100.00%	4	4	0	100.00%	14	14	0	100.00%
T71	AAAAAAAAGGTATGAACAGTGCTTTCGCACTGTTCATACCTTTTTTTT	9	9	0	100.00%	8	8	0	100.00%	0	0	0	I
T72	AAAAAAAACGGTCAGTCAGTGCTTTCGCACTGACTGACCGTTTTTTTT	25	25	0	100.00%	17	17	0	100.00%	18	18	0	100.00%
T73	AAAAAAAAGCCTATTACAGTGCGAAAGCACTGTAATAGGGTTTTTTTT	13	12	1	92.31%	11	11	0	100.00%	15	15	0	100.00%
T74	AAAAAAAAGCATTGACCAGTGCGAAAGCACTGTTGCACCGTTTTTTTT	50	4	46	8.00%	40	7	33	17.50%	61	1	60	1.64%
T75	AAAAAAAAGGTATGCTCAGTGCTTTCGCACTGAGCATACCTTTTTTTT	15	15	0	100.00%	5	5	0	100.00%	12	12	0	100.00%
T76	AAAAAAAAGGTTTAAACAGTGCGAAAGCACTGTTTAAACCTTTTTTTT	10	10	0	100.00%	1	1	0	100.00%	5	5	0	100.00%
T77	AAAAAAAAGGTATACTCAGTGCGAAAGCACTGAGTATACCTTTTTTTT	2	2	0	100.00%	1	1	0	100.00%	0	0	0	I
T78	AAAAAAAACCAACGGCCAGTGCGAAAGCACTGTCATTACCTTTTTTTT	26	3	23	11.54%	37	3	34	8.11%	39	4	35	10.26%
T79	AAAAAAAAGGTTAGCTCAGTGCGAAAGCACTGAGCTAACCTTTTTTTT	15	15	0	100.00%	9	9	0	100.00%	9	9	0	100.00%
T80	AAAAAAAAGGTATTGTCAGTGCGAAAGCACTGACAATACCTTTTTTTT	11	11	0	100.00%	4	4	0	100.00%	7	7	0	100.00%
T81	AAAAAAAAGGTAAATTCAGTGCGAAAGCACTGAATTTACCTTTTTTTT	11	11	0	100.00%	3	3	0	100.00%	3	3	0	100.00%
T82	AAAAAAAAGGTCTATTCAGTGCGAAAGCACTGAGGCTGCGTTTTTTTT	10	8	2	80.00%	14	12	2	85.71%	16	12	4	75.00%
T83	AAAAAAAAGGTTGGGACAGTGCGAAAGCACTGCGGCACGCTTTTTTTT	10	8	2	80.00%	26	24	2	92.31%	15	14	1	93.33%
T84	AAAAAAAAGGCACATTCAGTGCTTTCGCACTGCGTGCTGCTTTTTTTT	27	26	1	96.30%	20	17	3	85.00%	57	53	4	92.98%
T85	AAAAAAAAGCTGTGTCCAGTGCGAAAGCACTGCCAGACGGTTTTTTTT	8	5	3	62.50%	11	3	8	27.27%	14	10	4	71.43%
T86	AAAAAAAACGTTTCAGCAGTGCGAAAGCACTGGGCACTGGTTTTTTTT	8	7	1	87.50%	6	3	3	50.00%	11	7	4	63.64%
T87	AAAAAAAACGTTAATTCAGTGCGAAAGCACTGAATTAACGTTTTTTTT	26	26	0	100.00%	12	12	0	100.00%	12	12	0	100.00%
T88	AAAAAAAACGACCGTGCAGTGCGAAAGCACTGGGGTTGGCTTTTTTTT	44	14	30	31.82%	31	9	22	29.03%	63	27	36	42.86%
T89	AAAAAAAACGAGTGTGCAGTGCTTTCGCACTGTGCTCACCTTTTTTTT	49	12	37	24.49%	38	17	21	44.74%	56	19	37	33.93%
T90	AAAAAAAACGGGCTCTCAGTGCGAAAGCACTGGCAGTTGGTTTTTTTT	63	56	7	88.89%	69	57	12	82.61%	100	83	17	83.00%
T91	AAAAAAAAGGTCTACACAGTGCGAAAGCACTGTGTAGACCTTTTTTTT	8	8	0	100.00%	15	15	0	100.00%	6	6	0	100.00%
T92	AAAAAAAACGGGCTTTCAGTGCGAAAGCACTGTGTCTCGCTTTTTTTT	14	0	14	0.00%	11	0	11	0.00%	29	0	29	0.00%
T93	AAAAAAAAGGTTTAGTCAGTGCTTTCGCACTGACTAAACCTTTTTTTT	7	7	0	100.00%	1	1	0	100.00%	5	5	0	100.00%
T94	AAAAAAAAGCGTATTTCAGTGCGAAAGCACTGCCCCAGCCTTTTTTTT	52	1	51	1.92%	51	2	49	3.92%	60	7	53	11.67%
T95	AAAAAAAAGGAGTGTGCAGTGCGAAAGCACTGCATGCTCGTTTTTTTT	99	95	4	95.96%	73	66	7	90.41%	101	98	3	97.03%
T96	AAAAAAAAGGTTTGAACAGTGCTTTCGCACTGTTCAAACCTTTTTTTT	13	13	0	100.00%	3	3	0	100.00%	10	10	0	100.00%
T97	AAAAAAAAGGTCAGTACAGTGCTTTCGCACTGTACTGACCTTTTTTTT	6	6	0	100.00%	5	5	0	100.00%	11	11	0	100.00%
T98	AAAAAAAAGGTATTGACAGTGCGAAAGCACTGTCAATACCTTTTTTTT	0	0	0	I	8	8	0	100.00%	6	6	0	100.00%
T99	AAAAAAAAGGTGTGTACAGTGCTTTCGCACTGTACACACCTTTTTTTT	11	11	0	100.00%	11	11	0	100.00%	4	4	0	100.00%
T100	AAAAAAAAGGTGTATGCAGTGCTTTCGCACTGCATACACCTTTTTTTT	15	15	0	100.00%	3	3	0	100.00%	0	0	0	I
T101	AAAAAAAAGGAAGTTACAGTGCTTTCGCACTGTAACTTCCTTTTTTTT	17	16	1	94.12%	3	3	0	100.00%	6	5	1	83.33%
T102	AAAAAAAACGAGCCTTCAGTGCGAAAGCACTGTGCGTCCCTTTTTTTT	4	2	2	50.00%	6	5	1	83.33%	8	7	1	87.50%
T103	AAAAAAAAGCTAAAGACAGTGCGAAAGCACTGGAAGCACGTTTTTTTT	38	4	34	10.53%	45	5	40	11.11%	69	0	69	0.00%
T104	AAAAAAAAGCTTTAATCAGTGCGAAAGCACTGATTAAAGCTTTTTTTT	18	18	0	100.00%	7	6	1	85.71%	3	3	0	100.00%
T105	AAAAAAAACGTTGTATCAGTGCTTTCGCACTGATACAACGTTTTTTTT	10	10	0	100.00%	4	4	0	100.00%	9	9	0	100.00%
T106	AAAAAAAACGATTGTACAGTGCGAAAGCACTGGACGGACCTTTTTTTT	8	0	8	0.00%	8	2	6	25.00%	9	1	8	11.11%
T107	AAAAAAAAGGTCTGTTCAGTGCGAAAGCACTGAACAGACCTTTTTTTT	15	14	1	93.33%	17	17	0	100.00%	7	7	0	100.00%
T108	AAAAAAAAGCGTTATACAGTGCTTTCGCACTGTATAACGCTTTTTTTT	10	9	1	90.00%	5	5	0	100.00%	16	15	1	93.75%
T109	AAAAAAAACGAGGCAGCAGTGCGAAAGCACTGACTGATCCTTTTTTTT	50	45	5	90.00%	52	44	8	84.62%	38	32	6	84.21%
T110	AAAAAAAAGGAGATTACAGTGCGAAAGCACTGACAGCTCGTTTTTTTT	41	6	35	14.63%	47	11	36	23.40%	59	10	49	16.95%
T111	AAAAAAAAGGAATTGTCAGTGCTTTCGCACTGACAATTCCTTTTTTTT	16	16	0	100.00%	6	6	0	100.00%	10	9	1	90.00%
T112	AAAAAAAAGGGATCTGCAGTGCGAAAGCACTGGACCTGCGTTTTTTTT	36	5	31	13.89%	42	8	34	19.05%	74	9	65	12.16%
T113	AAAAAAAACGTGGTGCCAGTGCTTTCGCACTGTACAGCGCTTTTTTTT	27	17	10	62.96%	23	13	10	56.52%	70	36	34	51.43%
T114	AAAAAAAAGGAAGGGACAGTGCGAAAGCACTGACCCCAGGTTTTTTTT	10	10	0	100.00%	8	8	0	100.00%	7	7	0	100.00%
T115	AAAAAAAAGGTTGATGCAGTGCGAAAGCACTGCATCAACCTTTTTTTT	11	11	0	100.00%	3	3	0	100.00%	9	9	0	100.00%
T116	AAAAAAAAGGGTATGGCAGTGCGAAAGCACTGATACTCCGTTTTTTTT	17	14	3	82.35%	22	22	0	100.00%	28	24	4	85.71%
T117	AAAAAAAACCGTTAGACAGTGCTTTCGCACTGTCTAACGGTTTTTTTT	18	17	1	94.44%	7	7	0	100.00%	10	10	0	100.00%
T118	AAAAAAAAGGTAGTTACAGTGCGAAAGCACTGTAACTACCTTTTTTTT	10	10	0	100.00%	2	2	0	100.00%	6	5	1	83.33%
T119	AAAAAAAACGTGATGCCAGTGCGAAAGCACTGAAAATGGGTTTTTTTT	43	2	41	4.65%	37	3	34	8.11%	56	6	50	10.71%
T120	AAAAAAAAGGTGTTGACAGTGCTTTCGCACTGTCAACACCTTTTTTTT	25	25	0	100.00%	11	11	0	100.00%	12	12	0	100.00%
T121	AAAAAAAACCGCGTTCCAGTGCGAAAGCACTGACTTAGGCTTTTTTTT	8	7	1	87.50%	9	5	4	55.56%	18	14	4	77.78%
T122	AAAAAAAAGCGGGATACAGTGCGAAAGCACTGCTAACCCGTTTTTTTT	19	12	7	63.16%	11	8	3	72.73%	39	28	11	71.79%
T123	AAAAAAAACGGCATATCAGTGCGAAAGCACTGTGCCTGGCTTTTTTTT	26	19	7	73.08%	47	33	14	70.21%	50	28	22	56.00%
T124	AAAAAAAAGGTTGTAACAGTGCGAAAGCACTGTTACAACCTTTTTTTT	4	4	0	100.00%	6	6	0	100.00%	0	0	0	I
T125	AAAAAAAAGGTATATGCAGTGCGAAAGCACTGCATATACCTTTTTTTT	3	3	0	100.00%	5	5	0	100.00%	6	6	0	100.00%
T126	AAAAAAAAGGTAAATTCAGTGCTTTCGCACTGAATTTACCTTTTTTTT	5	5	0	100.00%	13	13	0	100.00%	8	8	0	100.00%
T127	AAAAAAAAGGGATGCACAGTGCGAAAGCACTGACCCCAGGTTTTTTTT	0	0	0	I	3	3	0	100.00%	4	1	3	25.00%
T128	AAAAAAAACGGGAGTGCAGTGCGAAAGCACTGCCACACCCTTTTTTTT	52	0	52	0.00%	53	1	52	1.89%	107	0	107	0.00%
T129	AAAAAAAAGGTGCCCGCAGTGCGAAAGCACTGTAACGCGGTTTTTTTT	14	8	6	57.14%	19	6	13	31.58%	26	15	11	57.69%
T130	AAAAAAAAGGTCTGTGCAGTGCGAAAGCACTGCACAGACCTTTTTTTT	6	6	0	100.00%	14	14	0	100.00%	2	2	0	100.00%
T131	AAAAAAAAGGTTATTACAGTGCGAAAGCACTGTAATAACCTTTTTTTT	3	3	0	100.00%	1	1	0	100.00%	7	7	0	100.00%
T132	AAAAAAAAGCGCTTCTCAGTGCGAAAGCACTGTGATTCCGTTTTTTTT	53	49	4	92.45%	58	45	13	77.59%	90	86	4	95.56%
T133	AAAAAAAAGCTTTGTACAGTGCGAAAGCACTGTACAAAGCTTTTTTTT	7	7	0	100.00%	9	9	0	100.00%	8	7	1	87.50%
T134	AAAAAAAACGGTAGGCCAGTGCGAAAGCACTGCATGAACCTTTTTTTT	36	14	22	38.89%	35	16	19	45.71%	39	14	25	35.90%
T135	AAAAAAAAGCTTAGTACAGTGCGAAAGCACTGTACTAAGCTTTTTTTT	3	3	0	100.00%	3	3	0	100.00%	0	0	0	I
T136	AAAAAAAACGATCCGCCAGTGCGAAAGCACTGCATGTGGGTTTTTTTT	8	6	2	75.00%	10	7	3	70.00%	13	11	2	84.62%
T137	AAAAAAAAGCTATGTACAGTGCGAAAGCACTGTACATAGCTTTTTTTT	6	6	0	100.00%	7	7	0	100.00%	0	0	0	I
T138	AAAAAAAACGTGTGTACAGTGCTTTCGCACTGTACACACGTTTTTTTT	7	6	1	85.71%	6	6	0	100.00%	7	7	0	100.00%
T139	AAAAAAAACGGTCGTTCAGTGCGAAAGCACTGCACATTGCTTTTTTTT	37	7	30	18.92%	43	5	38	11.63%	66	2	64	3.03%
T140	AAAAAAAACCGTTATTCAGTGCTTTCGCACTGAATAACGGTTTTTTTT	24	24	0	100.00%	19	19	0	100.00%	18	18	0	100.00%
T141	AAAAAAAAGGAGTGTACAGTGCGAAAGCACTGACCGCCCCTTTTTTTT	18	11	7	61.11%	29	12	17	41.38%	36	6	30	16.67%
T142	AAAAAAAAGGTTGTTTCAGTGCGAAAGCACTGAAACAACCTTTTTTTT	11	11	0	100.00%	19	18	1	94.74%	18	18	0	100.00%
T143	AAAAAAAACCATTACACAGTGCTTTCGCACTGTGTAATGGTTTTTTTT	7	7	0	100.00%	1	1	0	100.00%	7	7	0	100.00%
T144	AAAAAAAAGCGTTAAACAGTGCTTTCGCACTGTTTAACGCTTTTTTTT	12	12	0	100.00%	2	2	0	100.00%	14	14	0	100.00%
T145	AAAAAAAACCAATGTTCAGTGCGAAAGCACTGAACATTGGTTTTTTTT	5	5	0	100.00%	8	8	0	100.00%	6	6	0	100.00%
T146	AAAAAAAAGGTCTGAACAGTGCGAAAGCACTGTTCAGACCTTTTTTTT	3	3	0	100.00%	4	4	0	100.00%	3	3	0	100.00%
T147	AAAAAAAAGGGTCAGTCAGTGCGAAAGCACTGCGCAACCCTTTTTTTT	0	0	0	I	5	1	4	20.00%	2	2	0	100.00%
T148	AAAAAAAAGGTTCAGTCAGTGCGAAAGCACTGGTGAATCGTTTTTTTT	22	8	14	36.36%	29	11	18	37.93%	29	13	16	44.83%
T149	AAAAAAAAGGTTGTGACAGTGCGAAAGCACTGTCACAACCTTTTTTTT	23	23	0	100.00%	7	7	0	100.00%	3	3	0	100.00%
T150	AAAAAAAAGGAAGTTCCAGTGCGAAAGCACTGACACGGGGTTTTTTTT	27	9	18	33.33%	44	16	28	36.36%	57	16	41	28.07%
T151	AAAAAAAAGGTTTTGTCAGTGCGAAAGCACTGACAAAACCTTTTTTTT	5	5	0	100.00%	5	4	1	80.00%	4	4	0	100.00%
T152	AAAAAAAAGGCAGGACCAGTGCGAAAGCACTGCCGCCTCGTTTTTTTT	11	10	1	90.91%	14	12	2	85.71%	17	12	5	70.59%
T153	AAAAAAAAGGTATGATCAGTGCTTTCGCACTGATCATACCTTTTTTTT	0	0	0	I	0	0	0	I	3	3	0	100.00%
T154	AAAAAAAACGTGGACGCAGTGCGAAAGCACTGTCAAGACCTTTTTTTT	27	13	14	48.15%	30	8	22	26.67%	71	39	32	54.93%
T155	AAAAAAAAGGCAGGGGCAGTGCGAAAGCACTGTTTGCGCGTTTTTTTT	13	11	2	84.62%	23	21	2	91.30%	28	27	1	96.43%
T156	AAAAAAAAGGTATAATCAGTGCTTTCGCACTGATTATACCTTTTTTTT	2	1	1	50.00%	2	2	0	100.00%	1	1	0	100.00%
T157	AAAAAAAACCATATTACAGTGCGAAAGCACTGCGACAACCTTTTTTTT	5	0	5	0.00%	16	0	16	0.00%	26	5	21	19.23%
T158	AAAAAAAAGCTTAACACAGTGCTTTCGCACTGTGTTAAGCTTTTTTTT	14	14	0	100.00%	11	11	0	100.00%	13	13	0	100.00%
T159	AAAAAAAACCCGCGTACAGTGCGAAAGCACTGAATCGCCCTTTTTTTT	24	7	17	29.17%	18	7	11	38.89%	45	13	32	28.89%
T160	AAAAAAAAGGCTTCGTCAGTGCTTTCGCACTGTGATGCCGTTTTTTTT	50	31	19	62.00%	53	35	18	66.04%	46	37	9	80.43%
T161	AAAAAAAACGCACTACCAGTGCGAAAGCACTGACCCTCGGTTTTTTTT	14	5	9	35.71%	25	8	17	32.00%	12	2	10	16.67%
T162	AAAAAAAAGGACGGTACAGTGCTTTCGCACTGCTCAGAGGTTTTTTTT	0	0	0	I	2	1	1	50.00%	0	0	0	I
T163	AAAAAAAAGCTAAGTTCAGTGCTTTCGCACTGAACTTAGCTTTTTTTT	18	18	0	100.00%	12	11	1	91.67%	4	4	0	100.00%
T164	AAAAAAAAGCTTAATTCAGTGCGAAAGCACTGAATTAAGCTTTTTTTT	17	17	0	100.00%	5	5	0	100.00%	6	6	0	100.00%
T165	AAAAAAAAGGTGAATTCAGTGCGAAAGCACTGAATTCACCTTTTTTTT	6	5	1	83.33%	13	13	0	100.00%	29	29	0	100.00%
T166	AAAAAAAACGTCAATTCAGTGCGAAAGCACTGAATTGACGTTTTTTTT	18	18	0	100.00%	5	5	0	100.00%	2	2	0	100.00%
T167	AAAAAAAACGTTTTATCAGTGCTTTCGCACTGTACGGACCTTTTTTTT	17	6	11	35.29%	21	2	19	9.52%	24	6	18	25.00%
T168	AAAAAAAAGGTGCAATCAGTGCGAAAGCACTGGCCGGCGGTTTTTTTT	22	19	3	86.36%	36	21	15	58.33%	54	38	16	70.37%
T169	AAAAAAAAGCACGTAACAGTGCGAAAGCACTGTGTCGACGTTTTTTTT	28	5	23	17.86%	41	7	34	17.07%	62	19	43	30.65%
T170	AAAAAAAACGTTTCGGCAGTGCGAAAGCACTGGTAATCGCTTTTTTTT	32	3	29	9.38%	33	2	31	6.06%	67	10	57	14.93%
T171	AAAAAAAACGTCTACTCAGTGCGAAAGCACTGACCCGGGGTTTTTTTT	31	27	4	87.10%	25	22	3	88.00%	48	42	6	87.50%
T172	AAAAAAAACGTTTACGCAGTGCTTTCGCACTGCGTAAACGTTTTTTTT	14	14	0	100.00%	4	4	0	100.00%	9	8	1	88.89%
T173	AAAAAAAAGGTGAGTTCAGTGCTTTCGCACTGAACTCACCTTTTTTTT	13	13	0	100.00%	12	12	0	100.00%	3	3	0	100.00%
T174	AAAAAAAAGGTTGGCGCAGTGCGAAAGCACTGTAGTATCCTTTTTTTT	10	4	6	40.00%	18	10	8	55.56%	13	9	4	69.23%
T175	AAAAAAAAGGAATATACAGTGCTTTCGCACTGTATATTCCTTTTTTTT	4	4	0	100.00%	2	2	0	100.00%	1	1	0	100.00%
T176	AAAAAAAAGGGGAGGCCAGTGCGAAAGCACTGACCCCGCGTTTTTTTT	15	15	0	100.00%	28	26	2	92.86%	30	25	5	83.33%
T177	AAAAAAAACCGTTAATCAGTGCGAAAGCACTGATTAACGGTTTTTTTT	27	27	0	100.00%	20	20	0	100.00%	23	23	0	100.00%
T178	AAAAAAAACCATTCATCAGTGCTTTCGCACTGATGAATGGTTTTTTTT	26	26	0	100.00%	13	13	0	100.00%	21	21	0	100.00%
T179	AAAAAAAAGGTGTCATCAGTGCTTTCGCACTGGCTGCGGGTTTTTTTT	8	6	2	75.00%	6	5	1	83.33%	3	1	2	33.33%
T180	AAAAAAAACGTTCAATCAGTGCTTTCGCACTGATTGAACGTTTTTTTT	44	42	2	95.45%	32	32	0	100.00%	33	33	0	100.00%
T181	AAAAAAAACGTGAACACAGTGCGAAAGCACTGCTAATGGCTTTTTTTT	14	2	12	14.29%	29	9	20	31.03%	34	3	31	8.82%
T182	AAAAAAAAGGTAGTTTCAGTGCGAAAGCACTGCAACTCGGTTTTTTTT	23	15	8	65.22%	32	8	24	25.00%	54	27	27	50.00%
T183	AAAAAAAAGGAATTTTCAGTGCTTTCGCACTGAAAATTCCTTTTTTTT	6	6	0	100.00%	3	3	0	100.00%	0	0	0	I
T184	AAAAAAAACCAACGATCAGTGCGAAAGCACTGTTGAGCCCTTTTTTTT	25	2	23	8.00%	38	2	36	5.26%	58	10	48	17.24%
T185	AAAAAAAAGGTGTACTCAGTGCGAAAGCACTGAGTACACCTTTTTTTT	13	12	1	92.31%	22	22	0	100.00%	5	5	0	100.00%
T186	AAAAAAAACCGACAGTCAGTGCGAAAGCACTGGAGATAGCTTTTTTTT	32	10	22	31.25%	34	8	26	23.53%	78	11	67	14.10%
T187	AAAAAAAAGGTTGATTCAGTGCGAAAGCACTGAATCAACCTTTTTTTT	10	10	0	100.00%	2	2	0	100.00%	14	14	0	100.00%
T188	AAAAAAAAGGTGGGGACAGTGCTTTCGCACTGGAACTACGTTTTTTTT	8	6	2	75.00%	20	10	10	50.00%	24	10	14	41.67%
T189	AAAAAAAACGATGGTCCAGTGCGAAAGCACTGGGAATCCCTTTTTTTT	13	12	1	92.31%	13	7	6	53.85%	20	17	3	85.00%
T190	AAAAAAAAGGTAGTGTCAGTGCTTTCGCACTGACACTACCTTTTTTTT	24	24	0	100.00%	10	10	0	100.00%	20	19	1	95.00%
T191	AAAAAAAAGGTGTAAACAGTGCTTTCGCACTGTTTACACCTTTTTTTT	12	12	0	100.00%	6	6	0	100.00%	0	0	0	I
T192	AAAAAAAAGCAGTATACAGTGCTTTCGCACTGTATACTGCTTTTTTTT	9	9	0	100.00%	3	3	0	100.00%	2	2	0	100.00%
T193	AAAAAAAAGGTATCAACAGTGCGAAAGCACTGTTGATACCTTTTTTTT	3	3	0	100.00%	4	4	0	100.00%	2	2	0	100.00%
T194	AAAAAAAACGTTACCACAGTGCTTTCGCACTGTGGTAACGTTTTTTTT	14	14	0	100.00%	4	4	0	100.00%	6	6	0	100.00%
T195	AAAAAAAACGGGAGCCCAGTGCGAAAGCACTGACCTGAGCTTTTTTTT	52	18	34	34.62%	46	17	29	36.96%	64	42	22	65.63%
T196	AAAAAAAAGGGTCATCCAGTGCGAAAGCACTGTACAATCGTTTTTTTT	32	2	30	6.25%	40	1	39	2.50%	47	4	43	8.51%
T197	AAAAAAAAGGTATGTGCAGTGCTTTCGCACTGCACATACCTTTTTTTT	7	7	0	100.00%	0	0	0	I	2	2	0	100.00%
T198	AAAAAAAAGGTCAGTACAGTGCGAAAGCACTGTACTGACCTTTTTTTT	3	3	0	100.00%	3	3	0	100.00%	3	3	0	100.00%
T199	AAAAAAAAGGGTTAGCCAGTGCGAAAGCACTGGGTCCTGGTTTTTTTT	40	33	7	82.50%	33	31	2	93.94%	83	69	14	83.13%
T200	AAAAAAAACCTTTATACAGTGCGAAAGCACTGAATACGGGTTTTTTTT	10	9	1	90.00%	24	22	2	91.67%	33	33	0	100.00%
T201	AAAAAAAACCTTTAGTCAGTGCGAAAGCACTGACTAAAGGTTTTTTTT	10	10	0	100.00%	15	14	1	93.33%	8	8	0	100.00%
T202	AAAAAAAAGCGGGATTCAGTGCGAAAGCACTGTTAACACGTTTTTTTT	26	25	1	96.15%	33	32	1	96.97%	40	40	0	100.00%
T203	AAAAAAAAGCACCTGTCAGTGCGAAAGCACTGACAGGTGGTTTTTTTT	16	13	3	81.25%	13	12	1	92.31%	19	13	6	68.42%
T204	AAAAAAAACGTCTATACAGTGCTTTCGCACTGTATAGACGTTTTTTTT	9	9	0	100.00%	8	8	0	100.00%	7	7	0	100.00%
T205	AAAAAAAACGTTAGACCAGTGCGAAAGCACTGCAACGACGTTTTTTTT	23	5	18	21.74%	30	6	24	20.00%	32	6	26	18.75%
T206	AAAAAAAAGGAGTACGCAGTGCGAAAGCACTGCGTACTGCTTTTTTTT	38	38	0	100.00%	54	52	2	96.30%	30	28	2	93.33%
T207	AAAAAAAACGGGGGTTCAGTGCTTTCGCACTGCTAAGCCCTTTTTTTT	11	2	9	18.18%	9	5	4	55.56%	14	5	9	35.71%
T208	AAAAAAAAGCTATATTCAGTGCTTTCGCACTGAATATAGCTTTTTTTT	15	15	0	100.00%	6	6	0	100.00%	1	1	0	100.00%
T209	AAAAAAAACCTAACAACAGTGCGAAAGCACTGCGCTTGGGTTTTTTTT	8	6	2	75.00%	0	0	0	I	5	4	1	80.00%
T210	AAAAAAAAGGTGTGGTCAGTGCGAAAGCACTGCTCCCCGCTTTTTTTT	37	36	1	97.30%	40	36	4	90.00%	63	62	1	98.41%
T211	AAAAAAAACGTCGATGCAGTGCTTTCGCACTGGTGGACGCTTTTTTTT	25	7	18	28.00%	27	1	26	3.70%	24	12	12	50.00%
T212	AAAAAAAAGGCAAGCTCAGTGCGAAAGCACTGTTTATTCGTTTTTTTT	16	0	16	0.00%	30	1	29	3.33%	41	1	40	2.44%
T213	AAAAAAAAGCAAGTTGCAGTGCGAAAGCACTGCCTCGAGCTTTTTTTT	49	27	22	55.10%	67	37	30	55.22%	93	52	41	55.91%
T214	AAAAAAAACGTCGATTCAGTGCGAAAGCACTGCCAAGTGCTTTTTTTT	4	2	2	50.00%	5	1	4	20.00%	20	12	8	60.00%
T215	AAAAAAAAGGAGATGTCAGTGCTTTCGCACTGCTACCGGCTTTTTTTT	24	2	22	8.33%	21	0	21	0.00%	25	0	25	0.00%
T216	AAAAAAAACCGTTGCACAGTGCGAAAGCACTGTTCCAGCCTTTTTTTT	3	3	0	100.00%	8	5	3	62.50%	13	12	1	92.31%
T217	AAAAAAAACCGAGATTCAGTGCGAAAGCACTGTTCATTCCTTTTTTTT	27	1	26	3.70%	20	3	17	15.00%	43	6	37	13.95%
T218	AAAAAAAAGGTCTGGTCAGTGCGAAAGCACTGCGTGCTCGTTTTTTTT	18	2	16	11.11%	41	8	33	19.51%	50	5	45	10.00%
T219	AAAAAAAAGCTAAGTACAGTGCTTTCGCACTGTACTTAGCTTTTTTTT	7	7	0	100.00%	3	3	0	100.00%	0	0	0	I
T220	AAAAAAAACCTTAACACAGTGCTTTCGCACTGTGTTAAGGTTTTTTTT	9	9	0	100.00%	3	3	0	100.00%	3	3	0	100.00%
T221	AAAAAAAACGTGCATGCAGTGCGAAAGCACTGTACCCCGGTTTTTTTT	13	9	4	69.23%	14	14	0	100.00%	27	22	5	81.48%
T222	AAAAAAAAGGTCGGCGCAGTGCGAAAGCACTGGACACCCCTTTTTTTT	37	19	18	51.35%	33	16	17	48.48%	50	36	14	72.00%
T223	AAAAAAAAGGTTGCCTCAGTGCTTTCGCACTGCAATGGGGTTTTTTTT	38	7	31	18.42%	57	5	52	8.77%	30	2	28	6.67%
T224	AAAAAAAAGGGGTACGCAGTGCGAAAGCACTGTCCTCGGGTTTTTTTT	32	11	21	34.38%	23	7	16	30.43%	58	15	43	25.86%
T225	AAAAAAAACCCTAGGTCAGTGCGAAAGCACTGCCGACACCTTTTTTTT	40	3	37	7.50%	43	5	38	11.63%	43	0	43	0.00%
T226	AAAAAAAAGCTAGTTGCAGTGCTTTCGCACTGCAACTAGCTTTTTTTT	7	7	0	100.00%	13	13	0	100.00%	2	2	0	100.00%
T227	AAAAAAAAGGTTTCAACAGTGCTTTCGCACTGTTGAAACCTTTTTTTT	7	7	0	100.00%	8	8	0	100.00%	1	1	0	100.00%
T228	AAAAAAAAGGTCTATACAGTGCGAAAGCACTGTATAGACCTTTTTTTT	5	5	0	100.00%	4	4	0	100.00%	5	5	0	100.00%
T229	AAAAAAAACGACGGTACAGTGCGAAAGCACTGACCAGTGGTTTTTTTT	22	13	9	59.09%	39	17	22	43.59%	51	38	13	74.51%
T230	AAAAAAAACCGTTATGCAGTGCGAAAGCACTGAAATGGGCTTTTTTTT	31	13	18	41.94%	39	4	35	10.26%	54	12	42	22.22%
T231	AAAAAAAACCAATTATCAGTGCTTTCGCACTGATAATTGGTTTTTTTT	13	12	1	92.31%	13	13	0	100.00%	5	5	0	100.00%
T232	AAAAAAAAGCATCGCACAGTGCGAAAGCACTGCGTGATGGTTTTTTTT	29	18	11	62.07%	24	18	6	75.00%	47	41	6	87.23%
T233	AAAAAAAACGTAGGCCCAGTGCGAAAGCACTGAACTGCCCTTTTTTTT	24	7	17	29.17%	45	8	37	17.78%	69	38	31	55.07%
T234	AAAAAAAACCATTACACAGTGCGAAAGCACTGTGTAATGGTTTTTTTT	10	10	0	100.00%	6	6	0	100.00%	0	0	0	I
T235	AAAAAAAAGGTTTCTACAGTGCGAAAGCACTGTAGAAACCTTTTTTTT	8	8	0	100.00%	11	11	0	100.00%	7	7	0	100.00%
T236	AAAAAAAAGCTTAGTACAGTGCTTTCGCACTGTACTAAGCTTTTTTTT	1	1	0	100.00%	4	4	0	100.00%	2	2	0	100.00%
T237	AAAAAAAACGTCGATGCAGTGCTTTCGCACTGCATCGACGTTTTTTTT	28	28	0	100.00%	8	8	0	100.00%	8	8	0	100.00%
T238	AAAAAAAACCCAAATACAGTGCTTTCGCACTGTATTTGGGTTTTTTTT	9	9	0	100.00%	8	8	0	100.00%	7	7	0	100.00%
T239	AAAAAAAAGGTCGATTCAGTGCGAAAGCACTGAGCGAACCTTTTTTTT	22	19	3	86.36%	16	9	7	56.25%	29	14	15	48.28%
T240	AAAAAAAACGTTTGTTCAGTGCGAAAGCACTGAACAAACGTTTTTTTT	6	6	0	100.00%	11	11	0	100.00%	1	1	0	100.00%
T241	AAAAAAAAGCACGGGTCAGTGCGAAAGCACTGTATTCCCGTTTTTTTT	9	7	2	77.78%	10	6	4	60.00%	14	12	2	85.71%
T242	AAAAAAAACCAAAGTACAGTGCGAAAGCACTGGCCGTAGCTTTTTTTT	29	8	21	27.59%	41	11	30	26.83%	46	16	30	34.78%
T243	AAAAAAAAGCAGTTTACAGTGCGAAAGCACTGATGGCCCGTTTTTTTT	10	7	3	70.00%	5	2	3	40.00%	6	3	3	50.00%
T244	AAAAAAAACGTTATTGCAGTGCGAAAGCACTGCAATAACGTTTTTTTT	7	7	0	100.00%	5	5	0	100.00%	12	12	0	100.00%
T245	AAAAAAAACCGTTCGCCAGTGCGAAAGCACTGATACTTCGTTTTTTTT	33	2	31	6.06%	37	0	37	0.00%	48	0	48	0.00%
T246	AAAAAAAAGGATCGTGCAGTGCGAAAGCACTGACTTTTGCTTTTTTTT	10	8	2	80.00%	15	11	4	73.33%	9	9	0	100.00%
T247	AAAAAAAACGGAGGCTCAGTGCGAAAGCACTGTTAAAGCGTTTTTTTT	6	4	2	66.67%	11	8	3	72.73%	10	10	0	100.00%
T248	AAAAAAAAGCATTGCTCAGTGCGAAAGCACTGAAAAATGGTTTTTTTT	60	39	21	65.00%	58	40	18	68.97%	59	50	9	84.75%
T249	AAAAAAAACGTTTCGGCAGTGCTTTCGCACTGTAGTTACGTTTTTTTT	1	0	1	0.00%	8	0	8	0.00%	0	0	0	I
T250	AAAAAAAAGGAATTAACAGTGCTTTCGCACTGTTAATTCCTTTTTTTT	9	9	0	100.00%	6	6	0	100.00%	0	0	0	I
T251	AAAAAAAACCTACACGCAGTGCGAAAGCACTGTCTTGACGTTTTTTTT	12	7	5	58.33%	19	13	6	68.42%	16	7	9	43.75%
T252	AAAAAAAAGCGCTCGTCAGTGCGAAAGCACTGCATGAGGGTTTTTTTT	37	14	23	37.84%	49	24	25	48.98%	59	37	22	62.71%
T253	AAAAAAAACCGTTATACAGTGCTTTCGCACTGTATAACGGTTTTTTTT	19	18	1	94.74%	10	10	0	100.00%	5	5	0	100.00%
T254	AAAAAAAACCATACAACAGTGCTTTCGCACTGTTGTATGGTTTTTTTT	6	6	0	100.00%	4	4	0	100.00%	10	10	0	100.00%
T255	AAAAAAAAGGTCGTTACAGTGCGAAAGCACTGTAACGACCTTTTTTTT	16	16	0	100.00%	23	23	0	100.00%	17	17	0	100.00%
T256	AAAAAAAAGGCGATCTCAGTGCGAAAGCACTGTCTTATCGTTTTTTTT	50	38	12	76.00%	58	44	14	75.86%	104	91	13	87.50%
T257	AAAAAAAAGGTCGATACAGTGCTTTCGCACTGTATCGACCTTTTTTTT	5	5	0	100.00%	17	17	0	100.00%	12	12	0	100.00%
T258	AAAAAAAACGTATGAACAGTGCTTTCGCACTGTTCATACGTTTTTTTT	2	2	0	100.00%	3	3	0	100.00%	1	1	0	100.00%
T259	AAAAAAAACGAGCGCGCAGTGCGAAAGCACTGAGTAGTCCTTTTTTTT	13	10	3	76.92%	9	5	4	55.56%	7	7	0	100.00%
T260	AAAAAAAAGCAATTTTCAGTGCTTTCGCACTGAAAATTGCTTTTTTTT	0	0	0	I	5	5	0	100.00%	0	0	0	I
T261	AAAAAAAAGGAATTATCAGTGCGAAAGCACTGCCACAAGCTTTTTTTT	9	7	2	77.78%	5	0	5	0.00%	3	1	2	33.33%
T262	AAAAAAAAGGTTTTATCAGTGCGAAAGCACTGATAAAACCTTTTTTTT	1	1	0	100.00%	0	0	0	I	0	0	0	I
T263	AAAAAAAAGGTATCGACAGTGCGAAAGCACTGTCGATACCTTTTTTTT	4	4	0	100.00%	5	5	0	100.00%	1	1	0	100.00%
T264	AAAAAAAACGTTAAAACAGTGCTTTCGCACTGTTTTAACGTTTTTTTT	21	18	3	85.71%	11	11	0	100.00%	10	10	0	100.00%
T265	AAAAAAAACCTTACATCAGTGCGAAAGCACTGATGTAAGGTTTTTTTT	13	13	0	100.00%	12	12	0	100.00%	14	14	0	100.00%
T266	AAAAAAAAGGCTCGTACAGTGCGAAAGCACTGCATCCGGCTTTTTTTT	30	27	3	90.00%	43	42	1	97.67%	76	71	5	93.42%
T267	AAAAAAAACCTAAGTTCAGTGCTTTCGCACTGCGCGAAGCTTTTTTTT	37	2	35	5.41%	47	4	43	8.51%	45	9	36	20.00%
T268	AAAAAAAACCGAAGGTCAGTGCGAAAGCACTGTGGCTCCCTTTTTTTT	21	11	10	52.38%	22	8	14	36.36%	42	11	31	26.19%
T269	AAAAAAAAGGTTTGAACAGTGCGAAAGCACTGTTCAAACCTTTTTTTT	8	8	0	100.00%	4	4	0	100.00%	1	1	0	100.00%
T270	AAAAAAAAGCTGGGTGCAGTGCGAAAGCACTGAAGTGCCCTTTTTTTT	17	1	16	5.88%	20	5	15	25.00%	34	3	31	8.82%
T271	AAAAAAAACCATCCAGCAGTGCGAAAGCACTGTCGACGGCTTTTTTTT	18	5	13	27.78%	20	2	18	10.00%	46	12	34	26.09%
T272	AAAAAAAACGTACTTTCAGTGCGAAAGCACTGCCGTTGGCTTTTTTTT	3	0	3	0.00%	3	2	1	66.67%	9	0	9	0.00%
T273	AAAAAAAAGGCTGTATCAGTGCGAAAGCACTGACGGTGCGTTTTTTTT	35	20	15	57.14%	43	17	26	39.53%	64	41	23	64.06%
T274	AAAAAAAAGGGGATTGCAGTGCGAAAGCACTGAGAACGGGTTTTTTTT	15	1	14	6.67%	13	1	12	7.69%	35	7	28	20.00%
T275	AAAAAAAAGGACTGTACAGTGCTTTCGCACTGTACAGTCCTTTTTTTT	1	1	0	100.00%	5	5	0	100.00%	6	6	0	100.00%
T276	AAAAAAAACGCTGGTCCAGTGCTTTCGCACTGATTTGGGCTTTTTTTT	9	0	9	0.00%	19	0	19	0.00%	29	2	27	6.90%
T277	AAAAAAAACGGGGCTACAGTGCGAAAGCACTGCCCTAACCTTTTTTTT	34	34	0	100.00%	63	61	2	96.83%	65	64	1	98.46%
T278	AAAAAAAAGCTTAAGACAGTGCGAAAGCACTGATCACAGGTTTTTTTT	14	13	1	92.86%	25	22	3	88.00%	29	27	2	93.10%
T279	AAAAAAAAGCTCGTCGCAGTGCGAAAGCACTGTTCTGTCCTTTTTTTT	30	3	27	10.00%	44	0	44	0.00%	40	0	40	0.00%
T280	AAAAAAAAGCTAAGGCCAGTGCGAAAGCACTGAATGCCCGTTTTTTTT	10	0	10	0.00%	15	0	15	0.00%	14	1	13	7.14%
T281	AAAAAAAAGCACCTCACAGTGCGAAAGCACTGGAATCACGTTTTTTTT	16	2	14	12.50%	28	2	26	7.14%	49	6	43	12.24%
T282	AAAAAAAACCTGAACCCAGTGCGAAAGCACTGCTACAGCCTTTTTTTT	16	12	4	75.00%	27	21	6	77.78%	48	38	10	79.17%
T283	AAAAAAAACCGTTACGCAGTGCTTTCGCACTGCGTAACGGTTTTTTTT	12	12	0	100.00%	8	8	0	100.00%	5	4	1	80.00%
T284	AAAAAAAAGGTATAGTCAGTGCTTTCGCACTGACTATACCTTTTTTTT	5	5	0	100.00%	3	3	0	100.00%	0	0	0	I
T285	AAAAAAAAGGTTTTAGCAGTGCTTTCGCACTGCTAAAACCTTTTTTTT	2	2	0	100.00%	1	1	0	100.00%	0	0	0	I
T286	AAAAAAAACGTTGGAGCAGTGCGAAAGCACTGGGCAAACCTTTTTTTT	18	0	18	0.00%	17	1	16	5.88%	19	2	17	10.53%
T287	AAAAAAAACGCACACGCAGTGCGAAAGCACTGGCCCAAGCTTTTTTTT	21	11	10	52.38%	14	2	12	14.29%	54	23	31	42.59%
T288	AAAAAAAACCTTATGACAGTGCTTTCGCACTGTCATAAGGTTTTTTTT	8	8	0	100.00%	5	5	0	100.00%	2	2	0	100.00%
T289	AAAAAAAACGTTTTCACAGTGCGAAAGCACTGTGAAAACGTTTTTTTT	4	4	0	100.00%	10	10	0	100.00%	5	5	0	100.00%
T290	AAAAAAAACGTGAGTACAGTGCTTTCGCACTGTACTCACGTTTTTTTT	1	1	0	100.00%	5	5	0	100.00%	2	2	0	100.00%
T291	AAAAAAAACCGGTGTGCAGTGCGAAAGCACTGGGACGTCGTTTTTTTT	13	13	0	100.00%	20	20	0	100.00%	39	39	0	100.00%
T292	AAAAAAAACGTTGTAACAGTGCGAAAGCACTGTTACAACGTTTTTTTT	5	5	0	100.00%	1	1	0	100.00%	2	2	0	100.00%
T293	AAAAAAAAGCTATTAACAGTGCGAAAGCACTGTTAATAGCTTTTTTTT	8	8	0	100.00%	6	6	0	100.00%	4	4	0	100.00%
T294	AAAAAAAACGTTTCTGCAGTGCGAAAGCACTGCCACTCGCTTTTTTTT	15	0	15	0.00%	37	0	37	0.00%	40	0	40	0.00%
T295	AAAAAAAAGCGTTATTCAGTGCGAAAGCACTGCAGTCCGCTTTTTTTT	6	1	5	16.67%	7	3	4	42.86%	7	6	1	85.71%
T296	AAAAAAAACGTTAACACAGTGCTTTCGCACTGTGTTAACGTTTTTTTT	6	6	0	100.00%	7	7	0	100.00%	5	5	0	100.00%
T297	AAAAAAAACGGGGGGGCAGTGCTTTCGCACTGAACTCCGCTTTTTTTT	25	17	8	68.00%	33	16	17	48.48%	51	32	19	62.75%
T298	AAAAAAAAGGTCAACACAGTGCGAAAGCACTGAGACGCGGTTTTTTTT	18	6	12	33.33%	13	6	7	46.15%	35	18	17	51.43%
T299	AAAAAAAACGCTAGGACAGTGCGAAAGCACTGCTAAAACCTTTTTTTT	32	1	31	3.13%	18	1	17	5.56%	40	2	38	5.00%
T300	AAAAAAAAGGTTGGGCCAGTGCGAAAGCACTGCGATCCCGTTTTTTTT	26	7	19	26.92%	20	7	13	35.00%	44	9	35	20.45%
T301	AAAAAAAACGATCCTCCAGTGCGAAAGCACTGCGATTGGCTTTTTTTT	25	3	22	12.00%	34	1	33	2.94%	36	5	31	13.89%
T302	AAAAAAAACCTGAGCTCAGTGCGAAAGCACTGCCCAATCGTTTTTTTT	2	1	1	50.00%	2	0	2	0.00%	3	0	3	0.00%
T303	AAAAAAAACCGTGCAACAGTGCGAAAGCACTGGTATCACCTTTTTTTT	15	8	7	53.33%	18	7	11	38.89%	16	8	8	50.00%
T304	AAAAAAAAGGTGAAGTCAGTGCGAAAGCACTGTCCCCGCCTTTTTTTT	16	13	3	81.25%	14	8	6	57.14%	51	28	23	54.90%
T305	AAAAAAAAGGCGTAACCAGTGCGAAAGCACTGCTCCCCCGTTTTTTTT	14	3	11	21.43%	23	1	22	4.35%	28	8	20	28.57%
T306	AAAAAAAACGACGACACAGTGCGAAAGCACTGCCTAAAGCTTTTTTTT	20	2	18	10.00%	19	1	18	5.26%	53	0	53	0.00%
T307	AAAAAAAAGCATCACACAGTGCGAAAGCACTGCAACCGCGTTTTTTTT	17	5	12	29.41%	19	4	15	21.05%	43	8	35	18.60%
T308	AAAAAAAAGGTTAGTGCAGTGCTTTCGCACTGCACTAACCTTTTTTTT	9	8	1	88.89%	0	0	0	I	6	5	1	83.33%
T309	AAAAAAAAGCGGCAGTCAGTGCGAAAGCACTGCGTCCACGTTTTTTTT	3	0	3	0.00%	0	0	0	I	5	0	5	0.00%
T310	AAAAAAAACGTTGTAACAGTGCTTTCGCACTGTTACAACGTTTTTTTT	6	6	0	100.00%	3	3	0	100.00%	4	4	0	100.00%
T311	AAAAAAAACGTCGTTACAGTGCGAAAGCACTGTAACGACGTTTTTTTT	22	22	0	100.00%	23	23	0	100.00%	18	18	0	100.00%
T312	AAAAAAAACCGTTTGTCAGTGCGAAAGCACTGCACGCGCCTTTTTTTT	27	9	18	33.33%	23	6	17	26.09%	42	14	28	33.33%
T313	AAAAAAAAGGGTTATACAGTGCTTTCGCACTGGGCGTCCGTTTTTTTT	1	1	0	100.00%	2	2	0	100.00%	4	2	2	50.00%
T314	AAAAAAAAGCATTCTCCAGTGCGAAAGCACTGGAGAATGGTTTTTTTT	8	8	0	100.00%	3	3	0	100.00%	4	4	0	100.00%
T315	AAAAAAAACGCTGGCCCAGTGCGAAAGCACTGCAACTCGGTTTTTTTT	11	2	9	18.18%	16	5	11	31.25%	26	14	12	53.85%
T316	AAAAAAAAGGTAGTTTCAGTGCTTTCGCACTGAAACTACCTTTTTTTT	22	22	0	100.00%	13	13	0	100.00%	20	20	0	100.00%
T317	AAAAAAAACGATCAGCCAGTGCGAAAGCACTGTAACAAGCTTTTTTTT	26	5	21	19.23%	22	1	21	4.55%	49	13	36	26.53%
T318	AAAAAAAAGCCATTGTCAGTGCTTTCGCACTGGTCCAACGTTTTTTTT	20	0	20	0.00%	22	0	22	0.00%	18	0	18	0.00%
T319	AAAAAAAACCCGGGTGCAGTGCGAAAGCACTGACTCGAGCTTTTTTTT	26	26	0	100.00%	37	22	15	59.46%	62	59	3	95.16%
T320	AAAAAAAACGTTAGTACAGTGCTTTCGCACTGTACTAACGTTTTTTTT	6	6	0	100.00%	14	14	0	100.00%	5	4	1	80.00%
T321	AAAAAAAACGGGTTTACAGTGCGAAAGCACTGCGTGCCCCTTTTTTTT	5	5	0	100.00%	3	1	2	33.33%	7	6	1	85.71%
T322	AAAAAAAACCAGGTGGCAGTGCGAAAGCACTGTAATATGGTTTTTTTT	46	40	6	86.96%	38	32	6	84.21%	76	69	7	90.79%
T323	AAAAAAAACGTTCTACCAGTGCGAAAGCACTGTTACGGGCTTTTTTTT	22	7	15	31.82%	27	7	20	25.93%	33	14	19	42.42%
T324	AAAAAAAACCACACGTCAGTGCGAAAGCACTGGCTCGGCCTTTTTTTT	20	7	13	35.00%	21	6	15	28.57%	34	10	24	29.41%
T325	AAAAAAAAGGTCAATTCAGTGCTTTCGCACTGAATTGACCTTTTTTTT	5	5	0	100.00%	6	6	0	100.00%	1	1	0	100.00%
T326	AAAAAAAACGGCAGGTCAGTGCGAAAGCACTGCTTCCCGCTTTTTTTT	31	21	10	67.74%	35	25	10	71.43%	55	39	16	70.91%
T327	AAAAAAAAGCTATTGACAGTGCTTTCGCACTGTCAATAGCTTTTTTTT	2	2	0	100.00%	2	2	0	100.00%	3	3	0	100.00%
T328	AAAAAAAAGGTGGTTACAGTGCGAAAGCACTGGCCAAGCGTTTTTTTT	31	10	21	32.26%	18	4	14	22.22%	46	17	29	36.96%
T329	AAAAAAAACCTGTAAGCAGTGCGAAAGCACTGTGTACAGCTTTTTTTT	26	18	8	69.23%	28	24	4	85.71%	43	42	1	97.67%
T330	AAAAAAAACCAGGTTCCAGTGCTTTCGCACTGCTTGGCCCTTTTTTTT	25	0	25	0.00%	22	0	22	0.00%	29	2	27	6.90%
T331	AAAAAAAAGGAACTTACAGTGCGAAAGCACTGCTCTCTGGTTTTTTTT	26	9	17	34.62%	23	9	14	39.13%	62	33	29	53.23%
T332	AAAAAAAAGCTAAGTTCAGTGCGAAAGCACTGAACTTAGCTTTTTTTT	14	14	0	100.00%	7	6	1	85.71%	6	6	0	100.00%
T333	AAAAAAAACGTTTTATCAGTGCGAAAGCACTGATAAAACGTTTTTTTT	4	4	0	100.00%	5	4	1	80.00%	0	0	0	I
T334	AAAAAAAAGCGGACGGCAGTGCTTTCGCACTGTGCTCCGGTTTTTTTT	17	2	15	11.76%	5	0	5	0.00%	22	0	22	0.00%
T335	AAAAAAAACGAGTACACAGTGCGAAAGCACTGATAGGTCCTTTTTTTT	2	0	2	0.00%	3	3	0	100.00%	3	3	0	100.00%
T336	AAAAAAAAGGTTATTACAGTGCTTTCGCACTGTAATAACCTTTTTTTT	4	4	0	100.00%	3	3	0	100.00%	1	1	0	100.00%
T337	AAAAAAAAGGTTAGCACAGTGCTTTCGCACTGTGCTAACCTTTTTTTT	8	8	0	100.00%	2	2	0	100.00%	1	1	0	100.00%
T338	AAAAAAAAGCTTTGAACAGTGCGAAAGCACTGTTCAAAGCTTTTTTTT	13	13	0	100.00%	8	8	0	100.00%	5	5	0	100.00%
T339	AAAAAAAAGCTGTAATCAGTGCGAAAGCACTGATTACAGCTTTTTTTT	4	4	0	100.00%	14	14	0	100.00%	3	3	0	100.00%
T340	AAAAAAAAGCATTGTACAGTGCGAAAGCACTGAACCCCCCTTTTTTTT	22	1	21	4.55%	26	2	24	7.69%	23	0	23	0.00%
T341	AAAAAAAACGGGTAAGCAGTGCGAAAGCACTGAAAGTAGCTTTTTTTT	5	1	4	20.00%	8	0	8	0.00%	8	0	8	0.00%
T342	AAAAAAAAGGAGGGAGCAGTGCGAAAGCACTGTACAGACCTTTTTTTT	26	2	24	7.69%	31	0	31	0.00%	31	0	31	0.00%
T343	AAAAAAAAGCTACGTTCAGTGCGAAAGCACTGGGTCCTCGTTTTTTTT	27	1	26	3.70%	23	0	23	0.00%	22	7	15	31.82%
T344	AAAAAAAACGAGTGCTCAGTGCGAAAGCACTGCCGATGCCTTTTTTTT	5	1	4	20.00%	23	7	16	30.43%	14	0	14	0.00%
T345	AAAAAAAACCGTTTGACAGTGCTTTCGCACTGTCAAACGGTTTTTTTT	19	19	0	100.00%	6	6	0	100.00%	0	0	0	I
T346	AAAAAAAACCGGGCATCAGTGCTTTCGCACTGACGGTTCCTTTTTTTT	26	9	17	34.62%	22	3	19	13.64%	34	17	17	50.00%
T347	AAAAAAAAGGAGTCCTCAGTGCTTTCGCACTGCAACCGCGTTTTTTTT	26	2	24	7.69%	45	2	43	4.44%	22	2	20	9.09%
T348	AAAAAAAACCTTAGGTCAGTGCTTTCGCACTGACCTAAGGTTTTTTTT	4	4	0	100.00%	11	11	0	100.00%	10	10	0	100.00%
T349	AAAAAAAACCGTTATGCAGTGCGAAAGCACTGCATAACGGTTTTTTTT	15	15	0	100.00%	4	4	0	100.00%	4	4	0	100.00%
T350	AAAAAAAAGCACTGTCCAGTGCGAAAGCACTGGGTCCTGCTTTTTTTT	13	4	9	30.77%	35	19	16	54.29%	48	38	10	79.17%
T351	AAAAAAAAGCTTATATCAGTGCTTTCGCACTGGGCAGAGGTTTTTTTT	15	2	13	13.33%	13	0	13	0.00%	20	0	20	0.00%
T352	AAAAAAAACCATTTAACAGTGCTTTCGCACTGTTAAATGGTTTTTTTT	8	8	0	100.00%	12	12	0	100.00%	19	19	0	100.00%
T353	AAAAAAAAGGGATGGTCAGTGCTTTCGCACTGGCACCTGCTTTTTTTT	28	12	16	42.86%	25	10	15	40.00%	15	9	6	60.00%
T354	AAAAAAAAGGTAGATTCAGTGCGAAAGCACTGAGACTGCGTTTTTTTT	36	33	3	91.67%	30	28	2	93.33%	41	40	1	97.56%
T355	AAAAAAAAGGGTTGACCAGTGCGAAAGCACTGCAAGTTGCTTTTTTTT	19	5	14	26.32%	19	4	15	21.05%	49	26	23	53.06%
T356	AAAAAAAAGGAATGTTCAGTGCTTTCGCACTGAACATTCCTTTTTTTT	4	4	0	100.00%	5	4	1	80.00%	4	4	0	100.00%
T357	AAAAAAAACGTTAACTCAGTGCTTTCGCACTGAGTTAACGTTTTTTTT	23	23	0	100.00%	6	6	0	100.00%	16	15	1	93.75%
T358	AAAAAAAACGTTGTAGCAGTGCTTTCGCACTGCTACAACGTTTTTTTT	8	8	0	100.00%	1	1	0	100.00%	6	6	0	100.00%
T359	AAAAAAAACCCTCTGTCAGTGCGAAAGCACTGCACCTAGGTTTTTTTT	22	6	16	27.27%	21	6	15	28.57%	19	2	17	10.53%
T360	AAAAAAAAGGTCAGAACAGTGCGAAAGCACTGTTCTGACCTTTTTTTT	13	13	0	100.00%	7	7	0	100.00%	16	16	0	100.00%
T361	AAAAAAAACGCAGCTTCAGTGCGAAAGCACTGCACCATCCTTTTTTTT	13	2	11	15.38%	10	0	10	0.00%	11	0	11	0.00%
T362	AAAAAAAACCGGAGTACAGTGCTTTCGCACTGTTGGGGCCTTTTTTTT	32	3	29	9.38%	37	1	36	2.70%	28	2	26	7.14%
T363	AAAAAAAAGGTTAATGCAGTGCTTTCGCACTGCATTAACCTTTTTTTT	8	8	0	100.00%	4	4	0	100.00%	7	7	0	100.00%
T364	AAAAAAAAGCATTGATCAGTGCTTTCGCACTGATCAATGCTTTTTTTT	0	0	0	I	1	1	0	100.00%	4	4	0	100.00%
T365	AAAAAAAACGTGTATCCAGTGCTTTCGCACTGGATACACGTTTTTTTT	5	5	0	100.00%	7	7	0	100.00%	9	9	0	100.00%
T366	AAAAAAAACCTTTCAGCAGTGCTTTCGCACTGCTGAAAGGTTTTTTTT	9	9	0	100.00%	9	9	0	100.00%	9	9	0	100.00%
T367	AAAAAAAAGGCTATGTCAGTGCGAAAGCACTGCCGGAAGGTTTTTTTT	16	7	9	43.75%	31	19	12	61.29%	51	28	23	54.90%
T368	AAAAAAAACGTTAGATCAGTGCGAAAGCACTGATCTAACGTTTTTTTT	4	4	0	100.00%	7	7	0	100.00%	0	0	0	I
T369	AAAAAAAAGGTGTTCTCAGTGCGAAAGCACTGCGAAGTGGTTTTTTTT	18	10	8	55.56%	23	14	9	60.87%	35	15	20	42.86%
T370	AAAAAAAAGGGTAACGCAGTGCTTTCGCACTGAAAGACGGTTTTTTTT	25	2	23	8.00%	23	3	20	13.04%	39	11	28	28.21%
T371	AAAAAAAAGGTTGTATCAGTGCTTTCGCACTGATACAACCTTTTTTTT	0	0	0	I	3	3	0	100.00%	0	0	0	I
T372	AAAAAAAAGGCTGCTTCAGTGCTTTCGCACTGGGCCGTGGTTTTTTTT	3	1	2	33.33%	0	0	0	I	6	4	2	66.67%
T373	AAAAAAAACCTGTATACAGTGCGAAAGCACTGTATACAGGTTTTTTTT	9	9	0	100.00%	3	3	0	100.00%	9	9	0	100.00%
T374	AAAAAAAAGGTAGTCACAGTGCGAAAGCACTGTCCGGCCGTTTTTTTT	26	0	26	0.00%	20	0	20	0.00%	32	0	32	0.00%
T375	AAAAAAAAGGTAGAATCAGTGCTTTCGCACTGATTCTACCTTTTTTTT	17	17	0	100.00%	10	10	0	100.00%	4	4	0	100.00%
T376	AAAAAAAAGGTAACATCAGTGCTTTCGCACTGATGTTACCTTTTTTTT	19	19	0	100.00%	3	3	0	100.00%	3	3	0	100.00%
T377	AAAAAAAAGCTTTATACAGTGCTTTCGCACTGTATAAAGCTTTTTTTT	4	4	0	100.00%	2	2	0	100.00%	0	0	0	I
T378	AAAAAAAAGCGTCAATCAGTGCGAAAGCACTGCGGTGTGGTTTTTTTT	28	5	23	17.86%	26	4	22	15.38%	37	5	32	13.51%
T379	AAAAAAAAGCTTTATGCAGTGCTTTCGCACTGCATAAAGCTTTTTTTT	8	8	0	100.00%	4	4	0	100.00%	6	6	0	100.00%
T380	AAAAAAAACGCGGAGACAGTGCGAAAGCACTGCTTAACCCTTTTTTTT	16	3	13	18.75%	26	2	24	7.69%	30	10	20	33.33%
T381	AAAAAAAACCTGTCTCCAGTGCGAAAGCACTGTGCACTCGTTTTTTTT	12	2	10	16.67%	22	5	17	22.73%	24	6	18	25.00%
T382	AAAAAAAACCGTTTCGCAGTGCGAAAGCACTGGAAAGGCGTTTTTTTT	12	11	1	91.67%	15	9	6	60.00%	37	20	17	54.05%
T383	AAAAAAAAGCGCCTGACAGTGCGAAAGCACTGACAAATCGTTTTTTTT	20	8	12	40.00%	15	4	11	26.67%	37	3	34	8.11%
T384	AAAAAAAACCCGATCACAGTGCGAAAGCACTGCAGACTCCTTTTTTTT	18	3	15	16.67%	20	2	18	10.00%	23	3	20	13.04%
T385	AAAAAAAACGGGGGTCCAGTGCGAAAGCACTGACGGAACGTTTTTTTT	17	4	13	23.53%	23	10	13	43.48%	33	9	24	27.27%
T386	AAAAAAAAGCTTGTAACAGTGCGAAAGCACTGTTACAAGCTTTTTTTT	2	2	0	100.00%	10	10	0	100.00%	5	5	0	100.00%
T387	AAAAAAAACGACACGTCAGTGCGAAAGCACTGGGTGCCGCTTTTTTTT	13	7	6	53.85%	11	8	3	72.73%	24	14	10	58.33%
T388	AAAAAAAAGGTTAACACAGTGCTTTCGCACTGTGTTAACCTTTTTTTT	2	2	0	100.00%	1	1	0	100.00%	0	0	0	I
T389	AAAAAAAAGGTAATTACAGTGCTTTCGCACTGTAATTACCTTTTTTTT	6	6	0	100.00%	4	4	0	100.00%	5	5	0	100.00%
T390	AAAAAAAAGGTAAGCACAGTGCTTTCGCACTGTGCTTACCTTTTTTTT	1	1	0	100.00%	0	0	0	I	0	0	0	I
T391	AAAAAAAACCGAATATCAGTGCGAAAGCACTGAAAAGGCGTTTTTTTT	41	41	0	100.00%	35	35	0	100.00%	51	50	1	98.04%
T392	AAAAAAAACGATTTGTCAGTGCTTTCGCACTGACAAATCGTTTTTTTT	8	8	0	100.00%	9	9	0	100.00%	17	14	3	82.35%
T393	AAAAAAAACCATTGTTCAGTGCTTTCGCACTGAACAATGGTTTTTTTT	11	11	0	100.00%	6	6	0	100.00%	4	4	0	100.00%
T394	AAAAAAAAGCATCGCGCAGTGCGAAAGCACTGTTCCTGGGTTTTTTTT	2	2	0	100.00%	6	5	1	83.33%	6	6	0	100.00%
T395	AAAAAAAAGGTTGGTACAGTGCGAAAGCACTGTACCAACCTTTTTTTT	25	24	1	96.00%	17	17	0	100.00%	11	11	0	100.00%
T396	AAAAAAAAGGTGATGTCAGTGCTTTCGCACTGACATCACCTTTTTTTT	16	15	1	93.75%	7	7	0	100.00%	9	9	0	100.00%
T397	AAAAAAAAGGCTTTTCCAGTGCGAAAGCACTGCTAGTCGGTTTTTTTT	20	5	15	25.00%	21	3	18	14.29%	45	9	36	20.00%
T398	AAAAAAAAGCTGTTTGCAGTGCGAAAGCACTGTACGCCGGTTTTTTTT	16	12	4	75.00%	23	21	2	91.30%	29	23	6	79.31%
T399	AAAAAAAACGTCAAATCAGTGCGAAAGCACTGAGCCAGGCTTTTTTTT	14	7	7	50.00%	24	5	19	20.83%	37	11	26	29.73%
T400	AAAAAAAACCTTTAAACAGTGCGAAAGCACTGTTTAAAGGTTTTTTTT	8	8	0	100.00%	2	2	0	100.00%	3	3	0	100.00%
T401	AAAAAAAACCTTAGTGCAGTGCGAAAGCACTGCACTAAGGTTTTTTTT	3	3	0	100.00%	1	1	0	100.00%	3	3	0	100.00%
T402	AAAAAAAACCAATTGTCAGTGCGAAAGCACTGACAATTGGTTTTTTTT	10	10	0	100.00%	6	6	0	100.00%	1	1	0	100.00%
T403	AAAAAAAAGGTTGCAACAGTGCTTTCGCACTGGGTTACGCTTTTTTTT	32	4	28	12.50%	30	2	28	6.67%	27	0	27	0.00%
T404	AAAAAAAAGGTTATGTCAGTGCTTTCGCACTGACATAACCTTTTTTTT	1	1	0	100.00%	1	1	0	100.00%	3	3	0	100.00%
T405	AAAAAAAAGCCAGTCTCAGTGCGAAAGCACTGAGCCCGCGTTTTTTTT	21	3	18	14.29%	8	1	7	12.50%	31	9	22	29.03%
T406	AAAAAAAACGTTACTTCAGTGCGAAAGCACTGAAGTAACGTTTTTTTT	12	12	0	100.00%	15	15	0	100.00%	21	20	1	95.24%
T407	AAAAAAAACCAAAATTCAGTGCTTTCGCACTGAATTTTGGTTTTTTTT	13	13	0	100.00%	19	19	0	100.00%	12	12	0	100.00%
T408	AAAAAAAAGGTGTAATCAGTGCTTTCGCACTGATTACACCTTTTTTTT	9	8	1	88.89%	0	0	0	I	5	5	0	100.00%
T409	AAAAAAAAGGGATTTCCAGTGCGAAAGCACTGCGACCAGGTTTTTTTT	14	2	12	14.29%	29	9	20	31.03%	42	14	28	33.33%
T410	AAAAAAAAGGATTATTCAGTGCTTTCGCACTGAATAATCCTTTTTTTT	1	1	0	100.00%	4	4	0	100.00%	8	8	0	100.00%
T411	AAAAAAAACGTGCTGTCAGTGCTTTCGCACTGATCCGTGCTTTTTTTT	21	5	16	23.81%	26	7	19	26.92%	29	16	13	55.17%
T412	AAAAAAAACGTGGGTGCAGTGCTTTCGCACTGTGCAAGCCTTTTTTTT	18	1	17	5.56%	29	6	23	20.69%	22	3	19	13.64%
T413	AAAAAAAACGATTTAACAGTGCGAAAGCACTGTTAAATCGTTTTTTTT	8	7	1	87.50%	6	1	5	16.67%	4	1	3	25.00%
T414	AAAAAAAACCATTTAACAGTGCTTTCGCACTGAGCGAGGCTTTTTTTT	28	3	25	10.71%	30	0	30	0.00%	61	3	58	4.92%
T415	AAAAAAAAGGGTTGAGCAGTGCTTTCGCACTGGGGCCCCGTTTTTTTT	1	1	0	100.00%	1	1	0	100.00%	0	0	0	I
T416	AAAAAAAACGCATTTTCAGTGCGAAAGCACTGCGCCCGGGTTTTTTTT	9	3	6	33.33%	9	3	6	33.33%	12	4	8	33.33%
T417	AAAAAAAAGGTTAAGCCAGTGCTTTCGCACTGCGCAGTGGTTTTTTTT	11	5	6	45.45%	7	1	6	14.29%	17	3	14	17.65%
T418	AAAAAAAAGGTATGATCAGTGCGAAAGCACTGATCATACCTTTTTTTT	7	7	0	100.00%	3	3	0	100.00%	4	4	0	100.00%
T419	AAAAAAAACGTTGATGCAGTGCTTTCGCACTGCATCAACGTTTTTTTT	6	6	0	100.00%	4	4	0	100.00%	6	6	0	100.00%
T420	AAAAAAAAGGAAAAGACAGTGCGAAAGCACTGAAGATGCCTTTTTTTT	10	1	9	10.00%	11	4	7	36.36%	14	5	9	35.71%
T421	AAAAAAAACGTTACTTCAGTGCTTTCGCACTGAAGTAACGTTTTTTTT	8	8	0	100.00%	8	7	1	87.50%	5	5	0	100.00%
T422	AAAAAAAACGATTGTTCAGTGCGAAAGCACTGTTGCCGGCTTTTTTTT	22	0	22	0.00%	23	4	19	17.39%	34	5	29	14.71%
T423	AAAAAAAACCGGTATTCAGTGCGAAAGCACTGGATAATCGTTTTTTTT	27	24	3	88.89%	34	34	0	100.00%	31	31	0	100.00%
T424	AAAAAAAAGCCCTGTCCAGTGCGAAAGCACTGTGTCGGCGTTTTTTTT	11	11	0	100.00%	14	14	0	100.00%	21	18	3	85.71%
T425	AAAAAAAAGGGATGAACAGTGCGAAAGCACTGCTGACGCGTTTTTTTT	14	3	11	21.43%	19	7	12	36.84%	35	11	24	31.43%
T426	AAAAAAAAGGCTGGTTCAGTGCGAAAGCACTGCGGTTTGGTTTTTTTT	24	3	21	12.50%	27	6	21	22.22%	43	8	35	18.60%
T427	AAAAAAAAGCTAGGTTCAGTGCGAAAGCACTGCCGTGACCTTTTTTTT	20	2	18	10.00%	17	3	14	17.65%	13	4	9	30.77%
T428	AAAAAAAAGCTATGTTCAGTGCTTTCGCACTGAACATAGCTTTTTTTT	6	6	0	100.00%	4	4	0	100.00%	2	2	0	100.00%
T429	AAAAAAAACGCATTGACAGTGCGAAAGCACTGAACCCCGCTTTTTTTT	19	0	19	0.00%	30	0	30	0.00%	17	3	14	17.65%
T430	AAAAAAAACCTTCTGGCAGTGCTTTCGCACTGTTAACGGCTTTTTTTT	1	0	1	0.00%	0	0	0	I	0	0	0	I
T431	AAAAAAAACCTAACTGCAGTGCTTTCGCACTGCAGTTAGGTTTTTTTT	17	17	0	100.00%	2	2	0	100.00%	0	0	0	I
T432	AAAAAAAACCCTAGTTCAGTGCGAAAGCACTGCTCGCAGCTTTTTTTT	22	7	15	31.82%	25	6	19	24.00%	47	29	18	61.70%
T433	AAAAAAAACGTGTGTTCAGTGCTTTCGCACTGAACACACGTTTTTTTT	6	6	0	100.00%	5	5	0	100.00%	12	12	0	100.00%
T434	AAAAAAAACCAAGCGCCAGTGCGAAAGCACTGTACTTTGCTTTTTTTT	13	0	13	0.00%	20	0	20	0.00%	39	1	38	2.56%
T435	AAAAAAAAGGAGTGGACAGTGCGAAAGCACTGATCCGTCCTTTTTTTT	42	6	36	14.29%	29	5	24	17.24%	22	11	11	50.00%
T436	AAAAAAAAGGTTGCCTCAGTGCGAAAGCACTGCTCCCGGGTTTTTTTT	16	4	12	25.00%	16	10	6	62.50%	15	6	9	40.00%
T437	AAAAAAAACGTATATACAGTGCGAAAGCACTGTATATACGTTTTTTTT	1	1	0	100.00%	0	0	0	I	0	0	0	I
T438	AAAAAAAACCGCTCGGCAGTGCTTTCGCACTGTTCGGCCCTTTTTTTT	31	25	6	80.65%	24	19	5	79.17%	38	31	7	81.58%
T439	AAAAAAAACCGAAGTACAGTGCGAAAGCACTGCATACCCCTTTTTTTT	7	0	7	0.00%	24	2	22	8.33%	21	3	18	14.29%
T440	AAAAAAAAGCTTATGTCAGTGCGAAAGCACTGACATAAGCTTTTTTTT	9	9	0	100.00%	1	1	0	100.00%	2	2	0	100.00%
T441	AAAAAAAAGGTACGAACAGTGCTTTCGCACTGTTCGTACCTTTTTTTT	5	5	0	100.00%	2	2	0	100.00%	2	2	0	100.00%
T442	AAAAAAAACGATAATTCAGTGCGAAAGCACTGGAAGCAGCTTTTTTTT	8	1	7	12.50%	28	7	21	25.00%	35	5	30	14.29%
T443	AAAAAAAAGGTGGTAGCAGTGCTTTCGCACTGCTACCACCTTTTTTTT	6	6	0	100.00%	10	10	0	100.00%	8	8	0	100.00%
T444	AAAAAAAAGGGTGCTTCAGTGCGAAAGCACTGCGCGATGGTTTTTTTT	18	13	5	72.22%	24	16	8	66.67%	42	26	16	61.90%
T445	AAAAAAAACCATCAAGCAGTGCTTTCGCACTGCTTGATGGTTTTTTTT	21	21	0	100.00%	7	7	0	100.00%	27	27	0	100.00%
T446	AAAAAAAAGGTGATGTCAGTGCGAAAGCACTGACATCACCTTTTTTTT	8	8	0	100.00%	11	11	0	100.00%	1	1	0	100.00%
T447	AAAAAAAAGCGTTAGGCAGTGCTTTCGCACTGGGTCGGGGTTTTTTTT	21	8	13	38.10%	26	16	10	61.54%	10	2	8	20.00%
T448	AAAAAAAACGGATGAACAGTGCGAAAGCACTGTTCATCGGTTTTTTTT	9	8	1	88.89%	16	16	0	100.00%	13	11	2	84.62%
T449	AAAAAAAAGCGTGGAGCAGTGCTTTCGCACTGCAACTTCGTTTTTTTT	24	1	23	4.17%	23	8	15	34.78%	30	3	27	10.00%
T450	AAAAAAAAGCTTTGTTCAGTGCTTTCGCACTGAACAAAGCTTTTTTTT	2	2	0	100.00%	2	2	0	100.00%	5	5	0	100.00%
T451	AAAAAAAACCTTAGAGCAGTGCGAAAGCACTGTGCCCGCGTTTTTTTT	10	8	2	80.00%	11	7	4	63.64%	9	1	8	11.11%
T452	AAAAAAAAGGTAGTAACAGTGCTTTCGCACTGTTACTACCTTTTTTTT	4	4	0	100.00%	5	5	0	100.00%	1	1	0	100.00%
T453	AAAAAAAAGCTTTACTCAGTGCTTTCGCACTGAGTAAAGCTTTTTTTT	2	2	0	100.00%	3	3	0	100.00%	5	5	0	100.00%
T454	AAAAAAAACGAGTGTACAGTGCGAAAGCACTGTACACTCGTTTTTTTT	12	12	0	100.00%	2	2	0	100.00%	0	0	0	I
T455	AAAAAAAAGCTAGTGTCAGTGCGAAAGCACTGACACTAGGTTTTTTTT	1	1	0	100.00%	1	1	0	100.00%	0	0	0	I
T456	AAAAAAAACGTTTCAACAGTGCTTTCGCACTGTTGAAACGTTTTTTTT	4	4	0	100.00%	11	10	1	90.91%	12	12	0	100.00%
T457	AAAAAAAAGGTTATCTCAGTGCTTTCGCACTGAGATAACCTTTTTTTT	4	4	0	100.00%	1	1	0	100.00%	1	1	0	100.00%
T458	AAAAAAAAGGTGTGTGCAGTGCTTTCGCACTGCACACACCTTTTTTTT	2	2	0	100.00%	3	3	0	100.00%	4	4	0	100.00%
T459	AAAAAAAAGGTCTGTGCAGTGCTTTCGCACTGCACAGACCTTTTTTTT	6	6	0	100.00%	3	3	0	100.00%	9	9	0	100.00%
T460	AAAAAAAAGGCACTTACAGTGCGAAAGCACTGCTGCTAGCTTTTTTTT	17	9	8	52.94%	16	9	7	56.25%	19	4	15	21.05%
T461	AAAAAAAAGCAGTATTCAGTGCTTTCGCACTGAATACTGCTTTTTTTT	16	16	0	100.00%	4	4	0	100.00%	5	4	1	80.00%
T462	AAAAAAAACGACGTGGCAGTGCGAAAGCACTGTCGAACGCTTTTTTTT	20	20	0	100.00%	22	22	0	100.00%	35	35	0	100.00%
T463	AAAAAAAAGGGTGTGGCAGTGCTTTCGCACTGCACTCCCGTTTTTTTT	24	22	2	91.67%	34	25	9	73.53%	49	40	9	81.63%
T464	AAAAAAAAGCATTATACAGTGCGAAAGCACTGTATAATGCTTTTTTTT	2	2	0	100.00%	1	1	0	100.00%	2	2	0	100.00%
T465	AAAAAAAACGGACGAACAGTGCTTTCGCACTGCGTCGTCGTTTTTTTT	10	6	4	60.00%	18	5	13	27.78%	21	15	6	71.43%
T466	AAAAAAAACCTTTTGTCAGTGCGAAAGCACTGACAAAAGGTTTTTTTT	5	5	0	100.00%	4	4	0	100.00%	3	3	0	100.00%
T467	AAAAAAAACCGGGGGACAGTGCTTTCGCACTGCGAATCCCTTTTTTTT	2	0	2	0.00%	4	4	0	100.00%	0	0	0	I
T468	AAAAAAAAGGTGGGAACAGTGCGAAAGCACTGTGTGGTGGTTTTTTTT	13	6	7	46.15%	15	10	5	66.67%	18	14	4	77.78%
T469	AAAAAAAACCATTTGGCAGTGCGAAAGCACTGCCAAATGGTTTTTTTT	15	15	0	100.00%	3	3	0	100.00%	6	6	0	100.00%
T470	AAAAAAAACGTGGATACAGTGCTTTCGCACTGACGTTTGGTTTTTTTT	5	0	5	0.00%	12	2	10	16.67%	17	6	11	35.29%
T471	AAAAAAAAGGTGGTTCCAGTGCGAAAGCACTGCTTCGCGGTTTTTTTT	13	3	10	23.08%	38	10	28	26.32%	40	11	29	27.50%
T472	AAAAAAAACCTTTGTTCAGTGCTTTCGCACTGAACAAAGGTTTTTTTT	8	8	0	100.00%	8	8	0	100.00%	7	7	0	100.00%
T473	AAAAAAAACCTGTGTGCAGTGCTTTCGCACTGCACACAGGTTTTTTTT	14	14	0	100.00%	2	2	0	100.00%	3	3	0	100.00%
T474	AAAAAAAAGGTTGGTGCAGTGCTTTCGCACTGCACCAACCTTTTTTTT	11	11	0	100.00%	10	10	0	100.00%	7	7	0	100.00%
T475	AAAAAAAAGGTAATTTCAGTGCTTTCGCACTGAAATTACCTTTTTTTT	0	0	0	I	4	4	0	100.00%	3	3	0	100.00%
T476	AAAAAAAAGGTTTTGACAGTGCTTTCGCACTGTCAAAACCTTTTTTTT	1	1	0	100.00%	1	1	0	100.00%	2	2	0	100.00%
T477	AAAAAAAACCCTTGTGCAGTGCTTTCGCACTGCACAAGGGTTTTTTTT	8	8	0	100.00%	4	4	0	100.00%	10	10	0	100.00%
T478	AAAAAAAACCCAGATTCAGTGCGAAAGCACTGCAAAGCGCTTTTTTTT	23	4	19	17.39%	22	4	18	18.18%	53	22	31	41.51%
T479	AAAAAAAAGGTTTTCGCAGTGCGAAAGCACTGCCATCACGTTTTTTTT	20	8	12	40.00%	13	4	9	30.77%	19	1	18	5.26%
T480	AAAAAAAAGGTCCTAACAGTGCGAAAGCACTGGATCAGCGTTTTTTTT	15	1	14	6.67%	22	6	16	27.27%	56	13	43	23.21%
T481	AAAAAAAACCTCATGTCAGTGCTTTCGCACTGACATGAGGTTTTTTTT	16	16	0	100.00%	13	13	0	100.00%	5	5	0	100.00%
T482	AAAAAAAACCATTAGTCAGTGCTTTCGCACTGACTAATGGTTTTTTTT	9	9	0	100.00%	4	4	0	100.00%	5	5	0	100.00%
T483	AAAAAAAAGCAGTGTACAGTGCTTTCGCACTGTACACTGCTTTTTTTT	6	6	0	100.00%	2	2	0	100.00%	2	2	0	100.00%
T484	AAAAAAAAGCTAGGAGCAGTGCGAAAGCACTGCATTTCCCTTTTTTTT	8	8	0	100.00%	19	17	2	89.47%	19	14	5	73.68%
T485	AAAAAAAACGTCGGTTCAGTGCTTTCGCACTGGTATTAGCTTTTTTTT	10	0	10	0.00%	8	0	8	0.00%	32	0	32	0.00%
T486	AAAAAAAAGGTAACAGCAGTGCGAAAGCACTGCCCCTCGGTTTTTTTT	0	0	0	I	4	0	4	0.00%	2	0	2	0.00%
T487	AAAAAAAAGGTTTTTACAGTGCGAAAGCACTGTAAAAACCTTTTTTTT	1	1	0	100.00%	4	4	0	100.00%	1	1	0	100.00%
T488	AAAAAAAACGAATGTTCAGTGCTTTCGCACTGAACATTCGTTTTTTTT	6	6	0	100.00%	2	2	0	100.00%	4	4	0	100.00%
T489	AAAAAAAACCATACGCCAGTGCGAAAGCACTGCTGCCCCGTTTTTTTT	13	0	13	0.00%	17	4	13	23.53%	28	9	19	32.14%
T490	AAAAAAAAGGGGGTTGCAGTGCTTTCGCACTGTGGATGCCTTTTTTTT	40	4	36	10.00%	20	7	13	35.00%	27	5	22	18.52%
T491	AAAAAAAAGGAGTGTTCAGTGCGAAAGCACTGGATTATGCTTTTTTTT	4	3	1	75.00%	3	1	2	33.33%	17	9	8	52.94%
T492	AAAAAAAACGGAAGAACAGTGCGAAAGCACTGCACCAACCTTTTTTTT	12	6	6	50.00%	21	14	7	66.67%	27	10	17	37.04%
T493	AAAAAAAACGCCGCTTCAGTGCTTTCGCACTGGCTAATGCTTTTTTTT	11	0	11	0.00%	22	0	22	0.00%	14	2	12	14.29%
T494	AAAAAAAAGCCCCTAGCAGTGCGAAAGCACTGAGCTACGGTTTTTTTT	9	5	4	55.56%	4	2	2	50.00%	14	4	10	28.57%
T495	AAAAAAAAGCAGAGAACAGTGCTTTCGCACTGAAATTCCGTTTTTTTT	14	0	14	0.00%	12	1	11	8.33%	21	2	19	9.52%
T496	AAAAAAAACCGGCTATCAGTGCGAAAGCACTGGCAACCCCTTTTTTTT	15	9	6	60.00%	9	7	2	77.78%	28	19	9	67.86%
T497	AAAAAAAAGCAGAGCGCAGTGCGAAAGCACTGGAATAACGTTTTTTTT	20	0	20	0.00%	28	0	28	0.00%	30	0	30	0.00%
T498	AAAAAAAAGCTATACTCAGTGCTTTCGCACTGAGTATAGCTTTTTTTT	3	3	0	100.00%	4	4	0	100.00%	1	1	0	100.00%
T499	AAAAAAAACGGCCTGACAGTGCGAAAGCACTGTACCTCCCTTTTTTTT	18	4	14	22.22%	15	3	12	20.00%	27	11	16	40.74%
T500	AAAAAAAACGATGTGACAGTGCGAAAGCACTGGTTACCGCTTTTTTTT	4	3	1	75.00%	10	10	0	100.00%	9	9	0	100.00%
T501	AAAAAAAACGAACATCCAGTGCGAAAGCACTGCATCCTGCTTTTTTTT	16	0	16	0.00%	28	1	27	3.57%	27	0	27	0.00%
T502	AAAAAAAACCATTTGACAGTGCGAAAGCACTGTCAAATGGTTTTTTTT	1	1	0	100.00%	2	2	0	100.00%	4	4	0	100.00%
T503	AAAAAAAAGGTGTTCGCAGTGCGAAAGCACTGGCAATCCGTTTTTTTT	15	0	15	0.00%	9	0	9	0.00%	11	1	10	9.09%
T504	AAAAAAAAGCTACTTTCAGTGCGAAAGCACTGGGATAAGGTTTTTTTT	15	15	0	100.00%	20	19	1	95.00%	17	16	1	94.12%
T505	AAAAAAAACGTGTGTACAGTGCGAAAGCACTGTACACACGTTTTTTTT	6	6	0	100.00%	6	6	0	100.00%	1	1	0	100.00%
T506	AAAAAAAAGGGCTCGTCAGTGCGAAAGCACTGGCCAAGGGTTTTTTTT	23	11	12	47.83%	27	14	13	51.85%	30	14	16	46.67%
T507	AAAAAAAAGCGTCCGGCAGTGCGAAAGCACTGACCACACGTTTTTTTT	11	11	0	100.00%	12	10	2	83.33%	22	22	0	100.00%
T508	AAAAAAAAGCGGTGAGCAGTGCGAAAGCACTGATCCCTCGTTTTTTTT	22	13	9	59.09%	39	22	17	56.41%	36	24	12	66.67%
T509	AAAAAAAACCGATTTGCAGTGCGAAAGCACTGACACCACCTTTTTTTT	22	0	22	0.00%	16	1	15	6.25%	28	1	27	3.57%
T510	AAAAAAAAGGTCAGTGCAGTGCTTTCGCACTGCACTGACCTTTTTTTT	6	6	0	100.00%	3	3	0	100.00%	4	4	0	100.00%
T511	AAAAAAAAGGAGCACTCAGTGCGAAAGCACTGTCCTTCCGTTTTTTTT	29	15	14	51.72%	33	14	19	42.42%	41	27	14	65.85%
T512	AAAAAAAACGGCACGACAGTGCGAAAGCACTGACTCTACCTTTTTTTT	9	0	9	0.00%	19	1	18	5.26%	29	4	25	13.79%
T513	AAAAAAAAGGTTTGTCCAGTGCTTTCGCACTGGACAAACCTTTTTTTT	11	11	0	100.00%	5	5	0	100.00%	1	1	0	100.00%
T514	AAAAAAAAGGTATTCTCAGTGCGAAAGCACTGGGAACACCTTTTTTTT	15	14	1	93.33%	10	10	0	100.00%	14	14	0	100.00%
T515	AAAAAAAACGTGTTGACAGTGCGAAAGCACTGTTCGAGCCTTTTTTTT	16	14	2	87.50%	11	10	1	90.91%	14	12	2	85.71%
T516	AAAAAAAACGGGACTTCAGTGCTTTCGCACTGCTTGGACCTTTTTTTT	27	4	23	14.81%	29	2	27	6.90%	37	4	33	10.81%
T517	AAAAAAAAGGTCGATTCAGTGCGAAAGCACTGAATCGACCTTTTTTTT	8	8	0	100.00%	9	9	0	100.00%	6	6	0	100.00%
T518	AAAAAAAACGTTTTGTCAGTGCGAAAGCACTGACAAAACGTTTTTTTT	6	6	0	100.00%	11	10	1	90.91%	2	2	0	100.00%
T519	AAAAAAAACCTTTATTCAGTGCTTTCGCACTGAATAAAGGTTTTTTTT	4	3	1	75.00%	11	11	0	100.00%	13	13	0	100.00%
T520	AAAAAAAAGGGCTGAGCAGTGCGAAAGCACTGAACATGCGTTTTTTTT	11	9	2	81.82%	11	8	3	72.73%	32	26	6	81.25%
T521	AAAAAAAAGCAATAAACAGTGCTTTCGCACTGGCCCAGGCTTTTTTTT	19	1	18	5.26%	30	3	27	10.00%	19	2	17	10.53%
T522	AAAAAAAACGTGCAGGCAGTGCGAAAGCACTGCGGACGGGTTTTTTTT	6	2	4	33.33%	6	5	1	83.33%	19	19	0	100.00%
T523	AAAAAAAAGGTCGTTTCAGTGCGAAAGCACTGAAACGAGCTTTTTTTT	17	10	7	58.82%	13	8	5	61.54%	19	10	9	52.63%
T524	AAAAAAAACCTTAAAACAGTGCGAAAGCACTGTTTTAAGGTTTTTTTT	14	14	0	100.00%	7	7	0	100.00%	8	8	0	100.00%
T525	AAAAAAAAGGGGTGGTCAGTGCGAAAGCACTGCCTACTCGTTTTTTTT	24	22	2	91.67%	32	32	0	100.00%	46	46	0	100.00%
T526	AAAAAAAAGGGATATCCAGTGCGAAAGCACTGAAGTCAGGTTTTTTTT	11	7	4	63.64%	11	1	10	9.09%	9	4	5	44.44%
T527	AAAAAAAACGGGGCCGCAGTGCTTTCGCACTGTGCTAGGCTTTTTTTT	22	5	17	22.73%	34	4	30	11.76%	17	2	15	11.76%
T528	AAAAAAAACGGCTAGTCAGTGCGAAAGCACTGGTCAACGCTTTTTTTT	25	23	2	92.00%	36	26	10	72.22%	48	44	4	91.67%
T529	AAAAAAAACCGGTGTGCAGTGCTTTCGCACTGCCCCATGCTTTTTTTT	16	6	10	37.50%	22	2	20	9.09%	24	5	19	20.83%
T530	AAAAAAAAGGTAACTTCAGTGCGAAAGCACTGCAACAAGGTTTTTTTT	16	6	10	37.50%	12	5	7	41.67%	32	12	20	37.50%
T531	AAAAAAAAGCCTTACCCAGTGCGAAAGCACTGCGCGTACCTTTTTTTT	26	3	23	11.54%	20	3	17	15.00%	30	3	27	10.00%
T532	AAAAAAAAGCAATCGACAGTGCGAAAGCACTGAAGGCGGGTTTTTTTT	14	13	1	92.86%	24	22	2	91.67%	34	33	1	97.06%
T533	AAAAAAAACGTTTGAACAGTGCTTTCGCACTGTTCAAACGTTTTTTTT	17	17	0	100.00%	7	5	2	71.43%	14	13	1	92.86%
T534	AAAAAAAACGGGGATTCAGTGCGAAAGCACTGCCTCATCCTTTTTTTT	13	1	12	7.69%	22	4	18	18.18%	40	5	35	12.50%
T535	AAAAAAAAGGGCGCCACAGTGCGAAAGCACTGCATTGCCGTTTTTTTT	22	22	0	100.00%	27	21	6	77.78%	37	36	1	97.30%
T536	AAAAAAAAGGATATGACAGTGCGAAAGCACTGCCCGAGCGTTTTTTTT	6	3	3	50.00%	14	7	7	50.00%	5	3	2	60.00%
T537	AAAAAAAACGGTGTTACAGTGCTTTCGCACTGCCCAGTCCTTTTTTTT	10	0	10	0.00%	36	2	34	5.56%	18	5	13	27.78%
T538	AAAAAAAACGTTACGTCAGTGCTTTCGCACTGACGTAACGTTTTTTTT	13	13	0	100.00%	10	10	0	100.00%	2	2	0	100.00%
T539	AAAAAAAACCTTGGTGCAGTGCTTTCGCACTGACGTTCCCTTTTTTTT	21	0	21	0.00%	19	4	15	21.05%	18	0	18	0.00%
T540	AAAAAAAACCAATTTGCAGTGCGAAAGCACTGCAAATTGGTTTTTTTT	1	1	0	100.00%	5	5	0	100.00%	5	5	0	100.00%
T541	AAAAAAAAGGATTTTCCAGTGCGAAAGCACTGAAGGACCGTTTTTTTT	38	25	13	65.79%	34	23	11	67.65%	66	52	14	78.79%
T542	AAAAAAAAGCTTCTCACAGTGCGAAAGCACTGAGAAAGCCTTTTTTTT	9	8	1	88.89%	14	10	4	71.43%	21	14	7	66.67%
T543	AAAAAAAAGGTGGTTTCAGTGCTTTCGCACTGAAACCACCTTTTTTTT	30	30	0	100.00%	20	19	1	95.00%	10	10	0	100.00%
T544	AAAAAAAAGGGACTCACAGTGCGAAAGCACTGGAATACGCTTTTTTTT	37	4	33	10.81%	25	2	23	8.00%	23	0	23	0.00%
T545	AAAAAAAAGGCCGCTCCAGTGCGAAAGCACTGCATCCCGGTTTTTTTT	39	25	14	64.10%	18	9	9	50.00%	57	39	18	68.42%
T546	AAAAAAAAGCATACCACAGTGCGAAAGCACTGAGACCTCGTTTTTTTT	21	5	16	23.81%	13	0	13	0.00%	14	2	12	14.29%
T547	AAAAAAAACGTATGAACAGTGCGAAAGCACTGCCGCCAGCTTTTTTTT	19	5	14	26.32%	9	1	8	11.11%	42	15	27	35.71%
T548	AAAAAAAAGGTAGATGCAGTGCTTTCGCACTGCATCTACCTTTTTTTT	1	1	0	100.00%	1	1	0	100.00%	3	3	0	100.00%
T549	AAAAAAAAGCCAGCTACAGTGCGAAAGCACTGGAACCACGTTTTTTTT	3	3	0	100.00%	6	4	2	66.67%	4	1	3	25.00%
T550	AAAAAAAACGTACATTCAGTGCTTTCGCACTGAATGTACGTTTTTTTT	23	23	0	100.00%	15	15	0	100.00%	14	14	0	100.00%
T551	AAAAAAAACCGAGCCCCAGTGCGAAAGCACTGACATCACCTTTTTTTT	15	3	12	20.00%	17	0	17	0.00%	39	5	34	12.82%
T552	AAAAAAAAGGTGTGGTCAGTGCTTTCGCACTGACCACACCTTTTTTTT	1	1	0	100.00%	3	3	0	100.00%	0	0	0	I
T553	AAAAAAAAGCTGTATACAGTGCGAAAGCACTGTATACAGCTTTTTTTT	3	3	0	100.00%	6	6	0	100.00%	5	5	0	100.00%
T554	AAAAAAAAGCCGTGCACAGTGCGAAAGCACTGGACCGACGTTTTTTTT	20	19	1	95.00%	19	18	1	94.74%	35	30	5	85.71%
T555	AAAAAAAACCTTTCAACAGTGCGAAAGCACTGTTGAAAGGTTTTTTTT	15	15	0	100.00%	6	6	0	100.00%	4	4	0	100.00%
T556	AAAAAAAACCTATCCACAGTGCGAAAGCACTGCTAATCCCTTTTTTTT	18	1	17	5.56%	24	4	20	16.67%	25	0	25	0.00%
T557	AAAAAAAAGGTCGAGCCAGTGCGAAAGCACTGAACCCCGGTTTTTTTT	9	6	3	66.67%	11	4	7	36.36%	25	19	6	76.00%
T558	AAAAAAAAGGTAGATACAGTGCGAAAGCACTGTATCTACCTTTTTTTT	2	2	0	100.00%	4	4	0	100.00%	0	0	0	I
T559	AAAAAAAAGGCTGAAGCAGTGCGAAAGCACTGGATTCCCCTTTTTTTT	21	10	11	47.62%	28	14	14	50.00%	36	12	24	33.33%
T560	AAAAAAAACCTTTATACAGTGCGAAAGCACTGTATAAAGGTTTTTTTT	4	4	0	100.00%	9	9	0	100.00%	3	3	0	100.00%
T561	AAAAAAAAGGTTTTCGCAGTGCGAAAGCACTGGCAAATGGTTTTTTTT	18	4	14	22.22%	26	5	21	19.23%	10	4	6	40.00%
T562	AAAAAAAACCGATATGCAGTGCTTTCGCACTGCATATCGGTTTTTTTT	8	8	0	100.00%	20	19	1	95.00%	1	1	0	100.00%
T563	AAAAAAAAGGGAGAGCCAGTGCTTTCGCACTGGATCCTCCTTTTTTTT	1	0	1	0.00%	4	0	4	0.00%	0	0	0	I
T564	AAAAAAAAGGTTTGTCCAGTGCGAAAGCACTGCCGTCCCGTTTTTTTT	15	7	8	46.67%	16	10	6	62.50%	30	16	14	53.33%
T565	AAAAAAAAGGTAGTGACAGTGCTTTCGCACTGTCACTACCTTTTTTTT	7	7	0	100.00%	3	3	0	100.00%	8	8	0	100.00%
T566	AAAAAAAAGGCCTAAACAGTGCGAAAGCACTGCCTGCTCGTTTTTTTT	19	3	16	15.79%	27	6	21	22.22%	35	12	23	34.29%
T567	AAAAAAAAGGACCGGACAGTGCGAAAGCACTGCACACTGGTTTTTTTT	11	4	7	36.36%	25	4	21	16.00%	24	7	17	29.17%
T568	AAAAAAAAGCCGCAGTCAGTGCGAAAGCACTGCTTTCACGTTTTTTTT	17	0	17	0.00%	19	1	18	5.26%	49	5	44	10.20%
T569	AAAAAAAAGCCCTAGGCAGTGCGAAAGCACTGAGACCACGTTTTTTTT	18	3	15	16.67%	31	5	26	16.13%	19	6	13	31.58%
T570	AAAAAAAACCTTTGTTCAGTGCGAAAGCACTGCACTCCCCTTTTTTTT	13	7	6	53.85%	19	9	10	47.37%	28	12	16	42.86%
T571	AAAAAAAAGCGGCGTGCAGTGCTTTCGCACTGTGATAGGCTTTTTTTT	22	0	22	0.00%	14	0	14	0.00%	24	0	24	0.00%
T572	AAAAAAAACGATTGCTCAGTGCGAAAGCACTGAGTAGGGCTTTTTTTT	11	5	6	45.45%	24	7	17	29.17%	17	5	12	29.41%
T573	AAAAAAAACCATAATTCAGTGCGAAAGCACTGAATTATGGTTTTTTTT	18	18	0	100.00%	7	7	0	100.00%	8	8	0	100.00%
T574	AAAAAAAAGGGCGTCCCAGTGCGAAAGCACTGATGCGTGGTTTTTTTT	12	12	0	100.00%	24	24	0	100.00%	24	22	2	91.67%
T575	AAAAAAAACGTTCATGCAGTGCGAAAGCACTGTATGTCCCTTTTTTTT	15	13	2	86.67%	17	14	3	82.35%	26	25	1	96.15%
T576	AAAAAAAACGATTGTTCAGTGCTTTCGCACTGAACAATCGTTTTTTTT	10	10	0	100.00%	7	7	0	100.00%	14	14	0	100.00%
T577	AAAAAAAAGCCGTAGTCAGTGCGAAAGCACTGCTAGATGGTTTTTTTT	16	7	9	43.75%	19	11	8	57.89%	26	19	7	73.08%
T578	AAAAAAAAGCGTTTGTCAGTGCTTTCGCACTGACAAACCCTTTTTTTT	1	1	0	100.00%	1	1	0	100.00%	3	3	0	100.00%
T579	AAAAAAAAGCGTGATACAGTGCGAAAGCACTGACTCCACGTTTTTTTT	24	10	14	41.67%	27	13	14	48.15%	18	11	7	61.11%
T580	AAAAAAAACGCACTCCCAGTGCGAAAGCACTGAATGCACCTTTTTTTT	25	4	21	16.00%	18	3	15	16.67%	45	19	26	42.22%
T581	AAAAAAAAGGTGTTGTCAGTGCGAAAGCACTGACAACACCTTTTTTTT	5	5	0	100.00%	5	5	0	100.00%	5	5	0	100.00%
T582	AAAAAAAACGTCAATTCAGTGCTTTCGCACTGAATTGACGTTTTTTTT	18	18	0	100.00%	19	19	0	100.00%	20	19	1	95.00%
T583	AAAAAAAACGTATGAACAGTGCGAAAGCACTGTTCATACGTTTTTTTT	6	6	0	100.00%	1	1	0	100.00%	0	0	0	I
T584	AAAAAAAAGGTTTAGACAGTGCTTTCGCACTGTCTAAACCTTTTTTTT	3	3	0	100.00%	0	0	0	I	0	0	0	I
T585	AAAAAAAAGGTGGTGACAGTGCTTTCGCACTGTCACCACCTTTTTTTT	14	14	0	100.00%	12	12	0	100.00%	17	17	0	100.00%
T586	AAAAAAAAGGATGAATCAGTGCTTTCGCACTGTCCCTGGGTTTTTTTT	29	5	24	17.24%	29	2	27	6.90%	29	1	28	3.45%
T587	AAAAAAAACGTGAGTGCAGTGCTTTCGCACTGAAGGGTCCTTTTTTTT	12	3	9	25.00%	10	0	10	0.00%	22	3	19	13.64%
T588	AAAAAAAACCGCGTTTCAGTGCTTTCGCACTGAAACGCCCTTTTTTTT	15	15	0	100.00%	15	15	0	100.00%	36	32	4	88.89%
T589	AAAAAAAACCCTATGGCAGTGCTTTCGCACTGATCGCTGGTTTTTTTT	5	5	0	100.00%	8	8	0	100.00%	5	4	1	80.00%
T590	AAAAAAAAGGTCGTAGCAGTGCTTTCGCACTGCTACGACCTTTTTTTT	13	13	0	100.00%	4	4	0	100.00%	3	3	0	100.00%
T591	AAAAAAAAGGTATGGCCAGTGCGAAAGCACTGTTCAATCGTTTTTTTT	17	12	5	70.59%	16	10	6	62.50%	32	17	15	53.13%
T592	AAAAAAAAGGCAAGTTCAGTGCGAAAGCACTGCGAACAGGTTTTTTTT	9	1	8	11.11%	20	11	9	55.00%	15	2	13	13.33%
T593	AAAAAAAAGGACTGACCAGTGCGAAAGCACTGCCTCAACGTTTTTTTT	0	0	0	I	0	0	0	I	3	3	0	100.00%
T594	AAAAAAAAGCACTAATCAGTGCGAAAGCACTGATTAGTGGTTTTTTTT	1	1	0	100.00%	1	1	0	100.00%	3	3	0	100.00%
T595	AAAAAAAACCGTAATGCAGTGCTTTCGCACTGCATTACGGTTTTTTTT	8	8	0	100.00%	3	3	0	100.00%	3	2	1	66.67%
T596	AAAAAAAACCGGGGAGCAGTGCGAAAGCACTGTCTCTTCCTTTTTTTT	30	16	14	53.33%	33	21	12	63.64%	23	12	11	52.17%
T597	AAAAAAAACCGCGGAGCAGTGCGAAAGCACTGTGATGTGCTTTTTTTT	14	12	2	85.71%	20	18	2	90.00%	25	24	1	96.00%
T598	AAAAAAAACGTATACTCAGTGCTTTCGCACTGAGTATACGTTTTTTTT	8	8	0	100.00%	3	3	0	100.00%	5	5	0	100.00%
T599	AAAAAAAACGTACATCCAGTGCGAAAGCACTGGATGTACGTTTTTTTT	3	2	1	66.67%	8	6	2	75.00%	3	3	0	100.00%
T600	AAAAAAAACGCGGGGTCAGTGCTTTCGCACTGCGTCACCCTTTTTTTT	18	0	18	0.00%	35	3	32	8.57%	13	1	12	7.69%
T601	AAAAAAAACCAAGGTCCAGTGCTTTCGCACTGCGTGATCCTTTTTTTT	12	1	11	8.33%	23	1	22	4.35%	20	9	11	45.00%
T602	AAAAAAAAGCAAATTTCAGTGCGAAAGCACTGAAATTTGCTTTTTTTT	4	4	0	100.00%	7	7	0	100.00%	7	7	0	100.00%
T603	AAAAAAAACCGAAATTCAGTGCGAAAGCACTGGCCCCCCCTTTTTTTT	27	7	20	25.93%	22	4	18	18.18%	36	5	31	13.89%
T604	AAAAAAAACGCTCAGTCAGTGCGAAAGCACTGCTAACTGCTTTTTTTT	15	8	7	53.33%	18	9	9	50.00%	24	6	18	25.00%
T605	AAAAAAAACCTTGGACCAGTGCGAAAGCACTGTTTTGACCTTTTTTTT	11	4	7	36.36%	9	7	2	77.78%	20	11	9	55.00%
T606	AAAAAAAAGGAAAGACCAGTGCGAAAGCACTGCCCCCTGGTTTTTTTT	33	8	25	24.24%	16	1	15	6.25%	41	11	30	26.83%
T607	AAAAAAAACGTATCATCAGTGCGAAAGCACTGTTACCAGCTTTTTTTT	13	4	9	30.77%	16	2	14	12.50%	28	0	28	0.00%
T608	AAAAAAAACGGCTGAACAGTGCTTTCGCACTGCACTGGCGTTTTTTTT	4	0	4	0.00%	0	0	0	I	1	0	1	0.00%
T609	AAAAAAAACGAATCCACAGTGCGAAAGCACTGGACAAAGGTTTTTTTT	11	5	6	45.45%	30	16	14	53.33%	35	13	22	37.14%
T610	AAAAAAAAGGTAAAGGCAGTGCTTTCGCACTGCCTTTAGCTTTTTTTT	24	24	0	100.00%	12	12	0	100.00%	24	23	1	95.83%
T611	AAAAAAAAGCTGTATTCAGTGCGAAAGCACTGAATACAGCTTTTTTTT	14	12	2	85.71%	1	1	0	100.00%	8	8	0	100.00%
T612	AAAAAAAAGCGAAAGTCAGTGCGAAAGCACTGTGAGACGGTTTTTTTT	10	0	10	0.00%	6	0	6	0.00%	15	3	12	20.00%
T613	AAAAAAAACCCGAGTTCAGTGCGAAAGCACTGGTCCCACCTTTTTTTT	20	8	12	40.00%	17	3	14	17.65%	26	4	22	15.38%
T614	AAAAAAAACGGTCCAGCAGTGCGAAAGCACTGGCCAGCCCTTTTTTTT	6	0	6	0.00%	13	3	10	23.08%	11	3	8	27.27%
T615	AAAAAAAACCTGTATACAGTGCGAAAGCACTGCGCGAACCTTTTTTTT	10	0	10	0.00%	26	5	21	19.23%	20	2	18	10.00%
T616	AAAAAAAACGGGTGATCAGTGCTTTCGCACTGCACTCGCCTTTTTTTT	22	14	8	63.64%	24	11	13	45.83%	29	19	10	65.52%
T617	AAAAAAAACGACAGACCAGTGCTTTCGCACTGAGCACTGGTTTTTTTT	6	6	0	100.00%	10	8	2	80.00%	1	1	0	100.00%
T618	AAAAAAAACCTTAGATCAGTGCGAAAGCACTGATCTAAGGTTTTTTTT	1	1	0	100.00%	1	1	0	100.00%	3	3	0	100.00%
T619	AAAAAAAACCTTTAGTCAGTGCTTTCGCACTGACTAAAGGTTTTTTTT	15	15	0	100.00%	3	3	0	100.00%	2	2	0	100.00%
T620	AAAAAAAAGCTACAATCAGTGCGAAAGCACTGTCGACTGGTTTTTTTT	16	9	7	56.25%	19	13	6	68.42%	40	20	20	50.00%
T621	AAAAAAAACGTTACTACAGTGCGAAAGCACTGTAGTAACGTTTTTTTT	6	5	1	83.33%	4	4	0	100.00%	4	3	1	75.00%
T622	AAAAAAAACGTGATTGCAGTGCTTTCGCACTGCAATCACGTTTTTTTT	1	1	0	100.00%	2	2	0	100.00%	5	5	0	100.00%
T623	AAAAAAAACGATTACTCAGTGCTTTCGCACTGAGTAATCGTTTTTTTT	17	17	0	100.00%	6	6	0	100.00%	9	9	0	100.00%
T624	AAAAAAAACCAGGGCGCAGTGCTTTCGCACTGTGTACAGCTTTTTTTT	19	1	18	5.26%	27	3	24	11.11%	19	0	19	0.00%
T625	AAAAAAAAGCAGCTGTCAGTGCGAAAGCACTGTTGAACGGTTTTTTTT	8	1	7	12.50%	19	11	8	57.89%	27	15	12	55.56%
T626	AAAAAAAACGAGGGGGCAGTGCTTTCGCACTGATGAATCCTTTTTTTT	1	0	1	0.00%	2	0	2	0.00%	1	0	1	0.00%
T627	AAAAAAAAGGAGTGTACAGTGCTTTCGCACTGTACACTCCTTTTTTTT	2	2	0	100.00%	2	2	0	100.00%	1	1	0	100.00%
T628	AAAAAAAAGCGTGGGGCAGTGCGAAAGCACTGACATCACGTTTTTTTT	14	13	1	92.86%	12	12	0	100.00%	15	15	0	100.00%
T629	AAAAAAAAGCATAGTGCAGTGCGAAAGCACTGTAAGCTGCTTTTTTTT	19	4	15	21.05%	30	15	15	50.00%	20	8	12	40.00%
T630	AAAAAAAACGTTTAGTCAGTGCTTTCGCACTGACTAAACGTTTTTTTT	9	9	0	100.00%	10	10	0	100.00%	2	2	0	100.00%
T631	AAAAAAAAGGTGCGGGCAGTGCTTTCGCACTGTTTTGACGTTTTTTTT	12	7	5	58.33%	16	4	12	25.00%	17	12	5	70.59%
T632	AAAAAAAACGTTTATGCAGTGCGAAAGCACTGCATAAACGTTTTTTTT	8	8	0	100.00%	2	2	0	100.00%	12	12	0	100.00%
T633	AAAAAAAACGTAGGTTCAGTGCTTTCGCACTGAACCTACGTTTTTTTT	7	6	1	85.71%	5	5	0	100.00%	1	1	0	100.00%
T634	AAAAAAAACGGTGGTGCAGTGCTTTCGCACTGGCGGTGCCTTTTTTTT	21	3	18	14.29%	20	1	19	5.00%	14	1	13	7.14%
T635	AAAAAAAAGGCCAGCTCAGTGCTTTCGCACTGGACAAAGGTTTTTTTT	12	0	12	0.00%	9	3	6	33.33%	13	1	12	7.69%
T636	AAAAAAAAGCTAGTATCAGTGCGAAAGCACTGCTCTTCGCTTTTTTTT	14	1	13	7.14%	15	1	14	6.67%	32	4	28	12.50%
T637	AAAAAAAACCTTTTGACAGTGCTTTCGCACTGTCAAAAGGTTTTTTTT	9	9	0	100.00%	2	2	0	100.00%	1	1	0	100.00%
T638	AAAAAAAAGGTGTGATCAGTGCGAAAGCACTGATCACACCTTTTTTTT	4	3	1	75.00%	0	0	0	I	0	0	0	I
T639	AAAAAAAAGCTTTGTGCAGTGCTTTCGCACTGCACAAAGCTTTTTTTT	1	1	0	100.00%	0	0	0	I	5	5	0	100.00%
T640	AAAAAAAACGTAGACACAGTGCGAAAGCACTGACGACTCCTTTTTTTT	5	5	0	100.00%	9	9	0	100.00%	4	4	0	100.00%
T641	AAAAAAAAGCTATATGCAGTGCGAAAGCACTGCATATAGCTTTTTTTT	5	5	0	100.00%	2	2	0	100.00%	1	1	0	100.00%
T642	AAAAAAAACGTGTGGTCAGTGCTTTCGCACTGTGCCATGCTTTTTTTT	17	2	15	11.76%	16	4	12	25.00%	20	8	12	40.00%
T643	AAAAAAAACGCTTCCGCAGTGCTTTCGCACTGAGTTCGGCTTTTTTTT	18	5	13	27.78%	10	1	9	10.00%	22	0	22	0.00%
T644	AAAAAAAAGGATTGGGCAGTGCGAAAGCACTGAACACACGTTTTTTTT	18	1	17	5.56%	22	0	22	0.00%	16	0	16	0.00%
T645	AAAAAAAACGTGAGTCCAGTGCGAAAGCACTGTAACCTCCTTTTTTTT	11	8	3	72.73%	14	8	6	57.14%	23	11	12	47.83%
T646	AAAAAAAACGTCTATTCAGTGCGAAAGCACTGAATAGACGTTTTTTTT	7	7	0	100.00%	2	2	0	100.00%	12	12	0	100.00%
T647	AAAAAAAACGTAGTGTCAGTGCTTTCGCACTGACACTACCTTTTTTTT	27	25	2	92.59%	7	3	4	42.86%	18	17	1	94.44%
T648	AAAAAAAACCGGTGCACAGTGCTTTCGCACTGTAGCGCCCTTTTTTTT	25	16	9	64.00%	12	6	6	50.00%	24	20	4	83.33%
T649	AAAAAAAAGGTGTCTGCAGTGCGAAAGCACTGCCCACAGGTTTTTTTT	12	0	12	0.00%	18	3	15	16.67%	17	0	17	0.00%
T650	AAAAAAAAGGGTGGTCCAGTGCTTTCGCACTGCAGCTGGGTTTTTTTT	16	1	15	6.25%	18	1	17	5.56%	32	5	27	15.63%
T651	AAAAAAAAGGGGGGTCCAGTGCGAAAGCACTGCATGGGGGTTTTTTTT	13	8	5	61.54%	12	5	7	41.67%	9	0	9	0.00%
T652	AAAAAAAAGGACCAAACAGTGCGAAAGCACTGCAGCCAGCTTTTTTTT	17	8	9	47.06%	24	5	19	20.83%	15	4	11	26.67%
T653	AAAAAAAAGCTATGGGCAGTGCGAAAGCACTGGATTCAGGTTTTTTTT	3	1	2	33.33%	6	4	2	66.67%	16	9	7	56.25%
T654	AAAAAAAACCTTTCAGCAGTGCGAAAGCACTGCTGAAAGGTTTTTTTT	8	8	0	100.00%	3	3	0	100.00%	4	4	0	100.00%
T655	AAAAAAAAGGTTTCTTCAGTGCTTTCGCACTGAAGAAACCTTTTTTTT	1	1	0	100.00%	1	1	0	100.00%	3	3	0	100.00%
T656	AAAAAAAAGGTATGGTCAGTGCTTTCGCACTGACCATACCTTTTTTTT	3	3	0	100.00%	7	7	0	100.00%	9	9	0	100.00%
T657	AAAAAAAAGGGGGGCTCAGTGCTTTCGCACTGCTCATCCGTTTTTTTT	28	1	27	3.57%	32	0	32	0.00%	26	2	24	7.69%
T658	AAAAAAAAGCAGATAACAGTGCTTTCGCACTGTTATCTGCTTTTTTTT	15	15	0	100.00%	12	12	0	100.00%	3	3	0	100.00%
T659	AAAAAAAACCTTTACTCAGTGCTTTCGCACTGAGTAAAGGTTTTTTTT	6	6	0	100.00%	4	4	0	100.00%	5	5	0	100.00%
T660	AAAAAAAAGGTTGCTTCAGTGCTTTCGCACTGCGACATGGTTTTTTTT	16	3	13	18.75%	13	7	6	53.85%	21	5	16	23.81%
T661	AAAAAAAAGCAGCTGACAGTGCGAAAGCACTGCCCCCGCGTTTTTTTT	26	26	0	100.00%	28	26	2	92.86%	51	51	0	100.00%
T662	AAAAAAAACCACAGGGCAGTGCTTTCGCACTGTTTATGCCTTTTTTTT	10	0	10	0.00%	21	2	19	9.52%	26	2	24	7.69%
T663	AAAAAAAAGGTCCTTCCAGTGCGAAAGCACTGCACATAGGTTTTTTTT	14	8	6	57.14%	14	9	5	64.29%	44	40	4	90.91%
T664	AAAAAAAAGGTATGCACAGTGCTTTCGCACTGTGCATACCTTTTTTTT	3	3	0	100.00%	0	0	0	I	0	0	0	I
T665	AAAAAAAAGCTTACTACAGTGCGAAAGCACTGTAGTAAGCTTTTTTTT	0	0	0	I	3	3	0	100.00%	0	0	0	I
T666	AAAAAAAAGCTGTGTGCAGTGCTTTCGCACTGCACACAGCTTTTTTTT	5	5	0	100.00%	6	6	0	100.00%	2	2	0	100.00%
T667	AAAAAAAACGTTCACCCAGTGCGAAAGCACTGAACAACCCTTTTTTTT	16	4	12	25.00%	15	2	13	13.33%	29	13	16	44.83%
T668	AAAAAAAACGGTCAATCAGTGCGAAAGCACTGAGTCCGCCTTTTTTTT	24	11	13	45.83%	36	19	17	52.78%	45	34	11	75.56%
T669	AAAAAAAACCTTCTCGCAGTGCGAAAGCACTGGCCCAGGCTTTTTTTT	5	5	0	100.00%	10	8	2	80.00%	22	15	7	68.18%
T670	AAAAAAAACCGTGTTCCAGTGCGAAAGCACTGACATTTGCTTTTTTTT	11	1	10	9.09%	6	0	6	0.00%	22	8	14	36.36%
T671	AAAAAAAAGGTTGAAACAGTGCGAAAGCACTGTTTCAACCTTTTTTTT	11	11	0	100.00%	5	5	0	100.00%	9	9	0	100.00%
T672	AAAAAAAAGGTAAAGTCAGTGCGAAAGCACTGTCCGCCCGTTTTTTTT	20	9	11	45.00%	22	8	14	36.36%	34	18	16	52.94%
T673	AAAAAAAAGGCCGAGTCAGTGCGAAAGCACTGCTTTTCGGTTTTTTTT	13	2	11	15.38%	11	5	6	45.45%	11	3	8	27.27%
T674	AAAAAAAAGCATGATGCAGTGCTTTCGCACTGCATCATCGTTTTTTTT	26	23	3	88.46%	19	17	2	89.47%	26	23	3	88.46%
T675	AAAAAAAAGCAAGTCTCAGTGCGAAAGCACTGTTCATTCGTTTTTTTT	10	0	10	0.00%	36	6	30	16.67%	24	1	23	4.17%
T676	AAAAAAAACCAAGATCCAGTGCGAAAGCACTGCGATACCCTTTTTTTT	13	0	13	0.00%	17	4	13	23.53%	30	5	25	16.67%
T677	AAAAAAAAGGTTTGCTCAGTGCGAAAGCACTGAGCAAACCTTTTTTTT	12	12	0	100.00%	1	1	0	100.00%	8	8	0	100.00%
T678	AAAAAAAAGGTGAATACAGTGCGAAAGCACTGTATTCACCTTTTTTTT	2	2	0	100.00%	4	4	0	100.00%	2	2	0	100.00%
T679	AAAAAAAAGCCATCTGCAGTGCGAAAGCACTGACACCCCGTTTTTTTT	19	0	19	0.00%	10	0	10	0.00%	16	2	14	12.50%
T680	AAAAAAAAGCCAGCGGCAGTGCTTTCGCACTGGGGGAAGGTTTTTTTT	2	1	1	50.00%	3	2	1	66.67%	2	2	0	100.00%
T681	AAAAAAAACGTCTCTCCAGTGCTTTCGCACTGACTTGCCCTTTTTTTT	19	0	19	0.00%	15	0	15	0.00%	15	0	15	0.00%
T682	AAAAAAAACGATTTCACAGTGCGAAAGCACTGCAGACAGCTTTTTTTT	10	7	3	70.00%	11	2	9	18.18%	10	5	5	50.00%
T683	AAAAAAAACCTGTCATCAGTGCTTTCGCACTGGTGGCGGCTTTTTTTT	18	5	13	27.78%	29	15	14	51.72%	26	11	15	42.31%
T684	AAAAAAAAGGTGGTTACAGTGCTTTCGCACTGTACGGGGGTTTTTTTT	9	0	9	0.00%	10	0	10	0.00%	14	2	12	14.29%
T685	AAAAAAAAGGTATCATCAGTGCGAAAGCACTGATGATACCTTTTTTTT	3	3	0	100.00%	11	11	0	100.00%	6	6	0	100.00%
T686	AAAAAAAAGGTAGGTTCAGTGCTTTCGCACTGAACCTACCTTTTTTTT	13	13	0	100.00%	11	11	0	100.00%	9	9	0	100.00%
T687	AAAAAAAACGTTTTTACAGTGCGAAAGCACTGTAAAAACGTTTTTTTT	2	2	0	100.00%	6	6	0	100.00%	1	1	0	100.00%
T688	AAAAAAAACGGGGAAGCAGTGCTTTCGCACTGTCCTTGCCTTTTTTTT	19	0	19	0.00%	16	1	15	6.25%	19	1	18	5.26%
T689	AAAAAAAAGGCTGATGCAGTGCGAAAGCACTGGTCATAGGTTTTTTTT	13	5	8	38.46%	10	4	6	40.00%	29	9	20	31.03%
T690	AAAAAAAAGCAGTATACAGTGCGAAAGCACTGTATACTGCTTTTTTTT	5	5	0	100.00%	6	6	0	100.00%	1	1	0	100.00%
T691	AAAAAAAACCTTAAAGCAGTGCTTTCGCACTGCTTTAAGGTTTTTTTT	12	12	0	100.00%	4	4	0	100.00%	1	1	0	100.00%
T692	AAAAAAAAGCTGTCCCCAGTGCGAAAGCACTGTCAGTGGGTTTTTTTT	16	10	6	62.50%	28	18	10	64.29%	37	18	19	48.65%
T693	AAAAAAAAGCTGGGCGCAGTGCGAAAGCACTGTTCAGACGTTTTTTTT	4	4	0	100.00%	3	1	2	33.33%	4	4	0	100.00%
T694	AAAAAAAAGCTGGCGACAGTGCGAAAGCACTGAGATTGCCTTTTTTTT	2	2	0	100.00%	2	1	1	50.00%	9	6	3	66.67%
T695	AAAAAAAAGCATAGTACAGTGCGAAAGCACTGGCGTTCCGTTTTTTTT	15	2	13	13.33%	9	0	9	0.00%	14	1	13	7.14%
T696	AAAAAAAAGCAATAATCAGTGCGAAAGCACTGCACCAACGTTTTTTTT	8	3	5	37.50%	17	0	17	0.00%	28	5	23	17.86%
T697	AAAAAAAACCTTATATCAGTGCGAAAGCACTGATATAAGGTTTTTTTT	10	7	3	70.00%	3	3	0	100.00%	5	5	0	100.00%
T698	AAAAAAAACCTAAGTGCAGTGCGAAAGCACTGAGGATTGCTTTTTTTT	19	7	12	36.84%	21	4	17	19.05%	27	10	17	37.04%
T699	AAAAAAAACCGAATTGCAGTGCTTTCGCACTGCAATTCGGTTTTTTTT	12	12	0	100.00%	2	2	0	100.00%	3	3	0	100.00%
T700	AAAAAAAACCCTTGAGCAGTGCGAAAGCACTGTGGCTCCGTTTTTTTT	5	1	4	20.00%	20	6	14	30.00%	18	1	17	5.56%
T701	AAAAAAAAGGTGCTAACAGTGCGAAAGCACTGCGACCGGGTTTTTTTT	25	14	11	56.00%	17	14	3	82.35%	27	12	15	44.44%
T702	AAAAAAAAGGTCGAATCAGTGCGAAAGCACTGATTCGACCTTTTTTTT	16	16	0	100.00%	16	16	0	100.00%	14	14	0	100.00%
T703	AAAAAAAAGGGTTGGGCAGTGCGAAAGCACTGCGAACGCCTTTTTTTT	24	6	18	25.00%	18	1	17	5.56%	22	2	20	9.09%
T704	AAAAAAAAGCTAGGACCAGTGCGAAAGCACTGCGATCCCGTTTTTTTT	28	24	4	85.71%	15	14	1	93.33%	31	27	4	87.10%
T705	AAAAAAAAGCCGCATTCAGTGCGAAAGCACTGTTTTGTCCTTTTTTTT	22	8	14	36.36%	24	3	21	12.50%	14	2	12	14.29%
T706	AAAAAAAAGCACGACTCAGTGCGAAAGCACTGCCAGCTCGTTTTTTTT	9	8	1	88.89%	10	9	1	90.00%	19	19	0	100.00%
T707	AAAAAAAACGGGCTCACAGTGCGAAAGCACTGCAGGGCCCTTTTTTTT	34	33	1	97.06%	41	41	0	100.00%	44	43	1	97.73%
T708	AAAAAAAACCTCACTCCAGTGCTTTCGCACTGCGCCTCCCTTTTTTTT	15	2	13	13.33%	15	1	14	6.67%	19	2	17	10.53%
T709	AAAAAAAAGCTCCAATCAGTGCGAAAGCACTGTACCTCGCTTTTTTTT	13	3	10	23.08%	14	2	12	14.29%	19	4	15	21.05%
T710	AAAAAAAAGCGTGATCCAGTGCGAAAGCACTGCACCGACCTTTTTTTT	4	0	4	0.00%	2	0	2	0.00%	2	0	2	0.00%
T711	AAAAAAAACGCTCATACAGTGCGAAAGCACTGCCAAGCCCTTTTTTTT	17	8	9	47.06%	10	4	6	40.00%	37	18	19	48.65%
T712	AAAAAAAACCAAAGCACAGTGCGAAAGCACTGGGAACACCTTTTTTTT	18	1	17	5.56%	18	0	18	0.00%	34	2	32	5.88%
T713	AAAAAAAAGGGGCTGGCAGTGCGAAAGCACTGGTACAAGCTTTTTTTT	19	1	18	5.26%	23	3	20	13.04%	35	4	31	11.43%
T714	AAAAAAAAGCGTGTTGCAGTGCTTTCGCACTGTAGGCCCGTTTTTTTT	13	2	11	15.38%	3	1	2	33.33%	26	11	15	42.31%
T715	AAAAAAAACGTTTAATCAGTGCTTTCGCACTGATTAAACGTTTTTTTT	1	1	0	100.00%	1	1	0	100.00%	4	4	0	100.00%
T716	AAAAAAAACGTCTGTGCAGTGCGAAAGCACTGCACAGACGTTTTTTTT	8	8	0	100.00%	0	0	0	I	2	2	0	100.00%
T717	AAAAAAAACGTCGCGTCAGTGCGAAAGCACTGAGAAAACCTTTTTTTT	26	11	15	42.31%	21	2	19	9.52%	26	3	23	11.54%
T718	AAAAAAAAGGTATCATCAGTGCTTTCGCACTGATGATACCTTTTTTTT	13	12	1	92.31%	8	8	0	100.00%	1	1	0	100.00%
T719	AAAAAAAACCTTAAGTCAGTGCTTTCGCACTGACTTAAGGTTTTTTTT	1	1	0	100.00%	5	5	0	100.00%	4	4	0	100.00%
T720	AAAAAAAACCGGGTAGCAGTGCGAAAGCACTGATAGTGCGTTTTTTTT	3	2	1	66.67%	1	1	0	100.00%	1	1	0	100.00%
T721	AAAAAAAAGGCGGGAACAGTGCGAAAGCACTGCGGCCGGGTTTTTTTT	14	10	4	71.43%	6	3	3	50.00%	7	3	4	42.86%
T722	AAAAAAAAGCGTACGCCAGTGCGAAAGCACTGCAAATCCGTTTTTTTT	8	1	7	12.50%	18	6	12	33.33%	15	0	15	0.00%
T723	AAAAAAAACGGGGGGTCAGTGCTTTCGCACTGTGAAAGCCTTTTTTTT	7	0	7	0.00%	12	1	11	8.33%	9	1	8	11.11%
T724	AAAAAAAACCTTGAAGCAGTGCTTTCGCACTGCTTCAAGGTTTTTTTT	13	13	0	100.00%	4	4	0	100.00%	1	1	0	100.00%
T725	AAAAAAAAGGAATGCTCAGTGCTTTCGCACTGAGCATTCCTTTTTTTT	3	3	0	100.00%	2	2	0	100.00%	2	2	0	100.00%
T726	AAAAAAAACCATAACACAGTGCTTTCGCACTGTGTTATGGTTTTTTTT	11	10	1	90.91%	2	2	0	100.00%	2	2	0	100.00%
T727	AAAAAAAACCAGCTTGCAGTGCGAAAGCACTGTCCGCCCCTTTTTTTT	19	4	15	21.05%	15	4	11	26.67%	13	5	8	38.46%
T728	AAAAAAAAGGAATGTACAGTGCTTTCGCACTGTACATTCCTTTTTTTT	0	0	0	I	0	0	0	I	0	0	0	I
T729	AAAAAAAAGCCATAAACAGTGCTTTCGCACTGTTTATGGCTTTTTTTT	2	2	0	100.00%	4	4	0	100.00%	1	1	0	100.00%
T730	AAAAAAAAGCAGACGACAGTGCTTTCGCACTGCTCAGAGCTTTTTTTT	16	0	16	0.00%	15	0	15	0.00%	24	2	22	8.33%
T731	AAAAAAAAGGTTTTGACAGTGCTTTCGCACTGGGCTAAGGTTTTTTTT	17	3	14	17.65%	26	2	24	7.69%	24	4	20	16.67%
T732	AAAAAAAAGGTGTCGGCAGTGCGAAAGCACTGGCCAACGGTTTTTTTT	16	6	10	37.50%	18	3	15	16.67%	25	10	15	40.00%
T733	AAAAAAAAGCCATAATCAGTGCGAAAGCACTGATTATGGCTTTTTTTT	19	19	0	100.00%	12	11	1	91.67%	6	6	0	100.00%
T734	AAAAAAAAGCAGGCCTCAGTGCGAAAGCACTGCCAAATGGTTTTTTTT	19	0	19	0.00%	17	0	17	0.00%	18	0	18	0.00%
T735	AAAAAAAACCGTTGAACAGTGCTTTCGCACTGTTCAACGGTTTTTTTT	5	5	0	100.00%	10	10	0	100.00%	15	15	0	100.00%
T736	AAAAAAAACCATGGTGCAGTGCGAAAGCACTGTGCCTGGCTTTTTTTT	27	21	6	77.78%	21	15	6	71.43%	26	21	5	80.77%
T737	AAAAAAAAGGTATTTACAGTGCGAAAGCACTGTAAATACCTTTTTTTT	3	0	3	0.00%	3	3	0	100.00%	0	0	0	I
T738	AAAAAAAAGCCGACTACAGTGCGAAAGCACTGACCAACCGTTTTTTTT	13	4	9	30.77%	14	2	12	14.29%	24	0	24	0.00%
T739	AAAAAAAACGTTGGCTCAGTGCTTTCGCACTGTGAAAGCGTTTTTTTT	35	1	34	2.86%	27	0	27	0.00%	36	2	34	5.56%
T740	AAAAAAAACCTTAATTCAGTGCTTTCGCACTGAATTAAGGTTTTTTTT	6	6	0	100.00%	13	13	0	100.00%	11	11	0	100.00%
T741	AAAAAAAACCATTGCTCAGTGCTTTCGCACTGAGCAATGGTTTTTTTT	5	5	0	100.00%	6	6	0	100.00%	5	5	0	100.00%
T742	AAAAAAAACCACTGTACAGTGCGAAAGCACTGTACAGTGGTTTTTTTT	4	4	0	100.00%	1	1	0	100.00%	7	7	0	100.00%
T743	AAAAAAAAGGGATGTACAGTGCTTTCGCACTGTACATCCCTTTTTTTT	7	7	0	100.00%	1	1	0	100.00%	3	3	0	100.00%
T744	AAAAAAAAGCCGGATGCAGTGCTTTCGCACTGCGGGACGGTTTTTTTT	23	6	17	26.09%	21	5	16	23.81%	34	3	31	8.82%
T745	AAAAAAAACGTTTCAGCAGTGCTTTCGCACTGCTGAAACGTTTTTTTT	11	11	0	100.00%	6	6	0	100.00%	8	8	0	100.00%
T746	AAAAAAAACGATTGTACAGTGCTTTCGCACTGTACAATCGTTTTTTTT	6	6	0	100.00%	3	3	0	100.00%	3	2	1	66.67%
T747	AAAAAAAACCGCGTCGCAGTGCTTTCGCACTGGTAAAGGGTTTTTTTT	15	0	15	0.00%	12	0	12	0.00%	13	0	13	0.00%
T748	AAAAAAAAGGTTTAGACAGTGCGAAAGCACTGTCTAAACCTTTTTTTT	0	0	0	I	0	0	0	I	1	1	0	100.00%
T749	AAAAAAAAGGAATTTGCAGTGCTTTCGCACTGCAAATTCCTTTTTTTT	3	3	0	100.00%	2	2	0	100.00%	3	3	0	100.00%
T750	AAAAAAAAGCAATATTCAGTGCGAAAGCACTGAATATTGCTTTTTTTT	12	12	0	100.00%	2	2	0	100.00%	16	16	0	100.00%
T751	AAAAAAAACGTCTAGACAGTGCGAAAGCACTGCAGACAGCTTTTTTTT	20	2	18	10.00%	22	1	21	4.55%	27	1	26	3.70%
T752	AAAAAAAACCATTGTCCAGTGCTTTCGCACTGGACAATGGTTTTTTTT	1	1	0	100.00%	1	1	0	100.00%	0	0	0	I
T753	AAAAAAAAGGATTACTCAGTGCTTTCGCACTGAGTAATCCTTTTTTTT	1	1	0	100.00%	2	2	0	100.00%	2	2	0	100.00%
T754	AAAAAAAAGGATAGTACAGTGCTTTCGCACTGTACTATCCTTTTTTTT	1	1	0	100.00%	0	0	0	I	6	6	0	100.00%
T755	AAAAAAAAGCTTTAGTCAGTGCTTTCGCACTGACTAAAGCTTTTTTTT	3	3	0	100.00%	5	5	0	100.00%	1	1	0	100.00%
T756	AAAAAAAAGCATATTGCAGTGCGAAAGCACTGCAATATGGTTTTTTTT	5	5	0	100.00%	6	5	1	83.33%	4	3	1	75.00%
T757	AAAAAAAACCGGGATGCAGTGCTTTCGCACTGTACAGACGTTTTTTTT	20	1	19	5.00%	11	3	8	27.27%	16	8	8	50.00%
T758	AAAAAAAACCATCTTCCAGTGCGAAAGCACTGAGGCGCCGTTTTTTTT	9	4	5	44.44%	9	3	6	33.33%	8	4	4	50.00%
T759	AAAAAAAAGGGTATCCCAGTGCGAAAGCACTGGACCGTCCTTTTTTTT	8	7	1	87.50%	10	8	2	80.00%	3	3	0	100.00%
T760	AAAAAAAAGCAATATTCAGTGCTTTCGCACTGAATATTGCTTTTTTTT	4	4	0	100.00%	0	0	0	I	1	1	0	100.00%
T761	AAAAAAAACGGGATCGCAGTGCGAAAGCACTGATGCTTCCTTTTTTTT	27	11	16	40.74%	29	16	13	55.17%	23	16	7	69.57%
T762	AAAAAAAACCTGTAATCAGTGCTTTCGCACTGATTACAGGTTTTTTTT	25	25	0	100.00%	15	15	0	100.00%	13	10	3	76.92%
T763	AAAAAAAACCTCAGCGCAGTGCGAAAGCACTGGATAGTCGTTTTTTTT	32	26	6	81.25%	35	33	2	94.29%	48	42	6	87.50%
T764	AAAAAAAACCGTACGGCAGTGCGAAAGCACTGAACAAAGCTTTTTTTT	4	1	3	25.00%	10	4	6	40.00%	26	17	9	65.38%
T765	AAAAAAAACCCTTATGCAGTGCTTTCGCACTGCATAAGGGTTTTTTTT	36	36	0	100.00%	22	20	2	90.91%	5	5	0	100.00%
T766	AAAAAAAACCTTGATACAGTGCGAAAGCACTGTATCAAGGTTTTTTTT	5	5	0	100.00%	3	3	0	100.00%	6	6	0	100.00%
T767	AAAAAAAACCAGTTGCCAGTGCGAAAGCACTGAACTCGCCTTTTTTTT	14	0	14	0.00%	24	1	23	4.17%	18	1	17	5.56%
T768	AAAAAAAACCACATGTCAGTGCTTTCGCACTGACATGTGGTTTTTTTT	18	18	0	100.00%	10	9	1	90.00%	7	7	0	100.00%
T769	AAAAAAAAGGTAGTAGCAGTGCGAAAGCACTGCTACTACCTTTTTTTT	0	0	0	I	3	3	0	100.00%	2	2	0	100.00%
T770	AAAAAAAAGGGATGACCAGTGCGAAAGCACTGACCCCTCGTTTTTTTT	12	6	6	50.00%	24	11	13	45.83%	31	17	14	54.84%
T771	AAAAAAAAGGGAACGTCAGTGCGAAAGCACTGCTGCCCGCTTTTTTTT	28	25	3	89.29%	18	12	6	66.67%	52	42	10	80.77%
T772	AAAAAAAAGCGCATGCCAGTGCGAAAGCACTGTTATGGCGTTTTTTTT	20	15	5	75.00%	29	24	5	82.76%	42	39	3	92.86%
T773	AAAAAAAACGGCTCCTCAGTGCGAAAGCACTGACCTTGGCTTTTTTTT	16	0	16	0.00%	17	0	17	0.00%	27	0	27	0.00%
T774	AAAAAAAACGACATTGCAGTGCTTTCGCACTGATCGATCCTTTTTTTT	14	2	12	14.29%	9	0	9	0.00%	16	0	16	0.00%
T775	AAAAAAAACCATAACACAGTGCGAAAGCACTGTGTTATGGTTTTTTTT	3	3	0	100.00%	6	6	0	100.00%	3	3	0	100.00%
T776	AAAAAAAAGGATCGACCAGTGCGAAAGCACTGCAATCAGCTTTTTTTT	14	0	14	0.00%	21	1	20	4.76%	31	6	25	19.35%
T777	AAAAAAAAGCTTTTCACAGTGCGAAAGCACTGTGAAAAGCTTTTTTTT	1	1	0	100.00%	2	2	0	100.00%	1	1	0	100.00%
T778	AAAAAAAAGCTAGATGCAGTGCTTTCGCACTGGATCACGGTTTTTTTT	24	2	22	8.33%	21	3	18	14.29%	17	3	14	17.65%
T779	AAAAAAAAGCGGGTTGCAGTGCTTTCGCACTGAGGATACGTTTTTTTT	9	1	8	11.11%	23	0	23	0.00%	25	0	25	0.00%
T780	AAAAAAAACGTTTTTACAGTGCGAAAGCACTGTTTATTCCTTTTTTTT	17	0	17	0.00%	23	2	21	8.70%	19	0	19	0.00%
T781	AAAAAAAACGTTTACTCAGTGCTTTCGCACTGAGTAAACGTTTTTTTT	2	2	0	100.00%	5	5	0	100.00%	6	6	0	100.00%
T782	AAAAAAAACGGCGTAGCAGTGCTTTCGCACTGTATGCCCCTTTTTTTT	20	18	2	90.00%	19	19	0	100.00%	36	31	5	86.11%
T783	AAAAAAAACGGAACTCCAGTGCGAAAGCACTGTCCTATGCTTTTTTTT	8	0	8	0.00%	17	0	17	0.00%	22	3	19	13.64%
T784	AAAAAAAACGCGCGAGCAGTGCTTTCGCACTGTTCCCTCCTTTTTTTT	23	2	21	8.70%	22	1	21	4.55%	21	1	20	4.76%
T785	AAAAAAAACGATAAATCAGTGCGAAAGCACTGATTTATCGTTTTTTTT	11	11	0	100.00%	13	13	0	100.00%	10	10	0	100.00%
T786	AAAAAAAAGGTATATTCAGTGCTTTCGCACTGAATATACCTTTTTTTT	0	0	0	I	0	0	0	I	7	7	0	100.00%
T787	AAAAAAAACCCTAACGCAGTGCTTTCGCACTGCGTTAGGGTTTTTTTT	8	8	0	100.00%	5	5	0	100.00%	4	4	0	100.00%
T788	AAAAAAAAGGGGCAGACAGTGCTTTCGCACTGGGATTCCGTTTTTTTT	13	0	13	0.00%	10	0	10	0.00%	20	4	16	20.00%
T789	AAAAAAAAGCTCTGATCAGTGCGAAAGCACTGGCCCCGCGTTTTTTTT	21	8	13	38.10%	30	9	21	30.00%	23	7	16	30.43%
T790	AAAAAAAAGCTAGATGCAGTGCTTTCGCACTGCATCTAGCTTTTTTTT	5	5	0	100.00%	5	5	0	100.00%	2	2	0	100.00%
T791	AAAAAAAACCTCAACACAGTGCTTTCGCACTGTGTTGAGGTTTTTTTT	13	13	0	100.00%	3	3	0	100.00%	8	8	0	100.00%
T792	AAAAAAAACCTATGAGCAGTGCTTTCGCACTGCTCATAGGTTTTTTTT	7	7	0	100.00%	2	2	0	100.00%	2	2	0	100.00%
T793	AAAAAAAAGGTGGATCCAGTGCTTTCGCACTGCAGTGCCGTTTTTTTT	21	0	21	0.00%	21	0	21	0.00%	15	0	15	0.00%
T794	AAAAAAAAGGGGAGCACAGTGCTTTCGCACTGATTGACCGTTTTTTTT	21	0	21	0.00%	26	0	26	0.00%	30	0	30	0.00%
T795	AAAAAAAAGGCTGGTTCAGTGCTTTCGCACTGACTAGTCGTTTTTTTT	1	1	0	100.00%	1	1	0	100.00%	1	1	0	100.00%
T796	AAAAAAAACGTCACTTCAGTGCGAAAGCACTGCGACACCCTTTTTTTT	22	6	16	27.27%	20	3	17	15.00%	16	2	14	12.50%
T797	AAAAAAAACGTACTATCAGTGCTTTCGCACTGGCCACTGCTTTTTTTT	17	1	16	5.88%	22	1	21	4.55%	25	3	22	12.00%
T798	AAAAAAAACGATAACTCAGTGCTTTCGCACTGCCAATCCCTTTTTTTT	14	0	14	0.00%	18	2	16	11.11%	32	1	31	3.13%
T799	AAAAAAAAGGTGTTGTCAGTGCTTTCGCACTGACAACACCTTTTTTTT	6	6	0	100.00%	3	3	0	100.00%	5	5	0	100.00%
T800	AAAAAAAAGGGGAATCCAGTGCGAAAGCACTGAGAGTTCCTTTTTTTT	10	3	7	30.00%	17	6	11	35.29%	32	10	22	31.25%
T801	AAAAAAAAGGACATGTCAGTGCTTTCGCACTGTTAAGACGTTTTTTTT	3	3	0	100.00%	2	2	0	100.00%	5	5	0	100.00%
T802	AAAAAAAAGCAGGCTACAGTGCGAAAGCACTGATCCACGCTTTTTTTT	19	0	19	0.00%	18	0	18	0.00%	9	0	9	0.00%
T803	AAAAAAAACCTCGGTTCAGTGCTTTCGCACTGCGAATAGCTTTTTTTT	11	2	9	18.18%	12	0	12	0.00%	20	2	18	10.00%
T804	AAAAAAAACCTCATCTCAGTGCGAAAGCACTGCAGAAACCTTTTTTTT	13	0	13	0.00%	18	1	17	5.56%	35	3	32	8.57%
T805	AAAAAAAACCTAATTGCAGTGCGAAAGCACTGCAATTAGGTTTTTTTT	0	0	0	I	1	1	0	100.00%	6	6	0	100.00%
T806	AAAAAAAAGGTATTCACAGTGCTTTCGCACTGTGAATACCTTTTTTTT	1	1	0	100.00%	1	1	0	100.00%	3	3	0	100.00%
T807	AAAAAAAAGCGATATTCAGTGCGAAAGCACTGAATATCGCTTTTTTTT	6	6	0	100.00%	11	10	1	90.91%	9	9	0	100.00%
T808	AAAAAAAACGAGTACTCAGTGCGAAAGCACTGTCCAGCCCTTTTTTTT	16	1	15	6.25%	19	1	18	5.26%	41	7	34	17.07%
T809	AAAAAAAAGCTAAGGTCAGTGCTTTCGCACTGTGCGACGGTTTTTTTT	19	0	19	0.00%	19	0	19	0.00%	23	4	19	17.39%
T810	AAAAAAAACGTATGCACAGTGCTTTCGCACTGTGCATACGTTTTTTTT	5	5	0	100.00%	4	4	0	100.00%	0	0	0	I
T811	AAAAAAAACCATTTTGCAGTGCGAAAGCACTGCAAAATGGTTTTTTTT	10	10	0	100.00%	0	0	0	I	9	8	1	88.89%
T812	AAAAAAAAGGTTGTATCAGTGCGAAAGCACTGCCACGCGGTTTTTTTT	18	4	14	22.22%	6	0	6	0.00%	23	7	16	30.43%
T813	AAAAAAAAGGGGGGTTCAGTGCTTTCGCACTGGGTTCGGCTTTTTTTT	9	3	6	33.33%	5	2	3	40.00%	15	9	6	60.00%
T814	AAAAAAAAGCGATCATCAGTGCTTTCGCACTGCACCATGGTTTTTTTT	14	3	11	21.43%	16	0	16	0.00%	13	0	13	0.00%
T815	AAAAAAAACCTGAATTCAGTGCTTTCGCACTGAATTCAGGTTTTTTTT	10	10	0	100.00%	20	19	1	95.00%	5	5	0	100.00%
T816	AAAAAAAACCATTTCACAGTGCTTTCGCACTGTGAAATGGTTTTTTTT	15	15	0	100.00%	7	7	0	100.00%	6	6	0	100.00%
T817	AAAAAAAAGGTTTTCTCAGTGCGAAAGCACTGAGAAAACCTTTTTTTT	6	6	0	100.00%	2	2	0	100.00%	0	0	0	I
T818	AAAAAAAAGGCGTACCCAGTGCGAAAGCACTGCGAGCAGGTTTTTTTT	12	5	7	41.67%	12	2	10	16.67%	16	2	14	12.50%
T819	AAAAAAAAGCTTTGTGCAGTGCGAAAGCACTGCACAAAGCTTTTTTTT	3	3	0	100.00%	5	4	1	80.00%	0	0	0	I
T820	AAAAAAAACGTAGGGCCAGTGCGAAAGCACTGACCGTCCCTTTTTTTT	28	10	18	35.71%	28	11	17	39.29%	21	15	6	71.43%
T821	AAAAAAAAGGTGTTGACAGTGCGAAAGCACTGTCAACACCTTTTTTTT	3	3	0	100.00%	3	2	1	66.67%	3	3	0	100.00%
T822	AAAAAAAAGGGGGGGACAGTGCGAAAGCACTGAAGATACGTTTTTTTT	7	0	7	0.00%	14	0	14	0.00%	4	0	4	0.00%
T823	AAAAAAAAGCTTTCCACAGTGCGAAAGCACTGGTCTTACCTTTTTTTT	10	3	7	30.00%	13	5	8	38.46%	10	6	4	60.00%
T824	AAAAAAAAGCTTGAATCAGTGCGAAAGCACTGATTCAAGCTTTTTTTT	9	9	0	100.00%	7	7	0	100.00%	4	4	0	100.00%
T825	AAAAAAAAGCGATTGACAGTGCTTTCGCACTGCACCAACGTTTTTTTT	14	0	14	0.00%	22	0	22	0.00%	13	0	13	0.00%
T826	AAAAAAAACGTTATTTCAGTGCTTTCGCACTGTCTGAGCCTTTTTTTT	12	0	12	0.00%	7	2	5	28.57%	12	1	11	8.33%
T827	AAAAAAAACCTTGTTGCAGTGCTTTCGCACTGTGCTGGCCTTTTTTTT	24	7	17	29.17%	21	3	18	14.29%	8	1	7	12.50%
T828	AAAAAAAAGGTGAAAACAGTGCTTTCGCACTGTTTTCACCTTTTTTTT	10	10	0	100.00%	11	11	0	100.00%	7	7	0	100.00%
T829	AAAAAAAAGGATATTACAGTGCGAAAGCACTGTTTTGAGGTTTTTTTT	5	1	4	20.00%	15	7	8	46.67%	26	11	15	42.31%
T830	AAAAAAAACCGTGCAACAGTGCTTTCGCACTGCAACTACCTTTTTTTT	22	0	22	0.00%	22	1	21	4.55%	19	0	19	0.00%
T831	AAAAAAAACGAGATGTCAGTGCTTTCGCACTGTGGGCACCTTTTTTTT	14	8	6	57.14%	10	3	7	30.00%	13	1	12	7.69%
T832	AAAAAAAACCTTCACTCAGTGCTTTCGCACTGAGTGAAGGTTTTTTTT	5	5	0	100.00%	2	2	0	100.00%	11	10	1	90.91%
T833	AAAAAAAACCGTGGGGCAGTGCTTTCGCACTGTAAAATCCTTTTTTTT	3	2	1	66.67%	3	0	3	0.00%	2	0	2	0.00%
T834	AAAAAAAAGGGCCCGGCAGTGCGAAAGCACTGTGACTAGGTTTTTTTT	1	1	0	100.00%	10	2	8	20.00%	8	0	8	0.00%
T835	AAAAAAAACGTAGATTCAGTGCGAAAGCACTGAATCTACGTTTTTTTT	15	15	0	100.00%	9	9	0	100.00%	4	4	0	100.00%
T836	AAAAAAAACCTTTGGTCAGTGCTTTCGCACTGACCAAAGGTTTTTTTT	3	3	0	100.00%	2	2	0	100.00%	1	1	0	100.00%
T837	AAAAAAAAGGTAGGTTCAGTGCGAAAGCACTGAACCTACCTTTTTTTT	8	8	0	100.00%	7	7	0	100.00%	5	5	0	100.00%
T838	AAAAAAAAGGCTGGCTCAGTGCGAAAGCACTGGTACGTCGTTTTTTTT	15	3	12	20.00%	8	1	7	12.50%	25	1	24	4.00%
T839	AAAAAAAAGCTGGGGACAGTGCGAAAGCACTGCATGAACGTTTTTTTT	13	1	12	7.69%	17	5	12	29.41%	22	3	19	13.64%
T840	AAAAAAAAGCGCTCCCCAGTGCTTTCGCACTGCCGATTGGTTTTTTTT	4	0	4	0.00%	11	0	11	0.00%	10	0	10	0.00%
T841	AAAAAAAACGCTTAAACAGTGCTTTCGCACTGTTTAAGCGTTTTTTTT	9	8	1	88.89%	10	10	0	100.00%	5	5	0	100.00%
T842	AAAAAAAACGCATTCCCAGTGCGAAAGCACTGAAGTGTGCTTTTTTTT	15	4	11	26.67%	28	12	16	42.86%	13	2	11	15.38%
T843	AAAAAAAACGACTTTACAGTGCTTTCGCACTGTAAAGTCGTTTTTTTT	3	3	0	100.00%	14	13	1	92.86%	2	2	0	100.00%
T844	AAAAAAAACGAATTTACAGTGCGAAAGCACTGCAGTCACGTTTTTTTT	5	0	5	0.00%	15	7	8	46.67%	8	3	5	37.50%
T845	AAAAAAAACCTATGGACAGTGCTTTCGCACTGTCCATAGGTTTTTTTT	1	1	0	100.00%	4	4	0	100.00%	5	5	0	100.00%
T846	AAAAAAAACCAACATGCAGTGCTTTCGCACTGCATGTTGGTTTTTTTT	4	4	0	100.00%	8	8	0	100.00%	8	8	0	100.00%
T847	AAAAAAAAGGGGCACACAGTGCTTTCGCACTGCTAAAACCTTTTTTTT	18	0	18	0.00%	28	2	26	7.14%	8	0	8	0.00%
T848	AAAAAAAAGGATGTTTCAGTGCTTTCGCACTGTCATGAGGTTTTTTTT	26	1	25	3.85%	37	3	34	8.11%	41	6	35	14.63%
T849	AAAAAAAAGCGTGGCGCAGTGCTTTCGCACTGATGCCCCCTTTTTTTT	26	7	19	26.92%	14	1	13	7.14%	25	16	9	64.00%
T850	AAAAAAAACCACACGTCAGTGCTTTCGCACTGCATGCCGGTTTTTTTT	21	3	18	14.29%	23	4	19	17.39%	14	1	13	7.14%
T851	AAAAAAAAGGTTTACTCAGTGCGAAAGCACTGTGCGGCCCTTTTTTTT	2	2	0	100.00%	3	3	0	100.00%	3	3	0	100.00%
T852	AAAAAAAAGGTCTATGCAGTGCGAAAGCACTGTCGAAGCGTTTTTTTT	13	13	0	100.00%	18	13	5	72.22%	26	22	4	84.62%
T853	AAAAAAAAGCTTGTGTCAGTGCTTTCGCACTGACACAAGCTTTTTTTT	7	6	1	85.71%	5	5	0	100.00%	1	1	0	100.00%
T854	AAAAAAAAGCTGCTAACAGTGCTTTCGCACTGGCTCCGGGTTTTTTTT	24	10	14	41.67%	18	5	13	27.78%	26	11	15	42.31%
T855	AAAAAAAAGCTATATACAGTGCGAAAGCACTGTATATAGCTTTTTTTT	5	4	1	80.00%	0	0	0	I	0	0	0	I
T856	AAAAAAAAGCCCTGTACAGTGCGAAAGCACTGCAGCTACGTTTTTTTT	3	2	1	66.67%	0	0	0	I	1	1	0	100.00%
T857	AAAAAAAACGTCCCGACAGTGCTTTCGCACTGCCCCTCCCTTTTTTTT	7	0	7	0.00%	8	0	8	0.00%	6	0	6	0.00%
T858	AAAAAAAACCGTTAGACAGTGCGAAAGCACTGTCTAACGGTTTTTTTT	10	10	0	100.00%	2	2	0	100.00%	2	2	0	100.00%
T859	AAAAAAAACCGGCGGACAGTGCTTTCGCACTGACGACTCGTTTTTTTT	14	0	14	0.00%	16	2	14	12.50%	11	0	11	0.00%
T860	AAAAAAAAGGTTACATCAGTGCGAAAGCACTGATGTAACCTTTTTTTT	5	5	0	100.00%	6	6	0	100.00%	4	4	0	100.00%
T861	AAAAAAAAGGGGGGGACAGTGCTTTCGCACTGTGTACCGCTTTTTTTT	15	0	15	0.00%	24	5	19	20.83%	22	3	19	13.64%
T862	AAAAAAAACGTTTGATCAGTGCTTTCGCACTGATCAAACGTTTTTTTT	3	3	0	100.00%	9	9	0	100.00%	3	3	0	100.00%
T863	AAAAAAAACGTCAGGGCAGTGCTTTCGCACTGATATCGGCTTTTTTTT	21	4	17	19.05%	19	1	18	5.26%	20	0	20	0.00%
T864	AAAAAAAACCGGGGGGCAGTGCTTTCGCACTGTGTTTCCCTTTTTTTT	22	12	10	54.55%	24	13	11	54.17%	14	6	8	42.86%
T865	AAAAAAAAGGTTGATTCAGTGCTTTCGCACTGAATCAACCTTTTTTTT	4	4	0	100.00%	13	13	0	100.00%	5	5	0	100.00%
T866	AAAAAAAAGGTGGACTCAGTGCGAAAGCACTGGACGAACGTTTTTTTT	18	9	9	50.00%	10	10	0	100.00%	22	13	9	59.09%
T867	AAAAAAAAGGTAGGGGCAGTGCGAAAGCACTGGATACAGGTTTTTTTT	19	5	14	26.32%	24	4	20	16.67%	29	7	22	24.14%
T868	AAAAAAAAGCGACATTCAGTGCGAAAGCACTGTGAGCACGTTTTTTTT	20	4	16	20.00%	27	4	23	14.81%	19	6	13	31.58%
T869	AAAAAAAACGTCGTTACAGTGCTTTCGCACTGTAACGACGTTTTTTTT	13	13	0	100.00%	25	25	0	100.00%	15	15	0	100.00%
T870	AAAAAAAACCACTGTGCAGTGCTTTCGCACTGTCCTTACCTTTTTTTT	6	0	6	0.00%	6	0	6	0.00%	1	0	1	0.00%
T871	AAAAAAAAGGTTTTTACAGTGCTTTCGCACTGTAAAAACCTTTTTTTT	2	2	0	100.00%	2	2	0	100.00%	0	0	0	I
T872	AAAAAAAAGGGAGGGACAGTGCTTTCGCACTGAGCCCAGGTTTTTTTT	22	2	20	9.09%	26	6	20	23.08%	19	4	15	21.05%
T873	AAAAAAAACGGTCGGACAGTGCGAAAGCACTGCACAGTGGTTTTTTTT	17	15	2	88.24%	18	15	3	83.33%	27	25	2	92.59%
T874	AAAAAAAACCGTTACTCAGTGCTTTCGCACTGAGTAACGGTTTTTTTT	3	3	0	100.00%	2	2	0	100.00%	3	3	0	100.00%
T875	AAAAAAAAGGTGGAGGCAGTGCGAAAGCACTGACTATTGCTTTTTTTT	7	7	0	100.00%	25	25	0	100.00%	36	35	1	97.22%
T876	AAAAAAAAGCTTTATTCAGTGCTTTCGCACTGAATAAAGCTTTTTTTT	0	0	0	I	3	3	0	100.00%	1	1	0	100.00%
T877	AAAAAAAACCTGTGTACAGTGCTTTCGCACTGTACACAGGTTTTTTTT	9	9	0	100.00%	4	4	0	100.00%	1	1	0	100.00%
T878	AAAAAAAACCGCTGTCCAGTGCTTTCGCACTGCGATTACGTTTTTTTT	10	0	10	0.00%	13	0	13	0.00%	16	0	16	0.00%
T879	AAAAAAAACCGATGTACAGTGCTTTCGCACTGTACATCGGTTTTTTTT	13	13	0	100.00%	17	17	0	100.00%	2	2	0	100.00%
T880	AAAAAAAACGATTTATCAGTGCGAAAGCACTGATAAATCGTTTTTTTT	3	3	0	100.00%	4	4	0	100.00%	2	2	0	100.00%
T881	AAAAAAAACGATTATGCAGTGCTTTCGCACTGCATAATCGTTTTTTTT	7	7	0	100.00%	1	1	0	100.00%	2	2	0	100.00%
T882	AAAAAAAAGGCCGTTACAGTGCGAAAGCACTGCCTAGCGGTTTTTTTT	15	3	12	20.00%	38	15	23	39.47%	24	6	18	25.00%
T883	AAAAAAAAGCGTCGCGCAGTGCTTTCGCACTGACCCACCGTTTTTTTT	17	1	16	5.88%	17	0	17	0.00%	14	0	14	0.00%
T884	AAAAAAAACGGCAGTTCAGTGCGAAAGCACTGAGGAAACCTTTTTTTT	12	1	11	8.33%	8	1	7	12.50%	26	3	23	11.54%
T885	AAAAAAAAGGTCTGTTCAGTGCGAAAGCACTGGAACAGCGTTTTTTTT	14	1	13	7.14%	36	7	29	19.44%	19	2	17	10.53%
T886	AAAAAAAAGCCACGAGCAGTGCTTTCGCACTGAATGACCCTTTTTTTT	9	2	7	22.22%	15	0	15	0.00%	19	0	19	0.00%
T887	AAAAAAAAGGTTCAGGCAGTGCGAAAGCACTGATCTAGGCTTTTTTTT	21	20	1	95.24%	24	24	0	100.00%	28	27	1	96.43%
T888	AAAAAAAAGGCCCTTTCAGTGCGAAAGCACTGAATCGTGGTTTTTTTT	29	23	6	79.31%	29	26	3	89.66%	35	31	4	88.57%
T889	AAAAAAAAGGCCAAGTCAGTGCGAAAGCACTGGAACCCGGTTTTTTTT	15	3	12	20.00%	28	5	23	17.86%	24	6	18	25.00%
T890	AAAAAAAACGTTAAATCAGTGCTTTCGCACTGATTTAACGTTTTTTTT	7	7	0	100.00%	9	9	0	100.00%	2	2	0	100.00%
T891	AAAAAAAACGTCTATACAGTGCGAAAGCACTGTATAGACGTTTTTTTT	0	0	0	I	7	7	0	100.00%	2	2	0	100.00%
T892	AAAAAAAACCTGCTCCCAGTGCGAAAGCACTGAGATCGGGTTTTTTTT	22	5	17	22.73%	15	9	6	60.00%	19	11	8	57.89%
T893	AAAAAAAACCGTTGTACAGTGCTTTCGCACTGTACAACGGTTTTTTTT	10	10	0	100.00%	21	21	0	100.00%	4	4	0	100.00%
T894	AAAAAAAACCGTGCGGCAGTGCTTTCGCACTGACCGAAGCTTTTTTTT	17	0	17	0.00%	21	1	20	4.76%	26	1	25	3.85%
T895	AAAAAAAACGTGGTGGCAGTGCTTTCGCACTGATAAGCGGTTTTTTTT	26	0	26	0.00%	29	0	29	0.00%	20	0	20	0.00%
T896	AAAAAAAACGTGCAATCAGTGCTTTCGCACTGGACAATGGTTTTTTTT	10	2	8	20.00%	14	2	12	14.29%	21	3	18	14.29%
T897	AAAAAAAACGTCGATACAGTGCTTTCGCACTGTATCGACGTTTTTTTT	5	5	0	100.00%	11	10	1	90.91%	12	12	0	100.00%
T898	AAAAAAAACCGCGGTTCAGTGCTTTCGCACTGGTCAAACCTTTTTTTT	11	0	11	0.00%	8	1	7	12.50%	17	1	16	5.88%
T899	AAAAAAAAGGTGGCTTCAGTGCGAAAGCACTGAGTTGACGTTTTTTTT	9	2	7	22.22%	7	4	3	57.14%	26	13	13	50.00%
T900	AAAAAAAAGGGTAACACAGTGCTTTCGCACTGACGTCGGGTTTTTTTT	11	3	8	27.27%	20	3	17	15.00%	27	11	16	40.74%
T901	AAAAAAAAGGGGTAAGCAGTGCTTTCGCACTGTGATTGGCTTTTTTTT	16	1	15	6.25%	19	5	14	26.32%	15	1	14	6.67%
T902	AAAAAAAAGCTTTGCTCAGTGCTTTCGCACTGAGCAAAGCTTTTTTTT	6	6	0	100.00%	3	3	0	100.00%	5	5	0	100.00%
T903	AAAAAAAACGTTATTACAGTGCTTTCGCACTGTAATAACGTTTTTTTT	11	7	4	63.64%	4	1	3	25.00%	10	10	0	100.00%
T904	AAAAAAAACCCTAAATCAGTGCTTTCGCACTGATTTAGGGTTTTTTTT	17	17	0	100.00%	7	7	0	100.00%	10	10	0	100.00%
T905	AAAAAAAACCACTATACAGTGCTTTCGCACTGTATAGTGGTTTTTTTT	3	3	0	100.00%	2	2	0	100.00%	2	2	0	100.00%
T906	AAAAAAAAGGTCTAGACAGTGCTTTCGCACTGTCTAGACCTTTTTTTT	8	8	0	100.00%	3	3	0	100.00%	3	3	0	100.00%
T907	AAAAAAAAGGTATTTACAGTGCTTTCGCACTGTAAATACCTTTTTTTT	1	0	1	0.00%	2	0	2	0.00%	2	0	2	0.00%
T908	AAAAAAAAGCTGTAAACAGTGCTTTCGCACTGTTTACAGCTTTTTTTT	6	6	0	100.00%	0	0	0	I	3	3	0	100.00%
T909	AAAAAAAAGCGCCGAGCAGTGCGAAAGCACTGATCCTCGGTTTTTTTT	14	10	4	71.43%	29	23	6	79.31%	28	26	2	92.86%
T910	AAAAAAAACGGGGTACCAGTGCTTTCGCACTGAGCACAGCTTTTTTTT	13	1	12	7.69%	12	0	12	0.00%	12	1	11	8.33%
T911	AAAAAAAACGCCAGTTCAGTGCGAAAGCACTGCCGGAACCTTTTTTTT	13	6	7	46.15%	18	3	15	16.67%	19	7	12	36.84%
T912	AAAAAAAACCAAACGCCAGTGCGAAAGCACTGTTTATTCCTTTTTTTT	9	1	8	11.11%	15	2	13	13.33%	15	5	10	33.33%
T913	AAAAAAAAGGTTAGCTCAGTGCTTTCGCACTGAGCTAACCTTTTTTTT	0	0	0	I	5	5	0	100.00%	1	1	0	100.00%
T914	AAAAAAAAGCACAGTACAGTGCTTTCGCACTGTACTGTGCTTTTTTTT	0	0	0	I	0	0	0	I	4	4	0	100.00%
T915	AAAAAAAACCTACATGCAGTGCTTTCGCACTGCATGTAGGTTTTTTTT	9	8	1	88.89%	5	5	0	100.00%	6	6	0	100.00%
T916	AAAAAAAACCGTTACACAGTGCTTTCGCACTGTGTAACGGTTTTTTTT	8	8	0	100.00%	5	5	0	100.00%	3	3	0	100.00%
T917	AAAAAAAAGGTTTTAGCAGTGCGAAAGCACTGCTAAAACCTTTTTTTT	2	2	0	100.00%	1	1	0	100.00%	0	0	0	I
T918	AAAAAAAAGGTTTGTCCAGTGCGAAAGCACTGATACTCGCTTTTTTTT	27	25	2	92.59%	24	20	4	83.33%	54	47	7	87.04%
T919	AAAAAAAAGGTAGTTTCAGTGCGAAAGCACTGAAACTACCTTTTTTTT	4	4	0	100.00%	2	2	0	100.00%	3	3	0	100.00%
T920	AAAAAAAAGGATGGGCCAGTGCGAAAGCACTGCTGCGTCGTTTTTTTT	11	3	8	27.27%	10	6	4	60.00%	16	3	13	18.75%
T921	AAAAAAAACGTTTCGACAGTGCTTTCGCACTGTCGAAACGTTTTTTTT	8	8	0	100.00%	4	4	0	100.00%	4	4	0	100.00%
T922	AAAAAAAACGTCCTATCAGTGCTTTCGCACTGTATGAGGCTTTTTTTT	5	0	5	0.00%	13	0	13	0.00%	17	6	11	35.29%
T923	AAAAAAAACCTTCAATCAGTGCTTTCGCACTGATTGAAGGTTTTTTTT	27	27	0	100.00%	25	25	0	100.00%	16	16	0	100.00%
T924	AAAAAAAAGGTCTAAACAGTGCGAAAGCACTGTTTAGACCTTTTTTTT	2	2	0	100.00%	1	1	0	100.00%	2	2	0	100.00%
T925	AAAAAAAAGGAGGCAACAGTGCGAAAGCACTGGCCGTACGTTTTTTTT	30	0	30	0.00%	18	0	18	0.00%	12	0	12	0.00%
T926	AAAAAAAACGTGGTCCCAGTGCTTTCGCACTGCTAGGTGCTTTTTTTT	17	0	17	0.00%	21	2	19	9.52%	27	0	27	0.00%
T927	AAAAAAAACGAGATTGCAGTGCGAAAGCACTGATCATTGCTTTTTTTT	9	0	9	0.00%	9	2	7	22.22%	11	0	11	0.00%
T928	AAAAAAAACCGTTTCACAGTGCTTTCGCACTGTGAAACGGTTTTTTTT	2	2	0	100.00%	9	9	0	100.00%	1	1	0	100.00%
T929	AAAAAAAACCCGCAGTCAGTGCTTTCGCACTGATTTTACCTTTTTTTT	9	2	7	22.22%	14	1	13	7.14%	3	0	3	0.00%
T930	AAAAAAAACCAGGGTTCAGTGCGAAAGCACTGCTCCCTCCTTTTTTTT	18	15	3	83.33%	30	27	3	90.00%	48	45	3	93.75%
T931	AAAAAAAAGGTCAATGCAGTGCTTTCGCACTGCATTGACCTTTTTTTT	7	7	0	100.00%	6	6	0	100.00%	3	3	0	100.00%
T932	AAAAAAAAGGGTGAGGCAGTGCTTTCGCACTGTACGTGCCTTTTTTTT	26	11	15	42.31%	25	4	21	16.00%	29	1	28	3.45%
T933	AAAAAAAAGGCCTGGGCAGTGCGAAAGCACTGAATCTCGCTTTTTTTT	10	0	10	0.00%	6	1	5	16.67%	17	0	17	0.00%
T934	AAAAAAAAGGAATCCCCAGTGCGAAAGCACTGCGAAGGCGTTTTTTTT	10	0	10	0.00%	17	5	12	29.41%	19	6	13	31.58%
T935	AAAAAAAAGCTAATCGCAGTGCTTTCGCACTGTTACCTGGTTTTTTTT	9	3	6	33.33%	16	2	14	12.50%	19	9	10	47.37%
T936	AAAAAAAACCATTATTCAGTGCTTTCGCACTGAATAATGGTTTTTTTT	7	7	0	100.00%	8	8	0	100.00%	3	3	0	100.00%
T937	AAAAAAAACCACACGTCAGTGCGAAAGCACTGCTCCCCCGTTTTTTTT	14	4	10	28.57%	12	0	12	0.00%	20	0	20	0.00%
T938	AAAAAAAAGGTGTACTCAGTGCTTTCGCACTGAGTACACCTTTTTTTT	3	3	0	100.00%	2	2	0	100.00%	12	12	0	100.00%
T939	AAAAAAAAGGTCGATTCAGTGCTTTCGCACTGAATCGACCTTTTTTTT	21	21	0	100.00%	15	15	0	100.00%	4	4	0	100.00%
T940	AAAAAAAAGGGCCAATCAGTGCGAAAGCACTGTCCTTGCGTTTTTTTT	9	2	7	22.22%	16	0	16	0.00%	38	12	26	31.58%
T941	AAAAAAAAGCTACGCTCAGTGCTTTCGCACTGTCGAGTCGTTTTTTTT	20	1	19	5.00%	12	0	12	0.00%	15	1	14	6.67%
T942	AAAAAAAACCTTTGTGCAGTGCGAAAGCACTGCACAAAGGTTTTTTTT	9	9	0	100.00%	2	2	0	100.00%	3	3	0	100.00%
T943	AAAAAAAACCGCCCAACAGTGCGAAAGCACTGTTTATTCCTTTTTTTT	14	2	12	14.29%	18	4	14	22.22%	22	3	19	13.64%
T944	AAAAAAAAGGGTAATGCAGTGCTTTCGCACTGGAATAACGTTTTTTTT	19	0	19	0.00%	23	1	22	4.35%	19	0	19	0.00%
T945	AAAAAAAAGGGCTGTGCAGTGCTTTCGCACTGTTAGTGCGTTTTTTTT	19	1	18	5.26%	13	1	12	7.69%	11	0	11	0.00%
T946	AAAAAAAAGGGATCCACAGTGCGAAAGCACTGGTTCCGGCTTTTTTTT	11	3	8	27.27%	26	1	25	3.85%	23	0	23	0.00%
T947	AAAAAAAAGGAATTATCAGTGCGAAAGCACTGTCACCCCGTTTTTTTT	13	4	9	30.77%	13	3	10	23.08%	31	9	22	29.03%
T948	AAAAAAAAGCTTTCCTCAGTGCTTTCGCACTGCACGACCGTTTTTTTT	6	0	6	0.00%	19	1	18	5.26%	17	2	15	11.76%
T949	AAAAAAAAGCATGTGACAGTGCGAAAGCACTGTGAACCCGTTTTTTTT	6	0	6	0.00%	21	2	19	9.52%	24	1	23	4.17%
T950	AAAAAAAACGAGGGCGCAGTGCTTTCGCACTGGTTCGACCTTTTTTTT	15	1	14	6.67%	11	1	10	9.09%	22	2	20	9.09%
T951	AAAAAAAACCACTGAACAGTGCGAAAGCACTGGCCAGCCGTTTTTTTT	38	35	3	92.11%	21	16	5	76.19%	36	35	1	97.22%
T952	AAAAAAAAGGTGCAGGCAGTGCTTTCGCACTGTGAAGCCGTTTTTTTT	2	1	1	50.00%	1	0	1	0.00%	8	6	2	75.00%
T953	AAAAAAAAGGTAGAAACAGTGCTTTCGCACTGTTTCTACCTTTTTTTT	7	7	0	100.00%	1	1	0	100.00%	6	6	0	100.00%
T954	AAAAAAAAGGCTTGCCCAGTGCGAAAGCACTGCTCGAAGGTTTTTTTT	8	8	0	100.00%	23	14	9	60.87%	20	15	5	75.00%
T955	AAAAAAAAGGCATTGCCAGTGCTTTCGCACTGTGTGGACGTTTTTTTT	28	11	17	39.29%	20	4	16	20.00%	23	6	17	26.09%
T956	AAAAAAAACGTAACTACAGTGCGAAAGCACTGAGCGCCGCTTTTTTTT	12	3	9	25.00%	16	4	12	25.00%	28	6	22	21.43%
T957	AAAAAAAACCTGGTGGCAGTGCTTTCGCACTGTCGTATGCTTTTTTTT	12	0	12	0.00%	6	2	4	33.33%	13	1	12	7.69%
T958	AAAAAAAACCCTTGGTCAGTGCTTTCGCACTGTACGGTGCTTTTTTTT	9	2	7	22.22%	10	0	10	0.00%	10	1	9	10.00%
T959	AAAAAAAACCCTAACACAGTGCTTTCGCACTGCATACGCCTTTTTTTT	10	0	10	0.00%	17	2	15	11.76%	14	0	14	0.00%
T960	AAAAAAAAGGTTATCCCAGTGCTTTCGCACTGCTAGTTGGTTTTTTTT	22	0	22	0.00%	21	1	20	4.76%	9	0	9	0.00%
T961	AAAAAAAAGGGAGATCCAGTGCGAAAGCACTGTTTTCAGGTTTTTTTT	5	4	1	80.00%	13	2	11	15.38%	32	11	21	34.38%
T962	AAAAAAAAGCTGCGGGCAGTGCGAAAGCACTGCAGTTTGGTTTTTTTT	21	5	16	23.81%	14	5	9	35.71%	27	0	27	0.00%
T963	AAAAAAAAGCGATGTACAGTGCTTTCGCACTGTACATCGCTTTTTTTT	9	9	0	100.00%	2	2	0	100.00%	5	5	0	100.00%
T964	AAAAAAAACGTTGTTTCAGTGCTTTCGCACTGAAACAACGTTTTTTTT	4	4	0	100.00%	3	3	0	100.00%	9	8	1	88.89%
T965	AAAAAAAACGTTGTGGCAGTGCTTTCGCACTGTGACACCCTTTTTTTT	17	2	15	11.76%	15	0	15	0.00%	17	4	13	23.53%
T966	AAAAAAAACGTTACATCAGTGCTTTCGCACTGATGTAACGTTTTTTTT	6	6	0	100.00%	0	0	0	I	5	5	0	100.00%
T967	AAAAAAAACGTAGAGCCAGTGCGAAAGCACTGCACCAACCTTTTTTTT	20	0	20	0.00%	13	1	12	7.69%	24	3	21	12.50%
T968	AAAAAAAACGGGAATACAGTGCGAAAGCACTGCATTGTCCTTTTTTTT	11	5	6	45.45%	23	12	11	52.17%	26	9	17	34.62%
T969	AAAAAAAACCCAAAGACAGTGCGAAAGCACTGACCGGACCTTTTTTTT	21	2	19	9.52%	15	0	15	0.00%	19	0	19	0.00%
T970	AAAAAAAACCAAGTAACAGTGCGAAAGCACTGCCCCCGCCTTTTTTTT	13	0	13	0.00%	12	0	12	0.00%	24	2	22	8.33%
T971	AAAAAAAAGGTTGCTTCAGTGCGAAAGCACTGAAGCAACCTTTTTTTT	11	11	0	100.00%	8	8	0	100.00%	3	3	0	100.00%
T972	AAAAAAAAGGGTAATACAGTGCGAAAGCACTGTATTACGCTTTTTTTT	15	14	1	93.33%	12	11	1	91.67%	20	15	5	75.00%
T973	AAAAAAAAGGATTATGCAGTGCGAAAGCACTGAGCCGCCGTTTTTTTT	5	4	1	80.00%	10	1	9	10.00%	17	5	12	29.41%
T974	AAAAAAAAGCTAACACCAGTGCTTTCGCACTGGCTAGCCGTTTTTTTT	10	1	9	10.00%	11	0	11	0.00%	8	1	7	12.50%
T975	AAAAAAAAGCAAGTTACAGTGCTTTCGCACTGTAACTTGCTTTTTTTT	13	13	0	100.00%	8	8	0	100.00%	6	6	0	100.00%
T976	AAAAAAAACGTTTGCTCAGTGCGAAAGCACTGAGCAAACGTTTTTTTT	4	4	0	100.00%	6	6	0	100.00%	8	8	0	100.00%
T977	AAAAAAAACGCTAATGCAGTGCTTTCGCACTGCATTAGCGTTTTTTTT	9	9	0	100.00%	1	1	0	100.00%	3	3	0	100.00%
T978	AAAAAAAACGATGATGCAGTGCTTTCGCACTGCATCATCGTTTTTTTT	11	11	0	100.00%	1	1	0	100.00%	1	1	0	100.00%
T979	AAAAAAAACCTTGTAGCAGTGCTTTCGCACTGCTACAAGGTTTTTTTT	7	7	0	100.00%	10	10	0	100.00%	1	1	0	100.00%
T980	AAAAAAAACCTAGTGTCAGTGCGAAAGCACTGCGCCTCCGTTTTTTTT	15	3	12	20.00%	13	1	12	7.69%	15	1	14	6.67%
T981	AAAAAAAACCGTATCACAGTGCTTTCGCACTGTGATACGGTTTTTTTT	20	20	0	100.00%	4	4	0	100.00%	0	0	0	I
T982	AAAAAAAAGGTTGTCTCAGTGCTTTCGCACTGAGACAACCTTTTTTTT	4	4	0	100.00%	5	5	0	100.00%	3	3	0	100.00%
T983	AAAAAAAAGGTTGCGGCAGTGCTTTCGCACTGAAGTGAGCTTTTTTTT	9	0	9	0.00%	17	1	16	5.88%	26	5	21	19.23%
T984	AAAAAAAAGGTGAATTCAGTGCTTTCGCACTGAATTCACCTTTTTTTT	4	4	0	100.00%	1	1	0	100.00%	6	6	0	100.00%
T985	AAAAAAAAGCTAGTAACAGTGCTTTCGCACTGTTACTAGCTTTTTTTT	6	6	0	100.00%	0	0	0	I	4	4	0	100.00%
T986	AAAAAAAACGTTACAACAGTGCTTTCGCACTGTTGTAACGTTTTTTTT	5	4	1	80.00%	6	6	0	100.00%	0	0	0	I
T987	AAAAAAAACGCGTGAACAGTGCTTTCGCACTGCACAATCCTTTTTTTT	19	4	15	21.05%	11	2	9	18.18%	13	3	10	23.08%
T988	AAAAAAAACGAGGGGACAGTGCGAAAGCACTGAGACAACCTTTTTTTT	7	2	5	28.57%	5	0	5	0.00%	16	2	14	12.50%
T989	AAAAAAAACCACATAACAGTGCTTTCGCACTGTTATGTGGTTTTTTTT	6	6	0	100.00%	14	14	0	100.00%	3	3	0	100.00%
T990	AAAAAAAAGGGTTAAACAGTGCGAAAGCACTGTCCCCCCGTTTTTTTT	18	14	4	77.78%	17	13	4	76.47%	17	15	2	88.24%
T991	AAAAAAAAGGCGTTCGCAGTGCGAAAGCACTGGTTCGTGGTTTTTTTT	14	2	12	14.29%	15	4	11	26.67%	21	8	13	38.10%
T992	AAAAAAAAGGCAGTTGCAGTGCGAAAGCACTGGACGACCGTTTTTTTT	19	14	5	73.68%	13	10	3	76.92%	28	19	9	67.86%
T993	AAAAAAAAGGACCCATCAGTGCGAAAGCACTGTACAGTGGTTTTTTTT	9	4	5	44.44%	22	11	11	50.00%	17	5	12	29.41%
T994	AAAAAAAACGTGTTCCCAGTGCGAAAGCACTGCGCATCCCTTTTTTTT	1	0	1	0.00%	6	5	1	83.33%	2	0	2	0.00%
T995	AAAAAAAACGACAGTACAGTGCTTTCGCACTGTACTGTCGTTTTTTTT	7	7	0	100.00%	10	10	0	100.00%	5	5	0	100.00%
T996	AAAAAAAACCTCAATGCAGTGCTTTCGCACTGCATTGAGGTTTTTTTT	10	10	0	100.00%	4	4	0	100.00%	8	8	0	100.00%
T997	AAAAAAAACCAAAAATCAGTGCGAAAGCACTGATTTTTGGTTTTTTTT	7	7	0	100.00%	14	14	0	100.00%	7	7	0	100.00%
T998	AAAAAAAAGGTGATTTCAGTGCGAAAGCACTGAAATCACCTTTTTTTT	0	0	0	I	3	3	0	100.00%	2	2	0	100.00%
T999	AAAAAAAAGCTATTGTCAGTGCTTTCGCACTGACAATAGCTTTTTTTT	1	1	0	100.00%	6	6	0	100.00%	0	0	0	I
T1000	AAAAAAAAGCCCGCTGCAGTGCGAAAGCACTGTCCCGACGTTTTTTTT	18	5	13	27.78%	7	2	5	28.57%	13	3	10	23.08%
T1001	AAAAAAAACGGTAGAACAGTGCTTTCGCACTGCCTCCGGCTTTTTTTT	10	2	8	20.00%	12	3	9	25.00%	17	4	13	23.53%
T1002	AAAAAAAACGGGAGACCAGTGCTTTCGCACTGCGGGCACCTTTTTTTT	14	0	14	0.00%	15	0	15	0.00%	12	0	12	0.00%
T1003	AAAAAAAACCTGTGATCAGTGCGAAAGCACTGATCACAGGTTTTTTTT	12	12	0	100.00%	9	8	1	88.89%	3	3	0	100.00%
T1004	AAAAAAAACCTGCGTCCAGTGCGAAAGCACTGCCAATCCCTTTTTTTT	5	0	5	0.00%	8	0	8	0.00%	10	2	8	20.00%
T1005	AAAAAAAAGGTTGTGTCAGTGCTTTCGCACTGACACAACCTTTTTTTT	13	13	0	100.00%	0	0	0	I	7	7	0	100.00%
T1006	AAAAAAAAGGGTAGCTCAGTGCGAAAGCACTGTAACCCGGTTTTTTTT	15	2	13	13.33%	26	8	18	30.77%	17	5	12	29.41%
T1007	AAAAAAAACCTCTACACAGTGCGAAAGCACTGCCATTACCTTTTTTTT	9	1	8	11.11%	13	4	9	30.77%	12	2	10	16.67%
T1008	AAAAAAAACCTATATACAGTGCTTTCGCACTGTATATAGGTTTTTTTT	7	7	0	100.00%	4	4	0	100.00%	4	4	0	100.00%
T1009	AAAAAAAACCGGGGCGCAGTGCGAAAGCACTGAAGATTGCTTTTTTTT	19	9	10	47.37%	26	17	9	65.38%	24	14	10	58.33%
T1010	AAAAAAAACCGACATCCAGTGCGAAAGCACTGCTCGCTCCTTTTTTTT	15	3	12	20.00%	23	4	19	17.39%	25	11	14	44.00%
T1011	AAAAAAAACCCGACCGCAGTGCGAAAGCACTGACCAAAGCTTTTTTTT	6	0	6	0.00%	8	1	7	12.50%	11	1	10	9.09%
T1012	AAAAAAAAGGTTTCGACAGTGCTTTCGCACTGTCGAAACCTTTTTTTT	5	5	0	100.00%	3	3	0	100.00%	1	1	0	100.00%
T1013	AAAAAAAAGGTGACATCAGTGCGAAAGCACTGTACCTAGGTTTTTTTT	6	2	4	33.33%	16	5	11	31.25%	19	5	14	26.32%
T1014	AAAAAAAAGGATAGAACAGTGCTTTCGCACTGTTCTATCCTTTTTTTT	3	3	0	100.00%	0	0	0	I	5	5	0	100.00%
T1015	AAAAAAAAGCGCTCATCAGTGCTTTCGCACTGCCAGGTCGTTTTTTTT	17	0	17	0.00%	28	0	28	0.00%	14	0	14	0.00%
T1016	AAAAAAAAGCAATGTTCAGTGCGAAAGCACTGAACATTGCTTTTTTTT	6	6	0	100.00%	4	4	0	100.00%	9	9	0	100.00%
T1017	AAAAAAAACGTTAGTTCAGTGCTTTCGCACTGAACTAACGTTTTTTTT	2	2	0	100.00%	2	2	0	100.00%	1	1	0	100.00%
T1018	AAAAAAAACGTGTGAACAGTGCTTTCGCACTGTTCACACGTTTTTTTT	1	1	0	100.00%	0	0	0	I	0	0	0	I
T1019	AAAAAAAACGTGGAGGCAGTGCGAAAGCACTGAATGAGGCTTTTTTTT	18	2	16	11.11%	14	0	14	0.00%	28	8	20	28.57%
T1020	AAAAAAAACGGACTCGCAGTGCGAAAGCACTGCACCGGGCTTTTTTTT	23	0	23	0.00%	24	1	23	4.17%	34	0	34	0.00%
T1021	AAAAAAAACGCGGTGCCAGTGCGAAAGCACTGTCCCATGCTTTTTTTT	26	14	12	53.85%	21	16	5	76.19%	46	27	19	58.70%
T1022	AAAAAAAACCTTTACACAGTGCTTTCGCACTGTGTAAAGGTTTTTTTT	3	3	0	100.00%	9	9	0	100.00%	1	1	0	100.00%
T1023	AAAAAAAAGGTATTCTCAGTGCTTTCGCACTGAGAATACCTTTTTTTT	1	1	0	100.00%	0	0	0	I	7	7	0	100.00%
T1024	AAAAAAAAGGGTTTATCAGTGCGAAAGCACTGGACACTGGTTTTTTTT	20	6	14	30.00%	8	0	8	0.00%	19	2	17	10.53%
T1025	AAAAAAAACGTTTAGTCAGTGCGAAAGCACTGACTAAACGTTTTTTTT	4	4	0	100.00%	0	0	0	I	2	2	0	100.00%
T1026	AAAAAAAACGTTATCACAGTGCGAAAGCACTGTGATAACGTTTTTTTT	2	2	0	100.00%	12	12	0	100.00%	0	0	0	I
T1027	AAAAAAAACGGTGGAGCAGTGCTTTCGCACTGGCCCCAGCTTTTTTTT	17	9	8	52.94%	11	2	9	18.18%	13	1	12	7.69%
T1028	AAAAAAAACGCGTTTTCAGTGCGAAAGCACTGTCCGGGCGTTTTTTTT	11	0	11	0.00%	19	0	19	0.00%	17	1	16	5.88%
T1029	AAAAAAAACCTTGCTGCAGTGCGAAAGCACTGGACACGCCTTTTTTTT	8	0	8	0.00%	21	3	18	14.29%	24	0	24	0.00%
T1030	AAAAAAAACCGCCTGGCAGTGCGAAAGCACTGGGGGATGCTTTTTTTT	18	5	13	27.78%	14	11	3	78.57%	27	17	10	62.96%
T1031	AAAAAAAAGGTAGTACCAGTGCTTTCGCACTGGTACTACCTTTTTTTT	1	1	0	100.00%	5	5	0	100.00%	0	0	0	I
T1032	AAAAAAAAGGGTCGCGCAGTGCGAAAGCACTGATCACGGCTTTTTTTT	0	0	0	I	0	0	0	I	2	2	0	100.00%
T1033	AAAAAAAAGCGCTGTCCAGTGCGAAAGCACTGCAATTTGGTTTTTTTT	21	10	11	47.62%	20	5	15	25.00%	13	2	11	15.38%
T1034	AAAAAAAAGCCCAGGACAGTGCTTTCGCACTGGAGCCGCGTTTTTTTT	19	3	16	15.79%	13	3	10	23.08%	10	3	7	30.00%
T1035	AAAAAAAACGCGAACCCAGTGCGAAAGCACTGCGATGCCCTTTTTTTT	5	2	3	40.00%	8	7	1	87.50%	12	0	12	0.00%
T1036	AAAAAAAACGATTGTACAGTGCGAAAGCACTGTACAATCGTTTTTTTT	0	0	0	I	2	2	0	100.00%	2	2	0	100.00%
T1037	AAAAAAAACCTTATTGCAGTGCTTTCGCACTGCAATAAGGTTTTTTTT	5	5	0	100.00%	1	1	0	100.00%	1	1	0	100.00%
T1038	AAAAAAAACCTCGCGGCAGTGCGAAAGCACTGTAGGTCGGTTTTTTTT	5	1	4	20.00%	9	4	5	44.44%	10	2	8	20.00%
T1039	AAAAAAAACCGATACACAGTGCTTTCGCACTGTGTATCGGTTTTTTTT	5	5	0	100.00%	5	5	0	100.00%	2	2	0	100.00%
T1040	AAAAAAAAGGAGTATTCAGTGCTTTCGCACTGAATACTCCTTTTTTTT	5	5	0	100.00%	2	2	0	100.00%	5	5	0	100.00%
T1041	AAAAAAAAGCTGTATGCAGTGCGAAAGCACTGCATACAGCTTTTTTTT	8	7	1	87.50%	5	5	0	100.00%	0	0	0	I
T1042	AAAAAAAAGCGAGACACAGTGCGAAAGCACTGATCTAACCTTTTTTTT	11	5	6	45.45%	12	4	8	33.33%	34	14	20	41.18%
T1043	AAAAAAAACGTTTTCTCAGTGCTTTCGCACTGAGAAAACGTTTTTTTT	2	2	0	100.00%	2	2	0	100.00%	2	2	0	100.00%
T1044	AAAAAAAACGTTCTGACAGTGCTTTCGCACTGTCAGAACGTTTTTTTT	2	2	0	100.00%	7	7	0	100.00%	0	0	0	I
T1045	AAAAAAAACGTCAATACAGTGCTTTCGCACTGTATTGACGTTTTTTTT	5	5	0	100.00%	7	7	0	100.00%	3	3	0	100.00%
T1046	AAAAAAAACCAATCTACAGTGCTTTCGCACTGTAGATTGGTTTTTTTT	11	11	0	100.00%	8	8	0	100.00%	0	0	0	I
T1047	AAAAAAAAGGTCGTGTCAGTGCGAAAGCACTGACACGACCTTTTTTTT	13	13	0	100.00%	11	11	0	100.00%	13	12	1	92.31%
T1048	AAAAAAAAGGTCGTGACAGTGCTTTCGCACTGTCACGACCTTTTTTTT	6	6	0	100.00%	6	6	0	100.00%	7	7	0	100.00%
T1049	AAAAAAAAGGCGTGGCCAGTGCGAAAGCACTGCTTCATGCTTTTTTTT	8	8	0	100.00%	7	4	3	57.14%	10	10	0	100.00%
T1050	AAAAAAAAGCGGTGGTCAGTGCGAAAGCACTGCAAGTAGGTTTTTTTT	17	4	13	23.53%	10	2	8	20.00%	21	3	18	14.29%
T1051	AAAAAAAAGCCATGTACAGTGCGAAAGCACTGTACATGGCTTTTTTTT	8	8	0	100.00%	6	6	0	100.00%	3	3	0	100.00%
T1052	AAAAAAAACCTCGGTTCAGTGCGAAAGCACTGCCAGCTGCTTTTTTTT	0	0	0	I	1	0	1	0.00%	2	2	0	100.00%
T1053	AAAAAAAACCTAACGTCAGTGCTTTCGCACTGACGTTAGGTTTTTTTT	2	2	0	100.00%	5	5	0	100.00%	4	4	0	100.00%
T1054	AAAAAAAAGGCATGAACAGTGCTTTCGCACTGTTCATGCCTTTTTTTT	4	4	0	100.00%	2	2	0	100.00%	3	3	0	100.00%
T1055	AAAAAAAAGCATGTAACAGTGCTTTCGCACTGTTACATGCTTTTTTTT	2	2	0	100.00%	0	0	0	I	3	3	0	100.00%
T1056	AAAAAAAAGCAGCGCTCAGTGCGAAAGCACTGAAACGACGTTTTTTTT	16	10	6	62.50%	17	10	7	58.82%	13	10	3	76.92%
T1057	AAAAAAAAGCAAAGGACAGTGCGAAAGCACTGCGAATTCGTTTTTTTT	8	0	8	0.00%	9	0	9	0.00%	18	5	13	27.78%
T1058	AAAAAAAACGGTTTTACAGTGCTTTCGCACTGTAAAACCGTTTTTTTT	5	5	0	100.00%	9	9	0	100.00%	3	3	0	100.00%
T1059	AAAAAAAACGGTTGGGCAGTGCTTTCGCACTGTGCGGACCTTTTTTTT	8	3	5	37.50%	12	3	9	25.00%	27	10	17	37.04%
T1060	AAAAAAAACGAGTTGACAGTGCGAAAGCACTGACCACACCTTTTTTTT	3	1	2	33.33%	3	2	1	66.67%	6	4	2	66.67%
T1061	AAAAAAAACCGGGTGGCAGTGCTTTCGCACTGGTCATTCCTTTTTTTT	11	5	6	45.45%	30	16	14	53.33%	26	12	14	46.15%
T1062	AAAAAAAACCACATGTCAGTGCGAAAGCACTGACATGTGGTTTTTTTT	16	16	0	100.00%	5	5	0	100.00%	19	19	0	100.00%
T1063	AAAAAAAAGGTGGGGGCAGTGCTTTCGCACTGTGTTCTGGTTTTTTTT	11	0	11	0.00%	13	2	11	15.38%	12	0	12	0.00%
T1064	AAAAAAAAGGAAATTTCAGTGCGAAAGCACTGAAATTTCCTTTTTTTT	3	3	0	100.00%	1	1	0	100.00%	0	0	0	I
T1065	AAAAAAAAGCTGGTGTCAGTGCTTTCGCACTGAGGTCCGGTTTTTTTT	13	7	6	53.85%	17	5	12	29.41%	23	10	13	43.48%
T1066	AAAAAAAAGCATAACGCAGTGCTTTCGCACTGACACACCGTTTTTTTT	21	0	21	0.00%	8	0	8	0.00%	14	0	14	0.00%
T1067	AAAAAAAAGCAGGATACAGTGCTTTCGCACTGTCATCACCTTTTTTTT	25	0	25	0.00%	24	0	24	0.00%	13	0	13	0.00%
T1068	AAAAAAAACGGGGGTACAGTGCTTTCGCACTGGCTGTCCCTTTTTTTT	9	2	7	22.22%	12	0	12	0.00%	14	1	13	7.14%
T1069	AAAAAAAAGGTTGCTACAGTGCTTTCGCACTGCACAAAGCTTTTTTTT	20	2	18	10.00%	18	1	17	5.56%	17	1	16	5.88%
T1070	AAAAAAAAGGTGGTCGCAGTGCTTTCGCACTGAACTGCGCTTTTTTTT	2	1	1	50.00%	5	0	5	0.00%	1	1	0	100.00%
T1071	AAAAAAAAGCTTTGAACAGTGCTTTCGCACTGTTCAAAGCTTTTTTTT	3	3	0	100.00%	5	5	0	100.00%	4	4	0	100.00%
T1072	AAAAAAAAGCTTACTACAGTGCGAAAGCACTGCCCCCACCTTTTTTTT	19	0	19	0.00%	17	0	17	0.00%	20	1	19	5.00%
T1073	AAAAAAAAGCTGGGGTCAGTGCTTTCGCACTGCATATCCCTTTTTTTT	14	10	4	71.43%	12	8	4	66.67%	18	11	7	61.11%
T1074	AAAAAAAAGCAGTTGTCAGTGCTTTCGCACTGCTGCGCGGTTTTTTTT	11	0	11	0.00%	9	0	9	0.00%	29	0	29	0.00%
T1075	AAAAAAAACGTAATTTCAGTGCGAAAGCACTGAAATTACGTTTTTTTT	5	5	0	100.00%	2	2	0	100.00%	0	0	0	I
T1076	AAAAAAAACGGCACCGCAGTGCGAAAGCACTGACTTCTGCTTTTTTTT	15	3	12	20.00%	22	3	19	13.64%	13	2	11	15.38%
T1077	AAAAAAAACGAGTATACAGTGCTTTCGCACTGTATACTCGTTTTTTTT	5	5	0	100.00%	0	0	0	I	3	3	0	100.00%
T1078	AAAAAAAACGACAGGTCAGTGCGAAAGCACTGAAAGACGGTTTTTTTT	9	6	3	66.67%	18	9	9	50.00%	10	6	4	60.00%
T1079	AAAAAAAACCCCGTGTCAGTGCGAAAGCACTGCGCACACCTTTTTTTT	12	9	3	75.00%	13	6	7	46.15%	16	6	10	37.50%
T1080	AAAAAAAAGGTCAATACAGTGCGAAAGCACTGCCAGCACGTTTTTTTT	13	0	13	0.00%	17	1	16	5.88%	21	2	19	9.52%
T1081	AAAAAAAAGGGACTAGCAGTGCGAAAGCACTGGAACGAGGTTTTTTTT	11	4	7	36.36%	3	2	1	66.67%	33	14	19	42.42%
T1082	AAAAAAAAGGCGTACGCAGTGCGAAAGCACTGTCCGTTCGTTTTTTTT	11	5	6	45.45%	23	7	16	30.43%	20	9	11	45.00%
T1083	AAAAAAAAGCATGACGCAGTGCGAAAGCACTGACCCTCGGTTTTTTTT	1	1	0	100.00%	3	1	2	33.33%	0	0	0	I
T1084	AAAAAAAACGTTTTGTCAGTGCTTTCGCACTGACAAAACGTTTTTTTT	4	4	0	100.00%	3	3	0	100.00%	6	6	0	100.00%
T1085	AAAAAAAACGTGGAAACAGTGCGAAAGCACTGACCGTAGCTTTTTTTT	4	2	2	50.00%	15	7	8	46.67%	22	4	18	18.18%
T1086	AAAAAAAACCTTCTGACAGTGCGAAAGCACTGCCCACCGCTTTTTTTT	17	1	16	5.88%	22	2	20	9.09%	22	3	19	13.64%
T1087	AAAAAAAACCATATTGCAGTGCTTTCGCACTGCAATATGGTTTTTTTT	7	7	0	100.00%	2	2	0	100.00%	1	0	1	0.00%
T1088	AAAAAAAACCACCTCGCAGTGCTTTCGCACTGTGCAAACGTTTTTTTT	8	0	8	0.00%	11	0	11	0.00%	5	0	5	0.00%
T1089	AAAAAAAAGGTAGTGTCAGTGCGAAAGCACTGCGCCCTGCTTTTTTTT	26	25	1	96.15%	25	25	0	100.00%	41	39	2	95.12%
T1090	AAAAAAAAGGTAATGGCAGTGCGAAAGCACTGGACCTCGGTTTTTTTT	12	7	5	58.33%	11	2	9	18.18%	10	6	4	60.00%
T1091	AAAAAAAAGGGTAATTCAGTGCGAAAGCACTGCACGCCGCTTTTTTTT	6	6	0	100.00%	3	2	1	66.67%	15	15	0	100.00%
T1092	AAAAAAAAGCTTAGAACAGTGCTTTCGCACTGTTCTAAGCTTTTTTTT	1	1	0	100.00%	1	1	0	100.00%	0	0	0	I
T1093	AAAAAAAACGTGGGAGCAGTGCTTTCGCACTGGAAGTTGCTTTTTTTT	16	0	16	0.00%	14	1	13	7.14%	12	0	12	0.00%
T1094	AAAAAAAACCTTAATCCAGTGCGAAAGCACTGGATTAAGGTTTTTTTT	0	0	0	I	1	1	0	100.00%	6	6	0	100.00%
T1095	AAAAAAAAGGTTGACTCAGTGCTTTCGCACTGAGTCAACCTTTTTTTT	2	1	1	50.00%	8	8	0	100.00%	7	7	0	100.00%
T1096	AAAAAAAAGGAATTTTCAGTGCGAAAGCACTGAAAATTCCTTTTTTTT	0	0	0	I	1	1	0	100.00%	0	0	0	I
T1097	AAAAAAAAGCAAAGGACAGTGCTTTCGCACTGGAAACGGCTTTTTTTT	17	0	17	0.00%	8	0	8	0.00%	7	0	7	0.00%
T1098	AAAAAAAACGCCACGGCAGTGCTTTCGCACTGAGAAGAGCTTTTTTTT	11	0	11	0.00%	17	0	17	0.00%	16	0	16	0.00%
T1099	AAAAAAAACGACCTCTCAGTGCGAAAGCACTGTTACTTGGTTTTTTTT	2	2	0	100.00%	6	6	0	100.00%	6	4	2	66.67%
T1100	AAAAAAAACCTTATACCAGTGCGAAAGCACTGGTATAAGGTTTTTTTT	6	6	0	100.00%	1	1	0	100.00%	1	1	0	100.00%
T1101	AAAAAAAACCTCCAACCAGTGCGAAAGCACTGATAGTGGCTTTTTTTT	13	7	6	53.85%	33	25	8	75.76%	30	23	7	76.67%
T1102	AAAAAAAAGGTGGTTGCAGTGCGAAAGCACTGCAACCACCTTTTTTTT	6	6	0	100.00%	9	9	0	100.00%	7	7	0	100.00%
T1103	AAAAAAAAGGGCAATACAGTGCTTTCGCACTGGGACATCGTTTTTTTT	17	0	17	0.00%	23	0	23	0.00%	14	0	14	0.00%
T1104	AAAAAAAACGAAAGTTCAGTGCTTTCGCACTGAACTTTCGTTTTTTTT	1	1	0	100.00%	0	0	0	I	2	2	0	100.00%
T1105	AAAAAAAACCGACTTGCAGTGCGAAAGCACTGAGCATTCCTTTTTTTT	2	0	2	0.00%	19	1	18	5.26%	29	10	19	34.48%
T1106	AAAAAAAACCCACGAACAGTGCTTTCGCACTGGGGACAGCTTTTTTTT	0	0	0	I	1	0	1	0.00%	3	0	3	0.00%
T1107	AAAAAAAACCAGCGGTCAGTGCGAAAGCACTGCTATTGCCTTTTTTTT	11	0	11	0.00%	5	0	5	0.00%	27	0	27	0.00%
T1108	AAAAAAAAGGTGTGTGCAGTGCGAAAGCACTGCACACACCTTTTTTTT	6	6	0	100.00%	0	0	0	I	0	0	0	I
T1109	AAAAAAAAGGCTAGGGCAGTGCGAAAGCACTGCTCGTGGCTTTTTTTT	25	20	5	80.00%	25	15	10	60.00%	28	12	16	42.86%
T1110	AAAAAAAAGCAGGTGCCAGTGCTTTCGCACTGAATGTCCGTTTTTTTT	11	0	11	0.00%	27	2	25	7.41%	10	0	10	0.00%
T1111	AAAAAAAAGGGTCGATCAGTGCTTTCGCACTGCGGCACGGTTTTTTTT	16	9	7	56.25%	24	14	10	58.33%	30	17	13	56.67%
T1112	AAAAAAAAGGCTTAGGCAGTGCTTTCGCACTGTCCGAGGGTTTTTTTT	7	3	4	42.86%	16	3	13	18.75%	20	7	13	35.00%
T1113	AAAAAAAAGGCAGGAACAGTGCGAAAGCACTGCACACTCGTTTTTTTT	3	0	3	0.00%	13	6	7	46.15%	9	2	7	22.22%
T1114	AAAAAAAAGCGTTTAGCAGTGCGAAAGCACTGATTTCCGCTTTTTTTT	9	5	4	55.56%	16	7	9	43.75%	21	10	11	47.62%
T1115	AAAAAAAACGTTTTTTCAGTGCGAAAGCACTGCACCGCGCTTTTTTTT	12	0	12	0.00%	5	0	5	0.00%	15	6	9	40.00%
T1116	AAAAAAAACGTTTCGTCAGTGCGAAAGCACTGACGAAACGTTTTTTTT	9	9	0	100.00%	5	5	0	100.00%	6	6	0	100.00%
T1117	AAAAAAAACGGAGTGGCAGTGCTTTCGCACTGTGTAAACCTTTTTTTT	9	1	8	11.11%	24	6	18	25.00%	22	10	12	45.45%
T1118	AAAAAAAACGCGGGTCCAGTGCGAAAGCACTGTCTTGCCCTTTTTTTT	5	3	2	60.00%	9	7	2	77.78%	9	5	4	55.56%
T1119	AAAAAAAACGAATATCCAGTGCGAAAGCACTGTGGGCTCCTTTTTTTT	9	9	0	100.00%	15	13	2	86.67%	15	15	0	100.00%
T1120	AAAAAAAACCGGGCTGCAGTGCGAAAGCACTGGACGATCCTTTTTTTT	15	3	12	20.00%	20	2	18	10.00%	15	0	15	0.00%
T1121	AAAAAAAACCCGGGGTCAGTGCGAAAGCACTGTTTCTGGCTTTTTTTT	17	15	2	88.24%	24	21	3	87.50%	47	40	7	85.11%
T1122	AAAAAAAAGGTGGCGCCAGTGCGAAAGCACTGCTACGAGGTTTTTTTT	10	5	5	50.00%	9	5	4	55.56%	15	7	8	46.67%
T1123	AAAAAAAAGGTCGCGTCAGTGCTTTCGCACTGCGGTTTCGTTTTTTTT	7	0	7	0.00%	24	5	19	20.83%	8	0	8	0.00%
T1124	AAAAAAAAGGATTTATCAGTGCTTTCGCACTGATAAATCCTTTTTTTT	0	0	0	I	0	0	0	I	0	0	0	I
T1125	AAAAAAAAGGAAACCCCAGTGCGAAAGCACTGCCCAGTGGTTTTTTTT	13	5	8	38.46%	14	4	10	28.57%	18	2	16	11.11%
T1126	AAAAAAAAGCTGTTTCCAGTGCTTTCGCACTGCCTGTCCGTTTTTTTT	16	0	16	0.00%	19	5	14	26.32%	9	1	8	11.11%
T1127	AAAAAAAAGCTGAAGTCAGTGCGAAAGCACTGTGAAGTCGTTTTTTTT	8	2	6	25.00%	13	4	9	30.77%	24	11	13	45.83%
T1128	AAAAAAAAGCTCCTTACAGTGCGAAAGCACTGTCGCGACCTTTTTTTT	24	4	20	16.67%	21	2	19	9.52%	11	0	11	0.00%
T1129	AAAAAAAAGCTATCTTCAGTGCGAAAGCACTGCTGAACGGTTTTTTTT	8	1	7	12.50%	14	11	3	78.57%	15	12	3	80.00%
T1130	AAAAAAAACGCTGAGTCAGTGCTTTCGCACTGACTCAGCGTTTTTTTT	10	10	0	100.00%	5	5	0	100.00%	5	5	0	100.00%
T1131	AAAAAAAACGATCTCTCAGTGCGAAAGCACTGCACCTCCGTTTTTTTT	12	3	9	25.00%	8	1	7	12.50%	23	9	14	39.13%
T1132	AAAAAAAACCTGTGTTCAGTGCGAAAGCACTGAACACAGGTTTTTTTT	7	7	0	100.00%	7	7	0	100.00%	5	5	0	100.00%
T1133	AAAAAAAACCTATTGTCAGTGCGAAAGCACTGACAATAGGTTTTTTTT	5	5	0	100.00%	0	0	0	I	0	0	0	I
T1134	AAAAAAAACCTAGACCCAGTGCGAAAGCACTGGAAACTCGTTTTTTTT	17	9	8	52.94%	15	7	8	46.67%	32	22	10	68.75%
T1135	AAAAAAAACCGTGGCGCAGTGCTTTCGCACTGAACGTCCCTTTTTTTT	9	3	6	33.33%	8	1	7	12.50%	3	1	2	33.33%
T1136	AAAAAAAAGGTTTACTCAGTGCTTTCGCACTGGACGAGCCTTTTTTTT	9	6	3	66.67%	16	0	16	0.00%	17	0	17	0.00%
T1137	AAAAAAAAGGTATCGTCAGTGCGAAAGCACTGACGATACCTTTTTTTT	9	9	0	100.00%	3	3	0	100.00%	2	2	0	100.00%
T1138	AAAAAAAAGGGCCGATCAGTGCGAAAGCACTGTAGCTACGTTTTTTTT	2	0	2	0.00%	1	0	1	0.00%	0	0	0	I
T1139	AAAAAAAAGCGGCGGGCAGTGCGAAAGCACTGAGCAAACGTTTTTTTT	9	0	9	0.00%	5	0	5	0.00%	4	0	4	0.00%
T1140	AAAAAAAACGCGTGCCCAGTGCTTTCGCACTGAAGGAAGCTTTTTTTT	17	0	17	0.00%	15	1	14	6.67%	15	0	15	0.00%
T1141	AAAAAAAACGCCTGTTCAGTGCGAAAGCACTGAATCCAGCTTTTTTTT	15	0	15	0.00%	12	0	12	0.00%	17	0	17	0.00%
T1142	AAAAAAAACCTTTTAGCAGTGCGAAAGCACTGCTAAAAGGTTTTTTTT	4	4	0	100.00%	4	4	0	100.00%	3	3	0	100.00%
T1143	AAAAAAAACCTGCTTGCAGTGCGAAAGCACTGGGGTTCCGTTTTTTTT	19	1	18	5.26%	15	5	10	33.33%	32	8	24	25.00%
T1144	AAAAAAAAGGTCATTGCAGTGCGAAAGCACTGTCCACCGGTTTTTTTT	3	3	0	100.00%	3	0	3	0.00%	0	0	0	I
T1145	AAAAAAAACCTATGATCAGTGCTTTCGCACTGATCATAGGTTTTTTTT	0	0	0	I	4	4	0	100.00%	0	0	0	I
T1146	AAAAAAAACCGGGGGGCAGTGCTTTCGCACTGTCTGAAGCTTTTTTTT	8	0	8	0.00%	7	1	6	14.29%	9	1	8	11.11%
T1147	AAAAAAAACCAGGATGCAGTGCTTTCGCACTGGCGAAACCTTTTTTTT	7	0	7	0.00%	19	0	19	0.00%	11	0	11	0.00%
T1148	AAAAAAAAGGTTTTTGCAGTGCGAAAGCACTGTTACACGCTTTTTTTT	5	3	2	60.00%	4	3	1	75.00%	5	5	0	100.00%
T1149	AAAAAAAAGGTCAGTTCAGTGCGAAAGCACTGTTGCCCCCTTTTTTTT	9	4	5	44.44%	12	2	10	16.67%	6	0	6	0.00%
T1150	AAAAAAAACGTATTTGCAGTGCTTTCGCACTGCAAATACGTTTTTTTT	5	5	0	100.00%	1	1	0	100.00%	0	0	0	I
T1151	AAAAAAAACGGGAGTGCAGTGCTTTCGCACTGCACTCCCGTTTTTTTT	0	0	0	I	0	0	0	I	2	2	0	100.00%
T1152	AAAAAAAACGATGTTACAGTGCGAAAGCACTGACGACCCCTTTTTTTT	2	2	0	100.00%	9	9	0	100.00%	5	4	1	80.00%
T1153	AAAAAAAACCGGAACACAGTGCGAAAGCACTGCGTCACCCTTTTTTTT	16	0	16	0.00%	6	2	4	33.33%	20	7	13	35.00%
T1154	AAAAAAAAGGTGCTTGCAGTGCTTTCGCACTGTGGAATCCTTTTTTTT	5	3	2	60.00%	15	6	9	40.00%	14	6	8	42.86%
T1155	AAAAAAAAGGGCATACCAGTGCGAAAGCACTGCGTTTTGGTTTTTTTT	15	0	15	0.00%	9	0	9	0.00%	12	0	12	0.00%
T1156	AAAAAAAAGGAATATTCAGTGCGAAAGCACTGAATATTCCTTTTTTTT	2	2	0	100.00%	0	0	0	I	0	0	0	I
T1157	AAAAAAAAGCTTTGTTCAGTGCGAAAGCACTGATCACTGGTTTTTTTT	32	22	10	68.75%	18	7	11	38.89%	42	23	19	54.76%
T1158	AAAAAAAAGCTCTCGCCAGTGCTTTCGCACTGTGTCCGGGTTTTTTTT	11	1	10	9.09%	11	1	10	9.09%	17	3	14	17.65%
T1159	AAAAAAAAGCCTTAAGCAGTGCGAAAGCACTGGCCCCCGCTTTTTTTT	8	2	6	25.00%	14	2	12	14.29%	17	0	17	0.00%
T1160	AAAAAAAAGCAATGTACAGTGCGAAAGCACTGTACATTGCTTTTTTTT	1	1	0	100.00%	4	3	1	75.00%	4	4	0	100.00%
T1161	AAAAAAAAGCAACTCCCAGTGCGAAAGCACTGCGCTACCGTTTTTTTT	2	0	2	0.00%	29	4	25	13.79%	10	0	10	0.00%
T1162	AAAAAAAACGTTTTTGCAGTGCGAAAGCACTGCAAAAACGTTTTTTTT	3	3	0	100.00%	0	0	0	I	0	0	0	I
T1163	AAAAAAAACGTTCTTACAGTGCGAAAGCACTGTAAGAACGTTTTTTTT	4	4	0	100.00%	2	2	0	100.00%	1	1	0	100.00%
T1164	AAAAAAAACCTCGGTGCAGTGCTTTCGCACTGAAACGTCCTTTTTTTT	18	0	18	0.00%	20	1	19	5.00%	19	4	15	21.05%
T1165	AAAAAAAACCGACTATCAGTGCGAAAGCACTGCGCAAACCTTTTTTTT	7	0	7	0.00%	11	1	10	9.09%	30	5	25	16.67%
T1166	AAAAAAAACCATTCCTCAGTGCGAAAGCACTGACGCGTCCTTTTTTTT	4	3	1	75.00%	5	3	2	60.00%	17	4	13	23.53%
T1167	AAAAAAAAGGTATGCTCAGTGCGAAAGCACTGAGCATAGCTTTTTTTT	17	16	1	94.12%	9	8	1	88.89%	3	3	0	100.00%
T1168	AAAAAAAAGGTAGATGCAGTGCGAAAGCACTGCATCTACCTTTTTTTT	1	1	0	100.00%	1	1	0	100.00%	1	1	0	100.00%
T1169	AAAAAAAAGGGGGTGCCAGTGCTTTCGCACTGCTCTCCGCTTTTTTTT	17	0	17	0.00%	26	0	26	0.00%	23	0	23	0.00%
T1170	AAAAAAAAGGGAAAGGCAGTGCTTTCGCACTGGAGTGGCCTTTTTTTT	19	0	19	0.00%	14	2	12	14.29%	11	0	11	0.00%
T1171	AAAAAAAAGGATTTAACAGTGCTTTCGCACTGTTAAATCCTTTTTTTT	0	0	0	I	0	0	0	I	0	0	0	I
T1172	AAAAAAAAGCTCGTCCCAGTGCGAAAGCACTGAAAAGGCCTTTTTTTT	10	2	8	20.00%	16	1	15	6.25%	20	0	20	0.00%
T1173	AAAAAAAAGCGTGGCGCAGTGCTTTCGCACTGTATCCTCGTTTTTTTT	16	1	15	6.25%	13	1	12	7.69%	18	3	15	16.67%
T1174	AAAAAAAAGCAATATTCAGTGCGAAAGCACTGTCTCTCGCTTTTTTTT	9	2	7	22.22%	12	3	9	25.00%	17	4	13	23.53%
T1175	AAAAAAAACGGTTTGTCAGTGCGAAAGCACTGCGTCGAGCTTTTTTTT	5	2	3	40.00%	5	0	5	0.00%	11	9	2	81.82%
T1176	AAAAAAAACGGGTTGGCAGTGCTTTCGCACTGTGAACAGCTTTTTTTT	17	0	17	0.00%	7	0	7	0.00%	12	2	10	16.67%
T1177	AAAAAAAACGGATTGACAGTGCTTTCGCACTGTCAATCCGTTTTTTTT	5	5	0	100.00%	3	3	0	100.00%	3	3	0	100.00%
T1178	AAAAAAAAGGTGGGTGCAGTGCTTTCGCACTGGGTTATCCTTTTTTTT	8	7	1	87.50%	10	5	5	50.00%	7	5	2	71.43%
T1179	AAAAAAAAGGGCTTTGCAGTGCTTTCGCACTGGATGAACGTTTTTTTT	19	1	18	5.26%	16	0	16	0.00%	16	0	16	0.00%
T1180	AAAAAAAAGCTTAGCTCAGTGCTTTCGCACTGAGCTAAGCTTTTTTTT	0	0	0	I	0	0	0	I	0	0	0	I
T1181	AAAAAAAACGTTATCGCAGTGCTTTCGCACTGCGATAACGTTTTTTTT	3	3	0	100.00%	5	5	0	100.00%	0	0	0	I
T1182	AAAAAAAACGTAGATTCAGTGCTTTCGCACTGAATCTAGGTTTTTTTT	3	3	0	100.00%	4	4	0	100.00%	5	5	0	100.00%
T1183	AAAAAAAACGCATGTACAGTGCTTTCGCACTGTACATGCGTTTTTTTT	3	3	0	100.00%	2	2	0	100.00%	7	7	0	100.00%
T1184	AAAAAAAACCTTAAGACAGTGCGAAAGCACTGACATGACCTTTTTTTT	12	5	7	41.67%	17	12	5	70.59%	19	13	6	68.42%
T1185	AAAAAAAACCACATCACAGTGCGAAAGCACTGTGATGTCGTTTTTTTT	20	20	0	100.00%	15	15	0	100.00%	13	11	2	84.62%
T1186	AAAAAAAAGGTGTGTGCAGTGCTTTCGCACTGTGATGCCGTTTTTTTT	20	5	15	25.00%	22	11	11	50.00%	23	19	4	82.61%
T1187	AAAAAAAAGGTGAATACAGTGCTTTCGCACTGTATTCACCTTTTTTTT	3	3	0	100.00%	2	1	1	50.00%	4	4	0	100.00%
T1188	AAAAAAAAGGTCGTGTCAGTGCTTTCGCACTGACACGACCTTTTTTTT	6	6	0	100.00%	8	8	0	100.00%	5	5	0	100.00%
T1189	AAAAAAAAGGTAATGTCAGTGCGAAAGCACTGACATTACCTTTTTTTT	8	8	0	100.00%	4	4	0	100.00%	1	1	0	100.00%
T1190	AAAAAAAAGGCAGTCACAGTGCTTTCGCACTGGCATAGCGTTTTTTTT	17	2	15	11.76%	11	0	11	0.00%	18	2	16	11.11%
T1191	AAAAAAAAGCTTGCCCCAGTGCGAAAGCACTGTACTCTCGTTTTTTTT	0	0	0	I	0	0	0	I	0	0	0	I
T1192	AAAAAAAAGCTACTACCAGTGCTTTCGCACTGTCGAGGGGTTTTTTTT	16	0	16	0.00%	14	1	13	7.14%	10	2	8	20.00%
T1193	AAAAAAAAGCGATCCGCAGTGCGAAAGCACTGAGAGCCCGTTTTTTTT	17	4	13	23.53%	15	4	11	26.67%	22	2	20	9.09%
T1194	AAAAAAAAGCCGAGTGCAGTGCTTTCGCACTGAGAACTCGTTTTTTTT	12	2	10	16.67%	20	3	17	15.00%	10	0	10	0.00%
T1195	AAAAAAAACGCTCACGCAGTGCGAAAGCACTGAACACACGTTTTTTTT	7	1	6	14.29%	8	1	7	12.50%	12	3	9	25.00%
T1196	AAAAAAAAGGCTACAACAGTGCGAAAGCACTGCCTGCCGGTTTTTTTT	19	11	8	57.89%	5	1	4	20.00%	33	12	21	36.36%
T1197	AAAAAAAAGCTTGTAGCAGTGCGAAAGCACTGCTACAAGCTTTTTTTT	2	2	0	100.00%	4	4	0	100.00%	6	6	0	100.00%
T1198	AAAAAAAACGGTCCTTCAGTGCTTTCGCACTGTCCCTAGCTTTTTTTT	15	0	15	0.00%	14	0	14	0.00%	15	0	15	0.00%
T1199	AAAAAAAACGGGGTATCAGTGCTTTCGCACTGGGCAATGCTTTTTTTT	13	0	13	0.00%	10	0	10	0.00%	12	1	11	8.33%
T1200	AAAAAAAAGGTGCAGGCAGTGCTTTCGCACTGCAACGTGGTTTTTTTT	13	4	9	30.77%	13	2	11	15.38%	16	10	6	62.50%
T1201	AAAAAAAAGGCTTTAACAGTGCGAAAGCACTGCACACTCGTTTTTTTT	19	0	19	0.00%	13	2	11	15.38%	15	5	10	33.33%
T1202	AAAAAAAAGGCTCCTTCAGTGCTTTCGCACTGACCAATCGTTTTTTTT	12	0	12	0.00%	22	0	22	0.00%	11	0	11	0.00%
T1203	AAAAAAAAGGAGAGGACAGTGCGAAAGCACTGGACCTTGGTTTTTTTT	10	5	5	50.00%	11	7	4	63.64%	15	10	5	66.67%
T1204	AAAAAAAAGCCTATCTCAGTGCGAAAGCACTGTTCGGACGTTTTTTTT	6	5	1	83.33%	7	6	1	85.71%	7	6	1	85.71%
T1205	AAAAAAAACGTTTCGTCAGTGCGAAAGCACTGCACTAGCCTTTTTTTT	21	13	8	61.90%	21	14	7	66.67%	46	32	14	69.57%
T1206	AAAAAAAACGTTTCGACAGTGCTTTCGCACTGCAGAAAGCTTTTTTTT	4	2	2	50.00%	14	0	14	0.00%	9	1	8	11.11%
T1207	AAAAAAAACGTCTGGGCAGTGCTTTCGCACTGTAGCGTGCTTTTTTTT	6	0	6	0.00%	18	0	18	0.00%	19	0	19	0.00%
T1208	AAAAAAAACGTCGTCACAGTGCTTTCGCACTGCCCATTGCTTTTTTTT	15	1	14	6.67%	13	0	13	0.00%	28	0	28	0.00%
T1209	AAAAAAAACGGGGTAACAGTGCTTTCGCACTGGTATAGCCTTTTTTTT	12	1	11	8.33%	9	0	9	0.00%	12	3	9	25.00%
T1210	AAAAAAAACGGGGCTCCAGTGCTTTCGCACTGAAAAGGCCTTTTTTTT	11	2	9	18.18%	14	2	12	14.29%	9	3	6	33.33%
T1211	AAAAAAAACGCTGTAGCAGTGCGAAAGCACTGTTAATAGCTTTTTTTT	13	7	6	53.85%	25	16	9	64.00%	24	13	11	54.17%
T1212	AAAAAAAACCCTAGTACAGTGCTTTCGCACTGTACTAGGGTTTTTTTT	6	6	0	100.00%	5	5	0	100.00%	1	1	0	100.00%
T1213	AAAAAAAACCCATCGACAGTGCGAAAGCACTGGCAGGCCCTTTTTTTT	0	0	0	I	3	1	2	33.33%	3	2	1	66.67%
T1214	AAAAAAAAGGTTGAATCAGTGCGAAAGCACTGATTCAACCTTTTTTTT	9	8	1	88.89%	15	15	0	100.00%	6	6	0	100.00%
T1215	AAAAAAAAGGTTAGTGCAGTGCGAAAGCACTGTCCCCAGGTTTTTTTT	12	7	5	58.33%	7	6	1	85.71%	11	6	5	54.55%
T1216	AAAAAAAAGGGCTCATCAGTGCGAAAGCACTGCCCCCCCGTTTTTTTT	10	2	8	20.00%	9	5	4	55.56%	12	8	4	66.67%
T1217	AAAAAAAAGGATAGTTCAGTGCGAAAGCACTGAACTATCCTTTTTTTT	1	1	0	100.00%	3	3	0	100.00%	0	0	0	I
T1218	AAAAAAAAGGACGATACAGTGCGAAAGCACTGCACTCAGGTTTTTTTT	11	1	10	9.09%	12	2	10	16.67%	17	6	11	35.29%
T1219	AAAAAAAAGCTTATAACAGTGCTTTCGCACTGTTATAAGCTTTTTTTT	1	1	0	100.00%	3	3	0	100.00%	5	5	0	100.00%
T1220	AAAAAAAAGCAGGGCGCAGTGCGAAAGCACTGTCTGTAGGTTTTTTTT	11	0	11	0.00%	20	3	17	15.00%	23	6	17	26.09%
T1221	AAAAAAAACGGAGGGGCAGTGCTTTCGCACTGGTCGATGGTTTTTTTT	5	0	5	0.00%	14	0	14	0.00%	9	0	9	0.00%
T1222	AAAAAAAACGAGATGTCAGTGCTTTCGCACTGCGACAAGCTTTTTTTT	13	2	11	15.38%	18	1	17	5.56%	16	0	16	0.00%
T1223	AAAAAAAACGAAGTTACAGTGCGAAAGCACTGCGTGCCCCTTTTTTTT	4	1	3	25.00%	4	0	4	0.00%	7	4	3	57.14%
T1224	AAAAAAAACCTTAATGCAGTGCGAAAGCACTGCATTAAGGTTTTTTTT	8	8	0	100.00%	7	7	0	100.00%	3	3	0	100.00%
T1225	AAAAAAAACCAATTTGCAGTGCTTTCGCACTGCAAATTGGTTTTTTTT	2	2	0	100.00%	0	0	0	I	1	1	0	100.00%
T1226	AAAAAAAAGGTTCTCGCAGTGCGAAAGCACTGGTCTCCGGTTTTTTTT	24	10	14	41.67%	16	6	10	37.50%	18	9	9	50.00%
T1227	AAAAAAAAGGTCTGAACAGTGCTTTCGCACTGTTCAGACCTTTTTTTT	3	3	0	100.00%	2	1	1	50.00%	0	0	0	I
T1228	AAAAAAAAGGAGTGTGCAGTGCTTTCGCACTGCACACTCCTTTTTTTT	0	0	0	I	0	0	0	I	1	1	0	100.00%
T1229	AAAAAAAAGGACGTTCCAGTGCTTTCGCACTGTGCAACCGTTTTTTTT	16	4	12	25.00%	2	1	1	50.00%	17	11	6	64.71%
T1230	AAAAAAAAGCTTTTCCCAGTGCGAAAGCACTGGGAAAAGGTTTTTTTT	0	0	0	I	1	1	0	100.00%	1	1	0	100.00%
T1231	AAAAAAAACGGTGCCTCAGTGCTTTCGCACTGCGATCTCCTTTTTTTT	14	1	13	7.14%	15	4	11	26.67%	16	1	15	6.25%
T1232	AAAAAAAACGCATGGACAGTGCGAAAGCACTGACCTCCGCTTTTTTTT	14	2	12	14.29%	8	3	5	37.50%	17	4	13	23.53%
T1233	AAAAAAAACCGTAACACAGTGCTTTCGCACTGTGTTACGGTTTTTTTT	8	7	1	87.50%	1	1	0	100.00%	2	2	0	100.00%
T1234	AAAAAAAACCCATTGGCAGTGCGAAAGCACTGACTACACGTTTTTTTT	0	0	0	I	0	0	0	I	1	0	1	0.00%
T1235	AAAAAAAACCAATTGACAGTGCTTTCGCACTGTCAATTGGTTTTTTTT	6	6	0	100.00%	2	2	0	100.00%	1	1	0	100.00%
T1236	AAAAAAAAGGTCGGGACAGTGCTTTCGCACTGGTTTCTGCTTTTTTTT	0	0	0	I	4	3	1	75.00%	3	0	3	0.00%
T1237	AAAAAAAAGGTAAGGACAGTGCGAAAGCACTGCCACCCCCTTTTTTTT	8	7	1	87.50%	8	6	2	75.00%	20	16	4	80.00%
T1238	AAAAAAAAGGAGAGCTCAGTGCGAAAGCACTGGTTGTAGGTTTTTTTT	10	1	9	10.00%	13	1	12	7.69%	12	2	10	16.67%
T1239	AAAAAAAACGAGGGACCAGTGCTTTCGCACTGCACGAAGCTTTTTTTT	7	1	6	14.29%	5	0	5	0.00%	11	2	9	18.18%
T1240	AAAAAAAACCTACCTACAGTGCGAAAGCACTGTAGGTACGTTTTTTTT	15	13	2	86.67%	7	6	1	85.71%	5	5	0	100.00%
T1241	AAAAAAAACCGCGTCTCAGTGCGAAAGCACTGTGCCGTCCTTTTTTTT	13	1	12	7.69%	12	4	8	33.33%	17	1	16	5.88%
T1242	AAAAAAAACCATCATGCAGTGCGAAAGCACTGCATGATGGTTTTTTTT	9	9	0	100.00%	3	3	0	100.00%	3	3	0	100.00%
T1243	AAAAAAAAGGTGTCGGCAGTGCGAAAGCACTGCACATCCGTTTTTTTT	4	4	0	100.00%	22	20	2	90.91%	20	17	3	85.00%
T1244	AAAAAAAAGCGCTGCCCAGTGCGAAAGCACTGATGGTGGGTTTTTTTT	4	1	3	25.00%	9	2	7	22.22%	19	10	9	52.63%
T1245	AAAAAAAAGCCCCGGACAGTGCGAAAGCACTGAAGATACGTTTTTTTT	12	1	11	8.33%	22	5	17	22.73%	11	1	10	9.09%
T1246	AAAAAAAACGTTTAAGCAGTGCTTTCGCACTGAGTACTGCTTTTTTTT	13	7	6	53.85%	18	6	12	33.33%	17	13	4	76.47%
T1247	AAAAAAAACGCATAATCAGTGCGAAAGCACTGAACCCACCTTTTTTTT	17	4	13	23.53%	13	0	13	0.00%	15	0	15	0.00%
T1248	AAAAAAAACGATTTCCCAGTGCGAAAGCACTGGACCTGGCTTTTTTTT	13	1	12	7.69%	34	7	27	20.59%	26	4	22	15.38%
T1249	AAAAAAAACCTTTACCCAGTGCTTTCGCACTGGGTAAAGGTTTTTTTT	5	5	0	100.00%	0	0	0	I	0	0	0	I
T1250	AAAAAAAACCACGTTACAGTGCTTTCGCACTGGGTTCACCTTTTTTTT	15	0	15	0.00%	7	0	7	0.00%	9	0	9	0.00%
T1251	AAAAAAAAGGTTACCGCAGTGCTTTCGCACTGACAGTGGGTTTTTTTT	13	2	11	15.38%	14	1	13	7.14%	14	1	13	7.14%
T1252	AAAAAAAAGGTGTGGACAGTGCTTTCGCACTGTCCACACCTTTTTTTT	3	3	0	100.00%	3	3	0	100.00%	0	0	0	I
T1253	AAAAAAAAGGAGTGTACAGTGCGAAAGCACTGTACACTCCTTTTTTTT	0	0	0	I	0	0	0	I	1	1	0	100.00%
T1254	AAAAAAAAGGAGAGGGCAGTGCGAAAGCACTGAAGCCCGCTTTTTTTT	10	9	1	90.00%	14	9	5	64.29%	19	16	3	84.21%
T1255	AAAAAAAAGGAATTATCAGTGCGAAAGCACTGATAATTCCTTTTTTTT	3	3	0	100.00%	2	2	0	100.00%	2	2	0	100.00%
T1256	AAAAAAAAGCGTGTAGCAGTGCGAAAGCACTGTAGAATGGTTTTTTTT	23	23	0	100.00%	15	14	1	93.33%	17	17	0	100.00%
T1257	AAAAAAAAGCCTTATGCAGTGCGAAAGCACTGCATAAGGCTTTTTTTT	4	4	0	100.00%	7	7	0	100.00%	2	2	0	100.00%
T1258	AAAAAAAACGAATTTACAGTGCGAAAGCACTGTAAATTCGTTTTTTTT	0	0	0	I	3	3	0	100.00%	0	0	0	I
T1259	AAAAAAAACCTTAATCCAGTGCTTTCGCACTGGATTAAGGTTTTTTTT	3	3	0	100.00%	8	8	0	100.00%	1	1	0	100.00%
T1260	AAAAAAAACCAGTGTTCAGTGCTTTCGCACTGAACACTGGTTTTTTTT	4	4	0	100.00%	2	2	0	100.00%	0	0	0	I
T1261	AAAAAAAAGGGGCGTGCAGTGCTTTCGCACTGTGTCCTGGTTTTTTTT	12	3	9	25.00%	11	0	11	0.00%	20	5	15	25.00%
T1262	AAAAAAAAGGAATGTACAGTGCGAAAGCACTGCGCAAGGGTTTTTTTT	13	3	10	23.08%	10	5	5	50.00%	15	4	11	26.67%
T1263	AAAAAAAAGGAATCCTCAGTGCGAAAGCACTGTACTAAGGTTTTTTTT	6	2	4	33.33%	8	0	8	0.00%	14	8	6	57.14%
T1264	AAAAAAAAGGAAAAATCAGTGCTTTCGCACTGATTTTTCCTTTTTTTT	12	10	2	83.33%	6	6	0	100.00%	5	5	0	100.00%
T1265	AAAAAAAAGCTGTGGACAGTGCTTTCGCACTGATAGGACGTTTTTTTT	1	0	1	0.00%	0	0	0	I	3	3	0	100.00%
T1266	AAAAAAAAGCAGAGTACAGTGCTTTCGCACTGAGCACAGGTTTTTTTT	16	2	14	12.50%	14	3	11	21.43%	14	0	14	0.00%
T1267	AAAAAAAACCTTTACGCAGTGCGAAAGCACTGCGTAAAGGTTTTTTTT	2	2	0	100.00%	3	3	0	100.00%	1	1	0	100.00%
T1268	AAAAAAAACCGATCTGCAGTGCTTTCGCACTGGGCTCTGCTTTTTTTT	22	2	20	9.09%	17	5	12	29.41%	11	6	5	54.55%
T1269	AAAAAAAACCGACTGACAGTGCTTTCGCACTGGACCTACCTTTTTTTT	1	0	1	0.00%	0	0	0	I	1	0	1	0.00%
T1270	AAAAAAAACCAGGGCCCAGTGCGAAAGCACTGGAACGTGCTTTTTTTT	13	11	2	84.62%	15	12	3	80.00%	16	16	0	100.00%
T1271	AAAAAAAAGGTGAGTGCAGTGCTTTCGCACTGCACTCACCTTTTTTTT	4	4	0	100.00%	2	2	0	100.00%	3	3	0	100.00%
T1272	AAAAAAAAGGATTTCTCAGTGCGAAAGCACTGAATCGGGGTTTTTTTT	22	14	8	63.64%	14	8	6	57.14%	26	11	15	42.31%
T1273	AAAAAAAAGGAGAGAGCAGTGCGAAAGCACTGAACACCGGTTTTTTTT	18	10	8	55.56%	5	2	3	40.00%	16	10	6	62.50%
T1274	AAAAAAAAGCATGAGGCAGTGCTTTCGCACTGTCCCCACGTTTTTTTT	18	1	17	5.56%	8	0	8	0.00%	16	0	16	0.00%
T1275	AAAAAAAAGCAAATGTCAGTGCTTTCGCACTGGGCCCTGGTTTTTTTT	12	0	12	0.00%	18	1	17	5.56%	7	0	7	0.00%
T1276	AAAAAAAACGTTAGTTCAGTGCGAAAGCACTGAACTAACGTTTTTTTT	3	3	0	100.00%	2	2	0	100.00%	9	9	0	100.00%
T1277	AAAAAAAACGGGGAGGCAGTGCTTTCGCACTGACCCTACCTTTTTTTT	16	0	16	0.00%	19	0	19	0.00%	25	0	25	0.00%
T1278	AAAAAAAACGCTTAGACAGTGCTTTCGCACTGTCTAAGCGTTTTTTTT	2	2	0	100.00%	5	5	0	100.00%	3	3	0	100.00%
T1279	AAAAAAAACCAGGTGACAGTGCTTTCGCACTGCCTACGCCTTTTTTTT	11	1	10	9.09%	18	3	15	16.67%	9	2	7	22.22%
T1280	AAAAAAAAGGTTTCGTCAGTGCGAAAGCACTGCACCTAGGTTTTTTTT	2	2	0	100.00%	1	0	1	0.00%	3	1	2	33.33%
T1281	AAAAAAAAGGTTGGTGCAGTGCTTTCGCACTGTGGAATCGTTTTTTTT	10	4	6	40.00%	11	7	4	63.64%	20	7	13	35.00%
T1282	AAAAAAAAGGTGGATTCAGTGCTTTCGCACTGAATCCACCTTTTTTTT	6	6	0	100.00%	3	3	0	100.00%	15	15	0	100.00%
T1283	AAAAAAAAGGCGGGGACAGTGCTTTCGCACTGCTTTCGCGTTTTTTTT	17	1	16	5.88%	17	3	14	17.65%	9	0	9	0.00%
T1284	AAAAAAAAGGCGCGAGCAGTGCTTTCGCACTGAAGTAAGGTTTTTTTT	11	0	11	0.00%	11	0	11	0.00%	4	0	4	0.00%
T1285	AAAAAAAACGTAGGGACAGTGCTTTCGCACTGAATCAACGTTTTTTTT	4	0	4	0.00%	5	1	4	20.00%	11	6	5	54.55%
T1286	AAAAAAAACCTTTGATCAGTGCGAAAGCACTGATCAAAGGTTTTTTTT	5	5	0	100.00%	0	0	0	I	2	2	0	100.00%
T1287	AAAAAAAACCGTTTAGCAGTGCTTTCGCACTGCTAAACGGTTTTTTTT	12	12	0	100.00%	6	6	0	100.00%	3	3	0	100.00%
T1288	AAAAAAAACCATTATCCAGTGCGAAAGCACTGAGGGAACCTTTTTTTT	10	5	5	50.00%	7	4	3	57.14%	16	7	9	43.75%
T1289	AAAAAAAAGGTAATATCAGTGCTTTCGCACTGATATTACCTTTTTTTT	0	0	0	I	2	2	0	100.00%	2	2	0	100.00%
T1290	AAAAAAAAGCGCAGAGCAGTGCTTTCGCACTGAGACCTGCTTTTTTTT	8	3	5	37.50%	6	0	6	0.00%	12	2	10	16.67%
T1291	AAAAAAAAGCGACCTTCAGTGCGAAAGCACTGAGAAAACGTTTTTTTT	6	1	5	16.67%	10	1	9	10.00%	15	8	7	53.33%
T1292	AAAAAAAACGTGAAATCAGTGCGAAAGCACTGATTTCACGTTTTTTTT	19	19	0	100.00%	7	7	0	100.00%	15	15	0	100.00%
T1293	AAAAAAAACGGGTGGTCAGTGCTTTCGCACTGGGGGGACCTTTTTTTT	20	0	20	0.00%	23	1	22	4.35%	15	0	15	0.00%
T1294	AAAAAAAACGGGTAGGCAGTGCTTTCGCACTGTATGAGGCTTTTTTTT	9	3	6	33.33%	13	0	13	0.00%	17	4	13	23.53%
T1295	AAAAAAAACCTTTAACCAGTGCGAAAGCACTGGTTAAAGGTTTTTTTT	8	8	0	100.00%	0	0	0	I	0	0	0	I
T1296	AAAAAAAACCTTACGTCAGTGCTTTCGCACTGACGTAAGGTTTTTTTT	2	2	0	100.00%	3	3	0	100.00%	1	1	0	100.00%
T1297	AAAAAAAAGGTTTCCCCAGTGCGAAAGCACTGACAACACGTTTTTTTT	5	0	5	0.00%	11	2	9	18.18%	12	5	7	41.67%
T1298	AAAAAAAAGGTATGATCAGTGCGAAAGCACTGAAACCCCCTTTTTTTT	18	9	9	50.00%	18	10	8	55.56%	26	19	7	73.08%
T1299	AAAAAAAAGGGTCATACAGTGCTTTCGCACTGAAGCTGCGTTTTTTTT	4	3	1	75.00%	8	5	3	62.50%	5	5	0	100.00%
T1300	AAAAAAAAGCGGGCTACAGTGCGAAAGCACTGCTACGAGGTTTTTTTT	9	3	6	33.33%	16	9	7	56.25%	3	0	3	0.00%
T1301	AAAAAAAAGCGCATCACAGTGCGAAAGCACTGGAACGAGCTTTTTTTT	7	1	6	14.29%	15	1	14	6.67%	14	2	12	14.29%
T1302	AAAAAAAAGCGCAGTGCAGTGCGAAAGCACTGGTTATGGGTTTTTTTT	11	0	11	0.00%	16	0	16	0.00%	12	0	12	0.00%
T1303	AAAAAAAAGCCTCATCCAGTGCTTTCGCACTGACCTAACCTTTTTTTT	3	0	3	0.00%	5	0	5	0.00%	0	0	0	I
T1304	AAAAAAAAGCAATAGTCAGTGCTTTCGCACTGACTATTGCTTTTTTTT	6	6	0	100.00%	4	4	0	100.00%	1	1	0	100.00%
T1305	AAAAAAAACGTTCAATCAGTGCTTTCGCACTGCGGAGAGCTTTTTTTT	6	0	6	0.00%	9	1	8	11.11%	15	1	14	6.67%
T1306	AAAAAAAACCCAAAAACAGTGCTTTCGCACTGTTTTTGGGTTTTTTTT	19	19	0	100.00%	11	10	1	90.91%	2	2	0	100.00%
T1307	AAAAAAAACCAGTGCACAGTGCTTTCGCACTGGTTTGACCTTTTTTTT	12	1	11	8.33%	10	0	10	0.00%	2	0	2	0.00%
T1308	AAAAAAAAGGTTGAAGCAGTGCTTTCGCACTGCTTCAACCTTTTTTTT	6	6	0	100.00%	9	9	0	100.00%	1	1	0	100.00%
T1309	AAAAAAAAGGTAGATCCAGTGCTTTCGCACTGGATCTACCTTTTTTTT	2	2	0	100.00%	1	1	0	100.00%	3	3	0	100.00%
T1310	AAAAAAAAGGTAATTGCAGTGCTTTCGCACTGCAATTACCTTTTTTTT	2	2	0	100.00%	3	3	0	100.00%	2	2	0	100.00%
T1311	AAAAAAAAGGCATTAGCAGTGCTTTCGCACTGTCTCACGGTTTTTTTT	14	0	14	0.00%	10	0	10	0.00%	19	1	18	5.26%
T1312	AAAAAAAAGCAATTTGCAGTGCGAAAGCACTGCAAATTGCTTTTTTTT	2	2	0	100.00%	0	0	0	I	4	4	0	100.00%
T1313	AAAAAAAACGTGCGTCCAGTGCGAAAGCACTGCGAAAACCTTTTTTTT	7	7	0	100.00%	11	9	2	81.82%	12	12	0	100.00%
T1314	AAAAAAAACGTCGTAACAGTGCGAAAGCACTGTTACGACGTTTTTTTT	11	10	1	90.91%	1	1	0	100.00%	20	20	0	100.00%
T1315	AAAAAAAACGTATTCTCAGTGCGAAAGCACTGAGAATACGTTTTTTTT	3	3	0	100.00%	0	0	0	I	1	1	0	100.00%
T1316	AAAAAAAACCTCAAATCAGTGCGAAAGCACTGATTTGAGGTTTTTTTT	8	8	0	100.00%	5	5	0	100.00%	6	6	0	100.00%
T1317	AAAAAAAACCGGGGTGCAGTGCGAAAGCACTGACATCTCCTTTTTTTT	21	12	9	57.14%	20	12	8	60.00%	25	13	12	52.00%
T1318	AAAAAAAACCCCTCGTCAGTGCTTTCGCACTGACGAGGCGTTTTTTTT	5	5	0	100.00%	11	9	2	81.82%	3	2	1	66.67%
T1319	AAAAAAAACCACATTACAGTGCGAAAGCACTGGCAATTCCTTTTTTTT	4	0	4	0.00%	14	2	12	14.29%	9	0	9	0.00%
T1320	AAAAAAAAGGCTGGTACAGTGCTTTCGCACTGACCCAACGTTTTTTTT	22	3	19	13.64%	17	0	17	0.00%	12	3	9	25.00%
T1321	AAAAAAAAGGATGGCGCAGTGCTTTCGCACTGGGCACACGTTTTTTTT	22	3	19	13.64%	15	0	15	0.00%	11	2	9	18.18%
T1322	AAAAAAAACGTAAGGGCAGTGCGAAAGCACTGTTTGGTGGTTTTTTTT	13	5	8	38.46%	12	2	10	16.67%	14	4	10	28.57%
T1323	AAAAAAAACGTAACGTCAGTGCTTTCGCACTGACGTTACGTTTTTTTT	5	5	0	100.00%	2	2	0	100.00%	8	8	0	100.00%
T1324	AAAAAAAACGGGGGCGCAGTGCTTTCGCACTGTAAATAGCTTTTTTTT	7	0	7	0.00%	11	0	11	0.00%	12	0	12	0.00%
T1325	AAAAAAAACGGGGCTGCAGTGCTTTCGCACTGGACCATGCTTTTTTTT	11	1	10	9.09%	15	6	9	40.00%	11	3	8	27.27%
T1326	AAAAAAAACGGAGTGGCAGTGCTTTCGCACTGAAGGCAGCTTTTTTTT	9	0	9	0.00%	19	0	19	0.00%	13	1	12	7.69%
T1327	AAAAAAAACGATGTTTCAGTGCGAAAGCACTGTCCCCCCCTTTTTTTT	4	0	4	0.00%	13	0	13	0.00%	11	1	10	9.09%
T1328	AAAAAAAACCTTTATACAGTGCTTTCGCACTGTATAAAGGTTTTTTTT	6	6	0	100.00%	2	2	0	100.00%	3	3	0	100.00%
T1329	AAAAAAAACCAATTTTCAGTGCGAAAGCACTGTCCCCGGCTTTTTTTT	8	0	8	0.00%	16	1	15	6.25%	27	1	26	3.70%
T1330	AAAAAAAAGGTGTGAGCAGTGCTTTCGCACTGCTCACACCTTTTTTTT	0	0	0	I	0	0	0	I	0	0	0	I
T1331	AAAAAAAAGGTGTATGCAGTGCGAAAGCACTGCATACACCTTTTTTTT	0	0	0	I	3	3	0	100.00%	0	0	0	I
T1332	AAAAAAAAGGTGCGTACAGTGCGAAAGCACTGCTTCAGGGTTTTTTTT	5	4	1	80.00%	6	5	1	83.33%	7	6	1	85.71%
T1333	AAAAAAAAGGGTTGATCAGTGCGAAAGCACTGCTAAGTGGTTTTTTTT	7	1	6	14.29%	3	2	1	66.67%	6	1	5	16.67%
T1334	AAAAAAAAGGATTACTCAGTGCGAAAGCACTGTCTGACCCTTTTTTTT	2	2	0	100.00%	4	4	0	100.00%	3	3	0	100.00%
T1335	AAAAAAAAGCTGTATGCAGTGCTTTCGCACTGCATACAGCTTTTTTTT	11	11	0	100.00%	1	1	0	100.00%	0	0	0	I
T1336	AAAAAAAAGCGGGGTTCAGTGCTTTCGCACTGCCGTAGGGTTTTTTTT	13	0	13	0.00%	19	1	18	5.26%	14	5	9	35.71%
T1337	AAAAAAAAGCATAGTGCAGTGCTTTCGCACTGCACTATGCTTTTTTTT	1	1	0	100.00%	0	0	0	I	0	0	0	I
T1338	AAAAAAAACGTCTGGTCAGTGCGAAAGCACTGTCTATAGCTTTTTTTT	10	3	7	30.00%	16	8	8	50.00%	13	7	6	53.85%
T1339	AAAAAAAACGTAGTATCAGTGCTTTCGCACTGATACTACGTTTTTTTT	6	6	0	100.00%	8	8	0	100.00%	5	5	0	100.00%
T1340	AAAAAAAACGGCCTAACAGTGCTTTCGCACTGCACACTGCTTTTTTTT	17	1	16	5.88%	17	0	17	0.00%	11	0	11	0.00%
T1341	AAAAAAAACGCGTAATCAGTGCTTTCGCACTGAGTACGGCTTTTTTTT	6	4	2	66.67%	14	14	0	100.00%	4	4	0	100.00%
T1342	AAAAAAAACGATTCTACAGTGCGAAAGCACTGAATTCCCCTTTTTTTT	4	0	4	0.00%	7	1	6	14.29%	10	2	8	20.00%
T1343	AAAAAAAACCGTGTTGCAGTGCGAAAGCACTGGCCCGGCCTTTTTTTT	6	3	3	50.00%	6	4	2	66.67%	6	6	0	100.00%
T1344	AAAAAAAACCCTGAGCCAGTGCGAAAGCACTGAGGATGGCTTTTTTTT	18	7	11	38.89%	17	16	1	94.12%	45	36	9	80.00%
T1345	AAAAAAAACCATTCGACAGTGCGAAAGCACTGCATGTGCCTTTTTTTT	0	0	0	I	1	0	1	0.00%	1	0	1	0.00%
T1346	AAAAAAAAGGGCAAGTCAGTGCGAAAGCACTGTCAACCCGTTTTTTTT	5	4	1	80.00%	10	8	2	80.00%	11	11	0	100.00%
T1347	AAAAAAAAGGCCCGTTCAGTGCTTTCGCACTGACCAAAGGTTTTTTTT	17	0	17	0.00%	31	2	29	6.45%	11	0	11	0.00%
T1348	AAAAAAAAGGAAAGTTCAGTGCGAAAGCACTGAACTTTCCTTTTTTTT	2	2	0	100.00%	0	0	0	I	1	1	0	100.00%
T1349	AAAAAAAAGCTTTTTTCAGTGCGAAAGCACTGCTCCCCCGTTTTTTTT	0	0	0	I	0	0	0	I	0	0	0	I
T1350	AAAAAAAACGTTGAAGCAGTGCGAAAGCACTGCTTCAACGTTTTTTTT	0	0	0	I	2	2	0	100.00%	8	8	0	100.00%
T1351	AAAAAAAACGTTCAAGCAGTGCGAAAGCACTGAACTAAGCTTTTTTTT	7	5	2	71.43%	8	7	1	87.50%	11	7	4	63.64%
T1352	AAAAAAAACCTGGAAACAGTGCGAAAGCACTGGTATTGGCTTTTTTTT	10	0	10	0.00%	9	1	8	11.11%	9	0	9	0.00%
T1353	AAAAAAAACCTATTTTCAGTGCTTTCGCACTGTGGTAACCTTTTTTTT	11	0	11	0.00%	18	0	18	0.00%	12	0	12	0.00%
T1354	AAAAAAAAGGTTTACGCAGTGCGAAAGCACTGCGTAAACCTTTTTTTT	2	2	0	100.00%	0	0	0	I	0	0	0	I
T1355	AAAAAAAAGGTGGAGGCAGTGCTTTCGCACTGAGCTTGCCTTTTTTTT	10	5	5	50.00%	9	1	8	11.11%	12	0	12	0.00%
T1356	AAAAAAAAGGGAGTGCCAGTGCGAAAGCACTGGGCCATGGTTTTTTTT	15	2	13	13.33%	13	4	9	30.77%	12	3	9	25.00%
T1357	AAAAAAAAGCTAGGTTCAGTGCTTTCGCACTGAACCTAGCTTTTTTTT	7	7	0	100.00%	9	8	1	88.89%	7	7	0	100.00%
T1358	AAAAAAAAGCGCAACACAGTGCGAAAGCACTGCCCCAACGTTTTTTTT	12	1	11	8.33%	17	2	15	11.76%	30	7	23	23.33%
T1359	AAAAAAAAGCCGAAGACAGTGCTTTCGCACTGGATCTGCCTTTTTTTT	11	3	8	27.27%	14	0	14	0.00%	12	0	12	0.00%
T1360	AAAAAAAACGCCGATGCAGTGCGAAAGCACTGTCGCCTCCTTTTTTTT	4	4	0	100.00%	6	6	0	100.00%	4	4	0	100.00%
T1361	AAAAAAAACGCATACTCAGTGCGAAAGCACTGCATACTCCTTTTTTTT	14	8	6	57.14%	11	3	8	27.27%	15	8	7	53.33%
T1362	AAAAAAAACGAATTGACAGTGCTTTCGCACTGTCAATTCGTTTTTTTT	10	9	1	90.00%	5	5	0	100.00%	8	8	0	100.00%
T1363	AAAAAAAACCTGGGGTCAGTGCTTTCGCACTGTGCACTGCTTTTTTTT	15	2	13	13.33%	13	0	13	0.00%	10	1	9	10.00%
T1364	AAAAAAAACCGTAATTCAGTGCGAAAGCACTGCTCGTCCCTTTTTTTT	8	0	8	0.00%	15	5	10	33.33%	19	4	15	21.05%
T1365	AAAAAAAACCCGTGGCCAGTGCTTTCGCACTGTTAAGCCCTTTTTTTT	15	0	15	0.00%	11	0	11	0.00%	15	3	12	20.00%
T1366	AAAAAAAACCATACGGCAGTGCTTTCGCACTGTCAACACCTTTTTTTT	0	0	0	I	3	0	3	0.00%	0	0	0	I
T1367	AAAAAAAACCACTGTACAGTGCTTTCGCACTGTACAGTGGTTTTTTTT	8	8	0	100.00%	9	9	0	100.00%	5	5	0	100.00%
T1368	AAAAAAAAGGTTTCGGCAGTGCGAAAGCACTGCACTGAGGTTTTTTTT	12	1	11	8.33%	22	3	19	13.64%	8	0	8	0.00%
T1369	AAAAAAAAGGTGCTCTCAGTGCGAAAGCACTGCACCCCCGTTTTTTTT	10	2	8	20.00%	7	1	6	14.29%	8	0	8	0.00%
T1370	AAAAAAAAGGACCAACCAGTGCGAAAGCACTGAATCCCCCTTTTTTTT	18	5	13	27.78%	24	0	24	0.00%	19	0	19	0.00%
T1371	AAAAAAAAGCCTGCGCCAGTGCGAAAGCACTGCTGACGCGTTTTTTTT	5	4	1	80.00%	2	2	0	100.00%	5	4	1	80.00%
T1372	AAAAAAAACGTATTGACAGTGCTTTCGCACTGTCAATACGTTTTTTTT	1	1	0	100.00%	3	3	0	100.00%	0	0	0	I
T1373	AAAAAAAACGAGCTTACAGTGCGAAAGCACTGCACTAGGCTTTTTTTT	0	0	0	I	0	0	0	I	0	0	0	I
T1374	AAAAAAAACCTATGCTCAGTGCTTTCGCACTGAGCATAGGTTTTTTTT	2	2	0	100.00%	1	1	0	100.00%	0	0	0	I
T1375	AAAAAAAACCGGCCTTCAGTGCTTTCGCACTGTCCACGCGTTTTTTTT	16	2	14	12.50%	13	0	13	0.00%	12	0	12	0.00%
T1376	AAAAAAAAGGTTTTATCAGTGCGAAAGCACTGTCCTCCGCTTTTTTTT	16	6	10	37.50%	25	12	13	48.00%	9	4	5	44.44%
T1377	AAAAAAAAGGGTCGACCAGTGCGAAAGCACTGCCCCCCGGTTTTTTTT	8	3	5	37.50%	6	4	2	66.67%	15	4	11	26.67%
T1378	AAAAAAAAGGAGTTTTCAGTGCGAAAGCACTGCCCCTGGCTTTTTTTT	11	7	4	63.64%	15	10	5	66.67%	19	18	1	94.74%
T1379	AAAAAAAAGCTTGTATCAGTGCTTTCGCACTGATACAAGCTTTTTTTT	2	2	0	100.00%	2	2	0	100.00%	0	0	0	I
T1380	AAAAAAAAGCGGCAGTCAGTGCTTTCGCACTGCGTTCTCCTTTTTTTT	13	0	13	0.00%	6	0	6	0.00%	9	0	9	0.00%
T1381	AAAAAAAAGCATTGATCAGTGCGAAAGCACTGATCAATGCTTTTTTTT	2	2	0	100.00%	0	0	0	I	3	3	0	100.00%
T1382	AAAAAAAAGCACTGATCAGTGCGAAAGCACTGTGCCTCCGTTTTTTTT	14	0	14	0.00%	11	0	11	0.00%	17	0	17	0.00%
T1383	AAAAAAAACGTGGGCTCAGTGCTTTCGCACTGGGAGTTGGTTTTTTTT	14	4	10	28.57%	8	1	7	12.50%	16	7	9	43.75%
T1384	AAAAAAAACGGCTGGGCAGTGCTTTCGCACTGAATTACGCTTTTTTTT	7	0	7	0.00%	9	0	9	0.00%	15	1	14	6.67%
T1385	AAAAAAAACCTCGGTTCAGTGCTTTCGCACTGTCCATTCCTTTTTTTT	12	2	10	16.67%	13	0	13	0.00%	11	0	11	0.00%
T1386	AAAAAAAACCGTTCTGCAGTGCTTTCGCACTGCAGAACGGTTTTTTTT	13	13	0	100.00%	7	7	0	100.00%	12	12	0	100.00%
T1387	AAAAAAAAGGTGTATGCAGTGCTTTCGCACTGATCATCGCTTTTTTTT	9	1	8	11.11%	9	1	8	11.11%	9	1	8	11.11%
T1388	AAAAAAAAGGTCTTGTCAGTGCTTTCGCACTGCTCTCCGGTTTTTTTT	16	0	16	0.00%	25	0	25	0.00%	14	4	10	28.57%
T1389	AAAAAAAAGGGATCTACAGTGCGAAAGCACTGCCCCCACGTTTTTTTT	11	5	6	45.45%	18	6	12	33.33%	25	18	7	72.00%
T1390	AAAAAAAAGCGGACATCAGTGCTTTCGCACTGTCTTGGGGTTTTTTTT	14	0	14	0.00%	19	1	18	5.26%	22	1	21	4.55%
T1391	AAAAAAAAGCAATATCCAGTGCGAAAGCACTGAACCCCCGTTTTTTTT	1	0	1	0.00%	0	0	0	I	0	0	0	I
T1392	AAAAAAAACGTGATACCAGTGCTTTCGCACTGGTATCACGTTTTTTTT	1	1	0	100.00%	13	13	0	100.00%	0	0	0	I
T1393	AAAAAAAACGTAACTTCAGTGCTTTCGCACTGAAGTTACGTTTTTTTT	3	3	0	100.00%	2	2	0	100.00%	2	2	0	100.00%
T1394	AAAAAAAAGGTGAGTCCAGTGCGAAAGCACTGACTATAGGTTTTTTTT	16	9	7	56.25%	16	12	4	75.00%	23	14	9	60.87%
T1395	AAAAAAAAGGTCTGATCAGTGCTTTCGCACTGATCAGACCTTTTTTTT	3	3	0	100.00%	1	1	0	100.00%	0	0	0	I
T1396	AAAAAAAAGGTATATTCAGTGCTTTCGCACTGAATATAGCTTTTTTTT	7	7	0	100.00%	5	5	0	100.00%	5	5	0	100.00%
T1397	AAAAAAAACGTTAAGTCAGTGCTTTCGCACTGACTTAACGTTTTTTTT	9	9	0	100.00%	5	5	0	100.00%	0	0	0	I
T1398	AAAAAAAACGTAGTTACAGTGCGAAAGCACTGTAACTACGTTTTTTTT	10	10	0	100.00%	1	1	0	100.00%	4	4	0	100.00%
T1399	AAAAAAAACCTTCGTCCAGTGCGAAAGCACTGAGAGAACCTTTTTTTT	16	0	16	0.00%	14	0	14	0.00%	20	0	20	0.00%
T1400	AAAAAAAACCTAAAACCAGTGCGAAAGCACTGCTAATCGCTTTTTTTT	18	7	11	38.89%	18	3	15	16.67%	14	4	10	28.57%
T1401	AAAAAAAACCGGGGTGCAGTGCGAAAGCACTGTGCTGAGCTTTTTTTT	15	11	4	73.33%	12	5	7	41.67%	30	15	15	50.00%
T1402	AAAAAAAACCATTTGTCAGTGCGAAAGCACTGACAAATGGTTTTTTTT	8	8	0	100.00%	2	2	0	100.00%	4	4	0	100.00%
T1403	AAAAAAAAGGTGTCTGCAGTGCTTTCGCACTGCAGACACCTTTTTTTT	6	6	0	100.00%	5	5	0	100.00%	6	6	0	100.00%
T1404	AAAAAAAAGGTAAAATCAGTGCTTTCGCACTGATTTTACCTTTTTTTT	2	2	0	100.00%	1	1	0	100.00%	4	4	0	100.00%
T1405	AAAAAAAAGCTGCTTGCAGTGCTTTCGCACTGACTAGACGTTTTTTTT	6	0	6	0.00%	10	3	7	30.00%	13	5	8	38.46%
T1406	AAAAAAAAGCGTATAACAGTGCTTTCGCACTGTTATACGCTTTTTTTT	3	3	0	100.00%	6	6	0	100.00%	1	1	0	100.00%
T1407	AAAAAAAAGCGCACTTCAGTGCGAAAGCACTGCAAGTCCGTTTTTTTT	11	9	2	81.82%	7	7	0	100.00%	14	12	2	85.71%
T1408	AAAAAAAACGTGTGCTCAGTGCGAAAGCACTGAACCGGCCTTTTTTTT	8	5	3	62.50%	5	4	1	80.00%	9	3	6	33.33%
T1409	AAAAAAAACCGTTACGCAGTGCGAAAGCACTGGAAAATCCTTTTTTTT	10	3	7	30.00%	10	0	10	0.00%	16	4	12	25.00%
T1410	AAAAAAAACCGGGGGGCAGTGCTTTCGCACTGGACTCTCCTTTTTTTT	9	1	8	11.11%	15	6	9	40.00%	23	4	19	17.39%
T1411	AAAAAAAACCCAATGACAGTGCTTTCGCACTGTCATTGGGTTTTTTTT	6	6	0	100.00%	6	6	0	100.00%	1	1	0	100.00%
T1412	AAAAAAAACCACATACCAGTGCGAAAGCACTGGTATGTGGTTTTTTTT	11	11	0	100.00%	9	9	0	100.00%	1	1	0	100.00%
T1413	AAAAAAAAGGTGAAATCAGTGCGAAAGCACTGAGATGTGGTTTTTTTT	9	3	6	33.33%	14	6	8	42.86%	11	5	6	45.45%
T1414	AAAAAAAAGGTAGTCGCAGTGCGAAAGCACTGACACCGCGTTTTTTTT	18	16	2	88.89%	19	16	3	84.21%	19	16	3	84.21%
T1415	AAAAAAAAGGCTTATGCAGTGCTTTCGCACTGTCTCAAGGTTTTTTTT	10	0	10	0.00%	10	1	9	10.00%	23	0	23	0.00%
T1416	AAAAAAAAGCTCCGATCAGTGCTTTCGCACTGTGCAAAGGTTTTTTTT	10	5	5	50.00%	16	9	7	56.25%	18	8	10	44.44%
T1417	AAAAAAAAGCCTTCTGCAGTGCGAAAGCACTGGTACGCCGTTTTTTTT	13	1	12	7.69%	14	2	12	14.29%	7	2	5	28.57%
T1418	AAAAAAAACGTCAAAGCAGTGCTTTCGCACTGAAGCGTGGTTTTTTTT	18	13	5	72.22%	14	9	5	64.29%	12	4	8	33.33%
T1419	AAAAAAAACGTAAAAACAGTGCGAAAGCACTGCTCCCCGCTTTTTTTT	14	1	13	7.14%	10	2	8	20.00%	20	2	18	10.00%
T1420	AAAAAAAACGCCTAGGCAGTGCGAAAGCACTGGTCCAGCCTTTTTTTT	19	10	9	52.63%	7	0	7	0.00%	21	4	17	19.05%
T1421	AAAAAAAACCTGTGCACAGTGCTTTCGCACTGTGCACAGGTTTTTTTT	2	2	0	100.00%	4	4	0	100.00%	0	0	0	I
T1422	AAAAAAAACCTGCGTACAGTGCTTTCGCACTGCCCACCCCTTTTTTTT	2	0	2	0.00%	1	1	0	100.00%	0	0	0	I
T1423	AAAAAAAACCGTGTGACAGTGCGAAAGCACTGGATCTTGCTTTTTTTT	4	4	0	100.00%	8	6	2	75.00%	20	15	5	75.00%
T1424	AAAAAAAACCGCGTTTCAGTGCGAAAGCACTGGCAAAGCCTTTTTTTT	1	1	0	100.00%	14	10	4	71.43%	23	16	7	69.57%
T1425	AAAAAAAACCCTTGTACAGTGCTTTCGCACTGTACAAGGGTTTTTTTT	14	14	0	100.00%	13	13	0	100.00%	7	7	0	100.00%
T1426	AAAAAAAACCAGCTTGCAGTGCTTTCGCACTGCCCCGTCCTTTTTTTT	19	4	15	21.05%	10	0	10	0.00%	16	2	14	12.50%
T1427	AAAAAAAACCAATATACAGTGCGAAAGCACTGTATATTGGTTTTTTTT	2	2	0	100.00%	0	0	0	I	3	3	0	100.00%
T1428	AAAAAAAAGGTGTTATCAGTGCGAAAGCACTGATAACACCTTTTTTTT	2	2	0	100.00%	2	2	0	100.00%	6	6	0	100.00%
T1429	AAAAAAAAGGGGTCGGCAGTGCGAAAGCACTGGAAAGTGGTTTTTTTT	8	6	2	75.00%	13	6	7	46.15%	8	3	5	37.50%
T1430	AAAAAAAAGGGGGCTCCAGTGCTTTCGCACTGACGAGTGGTTTTTTTT	7	1	6	14.29%	21	0	21	0.00%	23	1	22	4.35%
T1431	AAAAAAAAGGGGAGTTCAGTGCGAAAGCACTGTGCATCCCTTTTTTTT	20	6	14	30.00%	18	7	11	38.89%	11	2	9	18.18%
T1432	AAAAAAAAGCTGTATACAGTGCGAAAGCACTGCCCCTCCGTTTTTTTT	7	1	6	14.29%	11	0	11	0.00%	21	0	21	0.00%
T1433	AAAAAAAAGCTAGTGTCAGTGCGAAAGCACTGACACTAGCTTTTTTTT	5	5	0	100.00%	5	5	0	100.00%	8	8	0	100.00%
T1434	AAAAAAAACGTTGACACAGTGCTTTCGCACTGTGTCAACGTTTTTTTT	10	10	0	100.00%	8	6	2	75.00%	10	10	0	100.00%
T1435	AAAAAAAACGAACGGCCAGTGCTTTCGCACTGCGTTTAGCTTTTTTTT	17	0	17	0.00%	33	1	32	3.03%	12	0	12	0.00%
T1436	AAAAAAAACCGTATGACAGTGCTTTCGCACTGTCATACGGTTTTTTTT	16	16	0	100.00%	7	7	0	100.00%	0	0	0	I
T1437	AAAAAAAACCATGAAGCAGTGCTTTCGCACTGCTTCATGGTTTTTTTT	2	2	0	100.00%	8	8	0	100.00%	4	4	0	100.00%
T1438	AAAAAAAAGGTTCTTTCAGTGCTTTCGCACTGCGAATGCGTTTTTTTT	6	2	4	33.33%	2	0	2	0.00%	5	3	2	60.00%
T1439	AAAAAAAAGCATTGTACAGTGCGAAAGCACTGTACAATGCTTTTTTTT	2	2	0	100.00%	2	2	0	100.00%	0	0	0	I
T1440	AAAAAAAACGTCGTCTCAGTGCGAAAGCACTGTCCATGGCTTTTTTTT	13	5	8	38.46%	16	11	5	68.75%	13	9	4	69.23%
T1441	AAAAAAAACGTCAAATCAGTGCGAAAGCACTGATTTGACGTTTTTTTT	4	4	0	100.00%	7	7	0	100.00%	7	5	2	71.43%
T1442	AAAAAAAACGGGGGGTCAGTGCTTTCGCACTGAGCGAACCTTTTTTTT	0	0	0	I	0	0	0	I	0	0	0	I
T1443	AAAAAAAACCCATCGTCAGTGCGAAAGCACTGTGTACTGCTTTTTTTT	12	5	7	41.67%	5	3	2	60.00%	14	9	5	64.29%
T1444	AAAAAAAAGCGTGATTCAGTGCGAAAGCACTGCCGCCTGCTTTTTTTT	10	0	10	0.00%	10	0	10	0.00%	17	0	17	0.00%
T1445	AAAAAAAAGCATTTATCAGTGCGAAAGCACTGAACGCACCTTTTTTTT	14	0	14	0.00%	14	0	14	0.00%	12	2	10	16.67%
T1446	AAAAAAAACGTTAGCTCAGTGCGAAAGCACTGAGCTAACGTTTTTTTT	1	1	0	100.00%	10	10	0	100.00%	6	6	0	100.00%
T1447	AAAAAAAACCCTCGGTCAGTGCGAAAGCACTGTGTAAAGCTTTTTTTT	8	3	5	37.50%	17	7	10	41.18%	11	6	5	54.55%
T1448	AAAAAAAACCATTGGTCAGTGCGAAAGCACTGACCAATGGTTTTTTTT	9	9	0	100.00%	5	0	5	0.00%	0	0	0	I
T1449	AAAAAAAAGGTTTGTCCAGTGCGAAAGCACTGGACAAACCTTTTTTTT	4	4	0	100.00%	3	3	0	100.00%	5	5	0	100.00%
T1450	AAAAAAAAGGTAAGTGCAGTGCTTTCGCACTGCACTTACCTTTTTTTT	0	0	0	I	0	0	0	I	0	0	0	I
T1451	AAAAAAAAGGGTGATTCAGTGCTTTCGCACTGCATGCACGTTTTTTTT	15	1	14	6.67%	6	1	5	16.67%	9	5	4	55.56%
T1452	AAAAAAAAGGGAACGTCAGTGCGAAAGCACTGCCTTCAGGTTTTTTTT	16	6	10	37.50%	13	4	9	30.77%	23	6	17	26.09%
T1453	AAAAAAAAGGATCGACCAGTGCGAAAGCACTGATACTCGGTTTTTTTT	9	0	9	0.00%	8	0	8	0.00%	14	0	14	0.00%
T1454	AAAAAAAAGCTTTGCACAGTGCGAAAGCACTGTGCAAAGCTTTTTTTT	2	2	0	100.00%	0	0	0	I	0	0	0	I
T1455	AAAAAAAAGCATGGCTCAGTGCTTTCGCACTGGTAATCCGTTTTTTTT	9	0	9	0.00%	10	2	8	20.00%	17	2	15	11.76%
T1456	AAAAAAAACGTTTGTACAGTGCTTTCGCACTGCATGAACGTTTTTTTT	6	3	3	50.00%	6	2	4	33.33%	20	11	9	55.00%
T1457	AAAAAAAACGGGGGCGCAGTGCGAAAGCACTGATTCACGCTTTTTTTT	3	0	3	0.00%	8	5	3	62.50%	24	6	18	25.00%
T1458	AAAAAAAACGGGGCGCCAGTGCGAAAGCACTGAATCATGCTTTTTTTT	9	1	8	11.11%	14	1	13	7.14%	15	1	14	6.67%
T1459	AAAAAAAACGGAAGGGCAGTGCTTTCGCACTGAAAATTGCTTTTTTTT	12	0	12	0.00%	14	0	14	0.00%	5	0	5	0.00%
T1460	AAAAAAAACCTGAACTCAGTGCGAAAGCACTGCTTCTCCCTTTTTTTT	5	1	4	20.00%	11	0	11	0.00%	15	0	15	0.00%
T1461	AAAAAAAACCGTGATGCAGTGCTTTCGCACTGCATCACGGTTTTTTTT	13	13	0	100.00%	1	1	0	100.00%	3	3	0	100.00%
T1462	AAAAAAAAGGTTTCCACAGTGCTTTCGCACTGCATGAGGGTTTTTTTT	13	0	13	0.00%	12	2	10	16.67%	12	1	11	8.33%
T1463	AAAAAAAAGGTCCTAACAGTGCGAAAGCACTGCGATCTCGTTTTTTTT	2	1	1	50.00%	5	3	2	60.00%	5	2	3	40.00%
T1464	AAAAAAAAGGGGTACCCAGTGCGAAAGCACTGCCACAACGTTTTTTTT	14	0	14	0.00%	12	1	11	8.33%	18	4	14	22.22%
T1465	AAAAAAAAGGACCCCTCAGTGCGAAAGCACTGCCGCTCGGTTTTTTTT	11	2	9	18.18%	14	3	11	21.43%	19	5	14	26.32%
T1466	AAAAAAAAGCTTTGTTCAGTGCGAAAGCACTGAACAAAGCTTTTTTTT	2	2	0	100.00%	3	3	0	100.00%	0	0	0	I
T1467	AAAAAAAAGCTATGTGCAGTGCTTTCGCACTGCACATAGCTTTTTTTT	4	4	0	100.00%	1	1	0	100.00%	1	1	0	100.00%
T1468	AAAAAAAAGCGGTGTTCAGTGCGAAAGCACTGCCGGCCCGTTTTTTTT	13	1	12	7.69%	7	0	7	0.00%	14	5	9	35.71%
T1469	AAAAAAAAGCCAGGCTCAGTGCTTTCGCACTGTCTATTCGTTTTTTTT	8	0	8	0.00%	14	0	14	0.00%	11	0	11	0.00%
T1470	AAAAAAAAGCAGTGCGCAGTGCTTTCGCACTGTGATCAGCTTTTTTTT	8	0	8	0.00%	5	0	5	0.00%	10	0	10	0.00%
T1471	AAAAAAAAGCAAGTAGCAGTGCGAAAGCACTGTCGTTCCGTTTTTTTT	8	0	8	0.00%	9	0	9	0.00%	19	2	17	10.53%
T1472	AAAAAAAACGTGTAATCAGTGCTTTCGCACTGATTACACGTTTTTTTT	8	8	0	100.00%	6	6	0	100.00%	10	10	0	100.00%
T1473	AAAAAAAACGCATGCTCAGTGCGAAAGCACTGTTCTGGGCTTTTTTTT	8	8	0	100.00%	11	10	1	90.91%	17	17	0	100.00%
T1474	AAAAAAAACCAAACATCAGTGCTTTCGCACTGATGTTTGGTTTTTTTT	6	6	0	100.00%	5	5	0	100.00%	3	3	0	100.00%
T1475	AAAAAAAAGGACGCCCCAGTGCTTTCGCACTGTCGAACGCTTTTTTTT	19	0	19	0.00%	15	0	15	0.00%	8	0	8	0.00%
T1476	AAAAAAAAGCAATTATCAGTGCGAAAGCACTGATAATTGCTTTTTTTT	1	1	0	100.00%	4	4	0	100.00%	2	2	0	100.00%
T1477	AAAAAAAACGTCATGTCAGTGCTTTCGCACTGACATGACGTTTTTTTT	3	3	0	100.00%	7	7	0	100.00%	15	15	0	100.00%
T1478	AAAAAAAACGTATTGACAGTGCGAAAGCACTGTCAATACGTTTTTTTT	3	3	0	100.00%	0	0	0	I	5	5	0	100.00%
T1479	AAAAAAAACGCTCTCACAGTGCTTTCGCACTGCGTGCCGGTTTTTTTT	12	1	11	8.33%	17	0	17	0.00%	5	0	5	0.00%
T1480	AAAAAAAACCTTAACGCAGTGCGAAAGCACTGCGTTAAGGTTTTTTTT	6	6	0	100.00%	3	3	0	100.00%	8	8	0	100.00%
T1481	AAAAAAAACCTGTCAACAGTGCTTTCGCACTGAGGAATCGTTTTTTTT	13	1	12	7.69%	16	6	10	37.50%	14	3	11	21.43%
T1482	AAAAAAAAGGTAAGTTCAGTGCGAAAGCACTGAACTTACCTTTTTTTT	0	0	0	I	2	2	0	100.00%	1	1	0	100.00%
T1483	AAAAAAAAGGGCTTCGCAGTGCTTTCGCACTGAAAGAAGGTTTTTTTT	15	1	14	6.67%	10	0	10	0.00%	30	3	27	10.00%
T1484	AAAAAAAAGGCATGTTCAGTGCTTTCGCACTGAACATGCCTTTTTTTT	3	3	0	100.00%	1	1	0	100.00%	2	2	0	100.00%
T1485	AAAAAAAACCTTTTGTCAGTGCTTTCGCACTGACAAAAGGTTTTTTTT	1	1	0	100.00%	4	4	0	100.00%	3	3	0	100.00%
T1486	AAAAAAAACCTCCGCTCAGTGCGAAAGCACTGTGGTACCCTTTTTTTT	8	0	8	0.00%	10	0	10	0.00%	22	1	21	4.55%
T1487	AAAAAAAACCGGTGGCCAGTGCTTTCGCACTGAAGGTTGCTTTTTTTT	16	1	15	6.25%	13	0	13	0.00%	9	3	6	33.33%
T1488	AAAAAAAACCGAGTTGCAGTGCGAAAGCACTGATCAATGCTTTTTTTT	4	1	3	25.00%	4	3	1	75.00%	13	8	5	61.54%
T1489	AAAAAAAACCCGGGTCCAGTGCTTTCGCACTGCTGAGACGTTTTTTTT	12	0	12	0.00%	20	3	17	15.00%	11	0	11	0.00%
T1490	AAAAAAAACCCAAAAGCAGTGCGAAAGCACTGTATGCACCTTTTTTTT	6	0	6	0.00%	15	0	15	0.00%	26	1	25	3.85%
T1491	AAAAAAAACCAAATTACAGTGCGAAAGCACTGTAATTTGGTTTTTTTT	2	2	0	100.00%	2	2	0	100.00%	1	1	0	100.00%
T1492	AAAAAAAAGGTAGTGTCAGTGCGAAAGCACTGACACTACCTTTTTTTT	0	0	0	I	3	3	0	100.00%	1	1	0	100.00%
T1493	AAAAAAAAGGGGCATGCAGTGCGAAAGCACTGGCAAAAGGTTTTTTTT	0	0	0	I	9	3	6	33.33%	2	2	0	100.00%
T1494	AAAAAAAAGGCTAGTGCAGTGCTTTCGCACTGCACTAGCCTTTTTTTT	0	0	0	I	0	0	0	I	0	0	0	I
T1495	AAAAAAAAGGCGTGCGCAGTGCGAAAGCACTGTAGTATGGTTTTTTTT	13	11	2	84.62%	7	5	2	71.43%	23	20	3	86.96%
T1496	AAAAAAAAGGCAAACGCAGTGCTTTCGCACTGGACACCCGTTTTTTTT	12	0	12	0.00%	12	0	12	0.00%	21	0	21	0.00%
T1497	AAAAAAAAGCGTTACACAGTGCTTTCGCACTGTGTAACGCTTTTTTTT	0	0	0	I	0	0	0	I	1	1	0	100.00%
T1498	AAAAAAAAGCGGGATTCAGTGCGAAAGCACTGTTCGGCGGTTTTTTTT	9	4	5	44.44%	8	4	4	50.00%	13	7	6	53.85%
T1499	AAAAAAAAGCACTGATCAGTGCGAAAGCACTGCCCATCGGTTTTTTTT	7	5	2	71.43%	9	7	2	77.78%	3	1	2	33.33%
T1500	AAAAAAAACGTTCACTCAGTGCTTTCGCACTGAGTGAACGTTTTTTTT	8	7	1	87.50%	11	11	0	100.00%	11	11	0	100.00%
T1501	AAAAAAAACGTGGCTTCAGTGCTTTCGCACTGTTATTCCCTTTTTTTT	6	0	6	0.00%	10	2	8	20.00%	14	0	14	0.00%
T1502	AAAAAAAACGGCGTCTCAGTGCTTTCGCACTGCAACAAGGTTTTTTTT	9	7	2	77.78%	11	8	3	72.73%	27	21	6	77.78%
T1503	AAAAAAAACGCACTGACAGTGCTTTCGCACTGGGCACAGCTTTTTTTT	18	0	18	0.00%	13	0	13	0.00%	8	0	8	0.00%
T1504	AAAAAAAACCTCTATTCAGTGCGAAAGCACTGAGGCCTCCTTTTTTTT	9	8	1	88.89%	15	7	8	46.67%	17	10	7	58.82%
T1505	AAAAAAAACCGTCTCGCAGTGCTTTCGCACTGTACGTACGTTTTTTTT	8	2	6	25.00%	8	0	8	0.00%	8	2	6	25.00%
T1506	AAAAAAAACCCGGTAGCAGTGCGAAAGCACTGGCATTTCCTTTTTTTT	6	0	6	0.00%	13	4	9	30.77%	15	0	15	0.00%
T1507	AAAAAAAACCCATGTGCAGTGCTTTCGCACTGAAACCCCCTTTTTTTT	13	0	13	0.00%	8	2	6	25.00%	8	0	8	0.00%
T1508	AAAAAAAAGGTTTTGGCAGTGCTTTCGCACTGTTGCCGGGTTTTTTTT	20	0	20	0.00%	22	1	21	4.55%	28	1	27	3.57%
T1509	AAAAAAAAGGTCGTTTCAGTGCTTTCGCACTGCCTACTGCTTTTTTTT	11	0	11	0.00%	10	0	10	0.00%	14	1	13	7.14%
T1510	AAAAAAAAGGTACTTCCAGTGCGAAAGCACTGGAAGTAGCTTTTTTTT	3	1	2	33.33%	7	7	0	100.00%	1	1	0	100.00%
T1511	AAAAAAAAGGTAATGACAGTGCTTTCGCACTGTCATTACCTTTTTTTT	3	3	0	100.00%	4	4	0	100.00%	3	3	0	100.00%
T1512	AAAAAAAAGGGCCATTCAGTGCTTTCGCACTGTGAATCGGTTTTTTTT	6	0	6	0.00%	12	0	12	0.00%	18	2	16	11.11%
T1513	AAAAAAAAGCGGGGGCCAGTGCGAAAGCACTGTTAACGGGTTTTTTTT	3	2	1	66.67%	1	1	0	100.00%	1	1	0	100.00%
T1514	AAAAAAAAGCCGGCACCAGTGCGAAAGCACTGTTCTTGCGTTTTTTTT	8	1	7	12.50%	8	0	8	0.00%	33	5	28	15.15%
T1515	AAAAAAAACGTAATTCCAGTGCTTTCGCACTGGAATTACGTTTTTTTT	0	0	0	I	2	2	0	100.00%	0	0	0	I
T1516	AAAAAAAACGGATCACCAGTGCGAAAGCACTGCCACCGGGTTTTTTTT	8	2	6	25.00%	13	3	10	23.08%	18	5	13	27.78%
T1517	AAAAAAAACCTACTCACAGTGCTTTCGCACTGTCATCTGCTTTTTTTT	13	0	13	0.00%	11	0	11	0.00%	17	0	17	0.00%
T1518	AAAAAAAACCCAATCTCAGTGCTTTCGCACTGACCCCCCCTTTTTTTT	10	0	10	0.00%	12	0	12	0.00%	11	2	9	18.18%
T1519	AAAAAAAAGGAAATCGCAGTGCTTTCGCACTGGAGAACGGTTTTTTTT	10	0	10	0.00%	15	6	9	40.00%	9	2	7	22.22%
T1520	AAAAAAAAGCAAGTGTCAGTGCGAAAGCACTGACACTTGGTTTTTTTT	11	11	0	100.00%	12	12	0	100.00%	12	11	1	91.67%
T1521	AAAAAAAACGGTGTCGCAGTGCTTTCGCACTGTAAAGTGGTTTTTTTT	8	1	7	12.50%	18	5	13	27.78%	18	2	16	11.11%
T1522	AAAAAAAACGGTCTCGCAGTGCTTTCGCACTGGAACCAGGTTTTTTTT	14	2	12	14.29%	13	0	13	0.00%	16	0	16	0.00%
T1523	AAAAAAAACGAGGAGCCAGTGCTTTCGCACTGTCAATACGTTTTTTTT	13	0	13	0.00%	14	0	14	0.00%	11	0	11	0.00%
T1524	AAAAAAAACCTGGTTGCAGTGCGAAAGCACTGAAGGATGCTTTTTTTT	9	0	9	0.00%	12	1	11	8.33%	12	1	11	8.33%
T1525	AAAAAAAACCTGGCGGCAGTGCTTTCGCACTGAACTGACCTTTTTTTT	13	0	13	0.00%	12	0	12	0.00%	11	0	11	0.00%
T1526	AAAAAAAACCCCCGCTCAGTGCGAAAGCACTGTCGTGCCCTTTTTTTT	6	0	6	0.00%	7	1	6	14.29%	9	1	8	11.11%
T1527	AAAAAAAACCCCATGGCAGTGCGAAAGCACTGAATGAACCTTTTTTTT	11	2	9	18.18%	14	1	13	7.14%	20	0	20	0.00%
T1528	AAAAAAAAGGGTCATCCAGTGCGAAAGCACTGAGATTGCGTTTTTTTT	8	7	1	87.50%	6	4	2	66.67%	28	19	9	67.86%
T1529	AAAAAAAAGGAACTGGCAGTGCGAAAGCACTGGTCCCCCGTTTTTTTT	7	2	5	28.57%	11	5	6	45.45%	24	13	11	54.17%
T1530	AAAAAAAAGCTTTAGTCAGTGCGAAAGCACTGCTCCGTCGTTTTTTTT	6	1	5	16.67%	7	2	5	28.57%	13	2	11	15.38%
T1531	AAAAAAAAGCGCACGGCAGTGCTTTCGCACTGCGAACAGGTTTTTTTT	1	0	1	0.00%	6	0	6	0.00%	5	0	5	0.00%
T1532	AAAAAAAAGCAGTTATCAGTGCGAAAGCACTGGGAGAGCGTTTTTTTT	11	4	7	36.36%	20	5	15	25.00%	22	11	11	50.00%
T1533	AAAAAAAACGTTGTGGCAGTGCTTTCGCACTGTGTCCAGCTTTTTTTT	7	0	7	0.00%	8	0	8	0.00%	13	0	13	0.00%
T1534	AAAAAAAACGATCGTACAGTGCGAAAGCACTGCTGCATGCTTTTTTTT	4	1	3	25.00%	8	0	8	0.00%	16	0	16	0.00%
T1535	AAAAAAAACCTTTGAGCAGTGCTTTCGCACTGCTCAAAGGTTTTTTTT	0	0	0	I	0	0	0	I	4	4	0	100.00%
T1536	AAAAAAAACCTGTGTGCAGTGCGAAAGCACTGGTCTCTCGTTTTTTTT	12	10	2	83.33%	4	0	4	0.00%	12	6	6	50.00%
T1537	AAAAAAAACCATTTGACAGTGCGAAAGCACTGACCACAGCTTTTTTTT	7	5	2	71.43%	16	7	9	43.75%	26	14	12	53.85%
T1538	AAAAAAAAGGTGTCGGCAGTGCTTTCGCACTGATGCCACGTTTTTTTT	9	0	9	0.00%	8	0	8	0.00%	15	3	12	20.00%
T1539	AAAAAAAAGGTAGGTGCAGTGCTTTCGCACTGCACCTACCTTTTTTTT	5	5	0	100.00%	2	2	0	100.00%	2	2	0	100.00%
T1540	AAAAAAAAGGGGCATACAGTGCGAAAGCACTGCAGAGCGGTTTTTTTT	9	4	5	44.44%	15	8	7	53.33%	13	9	4	69.23%
T1541	AAAAAAAAGGCACATTCAGTGCGAAAGCACTGCACCCGGGTTTTTTTT	7	5	2	71.43%	13	9	4	69.23%	15	9	6	60.00%
T1542	AAAAAAAAGGAAGTGCCAGTGCGAAAGCACTGCGAACGGGTTTTTTTT	6	1	5	16.67%	4	0	4	0.00%	0	0	0	I
T1543	AAAAAAAAGCTAGTAACAGTGCGAAAGCACTGTTACTAGCTTTTTTTT	12	11	1	91.67%	0	0	0	I	2	2	0	100.00%
T1544	AAAAAAAAGCCCACAACAGTGCGAAAGCACTGCCCCCCGCTTTTTTTT	22	11	11	50.00%	30	11	19	36.67%	13	2	11	15.38%
T1545	AAAAAAAAGCATCGCGCAGTGCTTTCGCACTGACGTGCCCTTTTTTTT	0	0	0	I	3	1	2	33.33%	7	4	3	57.14%
T1546	AAAAAAAAGCAATTGTCAGTGCTTTCGCACTGACAATTGCTTTTTTTT	3	3	0	100.00%	2	2	0	100.00%	3	3	0	100.00%
T1547	AAAAAAAACCTTTATTCAGTGCGAAAGCACTGAATAAAGGTTTTTTTT	4	4	0	100.00%	1	1	0	100.00%	1	1	0	100.00%
T1548	AAAAAAAACCGGTCTACAGTGCGAAAGCACTGAGAACGCCTTTTTTTT	8	4	4	50.00%	9	3	6	33.33%	10	4	6	40.00%
T1549	AAAAAAAACCGGGGTTCAGTGCGAAAGCACTGAAAACCCGTTTTTTTT	24	18	6	75.00%	21	14	7	66.67%	30	21	9	70.00%
T1550	AAAAAAAACCATTGTTCAGTGCTTTCGCACTGGTAAATCCTTTTTTTT	5	0	5	0.00%	11	0	11	0.00%	14	0	14	0.00%
T1551	AAAAAAAAGGTTGTGTCAGTGCGAAAGCACTGAGGACTCGTTTTTTTT	10	1	9	10.00%	9	2	7	22.22%	8	5	3	62.50%
T1552	AAAAAAAAGGTCAGCACAGTGCTTTCGCACTGTGCTGACCTTTTTTTT	5	5	0	100.00%	4	4	0	100.00%	2	2	0	100.00%
T1553	AAAAAAAAGCTTGTATCAGTGCGAAAGCACTGATACAAGCTTTTTTTT	0	0	0	I	0	0	0	I	7	7	0	100.00%
T1554	AAAAAAAAGCTTATGTCAGTGCTTTCGCACTGACATAAGCTTTTTTTT	1	1	0	100.00%	1	1	0	100.00%	6	5	1	83.33%
T1555	AAAAAAAACGTCAAATCAGTGCTTTCGCACTGATTTGACGTTTTTTTT	9	9	0	100.00%	9	9	0	100.00%	24	24	0	100.00%
T1556	AAAAAAAACGCGGTGTCAGTGCGAAAGCACTGTAATATCGTTTTTTTT	12	0	12	0.00%	13	0	13	0.00%	11	0	11	0.00%
T1557	AAAAAAAACGACCACGCAGTGCTTTCGCACTGAATGAGGGTTTTTTTT	14	0	14	0.00%	13	0	13	0.00%	14	4	10	28.57%
T1558	AAAAAAAACGACAGAGCAGTGCGAAAGCACTGAACCCAGCTTTTTTTT	5	0	5	0.00%	14	0	14	0.00%	18	2	16	11.11%
T1559	AAAAAAAACGAATCTACAGTGCTTTCGCACTGTAGATTCGTTTTTTTT	7	7	0	100.00%	7	7	0	100.00%	3	3	0	100.00%
T1560	AAAAAAAACCATCGATCAGTGCTTTCGCACTGTACAGCCCTTTTTTTT	18	2	16	11.11%	10	0	10	0.00%	10	0	10	0.00%
T1561	AAAAAAAAGGTTGTTACAGTGCGAAAGCACTGAATCCGCGTTTTTTTT	8	0	8	0.00%	12	2	10	16.67%	13	1	12	7.69%
T1562	AAAAAAAAGGTTACATCAGTGCTTTCGCACTGATGTAACCTTTTTTTT	0	0	0	I	0	0	0	I	1	1	0	100.00%
T1563	AAAAAAAAGGTGGTTGCAGTGCTTTCGCACTGTTAGTCCGTTTTTTTT	9	0	9	0.00%	11	0	11	0.00%	20	5	15	25.00%
T1564	AAAAAAAAGCTAGACCCAGTGCTTTCGCACTGAATGGCCCTTTTTTTT	17	2	15	11.76%	14	2	12	14.29%	11	0	11	0.00%
T1565	AAAAAAAACGTTTACCCAGTGCGAAAGCACTGCGAGAAGCTTTTTTTT	1	1	0	100.00%	4	4	0	100.00%	14	13	1	92.86%
T1566	AAAAAAAACGTCGGTGCAGTGCTTTCGCACTGTCGAATCCTTTTTTTT	4	0	4	0.00%	11	0	11	0.00%	21	0	21	0.00%
T1567	AAAAAAAACCGTAGTGCAGTGCGAAAGCACTGTCCCTCCGTTTTTTTT	13	0	13	0.00%	13	2	11	15.38%	21	0	21	0.00%
T1568	AAAAAAAACCGGTTTTCAGTGCGAAAGCACTGCGGGATCGTTTTTTTT	12	11	1	91.67%	13	12	1	92.31%	20	19	1	95.00%
T1569	AAAAAAAACCAGCAAACAGTGCGAAAGCACTGACCGCACCTTTTTTTT	1	1	0	100.00%	0	0	0	I	2	0	2	0.00%
T1570	AAAAAAAAGGTTAGTTCAGTGCGAAAGCACTGAACTAACCTTTTTTTT	2	2	0	100.00%	0	0	0	I	0	0	0	I
T1571	AAAAAAAAGGAGTATACAGTGCTTTCGCACTGGACGTGCCTTTTTTTT	6	0	6	0.00%	14	0	14	0.00%	8	1	7	12.50%
T1572	AAAAAAAAGGAAGGTCCAGTGCGAAAGCACTGCCCGCACGTTTTTTTT	9	4	5	44.44%	4	2	2	50.00%	13	12	1	92.31%
T1573	AAAAAAAACGTTCTCACAGTGCGAAAGCACTGTGAGAACGTTTTTTTT	6	6	0	100.00%	5	5	0	100.00%	6	6	0	100.00%
T1574	AAAAAAAACGCAAATTCAGTGCTTTCGCACTGAATTTGCGTTTTTTTT	20	20	0	100.00%	8	6	2	75.00%	8	8	0	100.00%
T1575	AAAAAAAACCTACTTGCAGTGCGAAAGCACTGAGCACCCCTTTTTTTT	14	5	9	35.71%	17	0	17	0.00%	11	1	10	9.09%
T1576	AAAAAAAAGGTGTCTCCAGTGCGAAAGCACTGTTCCCGCGTTTTTTTT	9	6	3	66.67%	19	13	6	68.42%	21	13	8	61.90%
T1577	AAAAAAAAGGTGAGTGCAGTGCGAAAGCACTGCACTCACCTTTTTTTT	6	6	0	100.00%	4	3	1	75.00%	0	0	0	I
T1578	AAAAAAAAGGTAGCTTCAGTGCTTTCGCACTGAAGCTACCTTTTTTTT	3	3	0	100.00%	3	3	0	100.00%	3	3	0	100.00%
T1579	AAAAAAAAGGTAATGGCAGTGCGAAAGCACTGGATAGTCGTTTTTTTT	7	2	5	28.57%	11	3	8	27.27%	19	7	12	36.84%
T1580	AAAAAAAAGGGTGGGCCAGTGCTTTCGCACTGACAAGTGGTTTTTTTT	5	0	5	0.00%	11	1	10	9.09%	7	1	6	14.29%
T1581	AAAAAAAAGGGTAGTACAGTGCTTTCGCACTGTACTACCCTTTTTTTT	2	2	0	100.00%	2	2	0	100.00%	0	0	0	I
T1582	AAAAAAAAGGCGGGTGCAGTGCGAAAGCACTGAATAACGGTTTTTTTT	14	0	14	0.00%	20	1	19	5.00%	20	0	20	0.00%
T1583	AAAAAAAAGGATACGTCAGTGCGAAAGCACTGCGCTCTGCTTTTTTTT	5	4	1	80.00%	3	3	0	100.00%	18	16	2	88.89%
T1584	AAAAAAAAGCTTGTAGCAGTGCTTTCGCACTGCTACAAGCTTTTTTTT	1	1	0	100.00%	2	2	0	100.00%	2	2	0	100.00%
T1585	AAAAAAAAGCTCATCCCAGTGCGAAAGCACTGAGCCGGGGTTTTTTTT	13	8	5	61.54%	16	11	5	68.75%	13	9	4	69.23%
T1586	AAAAAAAAGCCTCATTCAGTGCGAAAGCACTGCTCATCGGTTTTTTTT	5	0	5	0.00%	8	0	8	0.00%	20	9	11	45.00%
T1587	AAAAAAAAGCACTACGCAGTGCGAAAGCACTGGGCTTCCGTTTTTTTT	19	2	17	10.53%	11	0	11	0.00%	11	0	11	0.00%
T1588	AAAAAAAACGTTATGCCAGTGCTTTCGCACTGGCATAACGTTTTTTTT	5	5	0	100.00%	2	2	0	100.00%	3	3	0	100.00%
T1589	AAAAAAAACGAGGGCTCAGTGCTTTCGCACTGACAAAAGGTTTTTTTT	14	0	14	0.00%	7	0	7	0.00%	1	0	1	0.00%
T1590	AAAAAAAACCTTCATGCAGTGCTTTCGCACTGCATGAAGGTTTTTTTT	7	7	0	100.00%	2	2	0	100.00%	1	1	0	100.00%
T1591	AAAAAAAACCTGGTGGCAGTGCGAAAGCACTGCGATTCCGTTTTTTTT	14	13	1	92.86%	11	6	5	54.55%	15	13	2	86.67%
T1592	AAAAAAAACCTGGGCTCAGTGCGAAAGCACTGTGCTGACGTTTTTTTT	11	6	5	54.55%	6	2	4	33.33%	9	4	5	44.44%
T1593	AAAAAAAACCAGCCGGCAGTGCGAAAGCACTGGAAATACCTTTTTTTT	8	0	8	0.00%	16	0	16	0.00%	13	2	11	15.38%
T1594	AAAAAAAAGGTGGAAACAGTGCTTTCGCACTGTTTCCACCTTTTTTTT	3	3	0	100.00%	3	3	0	100.00%	2	2	0	100.00%
T1595	AAAAAAAAGGTCAATACAGTGCTTTCGCACTGTATTGACCTTTTTTTT	10	10	0	100.00%	2	2	0	100.00%	1	1	0	100.00%
T1596	AAAAAAAAGGTATTTGCAGTGCGAAAGCACTGCAAATACCTTTTTTTT	5	5	0	100.00%	2	2	0	100.00%	2	2	0	100.00%
T1597	AAAAAAAAGGTACGAACAGTGCGAAAGCACTGCCCCCCCGTTTTTTTT	9	1	8	11.11%	6	1	5	16.67%	9	2	7	22.22%
T1598	AAAAAAAAGGGGTGGGCAGTGCGAAAGCACTGGATTGCCGTTTTTTTT	8	4	4	50.00%	9	8	1	88.89%	13	12	1	92.31%
T1599	AAAAAAAAGGCATGTACAGTGCGAAAGCACTGTACATGCCTTTTTTTT	2	2	0	100.00%	2	2	0	100.00%	0	0	0	I
T1600	AAAAAAAAGCTTCTTCCAGTGCGAAAGCACTGCATTCCGGTTTTTTTT	8	3	5	37.50%	13	12	1	92.31%	24	21	3	87.50%
T1601	AAAAAAAAGCCGGAAACAGTGCTTTCGCACTGGCTGACCGTTTTTTTT	6	1	5	16.67%	7	0	7	0.00%	3	0	3	0.00%
T1602	AAAAAAAACGTTAGTGCAGTGCTTTCGCACTGCACTAACGTTTTTTTT	2	2	0	100.00%	0	0	0	I	3	3	0	100.00%
T1603	AAAAAAAACGCGCCTACAGTGCGAAAGCACTGGCAACCCCTTTTTTTT	14	4	10	28.57%	9	1	8	11.11%	13	2	11	15.38%
T1604	AAAAAAAACCTGTGTACAGTGCGAAAGCACTGGCGCTCGCTTTTTTTT	6	4	2	66.67%	16	5	11	31.25%	11	4	7	36.36%
T1605	AAAAAAAACCGGTGGGCAGTGCTTTCGCACTGGGCGTAGCTTTTTTTT	12	1	11	8.33%	25	3	22	12.00%	9	1	8	11.11%
T1606	AAAAAAAAGGTTAAAACAGTGCGAAAGCACTGTTTTAACCTTTTTTTT	15	15	0	100.00%	5	5	0	100.00%	6	6	0	100.00%
T1607	AAAAAAAAGGTGCTAACAGTGCTTTCGCACTGAGAGAGCCTTTTTTTT	17	7	10	41.18%	10	1	9	10.00%	16	4	12	25.00%
T1608	AAAAAAAAGGTATGTGCAGTGCGAAAGCACTGGCCAGCCGTTTTTTTT	11	1	10	9.09%	12	5	7	41.67%	16	8	8	50.00%
T1609	AAAAAAAAGGTACGACCAGTGCGAAAGCACTGACAAGAGGTTTTTTTT	4	1	3	25.00%	10	5	5	50.00%	18	10	8	55.56%
T1610	AAAAAAAAGGAGGGGCCAGTGCGAAAGCACTGAAAGCCGGTTTTTTTT	10	1	9	10.00%	10	2	8	20.00%	14	2	12	14.29%
T1611	AAAAAAAAGCGATATACAGTGCTTTCGCACTGTATATCGCTTTTTTTT	3	3	0	100.00%	3	3	0	100.00%	0	0	0	I
T1612	AAAAAAAAGCCATGTACAGTGCTTTCGCACTGGCCAACGGTTTTTTTT	5	1	4	20.00%	7	1	6	14.29%	22	5	17	22.73%
T1613	AAAAAAAACGTCTATGCAGTGCTTTCGCACTGCATAGACGTTTTTTTT	5	3	2	60.00%	2	2	0	100.00%	3	3	0	100.00%
T1614	AAAAAAAACGTAGATTCAGTGCGAAAGCACTGTCGGCCCGTTTTTTTT	7	6	1	85.71%	13	9	4	69.23%	8	8	0	100.00%
T1615	AAAAAAAACGTACGTCCAGTGCGAAAGCACTGAGCTGCCCTTTTTTTT	5	2	3	40.00%	14	6	8	42.86%	26	19	7	73.08%
T1616	AAAAAAAACGGTCTACCAGTGCGAAAGCACTGCCTTTACCTTTTTTTT	0	0	0	I	0	0	0	I	0	0	0	I
T1617	AAAAAAAACCTTATCTCAGTGCTTTCGCACTGAGATAAGGTTTTTTTT	2	2	0	100.00%	0	0	0	I	3	3	0	100.00%
T1618	AAAAAAAAGGTCATGCCAGTGCGAAAGCACTGCCCCCAGGTTTTTTTT	0	0	0	I	5	3	2	60.00%	0	0	0	I
T1619	AAAAAAAAGGTCAACGCAGTGCGAAAGCACTGACCTTACGTTTTTTTT	5	3	2	60.00%	15	9	6	60.00%	19	10	9	52.63%
T1620	AAAAAAAAGGGCAGCACAGTGCGAAAGCACTGTGACATGGTTTTTTTT	5	1	4	20.00%	4	1	3	25.00%	14	7	7	50.00%
T1621	AAAAAAAAGCTGTGTGCAGTGCTTTCGCACTGACGGATGCTTTTTTTT	10	0	10	0.00%	13	1	12	7.69%	10	0	10	0.00%
T1622	AAAAAAAAGCTCTGTACAGTGCTTTCGCACTGTACAGAGCTTTTTTTT	5	5	0	100.00%	0	0	0	I	8	8	0	100.00%
T1623	AAAAAAAAGCAGAGGGCAGTGCGAAAGCACTGTGCCGCGGTTTTTTTT	21	20	1	95.24%	26	12	14	46.15%	14	11	3	78.57%
T1624	AAAAAAAACGTATGCACAGTGCTTTCGCACTGTAACGCGGTTTTTTTT	6	2	4	33.33%	13	0	13	0.00%	3	0	3	0.00%
T1625	AAAAAAAACCTTGGAACAGTGCGAAAGCACTGCCTTACCCTTTTTTTT	14	0	14	0.00%	12	2	10	16.67%	28	3	25	10.71%
T1626	AAAAAAAACCTTAGGGCAGTGCTTTCGCACTGAGCATCGCTTTTTTTT	13	0	13	0.00%	8	0	8	0.00%	9	0	9	0.00%
T1627	AAAAAAAAGGTTTGAGCAGTGCTTTCGCACTGCTCAAACCTTTTTTTT	3	3	0	100.00%	1	1	0	100.00%	0	0	0	I
T1628	AAAAAAAAGGTTATCGCAGTGCGAAAGCACTGCGATAACCTTTTTTTT	3	3	0	100.00%	0	0	0	I	2	2	0	100.00%
T1629	AAAAAAAAGGCTTTCACAGTGCGAAAGCACTGCTACCCCGTTTTTTTT	21	12	9	57.14%	11	3	8	27.27%	9	4	5	44.44%
T1630	AAAAAAAAGGATGCAGCAGTGCGAAAGCACTGTCTCGGGGTTTTTTTT	8	8	0	100.00%	25	20	5	80.00%	12	8	4	66.67%
T1631	AAAAAAAAGCAGTAATCAGTGCTTTCGCACTGATTACTGCTTTTTTTT	1	1	0	100.00%	1	1	0	100.00%	6	6	0	100.00%
T1632	AAAAAAAAGCAGCTAACAGTGCTTTCGCACTGTGCAACGGTTTTTTTT	8	0	8	0.00%	12	4	8	33.33%	7	2	5	28.57%
T1633	AAAAAAAACGTTGTCACAGTGCTTTCGCACTGTGACAACGTTTTTTTT	9	9	0	100.00%	5	2	3	40.00%	3	3	0	100.00%
T1634	AAAAAAAACGTGCCTACAGTGCTTTCGCACTGAACAAGGCTTTTTTTT	8	0	8	0.00%	3	0	3	0.00%	7	0	7	0.00%
T1635	AAAAAAAACGTATCATCAGTGCGAAAGCACTGATGATACGTTTTTTTT	2	2	0	100.00%	1	1	0	100.00%	3	3	0	100.00%
T1636	AAAAAAAACGTAGTCGCAGTGCGAAAGCACTGAGTATCGGTTTTTTTT	9	0	9	0.00%	19	4	15	21.05%	15	2	13	13.33%
T1637	AAAAAAAACCATTCGTCAGTGCGAAAGCACTGACGAATGGTTTTTTTT	1	1	0	100.00%	4	4	0	100.00%	12	12	0	100.00%
T1638	AAAAAAAACCACTAGTCAGTGCGAAAGCACTGAGCCCCCCTTTTTTTT	11	3	8	27.27%	8	1	7	12.50%	6	2	4	33.33%
T1639	AAAAAAAAGGTGTCTGCAGTGCTTTCGCACTGTTCGAGCGTTTTTTTT	6	3	3	50.00%	23	11	12	47.83%	18	13	5	72.22%
T1640	AAAAAAAAGGTGGGTGCAGTGCTTTCGCACTGGGCGATCGTTTTTTTT	12	6	6	50.00%	5	0	5	0.00%	16	6	10	37.50%
T1641	AAAAAAAAGGGAACAACAGTGCGAAAGCACTGCTCCGGGGTTTTTTTT	9	2	7	22.22%	15	7	8	46.67%	18	14	4	77.78%
T1642	AAAAAAAAGGCGTGCGCAGTGCTTTCGCACTGACCTGTGGTTTTTTTT	11	1	10	9.09%	12	2	10	16.67%	4	0	4	0.00%
T1643	AAAAAAAAGGATCATACAGTGCGAAAGCACTGCTTCCGCGTTTTTTTT	8	3	5	37.50%	2	1	1	50.00%	13	0	13	0.00%
T1644	AAAAAAAAGCTCTCAACAGTGCGAAAGCACTGGTGTGCCCTTTTTTTT	1	1	0	100.00%	1	1	0	100.00%	0	0	0	I
T1645	AAAAAAAAGCCTATGGCAGTGCGAAAGCACTGCCATAGGGTTTTTTTT	7	7	0	100.00%	3	3	0	100.00%	9	9	0	100.00%
T1646	AAAAAAAAGCCGCTAGCAGTGCGAAAGCACTGGCCCCCCGTTTTTTTT	6	0	6	0.00%	16	0	16	0.00%	19	1	18	5.26%
T1647	AAAAAAAAGCCAGGTTCAGTGCGAAAGCACTGGCCAGACCTTTTTTTT	14	8	6	57.14%	15	8	7	53.33%	22	7	15	31.82%
T1648	AAAAAAAAGCAGCTTGCAGTGCTTTCGCACTGACGTGACGTTTTTTTT	17	2	15	11.76%	11	2	9	18.18%	15	1	14	6.67%
T1649	AAAAAAAAGCAACGGTCAGTGCGAAAGCACTGCAAACCCGTTTTTTTT	7	1	6	14.29%	12	2	10	16.67%	17	1	16	5.88%
T1650	AAAAAAAACGTTTTGACAGTGCTTTCGCACTGTCAAAACGTTTTTTTT	2	2	0	100.00%	7	7	0	100.00%	0	0	0	I
T1651	AAAAAAAACGTTAATACAGTGCGAAAGCACTGTATTAACGTTTTTTTT	3	3	0	100.00%	7	6	1	85.71%	0	0	0	I
T1652	AAAAAAAACCTTTATGCAGTGCTTTCGCACTGCATAAAGGTTTTTTTT	2	2	0	100.00%	3	3	0	100.00%	1	1	0	100.00%
T1653	AAAAAAAACCTTATGTCAGTGCGAAAGCACTGACATAAGGTTTTTTTT	0	0	0	I	0	0	0	I	0	0	0	I
T1654	AAAAAAAACCTATGTGCAGTGCGAAAGCACTGCACATAGGTTTTTTTT	0	0	0	I	0	0	0	I	0	0	0	I
T1655	AAAAAAAACCGTGCAACAGTGCGAAAGCACTGCATTCCCCTTTTTTTT	4	1	3	25.00%	12	0	12	0.00%	10	2	8	20.00%
T1656	AAAAAAAACCGGTACTCAGTGCGAAAGCACTGCACCAACCTTTTTTTT	15	1	14	6.67%	6	2	4	33.33%	18	3	15	16.67%
T1657	AAAAAAAACCCGCCGTCAGTGCTTTCGCACTGTCATACCGTTTTTTTT	13	2	11	15.38%	11	0	11	0.00%	13	2	11	15.38%
T1658	AAAAAAAAGGCTCGCCCAGTGCTTTCGCACTGTAAGCAGGTTTTTTTT	9	0	9	0.00%	12	0	12	0.00%	6	2	4	33.33%
T1659	AAAAAAAAGGCGAGTTCAGTGCTTTCGCACTGCGCCCACGTTTTTTTT	6	5	1	83.33%	9	7	2	77.78%	13	8	5	61.54%
T1660	AAAAAAAAGGAGTACTCAGTGCTTTCGCACTGAGTACTCCTTTTTTTT	7	7	0	100.00%	2	2	0	100.00%	3	3	0	100.00%
T1661	AAAAAAAAGGAATGCCCAGTGCGAAAGCACTGACTGCGGCTTTTTTTT	7	4	3	57.14%	6	4	2	66.67%	12	3	9	25.00%
T1662	AAAAAAAAGCGCCATTCAGTGCGAAAGCACTGAATGGCCCTTTTTTTT	19	15	4	78.95%	7	7	0	100.00%	14	13	1	92.86%
T1663	AAAAAAAAGCATAGTTCAGTGCGAAAGCACTGAACTATGCTTTTTTTT	3	3	0	100.00%	1	1	0	100.00%	3	3	0	100.00%
T1664	AAAAAAAAGCACAAGACAGTGCTTTCGCACTGTCTTGTGCTTTTTTTT	3	3	0	100.00%	0	0	0	I	0	0	0	I
T1665	AAAAAAAAGCAATGTGCAGTGCGAAAGCACTGCACATTGCTTTTTTTT	1	0	1	0.00%	0	0	0	I	1	1	0	100.00%
T1666	AAAAAAAAGCAATCGTCAGTGCTTTCGCACTGTGCCCGGGTTTTTTTT	21	1	20	4.76%	15	0	15	0.00%	15	0	15	0.00%
T1667	AAAAAAAACGTTTCTACAGTGCTTTCGCACTGTAGAAACGTTTTTTTT	9	9	0	100.00%	2	2	0	100.00%	1	1	0	100.00%
T1668	AAAAAAAACGTTTATCCAGTGCGAAAGCACTGGATAAACGTTTTTTTT	2	2	0	100.00%	4	4	0	100.00%	6	6	0	100.00%
T1669	AAAAAAAACGTCTTTACAGTGCGAAAGCACTGGCGCAACCTTTTTTTT	10	8	2	80.00%	7	3	4	42.86%	11	5	6	45.45%
T1670	AAAAAAAACGGTGGGGCAGTGCTTTCGCACTGAATGTGCCTTTTTTTT	9	2	7	22.22%	18	0	18	0.00%	9	0	9	0.00%
T1671	AAAAAAAACGGTAGTGCAGTGCTTTCGCACTGAGACATCCTTTTTTTT	14	1	13	7.14%	14	0	14	0.00%	10	5	5	50.00%
T1672	AAAAAAAACGCTTAAACAGTGCGAAAGCACTGTTTAAGCGTTTTTTTT	4	4	0	100.00%	9	9	0	100.00%	0	0	0	I
T1673	AAAAAAAACGCGGTTCCAGTGCGAAAGCACTGCAGTCCCGTTTTTTTT	10	2	8	20.00%	15	5	10	33.33%	11	0	11	0.00%
T1674	AAAAAAAACGAGGGCCCAGTGCGAAAGCACTGACCTACGCTTTTTTTT	27	10	17	37.04%	8	1	7	12.50%	12	1	11	8.33%
T1675	AAAAAAAACCGCATAGCAGTGCTTTCGCACTGGTACTGCCTTTTTTTT	18	1	17	5.56%	14	2	12	14.29%	8	0	8	0.00%
T1676	AAAAAAAACCAAGTAACAGTGCTTTCGCACTGTTACTTGGTTTTTTTT	11	11	0	100.00%	1	1	0	100.00%	1	1	0	100.00%
T1677	AAAAAAAACCAAATATCAGTGCGAAAGCACTGTACAACGCTTTTTTTT	8	0	8	0.00%	19	0	19	0.00%	5	0	5	0.00%
T1678	AAAAAAAAGGTTATTTCAGTGCTTTCGCACTGAAATAACCTTTTTTTT	0	0	0	I	0	0	0	I	4	3	1	75.00%
T1679	AAAAAAAAGGTAATTGCAGTGCGAAAGCACTGCAATTACCTTTTTTTT	1	1	0	100.00%	3	3	0	100.00%	6	6	0	100.00%
T1680	AAAAAAAAGGGGGAAGCAGTGCTTTCGCACTGGAAAGACCTTTTTTTT	7	0	7	0.00%	7	0	7	0.00%	9	0	9	0.00%
T1681	AAAAAAAAGGGACGATCAGTGCGAAAGCACTGGGCTAGGCTTTTTTTT	13	10	3	76.92%	15	15	0	100.00%	19	19	0	100.00%
T1682	AAAAAAAAGGCTTCACCAGTGCTTTCGCACTGCCCGGGCCTTTTTTTT	10	1	9	10.00%	4	1	3	25.00%	16	0	16	0.00%
T1683	AAAAAAAAGGCATTTTCAGTGCGAAAGCACTGACTCGCGGTTTTTTTT	10	3	7	30.00%	16	12	4	75.00%	25	19	6	76.00%
T1684	AAAAAAAAGCGTCTGTCAGTGCGAAAGCACTGGTAACTCCTTTTTTTT	20	20	0	100.00%	24	23	1	95.83%	22	21	1	95.45%
T1685	AAAAAAAACGTTTCTGCAGTGCGAAAGCACTGCAGAAACGTTTTTTTT	1	1	0	100.00%	3	3	0	100.00%	0	0	0	I
T1686	AAAAAAAACGGGCTTGCAGTGCTTTCGCACTGAATATGCCTTTTTTTT	21	0	21	0.00%	10	0	10	0.00%	5	1	4	20.00%
T1687	AAAAAAAACCTTGTGGCAGTGCTTTCGCACTGCCACAAGGTTTTTTTT	6	6	0	100.00%	5	5	0	100.00%	2	2	0	100.00%
T1688	AAAAAAAACCTATTCACAGTGCTTTCGCACTGTGAATAGGTTTTTTTT	7	7	0	100.00%	10	9	1	90.00%	1	1	0	100.00%
T1689	AAAAAAAAGGAAATTACAGTGCTTTCGCACTGTAATTTCCTTTTTTTT	1	1	0	100.00%	0	0	0	I	1	1	0	100.00%
T1690	AAAAAAAAGCTATCAACAGTGCTTTCGCACTGTTGATAGCTTTTTTTT	2	2	0	100.00%	3	3	0	100.00%	0	0	0	I
T1691	AAAAAAAAGCTACAATCAGTGCGAAAGCACTGATTGTAGCTTTTTTTT	2	2	0	100.00%	1	1	0	100.00%	0	0	0	I
T1692	AAAAAAAACGTTGGTGCAGTGCTTTCGCACTGCACCAACGTTTTTTTT	9	9	0	100.00%	8	8	0	100.00%	2	2	0	100.00%
T1693	AAAAAAAACGTTAAATCAGTGCGAAAGCACTGATTTAACGTTTTTTTT	1	1	0	100.00%	0	0	0	I	0	0	0	I
T1694	AAAAAAAACGTAAACACAGTGCTTTCGCACTGTGTTTACGTTTTTTTT	15	12	3	80.00%	3	3	0	100.00%	4	4	0	100.00%
T1695	AAAAAAAACGGGATTGCAGTGCTTTCGCACTGGGCACACCTTTTTTTT	9	0	9	0.00%	9	0	9	0.00%	5	1	4	20.00%
T1696	AAAAAAAACGGCTCATCAGTGCGAAAGCACTGGACTTAGCTTTTTTTT	8	2	6	25.00%	9	2	7	22.22%	11	0	11	0.00%
T1697	AAAAAAAACGGATGAGCAGTGCTTTCGCACTGTAGTGCGCTTTTTTTT	2	0	2	0.00%	10	0	10	0.00%	3	1	2	33.33%
T1698	AAAAAAAACGGAACGTCAGTGCTTTCGCACTGGTCATGGCTTTTTTTT	18	4	14	22.22%	13	0	13	0.00%	4	0	4	0.00%
T1699	AAAAAAAACGCGCTCACAGTGCGAAAGCACTGCGCAAAGGTTTTTTTT	0	0	0	I	0	0	0	I	1	0	1	0.00%
T1700	AAAAAAAACGACTACTCAGTGCTTTCGCACTGAGTAGTCGTTTTTTTT	12	11	1	91.67%	0	0	0	I	2	2	0	100.00%
T1701	AAAAAAAACCGTTAATCAGTGCTTTCGCACTGATTAACGGTTTTTTTT	10	10	0	100.00%	19	19	0	100.00%	12	12	0	100.00%
T1702	AAAAAAAACCGATCTACAGTGCGAAAGCACTGGCAACACCTTTTTTTT	6	2	4	33.33%	2	0	2	0.00%	12	6	6	50.00%
T1703	AAAAAAAAGGTTTATCCAGTGCTTTCGCACTGGATAAACCTTTTTTTT	1	1	0	100.00%	0	0	0	I	0	0	0	I
T1704	AAAAAAAAGGTTCATTCAGTGCGAAAGCACTGAATGAACCTTTTTTTT	7	7	0	100.00%	4	4	0	100.00%	4	4	0	100.00%
T1705	AAAAAAAAGGTTATTGCAGTGCTTTCGCACTGCAATAACCTTTTTTTT	0	0	0	I	4	4	0	100.00%	1	1	0	100.00%
T1706	AAAAAAAAGGCTGTGGCAGTGCTTTCGCACTGTGATGGGGTTTTTTTT	7	0	7	0.00%	9	0	9	0.00%	12	1	11	8.33%
T1707	AAAAAAAAGCTGTAACCAGTGCGAAAGCACTGCCTCCCCCTTTTTTTT	1	0	1	0.00%	9	1	8	11.11%	6	1	5	16.67%
T1708	AAAAAAAAGCGTTATTCAGTGCGAAAGCACTGAATAACGCTTTTTTTT	10	10	0	100.00%	0	0	0	I	0	0	0	I
T1709	AAAAAAAAGCGCTCCTCAGTGCGAAAGCACTGTGCTATCGTTTTTTTT	9	0	9	0.00%	9	2	7	22.22%	15	3	12	20.00%
T1710	AAAAAAAAGCGATAAACAGTGCGAAAGCACTGTTTATCGCTTTTTTTT	4	4	0	100.00%	1	1	0	100.00%	2	2	0	100.00%
T1711	AAAAAAAACGTTCATGCAGTGCGAAAGCACTGCATGAACGTTTTTTTT	10	10	0	100.00%	0	0	0	I	1	1	0	100.00%
T1712	AAAAAAAACGTTATTACAGTGCGAAAGCACTGTAATAACGTTTTTTTT	1	1	0	100.00%	0	0	0	I	0	0	0	I
T1713	AAAAAAAACGGAATAGCAGTGCGAAAGCACTGGGACCTGCTTTTTTTT	8	1	7	12.50%	10	2	8	20.00%	25	7	18	28.00%
T1714	AAAAAAAACGCGCAGGCAGTGCTTTCGCACTGTACGGAGCTTTTTTTT	12	0	12	0.00%	20	0	20	0.00%	15	0	15	0.00%
T1715	AAAAAAAACCCATTCACAGTGCTTTCGCACTGACCTATCCTTTTTTTT	2	0	2	0.00%	13	0	13	0.00%	23	3	20	13.04%
T1716	AAAAAAAAGGGGGTGCCAGTGCTTTCGCACTGTCAGCTGCTTTTTTTT	18	2	16	11.11%	11	0	11	0.00%	11	0	11	0.00%
T1717	AAAAAAAAGGGGGCGGCAGTGCGAAAGCACTGATGCGCGCTTTTTTTT	13	1	12	7.69%	15	1	14	6.67%	45	7	38	15.56%
T1718	AAAAAAAAGGGATGTGCAGTGCTTTCGCACTGTGTCGGGGTTTTTTTT	12	2	10	16.67%	21	2	19	9.52%	17	1	16	5.88%
T1719	AAAAAAAAGGGATGGTCAGTGCTTTCGCACTGATCCTAGGTTTTTTTT	11	0	11	0.00%	7	3	4	42.86%	4	1	3	25.00%
T1720	AAAAAAAAGGCGTGGCCAGTGCGAAAGCACTGTACCTTCCTTTTTTTT	6	1	5	16.67%	13	2	11	15.38%	16	1	15	6.25%
T1721	AAAAAAAAGGACATGTCAGTGCTTTCGCACTGGGAGAACGTTTTTTTT	16	0	16	0.00%	16	1	15	6.25%	8	1	7	12.50%
T1722	AAAAAAAAGCGCACTTCAGTGCGAAAGCACTGAAGTGCGGTTTTTTTT	2	2	0	100.00%	3	3	0	100.00%	3	3	0	100.00%
T1723	AAAAAAAAGCGAGCTCCAGTGCGAAAGCACTGATCCGCGGTTTTTTTT	6	6	0	100.00%	17	15	2	88.24%	14	11	3	78.57%
T1724	AAAAAAAAGCAATGTGCAGTGCTTTCGCACTGTGCCACGGTTTTTTTT	18	1	17	5.56%	15	0	15	0.00%	8	0	8	0.00%
T1725	AAAAAAAAGCAAGATTCAGTGCGAAAGCACTGAATCTTGCTTTTTTTT	14	14	0	100.00%	4	4	0	100.00%	2	2	0	100.00%
T1726	AAAAAAAACGTTTGTGCAGTGCTTTCGCACTGCACAAACGTTTTTTTT	10	10	0	100.00%	1	1	0	100.00%	3	3	0	100.00%
T1727	AAAAAAAACGTTTGGGCAGTGCTTTCGCACTGGAGTATCCTTTTTTTT	3	0	3	0.00%	9	1	8	11.11%	21	5	16	23.81%
T1728	AAAAAAAACGTGATATCAGTGCGAAAGCACTGATATCACGTTTTTTTT	6	6	0	100.00%	5	5	0	100.00%	3	3	0	100.00%
T1729	AAAAAAAACGGGCATGCAGTGCTTTCGCACTGTGCATAGCTTTTTTTT	5	0	5	0.00%	5	0	5	0.00%	11	1	10	9.09%
T1730	AAAAAAAACGGATTGCCAGTGCTTTCGCACTGGACTTAGGTTTTTTTT	8	0	8	0.00%	8	0	8	0.00%	9	0	9	0.00%
T1731	AAAAAAAACCTTTGTTCAGTGCGAAAGCACTGAACAAAGGTTTTTTTT	4	4	0	100.00%	0	0	0	I	0	0	0	I
T1732	AAAAAAAACCCAGCGCCAGTGCGAAAGCACTGAAATGGGGTTTTTTTT	10	8	2	80.00%	22	18	4	81.82%	30	28	2	93.33%
T1733	AAAAAAAAGGGTGGGTCAGTGCGAAAGCACTGTGCTCAGGTTTTTTTT	19	5	14	26.32%	11	1	10	9.09%	20	5	15	25.00%
T1734	AAAAAAAAGGGCGGTGCAGTGCGAAAGCACTGGAGATGCCTTTTTTTT	12	9	3	75.00%	3	3	0	100.00%	18	11	7	61.11%
T1735	AAAAAAAAGCTACATTCAGTGCTTTCGCACTGAATGTAGCTTTTTTTT	6	6	0	100.00%	6	6	0	100.00%	7	7	0	100.00%
T1736	AAAAAAAAGCCCGTCACAGTGCGAAAGCACTGAGCATACGTTTTTTTT	12	1	11	8.33%	7	0	7	0.00%	23	1	22	4.35%
T1737	AAAAAAAACGGCATGCCAGTGCGAAAGCACTGTCGGTCGGTTTTTTTT	8	0	8	0.00%	7	0	7	0.00%	18	0	18	0.00%
T1738	AAAAAAAACGGCAGCTCAGTGCTTTCGCACTGTGAATACCTTTTTTTT	17	0	17	0.00%	7	0	7	0.00%	18	0	18	0.00%
T1739	AAAAAAAACGGAGACTCAGTGCGAAAGCACTGTAACTCCCTTTTTTTT	13	10	3	76.92%	19	18	1	94.74%	37	33	4	89.19%
T1740	AAAAAAAACGAGTTGCCAGTGCGAAAGCACTGAATAGGCGTTTTTTTT	12	4	8	33.33%	13	3	10	23.08%	9	3	6	33.33%
T1741	AAAAAAAACCTAGCCACAGTGCGAAAGCACTGCTTCTCGCTTTTTTTT	1	0	1	0.00%	1	0	1	0.00%	0	0	0	I
T1742	AAAAAAAACCGAGTTGCAGTGCGAAAGCACTGTGAAACCGTTTTTTTT	14	6	8	42.86%	12	1	11	8.33%	14	1	13	7.14%
T1743	AAAAAAAACCCGATGACAGTGCTTTCGCACTGCTTCAACGTTTTTTTT	18	5	13	27.78%	9	0	9	0.00%	19	0	19	0.00%
T1744	AAAAAAAACCATAATTCAGTGCTTTCGCACTGAATTATGGTTTTTTTT	16	16	0	100.00%	7	7	0	100.00%	5	5	0	100.00%
T1745	AAAAAAAACCAAGGTACAGTGCTTTCGCACTGTACCTTGGTTTTTTTT	10	10	0	100.00%	5	5	0	100.00%	11	11	0	100.00%
T1746	AAAAAAAAGGTGCTGTCAGTGCTTTCGCACTGCTCCCTGGTTTTTTTT	10	0	10	0.00%	14	1	13	7.14%	15	7	8	46.67%
T1747	AAAAAAAAGGGCTGAGCAGTGCTTTCGCACTGACAATTGCTTTTTTTT	8	0	8	0.00%	17	0	17	0.00%	10	0	10	0.00%
T1748	AAAAAAAAGGGCCGGGCAGTGCGAAAGCACTGTTAACAGGTTTTTTTT	11	4	7	36.36%	15	2	13	13.33%	26	7	19	26.92%
T1749	AAAAAAAAGGCGGTGGCAGTGCTTTCGCACTGATCCCAGGTTTTTTTT	13	1	12	7.69%	8	3	5	37.50%	4	1	3	25.00%
T1750	AAAAAAAAGCTCTATACAGTGCGAAAGCACTGTATAGAGCTTTTTTTT	1	1	0	100.00%	9	9	0	100.00%	4	4	0	100.00%
T1751	AAAAAAAACGTACTTGCAGTGCGAAAGCACTGCAAGTACGTTTTTTTT	2	2	0	100.00%	1	1	0	100.00%	0	0	0	I
T1752	AAAAAAAACGCGGGACCAGTGCTTTCGCACTGCGTTGACCTTTTTTTT	4	1	3	25.00%	9	1	8	11.11%	10	0	10	0.00%
T1753	AAAAAAAACGATATCACAGTGCTTTCGCACTGTGATATCGTTTTTTTT	13	12	1	92.31%	6	6	0	100.00%	1	1	0	100.00%
T1754	AAAAAAAACCTTCATACAGTGCGAAAGCACTGTATGAAGGTTTTTTTT	12	12	0	100.00%	6	6	0	100.00%	2	2	0	100.00%
T1755	AAAAAAAACCTCAAATCAGTGCTTTCGCACTGATTTGAGGTTTTTTTT	7	6	1	85.71%	2	2	0	100.00%	0	0	0	I
T1756	AAAAAAAACCGGGCTGCAGTGCTTTCGCACTGATCTAGCCTTTTTTTT	4	0	4	0.00%	17	7	10	41.18%	11	2	9	18.18%
T1757	AAAAAAAACCATTAATCAGTGCTTTCGCACTGATTAATGGTTTTTTTT	5	5	0	100.00%	0	0	0	I	6	6	0	100.00%
T1758	AAAAAAAAGGTTCGTTCAGTGCGAAAGCACTGAACGAACCTTTTTTTT	14	14	0	100.00%	8	8	0	100.00%	11	10	1	90.91%
T1759	AAAAAAAAGGTTCCCGCAGTGCGAAAGCACTGTCCTGGGGTTTTTTTT	5	1	4	20.00%	16	8	8	50.00%	23	18	5	78.26%
T1760	AAAAAAAAGGTGGTGACAGTGCGAAAGCACTGATTCTTCGTTTTTTTT	11	4	7	36.36%	13	6	7	46.15%	15	10	5	66.67%
T1761	AAAAAAAAGGTATAAGCAGTGCGAAAGCACTGCTTATACCTTTTTTTT	3	3	0	100.00%	6	6	0	100.00%	1	1	0	100.00%
T1762	AAAAAAAAGGGTTTGCCAGTGCGAAAGCACTGAATAGGGGTTTTTTTT	7	5	2	71.43%	11	9	2	81.82%	8	8	0	100.00%
T1763	AAAAAAAAGCTTGTTGCAGTGCTTTCGCACTGCAACAAGCTTTTTTTT	2	2	0	100.00%	3	3	0	100.00%	1	1	0	100.00%
T1764	AAAAAAAAGCGGACGCCAGTGCTTTCGCACTGAATGAAGGTTTTTTTT	10	2	8	20.00%	13	3	10	23.08%	14	8	6	57.14%
T1765	AAAAAAAACGTTCTTCCAGTGCTTTCGCACTGAGAGCGGCTTTTTTTT	16	9	7	56.25%	14	10	4	71.43%	22	17	5	77.27%
T1766	AAAAAAAACGTACTGACAGTGCTTTCGCACTGCGTAGCCCTTTTTTTT	8	3	5	37.50%	11	1	10	9.09%	2	1	1	50.00%
T1767	AAAAAAAACCTAATGACAGTGCGAAAGCACTGTACCTGGCTTTTTTTT	10	5	5	50.00%	11	2	9	18.18%	24	14	10	58.33%
T1768	AAAAAAAACCCGCTGGCAGTGCTTTCGCACTGTACGAACGTTTTTTTT	17	0	17	0.00%	15	2	13	13.33%	21	0	21	0.00%
T1769	AAAAAAAACCCCAAAGCAGTGCGAAAGCACTGTGGCTTCCTTTTTTTT	8	1	7	12.50%	8	1	7	12.50%	16	3	13	18.75%
T1770	AAAAAAAACCATCACGCAGTGCGAAAGCACTGCGTGATGGTTTTTTTT	6	6	0	100.00%	5	5	0	100.00%	6	6	0	100.00%
T1771	AAAAAAAAGGTTGATTCAGTGCTTTCGCACTGCGTCGCGCTTTTTTTT	8	4	4	50.00%	9	2	7	22.22%	12	8	4	66.67%
T1772	AAAAAAAAGGTCAGTTCAGTGCGAAAGCACTGAACTGACCTTTTTTTT	4	4	0	100.00%	2	2	0	100.00%	1	1	0	100.00%
T1773	AAAAAAAAGGCTCATTCAGTGCGAAAGCACTGCCCCCCGCTTTTTTTT	10	4	6	40.00%	13	7	6	53.85%	11	6	5	54.55%
T1774	AAAAAAAAGCTGTTATCAGTGCGAAAGCACTGATAACAGGTTTTTTTT	4	3	1	75.00%	6	5	1	83.33%	3	3	0	100.00%
T1775	AAAAAAAAGCTGCTTTCAGTGCGAAAGCACTGCTCTACGGTTTTTTTT	6	3	3	50.00%	27	12	15	44.44%	21	3	18	14.29%
T1776	AAAAAAAAGCGGCATCCAGTGCGAAAGCACTGTGAAAAGGTTTTTTTT	9	3	6	33.33%	9	0	9	0.00%	14	1	13	7.14%
T1777	AAAAAAAACGTTTTACCAGTGCGAAAGCACTGCTAACCGGTTTTTTTT	9	5	4	55.56%	8	2	6	25.00%	12	2	10	16.67%
T1778	AAAAAAAACGGACCTTCAGTGCTTTCGCACTGTGTATCGCTTTTTTTT	13	3	10	23.08%	9	0	9	0.00%	12	0	12	0.00%
T1779	AAAAAAAACGCTTGGGCAGTGCGAAAGCACTGTCTTACGCTTTTTTTT	9	6	3	66.67%	12	8	4	66.67%	26	19	7	73.08%
T1780	AAAAAAAACGATTATTCAGTGCGAAAGCACTGGCCCCTCCTTTTTTTT	10	5	5	50.00%	6	2	4	33.33%	13	10	3	76.92%
T1781	AAAAAAAACCTGAAACCAGTGCTTTCGCACTGAACAGTCCTTTTTTTT	9	0	9	0.00%	17	3	14	17.65%	14	0	14	0.00%
T1782	AAAAAAAACCGTTTTGCAGTGCGAAAGCACTGTCCTCTGCTTTTTTTT	10	0	10	0.00%	12	2	10	16.67%	28	3	25	10.71%
T1783	AAAAAAAAGGTCGTGGCAGTGCTTTCGCACTGAGAATCGGTTTTTTTT	7	0	7	0.00%	11	0	11	0.00%	12	0	12	0.00%
T1784	AAAAAAAAGGGTGCAGCAGTGCTTTCGCACTGTAGATGGGTTTTTTTT	6	3	3	50.00%	14	1	13	7.14%	14	4	10	28.57%
T1785	AAAAAAAAGGGTGAAACAGTGCTTTCGCACTGGCCTGCGGTTTTTTTT	14	7	7	50.00%	9	1	8	11.11%	11	7	4	63.64%
T1786	AAAAAAAAGGCTCGTGCAGTGCGAAAGCACTGCACGAGGCTTTTTTTT	8	7	1	87.50%	9	9	0	100.00%	9	9	0	100.00%
T1787	AAAAAAAAGGCGTCAGCAGTGCGAAAGCACTGTATGTTCGTTTTTTTT	7	7	0	100.00%	13	12	1	92.31%	32	26	6	81.25%
T1788	AAAAAAAAGGATGGGGCAGTGCTTTCGCACTGAACTGAGGTTTTTTTT	11	3	8	27.27%	14	0	14	0.00%	17	1	16	5.88%
T1789	AAAAAAAAGCTTGCTGCAGTGCTTTCGCACTGCTCAACCGTTTTTTTT	9	9	0	100.00%	12	11	1	91.67%	13	10	3	76.92%
T1790	AAAAAAAAGCGATATGCAGTGCTTTCGCACTGCATATCGCTTTTTTTT	1	1	0	100.00%	0	0	0	I	1	1	0	100.00%
T1791	AAAAAAAAGCAGCGGGCAGTGCGAAAGCACTGAGAATACGTTTTTTTT	4	2	2	50.00%	8	0	8	0.00%	16	0	16	0.00%
T1792	AAAAAAAACGTGGTCTCAGTGCGAAAGCACTGACCTAAGGTTTTTTTT	7	0	7	0.00%	10	0	10	0.00%	7	0	7	0.00%
T1793	AAAAAAAACGTCTAGTCAGTGCTTTCGCACTGACTAGACGTTTTTTTT	6	6	0	100.00%	5	5	0	100.00%	8	8	0	100.00%
T1794	AAAAAAAACGGGCTGTCAGTGCTTTCGCACTGCCTGATGCTTTTTTTT	6	0	6	0.00%	8	0	8	0.00%	8	0	8	0.00%
T1795	AAAAAAAACCCTATCACAGTGCTTTCGCACTGCCCCTCGCTTTTTTTT	7	0	7	0.00%	8	0	8	0.00%	4	0	4	0.00%
T1796	AAAAAAAACCCGTTTACAGTGCGAAAGCACTGTGGAGTCCTTTTTTTT	10	5	5	50.00%	14	7	7	50.00%	14	6	8	42.86%
T1797	AAAAAAAACCCGCTCACAGTGCGAAAGCACTGGTGACCCGTTTTTTTT	9	6	3	66.67%	11	1	10	9.09%	16	5	11	31.25%
T1798	AAAAAAAACCATTTCACAGTGCGAAAGCACTGTGAAATGGTTTTTTTT	2	2	0	100.00%	1	1	0	100.00%	0	0	0	I
T1799	AAAAAAAACCAATGGGCAGTGCTTTCGCACTGCAGGTACCTTTTTTTT	16	4	12	25.00%	7	1	6	14.29%	17	4	13	23.53%
T1800	AAAAAAAAGGTATCACCAGTGCGAAAGCACTGGTGATACGTTTTTTTT	9	8	1	88.89%	13	13	0	100.00%	6	6	0	100.00%
T1801	AAAAAAAAGGTACCGACAGTGCGAAAGCACTGAACCGCGCTTTTTTTT	9	0	9	0.00%	8	0	8	0.00%	24	1	23	4.17%
T1802	AAAAAAAAGGTAAGATCAGTGCGAAAGCACTGATCTTACCTTTTTTTT	1	1	0	100.00%	0	0	0	I	0	0	0	I
T1803	AAAAAAAAGCGTGGTCCAGTGCTTTCGCACTGTCAAGCGGTTTTTTTT	21	0	21	0.00%	15	0	15	0.00%	9	0	9	0.00%
T1804	AAAAAAAAGCGTAACGCAGTGCTTTCGCACTGGACAAGCCTTTTTTTT	12	0	12	0.00%	23	2	21	8.70%	15	0	15	0.00%
T1805	AAAAAAAAGCCTTATTCAGTGCGAAAGCACTGTCTCGCCGTTTTTTTT	5	2	3	40.00%	12	8	4	66.67%	13	8	5	61.54%
T1806	AAAAAAAACGTTAATGCAGTGCGAAAGCACTGAGACTCCCTTTTTTTT	7	0	7	0.00%	11	2	9	18.18%	13	1	12	7.69%
T1807	AAAAAAAACGTGTGTTCAGTGCGAAAGCACTGAACACACGTTTTTTTT	4	4	0	100.00%	9	9	0	100.00%	7	7	0	100.00%
T1808	AAAAAAAACGTGTACTCAGTGCGAAAGCACTGTCTCGACCTTTTTTTT	2	2	0	100.00%	1	1	0	100.00%	10	10	0	100.00%
T1809	AAAAAAAACGTAATTACAGTGCGAAAGCACTGTAATTACGTTTTTTTT	2	2	0	100.00%	3	3	0	100.00%	0	0	0	I
T1810	AAAAAAAACGAAGATTCAGTGCTTTCGCACTGGAACTGGCTTTTTTTT	12	8	4	66.67%	16	7	9	43.75%	18	12	6	66.67%
T1811	AAAAAAAACCTAATTTCAGTGCTTTCGCACTGAAATTAGGTTTTTTTT	2	1	1	50.00%	2	2	0	100.00%	5	4	1	80.00%
T1812	AAAAAAAACCCTTACCCAGTGCGAAAGCACTGCTTCCCCCTTTTTTTT	4	0	4	0.00%	16	0	16	0.00%	9	0	9	0.00%
T1813	AAAAAAAACCATTTGTCAGTGCTTTCGCACTGACAAATGGTTTTTTTT	5	5	0	100.00%	0	0	0	I	0	0	0	I
T1814	AAAAAAAACCATTGTTCAGTGCGAAAGCACTGAACAATGGTTTTTTTT	4	4	0	100.00%	1	1	0	100.00%	1	1	0	100.00%
T1815	AAAAAAAACCAGGGTACAGTGCTTTCGCACTGTCGAAGCCTTTTTTTT	3	1	2	33.33%	1	0	1	0.00%	6	1	5	16.67%
T1816	AAAAAAAAGGTTAAGTCAGTGCTTTCGCACTGACTTAACCTTTTTTTT	3	3	0	100.00%	8	8	0	100.00%	0	0	0	I
T1817	AAAAAAAAGGTGTTATCAGTGCTTTCGCACTGATAACACCTTTTTTTT	4	4	0	100.00%	3	3	0	100.00%	0	0	0	I
T1818	AAAAAAAAGGTCAAAACAGTGCTTTCGCACTGTTTTGACCTTTTTTTT	11	11	0	100.00%	13	13	0	100.00%	11	11	0	100.00%
T1819	AAAAAAAAGGCACGAACAGTGCTTTCGCACTGCAGGCCCGTTTTTTTT	10	0	10	0.00%	16	1	15	6.25%	21	0	21	0.00%
T1820	AAAAAAAAGGATTCTGCAGTGCGAAAGCACTGGACCAGCGTTTTTTTT	5	1	4	20.00%	4	0	4	0.00%	5	0	5	0.00%
T1821	AAAAAAAAGGATACAGCAGTGCGAAAGCACTGTCGCACCGTTTTTTTT	9	6	3	66.67%	8	8	0	100.00%	12	9	3	75.00%
T1822	AAAAAAAAGGAGATTTCAGTGCGAAAGCACTGCCTTCCCGTTTTTTTT	17	14	3	82.35%	16	13	3	81.25%	29	23	6	79.31%
T1823	AAAAAAAAGCTTAGTTCAGTGCTTTCGCACTGCACGCCCCTTTTTTTT	13	0	13	0.00%	6	0	6	0.00%	12	0	12	0.00%
T1824	AAAAAAAAGCTGTGTTCAGTGCGAAAGCACTGAACACAGCTTTTTTTT	2	2	0	100.00%	0	0	0	I	4	4	0	100.00%
T1825	AAAAAAAAGCTATTATCAGTGCGAAAGCACTGATAATAGCTTTTTTTT	0	0	0	I	0	0	0	I	0	0	0	I
T1826	AAAAAAAAGCACTGTACAGTGCGAAAGCACTGTACAGTGCTTTTTTTT	1	1	0	100.00%	2	2	0	100.00%	1	1	0	100.00%
T1827	AAAAAAAACGGGGGACCAGTGCGAAAGCACTGTCCGTGCGTTTTTTTT	4	0	4	0.00%	4	0	4	0.00%	5	0	5	0.00%
T1828	AAAAAAAACGCTAATGCAGTGCGAAAGCACTGCATTAGCGTTTTTTTT	4	4	0	100.00%	1	1	0	100.00%	0	0	0	I
T1829	AAAAAAAACCATTCTGCAGTGCTTTCGCACTGCAGAATGGTTTTTTTT	0	0	0	I	0	0	0	I	7	7	0	100.00%
T1830	AAAAAAAACCATCGTGCAGTGCTTTCGCACTGTGGGACGCTTTTTTTT	8	2	6	25.00%	13	4	9	30.77%	11	1	10	9.09%
T1831	AAAAAAAACCACCAAACAGTGCTTTCGCACTGCGCGCACGTTTTTTTT	2	1	1	50.00%	4	2	2	50.00%	4	1	3	25.00%
T1832	AAAAAAAAGCGCAGATCAGTGCGAAAGCACTGCCTGCCCGTTTTTTTT	14	14	0	100.00%	10	10	0	100.00%	8	8	0	100.00%
T1833	AAAAAAAACGACGGAGCAGTGCTTTCGCACTGAGTAACCCTTTTTTTT	13	0	13	0.00%	9	0	9	0.00%	9	0	9	0.00%
T1834	AAAAAAAACCTTTTACCAGTGCTTTCGCACTGGTAAAAGGTTTTTTTT	7	7	0	100.00%	0	0	0	I	0	0	0	I
T1835	AAAAAAAACCATAATCCAGTGCGAAAGCACTGCATAAACGTTTTTTTT	4	0	4	0.00%	9	0	9	0.00%	6	0	6	0.00%
T1836	AAAAAAAAGGTCGGTACAGTGCTTTCGCACTGTACCGACCTTTTTTTT	14	14	0	100.00%	3	3	0	100.00%	5	5	0	100.00%
T1837	AAAAAAAAGGTATCTGCAGTGCGAAAGCACTGCAGATACCTTTTTTTT	2	2	0	100.00%	2	2	0	100.00%	0	0	0	I
T1838	AAAAAAAAGGGTGGGGCAGTGCTTTCGCACTGAATACACGTTTTTTTT	8	0	8	0.00%	12	0	12	0.00%	6	0	6	0.00%
T1839	AAAAAAAAGGCGCGCGCAGTGCGAAAGCACTGAACATTGGTTTTTTTT	12	0	12	0.00%	8	0	8	0.00%	26	1	25	3.85%
T1840	AAAAAAAAGGAGAGGACAGTGCGAAAGCACTGCGTGATGCTTTTTTTT	2	1	1	50.00%	0	0	0	I	5	2	3	40.00%
T1841	AAAAAAAAGCGGTCCGCAGTGCTTTCGCACTGAGTTTAGGTTTTTTTT	10	0	10	0.00%	11	0	11	0.00%	10	0	10	0.00%
T1842	AAAAAAAAGCCTAACACAGTGCTTTCGCACTGGTCGCGCGTTTTTTTT	4	0	4	0.00%	8	0	8	0.00%	12	0	12	0.00%
T1843	AAAAAAAACGTTAAGACAGTGCTTTCGCACTGTCTTAACGTTTTTTTT	4	4	0	100.00%	0	0	0	I	0	0	0	I
T1844	AAAAAAAACGTGTAATCAGTGCGAAAGCACTGATTACACGTTTTTTTT	1	1	0	100.00%	2	2	0	100.00%	9	9	0	100.00%
T1845	AAAAAAAACGCCGGATCAGTGCTTTCGCACTGAGTGACGGTTTTTTTT	6	1	5	16.67%	4	0	4	0.00%	11	4	7	36.36%
T1846	AAAAAAAACGCAATATCAGTGCTTTCGCACTGATATTGCCTTTTTTTT	8	6	2	75.00%	12	11	1	91.67%	10	9	1	90.00%
T1847	AAAAAAAACGATTCTTCAGTGCTTTCGCACTGAGCAACGCTTTTTTTT	4	1	3	25.00%	10	4	6	40.00%	13	5	8	38.46%
T1848	AAAAAAAACGATTACGCAGTGCTTTCGCACTGCGTAATCGTTTTTTTT	1	1	0	100.00%	1	1	0	100.00%	0	0	0	I
T1849	AAAAAAAACGAGGTCCCAGTGCTTTCGCACTGCTCGGCGGTTTTTTTT	8	0	8	0.00%	18	0	18	0.00%	3	0	3	0.00%
T1850	AAAAAAAACCTTTTCTCAGTGCTTTCGCACTGAGAAAAGGTTTTTTTT	2	2	0	100.00%	7	7	0	100.00%	2	2	0	100.00%
T1851	AAAAAAAACCTTTATCCAGTGCTTTCGCACTGGATAAAGGTTTTTTTT	4	4	0	100.00%	1	1	0	100.00%	1	1	0	100.00%
T1852	AAAAAAAACCTTGTATCAGTGCTTTCGCACTGATACAAGGTTTTTTTT	4	4	0	100.00%	0	0	0	I	0	0	0	I
T1853	AAAAAAAACCTTAGGTCAGTGCTTTCGCACTGCGTTACCCTTTTTTTT	7	2	5	28.57%	10	1	9	10.00%	16	4	12	25.00%
T1854	AAAAAAAACCGCTGGTCAGTGCTTTCGCACTGCTCTAGGCTTTTTTTT	8	0	8	0.00%	5	0	5	0.00%	15	2	13	13.33%
T1855	AAAAAAAACCCCGGCGCAGTGCTTTCGCACTGGGCACACCTTTTTTTT	11	5	6	45.45%	17	3	14	17.65%	12	8	4	66.67%
T1856	AAAAAAAACCACAATGCAGTGCTTTCGCACTGTTCAGGCCTTTTTTTT	8	0	8	0.00%	4	0	4	0.00%	9	0	9	0.00%
T1857	AAAAAAAAGGTTGGATCAGTGCGAAAGCACTGATCCAACCTTTTTTTT	10	10	0	100.00%	7	7	0	100.00%	8	8	0	100.00%
T1858	AAAAAAAAGGTGACTACAGTGCGAAAGCACTGTAGTCACCTTTTTTTT	6	6	0	100.00%	2	2	0	100.00%	4	4	0	100.00%
T1859	AAAAAAAAGGTAGCATCAGTGCTTTCGCACTGATGCTACCTTTTTTTT	0	0	0	I	11	11	0	100.00%	11	11	0	100.00%
T1860	AAAAAAAAGGGTTACTCAGTGCGAAAGCACTGCTGCGCGGTTTTTTTT	8	6	2	75.00%	8	3	5	37.50%	24	19	5	79.17%
T1861	AAAAAAAAGGGGTGGGCAGTGCTTTCGCACTGTATATACGTTTTTTTT	7	0	7	0.00%	9	0	9	0.00%	8	0	8	0.00%
T1862	AAAAAAAAGCTTGATACAGTGCTTTCGCACTGTATCAAGCTTTTTTTT	5	5	0	100.00%	7	7	0	100.00%	2	2	0	100.00%
T1863	AAAAAAAAGCTCTAGCCAGTGCTTTCGCACTGTTCGTCCGTTTTTTTT	11	0	11	0.00%	22	0	22	0.00%	9	0	9	0.00%
T1864	AAAAAAAAGCGGGGGGCAGTGCTTTCGCACTGTAGGACGGTTTTTTTT	12	2	10	16.67%	7	1	6	14.29%	15	4	11	26.67%
T1865	AAAAAAAAGCGAATGGCAGTGCTTTCGCACTGCAGACGGGTTTTTTTT	10	1	9	10.00%	17	3	14	17.65%	9	1	8	11.11%
T1866	AAAAAAAAGCATTACACAGTGCGAAAGCACTGTGTAATGCTTTTTTTT	6	6	0	100.00%	2	2	0	100.00%	0	0	0	I
T1867	AAAAAAAACGTTTGTCCAGTGCTTTCGCACTGGACAAACGTTTTTTTT	3	3	0	100.00%	3	3	0	100.00%	2	2	0	100.00%
T1868	AAAAAAAACGTCAGTGCAGTGCTTTCGCACTGAGATACGCTTTTTTTT	4	0	4	0.00%	2	0	2	0.00%	8	0	8	0.00%
T1869	AAAAAAAACGGCCGTGCAGTGCTTTCGCACTGTACAAACCTTTTTTTT	7	0	7	0.00%	12	1	11	8.33%	13	0	13	0.00%
T1870	AAAAAAAACGACTATGCAGTGCTTTCGCACTGCATAGTCGTTTTTTTT	6	6	0	100.00%	6	6	0	100.00%	2	2	0	100.00%
T1871	AAAAAAAACCTGGTGCCAGTGCTTTCGCACTGGATTTCGCTTTTTTTT	5	1	4	20.00%	3	0	3	0.00%	9	0	9	0.00%
T1872	AAAAAAAAGGTCGGTACAGTGCGAAAGCACTGTACCGACCTTTTTTTT	7	7	0	100.00%	6	6	0	100.00%	11	11	0	100.00%
T1873	AAAAAAAAGGGGTTGCCAGTGCTTTCGCACTGTACCCGGGTTTTTTTT	11	6	5	54.55%	12	9	3	75.00%	23	18	5	78.26%
T1874	AAAAAAAAGGGGTCGGCAGTGCTTTCGCACTGGACATAGGTTTTTTTT	3	0	3	0.00%	12	0	12	0.00%	11	0	11	0.00%
T1875	AAAAAAAAGGGAGTGTCAGTGCTTTCGCACTGTACTAACCTTTTTTTT	9	1	8	11.11%	17	3	14	17.65%	5	0	5	0.00%
T1876	AAAAAAAAGGCTCTCTCAGTGCGAAAGCACTGCTCTGAGGTTTTTTTT	10	8	2	80.00%	7	7	0	100.00%	10	9	1	90.00%
T1877	AAAAAAAAGGATCTCTCAGTGCGAAAGCACTGAACTGACGTTTTTTTT	9	1	8	11.11%	12	2	10	16.67%	17	7	10	41.18%
T1878	AAAAAAAAGGAATGTGCAGTGCTTTCGCACTGCACATTCCTTTTTTTT	1	1	0	100.00%	0	0	0	I	1	1	0	100.00%
T1879	AAAAAAAAGCGAGTAACAGTGCTTTCGCACTGCGGGCAGGTTTTTTTT	10	0	10	0.00%	12	2	10	16.67%	6	0	6	0.00%
T1880	AAAAAAAAGCCTAAGGCAGTGCGAAAGCACTGAGTAACCGTTTTTTTT	11	1	10	9.09%	20	0	20	0.00%	24	1	23	4.17%
T1881	AAAAAAAAGCCGGGCACAGTGCGAAAGCACTGCTGAGTCGTTTTTTTT	5	1	4	20.00%	8	0	8	0.00%	7	0	7	0.00%
T1882	AAAAAAAAGCATATCGCAGTGCTTTCGCACTGTTGAGCCGTTTTTTTT	12	1	11	8.33%	12	0	12	0.00%	15	1	14	6.67%
T1883	AAAAAAAAGCACTAATCAGTGCGAAAGCACTGCTACTTGCTTTTTTTT	7	4	3	57.14%	8	0	8	0.00%	5	1	4	20.00%
T1884	AAAAAAAACCTCATTTCAGTGCGAAAGCACTGCGTGTCCCTTTTTTTT	5	3	2	60.00%	8	1	7	12.50%	14	1	13	7.14%
T1885	AAAAAAAACCGGGTGGCAGTGCTTTCGCACTGTCGACACCTTTTTTTT	10	0	10	0.00%	19	11	8	57.89%	22	10	12	45.45%
T1886	AAAAAAAAGGTTGCTTCAGTGCTTTCGCACTGAAGCAACCTTTTTTTT	13	13	0	100.00%	12	11	1	91.67%	3	3	0	100.00%
T1887	AAAAAAAAGGTATTTGCAGTGCTTTCGCACTGCAAATACCTTTTTTTT	1	1	0	100.00%	0	0	0	I	0	0	0	I
T1888	AAAAAAAAGGTAACCACAGTGCTTTCGCACTGTGGTTACCTTTTTTTT	7	7	0	100.00%	1	1	0	100.00%	0	0	0	I
T1889	AAAAAAAAGGCTTATTCAGTGCGAAAGCACTGCGTACACGTTTTTTTT	8	6	2	75.00%	4	3	1	75.00%	11	10	1	90.91%
T1890	AAAAAAAAGCGTTTATCAGTGCGAAAGCACTGATAAACGGTTTTTTTT	0	0	0	I	4	3	1	75.00%	9	5	4	55.56%
T1891	AAAAAAAAGCATTAGTCAGTGCTTTCGCACTGACTAATGCTTTTTTTT	0	0	0	I	0	0	0	I	0	0	0	I
T1892	AAAAAAAACGTTTGTCCAGTGCGAAAGCACTGGACAAACGTTTTTTTT	11	11	0	100.00%	3	3	0	100.00%	4	4	0	100.00%
T1893	AAAAAAAACGTGTTCGCAGTGCTTTCGCACTGACCATGGCTTTTTTTT	11	7	4	63.64%	13	5	8	38.46%	15	11	4	73.33%
T1894	AAAAAAAACGTGGTAACAGTGCGAAAGCACTGAGTACAGCTTTTTTTT	6	2	4	33.33%	10	3	7	30.00%	11	3	8	27.27%
T1895	AAAAAAAACGTGGGTGCAGTGCTTTCGCACTGTATTCACCTTTTTTTT	13	0	13	0.00%	12	1	11	8.33%	16	8	8	50.00%
T1896	AAAAAAAACGTAGTTACAGTGCTTTCGCACTGTAACTACGTTTTTTTT	3	3	0	100.00%	1	1	0	100.00%	0	0	0	I
T1897	AAAAAAAACGATATTGCAGTGCGAAAGCACTGCAATATCGTTTTTTTT	8	7	1	87.50%	7	6	1	85.71%	8	3	5	37.50%
T1898	AAAAAAAACGACTCCTCAGTGCTTTCGCACTGTTACAGCCTTTTTTTT	18	1	17	5.56%	21	3	18	14.29%	20	0	20	0.00%
T1899	AAAAAAAACCTCACTTCAGTGCTTTCGCACTGCACCTTCCTTTTTTTT	10	0	10	0.00%	9	1	8	11.11%	9	0	9	0.00%
T1900	AAAAAAAACCAATGGGCAGTGCTTTCGCACTGCATGAGGCTTTTTTTT	7	1	6	14.29%	4	0	4	0.00%	7	4	3	57.14%
T1901	AAAAAAAAGGGGGCTTCAGTGCTTTCGCACTGCTACGCGGTTTTTTTT	9	0	9	0.00%	15	1	14	6.67%	8	1	7	12.50%
T1902	AAAAAAAAGGGAGGACCAGTGCGAAAGCACTGCTGTGCGGTTTTTTTT	13	8	5	61.54%	5	3	2	60.00%	20	8	12	40.00%
T1903	AAAAAAAACGTAAAGGCAGTGCTTTCGCACTGACTGACGCTTTTTTTT	6	0	6	0.00%	8	0	8	0.00%	11	0	11	0.00%
T1904	AAAAAAAACGATCTATCAGTGCGAAAGCACTGCCCCCCGCTTTTTTTT	8	5	3	62.50%	10	0	10	0.00%	18	4	14	22.22%
T1905	AAAAAAAACCTACAAGCAGTGCTTTCGCACTGCTTGTAGGTTTTTTTT	7	7	0	100.00%	3	2	1	66.67%	4	4	0	100.00%
T1906	AAAAAAAACCGCGAGCCAGTGCTTTCGCACTGAAGACACCTTTTTTTT	8	0	8	0.00%	6	0	6	0.00%	17	0	17	0.00%
T1907	AAAAAAAACCCTAAGTCAGTGCTTTCGCACTGACTTAGGGTTTTTTTT	6	6	0	100.00%	11	11	0	100.00%	2	2	0	100.00%
T1908	AAAAAAAACCACAATGCAGTGCGAAAGCACTGCATTGTGGTTTTTTTT	7	7	0	100.00%	6	6	0	100.00%	2	2	0	100.00%
T1909	AAAAAAAACCAACATTCAGTGCGAAAGCACTGTAAGGTCGTTTTTTTT	11	10	1	90.91%	9	8	1	88.89%	30	30	0	100.00%
T1910	AAAAAAAAGGTTAAGTCAGTGCGAAAGCACTGACTTAACCTTTTTTTT	4	4	0	100.00%	4	4	0	100.00%	2	2	0	100.00%
T1911	AAAAAAAAGGTCTTGACAGTGCGAAAGCACTGCCGTTCGGTTTTTTTT	12	3	9	25.00%	10	2	8	20.00%	16	0	16	0.00%
T1912	AAAAAAAAGGATATTACAGTGCTTTCGCACTGTAATATCCTTTTTTTT	3	3	0	100.00%	0	0	0	I	4	4	0	100.00%
T1913	AAAAAAAAGGAGTTATCAGTGCTTTCGCACTGATAACTGCTTTTTTTT	5	4	1	80.00%	5	4	1	80.00%	8	8	0	100.00%
T1914	AAAAAAAAGCTGTAGGCAGTGCTTTCGCACTGTGGGTAGCTTTTTTTT	3	0	3	0.00%	5	0	5	0.00%	14	1	13	7.14%
T1915	AAAAAAAAGCTAAATACAGTGCGAAAGCACTGTATTTAGCTTTTTTTT	4	4	0	100.00%	1	1	0	100.00%	1	1	0	100.00%
T1916	AAAAAAAAGCGTTCCGCAGTGCGAAAGCACTGAGTGGGCCTTTTTTTT	4	0	4	0.00%	11	4	7	36.36%	8	1	7	12.50%
T1917	AAAAAAAAGCGAACGGCAGTGCTTTCGCACTGTTATGTGGTTTTTTTT	8	0	8	0.00%	13	0	13	0.00%	8	0	8	0.00%
T1918	AAAAAAAAGCCATTTACAGTGCTTTCGCACTGGCACTCCGTTTTTTTT	10	0	10	0.00%	11	0	11	0.00%	10	0	10	0.00%
T1919	AAAAAAAAGCATTACGCAGTGCTTTCGCACTGCGTAATGCTTTTTTTT	1	1	0	100.00%	3	3	0	100.00%	0	0	0	I
T1920	AAAAAAAAGCATGAATCAGTGCGAAAGCACTGCGCCTTCGTTTTTTTT	10	0	10	0.00%	8	0	8	0.00%	17	0	17	0.00%
T1921	AAAAAAAACGTTGCTTCAGTGCTTTCGCACTGAAGCAACGTTTTTTTT	12	12	0	100.00%	1	1	0	100.00%	3	3	0	100.00%
T1922	AAAAAAAACGTGATCACAGTGCTTTCGCACTGTGATCACGTTTTTTTT	2	2	0	100.00%	1	1	0	100.00%	2	2	0	100.00%
T1923	AAAAAAAACGATAACACAGTGCGAAAGCACTGAGCCCCGCTTTTTTTT	11	1	10	9.09%	12	3	9	25.00%	11	0	11	0.00%
T1924	AAAAAAAACGAAGATGCAGTGCGAAAGCACTGGGGCACCCTTTTTTTT	22	3	19	13.64%	19	4	15	21.05%	18	4	14	22.22%
T1925	AAAAAAAACCTTTATGCAGTGCGAAAGCACTGGCCTGTCCTTTTTTTT	8	3	5	37.50%	9	1	8	11.11%	7	2	5	28.57%
T1926	AAAAAAAACCCACATACAGTGCTTTCGCACTGCACTCGCGTTTTTTTT	0	0	0	I	3	0	3	0.00%	8	7	1	87.50%
T1927	AAAAAAAAGGTCAAAACAGTGCGAAAGCACTGTTTTGACCTTTTTTTT	13	13	0	100.00%	1	1	0	100.00%	9	9	0	100.00%
T1928	AAAAAAAAGGGTGTGCCAGTGCGAAAGCACTGACCGGGCGTTTTTTTT	4	1	3	25.00%	5	2	3	40.00%	11	6	5	54.55%
T1929	AAAAAAAAGGGGTCAGCAGTGCGAAAGCACTGCTCCCCGGTTTTTTTT	12	6	6	50.00%	7	4	3	57.14%	7	7	0	100.00%
T1930	AAAAAAAAGGGGGGTTCAGTGCTTTCGCACTGGTGCCCGGTTTTTTTT	12	9	3	75.00%	22	18	4	81.82%	11	8	3	72.73%
T1931	AAAAAAAAGGCGAGTACAGTGCTTTCGCACTGTACTCGCCTTTTTTTT	19	19	0	100.00%	5	5	0	100.00%	3	3	0	100.00%
T1932	AAAAAAAAGGACATTCCAGTGCGAAAGCACTGATGACACGTTTTTTTT	13	8	5	61.54%	7	1	6	14.29%	6	1	5	16.67%
T1933	AAAAAAAAGCTATCGTCAGTGCTTTCGCACTGCGAAGACGTTTTTTTT	3	2	1	66.67%	11	10	1	90.91%	6	5	1	83.33%
T1934	AAAAAAAACGTTTGTGCAGTGCTTTCGCACTGAACGGAGCTTTTTTTT	12	0	12	0.00%	11	1	10	9.09%	8	1	7	12.50%
T1935	AAAAAAAACGTGTCAACAGTGCGAAAGCACTGGCCACCCCTTTTTTTT	13	1	12	7.69%	13	6	7	46.15%	12	3	9	25.00%
T1936	AAAAAAAACGTGGCGACAGTGCTTTCGCACTGGATTAACCTTTTTTTT	12	0	12	0.00%	8	0	8	0.00%	13	0	13	0.00%
T1937	AAAAAAAACGTGAGGTCAGTGCTTTCGCACTGGAATGACGTTTTTTTT	4	3	1	75.00%	5	2	3	40.00%	7	2	5	28.57%
T1938	AAAAAAAACGTGACATCAGTGCTTTCGCACTGGATTCCCCTTTTTTTT	5	1	4	20.00%	9	1	8	11.11%	6	0	6	0.00%
T1939	AAAAAAAACGCTTACTCAGTGCTTTCGCACTGAGTAAGCGTTTTTTTT	3	3	0	100.00%	5	5	0	100.00%	2	2	0	100.00%
T1940	AAAAAAAACGCACACACAGTGCGAAAGCACTGCCCATCCCTTTTTTTT	8	0	8	0.00%	12	0	12	0.00%	6	0	6	0.00%
T1941	AAAAAAAACGAGATCGCAGTGCGAAAGCACTGCGATCTGGTTTTTTTT	13	13	0	100.00%	20	19	1	95.00%	18	16	2	88.89%
T1942	AAAAAAAACCGTAATTCAGTGCGAAAGCACTGCCAACACCTTTTTTTT	10	0	10	0.00%	24	0	24	0.00%	6	0	6	0.00%
T1943	AAAAAAAACCGCGTGGCAGTGCGAAAGCACTGAGAATAGCTTTTTTTT	13	10	3	76.92%	7	4	3	57.14%	12	4	8	33.33%
T1944	AAAAAAAACCGCAGTTCAGTGCTTTCGCACTGGATCGACCTTTTTTTT	8	0	8	0.00%	11	0	11	0.00%	9	3	6	33.33%
T1945	AAAAAAAAGGGTGGGGCAGTGCTTTCGCACTGGGCAGAGGTTTTTTTT	11	6	5	54.55%	17	16	1	94.12%	4	2	2	50.00%
T1946	AAAAAAAAGCTGGAGACAGTGCTTTCGCACTGAGATGAGCTTTTTTTT	6	0	6	0.00%	7	1	6	14.29%	9	0	9	0.00%
T1947	AAAAAAAAGCAGTGTTCAGTGCGAAAGCACTGAACACTGCTTTTTTTT	6	6	0	100.00%	2	2	0	100.00%	0	0	0	I
T1948	AAAAAAAACGTTGTACCAGTGCTTTCGCACTGGTACAACGTTTTTTTT	1	1	0	100.00%	1	1	0	100.00%	2	2	0	100.00%
T1949	AAAAAAAACGTTCCTACAGTGCTTTCGCACTGACATCGGCTTTTTTTT	10	1	9	10.00%	12	0	12	0.00%	12	1	11	8.33%
T1950	AAAAAAAACGTGATTGCAGTGCTTTCGCACTGGACTTGCCTTTTTTTT	9	3	6	33.33%	14	7	7	50.00%	15	8	7	53.33%
T1951	AAAAAAAACGCATTTGCAGTGCGAAAGCACTGTTATAACGTTTTTTTT	10	5	5	50.00%	5	1	4	20.00%	11	6	5	54.55%
T1952	AAAAAAAACGATTACTCAGTGCGAAAGCACTGGATCACGGTTTTTTTT	6	0	6	0.00%	12	0	12	0.00%	10	0	10	0.00%
T1953	AAAAAAAACCTGTTATCAGTGCGAAAGCACTGCCCTCGCGTTTTTTTT	12	3	9	25.00%	11	4	7	36.36%	14	9	5	64.29%
T1954	AAAAAAAACCTGTCTCCAGTGCGAAAGCACTGCCCCTGCCTTTTTTTT	7	1	6	14.29%	4	0	4	0.00%	7	0	7	0.00%
T1955	AAAAAAAACCCTCTAGCAGTGCTTTCGCACTGCTAGAGGCTTTTTTTT	1	0	1	0.00%	3	3	0	100.00%	6	5	1	83.33%
T1956	AAAAAAAACCCTCATTCAGTGCGAAAGCACTGGCTACAGCTTTTTTTT	7	6	1	85.71%	8	4	4	50.00%	12	11	1	91.67%
T1957	AAAAAAAACCCGGGGGCAGTGCTTTCGCACTGCGAAGTCGTTTTTTTT	9	3	6	33.33%	8	0	8	0.00%	13	2	11	15.38%
T1958	AAAAAAAACCATTTCGCAGTGCGAAAGCACTGCGAAATGGTTTTTTTT	0	0	0	I	0	0	0	I	0	0	0	I
T1959	AAAAAAAAGGTGGTTACAGTGCTTTCGCACTGCGGCCTGGTTTTTTTT	10	10	0	100.00%	14	7	7	50.00%	11	9	2	81.82%
T1960	AAAAAAAAGGTAAATCCAGTGCGAAAGCACTGGGCTCCCGTTTTTTTT	15	9	6	60.00%	20	13	7	65.00%	24	14	10	58.33%
T1961	AAAAAAAAGGGTGAGGCAGTGCGAAAGCACTGAGAGCTGGTTTTTTTT	8	5	3	62.50%	1	1	0	100.00%	6	4	2	66.67%
T1962	AAAAAAAAGCTTAATCCAGTGCGAAAGCACTGACACATCGTTTTTTTT	4	0	4	0.00%	7	2	5	28.57%	11	0	11	0.00%
T1963	AAAAAAAAGCTAAATTCAGTGCTTTCGCACTGAATTTAGCTTTTTTTT	2	2	0	100.00%	0	0	0	I	1	1	0	100.00%
T1964	AAAAAAAAGCGGTGTACAGTGCTTTCGCACTGTACACCGCTTTTTTTT	10	10	0	100.00%	1	1	0	100.00%	11	11	0	100.00%
T1965	AAAAAAAAGCCGTATACAGTGCGAAAGCACTGTATACGCCTTTTTTTT	1	0	1	0.00%	2	2	0	100.00%	3	2	1	66.67%
T1966	AAAAAAAAGCCCTATGCAGTGCGAAAGCACTGCATAGGGGTTTTTTTT	10	10	0	100.00%	2	2	0	100.00%	14	14	0	100.00%
T1967	AAAAAAAAGCATTGAACAGTGCGAAAGCACTGTTCAATGCTTTTTTTT	1	1	0	100.00%	0	0	0	I	2	2	0	100.00%
T1968	AAAAAAAACGGGGGCGCAGTGCTTTCGCACTGACCAACCCTTTTTTTT	9	1	8	11.11%	9	3	6	33.33%	12	3	9	25.00%
T1969	AAAAAAAACGGCGTTTCAGTGCTTTCGCACTGCATGTTCCTTTTTTTT	5	1	4	20.00%	15	1	14	6.67%	16	0	16	0.00%
T1970	AAAAAAAACCGGGGCGCAGTGCTTTCGCACTGTTGTGACCTTTTTTTT	11	0	11	0.00%	18	0	18	0.00%	8	0	8	0.00%
T1971	AAAAAAAACCCGAGAGCAGTGCTTTCGCACTGACTTTCCCTTTTTTTT	10	0	10	0.00%	10	0	10	0.00%	12	0	12	0.00%
T1972	AAAAAAAAGGTGACTCCAGTGCGAAAGCACTGCGTGACGCTTTTTTTT	14	14	0	100.00%	2	2	0	100.00%	16	16	0	100.00%
T1973	AAAAAAAAGGTACTATCAGTGCGAAAGCACTGCCCACCCCTTTTTTTT	0	0	0	I	4	0	4	0.00%	2	2	0	100.00%
T1974	AAAAAAAAGGGTGTGCCAGTGCTTTCGCACTGACCGGCGGTTTTTTTT	13	0	13	0.00%	5	0	5	0.00%	15	2	13	13.33%
T1975	AAAAAAAAGGGGGAAGCAGTGCTTTCGCACTGAGAACAGCTTTTTTTT	7	0	7	0.00%	9	0	9	0.00%	5	0	5	0.00%
T1976	AAAAAAAAGGGACGGGCAGTGCTTTCGCACTGTCGAACGCTTTTTTTT	5	0	5	0.00%	3	0	3	0.00%	13	0	13	0.00%
T1977	AAAAAAAAGCTGGGGCCAGTGCTTTCGCACTGAAAACCCCTTTTTTTT	11	2	9	18.18%	12	4	8	33.33%	14	5	9	35.71%
T1978	AAAAAAAAGCTAGGCTCAGTGCGAAAGCACTGCGACGCCGTTTTTTTT	10	0	10	0.00%	14	2	12	14.29%	8	0	8	0.00%
T1979	AAAAAAAAGCGTTTCACAGTGCTTTCGCACTGTGAAACGCTTTTTTTT	0	0	0	I	2	2	0	100.00%	3	3	0	100.00%
T1980	AAAAAAAAGCCTGAATCAGTGCTTTCGCACTGGGACGCCGTTTTTTTT	10	1	9	10.00%	11	1	10	9.09%	12	0	12	0.00%
T1981	AAAAAAAAGCACGTTTCAGTGCGAAAGCACTGCGACACCGTTTTTTTT	10	8	2	80.00%	7	3	4	42.86%	10	4	6	40.00%
T1982	AAAAAAAAGCACCAATCAGTGCGAAAGCACTGGGTCAGGGTTTTTTTT	0	0	0	I	2	2	0	100.00%	3	3	0	100.00%
T1983	AAAAAAAACGTGCCGTCAGTGCTTTCGCACTGTTCAAAGCTTTTTTTT	12	1	11	8.33%	9	0	9	0.00%	8	2	6	25.00%
T1984	AAAAAAAACGATAATACAGTGCGAAAGCACTGTATTATCGTTTTTTTT	2	2	0	100.00%	0	0	0	I	1	1	0	100.00%
T1985	AAAAAAAACCTGTATACAGTGCTTTCGCACTGTATACAGGTTTTTTTT	5	5	0	100.00%	0	0	0	I	0	0	0	I
T1986	AAAAAAAACCATTATACAGTGCTTTCGCACTGTATAATGGTTTTTTTT	1	1	0	100.00%	0	0	0	I	1	1	0	100.00%
T1987	AAAAAAAACCACAGTACAGTGCTTTCGCACTGTACTGTGGTTTTTTTT	1	1	0	100.00%	2	2	0	100.00%	8	8	0	100.00%
T1988	AAAAAAAACCAAGGCACAGTGCGAAAGCACTGCCGGAAGCTTTTTTTT	6	2	4	33.33%	13	4	9	30.77%	12	6	6	50.00%
T1989	AAAAAAAAGGTCAGTTCAGTGCGAAAGCACTGCTAAAAGGTTTTTTTT	2	0	2	0.00%	2	1	1	50.00%	1	1	0	100.00%
T1990	AAAAAAAAGGAGAATACAGTGCTTTCGCACTGTATTCTCCTTTTTTTT	3	3	0	100.00%	0	0	0	I	1	0	1	0.00%
T1991	AAAAAAAAGGAATATGCAGTGCTTTCGCACTGCATATTCCTTTTTTTT	5	5	0	100.00%	1	1	0	100.00%	1	1	0	100.00%
T1992	AAAAAAAAGCTTGTATCAGTGCTTTCGCACTGTTGGTCGGTTTTTTTT	8	8	0	100.00%	2	1	1	50.00%	16	7	9	43.75%
T1993	AAAAAAAAGCTACTTTCAGTGCGAAAGCACTGCGCCCACGTTTTTTTT	7	0	7	0.00%	6	2	4	33.33%	7	4	3	57.14%
T1994	AAAAAAAAGCCCATCACAGTGCGAAAGCACTGCGCGCTCCTTTTTTTT	5	0	5	0.00%	12	3	9	25.00%	15	1	14	6.67%
T1995	AAAAAAAAGCATCATTCAGTGCGAAAGCACTGCGAGTACGTTTTTTTT	3	1	2	33.33%	3	3	0	100.00%	5	4	1	80.00%
T1996	AAAAAAAAGCAGTTGCCAGTGCTTTCGCACTGTATCGACGTTTTTTTT	6	0	6	0.00%	7	0	7	0.00%	12	0	12	0.00%
T1997	AAAAAAAACGTTTGTGCAGTGCGAAAGCACTGCACAAACGTTTTTTTT	1	1	0	100.00%	0	0	0	I	5	5	0	100.00%
T1998	AAAAAAAACGTTGTTGCAGTGCTTTCGCACTGCAACAACGTTTTTTTT	6	6	0	100.00%	1	1	0	100.00%	9	9	0	100.00%
[truncated: 5 more rows]
